# Supplementary material for: High-throughput quantum-mechanics/molecular-mechanics (ONIOM) macromolecular crystallographic refinement with PHENIX/DivCon: the impact of mixed Hamiltonian methods on ligand and protein structure
Source: Acta Crystallogr D Struct Biol. 2018 Oct 29;74(Pt 11):1063–77. doi: 10.1107/S2059798318012913 (PMC6213575; doi:10.1107/S2059798318012913)
Supplement: Supplementary file 2 [file d-74-01063-sup2.gz › results_ONIOM/1MZC-H_refine_001.pdb]

REMARK Date 2017-01-11 Time 19:36:14 EST -0500 (1484181374.70 s)
REMARK PHENIX refinement
REMARK 
REMARK ****************** INPUT FILES AND LABELS ******************************
REMARK Reflections:
REMARK   file name      : 1MZC.sf
REMARK   labels         : ['r1mzcsf,wavelength_id=1,_refln.F_meas_au,_refln.F_meas_sigma_au']
REMARK R-free flags:
REMARK   file name      : 1MZC.sf
REMARK   label          : r1mzcsf,wavelength_id=1,_refln.status
REMARK   test_flag_value: 0
REMARK Model file name(s): 
REMARK   /scratch/oleg/2711246.gondor.quantumbioinc.com/1MZC-H.pdb
REMARK 
REMARK ******************** REFINEMENT SUMMARY: QUICK FACTS *******************
REMARK Start: r_work = 0.1688 r_free = 0.1929 bonds = 0.011 angles = 1.352
REMARK Final: r_work = 0.1514 r_free = 0.1810 bonds = 0.013 angles = 1.693
REMARK ************************************************************************
REMARK 
REMARK ****************** REFINEMENT STATISTICS STEP BY STEP ******************
REMARK leading digit, like 1_, means number of macro-cycle                     
REMARK 0    : statistics at the very beginning when nothing is done yet        
REMARK 1_bss: bulk solvent correction and/or (anisotropic) scaling             
REMARK 1_xyz: refinement of coordinates                                        
REMARK 1_adp: refinement of ADPs (Atomic Displacement Parameters)              
REMARK 1_occ: refinement of occupancies                                        
REMARK ------------------------------------------------------------------------
REMARK  stage       r-work r-free bonds angles b_min b_max b_ave n_water shift
REMARK       0    : 0.2388 0.2550 0.011  1.35   4.8  59.5  21.9 2109      0.000
REMARK       1_bss: 0.1688 0.1929 0.011  1.35   4.8  59.5  21.9 2109      0.000
REMARK 1_settarget: 0.1688 0.1929 0.011  1.35   4.8  59.5  21.9 2109      0.000
REMARK       1_nqh: 0.1689 0.1930 0.011  1.35   4.8  59.5  21.9 2109      0.002
REMARK    1_weight: 0.1689 0.1930 0.011  1.35   4.8  59.5  21.9 2109      0.002
REMARK    1_checkH: 0.1692 0.1933 0.011  1.35   4.8  59.5  21.9 2109      0.399
REMARK    1_xyzrec: 0.1704 0.1941 0.013  1.78   4.8  59.5  21.9 2109      0.502
REMARK    1_checkH: 0.1704 0.1941 0.013  1.78   4.8  59.5  21.9 2109      0.502
REMARK       1_adp: 0.1595 0.1893 0.013  1.78   5.1  70.3  22.6 2109      0.502
REMARK   1_regHadp: 0.1589 0.1894 0.013  1.78   5.1  70.3  22.6 2109      0.502
REMARK       2_bss: 0.1585 0.1891 0.013  1.78   5.2  70.3  22.7 2109      0.502
REMARK 2_settarget: 0.1585 0.1891 0.013  1.78   5.2  70.3  22.7 2109      0.502
REMARK 2_updatecdl: 0.1585 0.1891 0.013  1.79   5.2  70.3  22.7 2109      0.502
REMARK       2_nqh: 0.1585 0.1891 0.013  1.79   5.2  70.3  22.7 2109      0.502
REMARK    2_weight: 0.1585 0.1891 0.013  1.79   5.2  70.3  22.7 2109      0.502
REMARK    2_checkH: 0.1585 0.1891 0.013  1.79   5.2  70.3  22.7 2109      0.502
REMARK    2_xyzrec: 0.1553 0.1849 0.013  1.66   5.2  70.3  22.7 2109      0.512
REMARK    2_checkH: 0.1553 0.1849 0.013  1.66   5.2  70.3  22.7 2109      0.512
REMARK       2_adp: 0.1520 0.1806 0.013  1.66   6.6  82.3  23.5 2109      0.512
REMARK   2_regHadp: 0.1523 0.1808 0.013  1.66   6.6  82.3  23.5 2109      0.512
REMARK       3_bss: 0.1521 0.1807 0.013  1.66   6.6  82.2  23.5 2109      0.512
REMARK 3_settarget: 0.1521 0.1807 0.013  1.66   6.6  82.2  23.5 2109      0.512
REMARK 3_updatecdl: 0.1521 0.1807 0.013  1.65   6.6  82.2  23.5 2109      0.512
REMARK       3_nqh: 0.1521 0.1807 0.013  1.65   6.6  82.2  23.5 2109      0.512
REMARK    3_weight: 0.1521 0.1807 0.013  1.65   6.6  82.2  23.5 2109      0.512
REMARK    3_checkH: 0.1521 0.1807 0.013  1.65   6.6  82.2  23.5 2109      0.511
REMARK    3_xyzrec: 0.1514 0.1809 0.013  1.69   6.6  82.2  23.5 2109      0.519
REMARK    3_checkH: 0.1514 0.1809 0.013  1.69   6.6  82.2  23.5 2109      0.519
REMARK       3_adp: 0.1514 0.1809 0.013  1.69   6.6  82.3  23.5 2109      0.519
REMARK   3_regHadp: 0.1514 0.1809 0.013  1.69   6.6  82.3  23.5 2109      0.519
REMARK         end: 0.1514 0.1810 0.013  1.69   6.6  82.2  23.4 2109      0.519
REMARK ------------------------------------------------------------------------
REMARK MODEL CONTENT.
REMARK  ELEMENT        ATOM RECORD COUNT   OCCUPANCY SUM
REMARK        C                     3813         3813.00
REMARK        H                     7220         7220.00
REMARK        O                     1708         1708.00
REMARK        N                     1019         1019.00
REMARK        P                        2            2.00
REMARK        S                       27           27.00
REMARK     Zn2+                        1            1.00
REMARK      O1-                       93           93.00
REMARK    TOTAL                    13883        13883.00
REMARK -----------------------------------------------------------------------
REMARK r_free_flags.md5.hexdigest db8927e5190d5e1575778f9dcdf79b8c
REMARK 
REMARK IF THIS FILE IS FOR PDB DEPOSITION: REMOVE ALL FROM THIS LINE UP.
REMARK   3
REMARK   3 REFINEMENT.
REMARK   3   PROGRAM     : PHENIX (1.11.1_2575: ???)
REMARK   3   AUTHORS     : Adams,Afonine,Bunkoczi,Burnley,Chen,Dar,Davis,
REMARK   3               : Draizen,Echols,Gildea,Gros,Grosse-Kunstleve,Headd,
REMARK   3               : Hintze,Hung,Ioerger,Liebschner,McCoy,McKee,Moriarty,
REMARK   3               : Oeffner,Poon,Read,Richardson,Richardson,Sacchettini,
REMARK   3               : Sauter,Sobolev,Storoni,Terwilliger,Williams,Zwart
REMARK   3
REMARK   3  REFINEMENT TARGET : ML
REMARK   3  
REMARK   3  DATA USED IN REFINEMENT.
REMARK   3   RESOLUTION RANGE HIGH (ANGSTROMS) : 2.002   
REMARK   3   RESOLUTION RANGE LOW  (ANGSTROMS) : 36.697  
REMARK   3   MIN(FOBS/SIGMA_FOBS)              : 1.36  
REMARK   3   COMPLETENESS FOR RANGE        (%) : 94.87 
REMARK   3   NUMBER OF REFLECTIONS             : 75198     
REMARK   3   NUMBER OF REFLECTIONS (NON-ANOMALOUS) : 75198     
REMARK   3  
REMARK   3  FIT TO DATA USED IN REFINEMENT.
REMARK   3   R VALUE     (WORKING + TEST SET) : 0.1529
REMARK   3   R VALUE            (WORKING SET) : 0.1514
REMARK   3   FREE R VALUE                     : 0.1810
REMARK   3   FREE R VALUE TEST SET SIZE   (%) : 5.03  
REMARK   3   FREE R VALUE TEST SET COUNT      : 3785      
REMARK   3  
REMARK   3  FIT TO DATA USED IN REFINEMENT (IN BINS).
REMARK   3   BIN  RESOLUTION RANGE  COMPL.    NWORK NFREE   RWORK  RFREE  CCWORK CCFREE
REMARK   3     1 36.7027 -  5.9964    0.92     2662   161  0.1663 0.1672   0.940  0.952
REMARK   3     2  5.9964 -  4.7628    0.97     2725   156  0.1419 0.1617   0.949  0.921
REMARK   3     3  4.7628 -  4.1617    0.98     2776   148  0.1195 0.1226   0.962  0.950
REMARK   3     4  4.1617 -  3.7816    0.99     2773   141  0.1261 0.1567   0.953  0.926
REMARK   3     5  3.7816 -  3.5108    0.99     2795   132  0.1348 0.1560   0.947  0.942
REMARK   3     6  3.5108 -  3.3039    0.99     2768   155  0.1509 0.1829   0.940  0.924
REMARK   3     7  3.3039 -  3.1386    0.99     2812   113  0.1527 0.1821   0.936  0.889
REMARK   3     8  3.1386 -  3.0020    0.99     2731   166  0.1562 0.1755   0.931  0.906
REMARK   3     9  3.0020 -  2.8865    0.99     2754   143  0.1587 0.1944   0.934  0.913
REMARK   3    10  2.8865 -  2.7869    0.98     2711   124  0.1658 0.2301   0.926  0.867
REMARK   3    11  2.7869 -  2.6998    0.98     2734   144  0.1536 0.1996   0.935  0.892
REMARK   3    12  2.6998 -  2.6227    0.98     2731   147  0.1551 0.1685   0.933  0.908
REMARK   3    13  2.6227 -  2.5536    0.97     2686   138  0.1496 0.2168   0.936  0.880
REMARK   3    14  2.5536 -  2.4913    0.96     2693   145  0.1466 0.2058   0.941  0.891
REMARK   3    15  2.4913 -  2.4347    0.96     2694   137  0.1463 0.1848   0.938  0.885
REMARK   3    16  2.4347 -  2.3829    0.96     2655   144  0.1508 0.1785   0.936  0.917
REMARK   3    17  2.3829 -  2.3353    0.95     2631   159  0.1497 0.1881   0.934  0.886
REMARK   3    18  2.3353 -  2.2912    0.95     2624   134  0.1496 0.1898   0.933  0.888
REMARK   3    19  2.2912 -  2.2503    0.95     2628   141  0.1455 0.1840   0.938  0.890
REMARK   3    20  2.2503 -  2.2121    0.94     2616   141  0.1503 0.1968   0.934  0.905
REMARK   3    21  2.2121 -  2.1765    0.94     2567   146  0.1573 0.1853   0.925  0.892
REMARK   3    22  2.1765 -  2.1430    0.93     2597   125  0.1586 0.1863   0.921  0.883
REMARK   3    23  2.1430 -  2.1115    0.92     2557   127  0.1720 0.1998   0.910  0.887
REMARK   3    24  2.1115 -  2.0817    0.90     2471   121  0.1907 0.2236   0.879  0.883
REMARK   3    25  2.0817 -  2.0536    0.88     2444   139  0.2062 0.2692   0.869  0.802
REMARK   3    26  2.0536 -  2.0269    0.85     2345   129  0.2168 0.2603   0.850  0.810
REMARK   3    27  2.0269 -  2.0016    0.81     2233   129  0.2320 0.2626   0.826  0.719
REMARK   3  
REMARK   3  BULK SOLVENT MODELLING.
REMARK   3   METHOD USED        : FLAT BULK SOLVENT MODEL
REMARK   3   SOLVENT RADIUS     : 1.11    
REMARK   3   SHRINKAGE RADIUS   : 0.90    
REMARK   3   GRID STEP FACTOR   : 4.00    
REMARK   3  
REMARK   3  ERROR ESTIMATES.
REMARK   3   COORDINATE ERROR (MAXIMUM-LIKELIHOOD BASED)     : 0.17    
REMARK   3   PHASE ERROR (DEGREES, MAXIMUM-LIKELIHOOD BASED) : 16.92   
REMARK   3  
REMARK   3  STRUCTURE FACTORS CALCULATION ALGORITHM : FFT
REMARK   3  
REMARK   3  RESTRAINTS LIBRARY
REMARK   3    GEOSTD + MON.LIB. + CDL v1.2
REMARK   3  
REMARK   3  DEVIATIONS FROM IDEAL VALUES.
REMARK   3                 RMSD     MAX  COUNT
REMARK   3   BOND      :  0.013   0.261   6118
REMARK   3   ANGLE     :  1.693  12.171   8319
REMARK   3   CHIRALITY :  0.095   0.440    880
REMARK   3   PLANARITY :  0.014   0.113   1071
REMARK   3   DIHEDRAL  : 15.080 178.397   3600
REMARK   3   MIN NONBONDED DISTANCE : 1.997 
REMARK   3  
REMARK   3  MOLPROBITY STATISTICS.
REMARK   3   ALL-ATOM CLASHSCORE : 0.43
REMARK   3   RAMACHANDRAN PLOT:
REMARK   3     OUTLIERS : 0.00  %
REMARK   3     ALLOWED  : 2.23  %
REMARK   3     FAVORED  : 97.77 %
REMARK   3   ROTAMER OUTLIERS : 0.94 %
REMARK   3   CBETA DEVIATIONS : 0
REMARK   3   PEPTIDE PLANE:
REMARK   3     CIS-PROLINE     : 0
REMARK   3     CIS-GENERAL     : 0
REMARK   3     TWISTED PROLINE : 0
REMARK   3     TWISTED GENERAL : 0
REMARK   3  
REMARK   3  ATOMIC DISPLACEMENT PARAMETERS.
REMARK   3   WILSON B : 19.42
REMARK   3   RMS(B_ISO_OR_EQUIVALENT_BONDED) : 4.72
REMARK   3   ATOMS          NUMBER OF ATOMS
REMARK   3                    ISO.  ANISO. 
REMARK   3    ALL         :  13883       0
REMARK   3    ALL (NO H)  :   6663       0
REMARK   3    SOLVENT     :    703       0
REMARK   3    NON-SOLVENT :   5960       0
REMARK   3    HYDROGENS   :   7220       0
REMARK   3
REMARK   3
REMARK   3   OTHER REFINEMENT REMARKS:
REMARK   3   XRAY REFINEMENT USING QUANTUM MECHANICAL FUNCTIONAL
REMARK   3   PROGRAM      :QuantumBio DivCon 6 build-7.1.1-b4015.17
REMARK   3   AUTHORS      :BORBULEVYCH O.Y., PLUMLEY J., 
REMARK   3                :MARTIN, R.I., WESTERHOFF L.M. 
REMARK   3
REMARK   3   REFERENCE     :BORBULEVYCH O.Y., PLUMLEY J.A.,
REMARK   3                 :MARTIN, R.I., MERZ, K.M.,  WESTERHOFF L.M.
REMARK   3                 :ACTA CRYSTLLOGRAPHICA SECTION D, 2014, 
REMARK   3                 :V. D70, pp. 1233-1247
REMARK   3   QM METHOD(HAMILTONIAN): PM6 AMBERFF14
REMARK   3   REGION QM REFINEMENT: 
REMARK   3      MAIN/BUFFER QM REGION RADII (A): 3.0 / 0.0
REMARK   3      LIGAND / STRAIN ENERGY: BNE_B_1003 / 3.85 KCAL/MOLE
REMARK   3
HELIX    1   1 TYR A   66  ASP A   68  5               Generated by MOE    3
HELIX    2   2 ALA A   70  TRP A   72  5               Generated by MOE    3
HELIX    3   3 ASP A   94  ARG A  109  1               Generated by MOE   16
HELIX    4   4 GLU A  114  LEU A  126  1               Generated by MOE   13
HELIX    5   5 TYR A  131  SER A  143  1               Generated by MOE   13
HELIX    6   6 LEU A  148  GLU A  161  1               Generated by MOE   14
HELIX    7   7 TYR A  166  LEU A  179  1               Generated by MOE   14
HELIX    8   8 GLU A  185  GLN A  195  1               Generated by MOE   11
HELIX    9   9 TYR A  200  PHE A  213  1               Generated by MOE   14
HELIX   10  10 GLU A  219  GLU A  229  1               Generated by MOE   11
HELIX   11  11 ASN A  234  ASN A  246  1               Generated by MOE   13
HELIX   12  12 ARG A  253  LEU A  269  1               Generated by MOE   17
HELIX   13  13 GLU A  274  LEU A  284  1               Generated by MOE   11
HELIX   14  14 LEU A  289  LYS A  291  5               Generated by MOE    3
HELIX   15  15 PRO A  293  LEU A  302  1               Generated by MOE   10
HELIX   16  16 PRO A  309  GLU A  324  1               Generated by MOE   16
HELIX   17  17 LYS A  330  LYS A  346  1               Generated by MOE   17
HELIX   18  18 THR A  350  ARG A  352  5               Generated by MOE    3
HELIX   19  19 LYS A  353  LYS A  366  1               Generated by MOE   14
HELIX   20  20 TYR B  524  LEU B  526  5               Generated by MOE    3
HELIX   21  21 PRO B  528  GLU B  533  5               Generated by MOE    6
HELIX   22  22 VAL B  543  SER B  560  1               Generated by MOE   18
HELIX   23  23 ARG B  575  GLY B  585  1               Generated by MOE   11
HELIX   24  24 ASP B  591  LEU B  596  5               Generated by MOE    6
HELIX   25  25 ARG B  600  LEU B  613  1               Generated by MOE   14
HELIX   26  26 GLN B  620  CYS B  633  1               Generated by MOE   14
HELIX   27  27 LEU B  650  ILE B  663  1               Generated by MOE   14
HELIX   28  28 GLU B  666  ILE B  671  1               Generated by MOE    6
HELIX   29  29 ARG B  674  TYR B  682  1               Generated by MOE    9
HELIX   30  30 VAL B  701  LEU B  713  1               Generated by MOE   13
HELIX   31  31 THR B  725  ARG B  731  1               Generated by MOE    7
HELIX   32  32 GLY B  749  LEU B  762  1               Generated by MOE   14
HELIX   33  33 GLU B  765  SER B  767  5               Generated by MOE    3
HELIX   34  34 LEU B  770  SER B  779  1               Generated by MOE   10
HELIX   35  35 TYR B  800  TRP B  803  1               Generated by MOE    4
HELIX   36  36 LEU B  807  ALA B  817  1               Generated by MOE   11
HELIX   37  37 GLN B  832  CYS B  842  1               Generated by MOE   11
HELIX   38  38 PHE B  860  GLN B  874  1               Generated by MOE   15
HELIX   39  39 PRO B  890  ASN B  892  5               Generated by MOE    3
HELIX   40  40 PRO B  905  LEU B  916  1               Generated by MOE   12
SHEET    1       GLN A  89  ILE A  90                  Generated by MOE
SHEET    2       GLN B 588  LEU B 589                  Generated by MOE
SHEET    3       HIS B 875  SER B 878                  Generated by MOE
SHEET    4       MET B 881  ASP B 884                  Generated by MOE
CRYST1  178.385  178.385   64.579  90.00  90.00 120.00 P 61
SCALE1      0.005606  0.003237  0.000000        0.00000
SCALE2      0.000000  0.006473  0.000000        0.00000
SCALE3      0.000000  0.000000  0.015485        0.00000
ATOM      1  N   PHE A  55      27.672 159.218 -17.271  1.00 53.69           N
ATOM      2  CA  PHE A  55      27.485 160.679 -17.132  1.00 61.00           C
ATOM      3  C   PHE A  55      27.229 161.144 -15.701  1.00 52.39           C
ATOM      4  O   PHE A  55      28.066 161.865 -15.161  1.00 58.64           O
ATOM      5  CB  PHE A  55      26.465 161.259 -18.129  1.00 48.94           C
ATOM      6  CG  PHE A  55      26.890 161.393 -19.584  1.00 50.90           C
ATOM      7  CD1 PHE A  55      25.967 161.945 -20.495  1.00 55.21           C
ATOM      8  CD2 PHE A  55      28.225 161.181 -20.000  1.00 62.96           C
ATOM      9  CE1 PHE A  55      26.375 162.309 -21.793  1.00 66.10           C
ATOM     10  CE2 PHE A  55      28.631 161.542 -21.298  1.00 66.63           C
ATOM     11  CZ  PHE A  55      27.709 162.115 -22.193  1.00 64.24           C
ATOM     12  H1  PHE A  55      28.395 158.899 -16.639  1.00 64.43           H
ATOM     13  H2  PHE A  55      27.924 158.978 -18.219  1.00 64.43           H
ATOM     14  HA  PHE A  55      28.441 161.137 -17.385  1.00 73.21           H
ATOM     15  HB2 PHE A  55      26.196 162.261 -17.797  1.00 58.73           H
ATOM     16  HB3 PHE A  55      25.553 160.660 -18.088  1.00 58.73           H
ATOM     17  HD1 PHE A  55      24.951 162.143 -20.182  1.00 66.25           H
ATOM     18  HD2 PHE A  55      28.968 160.795 -19.319  1.00 75.55           H
ATOM     19  HE1 PHE A  55      25.669 162.770 -22.469  1.00 79.33           H
ATOM     20  HE2 PHE A  55      29.662 161.415 -21.595  1.00 79.96           H
ATOM     21  HZ  PHE A  55      28.029 162.425 -23.178  1.00 77.10           H
ATOM     22  N   VAL A  56      26.097 160.758 -15.100  1.00 53.02           N
ATOM     23  CA  VAL A  56      25.694 161.226 -13.775  1.00 38.77           C
ATOM     24  C   VAL A  56      25.003 160.062 -13.057  1.00 29.75           C
ATOM     25  O   VAL A  56      24.019 159.538 -13.566  1.00 33.44           O
ATOM     26  CB  VAL A  56      24.779 162.475 -13.888  1.00 37.65           C
ATOM     27  CG1 VAL A  56      24.556 163.078 -12.496  1.00 31.03           C
ATOM     28  CG2 VAL A  56      25.348 163.607 -14.757  1.00 49.44           C
ATOM     29  H   VAL A  56      25.461 160.143 -15.589  1.00 63.62           H
ATOM     30  HA  VAL A  56      26.581 161.497 -13.200  1.00 46.52           H
ATOM     31  HB  VAL A  56      23.815 162.173 -14.303  1.00 45.19           H
ATOM     32 HG11 VAL A  56      23.950 163.979 -12.576  1.00 37.25           H
ATOM     33 HG12 VAL A  56      24.024 162.364 -11.869  1.00 37.25           H
ATOM     34 HG13 VAL A  56      25.511 163.338 -12.040  1.00 37.25           H
ATOM     35 HG21 VAL A  56      24.660 164.454 -14.749  1.00 59.33           H
ATOM     36 HG22 VAL A  56      26.316 163.930 -14.371  1.00 59.33           H
ATOM     37 HG23 VAL A  56      25.453 163.282 -15.790  1.00 59.33           H
ATOM     38  N   SER A  57      25.521 159.657 -11.891  1.00 29.95           N
ATOM     39  CA  SER A  57      24.942 158.619 -11.026  1.00 30.95           C
ATOM     40  C   SER A  57      23.676 159.114 -10.311  1.00 32.70           C
ATOM     41  O   SER A  57      23.484 160.320 -10.152  1.00 29.23           O
ATOM     42  CB  SER A  57      26.025 158.197 -10.016  1.00 34.93           C
ATOM     43  OG  SER A  57      25.496 157.476  -8.919  1.00 54.58           O
ATOM     44  H   SER A  57      26.328 160.140 -11.529  1.00 35.94           H
ATOM     45  HA  SER A  57      24.693 157.744 -11.625  1.00 37.15           H
ATOM     46  HB2 SER A  57      26.745 157.564 -10.533  1.00 41.92           H
ATOM     47  HB3 SER A  57      26.548 159.072  -9.634  1.00 41.92           H
ATOM     48  HG  SER A  57      26.205 157.051  -8.429  1.00 65.50           H
ATOM     49  N   LEU A  58      22.830 158.181  -9.852  1.00 29.36           N
ATOM     50  CA  LEU A  58      21.626 158.469  -9.072  1.00 31.14           C
ATOM     51  C   LEU A  58      21.882 159.267  -7.797  1.00 24.86           C
ATOM     52  O   LEU A  58      20.980 159.972  -7.359  1.00 28.91           O
ATOM     53  CB  LEU A  58      20.930 157.150  -8.714  1.00 30.89           C
ATOM     54  CG  LEU A  58      20.045 156.700  -9.888  1.00 33.78           C
ATOM     55  CD1 LEU A  58      20.049 155.188  -9.980  1.00 43.71           C
ATOM     56  CD2 LEU A  58      18.612 157.210  -9.688  1.00 29.46           C
ATOM     57  H   LEU A  58      23.080 157.204  -9.958  1.00 35.24           H
ATOM     58  HA  LEU A  58      20.955 159.061  -9.695  1.00 37.37           H
ATOM     59  HB2 LEU A  58      21.703 156.407  -8.511  1.00 37.08           H
ATOM     60  HB3 LEU A  58      20.337 157.246  -7.803  1.00 37.08           H
ATOM     61  HG  LEU A  58      20.433 157.096 -10.829  1.00 40.55           H
ATOM     62 HD11 LEU A  58      19.316 154.881 -10.723  1.00 52.46           H
ATOM     63 HD12 LEU A  58      21.030 154.854 -10.299  1.00 52.46           H
ATOM     64 HD13 LEU A  58      19.815 154.764  -9.003  1.00 52.46           H
ATOM     65 HD21 LEU A  58      17.998 156.919 -10.540  1.00 35.35           H
ATOM     66 HD22 LEU A  58      18.184 156.789  -8.779  1.00 35.35           H
ATOM     67 HD23 LEU A  58      18.616 158.297  -9.612  1.00 35.35           H
ATOM     68  N   ASP A  59      23.059 159.121  -7.182  1.00 28.39           N
ATOM     69  CA  ASP A  59      23.418 159.806  -5.948  1.00 28.43           C
ATOM     70  C   ASP A  59      24.158 161.130  -6.194  1.00 26.87           C
ATOM     71  O   ASP A  59      24.438 161.845  -5.233  1.00 30.11           O
ATOM     72  CB  ASP A  59      24.261 158.893  -5.055  1.00 29.92           C
ATOM     73  CG  ASP A  59      23.530 157.580  -4.807  1.00 52.74           C
ATOM     74  OD1 ASP A  59      23.873 156.612  -5.515  1.00 64.45           O
ATOM     75  OD2 ASP A  59      22.635 157.577  -3.931  1.00 38.52           O1-
ATOM     76  H   ASP A  59      23.720 158.446  -7.546  1.00 34.07           H
ATOM     77  HA  ASP A  59      22.505 160.031  -5.395  1.00 34.12           H
ATOM     78  HB2 ASP A  59      25.215 158.710  -5.553  1.00 35.91           H
ATOM     79  HB3 ASP A  59      24.397 159.405  -4.102  1.00 35.91           H
ATOM     80  N   SER A  60      24.529 161.445  -7.445  1.00 23.44           N
ATOM     81  CA  SER A  60      25.301 162.646  -7.751  1.00 27.25           C
ATOM     82  C   SER A  60      24.486 163.916  -7.475  1.00 21.88           C
ATOM     83  O   SER A  60      23.276 163.929  -7.719  1.00 20.40           O
ATOM     84  CB  SER A  60      25.693 162.638  -9.224  1.00 29.51           C
ATOM     85  OG  SER A  60      26.603 161.596  -9.496  1.00 41.14           O
ATOM     86  H   SER A  60      24.282 160.827  -8.207  1.00 28.14           H
ATOM     87  HA  SER A  60      26.210 162.650  -7.151  1.00 32.71           H
ATOM     88  HB2 SER A  60      24.800 162.517  -9.830  1.00 35.41           H
ATOM     89  HB3 SER A  60      26.159 163.591  -9.475  1.00 35.41           H
ATOM     90  HG  SER A  60      26.997 161.757 -10.355  1.00 49.37           H
ATOM     91  N   PRO A  61      25.129 165.014  -7.026  1.00 22.43           N
ATOM     92  CA  PRO A  61      24.403 166.232  -6.674  1.00 23.71           C
ATOM     93  C   PRO A  61      23.708 166.870  -7.881  1.00 16.05           C
ATOM     94  O   PRO A  61      22.666 167.493  -7.710  1.00 19.47           O
ATOM     95  CB  PRO A  61      25.475 167.164  -6.083  1.00 26.44           C
ATOM     96  CG  PRO A  61      26.783 166.657  -6.681  1.00 23.26           C
ATOM     97  CD  PRO A  61      26.546 165.150  -6.737  1.00 23.86           C
ATOM     98  HA  PRO A  61      23.691 166.025  -5.874  1.00 28.46           H
ATOM     99  HB2 PRO A  61      25.310 168.228  -6.255  1.00 31.74           H
ATOM    100  HB3 PRO A  61      25.497 166.969  -5.009  1.00 31.74           H
ATOM    101  HG2 PRO A  61      26.944 167.092  -7.670  1.00 27.92           H
ATOM    102  HG3 PRO A  61      27.631 166.865  -6.028  1.00 27.92           H
ATOM    103  HD2 PRO A  61      27.170 164.738  -7.532  1.00 28.64           H
ATOM    104  HD3 PRO A  61      26.761 164.702  -5.766  1.00 28.64           H
ATOM    105  N   SER A  62      24.233 166.672  -9.098  1.00 16.13           N
ATOM    106  CA  SER A  62      23.657 167.214 -10.324  1.00 16.80           C
ATOM    107  C   SER A  62      22.699 166.266 -11.055  1.00 19.27           C
ATOM    108  O   SER A  62      22.293 166.596 -12.171  1.00 16.56           O
ATOM    109  CB  SER A  62      24.771 167.710 -11.252  1.00 20.21           C
ATOM    110  OG  SER A  62      25.479 166.631 -11.830  1.00 24.60           O
ATOM    111  H   SER A  62      25.069 166.113  -9.183  1.00 19.37           H
ATOM    112  HA  SER A  62      23.075 168.096 -10.059  1.00 20.16           H
ATOM    113  HB2 SER A  62      24.325 168.304 -12.049  1.00 24.25           H
ATOM    114  HB3 SER A  62      25.456 168.346 -10.690  1.00 24.25           H
ATOM    115  HG  SER A  62      25.993 166.967 -12.569  1.00 29.52           H
ATOM    116  N   TYR A  63      22.339 165.112 -10.467  1.00 21.11           N
ATOM    117  CA  TYR A  63      21.375 164.194 -11.070  1.00 22.06           C
ATOM    118  C   TYR A  63      20.027 164.891 -11.276  1.00 17.89           C
ATOM    119  O   TYR A  63      19.537 165.599 -10.398  1.00 24.92           O
ATOM    120  CB  TYR A  63      21.214 162.938 -10.206  1.00 18.48           C
ATOM    121  CG  TYR A  63      20.285 161.894 -10.811  1.00 19.88           C
ATOM    122  CD1 TYR A  63      20.766 160.954 -11.747  1.00 22.76           C
ATOM    123  CD2 TYR A  63      18.925 161.875 -10.451  1.00 18.24           C
ATOM    124  CE1 TYR A  63      19.906 159.973 -12.275  1.00 16.71           C
ATOM    125  CE2 TYR A  63      18.056 160.922 -11.006  1.00 22.52           C
ATOM    126  CZ  TYR A  63      18.548 159.949 -11.899  1.00 22.80           C
ATOM    127  OH  TYR A  63      17.699 159.023 -12.423  1.00 19.29           O
ATOM    128  H   TYR A  63      22.675 164.893  -9.537  1.00 25.34           H
ATOM    129  HA  TYR A  63      21.756 163.869 -12.039  1.00 26.48           H
ATOM    130  HB2 TYR A  63      22.194 162.494 -10.054  1.00 22.18           H
ATOM    131  HB3 TYR A  63      20.830 163.224  -9.227  1.00 22.18           H
ATOM    132  HD1 TYR A  63      21.803 160.960 -12.047  1.00 27.32           H
ATOM    133  HD2 TYR A  63      18.540 162.592  -9.740  1.00 21.89           H
ATOM    134  HE1 TYR A  63      20.279 159.227 -12.959  1.00 20.05           H
ATOM    135  HE2 TYR A  63      17.014 160.915 -10.737  1.00 27.03           H
ATOM    136  HH  TYR A  63      17.953 158.705 -13.293  1.00 23.16           H
ATOM    137  N   VAL A  64      19.448 164.664 -12.457  1.00 17.28           N
ATOM    138  CA  VAL A  64      18.159 165.188 -12.890  1.00 17.42           C
ATOM    139  C   VAL A  64      17.262 163.988 -13.203  1.00 23.45           C
ATOM    140  O   VAL A  64      17.695 163.085 -13.911  1.00 18.46           O
ATOM    141  CB  VAL A  64      18.373 166.107 -14.115  1.00 20.76           C
ATOM    142  CG1 VAL A  64      17.054 166.619 -14.709  1.00 23.21           C
ATOM    143  CG2 VAL A  64      19.191 167.351 -13.730  1.00 23.84           C
ATOM    144  H   VAL A  64      19.934 164.071 -13.112  1.00 20.74           H
ATOM    145  HA  VAL A  64      17.701 165.774 -12.091  1.00 20.90           H
ATOM    146  HB  VAL A  64      18.909 165.550 -14.885  1.00 24.92           H
ATOM    147 HG11 VAL A  64      17.255 167.299 -15.537  1.00 27.86           H
ATOM    148 HG12 VAL A  64      16.477 165.790 -15.102  1.00 27.86           H
ATOM    149 HG13 VAL A  64      16.477 167.142 -13.945  1.00 27.86           H
ATOM    150 HG21 VAL A  64      19.316 167.998 -14.599  1.00 28.62           H
ATOM    151 HG22 VAL A  64      18.682 167.903 -12.939  1.00 28.62           H
ATOM    152 HG23 VAL A  64      20.178 167.061 -13.384  1.00 28.62           H
ATOM    153  N   LEU A  65      16.017 163.987 -12.710  1.00 20.02           N
ATOM    154  CA  LEU A  65      15.001 162.988 -13.074  1.00 23.80           C
ATOM    155  C   LEU A  65      14.789 162.989 -14.589  1.00 24.12           C
ATOM    156  O   LEU A  65      14.797 164.041 -15.218  1.00 21.65           O
ATOM    157  CB  LEU A  65      13.654 163.326 -12.411  1.00 19.76           C
ATOM    158  CG  LEU A  65      13.677 163.451 -10.881  1.00 28.93           C
ATOM    159  CD1 LEU A  65      12.289 163.872 -10.397  1.00 42.90           C
ATOM    160  CD2 LEU A  65      14.060 162.144 -10.187  1.00 33.58           C
ATOM    161  H   LEU A  65      15.718 164.764 -12.140  1.00 24.03           H
ATOM    162  HA  LEU A  65      15.318 161.995 -12.751  1.00 28.56           H
ATOM    163  HB2 LEU A  65      13.300 164.271 -12.826  1.00 23.72           H
ATOM    164  HB3 LEU A  65      12.927 162.564 -12.688  1.00 23.72           H
ATOM    165  HG  LEU A  65      14.391 164.222 -10.586  1.00 34.72           H
ATOM    166 HD11 LEU A  65      12.312 164.068  -9.325  1.00 51.48           H
ATOM    167 HD12 LEU A  65      11.970 164.779 -10.913  1.00 51.48           H
ATOM    168 HD13 LEU A  65      11.582 163.068 -10.597  1.00 51.48           H
ATOM    169 HD21 LEU A  65      14.008 162.282  -9.108  1.00 40.31           H
ATOM    170 HD22 LEU A  65      13.381 161.343 -10.483  1.00 40.31           H
ATOM    171 HD23 LEU A  65      15.079 161.877 -10.446  1.00 40.31           H
ATOM    172  N   TYR A  66      14.566 161.817 -15.180  1.00 21.62           N
ATOM    173  CA  TYR A  66      14.324 161.658 -16.606  1.00 19.81           C
ATOM    174  C   TYR A  66      13.147 162.499 -17.121  1.00 20.42           C
ATOM    175  O   TYR A  66      13.216 162.962 -18.257  1.00 21.20           O
ATOM    176  CB  TYR A  66      14.186 160.168 -16.937  1.00 17.68           C
ATOM    177  CG  TYR A  66      15.538 159.473 -16.968  1.00 19.25           C
ATOM    178  CD1 TYR A  66      16.166 159.036 -15.786  1.00 17.19           C
ATOM    179  CD2 TYR A  66      16.197 159.328 -18.201  1.00 24.52           C
ATOM    180  CE1 TYR A  66      17.442 158.449 -15.840  1.00 15.64           C
ATOM    181  CE2 TYR A  66      17.472 158.739 -18.264  1.00 22.03           C
ATOM    182  CZ  TYR A  66      18.092 158.292 -17.082  1.00 19.34           C
ATOM    183  OH  TYR A  66      19.307 157.686 -17.147  1.00 19.11           O
ATOM    184  H   TYR A  66      14.495 160.989 -14.604  1.00 25.95           H
ATOM    185  HA  TYR A  66      15.210 162.014 -17.130  1.00 23.78           H
ATOM    186  HB2 TYR A  66      13.529 159.680 -16.216  1.00 21.22           H
ATOM    187  HB3 TYR A  66      13.729 160.076 -17.923  1.00 21.22           H
ATOM    188  HD1 TYR A  66      15.674 159.150 -14.832  1.00 20.63           H
ATOM    189  HD2 TYR A  66      15.712 159.664 -19.103  1.00 29.43           H
ATOM    190  HE1 TYR A  66      17.920 158.101 -14.940  1.00 18.78           H
ATOM    191  HE2 TYR A  66      17.963 158.597 -19.214  1.00 26.44           H
ATOM    192  HH  TYR A  66      19.640 157.434 -16.275  1.00 22.94           H
ATOM    193  N   ARG A  67      12.104 162.727 -16.306  1.00 17.17           N
ATOM    194  CA  ARG A  67      10.967 163.579 -16.675  1.00 27.40           C
ATOM    195  C   ARG A  67      11.328 165.059 -16.865  1.00 24.44           C
ATOM    196  O   ARG A  67      10.542 165.793 -17.454  1.00 27.34           O
ATOM    197  CB  ARG A  67       9.809 163.387 -15.689  1.00 20.15           C
ATOM    198  CG  ARG A  67      10.072 163.917 -14.266  1.00 22.27           C
ATOM    199  CD  ARG A  67       8.741 164.135 -13.536  1.00 26.35           C
ATOM    200  NE  ARG A  67       8.930 164.593 -12.149  1.00 24.93           N
ATOM    201  CZ  ARG A  67       8.991 163.823 -11.060  1.00 26.32           C
ATOM    202  NH1 ARG A  67       8.887 162.500 -11.126  1.00 33.65           N
ATOM    203  NH2 ARG A  67       9.176 164.389  -9.874  1.00 30.28           N1+
ATOM    204  H   ARG A  67      12.090 162.284 -15.395  1.00 20.61           H
ATOM    205  HA  ARG A  67      10.616 163.238 -17.643  1.00 32.88           H
ATOM    206  HB2 ARG A  67       8.929 163.884 -16.096  1.00 24.19           H
ATOM    207  HB3 ARG A  67       9.584 162.324 -15.634  1.00 24.19           H
ATOM    208  HG2 ARG A  67      10.708 163.223 -13.716  1.00 26.73           H
ATOM    209  HG3 ARG A  67      10.574 164.882 -14.316  1.00 26.73           H
ATOM    210  HD2 ARG A  67       8.176 164.898 -14.071  1.00 31.62           H
ATOM    211  HD3 ARG A  67       8.151 163.219 -13.554  1.00 31.62           H
ATOM    212  HE  ARG A  67       9.062 165.587 -12.023  1.00 29.92           H
ATOM    213 HH11 ARG A  67       8.762 162.044 -12.018  1.00 40.38           H
ATOM    214 HH12 ARG A  67       8.952 161.949 -10.281  1.00 40.38           H
ATOM    215 HH21 ARG A  67       9.283 165.389  -9.805  1.00 36.34           H
ATOM    216 HH22 ARG A  67       9.255 163.808  -9.049  1.00 36.34           H
ATOM    217  N   ASP A  68      12.495 165.473 -16.367  1.00 27.04           N
ATOM    218  CA  ASP A  68      13.040 166.826 -16.441  1.00 31.51           C
ATOM    219  C   ASP A  68      14.161 166.988 -17.484  1.00 24.79           C
ATOM    220  O   ASP A  68      14.668 168.095 -17.656  1.00 30.95           O
ATOM    221  CB  ASP A  68      13.512 167.228 -15.034  1.00 21.56           C
ATOM    222  CG  ASP A  68      12.390 167.360 -14.001  1.00 22.52           C
ATOM    223  OD1 ASP A  68      11.252 167.665 -14.414  1.00 26.45           O
ATOM    224  OD2 ASP A  68      12.686 167.170 -12.800  1.00 27.39           O1-
ATOM    225  H   ASP A  68      13.054 164.795 -15.870  1.00 32.45           H
ATOM    226  HA  ASP A  68      12.242 167.510 -16.732  1.00 37.81           H
ATOM    227  HB2 ASP A  68      14.263 166.539 -14.659  1.00 25.87           H
ATOM    228  HB3 ASP A  68      13.995 168.202 -15.101  1.00 25.87           H
ATOM    229  N   ARG A  69      14.577 165.911 -18.168  1.00 23.65           N
ATOM    230  CA  ARG A  69      15.674 165.931 -19.140  1.00 26.09           C
ATOM    231  C   ARG A  69      15.139 166.278 -20.523  1.00 28.18           C
ATOM    232  O   ARG A  69      14.291 165.567 -21.060  1.00 23.43           O
ATOM    233  CB  ARG A  69      16.387 164.573 -19.167  1.00 26.61           C
ATOM    234  CG  ARG A  69      17.047 164.247 -17.828  1.00 21.76           C
ATOM    235  CD  ARG A  69      17.888 162.979 -17.948  1.00 27.50           C
ATOM    236  NE  ARG A  69      18.371 162.564 -16.630  1.00 23.08           N
ATOM    237  CZ  ARG A  69      19.365 161.708 -16.385  1.00 20.60           C
ATOM    238  NH1 ARG A  69      20.077 161.154 -17.358  1.00 25.06           N
ATOM    239  NH2 ARG A  69      19.658 161.396 -15.132  1.00 23.49           N1+
ATOM    240  H   ARG A  69      14.112 165.028 -18.006  1.00 28.38           H
ATOM    241  HA  ARG A  69      16.407 166.685 -18.848  1.00 31.31           H
ATOM    242  HB2 ARG A  69      15.668 163.790 -19.405  1.00 31.94           H
ATOM    243  HB3 ARG A  69      17.149 164.587 -19.945  1.00 31.94           H
ATOM    244  HG2 ARG A  69      17.689 165.074 -17.522  1.00 26.12           H
ATOM    245  HG3 ARG A  69      16.279 164.099 -17.082  1.00 26.12           H
ATOM    246  HD2 ARG A  69      17.297 162.174 -18.387  1.00 33.00           H
ATOM    247  HD3 ARG A  69      18.739 163.197 -18.595  1.00 33.00           H
ATOM    248  HE  ARG A  69      17.867 162.924 -15.832  1.00 27.70           H
ATOM    249 HH11 ARG A  69      19.870 161.365 -18.322  1.00 30.07           H
ATOM    250 HH12 ARG A  69      20.816 160.508 -17.127  1.00 30.07           H
ATOM    251 HH21 ARG A  69      19.122 161.798 -14.376  1.00 28.19           H
ATOM    252 HH22 ARG A  69      20.404 160.745 -14.939  1.00 28.19           H
ATOM    253  N   ALA A  70      15.663 167.352 -21.120  1.00 29.82           N
ATOM    254  CA  ALA A  70      15.232 167.804 -22.444  1.00 24.72           C
ATOM    255  C   ALA A  70      15.486 166.753 -23.530  1.00 23.80           C
ATOM    256  O   ALA A  70      14.709 166.655 -24.477  1.00 26.70           O
ATOM    257  CB  ALA A  70      15.932 169.124 -22.786  1.00 29.17           C
ATOM    258  H   ALA A  70      16.383 167.875 -20.645  1.00 35.79           H
ATOM    259  HA  ALA A  70      14.159 167.995 -22.401  1.00 29.66           H
ATOM    260  HB1 ALA A  70      15.590 169.474 -23.759  1.00 35.01           H
ATOM    261  HB2 ALA A  70      15.693 169.874 -22.031  1.00 35.01           H
ATOM    262  HB3 ALA A  70      17.012 168.977 -22.817  1.00 35.01           H
ATOM    263  N   GLU A  71      16.558 165.960 -23.399  1.00 30.92           N
ATOM    264  CA  GLU A  71      16.913 164.902 -24.346  1.00 26.71           C
ATOM    265  C   GLU A  71      15.985 163.673 -24.252  1.00 27.77           C
ATOM    266  O   GLU A  71      16.130 162.751 -25.049  1.00 24.47           O
ATOM    267  CB  GLU A  71      18.400 164.509 -24.201  1.00 31.39           C
ATOM    268  CG  GLU A  71      18.780 163.813 -22.878  1.00 27.34           C
ATOM    269  CD  GLU A  71      19.222 164.719 -21.726  1.00 32.20           C
ATOM    270  OE1 GLU A  71      18.826 165.904 -21.700  1.00 30.32           O
ATOM    271  OE2 GLU A  71      19.934 164.187 -20.847  1.00 30.23           O1-
ATOM    272  H   GLU A  71      17.172 166.096 -22.606  1.00 37.11           H
ATOM    273  HA  GLU A  71      16.802 165.316 -25.348  1.00 32.06           H
ATOM    274  HB2 GLU A  71      18.654 163.835 -25.020  1.00 37.67           H
ATOM    275  HB3 GLU A  71      19.016 165.400 -24.326  1.00 37.67           H
ATOM    276  HG2 GLU A  71      17.919 163.257 -22.522  1.00 32.81           H
ATOM    277  HG3 GLU A  71      19.545 163.055 -23.051  1.00 32.81           H
ATOM    278  N   TRP A  72      15.053 163.654 -23.285  1.00 22.26           N
ATOM    279  CA  TRP A  72      14.015 162.639 -23.105  1.00 25.17           C
ATOM    280  C   TRP A  72      12.596 163.158 -23.359  1.00 30.54           C
ATOM    281  O   TRP A  72      11.651 162.385 -23.235  1.00 26.22           O
ATOM    282  CB  TRP A  72      14.155 162.034 -21.703  1.00 22.70           C
ATOM    283  CG  TRP A  72      15.291 161.070 -21.620  1.00 25.86           C
ATOM    284  CD1 TRP A  72      16.547 161.332 -21.196  1.00 22.65           C
ATOM    285  CD2 TRP A  72      15.274 159.659 -21.972  1.00 21.98           C
ATOM    286  NE1 TRP A  72      17.318 160.198 -21.312  1.00 24.33           N
ATOM    287  CE2 TRP A  72      16.568 159.121 -21.732  1.00 20.71           C
ATOM    288  CE3 TRP A  72      14.282 158.773 -22.443  1.00 23.69           C
ATOM    289  CZ2 TRP A  72      16.849 157.762 -21.916  1.00 26.09           C
ATOM    290  CZ3 TRP A  72      14.572 157.419 -22.690  1.00 22.02           C
ATOM    291  CH2 TRP A  72      15.854 156.912 -22.424  1.00 25.29           C
ATOM    292  H   TRP A  72      15.024 164.433 -22.642  1.00 26.72           H
ATOM    293  HA  TRP A  72      14.170 161.831 -23.821  1.00 30.20           H
ATOM    294  HB2 TRP A  72      14.275 162.828 -20.968  1.00 27.25           H
ATOM    295  HB3 TRP A  72      13.247 161.480 -21.462  1.00 27.25           H
ATOM    296  HD1 TRP A  72      16.899 162.287 -20.840  1.00 27.18           H
ATOM    297  HE1 TRP A  72      18.295 160.172 -21.050  1.00 29.20           H
ATOM    298  HE3 TRP A  72      13.288 159.152 -22.608  1.00 28.43           H
ATOM    299  HZ2 TRP A  72      17.808 157.372 -21.636  1.00 31.31           H
ATOM    300  HZ3 TRP A  72      13.798 156.761 -23.061  1.00 26.42           H
ATOM    301  HH2 TRP A  72      16.066 155.864 -22.584  1.00 30.35           H
ATOM    302  N   ALA A  73      12.428 164.445 -23.696  1.00 29.38           N
ATOM    303  CA  ALA A  73      11.114 165.084 -23.785  1.00 24.17           C
ATOM    304  C   ALA A  73      10.206 164.489 -24.872  1.00 24.01           C
ATOM    305  O   ALA A  73       8.988 164.594 -24.764  1.00 29.46           O
ATOM    306  CB  ALA A  73      11.303 166.595 -23.973  1.00 29.25           C
ATOM    307  H   ALA A  73      13.242 165.031 -23.816  1.00 35.26           H
ATOM    308  HA  ALA A  73      10.613 164.942 -22.826  1.00 29.00           H
ATOM    309  HB1 ALA A  73      10.329 167.086 -23.986  1.00 35.10           H
ATOM    310  HB2 ALA A  73      11.886 166.996 -23.143  1.00 35.10           H
ATOM    311  HB3 ALA A  73      11.821 166.793 -24.912  1.00 35.10           H
ATOM    312  N   ASP A  74      10.783 163.892 -25.918  1.00 23.66           N
ATOM    313  CA  ASP A  74      10.080 163.352 -27.086  1.00 25.92           C
ATOM    314  C   ASP A  74       9.432 161.968 -26.873  1.00 34.54           C
ATOM    315  O   ASP A  74       8.745 161.482 -27.774  1.00 35.59           O
ATOM    316  CB  ASP A  74      11.067 163.252 -28.258  1.00 31.31           C
ATOM    317  CG  ASP A  74      12.197 162.279 -27.908  1.00 32.59           C
ATOM    318  OD1 ASP A  74      12.175 161.143 -28.433  1.00 38.29           O
ATOM    319  OD2 ASP A  74      13.053 162.674 -27.089  1.00 31.86           O1-
ATOM    320  H   ASP A  74      11.791 163.805 -25.922  1.00 28.40           H
ATOM    321  HA  ASP A  74       9.300 164.059 -27.369  1.00 31.11           H
ATOM    322  HB2 ASP A  74      10.536 162.921 -29.152  1.00 37.58           H
ATOM    323  HB3 ASP A  74      11.484 164.250 -28.402  1.00 37.58           H
ATOM    324  N   ILE A  75       9.698 161.303 -25.739  1.00 28.18           N
ATOM    325  CA  ILE A  75       9.126 159.996 -25.410  1.00 28.65           C
ATOM    326  C   ILE A  75       8.325 160.112 -24.115  1.00 27.93           C
ATOM    327  O   ILE A  75       8.802 160.661 -23.123  1.00 26.86           O
ATOM    328  CB  ILE A  75      10.226 158.907 -25.390  1.00 38.13           C
ATOM    329  CG1 ILE A  75       9.587 157.506 -25.254  1.00 49.52           C
ATOM    330  CG2 ILE A  75      11.290 159.123 -24.311  1.00 26.93           C
ATOM    331  CD1 ILE A  75      10.579 156.334 -25.342  1.00 47.36           C
ATOM    332  H   ILE A  75      10.276 161.746 -25.036  1.00 33.82           H
ATOM    333  HA  ILE A  75       8.422 159.712 -26.193  1.00 34.39           H
ATOM    334  HB  ILE A  75      10.742 158.949 -26.348  1.00 45.76           H
ATOM    335 HG12 ILE A  75       9.073 157.444 -24.294  1.00 59.43           H
ATOM    336 HG13 ILE A  75       8.842 157.381 -26.039  1.00 59.43           H
ATOM    337 HG21 ILE A  75      12.096 158.402 -24.442  1.00 32.32           H
ATOM    338 HG22 ILE A  75      11.726 160.115 -24.406  1.00 32.32           H
ATOM    339 HG23 ILE A  75      10.857 159.005 -23.318  1.00 32.32           H
ATOM    340 HD11 ILE A  75      10.025 155.402 -25.458  1.00 56.84           H
ATOM    341 HD12 ILE A  75      11.245 156.460 -26.194  1.00 56.84           H
ATOM    342 HD13 ILE A  75      11.169 156.269 -24.428  1.00 56.84           H
ATOM    343  N   ASP A  76       7.088 159.611 -24.136  1.00 23.70           N
ATOM    344  CA  ASP A  76       6.240 159.592 -22.960  1.00 23.71           C
ATOM    345  C   ASP A  76       6.622 158.426 -22.041  1.00 32.23           C
ATOM    346  O   ASP A  76       6.793 157.302 -22.519  1.00 27.05           O
ATOM    347  CB  ASP A  76       4.771 159.444 -23.359  1.00 28.31           C
ATOM    348  CG  ASP A  76       4.333 160.576 -24.276  1.00 41.16           C
ATOM    349  OD1 ASP A  76       4.548 161.740 -23.880  1.00 36.81           O
ATOM    350  OD2 ASP A  76       3.804 160.263 -25.364  1.00 44.61           O1-
ATOM    351  H   ASP A  76       6.726 159.212 -24.990  1.00 28.44           H
ATOM    352  HA  ASP A  76       6.352 160.549 -22.451  1.00 28.45           H
ATOM    353  HB2 ASP A  76       4.591 158.476 -23.830  1.00 33.98           H
ATOM    354  HB3 ASP A  76       4.193 159.516 -22.437  1.00 33.98           H
ATOM    355  N   PRO A  77       6.675 158.646 -20.719  1.00 29.09           N
ATOM    356  CA  PRO A  77       6.915 157.561 -19.778  1.00 28.09           C
ATOM    357  C   PRO A  77       5.742 156.577 -19.782  1.00 27.84           C
ATOM    358  O   PRO A  77       4.606 156.968 -20.043  1.00 28.13           O
ATOM    359  CB  PRO A  77       6.977 158.266 -18.424  1.00 30.86           C
ATOM    360  CG  PRO A  77       6.176 159.546 -18.600  1.00 26.40           C
ATOM    361  CD  PRO A  77       6.461 159.919 -20.046  1.00 25.00           C
ATOM    362  HA  PRO A  77       7.885 157.085 -19.933  1.00 33.72           H
ATOM    363  HB2 PRO A  77       6.558 157.697 -17.604  1.00 37.03           H
ATOM    364  HB3 PRO A  77       8.022 158.519 -18.244  1.00 37.03           H
ATOM    365  HG2 PRO A  77       5.117 159.351 -18.431  1.00 31.68           H
ATOM    366  HG3 PRO A  77       6.538 160.314 -17.927  1.00 31.68           H
ATOM    367  HD2 PRO A  77       5.585 160.442 -20.429  1.00 30.01           H
ATOM    368  HD3 PRO A  77       7.365 160.524 -20.106  1.00 30.01           H
ATOM    369  N   VAL A  78       6.008 155.309 -19.448  1.00 26.04           N
ATOM    370  CA  VAL A  78       4.981 154.275 -19.341  1.00 20.91           C
ATOM    371  C   VAL A  78       4.877 153.872 -17.869  1.00 26.88           C
ATOM    372  O   VAL A  78       5.766 153.183 -17.361  1.00 20.39           O
ATOM    373  CB  VAL A  78       5.280 153.095 -20.286  1.00 27.16           C
ATOM    374  CG1 VAL A  78       4.296 151.934 -20.060  1.00 29.30           C
ATOM    375  CG2 VAL A  78       5.172 153.540 -21.753  1.00 26.93           C
ATOM    376  H   VAL A  78       6.959 155.048 -19.227  1.00 31.25           H
ATOM    377  HA  VAL A  78       4.030 154.683 -19.670  1.00 25.10           H
ATOM    378  HB  VAL A  78       6.294 152.743 -20.106  1.00 32.60           H
ATOM    379 HG11 VAL A  78       4.515 151.124 -20.756  1.00 35.17           H
ATOM    380 HG12 VAL A  78       4.382 151.542 -19.047  1.00 35.17           H
ATOM    381 HG13 VAL A  78       3.272 152.273 -20.223  1.00 35.17           H
ATOM    382 HG21 VAL A  78       5.412 152.701 -22.405  1.00 32.32           H
ATOM    383 HG22 VAL A  78       4.160 153.884 -21.968  1.00 32.32           H
ATOM    384 HG23 VAL A  78       5.872 154.349 -21.959  1.00 32.32           H
ATOM    385  N   PRO A  79       3.789 154.248 -17.176  1.00 22.05           N
ATOM    386  CA  PRO A  79       3.628 153.851 -15.793  1.00 28.97           C
ATOM    387  C   PRO A  79       3.359 152.347 -15.690  1.00 25.44           C
ATOM    388  O   PRO A  79       2.846 151.707 -16.613  1.00 22.90           O
ATOM    389  CB  PRO A  79       2.441 154.674 -15.283  1.00 31.87           C
ATOM    390  CG  PRO A  79       1.626 154.969 -16.535  1.00 36.54           C
ATOM    391  CD  PRO A  79       2.699 155.111 -17.610  1.00 27.89           C
ATOM    392  HA  PRO A  79       4.479 154.166 -15.196  1.00 34.77           H
ATOM    393  HB2 PRO A  79       1.859 154.204 -14.489  1.00 38.24           H
ATOM    394  HB3 PRO A  79       2.856 155.616 -14.924  1.00 38.24           H
ATOM    395  HG2 PRO A  79       0.941 154.145 -16.743  1.00 43.85           H
ATOM    396  HG3 PRO A  79       1.081 155.908 -16.439  1.00 43.85           H
ATOM    397  HD2 PRO A  79       2.265 154.789 -18.557  1.00 33.47           H
ATOM    398  HD3 PRO A  79       3.048 156.144 -17.642  1.00 33.47           H
ATOM    399  N   GLN A  80       3.719 151.781 -14.540  1.00 20.05           N
ATOM    400  CA  GLN A  80       3.378 150.407 -14.227  1.00 25.87           C
ATOM    401  C   GLN A  80       1.887 150.328 -13.888  1.00 21.23           C
ATOM    402  O   GLN A  80       1.417 151.029 -12.994  1.00 29.30           O
ATOM    403  CB  GLN A  80       4.282 149.924 -13.097  1.00 26.61           C
ATOM    404  CG  GLN A  80       3.951 148.520 -12.587  1.00 29.18           C
ATOM    405  CD  GLN A  80       4.997 148.156 -11.549  1.00 19.93           C
ATOM    406  OE1 GLN A  80       6.072 147.661 -11.873  1.00 24.07           O
ATOM    407  NE2 GLN A  80       4.723 148.461 -10.289  1.00 21.17           N
ATOM    408  H   GLN A  80       4.129 152.349 -13.811  1.00 24.07           H
ATOM    409  HA  GLN A  80       3.589 149.788 -15.097  1.00 31.05           H
ATOM    410  HB2 GLN A  80       5.300 149.903 -13.471  1.00 31.94           H
ATOM    411  HB3 GLN A  80       4.236 150.629 -12.266  1.00 31.94           H
ATOM    412  HG2 GLN A  80       2.952 148.498 -12.150  1.00 35.02           H
ATOM    413  HG3 GLN A  80       4.030 147.836 -13.432  1.00 35.02           H
ATOM    414 HE21 GLN A  80       3.835 148.878 -10.051  1.00 25.41           H
ATOM    415 HE22 GLN A  80       5.406 148.267  -9.573  1.00 25.41           H
ATOM    416  N   ASN A  81       1.168 149.436 -14.571  1.00 28.23           N
ATOM    417  CA  ASN A  81      -0.194 149.097 -14.201  1.00 31.74           C
ATOM    418  C   ASN A  81      -0.185 147.905 -13.237  1.00 27.72           C
ATOM    419  O   ASN A  81       0.043 146.771 -13.649  1.00 25.06           O
ATOM    420  CB  ASN A  81      -1.026 148.830 -15.456  1.00 40.63           C
ATOM    421  CG  ASN A  81      -2.462 148.476 -15.073  1.00 38.94           C
ATOM    422  OD1 ASN A  81      -3.050 149.079 -14.174  1.00 33.64           O
ATOM    423  ND2 ASN A  81      -3.056 147.531 -15.794  1.00 40.72           N
ATOM    424  H   ASN A  81       1.614 148.889 -15.295  1.00 33.89           H
ATOM    425  HA  ASN A  81      -0.646 149.952 -13.695  1.00 38.09           H
ATOM    426  HB2 ASN A  81      -1.049 149.769 -16.009  1.00 48.76           H
ATOM    427  HB3 ASN A  81      -0.573 148.050 -16.072  1.00 48.76           H
ATOM    428 HD21 ASN A  81      -4.006 147.269 -15.581  1.00 48.87           H
ATOM    429 HD22 ASN A  81      -2.541 147.052 -16.517  1.00 48.87           H
ATOM    430  N   ASP A  82      -0.466 148.202 -11.965  1.00 24.92           N
ATOM    431  CA  ASP A  82      -0.718 147.254 -10.887  1.00 31.41           C
ATOM    432  C   ASP A  82      -2.191 146.845 -10.728  1.00 32.33           C
ATOM    433  O   ASP A  82      -2.511 146.050  -9.841  1.00 30.12           O
ATOM    434  CB  ASP A  82      -0.120 147.813  -9.583  1.00 28.76           C
ATOM    435  CG  ASP A  82       1.383 147.594  -9.424  1.00 26.43           C
ATOM    436  OD1 ASP A  82       1.936 146.763 -10.170  1.00 22.91           O
ATOM    437  OD2 ASP A  82       1.966 148.213  -8.505  1.00 35.52           O1-
ATOM    438  H   ASP A  82      -0.625 149.173 -11.736  1.00 29.91           H
ATOM    439  HA  ASP A  82      -0.192 146.331 -11.127  1.00 37.70           H
ATOM    440  HB2 ASP A  82      -0.339 148.875  -9.469  1.00 34.51           H
ATOM    441  HB3 ASP A  82      -0.601 147.358  -8.722  1.00 34.51           H
ATOM    442  N   GLY A  83      -3.079 147.395 -11.569  1.00 30.45           N
ATOM    443  CA  GLY A  83      -4.515 147.152 -11.522  1.00 29.88           C
ATOM    444  C   GLY A  83      -5.198 148.067 -10.501  1.00 27.04           C
ATOM    445  O   GLY A  83      -4.524 148.818  -9.791  1.00 27.69           O
ATOM    446  H   GLY A  83      -2.746 148.053 -12.260  1.00 36.54           H
ATOM    447  HA2 GLY A  83      -4.929 147.354 -12.511  1.00 35.86           H
ATOM    448  HA3 GLY A  83      -4.703 146.115 -11.243  1.00 35.86           H
ATOM    449  N   PRO A  84      -6.543 148.019 -10.428  1.00 31.42           N
ATOM    450  CA  PRO A  84      -7.330 148.918  -9.589  1.00 30.87           C
ATOM    451  C   PRO A  84      -7.236 148.639  -8.083  1.00 33.96           C
ATOM    452  O   PRO A  84      -7.484 149.553  -7.299  1.00 34.56           O
ATOM    453  CB  PRO A  84      -8.778 148.686 -10.050  1.00 33.14           C
ATOM    454  CG  PRO A  84      -8.776 147.251 -10.574  1.00 36.05           C
ATOM    455  CD  PRO A  84      -7.409 147.181 -11.249  1.00 35.65           C
ATOM    456  HA  PRO A  84      -7.097 149.958  -9.822  1.00 37.04           H
ATOM    457  HB2 PRO A  84      -9.534 148.856  -9.283  1.00 39.77           H
ATOM    458  HB3 PRO A  84      -8.953 149.356 -10.894  1.00 39.77           H
ATOM    459  HG2 PRO A  84      -8.878 146.541  -9.751  1.00 43.27           H
ATOM    460  HG3 PRO A  84      -9.555 147.092 -11.318  1.00 43.27           H
ATOM    461  HD2 PRO A  84      -7.085 146.140 -11.265  1.00 42.78           H
ATOM    462  HD3 PRO A  84      -7.479 147.602 -12.253  1.00 42.78           H
ATOM    463  N   ASN A  85      -6.882 147.412  -7.668  1.00 32.41           N
ATOM    464  CA  ASN A  85      -6.835 146.992  -6.267  1.00 30.14           C
ATOM    465  C   ASN A  85      -5.494 146.309  -5.970  1.00 34.80           C
ATOM    466  O   ASN A  85      -5.460 145.089  -5.796  1.00 28.87           O
ATOM    467  CB  ASN A  85      -8.023 146.065  -5.956  1.00 34.41           C
ATOM    468  CG  ASN A  85      -9.369 146.640  -6.376  1.00 37.60           C
ATOM    469  OD1 ASN A  85      -9.741 147.731  -5.964  1.00 38.55           O
ATOM    470  ND2 ASN A  85     -10.129 145.886  -7.164  1.00 35.93           N
ATOM    471  H   ASN A  85      -6.682 146.704  -8.363  1.00 38.90           H
ATOM    472  HA  ASN A  85      -6.900 147.869  -5.625  1.00 36.18           H
ATOM    473  HB2 ASN A  85      -7.878 145.090  -6.420  1.00 41.30           H
ATOM    474  HB3 ASN A  85      -8.037 145.969  -4.871  1.00 41.30           H
ATOM    475 HD21 ASN A  85     -11.037 146.216  -7.446  1.00 43.13           H
ATOM    476 HD22 ASN A  85      -9.802 144.971  -7.440  1.00 43.13           H
ATOM    477  N   PRO A  86      -4.375 147.055  -5.921  1.00 31.10           N
ATOM    478  CA  PRO A  86      -3.056 146.442  -5.882  1.00 33.49           C
ATOM    479  C   PRO A  86      -2.779 145.574  -4.648  1.00 29.00           C
ATOM    480  O   PRO A  86      -3.304 145.794  -3.553  1.00 26.32           O
ATOM    481  CB  PRO A  86      -2.075 147.629  -5.902  1.00 39.60           C
ATOM    482  CG  PRO A  86      -2.842 148.685  -6.685  1.00 33.00           C
ATOM    483  CD  PRO A  86      -4.249 148.492  -6.128  1.00 37.50           C
ATOM    484  HA  PRO A  86      -2.910 145.896  -6.814  1.00 40.20           H
ATOM    485  HB2 PRO A  86      -1.955 147.987  -4.878  1.00 47.53           H
ATOM    486  HB3 PRO A  86      -1.099 147.405  -6.332  1.00 47.53           H
ATOM    487  HG2 PRO A  86      -2.500 149.693  -6.456  1.00 39.61           H
ATOM    488  HG3 PRO A  86      -2.777 148.485  -7.755  1.00 39.61           H
ATOM    489  HD2 PRO A  86      -4.348 149.013  -5.175  1.00 45.00           H
ATOM    490  HD3 PRO A  86      -4.936 148.877  -6.875  1.00 45.00           H
ATOM    491  N   VAL A  87      -1.890 144.604  -4.854  1.00 25.16           N
ATOM    492  CA  VAL A  87      -1.316 143.720  -3.843  1.00 21.21           C
ATOM    493  C   VAL A  87       0.202 143.798  -3.968  1.00 17.13           C
ATOM    494  O   VAL A  87       0.727 144.145  -5.030  1.00 17.43           O
ATOM    495  CB  VAL A  87      -1.806 142.266  -4.000  1.00 25.13           C
ATOM    496  CG1 VAL A  87      -3.318 142.175  -3.745  1.00 24.01           C
ATOM    497  CG2 VAL A  87      -1.493 141.679  -5.380  1.00 22.74           C
ATOM    498  H   VAL A  87      -1.508 144.515  -5.787  1.00 30.20           H
ATOM    499  HA  VAL A  87      -1.596 144.065  -2.847  1.00 25.46           H
ATOM    500  HB  VAL A  87      -1.304 141.642  -3.261  1.00 30.16           H
ATOM    501 HG11 VAL A  87      -3.649 141.140  -3.826  1.00 28.82           H
ATOM    502 HG12 VAL A  87      -3.542 142.541  -2.744  1.00 28.82           H
ATOM    503 HG13 VAL A  87      -3.860 142.773  -4.478  1.00 28.82           H
ATOM    504 HG21 VAL A  87      -1.773 140.629  -5.402  1.00 27.29           H
ATOM    505 HG22 VAL A  87      -2.055 142.222  -6.135  1.00 27.29           H
ATOM    506 HG23 VAL A  87      -0.430 141.748  -5.604  1.00 27.29           H
ATOM    507  N   VAL A  88       0.887 143.495  -2.858  1.00 16.85           N
ATOM    508  CA  VAL A  88       2.335 143.575  -2.689  1.00 18.91           C
ATOM    509  C   VAL A  88       2.890 144.835  -3.378  1.00 17.64           C
ATOM    510  O   VAL A  88       3.876 144.792  -4.111  1.00 18.46           O
ATOM    511  CB  VAL A  88       3.020 142.248  -3.097  1.00 16.20           C
ATOM    512  CG1 VAL A  88       2.586 141.129  -2.141  1.00 17.11           C
ATOM    513  CG2 VAL A  88       2.725 141.792  -4.535  1.00 14.08           C
ATOM    514  H   VAL A  88       0.359 143.201  -2.049  1.00 20.22           H
ATOM    515  HA  VAL A  88       2.516 143.715  -1.622  1.00 22.70           H
ATOM    516  HB  VAL A  88       4.100 142.367  -2.993  1.00 19.45           H
ATOM    517 HG11 VAL A  88       3.101 140.206  -2.403  1.00 20.53           H
ATOM    518 HG12 VAL A  88       2.842 141.395  -1.116  1.00 20.53           H
ATOM    519 HG13 VAL A  88       1.511 140.959  -2.211  1.00 20.53           H
ATOM    520 HG21 VAL A  88       3.329 140.916  -4.765  1.00 16.90           H
ATOM    521 HG22 VAL A  88       1.677 141.521  -4.645  1.00 16.90           H
ATOM    522 HG23 VAL A  88       2.974 142.576  -5.246  1.00 16.90           H
ATOM    523  N   GLN A  89       2.214 145.966  -3.146  1.00 19.90           N
ATOM    524  CA  GLN A  89       2.484 147.218  -3.818  1.00 21.80           C
ATOM    525  C   GLN A  89       3.620 147.938  -3.105  1.00 23.54           C
ATOM    526  O   GLN A  89       3.501 148.301  -1.934  1.00 22.33           O
ATOM    527  CB  GLN A  89       1.202 148.050  -3.867  1.00 30.22           C
ATOM    528  CG  GLN A  89       1.443 149.397  -4.565  1.00 34.33           C
ATOM    529  CD  GLN A  89       0.163 150.224  -4.661  1.00 45.28           C
ATOM    530  OE1 GLN A  89      -0.597 150.340  -3.702  1.00 32.00           O
ATOM    531  NE2 GLN A  89      -0.074 150.831  -5.819  1.00 41.22           N
ATOM    532  H   GLN A  89       1.414 145.939  -2.531  1.00 23.88           H
ATOM    533  HA  GLN A  89       2.776 147.006  -4.847  1.00 26.16           H
ATOM    534  HB2 GLN A  89       0.443 147.488  -4.409  1.00 36.27           H
ATOM    535  HB3 GLN A  89       0.847 148.230  -2.853  1.00 36.27           H
ATOM    536  HG2 GLN A  89       2.135 149.963  -3.941  1.00 41.20           H
ATOM    537  HG3 GLN A  89       1.877 149.240  -5.553  1.00 41.20           H
ATOM    538 HE21 GLN A  89       0.580 150.730  -6.582  1.00 49.47           H
ATOM    539 HE22 GLN A  89      -0.904 151.391  -5.927  1.00 49.47           H
ATOM    540  N   ILE A  90       4.719 148.132  -3.831  1.00 23.72           N
ATOM    541  CA  ILE A  90       5.928 148.772  -3.336  1.00 23.68           C
ATOM    542  C   ILE A  90       5.744 150.278  -3.529  1.00 22.47           C
ATOM    543  O   ILE A  90       5.492 150.741  -4.641  1.00 21.00           O
ATOM    544  CB  ILE A  90       7.175 148.218  -4.062  1.00 25.14           C
ATOM    545  CG1 ILE A  90       7.261 146.669  -3.962  1.00 18.57           C
ATOM    546  CG2 ILE A  90       8.451 148.870  -3.483  1.00 27.50           C
ATOM    547  CD1 ILE A  90       8.287 146.072  -4.921  1.00 17.05           C
ATOM    548  H   ILE A  90       4.726 147.816  -4.791  1.00 28.47           H
ATOM    549  HA  ILE A  90       6.041 148.558  -2.273  1.00 28.43           H
ATOM    550  HB  ILE A  90       7.101 148.485  -5.116  1.00 30.17           H
ATOM    551 HG12 ILE A  90       7.491 146.370  -2.939  1.00 22.29           H
ATOM    552 HG13 ILE A  90       6.305 146.219  -4.229  1.00 22.29           H
ATOM    553 HG21 ILE A  90       9.331 148.566  -4.045  1.00 33.01           H
ATOM    554 HG22 ILE A  90       8.388 149.957  -3.544  1.00 33.01           H
ATOM    555 HG23 ILE A  90       8.577 148.579  -2.440  1.00 33.01           H
ATOM    556 HD11 ILE A  90       8.329 144.991  -4.785  1.00 20.46           H
ATOM    557 HD12 ILE A  90       7.993 146.292  -5.946  1.00 20.46           H
ATOM    558 HD13 ILE A  90       9.274 146.487  -4.745  1.00 20.46           H
ATOM    559  N   ILE A  91       5.871 151.040  -2.443  1.00 30.17           N
ATOM    560  CA  ILE A  91       5.784 152.495  -2.481  1.00 38.43           C
ATOM    561  C   ILE A  91       7.154 153.005  -2.919  1.00 28.59           C
ATOM    562  O   ILE A  91       7.994 153.326  -2.085  1.00 26.04           O
ATOM    563  CB  ILE A  91       5.315 153.061  -1.120  1.00 37.05           C
ATOM    564  CG1 ILE A  91       3.998 152.435  -0.608  1.00 42.26           C
ATOM    565  CG2 ILE A  91       5.154 154.589  -1.256  1.00 38.77           C
ATOM    566  CD1 ILE A  91       2.811 152.506  -1.572  1.00 35.95           C
ATOM    567  H   ILE A  91       6.077 150.602  -1.556  1.00 36.20           H
ATOM    568  HA  ILE A  91       5.058 152.785  -3.240  1.00 46.12           H
ATOM    569  HB  ILE A  91       6.087 152.861  -0.373  1.00 44.47           H
ATOM    570 HG12 ILE A  91       4.158 151.390  -0.363  1.00 50.72           H
ATOM    571 HG13 ILE A  91       3.717 152.930   0.323  1.00 50.72           H
ATOM    572 HG21 ILE A  91       4.787 155.009  -0.320  1.00 46.53           H
ATOM    573 HG22 ILE A  91       6.112 155.058  -1.481  1.00 46.53           H
ATOM    574 HG23 ILE A  91       4.456 154.831  -2.058  1.00 46.53           H
ATOM    575 HD11 ILE A  91       1.974 151.994  -1.112  1.00 43.14           H
ATOM    576 HD12 ILE A  91       2.534 153.542  -1.764  1.00 43.14           H
ATOM    577 HD13 ILE A  91       3.047 152.003  -2.508  1.00 43.14           H
ATOM    578  N   TYR A  92       7.376 153.035  -4.236  1.00 26.41           N
ATOM    579  CA  TYR A  92       8.646 153.424  -4.831  1.00 28.33           C
ATOM    580  C   TYR A  92       8.991 154.861  -4.455  1.00 27.29           C
ATOM    581  O   TYR A  92       8.114 155.729  -4.444  1.00 24.57           O
ATOM    582  CB  TYR A  92       8.539 153.353  -6.359  1.00 25.38           C
ATOM    583  CG  TYR A  92       8.096 152.008  -6.883  1.00 22.75           C
ATOM    584  CD1 TYR A  92       6.822 151.866  -7.458  1.00 28.57           C
ATOM    585  CD2 TYR A  92       8.950 150.896  -6.761  1.00 22.07           C
ATOM    586  CE1 TYR A  92       6.395 150.606  -7.908  1.00 24.03           C
ATOM    587  CE2 TYR A  92       8.543 149.639  -7.236  1.00 20.38           C
ATOM    588  CZ  TYR A  92       7.259 149.495  -7.810  1.00 17.59           C
ATOM    589  OH  TYR A  92       6.838 148.295  -8.287  1.00 20.79           O
ATOM    590  H   TYR A  92       6.657 152.695  -4.859  1.00 31.70           H
ATOM    591  HA  TYR A  92       9.430 152.742  -4.496  1.00 34.00           H
ATOM    592  HB2 TYR A  92       7.842 154.114  -6.699  1.00 30.46           H
ATOM    593  HB3 TYR A  92       9.516 153.581  -6.786  1.00 30.46           H
ATOM    594  HD1 TYR A  92       6.158 152.716  -7.535  1.00 34.29           H
ATOM    595  HD2 TYR A  92       9.921 151.017  -6.313  1.00 26.49           H
ATOM    596  HE1 TYR A  92       5.410 150.488  -8.333  1.00 28.84           H
ATOM    597  HE2 TYR A  92       9.205 148.790  -7.150  1.00 24.46           H
ATOM    598  HH  TYR A  92       7.553 147.645  -8.338  1.00 24.95           H
ATOM    599  N   SER A  93      10.281 155.114  -4.241  1.00 22.94           N
ATOM    600  CA  SER A  93      10.807 156.469  -4.279  1.00 24.18           C
ATOM    601  C   SER A  93      10.532 157.109  -5.647  1.00 28.75           C
ATOM    602  O   SER A  93      10.327 156.421  -6.653  1.00 21.94           O
ATOM    603  CB  SER A  93      12.302 156.444  -3.956  1.00 23.61           C
ATOM    604  OG  SER A  93      13.060 156.032  -5.075  1.00 26.22           O
ATOM    605  H   SER A  93      10.946 154.350  -4.241  1.00 27.53           H
ATOM    606  HA  SER A  93      10.312 157.048  -3.499  1.00 29.02           H
ATOM    607  HB2 SER A  93      12.618 157.438  -3.646  1.00 28.34           H
ATOM    608  HB3 SER A  93      12.480 155.751  -3.132  1.00 28.34           H
ATOM    609  HG  SER A  93      13.981 155.976  -4.815  1.00 31.47           H
ATOM    610  N   ASP A  94      10.520 158.444  -5.674  1.00 26.54           N
ATOM    611  CA  ASP A  94      10.280 159.216  -6.881  1.00 22.56           C
ATOM    612  C   ASP A  94      11.377 158.896  -7.922  1.00 21.04           C
ATOM    613  O   ASP A  94      11.054 158.717  -9.093  1.00 21.88           O
ATOM    614  CB  ASP A  94      10.262 160.710  -6.506  1.00 28.06           C
ATOM    615  CG  ASP A  94       9.825 161.639  -7.637  1.00 40.05           C
ATOM    616  OD1 ASP A  94       9.084 161.178  -8.526  1.00 31.20           O
ATOM    617  OD2 ASP A  94      10.206 162.827  -7.593  1.00 42.66           O1-
ATOM    618  H   ASP A  94      10.727 158.954  -4.826  1.00 31.85           H
ATOM    619  HA  ASP A  94       9.305 158.935  -7.279  1.00 27.07           H
ATOM    620  HB2 ASP A  94       9.544 160.846  -5.696  1.00 33.67           H
ATOM    621  HB3 ASP A  94      11.223 161.040  -6.110  1.00 33.67           H
ATOM    622  N   LYS A  95      12.651 158.780  -7.498  1.00 16.84           N
ATOM    623  CA  LYS A  95      13.770 158.461  -8.381  1.00 24.16           C
ATOM    624  C   LYS A  95      13.633 157.065  -8.997  1.00 19.85           C
ATOM    625  O   LYS A  95      13.934 156.893 -10.175  1.00 20.15           O
ATOM    626  CB  LYS A  95      15.122 158.551  -7.657  1.00 19.64           C
ATOM    627  CG  LYS A  95      15.497 159.970  -7.205  1.00 38.44           C
ATOM    628  CD  LYS A  95      16.938 160.341  -7.554  1.00 40.03           C
ATOM    629  CE  LYS A  95      17.962 159.519  -6.773  1.00 38.43           C
ATOM    630  NZ  LYS A  95      18.084 159.968  -5.380  1.00 33.71           N1+
ATOM    631  H   LYS A  95      12.845 158.895  -6.512  1.00 20.22           H
ATOM    632  HA  LYS A  95      13.767 159.182  -9.198  1.00 29.00           H
ATOM    633  HB2 LYS A  95      15.104 157.892  -6.789  1.00 23.57           H
ATOM    634  HB3 LYS A  95      15.891 158.176  -8.335  1.00 23.57           H
ATOM    635  HG2 LYS A  95      14.841 160.695  -7.683  1.00 46.13           H
ATOM    636  HG3 LYS A  95      15.367 160.043  -6.130  1.00 46.13           H
ATOM    637  HD2 LYS A  95      17.103 160.161  -8.612  1.00 48.04           H
ATOM    638  HD3 LYS A  95      17.094 161.403  -7.361  1.00 48.04           H
ATOM    639  HE2 LYS A  95      17.651 158.474  -6.779  1.00 46.12           H
ATOM    640  HE3 LYS A  95      18.920 159.583  -7.273  1.00 46.12           H
ATOM    641  HZ1 LYS A  95      18.822 159.452  -4.923  1.00 40.46           H
ATOM    642  HZ2 LYS A  95      18.306 160.951  -5.359  1.00 40.46           H
ATOM    643  HZ3 LYS A  95      17.211 159.807  -4.898  1.00 40.46           H
ATOM    644  N   PHE A  96      13.200 156.081  -8.201  1.00 23.20           N
ATOM    645  CA  PHE A  96      13.038 154.704  -8.655  1.00 18.52           C
ATOM    646  C   PHE A  96      11.969 154.640  -9.738  1.00 16.96           C
ATOM    647  O   PHE A  96      12.229 154.150 -10.835  1.00 19.45           O
ATOM    648  CB  PHE A  96      12.727 153.779  -7.474  1.00 20.94           C
ATOM    649  CG  PHE A  96      12.695 152.302  -7.835  1.00 19.09           C
ATOM    650  CD1 PHE A  96      13.747 151.469  -7.420  1.00 19.74           C
ATOM    651  CD2 PHE A  96      11.623 151.754  -8.571  1.00 20.75           C
ATOM    652  CE1 PHE A  96      13.726 150.101  -7.723  1.00 18.48           C
ATOM    653  CE2 PHE A  96      11.603 150.381  -8.875  1.00 22.02           C
ATOM    654  CZ  PHE A  96      12.651 149.557  -8.434  1.00 16.52           C
ATOM    655  H   PHE A  96      12.965 156.293  -7.241  1.00 27.84           H
ATOM    656  HA  PHE A  96      13.982 154.383  -9.080  1.00 22.22           H
ATOM    657  HB2 PHE A  96      13.494 153.933  -6.715  1.00 25.13           H
ATOM    658  HB3 PHE A  96      11.771 154.057  -7.032  1.00 25.13           H
ATOM    659  HD1 PHE A  96      14.566 151.868  -6.842  1.00 23.69           H
ATOM    660  HD2 PHE A  96      10.797 152.375  -8.883  1.00 24.91           H
ATOM    661  HE1 PHE A  96      14.530 149.467  -7.383  1.00 22.19           H
ATOM    662  HE2 PHE A  96      10.777 149.958  -9.429  1.00 26.43           H
ATOM    663  HZ  PHE A  96      12.628 148.498  -8.634  1.00 19.83           H
ATOM    664  N   ARG A  97      10.772 155.161  -9.444  1.00 21.30           N
ATOM    665  CA  ARG A  97       9.663 155.145 -10.380  1.00 23.12           C
ATOM    666  C   ARG A  97       9.956 155.960 -11.636  1.00 20.53           C
ATOM    667  O   ARG A  97       9.566 155.533 -12.715  1.00 18.57           O
ATOM    668  CB  ARG A  97       8.392 155.599  -9.660  1.00 21.60           C
ATOM    669  CG  ARG A  97       7.145 155.563 -10.557  1.00 22.96           C
ATOM    670  CD  ARG A  97       5.942 156.300  -9.957  1.00 31.25           C
ATOM    671  NE  ARG A  97       5.585 155.776  -8.630  1.00 34.14           N
ATOM    672  CZ  ARG A  97       5.940 156.302  -7.449  1.00 50.41           C
ATOM    673  NH1 ARG A  97       6.615 157.450  -7.359  1.00 51.39           N
ATOM    674  NH2 ARG A  97       5.615 155.656  -6.330  1.00 46.76           N1+
ATOM    675  H   ARG A  97      10.626 155.586  -8.537  1.00 25.56           H
ATOM    676  HA  ARG A  97       9.514 154.113 -10.700  1.00 27.75           H
ATOM    677  HB2 ARG A  97       8.230 154.916  -8.828  1.00 25.93           H
ATOM    678  HB3 ARG A  97       8.542 156.596  -9.255  1.00 25.93           H
ATOM    679  HG2 ARG A  97       7.358 156.054 -11.502  1.00 27.56           H
ATOM    680  HG3 ARG A  97       6.880 154.528 -10.769  1.00 27.56           H
ATOM    681  HD2 ARG A  97       6.159 157.366  -9.908  1.00 37.51           H
ATOM    682  HD3 ARG A  97       5.085 156.169 -10.615  1.00 37.51           H
ATOM    683  HE  ARG A  97       5.093 154.893  -8.624  1.00 40.98           H
ATOM    684 HH11 ARG A  97       6.874 157.945  -8.200  1.00 61.67           H
ATOM    685 HH12 ARG A  97       6.883 157.814  -6.459  1.00 61.67           H
ATOM    686 HH21 ARG A  97       5.109 154.786  -6.382  1.00 56.12           H
ATOM    687 HH22 ARG A  97       5.901 156.024  -5.435  1.00 56.12           H
ATOM    688  N   ASP A  98      10.640 157.099 -11.514  1.00 18.93           N
ATOM    689  CA  ASP A  98      11.018 157.906 -12.664  1.00 17.24           C
ATOM    690  C   ASP A  98      11.851 157.094 -13.669  1.00 19.48           C
ATOM    691  O   ASP A  98      11.468 156.993 -14.831  1.00 20.24           O
ATOM    692  CB  ASP A  98      11.690 159.204 -12.202  1.00 22.50           C
ATOM    693  CG  ASP A  98      12.347 159.913 -13.380  1.00 18.30           C
ATOM    694  OD1 ASP A  98      11.627 160.574 -14.155  1.00 19.17           O
ATOM    695  OD2 ASP A  98      13.574 159.760 -13.509  1.00 23.41           O1-
ATOM    696  H   ASP A  98      10.960 157.394 -10.602  1.00 22.72           H
ATOM    697  HA  ASP A  98      10.095 158.193 -13.168  1.00 20.69           H
ATOM    698  HB2 ASP A  98      10.909 159.840 -11.784  1.00 27.01           H
ATOM    699  HB3 ASP A  98      12.443 158.957 -11.454  1.00 27.01           H
ATOM    700  N   VAL A  99      12.934 156.450 -13.215  1.00 14.53           N
ATOM    701  CA  VAL A  99      13.753 155.605 -14.091  1.00 19.90           C
ATOM    702  C   VAL A  99      12.932 154.488 -14.730  1.00 18.99           C
ATOM    703  O   VAL A  99      13.057 154.263 -15.931  1.00 16.28           O
ATOM    704  CB  VAL A  99      14.962 155.043 -13.322  1.00 19.68           C
ATOM    705  CG1 VAL A  99      15.653 153.882 -14.052  1.00 16.04           C
ATOM    706  CG2 VAL A  99      15.991 156.168 -13.123  1.00 20.60           C
ATOM    707  H   VAL A  99      13.196 156.533 -12.241  1.00 17.44           H
ATOM    708  HA  VAL A  99      14.124 156.240 -14.898  1.00 23.89           H
ATOM    709  HB  VAL A  99      14.617 154.687 -12.350  1.00 23.62           H
ATOM    710 HG11 VAL A  99      16.558 153.611 -13.515  1.00 19.25           H
ATOM    711 HG12 VAL A  99      15.008 153.004 -14.096  1.00 19.25           H
ATOM    712 HG13 VAL A  99      15.936 154.180 -15.056  1.00 19.25           H
ATOM    713 HG21 VAL A  99      16.847 155.800 -12.559  1.00 24.72           H
ATOM    714 HG22 VAL A  99      16.332 156.528 -14.092  1.00 24.72           H
ATOM    715 HG23 VAL A  99      15.542 156.991 -12.575  1.00 24.72           H
ATOM    716  N   TYR A 100      12.143 153.763 -13.932  1.00 15.50           N
ATOM    717  CA  TYR A 100      11.417 152.593 -14.404  1.00 22.23           C
ATOM    718  C   TYR A 100      10.250 152.936 -15.335  1.00 23.93           C
ATOM    719  O   TYR A 100       9.939 152.143 -16.218  1.00 15.72           O
ATOM    720  CB  TYR A 100      11.059 151.668 -13.233  1.00 17.92           C
ATOM    721  CG  TYR A 100      12.202 150.720 -12.927  1.00 19.14           C
ATOM    722  CD1 TYR A 100      13.174 151.017 -11.946  1.00 14.51           C
ATOM    723  CD2 TYR A 100      12.359 149.587 -13.743  1.00 17.09           C
ATOM    724  CE1 TYR A 100      14.301 150.190 -11.797  1.00 18.31           C
ATOM    725  CE2 TYR A 100      13.477 148.751 -13.590  1.00 17.04           C
ATOM    726  CZ  TYR A 100      14.451 149.048 -12.615  1.00 12.98           C
ATOM    727  OH  TYR A 100      15.508 148.207 -12.448  1.00 20.46           O
ATOM    728  H   TYR A 100      12.083 153.998 -12.951  1.00 18.61           H
ATOM    729  HA  TYR A 100      12.116 152.028 -15.019  1.00 26.69           H
ATOM    730  HB2 TYR A 100      10.793 152.253 -12.351  1.00 21.51           H
ATOM    731  HB3 TYR A 100      10.204 151.065 -13.516  1.00 21.51           H
ATOM    732  HD1 TYR A 100      13.075 151.889 -11.322  1.00 17.41           H
ATOM    733  HD2 TYR A 100      11.630 149.365 -14.510  1.00 20.51           H
ATOM    734  HE1 TYR A 100      15.040 150.417 -11.044  1.00 21.98           H
ATOM    735  HE2 TYR A 100      13.590 147.883 -14.221  1.00 20.46           H
ATOM    736  HH  TYR A 100      16.199 148.586 -11.894  1.00 24.56           H
ATOM    737  N   ASP A 101       9.636 154.114 -15.192  1.00 23.22           N
ATOM    738  CA  ASP A 101       8.689 154.621 -16.170  1.00 23.88           C
ATOM    739  C   ASP A 101       9.327 154.875 -17.545  1.00 18.22           C
ATOM    740  O   ASP A 101       8.722 154.566 -18.572  1.00 17.76           O
ATOM    741  CB  ASP A 101       7.996 155.878 -15.645  1.00 22.77           C
ATOM    742  CG  ASP A 101       6.947 155.684 -14.555  1.00 27.87           C
ATOM    743  OD1 ASP A 101       6.418 156.708 -14.081  1.00 21.77           O
ATOM    744  OD2 ASP A 101       6.626 154.529 -14.223  1.00 21.54           O1-
ATOM    745  H   ASP A 101       9.911 154.734 -14.443  1.00 27.87           H
ATOM    746  HA  ASP A 101       7.927 153.854 -16.302  1.00 28.66           H
ATOM    747  HB2 ASP A 101       8.725 156.619 -15.314  1.00 27.33           H
ATOM    748  HB3 ASP A 101       7.495 156.342 -16.475  1.00 27.33           H
ATOM    749  N   TYR A 102      10.540 155.447 -17.580  1.00 20.80           N
ATOM    750  CA  TYR A 102      11.278 155.630 -18.828  1.00 17.63           C
ATOM    751  C   TYR A 102      11.844 154.312 -19.357  1.00 23.92           C
ATOM    752  O   TYR A 102      11.936 154.145 -20.573  1.00 22.32           O
ATOM    753  CB  TYR A 102      12.314 156.749 -18.683  1.00 17.60           C
ATOM    754  CG  TYR A 102      11.638 158.109 -18.780  1.00 22.94           C
ATOM    755  CD1 TYR A 102      11.135 158.738 -17.628  1.00 22.47           C
ATOM    756  CD2 TYR A 102      11.417 158.698 -20.040  1.00 23.59           C
ATOM    757  CE1 TYR A 102      10.403 159.931 -17.712  1.00 22.91           C
ATOM    758  CE2 TYR A 102      10.716 159.915 -20.136  1.00 24.54           C
ATOM    759  CZ  TYR A 102      10.201 160.529 -18.969  1.00 20.82           C
ATOM    760  OH  TYR A 102       9.473 161.673 -19.047  1.00 23.49           O
ATOM    761  H   TYR A 102      10.987 155.730 -16.716  1.00 24.97           H
ATOM    762  HA  TYR A 102      10.568 155.968 -19.586  1.00 21.17           H
ATOM    763  HB2 TYR A 102      12.845 156.649 -17.735  1.00 21.13           H
ATOM    764  HB3 TYR A 102      13.039 156.668 -19.494  1.00 21.13           H
ATOM    765  HD1 TYR A 102      11.299 158.308 -16.666  1.00 26.97           H
ATOM    766  HD2 TYR A 102      11.778 158.213 -20.935  1.00 28.32           H
ATOM    767  HE1 TYR A 102      10.007 160.388 -16.818  1.00 27.49           H
ATOM    768  HE2 TYR A 102      10.555 160.366 -21.103  1.00 29.45           H
ATOM    769  HH  TYR A 102       9.493 162.062 -19.929  1.00 28.19           H
ATOM    770  N   PHE A 103      12.200 153.372 -18.470  1.00 21.00           N
ATOM    771  CA  PHE A 103      12.643 152.048 -18.877  1.00 21.11           C
ATOM    772  C   PHE A 103      11.498 151.312 -19.572  1.00 17.80           C
ATOM    773  O   PHE A 103      11.687 150.743 -20.644  1.00 18.69           O
ATOM    774  CB  PHE A 103      13.232 151.244 -17.719  1.00 22.80           C
ATOM    775  CG  PHE A 103      13.607 149.842 -18.165  1.00 20.70           C
ATOM    776  CD1 PHE A 103      14.742 149.640 -18.973  1.00 21.37           C
ATOM    777  CD2 PHE A 103      12.759 148.755 -17.863  1.00 17.73           C
ATOM    778  CE1 PHE A 103      15.025 148.360 -19.484  1.00 26.04           C
ATOM    779  CE2 PHE A 103      13.061 147.470 -18.349  1.00 19.48           C
ATOM    780  CZ  PHE A 103      14.182 147.276 -19.174  1.00 20.52           C
ATOM    781  H   PHE A 103      12.125 153.572 -17.482  1.00 25.21           H
ATOM    782  HA  PHE A 103      13.458 152.179 -19.581  1.00 25.34           H
ATOM    783  HB2 PHE A 103      14.116 151.757 -17.337  1.00 27.37           H
ATOM    784  HB3 PHE A 103      12.494 151.175 -16.924  1.00 27.37           H
ATOM    785  HD1 PHE A 103      15.380 150.473 -19.228  1.00 25.65           H
ATOM    786  HD2 PHE A 103      11.875 148.905 -17.259  1.00 21.28           H
ATOM    787  HE1 PHE A 103      15.889 148.207 -20.112  1.00 31.25           H
ATOM    788  HE2 PHE A 103      12.416 146.638 -18.112  1.00 23.38           H
ATOM    789  HZ  PHE A 103      14.399 146.294 -19.568  1.00 24.62           H
ATOM    790  N   ARG A 104      10.296 151.349 -18.989  1.00 15.00           N
ATOM    791  CA  ARG A 104       9.121 150.758 -19.604  1.00 16.66           C
ATOM    792  C   ARG A 104       8.854 151.363 -20.977  1.00 23.39           C
ATOM    793  O   ARG A 104       8.489 150.622 -21.883  1.00 18.41           O
ATOM    794  CB  ARG A 104       7.896 150.881 -18.689  1.00 22.64           C
ATOM    795  CG  ARG A 104       7.932 149.849 -17.560  1.00 21.36           C
ATOM    796  CD  ARG A 104       6.724 149.957 -16.617  1.00 21.67           C
ATOM    797  NE  ARG A 104       6.888 151.034 -15.628  1.00 21.26           N
ATOM    798  CZ  ARG A 104       7.481 150.909 -14.438  1.00 24.96           C
ATOM    799  NH1 ARG A 104       8.024 149.758 -14.057  1.00 22.30           N
ATOM    800  NH2 ARG A 104       7.529 151.940 -13.602  1.00 20.71           N1+
ATOM    801  H   ARG A 104      10.186 151.833 -18.108  1.00 18.00           H
ATOM    802  HA  ARG A 104       9.319 149.697 -19.764  1.00 19.99           H
ATOM    803  HB2 ARG A 104       7.827 151.895 -18.294  1.00 27.17           H
ATOM    804  HB3 ARG A 104       7.004 150.669 -19.280  1.00 27.17           H
ATOM    805  HG2 ARG A 104       7.936 148.862 -18.010  1.00 25.64           H
ATOM    806  HG3 ARG A 104       8.852 149.959 -16.987  1.00 25.64           H
ATOM    807  HD2 ARG A 104       5.826 150.163 -17.201  1.00 26.00           H
ATOM    808  HD3 ARG A 104       6.569 149.002 -16.112  1.00 26.00           H
ATOM    809  HE  ARG A 104       6.518 151.942 -15.879  1.00 25.52           H
ATOM    810 HH11 ARG A 104       8.004 148.964 -14.677  1.00 26.77           H
ATOM    811 HH12 ARG A 104       8.465 149.676 -13.153  1.00 26.77           H
ATOM    812 HH21 ARG A 104       7.137 152.830 -13.874  1.00 24.86           H
ATOM    813 HH22 ARG A 104       7.978 151.854 -12.702  1.00 24.86           H
ATOM    814  N   ALA A 105       9.065 152.675 -21.151  1.00 19.71           N
ATOM    815  CA  ALA A 105       8.821 153.330 -22.431  1.00 19.82           C
ATOM    816  C   ALA A 105       9.790 152.831 -23.502  1.00 21.36           C
ATOM    817  O   ALA A 105       9.363 152.504 -24.605  1.00 21.26           O
ATOM    818  CB  ALA A 105       8.884 154.852 -22.267  1.00 24.14           C
ATOM    819  H   ALA A 105       9.373 153.239 -20.370  1.00 23.66           H
ATOM    820  HA  ALA A 105       7.810 153.074 -22.749  1.00 23.79           H
ATOM    821  HB1 ALA A 105       8.609 155.326 -23.207  1.00 28.97           H
ATOM    822  HB2 ALA A 105       8.186 155.166 -21.491  1.00 28.97           H
ATOM    823  HB3 ALA A 105       9.892 155.162 -21.989  1.00 28.97           H
ATOM    824  N   VAL A 106      11.086 152.757 -23.175  1.00 18.62           N
ATOM    825  CA  VAL A 106      12.127 152.359 -24.117  1.00 21.99           C
ATOM    826  C   VAL A 106      12.000 150.874 -24.493  1.00 28.39           C
ATOM    827  O   VAL A 106      12.246 150.512 -25.642  1.00 24.32           O
ATOM    828  CB  VAL A 106      13.503 152.768 -23.550  1.00 28.36           C
ATOM    829  CG1 VAL A 106      14.039 151.892 -22.418  1.00 31.95           C
ATOM    830  CG2 VAL A 106      14.566 152.772 -24.618  1.00 49.56           C
ATOM    831  H   VAL A 106      11.372 153.035 -22.245  1.00 22.35           H
ATOM    832  HA  VAL A 106      11.972 152.936 -25.030  1.00 26.39           H
ATOM    833  HB  VAL A 106      13.418 153.793 -23.183  1.00 34.04           H
ATOM    834 HG11 VAL A 106      15.032 152.218 -22.108  1.00 38.35           H
ATOM    835 HG12 VAL A 106      13.380 152.039 -21.584  1.00 38.35           H
ATOM    836 HG13 VAL A 106      14.078 150.838 -22.699  1.00 38.35           H
ATOM    837 HG21 VAL A 106      15.495 152.994 -24.115  1.00 59.48           H
ATOM    838 HG22 VAL A 106      14.625 151.803 -25.120  1.00 59.48           H
ATOM    839 HG23 VAL A 106      14.368 153.583 -25.312  1.00 59.48           H
ATOM    840  N   LEU A 107      11.590 150.029 -23.539  1.00 23.10           N
ATOM    841  CA  LEU A 107      11.385 148.601 -23.729  1.00 29.69           C
ATOM    842  C   LEU A 107      10.192 148.345 -24.654  1.00 24.07           C
ATOM    843  O   LEU A 107      10.298 147.559 -25.591  1.00 30.92           O
ATOM    844  CB  LEU A 107      11.208 147.946 -22.343  1.00 26.28           C
ATOM    845  CG  LEU A 107      11.168 146.406 -22.381  1.00 28.90           C
ATOM    846  CD1 LEU A 107      12.552 145.863 -22.757  1.00 30.61           C
ATOM    847  CD2 LEU A 107      10.735 145.844 -21.016  1.00 22.11           C
ATOM    848  H   LEU A 107      11.426 150.395 -22.611  1.00 27.73           H
ATOM    849  HA  LEU A 107      12.283 148.198 -24.198  1.00 35.64           H
ATOM    850  HB2 LEU A 107      12.021 148.263 -21.686  1.00 31.55           H
ATOM    851  HB3 LEU A 107      10.275 148.314 -21.912  1.00 31.55           H
ATOM    852  HG  LEU A 107      10.454 146.086 -23.141  1.00 34.68           H
ATOM    853 HD11 LEU A 107      12.590 144.803 -22.532  1.00 36.74           H
ATOM    854 HD12 LEU A 107      12.737 146.010 -23.821  1.00 36.74           H
ATOM    855 HD13 LEU A 107      13.331 146.361 -22.179  1.00 36.74           H
ATOM    856 HD21 LEU A 107      10.625 144.761 -21.084  1.00 26.54           H
ATOM    857 HD22 LEU A 107      11.485 146.079 -20.262  1.00 26.54           H
ATOM    858 HD23 LEU A 107       9.778 146.269 -20.714  1.00 26.54           H
ATOM    859  N   GLN A 108       9.064 149.013 -24.387  1.00 26.49           N
ATOM    860  CA  GLN A 108       7.831 148.890 -25.155  1.00 32.36           C
ATOM    861  C   GLN A 108       8.018 149.361 -26.606  1.00 29.20           C
ATOM    862  O   GLN A 108       7.401 148.813 -27.517  1.00 33.32           O
ATOM    863  CB  GLN A 108       6.740 149.665 -24.402  1.00 31.99           C
ATOM    864  CG  GLN A 108       5.385 149.714 -25.118  1.00 43.95           C
ATOM    865  CD  GLN A 108       4.343 150.401 -24.233  1.00 38.96           C
ATOM    866  OE1 GLN A 108       3.914 149.853 -23.222  1.00 43.72           O
ATOM    867  NE2 GLN A 108       3.935 151.615 -24.595  1.00 50.23           N
ATOM    868  H   GLN A 108       9.059 149.657 -23.607  1.00 31.80           H
ATOM    869  HA  GLN A 108       7.548 147.837 -25.174  1.00 38.84           H
ATOM    870  HB2 GLN A 108       6.600 149.195 -23.427  1.00 38.39           H
ATOM    871  HB3 GLN A 108       7.079 150.690 -24.241  1.00 38.39           H
ATOM    872  HG2 GLN A 108       5.476 150.228 -26.076  1.00 52.74           H
ATOM    873  HG3 GLN A 108       5.079 148.677 -25.262  1.00 52.74           H
ATOM    874 HE21 GLN A 108       4.301 152.048 -25.428  1.00 60.29           H
ATOM    875 HE22 GLN A 108       3.253 152.093 -24.026  1.00 60.29           H
ATOM    876  N   ARG A 109       8.866 150.379 -26.805  1.00 26.85           N
ATOM    877  CA  ARG A 109       9.223 150.959 -28.100  1.00 33.30           C
ATOM    878  C   ARG A 109      10.309 150.145 -28.822  1.00 36.18           C
ATOM    879  O   ARG A 109      10.561 150.382 -30.000  1.00 34.70           O
ATOM    880  CB  ARG A 109       9.661 152.407 -27.816  1.00 33.04           C
ATOM    881  CG  ARG A 109       9.620 153.327 -29.032  1.00 53.48           C
ATOM    882  CD  ARG A 109       9.781 154.784 -28.578  1.00 56.28           C
ATOM    883  NE  ARG A 109       9.663 155.700 -29.722  1.00 72.19           N
ATOM    884  CZ  ARG A 109       9.866 157.023 -29.697  1.00 66.99           C
ATOM    885  NH1 ARG A 109      10.243 157.656 -28.591  1.00 66.43           N
ATOM    886  NH2 ARG A 109       9.692 157.739 -30.804  1.00 67.01           N1+
ATOM    887  H   ARG A 109       9.318 150.777 -25.992  1.00 32.23           H
ATOM    888  HA  ARG A 109       8.329 150.977 -28.725  1.00 39.96           H
ATOM    889  HB2 ARG A 109       8.963 152.832 -27.094  1.00 39.65           H
ATOM    890  HB3 ARG A 109      10.658 152.412 -27.371  1.00 39.65           H
ATOM    891  HG2 ARG A 109      10.414 153.059 -29.728  1.00 64.18           H
ATOM    892  HG3 ARG A 109       8.652 153.218 -29.523  1.00 64.18           H
ATOM    893  HD2 ARG A 109       9.021 155.033 -27.834  1.00 67.54           H
ATOM    894  HD3 ARG A 109      10.769 154.896 -28.129  1.00 67.54           H
ATOM    895  HE  ARG A 109       9.365 155.288 -30.591  1.00 86.63           H
ATOM    896 HH11 ARG A 109      10.384 157.136 -27.739  1.00 79.72           H
ATOM    897 HH12 ARG A 109      10.387 158.655 -28.599  1.00 79.72           H
ATOM    898 HH21 ARG A 109       9.406 157.290 -31.658  1.00 80.41           H
ATOM    899 HH22 ARG A 109       9.848 158.735 -30.777  1.00 80.41           H
ATOM    900  N   ASP A 110      10.983 149.247 -28.091  1.00 29.01           N
ATOM    901  CA  ASP A 110      12.191 148.524 -28.477  1.00 25.08           C
ATOM    902  C   ASP A 110      13.249 149.490 -29.058  1.00 31.13           C
ATOM    903  O   ASP A 110      13.858 149.237 -30.102  1.00 27.29           O
ATOM    904  CB  ASP A 110      11.829 147.363 -29.420  1.00 27.60           C
ATOM    905  CG  ASP A 110      12.990 146.396 -29.637  1.00 29.77           C
ATOM    906  OD1 ASP A 110      13.851 146.311 -28.736  1.00 30.45           O
ATOM    907  OD2 ASP A 110      13.010 145.732 -30.695  1.00 36.20           O1-
ATOM    908  H   ASP A 110      10.686 149.107 -27.137  1.00 34.82           H
ATOM    909  HA  ASP A 110      12.607 148.109 -27.559  1.00 30.10           H
ATOM    910  HB2 ASP A 110      11.024 146.793 -28.957  1.00 33.13           H
ATOM    911  HB3 ASP A 110      11.448 147.714 -30.380  1.00 33.13           H
ATOM    912  N   GLU A 111      13.495 150.608 -28.362  1.00 30.08           N
ATOM    913  CA  GLU A 111      14.409 151.633 -28.828  1.00 26.87           C
ATOM    914  C   GLU A 111      15.862 151.261 -28.496  1.00 28.57           C
ATOM    915  O   GLU A 111      16.271 151.238 -27.332  1.00 28.01           O
ATOM    916  CB  GLU A 111      13.959 152.991 -28.280  1.00 29.65           C
ATOM    917  CG  GLU A 111      14.893 154.134 -28.700  1.00 31.06           C
ATOM    918  CD  GLU A 111      14.600 155.405 -27.905  1.00 27.34           C
ATOM    919  OE1 GLU A 111      15.502 155.812 -27.147  1.00 27.25           O
ATOM    920  OE2 GLU A 111      13.499 155.973 -28.070  1.00 29.63           O1-
ATOM    921  H   GLU A 111      13.014 150.765 -27.487  1.00 36.10           H
ATOM    922  HA  GLU A 111      14.310 151.700 -29.914  1.00 32.25           H
ATOM    923  HB2 GLU A 111      12.957 153.203 -28.656  1.00 35.59           H
ATOM    924  HB3 GLU A 111      13.898 152.936 -27.204  1.00 35.59           H
ATOM    925  HG2 GLU A 111      15.932 153.844 -28.558  1.00 37.27           H
ATOM    926  HG3 GLU A 111      14.688 154.328 -29.755  1.00 37.27           H
ATOM    927  N   ARG A 112      16.636 150.988 -29.556  1.00 26.13           N
ATOM    928  CA  ARG A 112      18.035 150.568 -29.520  1.00 30.88           C
ATOM    929  C   ARG A 112      18.923 151.808 -29.631  1.00 33.67           C
ATOM    930  O   ARG A 112      19.499 152.073 -30.685  1.00 38.56           O
ATOM    931  CB  ARG A 112      18.347 149.553 -30.644  1.00 28.53           C
ATOM    932  CG  ARG A 112      17.365 148.403 -30.860  1.00 43.75           C
ATOM    933  CD  ARG A 112      17.323 147.425 -29.697  1.00 38.80           C
ATOM    934  NE  ARG A 112      16.395 146.328 -29.997  1.00 40.23           N
ATOM    935  CZ  ARG A 112      16.621 145.232 -30.727  1.00 38.18           C
ATOM    936  NH1 ARG A 112      17.816 144.947 -31.235  1.00 39.23           N
ATOM    937  NH2 ARG A 112      15.617 144.395 -30.951  1.00 37.31           N1+
ATOM    938  H   ARG A 112      16.204 151.037 -30.469  1.00 31.36           H
ATOM    939  HA  ARG A 112      18.200 150.091 -28.565  1.00 37.06           H
ATOM    940  HB2 ARG A 112      18.377 150.083 -31.596  1.00 34.24           H
ATOM    941  HB3 ARG A 112      19.342 149.140 -30.471  1.00 34.24           H
ATOM    942  HG2 ARG A 112      16.366 148.791 -31.055  1.00 52.50           H
ATOM    943  HG3 ARG A 112      17.688 147.856 -31.747  1.00 52.50           H
ATOM    944  HD2 ARG A 112      18.321 147.040 -29.487  1.00 46.57           H
ATOM    945  HD3 ARG A 112      16.955 147.953 -28.816  1.00 46.57           H
ATOM    946  HE  ARG A 112      15.443 146.463 -29.678  1.00 48.29           H
ATOM    947 HH11 ARG A 112      18.586 145.578 -31.073  1.00 47.09           H
ATOM    948 HH12 ARG A 112      17.952 144.111 -31.777  1.00 47.09           H
ATOM    949 HH21 ARG A 112      14.700 144.624 -30.581  1.00 44.77           H
ATOM    950 HH22 ARG A 112      15.748 143.561 -31.495  1.00 44.77           H
ATOM    951  N   SER A 113      19.021 152.581 -28.549  1.00 29.88           N
ATOM    952  CA  SER A 113      19.701 153.873 -28.556  1.00 26.93           C
ATOM    953  C   SER A 113      20.735 153.987 -27.451  1.00 27.13           C
ATOM    954  O   SER A 113      20.696 153.261 -26.456  1.00 25.22           O
ATOM    955  CB  SER A 113      18.658 154.983 -28.406  1.00 29.75           C
ATOM    956  OG  SER A 113      18.083 154.921 -27.120  1.00 26.67           O
ATOM    957  H   SER A 113      18.511 152.324 -27.716  1.00 35.86           H
ATOM    958  HA  SER A 113      20.210 154.033 -29.507  1.00 32.32           H
ATOM    959  HB2 SER A 113      19.117 155.959 -28.552  1.00 35.71           H
ATOM    960  HB3 SER A 113      17.885 154.844 -29.162  1.00 35.71           H
ATOM    961  HG  SER A 113      17.164 155.217 -27.170  1.00 32.01           H
ATOM    962  N   GLU A 114      21.643 154.949 -27.616  1.00 20.82           N
ATOM    963  CA  GLU A 114      22.620 155.276 -26.596  1.00 24.97           C
ATOM    964  C   GLU A 114      21.943 155.777 -25.314  1.00 23.83           C
ATOM    965  O   GLU A 114      22.419 155.465 -24.222  1.00 21.82           O
ATOM    966  CB  GLU A 114      23.630 156.284 -27.160  1.00 26.18           C
ATOM    967  CG  GLU A 114      24.666 156.723 -26.115  1.00 32.35           C
ATOM    968  CD  GLU A 114      25.599 155.611 -25.614  1.00 34.82           C
ATOM    969  OE1 GLU A 114      25.790 154.613 -26.347  1.00 31.54           O
ATOM    970  OE2 GLU A 114      26.128 155.786 -24.493  1.00 37.99           O1-
ATOM    971  H   GLU A 114      21.627 155.508 -28.457  1.00 24.98           H
ATOM    972  HA  GLU A 114      23.160 154.358 -26.362  1.00 29.97           H
ATOM    973  HB2 GLU A 114      24.132 155.857 -28.027  1.00 31.42           H
ATOM    974  HB3 GLU A 114      23.092 157.171 -27.497  1.00 31.42           H
ATOM    975  HG2 GLU A 114      25.304 157.466 -26.593  1.00 38.82           H
ATOM    976  HG3 GLU A 114      24.201 157.244 -25.279  1.00 38.82           H
ATOM    977  N   ARG A 115      20.854 156.560 -25.421  1.00 22.88           N
ATOM    978  CA  ARG A 115      20.155 157.054 -24.235  1.00 24.73           C
ATOM    979  C   ARG A 115      19.515 155.896 -23.463  1.00 18.20           C
ATOM    980  O   ARG A 115      19.604 155.869 -22.240  1.00 20.73           O
ATOM    981  CB  ARG A 115      19.183 158.196 -24.572  1.00 18.41           C
ATOM    982  CG  ARG A 115      17.939 157.783 -25.365  1.00 22.87           C
ATOM    983  CD  ARG A 115      16.934 158.926 -25.469  1.00 23.47           C
ATOM    984  NE  ARG A 115      15.715 158.481 -26.154  1.00 23.83           N
ATOM    985  CZ  ARG A 115      14.710 159.279 -26.520  1.00 29.91           C
ATOM    986  NH1 ARG A 115      14.715 160.565 -26.208  1.00 30.77           N
ATOM    987  NH2 ARG A 115      13.688 158.807 -27.216  1.00 27.75           N1+
ATOM    988  H   ARG A 115      20.493 156.801 -26.334  1.00 27.46           H
ATOM    989  HA  ARG A 115      20.916 157.488 -23.585  1.00 29.68           H
ATOM    990  HB2 ARG A 115      18.858 158.653 -23.639  1.00 22.10           H
ATOM    991  HB3 ARG A 115      19.724 158.957 -25.134  1.00 22.10           H
ATOM    992  HG2 ARG A 115      18.232 157.470 -26.367  1.00 27.45           H
ATOM    993  HG3 ARG A 115      17.435 156.958 -24.865  1.00 27.45           H
ATOM    994  HD2 ARG A 115      16.671 159.260 -24.467  1.00 28.16           H
ATOM    995  HD3 ARG A 115      17.379 159.761 -26.012  1.00 28.16           H
ATOM    996  HE  ARG A 115      15.664 157.507 -26.422  1.00 28.60           H
ATOM    997 HH11 ARG A 115      15.477 160.964 -25.681  1.00 36.92           H
ATOM    998 HH12 ARG A 115      13.956 161.162 -26.505  1.00 36.92           H
ATOM    999 HH21 ARG A 115      13.660 157.829 -27.472  1.00 33.30           H
ATOM   1000 HH22 ARG A 115      12.950 159.437 -27.501  1.00 33.30           H
ATOM   1001  N   ALA A 116      18.934 154.923 -24.173  1.00 20.18           N
ATOM   1002  CA  ALA A 116      18.432 153.677 -23.601  1.00 23.57           C
ATOM   1003  C   ALA A 116      19.527 152.933 -22.838  1.00 21.74           C
ATOM   1004  O   ALA A 116      19.280 152.439 -21.742  1.00 20.68           O
ATOM   1005  CB  ALA A 116      17.902 152.777 -24.716  1.00 22.83           C
ATOM   1006  H   ALA A 116      18.897 155.018 -25.178  1.00 24.23           H
ATOM   1007  HA  ALA A 116      17.614 153.911 -22.918  1.00 28.29           H
ATOM   1008  HB1 ALA A 116      17.436 151.897 -24.280  1.00 27.40           H
ATOM   1009  HB2 ALA A 116      17.185 153.317 -25.330  1.00 27.40           H
ATOM   1010  HB3 ALA A 116      18.710 152.436 -25.357  1.00 27.40           H
ATOM   1011  N   PHE A 117      20.734 152.869 -23.413  1.00 20.85           N
ATOM   1012  CA  PHE A 117      21.866 152.162 -22.835  1.00 28.09           C
ATOM   1013  C   PHE A 117      22.312 152.808 -21.526  1.00 25.13           C
ATOM   1014  O   PHE A 117      22.493 152.103 -20.536  1.00 21.50           O
ATOM   1015  CB  PHE A 117      22.991 152.051 -23.873  1.00 18.89           C
ATOM   1016  CG  PHE A 117      24.219 151.332 -23.349  1.00 17.76           C
ATOM   1017  CD1 PHE A 117      24.177 149.942 -23.130  1.00 27.96           C
ATOM   1018  CD2 PHE A 117      25.392 152.050 -23.053  1.00 21.71           C
ATOM   1019  CE1 PHE A 117      25.308 149.273 -22.636  1.00 18.57           C
ATOM   1020  CE2 PHE A 117      26.523 151.380 -22.554  1.00 19.93           C
ATOM   1021  CZ  PHE A 117      26.479 149.992 -22.348  1.00 23.83           C
ATOM   1022  H   PHE A 117      20.860 153.289 -24.325  1.00 25.02           H
ATOM   1023  HA  PHE A 117      21.546 151.148 -22.595  1.00 33.71           H
ATOM   1024  HB2 PHE A 117      22.609 151.506 -24.736  1.00 22.68           H
ATOM   1025  HB3 PHE A 117      23.282 153.046 -24.208  1.00 22.68           H
ATOM   1026  HD1 PHE A 117      23.275 149.386 -23.335  1.00 33.55           H
ATOM   1027  HD2 PHE A 117      25.427 153.119 -23.208  1.00 26.05           H
ATOM   1028  HE1 PHE A 117      25.273 148.209 -22.462  1.00 22.29           H
ATOM   1029  HE2 PHE A 117      27.425 151.927 -22.322  1.00 23.93           H
ATOM   1030  HZ  PHE A 117      27.347 149.476 -21.966  1.00 28.60           H
ATOM   1031  N   LYS A 118      22.442 154.141 -21.496  1.00 20.78           N
ATOM   1032  CA  LYS A 118      22.758 154.870 -20.269  1.00 24.87           C
ATOM   1033  C   LYS A 118      21.646 154.707 -19.226  1.00 17.15           C
ATOM   1034  O   LYS A 118      21.939 154.619 -18.035  1.00 20.96           O
ATOM   1035  CB  LYS A 118      23.006 156.348 -20.591  1.00 21.17           C
ATOM   1036  CG  LYS A 118      24.253 156.628 -21.445  1.00 31.09           C
ATOM   1037  CD  LYS A 118      24.343 158.149 -21.686  1.00 43.43           C
ATOM   1038  CE  LYS A 118      25.390 158.555 -22.723  1.00 49.86           C
ATOM   1039  NZ  LYS A 118      26.739 158.110 -22.338  1.00 57.09           N1+
ATOM   1040  H   LYS A 118      22.255 154.675 -22.336  1.00 24.94           H
ATOM   1041  HA  LYS A 118      23.670 154.459 -19.833  1.00 29.85           H
ATOM   1042  HB2 LYS A 118      22.128 156.739 -21.104  1.00 25.41           H
ATOM   1043  HB3 LYS A 118      23.128 156.891 -19.660  1.00 25.41           H
ATOM   1044  HG2 LYS A 118      25.138 156.282 -20.909  1.00 37.31           H
ATOM   1045  HG3 LYS A 118      24.185 156.106 -22.399  1.00 37.31           H
ATOM   1046  HD2 LYS A 118      23.376 158.515 -22.033  1.00 52.12           H
ATOM   1047  HD3 LYS A 118      24.573 158.648 -20.744  1.00 52.12           H
ATOM   1048  HE2 LYS A 118      25.128 158.095 -23.674  1.00 59.84           H
ATOM   1049  HE3 LYS A 118      25.381 159.639 -22.847  1.00 59.84           H
ATOM   1050  HZ1 LYS A 118      27.414 158.457 -23.002  1.00 68.52           H
ATOM   1051  HZ2 LYS A 118      26.958 158.448 -21.413  1.00 68.52           H
ATOM   1052  HZ3 LYS A 118      26.762 157.099 -22.349  1.00 68.52           H
ATOM   1053  N   LEU A 119      20.380 154.655 -19.660  1.00 17.17           N
ATOM   1054  CA  LEU A 119      19.242 154.463 -18.763  1.00 22.67           C
ATOM   1055  C   LEU A 119      19.307 153.112 -18.046  1.00 20.71           C
ATOM   1056  O   LEU A 119      19.028 153.072 -16.849  1.00 17.66           O
ATOM   1057  CB  LEU A 119      17.930 154.675 -19.525  1.00 16.11           C
ATOM   1058  CG  LEU A 119      16.645 154.366 -18.729  1.00 20.55           C
ATOM   1059  CD1 LEU A 119      16.432 155.322 -17.556  1.00 26.51           C
ATOM   1060  CD2 LEU A 119      15.442 154.511 -19.662  1.00 35.46           C
ATOM   1061  H   LEU A 119      20.192 154.748 -20.649  1.00 20.61           H
ATOM   1062  HA  LEU A 119      19.301 155.238 -18.000  1.00 27.21           H
ATOM   1063  HB2 LEU A 119      17.896 155.710 -19.865  1.00 19.34           H
ATOM   1064  HB3 LEU A 119      17.934 154.043 -20.410  1.00 19.34           H
ATOM   1065  HG  LEU A 119      16.667 153.342 -18.354  1.00 24.66           H
ATOM   1066 HD11 LEU A 119      15.499 155.077 -17.052  1.00 31.82           H
ATOM   1067 HD12 LEU A 119      17.256 155.253 -16.846  1.00 31.82           H
ATOM   1068 HD13 LEU A 119      16.351 156.340 -17.927  1.00 31.82           H
ATOM   1069 HD21 LEU A 119      14.544 154.268 -19.106  1.00 42.56           H
ATOM   1070 HD22 LEU A 119      15.362 155.536 -20.024  1.00 42.56           H
ATOM   1071 HD23 LEU A 119      15.534 153.832 -20.508  1.00 42.56           H
ATOM   1072  N   THR A 120      19.691 152.023 -18.741  1.00 20.87           N
ATOM   1073  CA  THR A 120      19.806 150.712 -18.099  1.00 21.65           C
ATOM   1074  C   THR A 120      20.812 150.746 -16.942  1.00 19.75           C
ATOM   1075  O   THR A 120      20.594 150.042 -15.959  1.00 18.04           O
ATOM   1076  CB  THR A 120      20.146 149.570 -19.077  1.00 17.87           C
ATOM   1077  OG1 THR A 120      21.428 149.699 -19.647  1.00 17.77           O
ATOM   1078  CG2 THR A 120      19.115 149.375 -20.187  1.00 17.04           C
ATOM   1079  H   THR A 120      19.885 152.098 -19.731  1.00 25.05           H
ATOM   1080  HA  THR A 120      18.828 150.480 -17.675  1.00 25.98           H
ATOM   1081  HB  THR A 120      20.154 148.651 -18.488  1.00 21.45           H
ATOM   1082  HG1 THR A 120      21.495 150.558 -20.074  1.00 21.33           H
ATOM   1083 HG21 THR A 120      19.370 148.487 -20.767  1.00 20.45           H
ATOM   1084 HG22 THR A 120      18.123 149.246 -19.756  1.00 20.45           H
ATOM   1085 HG23 THR A 120      19.108 150.218 -20.866  1.00 20.45           H
ATOM   1086  N   ARG A 121      21.892 151.551 -17.020  1.00 19.97           N
ATOM   1087  CA  ARG A 121      22.848 151.682 -15.916  1.00 21.57           C
ATOM   1088  C   ARG A 121      22.172 152.197 -14.643  1.00 19.23           C
ATOM   1089  O   ARG A 121      22.460 151.680 -13.569  1.00 17.03           O
ATOM   1090  CB  ARG A 121      24.065 152.540 -16.316  1.00 28.02           C
ATOM   1091  CG  ARG A 121      25.009 152.850 -15.140  1.00 36.03           C
ATOM   1092  CD  ARG A 121      25.969 154.001 -15.443  1.00 41.06           C
ATOM   1093  NE  ARG A 121      27.171 153.551 -16.154  1.00 50.98           N
ATOM   1094  CZ  ARG A 121      28.342 153.245 -15.577  1.00 48.80           C
ATOM   1095  NH1 ARG A 121      28.529 153.354 -14.265  1.00 46.17           N
ATOM   1096  NH2 ARG A 121      29.351 152.814 -16.330  1.00 42.21           N1+
ATOM   1097  H   ARG A 121      22.016 152.132 -17.837  1.00 23.96           H
ATOM   1098  HA  ARG A 121      23.226 150.685 -15.678  1.00 25.89           H
ATOM   1099  HB2 ARG A 121      24.622 152.016 -17.089  1.00 33.63           H
ATOM   1100  HB3 ARG A 121      23.714 153.483 -16.726  1.00 33.63           H
ATOM   1101  HG2 ARG A 121      24.443 153.182 -14.273  1.00 43.24           H
ATOM   1102  HG3 ARG A 121      25.558 151.951 -14.865  1.00 43.24           H
ATOM   1103  HD2 ARG A 121      25.461 154.742 -16.057  1.00 49.28           H
ATOM   1104  HD3 ARG A 121      26.240 154.491 -14.507  1.00 49.28           H
ATOM   1105  HE  ARG A 121      27.086 153.419 -17.149  1.00 61.18           H
ATOM   1106 HH11 ARG A 121      27.769 153.648 -13.666  1.00 55.41           H
ATOM   1107 HH12 ARG A 121      29.412 153.097 -13.846  1.00 55.41           H
ATOM   1108 HH21 ARG A 121      29.231 152.710 -17.326  1.00 50.65           H
ATOM   1109 HH22 ARG A 121      30.230 152.573 -15.894  1.00 50.65           H
ATOM   1110  N   ASP A 122      21.286 153.186 -14.758  1.00 19.46           N
ATOM   1111  CA  ASP A 122      20.538 153.697 -13.611  1.00 23.86           C
ATOM   1112  C   ASP A 122      19.501 152.697 -13.095  1.00 16.15           C
ATOM   1113  O   ASP A 122      19.305 152.596 -11.886  1.00 20.23           O
ATOM   1114  CB  ASP A 122      19.883 155.046 -13.955  1.00 23.76           C
ATOM   1115  CG  ASP A 122      20.868 156.189 -14.178  1.00 23.06           C
ATOM   1116  OD1 ASP A 122      22.025 156.094 -13.727  1.00 26.57           O
ATOM   1117  OD2 ASP A 122      20.445 157.178 -14.805  1.00 21.73           O1-
ATOM   1118  H   ASP A 122      21.090 153.577 -15.667  1.00 23.36           H
ATOM   1119  HA  ASP A 122      21.248 153.872 -12.800  1.00 28.63           H
ATOM   1120  HB2 ASP A 122      19.215 154.960 -14.814  1.00 28.52           H
ATOM   1121  HB3 ASP A 122      19.240 155.341 -13.126  1.00 28.52           H
ATOM   1122  N   ALA A 123      18.805 151.994 -14.000  1.00 17.24           N
ATOM   1123  CA  ALA A 123      17.826 150.986 -13.616  1.00 17.07           C
ATOM   1124  C   ALA A 123      18.507 149.857 -12.827  1.00 19.06           C
ATOM   1125  O   ALA A 123      17.958 149.413 -11.820  1.00 18.35           O
ATOM   1126  CB  ALA A 123      17.068 150.507 -14.856  1.00 16.35           C
ATOM   1127  H   ALA A 123      18.971 152.147 -14.986  1.00 20.70           H
ATOM   1128  HA  ALA A 123      17.098 151.456 -12.951  1.00 20.49           H
ATOM   1129  HB1 ALA A 123      16.345 149.744 -14.582  1.00 19.63           H
ATOM   1130  HB2 ALA A 123      16.532 151.341 -15.308  1.00 19.63           H
ATOM   1131  HB3 ALA A 123      17.767 150.110 -15.588  1.00 19.63           H
ATOM   1132  N   ILE A 124      19.711 149.441 -13.244  1.00 18.50           N
ATOM   1133  CA  ILE A 124      20.528 148.454 -12.534  1.00 17.81           C
ATOM   1134  C   ILE A 124      20.932 148.960 -11.151  1.00 19.71           C
ATOM   1135  O   ILE A 124      20.830 148.202 -10.192  1.00 18.32           O
ATOM   1136  CB  ILE A 124      21.746 148.040 -13.394  1.00 18.52           C
ATOM   1137  CG1 ILE A 124      21.256 147.171 -14.571  1.00 15.75           C
ATOM   1138  CG2 ILE A 124      22.837 147.313 -12.578  1.00 22.54           C
ATOM   1139  CD1 ILE A 124      22.263 147.047 -15.717  1.00 16.51           C
ATOM   1140  H   ILE A 124      20.111 149.868 -14.069  1.00 22.21           H
ATOM   1141  HA  ILE A 124      19.910 147.566 -12.383  1.00 21.38           H
ATOM   1142  HB  ILE A 124      22.192 148.947 -13.801  1.00 22.23           H
ATOM   1143 HG12 ILE A 124      20.991 146.178 -14.209  1.00 18.91           H
ATOM   1144 HG13 ILE A 124      20.356 147.608 -14.991  1.00 18.91           H
ATOM   1145 HG21 ILE A 124      23.666 147.026 -13.222  1.00 27.06           H
ATOM   1146 HG22 ILE A 124      23.243 147.964 -11.805  1.00 27.06           H
ATOM   1147 HG23 ILE A 124      22.421 146.419 -12.114  1.00 27.06           H
ATOM   1148 HD11 ILE A 124      21.832 146.442 -16.515  1.00 19.82           H
ATOM   1149 HD12 ILE A 124      22.500 148.036 -16.108  1.00 19.82           H
ATOM   1150 HD13 ILE A 124      23.177 146.571 -15.370  1.00 19.82           H
ATOM   1151  N   GLU A 125      21.415 150.203 -11.026  1.00 20.23           N
ATOM   1152  CA  GLU A 125      21.813 150.727  -9.724  1.00 19.21           C
ATOM   1153  C   GLU A 125      20.634 150.678  -8.741  1.00 18.33           C
ATOM   1154  O   GLU A 125      20.824 150.306  -7.584  1.00 17.96           O
ATOM   1155  CB  GLU A 125      22.423 152.134  -9.876  1.00 21.71           C
ATOM   1156  CG  GLU A 125      22.821 152.760  -8.527  1.00 32.73           C
ATOM   1157  CD  GLU A 125      23.611 154.080  -8.624  1.00 39.93           C
ATOM   1158  OE1 GLU A 125      23.460 154.804  -9.631  1.00 54.94           O
ATOM   1159  OE2 GLU A 125      24.373 154.354  -7.676  1.00 51.58           O1-
ATOM   1160  H   GLU A 125      21.502 150.805 -11.831  1.00 24.28           H
ATOM   1161  HA  GLU A 125      22.595 150.071  -9.340  1.00 23.06           H
ATOM   1162  HB2 GLU A 125      23.309 152.069 -10.508  1.00 26.05           H
ATOM   1163  HB3 GLU A 125      21.698 152.771 -10.378  1.00 26.05           H
ATOM   1164  HG2 GLU A 125      21.905 152.982  -7.979  1.00 39.28           H
ATOM   1165  HG3 GLU A 125      23.374 152.048  -7.912  1.00 39.28           H
ATOM   1166  N   LEU A 126      19.423 151.016  -9.215  1.00 17.25           N
ATOM   1167  CA  LEU A 126      18.185 150.975  -8.443  1.00 18.93           C
ATOM   1168  C   LEU A 126      17.740 149.566  -8.080  1.00 24.63           C
ATOM   1169  O   LEU A 126      17.219 149.384  -6.986  1.00 17.99           O
ATOM   1170  CB  LEU A 126      17.057 151.659  -9.219  1.00 16.99           C
ATOM   1171  CG  LEU A 126      17.211 153.186  -9.255  1.00 16.10           C
ATOM   1172  CD1 LEU A 126      16.314 153.731 -10.364  1.00 17.79           C
ATOM   1173  CD2 LEU A 126      16.884 153.852  -7.907  1.00 19.82           C
ATOM   1174  H   LEU A 126      19.356 151.321 -10.178  1.00 20.70           H
ATOM   1175  HA  LEU A 126      18.355 151.513  -7.511  1.00 22.72           H
ATOM   1176  HB2 LEU A 126      17.076 151.278 -10.240  1.00 20.39           H
ATOM   1177  HB3 LEU A 126      16.091 151.396  -8.792  1.00 20.39           H
ATOM   1178  HG  LEU A 126      18.241 153.385  -9.506  1.00 19.33           H
ATOM   1179 HD11 LEU A 126      16.274 154.819 -10.317  1.00 21.35           H
ATOM   1180 HD12 LEU A 126      16.730 153.435 -11.324  1.00 21.35           H
ATOM   1181 HD13 LEU A 126      15.311 153.316 -10.281  1.00 21.35           H
ATOM   1182 HD21 LEU A 126      16.964 154.934  -8.010  1.00 23.79           H
ATOM   1183 HD22 LEU A 126      15.871 153.604  -7.595  1.00 23.79           H
ATOM   1184 HD23 LEU A 126      17.589 153.533  -7.140  1.00 23.79           H
ATOM   1185  N   ASN A 127      17.882 148.594  -8.988  1.00 17.52           N
ATOM   1186  CA  ASN A 127      17.564 147.199  -8.712  1.00 16.71           C
ATOM   1187  C   ASN A 127      18.391 146.297  -9.627  1.00 14.04           C
ATOM   1188  O   ASN A 127      17.975 145.973 -10.741  1.00 17.86           O
ATOM   1189  CB  ASN A 127      16.059 146.942  -8.869  1.00 14.31           C
ATOM   1190  CG  ASN A 127      15.728 145.476  -8.615  1.00 16.04           C
ATOM   1191  OD1 ASN A 127      16.496 144.757  -7.985  1.00 15.87           O
ATOM   1192  ND2 ASN A 127      14.559 145.023  -9.040  1.00 16.64           N
ATOM   1193  H   ASN A 127      18.306 148.812  -9.880  1.00 21.03           H
ATOM   1194  HA  ASN A 127      17.852 146.986  -7.682  1.00 20.06           H
ATOM   1195  HB2 ASN A 127      15.533 147.533  -8.123  1.00 17.18           H
ATOM   1196  HB3 ASN A 127      15.713 147.242  -9.857  1.00 17.18           H
ATOM   1197 HD21 ASN A 127      14.299 144.066  -8.856  1.00 19.98           H
ATOM   1198 HD22 ASN A 127      13.931 145.640  -9.537  1.00 19.98           H
ATOM   1199  N   ALA A 128      19.547 145.863  -9.120  1.00 14.77           N
ATOM   1200  CA  ALA A 128      20.488 145.036  -9.865  1.00 17.70           C
ATOM   1201  C   ALA A 128      19.972 143.602 -10.058  1.00 20.84           C
ATOM   1202  O   ALA A 128      20.545 142.862 -10.852  1.00 18.17           O
ATOM   1203  CB  ALA A 128      21.850 145.068  -9.173  1.00 20.92           C
ATOM   1204  H   ALA A 128      19.832 146.188  -8.205  1.00 17.73           H
ATOM   1205  HA  ALA A 128      20.617 145.485 -10.851  1.00 21.24           H
ATOM   1206  HB1 ALA A 128      22.563 144.472  -9.742  1.00 25.10           H
ATOM   1207  HB2 ALA A 128      22.217 146.092  -9.122  1.00 25.10           H
ATOM   1208  HB3 ALA A 128      21.768 144.660  -8.164  1.00 25.10           H
ATOM   1209  N   ALA A 129      18.911 143.198  -9.342  1.00 15.14           N
ATOM   1210  CA  ALA A 129      18.245 141.913  -9.554  1.00 19.98           C
ATOM   1211  C   ALA A 129      17.204 141.960 -10.692  1.00 18.54           C
ATOM   1212  O   ALA A 129      16.581 140.941 -10.973  1.00 16.54           O
ATOM   1213  CB  ALA A 129      17.626 141.435  -8.235  1.00 14.94           C
ATOM   1214  H   ALA A 129      18.478 143.847  -8.698  1.00 18.17           H
ATOM   1215  HA  ALA A 129      19.003 141.179  -9.823  1.00 23.98           H
ATOM   1216  HB1 ALA A 129      17.264 140.414  -8.349  1.00 17.93           H
ATOM   1217  HB2 ALA A 129      18.378 141.449  -7.446  1.00 17.93           H
ATOM   1218  HB3 ALA A 129      16.796 142.082  -7.954  1.00 17.93           H
ATOM   1219  N   ASN A 130      16.963 143.116 -11.334  1.00 16.71           N
ATOM   1220  CA  ASN A 130      16.007 143.210 -12.433  1.00 15.71           C
ATOM   1221  C   ASN A 130      16.622 142.593 -13.695  1.00 19.10           C
ATOM   1222  O   ASN A 130      17.358 143.251 -14.433  1.00 15.23           O
ATOM   1223  CB  ASN A 130      15.539 144.657 -12.645  1.00 14.22           C
ATOM   1224  CG  ASN A 130      14.321 144.643 -13.548  1.00 13.47           C
ATOM   1225  OD1 ASN A 130      14.319 144.018 -14.605  1.00 16.02           O
ATOM   1226  ND2 ASN A 130      13.262 145.332 -13.157  1.00 15.97           N
ATOM   1227  H   ASN A 130      17.463 143.953 -11.065  1.00 20.06           H
ATOM   1228  HA  ASN A 130      15.127 142.628 -12.157  1.00 18.86           H
ATOM   1229  HB2 ASN A 130      15.312 145.134 -11.693  1.00 17.06           H
ATOM   1230  HB3 ASN A 130      16.338 145.206 -13.142  1.00 17.06           H
ATOM   1231 HD21 ASN A 130      12.441 145.361 -13.745  1.00 19.17           H
ATOM   1232 HD22 ASN A 130      13.289 145.861 -12.297  1.00 19.17           H
ATOM   1233  N   TYR A 131      16.293 141.319 -13.936  1.00 18.03           N
ATOM   1234  CA  TYR A 131      16.825 140.530 -15.040  1.00 15.66           C
ATOM   1235  C   TYR A 131      16.334 141.021 -16.408  1.00 12.53           C
ATOM   1236  O   TYR A 131      17.038 140.826 -17.398  1.00 15.56           O
ATOM   1237  CB  TYR A 131      16.499 139.048 -14.804  1.00 12.22           C
ATOM   1238  CG  TYR A 131      15.013 138.773 -14.698  1.00 13.87           C
ATOM   1239  CD1 TYR A 131      14.254 138.591 -15.863  1.00 11.42           C
ATOM   1240  CD2 TYR A 131      14.388 138.766 -13.434  1.00 12.09           C
ATOM   1241  CE1 TYR A 131      12.866 138.453 -15.772  1.00 12.79           C
ATOM   1242  CE2 TYR A 131      12.996 138.644 -13.338  1.00 11.63           C
ATOM   1243  CZ  TYR A 131      12.231 138.492 -14.508  1.00 12.60           C
ATOM   1244  OH  TYR A 131      10.886 138.360 -14.411  1.00 15.36           O
ATOM   1245  H   TYR A 131      15.669 140.851 -13.293  1.00 21.64           H
ATOM   1246  HA  TYR A 131      17.910 140.629 -15.027  1.00 18.80           H
ATOM   1247  HB2 TYR A 131      16.919 138.452 -15.614  1.00 14.67           H
ATOM   1248  HB3 TYR A 131      16.978 138.735 -13.878  1.00 14.67           H
ATOM   1249  HD1 TYR A 131      14.734 138.578 -16.831  1.00 13.71           H
ATOM   1250  HD2 TYR A 131      14.973 138.897 -12.535  1.00 14.51           H
ATOM   1251  HE1 TYR A 131      12.289 138.321 -16.673  1.00 15.35           H
ATOM   1252  HE2 TYR A 131      12.510 138.675 -12.375  1.00 13.96           H
ATOM   1253  HH  TYR A 131      10.472 138.286 -15.278  1.00 18.44           H
ATOM   1254  N   THR A 132      15.141 141.636 -16.476  1.00 14.27           N
ATOM   1255  CA  THR A 132      14.625 142.246 -17.698  1.00 13.43           C
ATOM   1256  C   THR A 132      15.537 143.390 -18.163  1.00 15.84           C
ATOM   1257  O   THR A 132      15.852 143.464 -19.348  1.00 15.65           O
ATOM   1258  CB  THR A 132      13.161 142.682 -17.511  1.00 11.75           C
ATOM   1259  OG1 THR A 132      12.364 141.541 -17.262  1.00 16.35           O
ATOM   1260  CG2 THR A 132      12.603 143.380 -18.752  1.00 14.01           C
ATOM   1261  H   THR A 132      14.593 141.744 -15.634  1.00 17.12           H
ATOM   1262  HA  THR A 132      14.632 141.467 -18.462  1.00 16.12           H
ATOM   1263  HB  THR A 132      13.087 143.366 -16.666  1.00 14.10           H
ATOM   1264  HG1 THR A 132      12.604 141.192 -16.397  1.00 19.62           H
ATOM   1265 HG21 THR A 132      11.547 143.608 -18.599  1.00 16.81           H
ATOM   1266 HG22 THR A 132      13.139 144.307 -18.944  1.00 16.81           H
ATOM   1267 HG23 THR A 132      12.686 142.725 -19.616  1.00 16.81           H
ATOM   1268  N   VAL A 133      15.975 144.261 -17.241  1.00 16.30           N
ATOM   1269  CA  VAL A 133      16.903 145.350 -17.552  1.00 16.31           C
ATOM   1270  C   VAL A 133      18.229 144.811 -18.088  1.00 16.88           C
ATOM   1271  O   VAL A 133      18.697 145.301 -19.115  1.00 16.14           O
ATOM   1272  CB  VAL A 133      17.125 146.256 -16.329  1.00 16.44           C
ATOM   1273  CG1 VAL A 133      18.145 147.357 -16.661  1.00 15.73           C
ATOM   1274  CG2 VAL A 133      15.823 146.946 -15.886  1.00 13.67           C
ATOM   1275  H   VAL A 133      15.683 144.152 -16.279  1.00 19.57           H
ATOM   1276  HA  VAL A 133      16.456 145.961 -18.337  1.00 19.58           H
ATOM   1277  HB  VAL A 133      17.516 145.667 -15.500  1.00 19.73           H
ATOM   1278 HG11 VAL A 133      18.280 147.990 -15.787  1.00 18.88           H
ATOM   1279 HG12 VAL A 133      19.114 146.932 -16.918  1.00 18.88           H
ATOM   1280 HG13 VAL A 133      17.783 147.959 -17.494  1.00 18.88           H
ATOM   1281 HG21 VAL A 133      16.010 147.491 -14.963  1.00 16.41           H
ATOM   1282 HG22 VAL A 133      15.481 147.643 -16.649  1.00 16.41           H
ATOM   1283 HG23 VAL A 133      15.034 146.223 -15.703  1.00 16.41           H
ATOM   1284  N   TRP A 134      18.846 143.840 -17.396  1.00 17.65           N
ATOM   1285  CA  TRP A 134      20.077 143.201 -17.848  1.00 17.71           C
ATOM   1286  C   TRP A 134      19.971 142.582 -19.243  1.00 16.49           C
ATOM   1287  O   TRP A 134      20.914 142.717 -20.028  1.00 17.26           O
ATOM   1288  CB  TRP A 134      20.533 142.146 -16.840  1.00 17.21           C
ATOM   1289  CG  TRP A 134      21.153 142.707 -15.613  1.00 15.42           C
ATOM   1290  CD1 TRP A 134      20.573 142.791 -14.395  1.00 18.55           C
ATOM   1291  CD2 TRP A 134      22.481 143.276 -15.465  1.00 19.42           C
ATOM   1292  NE1 TRP A 134      21.454 143.342 -13.503  1.00 16.19           N
ATOM   1293  CE2 TRP A 134      22.653 143.651 -14.100  1.00 19.34           C
ATOM   1294  CE3 TRP A 134      23.560 143.506 -16.346  1.00 14.51           C
ATOM   1295  CZ2 TRP A 134      23.837 144.221 -13.625  1.00 18.04           C
ATOM   1296  CZ3 TRP A 134      24.742 144.098 -15.877  1.00 15.72           C
ATOM   1297  CH2 TRP A 134      24.881 144.463 -14.527  1.00 19.63           C
ATOM   1298  H   TRP A 134      18.436 143.516 -16.530  1.00 21.19           H
ATOM   1299  HA  TRP A 134      20.851 143.968 -17.897  1.00 21.26           H
ATOM   1300  HB2 TRP A 134      19.685 141.518 -16.568  1.00 20.66           H
ATOM   1301  HB3 TRP A 134      21.287 141.527 -17.320  1.00 20.66           H
ATOM   1302  HD1 TRP A 134      19.582 142.451 -14.148  1.00 22.26           H
ATOM   1303  HE1 TRP A 134      21.239 143.454 -12.522  1.00 19.43           H
ATOM   1304  HE3 TRP A 134      23.464 143.242 -17.388  1.00 17.42           H
ATOM   1305  HZ2 TRP A 134      23.926 144.510 -12.588  1.00 21.66           H
ATOM   1306  HZ3 TRP A 134      25.547 144.301 -16.567  1.00 18.87           H
ATOM   1307  HH2 TRP A 134      25.791 144.934 -14.184  1.00 23.56           H
ATOM   1308  N   HIS A 135      18.859 141.892 -19.547  1.00 17.71           N
ATOM   1309  CA  HIS A 135      18.643 141.321 -20.873  1.00 24.31           C
ATOM   1310  C   HIS A 135      18.621 142.430 -21.924  1.00 22.51           C
ATOM   1311  O   HIS A 135      19.274 142.307 -22.956  1.00 19.21           O
ATOM   1312  CB  HIS A 135      17.366 140.469 -20.939  1.00 21.49           C
ATOM   1313  CG  HIS A 135      17.100 139.918 -22.333  1.00 30.09           C
ATOM   1314  ND1 HIS A 135      16.284 140.520 -23.290  1.00 33.23           N
ATOM   1315  CD2 HIS A 135      17.755 138.882 -22.944  1.00 38.53           C
ATOM   1316  CE1 HIS A 135      16.368 139.763 -24.390  1.00 31.17           C
ATOM   1317  NE2 HIS A 135      17.262 138.779 -24.219  1.00 38.69           N
ATOM   1318  H   HIS A 135      18.122 141.798 -18.862  1.00 21.26           H
ATOM   1319  HA  HIS A 135      19.485 140.664 -21.097  1.00 29.18           H
ATOM   1320  HB2 HIS A 135      16.516 141.088 -20.650  1.00 25.80           H
ATOM   1321  HB3 HIS A 135      17.440 139.649 -20.223  1.00 25.80           H
ATOM   1322  HD2 HIS A 135      18.569 138.302 -22.553  1.00 46.24           H
ATOM   1323  HE1 HIS A 135      15.685 139.821 -25.222  1.00 37.40           H
ATOM   1324  HE2 HIS A 135      17.421 138.009 -24.859  1.00 46.44           H
ATOM   1325  N   PHE A 136      17.893 143.517 -21.658  1.00 16.31           N
ATOM   1326  CA  PHE A 136      17.795 144.623 -22.597  1.00 19.87           C
ATOM   1327  C   PHE A 136      19.157 145.304 -22.763  1.00 18.17           C
ATOM   1328  O   PHE A 136      19.508 145.669 -23.882  1.00 18.80           O
ATOM   1329  CB  PHE A 136      16.692 145.594 -22.162  1.00 20.21           C
ATOM   1330  CG  PHE A 136      16.319 146.580 -23.254  1.00 20.57           C
ATOM   1331  CD1 PHE A 136      15.728 146.106 -24.440  1.00 26.75           C
ATOM   1332  CD2 PHE A 136      16.569 147.957 -23.104  1.00 25.61           C
ATOM   1333  CE1 PHE A 136      15.410 146.994 -25.480  1.00 32.60           C
ATOM   1334  CE2 PHE A 136      16.212 148.851 -24.129  1.00 26.18           C
ATOM   1335  CZ  PHE A 136      15.656 148.368 -25.324  1.00 22.93           C
ATOM   1336  H   PHE A 136      17.378 143.576 -20.790  1.00 19.57           H
ATOM   1337  HA  PHE A 136      17.507 144.204 -23.562  1.00 23.85           H
ATOM   1338  HB2 PHE A 136      15.798 145.016 -21.920  1.00 24.25           H
ATOM   1339  HB3 PHE A 136      17.005 146.125 -21.262  1.00 24.25           H
ATOM   1340  HD1 PHE A 136      15.527 145.051 -24.560  1.00 32.10           H
ATOM   1341  HD2 PHE A 136      17.026 148.333 -22.201  1.00 30.74           H
ATOM   1342  HE1 PHE A 136      14.964 146.622 -26.391  1.00 39.12           H
ATOM   1343  HE2 PHE A 136      16.371 149.910 -24.003  1.00 31.43           H
ATOM   1344  HZ  PHE A 136      15.385 149.055 -26.112  1.00 27.53           H
ATOM   1345  N   ARG A 137      19.953 145.425 -21.686  1.00 18.17           N
ATOM   1346  CA  ARG A 137      21.302 145.970 -21.758  1.00 21.51           C
ATOM   1347  C   ARG A 137      22.186 145.149 -22.702  1.00 24.40           C
ATOM   1348  O   ARG A 137      22.925 145.744 -23.478  1.00 21.15           O
ATOM   1349  CB  ARG A 137      21.903 146.124 -20.359  1.00 18.36           C
ATOM   1350  CG  ARG A 137      23.261 146.841 -20.407  1.00 18.90           C
ATOM   1351  CD  ARG A 137      23.810 147.029 -18.999  1.00 19.23           C
ATOM   1352  NE  ARG A 137      25.115 147.704 -19.015  1.00 17.74           N
ATOM   1353  CZ  ARG A 137      25.309 149.024 -19.009  1.00 22.33           C
ATOM   1354  NH1 ARG A 137      24.288 149.875 -18.986  1.00 22.66           N
ATOM   1355  NH2 ARG A 137      26.545 149.504 -19.027  1.00 20.21           N1+
ATOM   1356  H   ARG A 137      19.618 145.103 -20.787  1.00 21.81           H
ATOM   1357  HA  ARG A 137      21.220 146.971 -22.182  1.00 25.81           H
ATOM   1358  HB2 ARG A 137      21.219 146.709 -19.743  1.00 22.04           H
ATOM   1359  HB3 ARG A 137      22.029 145.143 -19.900  1.00 22.04           H
ATOM   1360  HG2 ARG A 137      23.976 146.255 -20.985  1.00 22.69           H
ATOM   1361  HG3 ARG A 137      23.136 147.817 -20.877  1.00 22.69           H
ATOM   1362  HD2 ARG A 137      23.098 147.598 -18.402  1.00 23.08           H
ATOM   1363  HD3 ARG A 137      23.939 146.048 -18.539  1.00 23.08           H
ATOM   1364  HE  ARG A 137      25.934 147.114 -19.073  1.00 21.30           H
ATOM   1365 HH11 ARG A 137      23.341 149.531 -18.987  1.00 27.20           H
ATOM   1366 HH12 ARG A 137      24.460 150.869 -18.985  1.00 27.20           H
ATOM   1367 HH21 ARG A 137      27.328 148.862 -19.055  1.00 24.26           H
ATOM   1368 HH22 ARG A 137      26.703 150.498 -19.014  1.00 24.26           H
ATOM   1369  N   ARG A 138      22.082 143.815 -22.688  1.00 19.23           N
ATOM   1370  CA  ARG A 138      22.817 142.940 -23.612  1.00 20.25           C
ATOM   1371  C   ARG A 138      22.360 143.071 -25.066  1.00 22.98           C
ATOM   1372  O   ARG A 138      23.205 143.036 -25.959  1.00 24.19           O
ATOM   1373  CB  ARG A 138      22.760 141.477 -23.147  1.00 20.90           C
ATOM   1374  CG  ARG A 138      23.650 141.268 -21.921  1.00 17.87           C
ATOM   1375  CD  ARG A 138      23.758 139.779 -21.570  1.00 15.79           C
ATOM   1376  NE  ARG A 138      22.522 139.243 -20.995  1.00 19.80           N
ATOM   1377  CZ  ARG A 138      22.197 139.296 -19.703  1.00 16.15           C
ATOM   1378  NH1 ARG A 138      22.950 139.913 -18.802  1.00 16.02           N
ATOM   1379  NH2 ARG A 138      21.086 138.716 -19.299  1.00 14.25           N1+
ATOM   1380  H   ARG A 138      21.443 143.388 -22.030  1.00 23.09           H
ATOM   1381  HA  ARG A 138      23.859 143.248 -23.606  1.00 24.30           H
ATOM   1382  HB2 ARG A 138      21.731 141.189 -22.929  1.00 25.09           H
ATOM   1383  HB3 ARG A 138      23.134 140.836 -23.946  1.00 25.09           H
ATOM   1384  HG2 ARG A 138      24.654 141.633 -22.139  1.00 21.45           H
ATOM   1385  HG3 ARG A 138      23.250 141.828 -21.076  1.00 21.45           H
ATOM   1386  HD2 ARG A 138      23.963 139.224 -22.482  1.00 18.95           H
ATOM   1387  HD3 ARG A 138      24.590 139.625 -20.880  1.00 18.95           H
ATOM   1388  HE  ARG A 138      21.880 138.785 -21.624  1.00 23.77           H
ATOM   1389 HH11 ARG A 138      23.804 140.371 -19.083  1.00 19.23           H
ATOM   1390 HH12 ARG A 138      22.673 139.916 -17.831  1.00 19.23           H
ATOM   1391 HH21 ARG A 138      20.479 138.250 -19.955  1.00 17.10           H
ATOM   1392 HH22 ARG A 138      20.827 138.756 -18.323  1.00 17.10           H
ATOM   1393  N   VAL A 139      21.054 143.245 -25.305  1.00 16.74           N
ATOM   1394  CA  VAL A 139      20.516 143.568 -26.631  1.00 20.36           C
ATOM   1395  C   VAL A 139      21.125 144.880 -27.147  1.00 22.66           C
ATOM   1396  O   VAL A 139      21.465 144.960 -28.325  1.00 22.15           O
ATOM   1397  CB  VAL A 139      18.973 143.623 -26.601  1.00 22.13           C
ATOM   1398  CG1 VAL A 139      18.376 144.112 -27.933  1.00 24.95           C
ATOM   1399  CG2 VAL A 139      18.371 142.242 -26.298  1.00 22.20           C
ATOM   1400  H   VAL A 139      20.410 143.229 -24.524  1.00 20.09           H
ATOM   1401  HA  VAL A 139      20.810 142.769 -27.314  1.00 24.44           H
ATOM   1402  HB  VAL A 139      18.653 144.312 -25.823  1.00 26.56           H
ATOM   1403 HG11 VAL A 139      17.288 144.143 -27.858  1.00 29.94           H
ATOM   1404 HG12 VAL A 139      18.719 145.120 -28.162  1.00 29.94           H
ATOM   1405 HG13 VAL A 139      18.657 143.437 -28.740  1.00 29.94           H
ATOM   1406 HG21 VAL A 139      17.285 142.321 -26.229  1.00 26.64           H
ATOM   1407 HG22 VAL A 139      18.627 141.534 -27.084  1.00 26.64           H
ATOM   1408 HG23 VAL A 139      18.744 141.858 -25.352  1.00 26.64           H
ATOM   1409  N   LEU A 140      21.268 145.892 -26.283  1.00 18.28           N
ATOM   1410  CA  LEU A 140      21.858 147.185 -26.610  1.00 21.16           C
ATOM   1411  C   LEU A 140      23.368 147.094 -26.842  1.00 24.91           C
ATOM   1412  O   LEU A 140      23.847 147.733 -27.775  1.00 21.62           O
ATOM   1413  CB  LEU A 140      21.531 148.214 -25.519  1.00 16.03           C
ATOM   1414  CG  LEU A 140      20.041 148.587 -25.392  1.00 26.42           C
ATOM   1415  CD1 LEU A 140      19.839 149.468 -24.153  1.00 28.36           C
ATOM   1416  CD2 LEU A 140      19.528 149.339 -26.614  1.00 24.14           C
ATOM   1417  H   LEU A 140      20.943 145.762 -25.334  1.00 21.94           H
ATOM   1418  HA  LEU A 140      21.413 147.529 -27.543  1.00 25.40           H
ATOM   1419  HB2 LEU A 140      21.869 147.815 -24.564  1.00 19.24           H
ATOM   1420  HB3 LEU A 140      22.102 149.122 -25.712  1.00 19.24           H
ATOM   1421  HG  LEU A 140      19.434 147.690 -25.294  1.00 31.71           H
ATOM   1422 HD11 LEU A 140      18.782 149.670 -24.000  1.00 34.04           H
ATOM   1423 HD12 LEU A 140      20.236 148.976 -23.265  1.00 34.04           H
ATOM   1424 HD13 LEU A 140      20.353 150.409 -24.312  1.00 34.04           H
ATOM   1425 HD21 LEU A 140      18.488 149.622 -26.443  1.00 28.97           H
ATOM   1426 HD22 LEU A 140      20.122 150.237 -26.789  1.00 28.97           H
ATOM   1427 HD23 LEU A 140      19.569 148.694 -27.490  1.00 28.97           H
ATOM   1428  N   LEU A 141      24.118 146.316 -26.040  1.00 20.95           N
ATOM   1429  CA  LEU A 141      25.556 146.107 -26.239  1.00 22.66           C
ATOM   1430  C   LEU A 141      25.835 145.615 -27.663  1.00 24.46           C
ATOM   1431  O   LEU A 141      26.787 146.067 -28.296  1.00 23.86           O
ATOM   1432  CB  LEU A 141      26.132 145.095 -25.231  1.00 22.75           C
ATOM   1433  CG  LEU A 141      26.303 145.597 -23.783  1.00 30.77           C
ATOM   1434  CD1 LEU A 141      26.630 144.405 -22.869  1.00 21.93           C
ATOM   1435  CD2 LEU A 141      27.420 146.645 -23.652  1.00 18.33           C
ATOM   1436  H   LEU A 141      23.674 145.827 -25.275  1.00 25.14           H
ATOM   1437  HA  LEU A 141      26.061 147.060 -26.103  1.00 27.20           H
ATOM   1438  HB2 LEU A 141      25.468 144.231 -25.221  1.00 27.31           H
ATOM   1439  HB3 LEU A 141      27.103 144.749 -25.591  1.00 27.31           H
ATOM   1440  HG  LEU A 141      25.378 146.057 -23.446  1.00 36.93           H
ATOM   1441 HD11 LEU A 141      26.647 144.738 -21.832  1.00 26.32           H
ATOM   1442 HD12 LEU A 141      25.877 143.627 -22.969  1.00 26.32           H
ATOM   1443 HD13 LEU A 141      27.602 143.991 -23.135  1.00 26.32           H
ATOM   1444 HD21 LEU A 141      27.533 146.935 -22.610  1.00 22.01           H
ATOM   1445 HD22 LEU A 141      28.367 146.243 -24.015  1.00 22.01           H
ATOM   1446 HD23 LEU A 141      27.158 147.536 -24.212  1.00 22.01           H
ATOM   1447  N   LYS A 142      24.999 144.692 -28.151  1.00 24.19           N
ATOM   1448  CA  LYS A 142      25.116 144.100 -29.473  1.00 29.24           C
ATOM   1449  C   LYS A 142      24.666 145.074 -30.571  1.00 28.98           C
ATOM   1450  O   LYS A 142      25.423 145.307 -31.510  1.00 26.24           O
ATOM   1451  CB  LYS A 142      24.376 142.755 -29.475  1.00 23.27           C
ATOM   1452  CG  LYS A 142      24.617 141.973 -30.768  1.00 45.77           C
ATOM   1453  CD  LYS A 142      23.768 140.693 -30.824  1.00 48.81           C
ATOM   1454  CE  LYS A 142      24.189 139.773 -31.978  1.00 51.37           C
ATOM   1455  NZ  LYS A 142      24.116 140.453 -33.287  1.00 57.01           N1+
ATOM   1456  H   LYS A 142      24.248 144.367 -27.556  1.00 29.03           H
ATOM   1457  HA  LYS A 142      26.173 143.885 -29.642  1.00 35.09           H
ATOM   1458  HB2 LYS A 142      24.741 142.154 -28.639  1.00 27.93           H
ATOM   1459  HB3 LYS A 142      23.308 142.923 -29.335  1.00 27.93           H
ATOM   1460  HG2 LYS A 142      24.341 142.606 -31.612  1.00 54.92           H
ATOM   1461  HG3 LYS A 142      25.676 141.723 -30.847  1.00 54.92           H
ATOM   1462  HD2 LYS A 142      23.866 140.148 -29.885  1.00 58.57           H
ATOM   1463  HD3 LYS A 142      22.720 140.963 -30.955  1.00 58.57           H
ATOM   1464  HE2 LYS A 142      25.217 139.452 -31.802  1.00 61.65           H
ATOM   1465  HE3 LYS A 142      23.551 138.888 -31.991  1.00 61.65           H
ATOM   1466  HZ1 LYS A 142      24.299 139.796 -34.030  1.00 68.42           H
ATOM   1467  HZ2 LYS A 142      23.200 140.863 -33.411  1.00 68.42           H
ATOM   1468  HZ3 LYS A 142      24.802 141.194 -33.321  1.00 68.42           H
ATOM   1469  N   SER A 143      23.461 145.650 -30.454  1.00 25.68           N
ATOM   1470  CA  SER A 143      22.886 146.569 -31.448  1.00 32.18           C
ATOM   1471  C   SER A 143      23.765 147.797 -31.690  1.00 30.86           C
ATOM   1472  O   SER A 143      23.986 148.175 -32.838  1.00 33.47           O
ATOM   1473  CB  SER A 143      21.501 147.051 -31.001  1.00 30.34           C
ATOM   1474  OG  SER A 143      20.595 145.979 -31.014  1.00 40.41           O
ATOM   1475  H   SER A 143      22.907 145.442 -29.635  1.00 30.82           H
ATOM   1476  HA  SER A 143      22.778 146.047 -32.399  1.00 38.62           H
ATOM   1477  HB2 SER A 143      21.552 147.473 -29.996  1.00 36.41           H
ATOM   1478  HB3 SER A 143      21.147 147.818 -31.689  1.00 36.41           H
ATOM   1479  HG  SER A 143      20.844 145.369 -30.313  1.00 48.49           H
ATOM   1480  N   LEU A 144      24.242 148.425 -30.610  1.00 22.24           N
ATOM   1481  CA  LEU A 144      25.057 149.635 -30.646  1.00 29.09           C
ATOM   1482  C   LEU A 144      26.541 149.330 -30.876  1.00 24.57           C
ATOM   1483  O   LEU A 144      27.330 150.269 -30.972  1.00 28.23           O
ATOM   1484  CB  LEU A 144      24.883 150.416 -29.336  1.00 24.22           C
ATOM   1485  CG  LEU A 144      23.438 150.835 -29.007  1.00 27.14           C
ATOM   1486  CD1 LEU A 144      23.411 151.408 -27.588  1.00 22.22           C
ATOM   1487  CD2 LEU A 144      22.900 151.866 -30.007  1.00 31.77           C
ATOM   1488  H   LEU A 144      24.030 148.046 -29.698  1.00 26.69           H
ATOM   1489  HA  LEU A 144      24.719 150.271 -31.465  1.00 34.91           H
ATOM   1490  HB2 LEU A 144      25.244 149.781 -28.536  1.00 29.07           H
ATOM   1491  HB3 LEU A 144      25.513 151.306 -29.358  1.00 29.07           H
ATOM   1492  HG  LEU A 144      22.781 149.965 -29.035  1.00 32.58           H
ATOM   1493 HD11 LEU A 144      22.380 151.584 -27.296  1.00 26.67           H
ATOM   1494 HD12 LEU A 144      23.843 150.694 -26.886  1.00 26.67           H
ATOM   1495 HD13 LEU A 144      23.973 152.341 -27.544  1.00 26.67           H
ATOM   1496 HD21 LEU A 144      21.925 152.220 -29.680  1.00 38.13           H
ATOM   1497 HD22 LEU A 144      23.581 152.716 -30.075  1.00 38.13           H
ATOM   1498 HD23 LEU A 144      22.790 151.410 -30.991  1.00 38.13           H
ATOM   1499  N   GLN A 145      26.930 148.043 -30.907  1.00 25.06           N
ATOM   1500  CA  GLN A 145      28.314 147.587 -31.057  1.00 28.80           C
ATOM   1501  C   GLN A 145      29.223 148.261 -30.013  1.00 33.79           C
ATOM   1502  O   GLN A 145      30.288 148.792 -30.336  1.00 26.24           O
ATOM   1503  CB  GLN A 145      28.797 147.779 -32.512  1.00 29.50           C
ATOM   1504  CG  GLN A 145      27.963 146.988 -33.534  1.00 35.61           C
ATOM   1505  CD  GLN A 145      28.500 147.173 -34.955  1.00 61.11           C
ATOM   1506  OE1 GLN A 145      29.675 146.946 -35.228  1.00 63.78           O
ATOM   1507  NE2 GLN A 145      27.642 147.563 -35.894  1.00 58.24           N
ATOM   1508  H   GLN A 145      26.224 147.324 -30.830  1.00 30.08           H
ATOM   1509  HA  GLN A 145      28.329 146.517 -30.841  1.00 34.56           H
ATOM   1510  HB2 GLN A 145      28.770 148.837 -32.773  1.00 35.40           H
ATOM   1511  HB3 GLN A 145      29.832 147.440 -32.577  1.00 35.40           H
ATOM   1512  HG2 GLN A 145      28.092 145.938 -33.271  1.00 42.74           H
ATOM   1513  HG3 GLN A 145      26.908 147.260 -33.479  1.00 42.74           H
ATOM   1514 HE21 GLN A 145      26.679 147.744 -35.658  1.00 69.90           H
ATOM   1515 HE22 GLN A 145      27.977 147.689 -36.836  1.00 69.90           H
ATOM   1516  N   LYS A 146      28.779 148.233 -28.747  1.00 26.12           N
ATOM   1517  CA  LYS A 146      29.490 148.813 -27.613  1.00 23.90           C
ATOM   1518  C   LYS A 146      30.805 148.082 -27.371  1.00 24.98           C
ATOM   1519  O   LYS A 146      30.922 146.882 -27.618  1.00 29.71           O
ATOM   1520  CB  LYS A 146      28.614 148.739 -26.350  1.00 24.11           C
ATOM   1521  CG  LYS A 146      27.277 149.494 -26.423  1.00 24.00           C
ATOM   1522  CD  LYS A 146      27.359 150.985 -26.783  1.00 32.04           C
ATOM   1523  CE  LYS A 146      28.251 151.745 -25.807  1.00 30.17           C
ATOM   1524  NZ  LYS A 146      28.336 153.168 -26.169  1.00 31.93           N1+
ATOM   1525  H   LYS A 146      27.905 147.762 -28.557  1.00 31.34           H
ATOM   1526  HA  LYS A 146      29.716 149.858 -27.827  1.00 28.68           H
ATOM   1527  HB2 LYS A 146      28.403 147.686 -26.157  1.00 28.93           H
ATOM   1528  HB3 LYS A 146      29.177 149.115 -25.499  1.00 28.93           H
ATOM   1529  HG2 LYS A 146      26.655 148.994 -27.160  1.00 28.81           H
ATOM   1530  HG3 LYS A 146      26.770 149.409 -25.463  1.00 28.81           H
ATOM   1531  HD2 LYS A 146      27.738 151.100 -27.799  1.00 38.45           H
ATOM   1532  HD3 LYS A 146      26.357 151.413 -26.742  1.00 38.45           H
ATOM   1533  HE2 LYS A 146      27.839 151.652 -24.803  1.00 36.21           H
ATOM   1534  HE3 LYS A 146      29.250 151.310 -25.819  1.00 36.21           H
ATOM   1535  HZ1 LYS A 146      28.906 153.661 -25.500  1.00 38.32           H
ATOM   1536  HZ2 LYS A 146      28.746 153.255 -27.090  1.00 38.32           H
ATOM   1537  HZ3 LYS A 146      27.408 153.576 -26.181  1.00 38.32           H
ATOM   1538  N   ASP A 147      31.786 148.836 -26.878  1.00 25.79           N
ATOM   1539  CA  ASP A 147      33.089 148.322 -26.492  1.00 30.79           C
ATOM   1540  C   ASP A 147      32.899 147.398 -25.279  1.00 25.96           C
ATOM   1541  O   ASP A 147      32.472 147.841 -24.211  1.00 26.20           O
ATOM   1542  CB  ASP A 147      34.003 149.520 -26.204  1.00 26.42           C
ATOM   1543  CG  ASP A 147      35.457 149.146 -25.904  1.00 40.10           C
ATOM   1544  OD1 ASP A 147      35.690 148.072 -25.309  1.00 30.50           O
ATOM   1545  OD2 ASP A 147      36.327 149.956 -26.285  1.00 47.04           O1-
ATOM   1546  H   ASP A 147      31.607 149.814 -26.704  1.00 30.95           H
ATOM   1547  HA  ASP A 147      33.512 147.763 -27.328  1.00 36.95           H
ATOM   1548  HB2 ASP A 147      33.973 150.241 -27.022  1.00 31.70           H
ATOM   1549  HB3 ASP A 147      33.611 150.037 -25.328  1.00 31.70           H
ATOM   1550  N   LEU A 148      33.207 146.111 -25.465  1.00 29.51           N
ATOM   1551  CA  LEU A 148      32.997 145.077 -24.464  1.00 27.34           C
ATOM   1552  C   LEU A 148      34.084 145.078 -23.388  1.00 25.34           C
ATOM   1553  O   LEU A 148      33.814 144.606 -22.289  1.00 27.77           O
ATOM   1554  CB  LEU A 148      32.858 143.714 -25.153  1.00 24.53           C
ATOM   1555  CG  LEU A 148      31.663 143.565 -26.117  1.00 28.32           C
ATOM   1556  CD1 LEU A 148      31.672 142.136 -26.679  1.00 23.88           C
ATOM   1557  CD2 LEU A 148      30.301 143.852 -25.458  1.00 30.05           C
ATOM   1558  H   LEU A 148      33.555 145.819 -26.368  1.00 35.42           H
ATOM   1559  HA  LEU A 148      32.057 145.287 -23.953  1.00 32.81           H
ATOM   1560  HB2 LEU A 148      33.769 143.537 -25.718  1.00 29.44           H
ATOM   1561  HB3 LEU A 148      32.788 142.946 -24.383  1.00 29.44           H
ATOM   1562  HG  LEU A 148      31.798 144.256 -26.950  1.00 33.99           H
ATOM   1563 HD11 LEU A 148      30.853 142.005 -27.386  1.00 28.66           H
ATOM   1564 HD12 LEU A 148      32.612 141.950 -27.198  1.00 28.66           H
ATOM   1565 HD13 LEU A 148      31.572 141.412 -25.870  1.00 28.66           H
ATOM   1566 HD21 LEU A 148      29.496 143.635 -26.160  1.00 36.07           H
ATOM   1567 HD22 LEU A 148      30.174 143.230 -24.575  1.00 36.07           H
ATOM   1568 HD23 LEU A 148      30.233 144.902 -25.177  1.00 36.07           H
ATOM   1569  N   HIS A 149      35.285 145.614 -23.658  1.00 26.57           N
ATOM   1570  CA  HIS A 149      36.291 145.846 -22.621  1.00 19.66           C
ATOM   1571  C   HIS A 149      35.844 146.944 -21.653  1.00 26.17           C
ATOM   1572  O   HIS A 149      36.076 146.838 -20.452  1.00 24.77           O
ATOM   1573  CB  HIS A 149      37.673 146.147 -23.224  1.00 29.16           C
ATOM   1574  CG  HIS A 149      38.229 144.987 -24.009  1.00 35.10           C
ATOM   1575  ND1 HIS A 149      38.724 143.805 -23.455  1.00 38.92           N
ATOM   1576  CD2 HIS A 149      38.292 144.898 -25.369  1.00 41.85           C
ATOM   1577  CE1 HIS A 149      39.052 143.021 -24.491  1.00 34.28           C
ATOM   1578  NE2 HIS A 149      38.810 143.655 -25.651  1.00 43.10           N
ATOM   1579  H   HIS A 149      35.450 146.024 -24.567  1.00 31.89           H
ATOM   1580  HA  HIS A 149      36.388 144.927 -22.044  1.00 23.59           H
ATOM   1581  HB2 HIS A 149      38.368 146.368 -22.413  1.00 34.99           H
ATOM   1582  HB3 HIS A 149      37.614 147.026 -23.866  1.00 34.99           H
ATOM   1583  HD2 HIS A 149      37.967 145.644 -26.079  1.00 50.22           H
ATOM   1584  HE1 HIS A 149      39.427 142.011 -24.402  1.00 41.14           H
ATOM   1585  HE2 HIS A 149      38.948 143.267 -26.574  1.00 51.72           H
ATOM   1586  N   GLU A 150      35.169 147.977 -22.164  1.00 26.61           N
ATOM   1587  CA  GLU A 150      34.596 149.030 -21.336  1.00 29.67           C
ATOM   1588  C   GLU A 150      33.457 148.446 -20.470  1.00 22.72           C
ATOM   1589  O   GLU A 150      33.313 148.803 -19.302  1.00 20.53           O
ATOM   1590  CB  GLU A 150      34.091 150.153 -22.260  1.00 33.65           C
ATOM   1591  CG  GLU A 150      34.105 151.531 -21.590  1.00 50.04           C
ATOM   1592  CD  GLU A 150      35.486 152.203 -21.541  1.00 61.51           C
ATOM   1593  OE1 GLU A 150      35.532 153.351 -21.046  1.00 68.53           O
ATOM   1594  OE2 GLU A 150      36.482 151.569 -21.956  1.00 56.39           O1-
ATOM   1595  H   GLU A 150      35.043 148.039 -23.166  1.00 31.94           H
ATOM   1596  HA  GLU A 150      35.376 149.426 -20.684  1.00 35.61           H
ATOM   1597  HB2 GLU A 150      34.689 150.192 -23.171  1.00 40.39           H
ATOM   1598  HB3 GLU A 150      33.068 149.933 -22.555  1.00 40.39           H
ATOM   1599  HG2 GLU A 150      33.426 152.204 -22.116  1.00 60.05           H
ATOM   1600  HG3 GLU A 150      33.696 151.477 -20.580  1.00 60.05           H
ATOM   1601  N   GLU A 151      32.644 147.544 -21.039  1.00 18.66           N
ATOM   1602  CA  GLU A 151      31.588 146.870 -20.295  1.00 26.07           C
ATOM   1603  C   GLU A 151      32.165 145.924 -19.230  1.00 21.77           C
ATOM   1604  O   GLU A 151      31.579 145.785 -18.158  1.00 22.49           O
ATOM   1605  CB  GLU A 151      30.632 146.175 -21.274  1.00 20.43           C
ATOM   1606  CG  GLU A 151      29.408 145.568 -20.574  1.00 21.16           C
ATOM   1607  CD  GLU A 151      28.360 146.556 -20.062  1.00 22.05           C
ATOM   1608  OE1 GLU A 151      28.545 147.783 -20.193  1.00 21.88           O
ATOM   1609  OE2 GLU A 151      27.355 146.061 -19.517  1.00 23.60           O1-
ATOM   1610  H   GLU A 151      32.795 147.272 -22.002  1.00 22.40           H
ATOM   1611  HA  GLU A 151      31.022 147.642 -19.777  1.00 31.29           H
ATOM   1612  HB2 GLU A 151      30.304 146.890 -22.030  1.00 24.52           H
ATOM   1613  HB3 GLU A 151      31.164 145.371 -21.782  1.00 24.52           H
ATOM   1614  HG2 GLU A 151      28.914 144.877 -21.251  1.00 25.40           H
ATOM   1615  HG3 GLU A 151      29.702 144.942 -19.737  1.00 25.40           H
ATOM   1616  N   MET A 152      33.308 145.283 -19.505  1.00 23.35           N
ATOM   1617  CA  MET A 152      34.016 144.469 -18.526  1.00 23.32           C
ATOM   1618  C   MET A 152      34.448 145.305 -17.325  1.00 24.86           C
ATOM   1619  O   MET A 152      34.307 144.838 -16.198  1.00 21.47           O
ATOM   1620  CB  MET A 152      35.200 143.739 -19.171  1.00 24.45           C
ATOM   1621  CG  MET A 152      34.750 142.477 -19.920  1.00 28.90           C
ATOM   1622  SD  MET A 152      34.326 141.076 -18.839  1.00 28.81           S
ATOM   1623  CE  MET A 152      35.976 140.603 -18.300  1.00 29.50           C
ATOM   1624  H   MET A 152      33.747 145.413 -20.408  1.00 28.02           H
ATOM   1625  HA  MET A 152      33.320 143.709 -18.177  1.00 27.99           H
ATOM   1626  HB2 MET A 152      35.682 144.407 -19.880  1.00 29.34           H
ATOM   1627  HB3 MET A 152      35.933 143.476 -18.409  1.00 29.34           H
ATOM   1628  HG2 MET A 152      33.893 142.708 -20.552  1.00 34.69           H
ATOM   1629  HG3 MET A 152      35.563 142.162 -20.574  1.00 34.69           H
ATOM   1630  HE1 MET A 152      35.878 139.761 -17.623  1.00 35.41           H
ATOM   1631  HE2 MET A 152      36.574 140.310 -19.164  1.00 35.41           H
ATOM   1632  HE3 MET A 152      36.460 141.429 -17.781  1.00 35.41           H
ATOM   1633  N   ASN A 153      34.946 146.532 -17.549  1.00 23.81           N
ATOM   1634  CA  ASN A 153      35.309 147.453 -16.471  1.00 23.66           C
ATOM   1635  C   ASN A 153      34.080 147.810 -15.635  1.00 22.11           C
ATOM   1636  O   ASN A 153      34.163 147.891 -14.410  1.00 19.07           O
ATOM   1637  CB  ASN A 153      35.966 148.729 -17.033  1.00 27.00           C
ATOM   1638  CG  ASN A 153      37.216 148.447 -17.858  1.00 31.67           C
ATOM   1639  OD1 ASN A 153      37.958 147.520 -17.566  1.00 30.65           O
ATOM   1640  ND2 ASN A 153      37.511 149.296 -18.838  1.00 33.93           N
ATOM   1641  H   ASN A 153      35.062 146.851 -18.501  1.00 28.58           H
ATOM   1642  HA  ASN A 153      36.029 146.955 -15.821  1.00 28.40           H
ATOM   1643  HB2 ASN A 153      35.251 149.307 -17.617  1.00 32.41           H
ATOM   1644  HB3 ASN A 153      36.278 149.323 -16.173  1.00 32.41           H
ATOM   1645 HD21 ASN A 153      38.335 149.144 -19.402  1.00 40.72           H
ATOM   1646 HD22 ASN A 153      36.893 150.069 -19.040  1.00 40.72           H
ATOM   1647  N   TYR A 154      32.944 148.037 -16.303  1.00 18.38           N
ATOM   1648  CA  TYR A 154      31.682 148.294 -15.642  1.00 17.69           C
ATOM   1649  C   TYR A 154      31.240 147.116 -14.758  1.00 22.31           C
ATOM   1650  O   TYR A 154      30.939 147.342 -13.590  1.00 19.35           O
ATOM   1651  CB  TYR A 154      30.623 148.687 -16.675  1.00 19.87           C
ATOM   1652  CG  TYR A 154      29.220 148.663 -16.112  1.00 19.55           C
ATOM   1653  CD1 TYR A 154      28.814 149.666 -15.214  1.00 20.53           C
ATOM   1654  CD2 TYR A 154      28.341 147.618 -16.458  1.00 18.26           C
ATOM   1655  CE1 TYR A 154      27.508 149.663 -14.700  1.00 21.62           C
ATOM   1656  CE2 TYR A 154      27.030 147.610 -15.952  1.00 21.74           C
ATOM   1657  CZ  TYR A 154      26.608 148.645 -15.087  1.00 24.90           C
ATOM   1658  OH  TYR A 154      25.334 148.648 -14.623  1.00 25.72           O
ATOM   1659  H   TYR A 154      32.948 147.969 -17.312  1.00 22.06           H
ATOM   1660  HA  TYR A 154      31.821 149.153 -14.984  1.00 21.23           H
ATOM   1661  HB2 TYR A 154      30.844 149.687 -17.047  1.00 23.85           H
ATOM   1662  HB3 TYR A 154      30.668 148.005 -17.520  1.00 23.85           H
ATOM   1663  HD1 TYR A 154      29.509 150.435 -14.912  1.00 24.64           H
ATOM   1664  HD2 TYR A 154      28.666 146.828 -17.120  1.00 21.92           H
ATOM   1665  HE1 TYR A 154      27.196 150.437 -14.015  1.00 25.95           H
ATOM   1666  HE2 TYR A 154      26.347 146.823 -16.232  1.00 26.09           H
ATOM   1667  HH  TYR A 154      24.858 147.847 -14.854  1.00 30.87           H
ATOM   1668  N   ILE A 155      31.217 145.877 -15.283  1.00 21.20           N
ATOM   1669  CA  ILE A 155      30.720 144.724 -14.531  1.00 19.43           C
ATOM   1670  C   ILE A 155      31.665 144.380 -13.378  1.00 24.45           C
ATOM   1671  O   ILE A 155      31.196 143.901 -12.354  1.00 17.43           O
ATOM   1672  CB  ILE A 155      30.390 143.526 -15.457  1.00 21.55           C
ATOM   1673  CG1 ILE A 155      29.386 142.541 -14.817  1.00 18.27           C
ATOM   1674  CG2 ILE A 155      31.643 142.712 -15.828  1.00 20.63           C
ATOM   1675  CD1 ILE A 155      28.027 143.151 -14.451  1.00 19.35           C
ATOM   1676  H   ILE A 155      31.516 145.738 -16.240  1.00 25.45           H
ATOM   1677  HA  ILE A 155      29.787 145.054 -14.078  1.00 23.32           H
ATOM   1678  HB  ILE A 155      29.946 143.904 -16.381  1.00 25.86           H
ATOM   1679 HG12 ILE A 155      29.208 141.717 -15.509  1.00 21.93           H
ATOM   1680 HG13 ILE A 155      29.828 142.125 -13.914  1.00 21.93           H
ATOM   1681 HG21 ILE A 155      31.381 141.914 -16.520  1.00 24.76           H
ATOM   1682 HG22 ILE A 155      32.358 143.362 -16.313  1.00 24.76           H
ATOM   1683 HG23 ILE A 155      32.103 142.264 -14.947  1.00 24.76           H
ATOM   1684 HD11 ILE A 155      27.330 142.353 -14.208  1.00 23.22           H
ATOM   1685 HD12 ILE A 155      28.119 143.795 -13.579  1.00 23.22           H
ATOM   1686 HD13 ILE A 155      27.635 143.722 -15.292  1.00 23.22           H
ATOM   1687  N   THR A 156      32.975 144.632 -13.527  1.00 18.55           N
ATOM   1688  CA  THR A 156      33.954 144.517 -12.454  1.00 19.55           C
ATOM   1689  C   THR A 156      33.531 145.347 -11.247  1.00 20.54           C
ATOM   1690  O   THR A 156      33.432 144.794 -10.154  1.00 20.65           O
ATOM   1691  CB  THR A 156      35.355 144.915 -12.954  1.00 22.84           C
ATOM   1692  OG1 THR A 156      35.791 143.978 -13.911  1.00 20.66           O
ATOM   1693  CG2 THR A 156      36.394 144.948 -11.835  1.00 16.71           C
ATOM   1694  H   THR A 156      33.297 145.003 -14.411  1.00 22.27           H
ATOM   1695  HA  THR A 156      33.985 143.465 -12.165  1.00 23.47           H
ATOM   1696  HB  THR A 156      35.305 145.899 -13.419  1.00 27.42           H
ATOM   1697  HG1 THR A 156      35.269 144.102 -14.712  1.00 24.80           H
ATOM   1698 HG21 THR A 156      37.370 145.180 -12.256  1.00 20.05           H
ATOM   1699 HG22 THR A 156      36.148 145.706 -11.092  1.00 20.05           H
ATOM   1700 HG23 THR A 156      36.462 143.972 -11.364  1.00 20.05           H
ATOM   1701  N   ALA A 157      33.254 146.645 -11.451  1.00 18.94           N
ATOM   1702  CA  ALA A 157      32.836 147.540 -10.379  1.00 21.36           C
ATOM   1703  C   ALA A 157      31.511 147.096  -9.753  1.00 17.50           C
ATOM   1704  O   ALA A 157      31.374 147.125  -8.533  1.00 22.43           O
ATOM   1705  CB  ALA A 157      32.753 148.986 -10.896  1.00 21.74           C
ATOM   1706  H   ALA A 157      33.327 147.026 -12.385  1.00 22.73           H
ATOM   1707  HA  ALA A 157      33.599 147.500  -9.603  1.00 25.64           H
ATOM   1708  HB1 ALA A 157      32.504 149.657 -10.073  1.00 26.10           H
ATOM   1709  HB2 ALA A 157      33.714 149.282 -11.317  1.00 26.10           H
ATOM   1710  HB3 ALA A 157      31.984 149.066 -11.666  1.00 26.10           H
ATOM   1711  N   ILE A 158      30.541 146.684 -10.574  1.00 19.61           N
ATOM   1712  CA  ILE A 158      29.226 146.296 -10.080  1.00 19.93           C
ATOM   1713  C   ILE A 158      29.317 145.034  -9.210  1.00 18.99           C
ATOM   1714  O   ILE A 158      28.693 144.989  -8.153  1.00 20.98           O
ATOM   1715  CB  ILE A 158      28.239 146.156 -11.256  1.00 21.98           C
ATOM   1716  CG1 ILE A 158      27.986 147.483 -12.003  1.00 29.76           C
ATOM   1717  CG2 ILE A 158      26.905 145.557 -10.789  1.00 30.20           C
ATOM   1718  CD1 ILE A 158      27.449 148.647 -11.160  1.00 31.77           C
ATOM   1719  H   ILE A 158      30.701 146.686 -11.573  1.00 23.54           H
ATOM   1720  HA  ILE A 158      28.871 147.096  -9.430  1.00 23.92           H
ATOM   1721  HB  ILE A 158      28.675 145.455 -11.969  1.00 26.38           H
ATOM   1722 HG12 ILE A 158      28.907 147.824 -12.458  1.00 35.72           H
ATOM   1723 HG13 ILE A 158      27.283 147.285 -12.811  1.00 35.72           H
ATOM   1724 HG21 ILE A 158      26.203 145.509 -11.621  1.00 36.25           H
ATOM   1725 HG22 ILE A 158      27.081 144.549 -10.429  1.00 36.25           H
ATOM   1726 HG23 ILE A 158      26.475 146.152  -9.982  1.00 36.25           H
ATOM   1727 HD11 ILE A 158      27.294 149.510 -11.805  1.00 38.13           H
ATOM   1728 HD12 ILE A 158      26.498 148.380 -10.700  1.00 38.13           H
ATOM   1729 HD13 ILE A 158      28.170 148.925 -10.393  1.00 38.13           H
ATOM   1730  N   ILE A 159      30.064 144.010  -9.639  1.00 16.58           N
ATOM   1731  CA  ILE A 159      30.227 142.782  -8.863  1.00 17.42           C
ATOM   1732  C   ILE A 159      30.930 143.083  -7.534  1.00 19.23           C
ATOM   1733  O   ILE A 159      30.527 142.512  -6.528  1.00 16.17           O
ATOM   1734  CB  ILE A 159      30.954 141.690  -9.674  1.00 15.92           C
ATOM   1735  CG1 ILE A 159      30.126 141.209 -10.881  1.00 14.61           C
ATOM   1736  CG2 ILE A 159      31.286 140.475  -8.784  1.00 12.86           C
ATOM   1737  CD1 ILE A 159      30.929 140.378 -11.889  1.00 19.03           C
ATOM   1738  H   ILE A 159      30.572 144.097 -10.509  1.00 19.90           H
ATOM   1739  HA  ILE A 159      29.228 142.408  -8.632  1.00 20.91           H
ATOM   1740  HB  ILE A 159      31.876 142.134 -10.047  1.00 19.11           H
ATOM   1741 HG12 ILE A 159      29.309 140.595 -10.518  1.00 17.53           H
ATOM   1742 HG13 ILE A 159      29.698 142.060 -11.407  1.00 17.53           H
ATOM   1743 HG21 ILE A 159      31.787 139.702  -9.360  1.00 15.43           H
ATOM   1744 HG22 ILE A 159      31.960 140.753  -7.976  1.00 15.43           H
ATOM   1745 HG23 ILE A 159      30.371 140.065  -8.360  1.00 15.43           H
ATOM   1746 HD11 ILE A 159      30.299 140.163 -12.748  1.00 22.84           H
ATOM   1747 HD12 ILE A 159      31.805 140.939 -12.212  1.00 22.84           H
ATOM   1748 HD13 ILE A 159      31.237 139.427 -11.454  1.00 22.84           H
ATOM   1749  N   GLU A 160      31.960 143.950  -7.511  1.00 16.23           N
ATOM   1750  CA  GLU A 160      32.626 144.384  -6.279  1.00 23.33           C
ATOM   1751  C   GLU A 160      31.618 144.965  -5.271  1.00 20.53           C
ATOM   1752  O   GLU A 160      31.702 144.649  -4.087  1.00 21.86           O
ATOM   1753  CB  GLU A 160      33.734 145.412  -6.599  1.00 22.71           C
ATOM   1754  CG  GLU A 160      34.939 144.795  -7.328  1.00 20.12           C
ATOM   1755  CD  GLU A 160      35.876 144.002  -6.425  1.00 22.35           C
ATOM   1756  OE1 GLU A 160      35.756 144.018  -5.183  1.00 25.82           O
ATOM   1757  OE2 GLU A 160      36.818 143.312  -7.123  1.00 27.02           O
ATOM   1758  H   GLU A 160      32.256 144.386  -8.374  1.00 19.48           H
ATOM   1759  HA  GLU A 160      33.099 143.519  -5.812  1.00 28.00           H
ATOM   1760  HB2 GLU A 160      34.060 145.975  -5.723  1.00 27.25           H
ATOM   1761  HB3 GLU A 160      33.277 146.118  -7.289  1.00 27.25           H
ATOM   1762  HG2 GLU A 160      35.524 145.593  -7.786  1.00 24.14           H
ATOM   1763  HG3 GLU A 160      34.599 144.131  -8.117  1.00 24.14           H
ATOM   1764  HE2 GLU A 160      37.444 142.869  -6.539  1.00 32.43           H
ATOM   1765  N   GLU A 161      30.670 145.792  -5.724  1.00 24.21           N
ATOM   1766  CA  GLU A 161      29.603 146.335  -4.879  1.00 23.61           C
ATOM   1767  C   GLU A 161      28.568 145.272  -4.460  1.00 24.34           C
ATOM   1768  O   GLU A 161      28.074 145.323  -3.336  1.00 22.04           O
ATOM   1769  CB  GLU A 161      28.897 147.494  -5.600  1.00 22.64           C
ATOM   1770  CG  GLU A 161      29.823 148.706  -5.801  1.00 40.03           C
ATOM   1771  CD  GLU A 161      29.338 149.746  -6.820  1.00 52.10           C
ATOM   1772  OE1 GLU A 161      30.145 150.664  -7.090  1.00 56.28           O
ATOM   1773  OE2 GLU A 161      28.203 149.610  -7.332  1.00 40.09           O1-
ATOM   1774  H   GLU A 161      30.651 146.030  -6.706  1.00 29.05           H
ATOM   1775  HA  GLU A 161      30.062 146.742  -3.976  1.00 28.33           H
ATOM   1776  HB2 GLU A 161      28.534 147.144  -6.566  1.00 27.17           H
ATOM   1777  HB3 GLU A 161      28.039 147.811  -5.007  1.00 27.17           H
ATOM   1778  HG2 GLU A 161      29.996 149.208  -4.848  1.00 48.04           H
ATOM   1779  HG3 GLU A 161      30.814 148.385  -6.111  1.00 48.04           H
ATOM   1780  N   GLN A 162      28.187 144.360  -5.372  1.00 21.42           N
ATOM   1781  CA  GLN A 162      27.070 143.428  -5.207  1.00 24.46           C
ATOM   1782  C   GLN A 162      27.478 142.008  -5.629  1.00 18.58           C
ATOM   1783  O   GLN A 162      26.950 141.493  -6.616  1.00 19.79           O
ATOM   1784  CB  GLN A 162      25.824 143.931  -5.971  1.00 24.51           C
ATOM   1785  CG  GLN A 162      25.318 145.280  -5.445  1.00 29.91           C
ATOM   1786  CD  GLN A 162      23.893 145.553  -5.912  1.00 31.86           C
ATOM   1787  OE1 GLN A 162      22.962 144.830  -5.563  1.00 34.82           O
ATOM   1788  NE2 GLN A 162      23.708 146.602  -6.705  1.00 28.11           N
ATOM   1789  H   GLN A 162      28.630 144.381  -6.282  1.00 25.71           H
ATOM   1790  HA  GLN A 162      26.812 143.386  -4.150  1.00 29.35           H
ATOM   1791  HB2 GLN A 162      26.060 144.030  -7.032  1.00 29.42           H
ATOM   1792  HB3 GLN A 162      25.030 143.192  -5.863  1.00 29.42           H
ATOM   1793  HG2 GLN A 162      25.290 145.195  -4.359  1.00 35.89           H
ATOM   1794  HG3 GLN A 162      25.991 146.083  -5.747  1.00 35.89           H
ATOM   1795 HE21 GLN A 162      24.488 147.184  -6.972  1.00 33.74           H
ATOM   1796 HE22 GLN A 162      22.775 146.826  -7.018  1.00 33.74           H
ATOM   1797  N   PRO A 163      28.398 141.344  -4.901  1.00 15.21           N
ATOM   1798  CA  PRO A 163      28.936 140.049  -5.309  1.00 18.60           C
ATOM   1799  C   PRO A 163      27.977 138.865  -5.076  1.00 19.34           C
ATOM   1800  O   PRO A 163      28.252 137.779  -5.586  1.00 18.83           O
ATOM   1801  CB  PRO A 163      30.205 139.896  -4.458  1.00 22.41           C
ATOM   1802  CG  PRO A 163      29.838 140.629  -3.172  1.00 20.92           C
ATOM   1803  CD  PRO A 163      29.077 141.837  -3.705  1.00 21.80           C
ATOM   1804  HA  PRO A 163      29.276 140.084  -6.343  1.00 22.32           H
ATOM   1805  HB2 PRO A 163      30.530 138.873  -4.292  1.00 26.89           H
ATOM   1806  HB3 PRO A 163      31.005 140.448  -4.954  1.00 26.89           H
ATOM   1807  HG2 PRO A 163      29.215 139.996  -2.541  1.00 25.10           H
ATOM   1808  HG3 PRO A 163      30.720 140.965  -2.633  1.00 25.10           H
ATOM   1809  HD2 PRO A 163      28.377 142.169  -2.939  1.00 26.17           H
ATOM   1810  HD3 PRO A 163      29.794 142.612  -3.975  1.00 26.17           H
ATOM   1811  N   LYS A 164      26.875 139.047  -4.325  1.00 17.68           N
ATOM   1812  CA  LYS A 164      25.859 138.022  -4.042  1.00 20.01           C
ATOM   1813  C   LYS A 164      24.586 138.343  -4.832  1.00 23.04           C
ATOM   1814  O   LYS A 164      23.530 138.639  -4.271  1.00 36.46           O
ATOM   1815  CB  LYS A 164      25.584 137.923  -2.531  1.00 22.95           C
ATOM   1816  CG  LYS A 164      26.793 137.458  -1.706  1.00 26.32           C
ATOM   1817  CD  LYS A 164      26.341 137.031  -0.300  1.00 28.17           C
ATOM   1818  CE  LYS A 164      27.438 136.241   0.417  1.00 36.46           C
ATOM   1819  NZ  LYS A 164      26.948 135.726   1.710  1.00 35.26           N1+
ATOM   1820  H   LYS A 164      26.709 139.971  -3.945  1.00 21.22           H
ATOM   1821  HA  LYS A 164      26.223 137.051  -4.385  1.00 24.02           H
ATOM   1822  HB2 LYS A 164      25.254 138.894  -2.160  1.00 27.54           H
ATOM   1823  HB3 LYS A 164      24.769 137.214  -2.384  1.00 27.54           H
ATOM   1824  HG2 LYS A 164      27.257 136.604  -2.202  1.00 31.59           H
ATOM   1825  HG3 LYS A 164      27.520 138.267  -1.638  1.00 31.59           H
ATOM   1826  HD2 LYS A 164      26.113 137.926   0.279  1.00 33.81           H
ATOM   1827  HD3 LYS A 164      25.444 136.414  -0.367  1.00 33.81           H
ATOM   1828  HE2 LYS A 164      27.765 135.411  -0.210  1.00 43.76           H
ATOM   1829  HE3 LYS A 164      28.290 136.900   0.592  1.00 43.76           H
ATOM   1830  HZ1 LYS A 164      27.493 136.131   2.460  1.00 42.32           H
ATOM   1831  HZ2 LYS A 164      25.977 135.972   1.837  1.00 42.32           H
ATOM   1832  HZ3 LYS A 164      27.063 134.725   1.757  1.00 42.32           H
ATOM   1833  N   ASN A 165      24.696 138.269  -6.150  1.00 20.68           N
ATOM   1834  CA  ASN A 165      23.655 138.629  -7.108  1.00 15.68           C
ATOM   1835  C   ASN A 165      23.907 137.763  -8.339  1.00 19.41           C
ATOM   1836  O   ASN A 165      25.035 137.692  -8.812  1.00 17.43           O
ATOM   1837  CB  ASN A 165      23.743 140.146  -7.360  1.00 16.46           C
ATOM   1838  CG  ASN A 165      22.863 140.610  -8.516  1.00 24.13           C
ATOM   1839  OD1 ASN A 165      23.075 140.226  -9.659  1.00 19.18           O
ATOM   1840  ND2 ASN A 165      21.875 141.458  -8.248  1.00 17.26           N
ATOM   1841  H   ASN A 165      25.599 138.033  -6.540  1.00 24.83           H
ATOM   1842  HA  ASN A 165      22.670 138.393  -6.700  1.00 18.83           H
ATOM   1843  HB2 ASN A 165      23.492 140.689  -6.448  1.00 19.75           H
ATOM   1844  HB3 ASN A 165      24.775 140.360  -7.627  1.00 19.75           H
ATOM   1845 HD21 ASN A 165      21.313 141.807  -9.011  1.00 20.71           H
ATOM   1846 HD22 ASN A 165      21.719 141.779  -7.303  1.00 20.71           H
ATOM   1847  N   TYR A 166      22.876 137.075  -8.835  1.00 18.19           N
ATOM   1848  CA  TYR A 166      23.008 136.157  -9.957  1.00 14.63           C
ATOM   1849  C   TYR A 166      23.276 136.893 -11.304  1.00 17.86           C
ATOM   1850  O   TYR A 166      24.074 136.450 -12.094  1.00 16.17           O
ATOM   1851  CB  TYR A 166      21.717 135.331 -10.159  1.00 18.25           C
ATOM   1852  CG  TYR A 166      21.630 134.162  -9.221  1.00 12.24           C
ATOM   1853  CD1 TYR A 166      21.156 134.359  -7.914  1.00 12.71           C
ATOM   1854  CD2 TYR A 166      22.025 132.879  -9.630  1.00 19.07           C
ATOM   1855  CE1 TYR A 166      20.999 133.283  -7.041  1.00 19.52           C
ATOM   1856  CE2 TYR A 166      21.881 131.785  -8.778  1.00 17.96           C
ATOM   1857  CZ  TYR A 166      21.332 132.004  -7.505  1.00 16.98           C
ATOM   1858  OH  TYR A 166      21.151 130.883  -6.738  1.00 20.49           O
ATOM   1859  H   TYR A 166      21.971 137.232  -8.440  1.00 21.84           H
ATOM   1860  HA  TYR A 166      23.873 135.454  -9.787  1.00 17.56           H
ATOM   1861  HB2 TYR A 166      20.831 135.994 -10.034  1.00 21.90           H
ATOM   1862  HB3 TYR A 166      21.661 134.980 -11.209  1.00 21.90           H
ATOM   1863  HD1 TYR A 166      20.910 135.369  -7.579  1.00 15.25           H
ATOM   1864  HD2 TYR A 166      22.448 132.725 -10.624  1.00 22.89           H
ATOM   1865  HE1 TYR A 166      20.640 133.430  -6.028  1.00 23.43           H
ATOM   1866  HE2 TYR A 166      22.206 130.790  -9.075  1.00 21.55           H
ATOM   1867  HH  TYR A 166      20.562 131.030  -5.956  1.00 24.60           H
ATOM   1868  N   GLN A 167      22.573 138.018 -11.536  1.00 16.48           N
ATOM   1869  CA  GLN A 167      22.621 138.725 -12.822  1.00 15.85           C
ATOM   1870  C   GLN A 167      24.013 139.242 -13.153  1.00 14.15           C
ATOM   1871  O   GLN A 167      24.409 139.199 -14.315  1.00 16.38           O
ATOM   1872  CB  GLN A 167      21.625 139.894 -12.905  1.00 20.77           C
ATOM   1873  CG  GLN A 167      20.203 139.436 -13.252  1.00 27.65           C
ATOM   1874  CD  GLN A 167      19.582 138.692 -12.100  1.00 39.55           C
ATOM   1875  OE1 GLN A 167      19.664 139.121 -10.954  1.00 45.20           O
ATOM   1876  NE2 GLN A 167      18.934 137.578 -12.392  1.00 22.65           N
ATOM   1877  H   GLN A 167      21.963 138.382 -10.817  1.00 19.78           H
ATOM   1878  HA  GLN A 167      22.353 138.001 -13.593  1.00 19.03           H
ATOM   1879  HB2 GLN A 167      21.624 140.455 -11.971  1.00 24.93           H
ATOM   1880  HB3 GLN A 167      21.956 140.571 -13.690  1.00 24.93           H
ATOM   1881  HG2 GLN A 167      19.620 140.346 -13.378  1.00 33.19           H
ATOM   1882  HG3 GLN A 167      20.176 138.852 -14.173  1.00 33.19           H
ATOM   1883 HE21 GLN A 167      18.882 137.243 -13.344  1.00 27.18           H
ATOM   1884 HE22 GLN A 167      18.494 137.061 -11.645  1.00 27.18           H
ATOM   1885  N   VAL A 168      24.731 139.775 -12.162  1.00 14.03           N
ATOM   1886  CA  VAL A 168      26.029 140.403 -12.401  1.00 19.39           C
ATOM   1887  C   VAL A 168      27.057 139.366 -12.865  1.00 16.06           C
ATOM   1888  O   VAL A 168      27.815 139.643 -13.790  1.00 13.58           O
ATOM   1889  CB  VAL A 168      26.496 141.244 -11.196  1.00 13.55           C
ATOM   1890  CG1 VAL A 168      25.497 142.376 -10.934  1.00 17.24           C
ATOM   1891  CG2 VAL A 168      26.673 140.438  -9.909  1.00 16.45           C
ATOM   1892  H   VAL A 168      24.340 139.817 -11.229  1.00 16.84           H
ATOM   1893  HA  VAL A 168      25.884 141.100 -13.226  1.00 23.27           H
ATOM   1894  HB  VAL A 168      27.443 141.708 -11.463  1.00 16.27           H
ATOM   1895 HG11 VAL A 168      25.766 142.896 -10.016  1.00 20.69           H
ATOM   1896 HG12 VAL A 168      25.525 143.074 -11.766  1.00 20.69           H
ATOM   1897 HG13 VAL A 168      24.481 142.003 -10.818  1.00 20.69           H
ATOM   1898 HG21 VAL A 168      27.053 141.089  -9.125  1.00 19.74           H
ATOM   1899 HG22 VAL A 168      25.719 140.022  -9.605  1.00 19.74           H
ATOM   1900 HG23 VAL A 168      27.379 139.622 -10.049  1.00 19.74           H
ATOM   1901  N   TRP A 169      27.061 138.169 -12.259  1.00 16.57           N
ATOM   1902  CA  TRP A 169      27.932 137.070 -12.652  1.00 17.02           C
ATOM   1903  C   TRP A 169      27.560 136.481 -14.001  1.00 16.88           C
ATOM   1904  O   TRP A 169      28.468 136.176 -14.771  1.00 18.20           O
ATOM   1905  CB  TRP A 169      27.977 136.003 -11.569  1.00 14.39           C
ATOM   1906  CG  TRP A 169      28.727 136.453 -10.356  1.00 14.66           C
ATOM   1907  CD1 TRP A 169      28.177 136.904  -9.212  1.00 14.38           C
ATOM   1908  CD2 TRP A 169      30.164 136.496 -10.137  1.00 13.16           C
ATOM   1909  NE1 TRP A 169      29.151 137.211  -8.300  1.00 14.81           N
ATOM   1910  CE2 TRP A 169      30.402 136.970  -8.814  1.00 11.65           C
ATOM   1911  CE3 TRP A 169      31.293 136.171 -10.919  1.00 16.52           C
ATOM   1912  CZ2 TRP A 169      31.686 137.115  -8.289  1.00 14.44           C
ATOM   1913  CZ3 TRP A 169      32.590 136.305 -10.392  1.00 13.23           C
ATOM   1914  CH2 TRP A 169      32.792 136.766  -9.079  1.00 12.95           C
ATOM   1915  H   TRP A 169      26.414 137.999 -11.503  1.00 19.88           H
ATOM   1916  HA  TRP A 169      28.944 137.466 -12.753  1.00 20.43           H
ATOM   1917  HB2 TRP A 169      26.958 135.723 -11.297  1.00 17.27           H
ATOM   1918  HB3 TRP A 169      28.487 135.127 -11.970  1.00 17.27           H
ATOM   1919  HD1 TRP A 169      27.129 136.968  -9.028  1.00 17.26           H
ATOM   1920  HE1 TRP A 169      28.946 137.551  -7.370  1.00 17.77           H
ATOM   1921  HE3 TRP A 169      31.154 135.810 -11.928  1.00 19.82           H
ATOM   1922  HZ2 TRP A 169      31.811 137.515  -7.300  1.00 17.34           H
ATOM   1923  HZ3 TRP A 169      33.443 136.052 -11.005  1.00 15.88           H
ATOM   1924  HH2 TRP A 169      33.795 136.869  -8.690  1.00 15.55           H
ATOM   1925  N   HIS A 170      26.258 136.346 -14.296  1.00 14.16           N
ATOM   1926  CA  HIS A 170      25.809 135.905 -15.606  1.00 15.86           C
ATOM   1927  C   HIS A 170      26.239 136.879 -16.705  1.00 18.61           C
ATOM   1928  O   HIS A 170      26.704 136.435 -17.748  1.00 15.99           O
ATOM   1929  CB  HIS A 170      24.301 135.668 -15.610  1.00 15.50           C
ATOM   1930  CG  HIS A 170      23.838 135.240 -16.972  1.00 18.64           C
ATOM   1931  ND1 HIS A 170      24.242 134.065 -17.609  1.00 18.21           N
ATOM   1932  CD2 HIS A 170      23.032 135.949 -17.812  1.00 18.58           C
ATOM   1933  CE1 HIS A 170      23.674 134.093 -18.819  1.00 18.04           C
ATOM   1934  NE2 HIS A 170      22.943 135.210 -18.965  1.00 20.72           N
ATOM   1935  H   HIS A 170      25.558 136.609 -13.617  1.00 17.00           H
ATOM   1936  HA  HIS A 170      26.286 134.952 -15.830  1.00 19.04           H
ATOM   1937  HB2 HIS A 170      23.778 136.572 -15.300  1.00 18.61           H
ATOM   1938  HB3 HIS A 170      24.067 134.869 -14.912  1.00 18.61           H
ATOM   1939  HD2 HIS A 170      22.594 136.917 -17.626  1.00 22.30           H
ATOM   1940  HE1 HIS A 170      23.774 133.318 -19.563  1.00 21.65           H
ATOM   1941  HE2 HIS A 170      22.408 135.453 -19.788  1.00 24.87           H
ATOM   1942  N   HIS A 171      26.084 138.189 -16.471  1.00 17.00           N
ATOM   1943  CA  HIS A 171      26.480 139.225 -17.412  1.00 16.97           C
ATOM   1944  C   HIS A 171      27.976 139.142 -17.709  1.00 15.39           C
ATOM   1945  O   HIS A 171      28.349 139.117 -18.878  1.00 16.71           O
ATOM   1946  CB  HIS A 171      26.075 140.601 -16.873  1.00 14.40           C
ATOM   1947  CG  HIS A 171      26.133 141.667 -17.926  1.00 13.71           C
ATOM   1948  ND1 HIS A 171      25.212 141.822 -18.963  1.00 16.67           N
ATOM   1949  CD2 HIS A 171      27.091 142.628 -18.033  1.00 19.05           C
ATOM   1950  CE1 HIS A 171      25.610 142.905 -19.646  1.00 20.31           C
ATOM   1951  NE2 HIS A 171      26.732 143.401 -19.111  1.00 17.38           N
ATOM   1952  H   HIS A 171      25.702 138.488 -15.585  1.00 20.41           H
ATOM   1953  HA  HIS A 171      25.936 139.053 -18.342  1.00 20.37           H
ATOM   1954  HB2 HIS A 171      26.711 140.877 -16.032  1.00 17.29           H
ATOM   1955  HB3 HIS A 171      25.044 140.553 -16.523  1.00 17.29           H
ATOM   1956  HD2 HIS A 171      27.954 142.756 -17.400  1.00 22.86           H
ATOM   1957  HE1 HIS A 171      25.043 143.389 -20.428  1.00 24.38           H
ATOM   1958  HE2 HIS A 171      27.181 144.262 -19.394  1.00 20.86           H
ATOM   1959  N   ARG A 172      28.814 139.026 -16.670  1.00 15.65           N
ATOM   1960  CA  ARG A 172      30.252 138.820 -16.815  1.00 13.93           C
ATOM   1961  C   ARG A 172      30.586 137.576 -17.633  1.00 18.59           C
ATOM   1962  O   ARG A 172      31.420 137.666 -18.529  1.00 17.94           O
ATOM   1963  CB  ARG A 172      30.940 138.806 -15.456  1.00 14.88           C
ATOM   1964  CG  ARG A 172      32.461 138.844 -15.632  1.00 12.26           C
ATOM   1965  CD  ARG A 172      33.178 138.755 -14.296  1.00 15.97           C
ATOM   1966  NE  ARG A 172      34.616 138.954 -14.501  1.00 20.13           N
ATOM   1967  CZ  ARG A 172      35.303 140.086 -14.356  1.00 19.56           C
ATOM   1968  NH1 ARG A 172      34.802 141.153 -13.737  1.00 18.97           N
ATOM   1969  NH2 ARG A 172      36.535 140.137 -14.843  1.00 20.56           N1+
ATOM   1970  H   ARG A 172      28.432 139.040 -15.733  1.00 18.79           H
ATOM   1971  HA  ARG A 172      30.641 139.679 -17.366  1.00 16.72           H
ATOM   1972  HB2 ARG A 172      30.634 139.697 -14.910  1.00 17.87           H
ATOM   1973  HB3 ARG A 172      30.646 137.922 -14.889  1.00 17.87           H
ATOM   1974  HG2 ARG A 172      32.792 138.000 -16.237  1.00 14.72           H
ATOM   1975  HG3 ARG A 172      32.745 139.768 -16.138  1.00 14.72           H
ATOM   1976  HD2 ARG A 172      32.785 139.541 -13.657  1.00 19.17           H
ATOM   1977  HD3 ARG A 172      33.000 137.791 -13.819  1.00 19.17           H
ATOM   1978  HE  ARG A 172      35.094 138.209 -14.993  1.00 24.16           H
ATOM   1979 HH11 ARG A 172      33.873 141.125 -13.356  1.00 22.77           H
ATOM   1980 HH12 ARG A 172      35.362 141.987 -13.639  1.00 22.77           H
ATOM   1981 HH21 ARG A 172      36.921 139.334 -15.323  1.00 24.67           H
ATOM   1982 HH22 ARG A 172      37.091 140.973 -14.740  1.00 24.67           H
ATOM   1983  N   ARG A 173      29.918 136.443 -17.384  1.00 19.99           N
ATOM   1984  CA  ARG A 173      30.125 135.241 -18.181  1.00 16.59           C
ATOM   1985  C   ARG A 173      29.828 135.475 -19.671  1.00 20.98           C
ATOM   1986  O   ARG A 173      30.641 135.080 -20.504  1.00 17.42           O
ATOM   1987  CB  ARG A 173      29.379 134.049 -17.580  1.00 20.09           C
ATOM   1988  CG  ARG A 173      29.377 132.866 -18.556  1.00 19.80           C
ATOM   1989  CD  ARG A 173      28.909 131.590 -17.870  1.00 31.51           C
ATOM   1990  NE  ARG A 173      28.681 130.531 -18.855  1.00 27.02           N
ATOM   1991  CZ  ARG A 173      28.400 129.259 -18.563  1.00 27.14           C
ATOM   1992  NH1 ARG A 173      28.363 128.830 -17.305  1.00 22.60           N
ATOM   1993  NH2 ARG A 173      28.161 128.406 -19.554  1.00 25.80           N1+
ATOM   1994  H   ARG A 173      29.230 136.423 -16.644  1.00 23.99           H
ATOM   1995  HA  ARG A 173      31.185 134.988 -18.130  1.00 19.91           H
ATOM   1996  HB2 ARG A 173      29.830 133.771 -16.627  1.00 24.12           H
ATOM   1997  HB3 ARG A 173      28.341 134.335 -17.403  1.00 24.12           H
ATOM   1998  HG2 ARG A 173      28.728 133.080 -19.406  1.00 23.76           H
ATOM   1999  HG3 ARG A 173      30.391 132.701 -18.913  1.00 23.76           H
ATOM   2000  HD2 ARG A 173      29.681 131.272 -17.167  1.00 37.82           H
ATOM   2001  HD3 ARG A 173      27.989 131.783 -17.324  1.00 37.82           H
ATOM   2002  HE  ARG A 173      28.698 130.801 -19.830  1.00 32.43           H
ATOM   2003 HH11 ARG A 173      28.561 129.473 -16.552  1.00 27.13           H
ATOM   2004 HH12 ARG A 173      28.154 127.867 -17.099  1.00 27.13           H
ATOM   2005 HH21 ARG A 173      28.207 128.732 -20.508  1.00 30.97           H
ATOM   2006 HH22 ARG A 173      27.952 127.440 -19.355  1.00 30.97           H
ATOM   2007  N   VAL A 174      28.719 136.147 -19.999  1.00 14.30           N
ATOM   2008  CA  VAL A 174      28.345 136.471 -21.381  1.00 20.51           C
ATOM   2009  C   VAL A 174      29.434 137.305 -22.071  1.00 20.50           C
ATOM   2010  O   VAL A 174      29.748 137.042 -23.229  1.00 20.72           O
ATOM   2011  CB  VAL A 174      26.963 137.157 -21.456  1.00 17.90           C
ATOM   2012  CG1 VAL A 174      26.665 137.651 -22.883  1.00 21.19           C
ATOM   2013  CG2 VAL A 174      25.840 136.191 -21.061  1.00 19.07           C
ATOM   2014  H   VAL A 174      28.104 136.449 -19.257  1.00 17.17           H
ATOM   2015  HA  VAL A 174      28.268 135.528 -21.923  1.00 24.62           H
ATOM   2016  HB  VAL A 174      26.942 138.016 -20.785  1.00 21.48           H
ATOM   2017 HG11 VAL A 174      25.660 138.056 -22.940  1.00 25.43           H
ATOM   2018 HG12 VAL A 174      27.359 138.441 -23.170  1.00 25.43           H
ATOM   2019 HG13 VAL A 174      26.747 136.823 -23.587  1.00 25.43           H
ATOM   2020 HG21 VAL A 174      24.877 136.702 -21.099  1.00 22.89           H
ATOM   2021 HG22 VAL A 174      25.828 135.346 -21.747  1.00 22.89           H
ATOM   2022 HG23 VAL A 174      25.994 135.814 -20.054  1.00 22.89           H
ATOM   2023  N   LEU A 175      29.997 138.307 -21.387  1.00 17.26           N
ATOM   2024  CA  LEU A 175      31.070 139.144 -21.915  1.00 18.03           C
ATOM   2025  C   LEU A 175      32.344 138.341 -22.192  1.00 23.54           C
ATOM   2026  O   LEU A 175      32.933 138.501 -23.260  1.00 23.35           O
ATOM   2027  CB  LEU A 175      31.366 140.297 -20.957  1.00 15.07           C
ATOM   2028  CG  LEU A 175      30.180 141.254 -20.730  1.00 18.84           C
ATOM   2029  CD1 LEU A 175      30.554 142.267 -19.646  1.00 19.03           C
ATOM   2030  CD2 LEU A 175      29.712 141.982 -21.994  1.00 21.33           C
ATOM   2031  H   LEU A 175      29.686 138.487 -20.441  1.00 20.72           H
ATOM   2032  HA  LEU A 175      30.739 139.564 -22.865  1.00 21.64           H
ATOM   2033  HB2 LEU A 175      31.663 139.876 -19.996  1.00 18.08           H
ATOM   2034  HB3 LEU A 175      32.214 140.866 -21.344  1.00 18.08           H
ATOM   2035  HG  LEU A 175      29.321 140.695 -20.379  1.00 22.62           H
ATOM   2036 HD11 LEU A 175      29.658 142.787 -19.314  1.00 22.84           H
ATOM   2037 HD12 LEU A 175      30.984 141.750 -18.789  1.00 22.84           H
ATOM   2038 HD13 LEU A 175      31.282 142.981 -20.031  1.00 22.84           H
ATOM   2039 HD21 LEU A 175      28.867 142.619 -21.740  1.00 25.60           H
ATOM   2040 HD22 LEU A 175      30.524 142.591 -22.394  1.00 25.60           H
ATOM   2041 HD23 LEU A 175      29.378 141.268 -22.746  1.00 25.60           H
ATOM   2042  N   VAL A 176      32.767 137.489 -21.250  1.00 20.39           N
ATOM   2043  CA  VAL A 176      33.934 136.622 -21.428  1.00 20.99           C
ATOM   2044  C   VAL A 176      33.712 135.679 -22.617  1.00 20.86           C
ATOM   2045  O   VAL A 176      34.630 135.494 -23.409  1.00 21.10           O
ATOM   2046  CB  VAL A 176      34.272 135.890 -20.115  1.00 18.37           C
ATOM   2047  CG1 VAL A 176      35.399 134.861 -20.285  1.00 23.37           C
ATOM   2048  CG2 VAL A 176      34.722 136.885 -19.035  1.00 22.29           C
ATOM   2049  H   VAL A 176      32.244 137.406 -20.389  1.00 24.47           H
ATOM   2050  HA  VAL A 176      34.784 137.261 -21.673  1.00 25.19           H
ATOM   2051  HB  VAL A 176      33.383 135.366 -19.759  1.00 22.05           H
ATOM   2052 HG11 VAL A 176      35.609 134.376 -19.332  1.00 28.05           H
ATOM   2053 HG12 VAL A 176      35.108 134.097 -21.004  1.00 28.05           H
ATOM   2054 HG13 VAL A 176      36.304 135.350 -20.639  1.00 28.05           H
ATOM   2055 HG21 VAL A 176      34.859 136.350 -18.097  1.00 26.75           H
ATOM   2056 HG22 VAL A 176      35.661 137.362 -19.320  1.00 26.75           H
ATOM   2057 HG23 VAL A 176      33.974 137.660 -18.878  1.00 26.75           H
ATOM   2058  N   GLU A 177      32.510 135.114 -22.767  1.00 20.41           N
ATOM   2059  CA  GLU A 177      32.122 134.293 -23.913  1.00 26.99           C
ATOM   2060  C   GLU A 177      32.220 135.069 -25.238  1.00 33.67           C
ATOM   2061  O   GLU A 177      32.796 134.563 -26.201  1.00 25.22           O
ATOM   2062  CB  GLU A 177      30.697 133.740 -23.725  1.00 22.03           C
ATOM   2063  CG  GLU A 177      30.612 132.576 -22.728  1.00 24.53           C
ATOM   2064  CD  GLU A 177      29.192 132.114 -22.361  1.00 39.76           C
ATOM   2065  OE1 GLU A 177      29.083 130.983 -21.835  1.00 38.99           O
ATOM   2066  OE2 GLU A 177      28.229 132.879 -22.586  1.00 34.26           O1-
ATOM   2067  H   GLU A 177      31.797 135.303 -22.075  1.00 24.50           H
ATOM   2068  HA  GLU A 177      32.807 133.444 -23.960  1.00 32.40           H
ATOM   2069  HB2 GLU A 177      30.050 134.543 -23.381  1.00 26.45           H
ATOM   2070  HB3 GLU A 177      30.316 133.394 -24.686  1.00 26.45           H
ATOM   2071  HG2 GLU A 177      31.187 131.721 -23.085  1.00 29.44           H
ATOM   2072  HG3 GLU A 177      31.094 132.877 -21.801  1.00 29.44           H
ATOM   2073  N   TRP A 178      31.653 136.284 -25.295  1.00 23.36           N
ATOM   2074  CA  TRP A 178      31.632 137.117 -26.499  1.00 31.88           C
ATOM   2075  C   TRP A 178      33.025 137.544 -26.940  1.00 22.78           C
ATOM   2076  O   TRP A 178      33.287 137.604 -28.138  1.00 25.72           O
ATOM   2077  CB  TRP A 178      30.767 138.362 -26.275  1.00 23.26           C
ATOM   2078  CG  TRP A 178      29.280 138.196 -26.300  1.00 27.79           C
ATOM   2079  CD1 TRP A 178      28.594 137.080 -26.643  1.00 24.81           C
ATOM   2080  CD2 TRP A 178      28.267 139.197 -25.969  1.00 27.04           C
ATOM   2081  NE1 TRP A 178      27.239 137.324 -26.573  1.00 25.24           N
ATOM   2082  CE2 TRP A 178      26.977 138.617 -26.167  1.00 26.04           C
ATOM   2083  CE3 TRP A 178      28.309 140.536 -25.522  1.00 25.02           C
ATOM   2084  CZ2 TRP A 178      25.789 139.331 -25.943  1.00 25.79           C
ATOM   2085  CZ3 TRP A 178      27.125 141.266 -25.310  1.00 25.29           C
ATOM   2086  CH2 TRP A 178      25.870 140.671 -25.526  1.00 26.47           C
ATOM   2087  H   TRP A 178      31.202 136.652 -24.469  1.00 28.04           H
ATOM   2088  HA  TRP A 178      31.201 136.538 -27.316  1.00 38.26           H
ATOM   2089  HB2 TRP A 178      31.050 138.837 -25.335  1.00 27.92           H
ATOM   2090  HB3 TRP A 178      31.004 139.087 -27.053  1.00 27.92           H
ATOM   2091  HD1 TRP A 178      29.035 136.140 -26.941  1.00 29.78           H
ATOM   2092  HE1 TRP A 178      26.546 136.617 -26.768  1.00 30.29           H
ATOM   2093  HE3 TRP A 178      29.263 141.003 -25.341  1.00 30.03           H
ATOM   2094  HZ2 TRP A 178      24.831 138.860 -26.100  1.00 30.96           H
ATOM   2095  HZ3 TRP A 178      27.182 142.289 -24.970  1.00 30.36           H
ATOM   2096  HH2 TRP A 178      24.970 141.240 -25.356  1.00 31.76           H
ATOM   2097  N   LEU A 179      33.893 137.872 -25.981  1.00 18.94           N
ATOM   2098  CA  LEU A 179      35.269 138.276 -26.227  1.00 27.47           C
ATOM   2099  C   LEU A 179      36.207 137.090 -26.453  1.00 25.25           C
ATOM   2100  O   LEU A 179      37.317 137.299 -26.941  1.00 27.82           O
ATOM   2101  CB  LEU A 179      35.787 139.104 -25.045  1.00 19.90           C
ATOM   2102  CG  LEU A 179      35.235 140.536 -24.938  1.00 24.48           C
ATOM   2103  CD1 LEU A 179      35.667 141.119 -23.584  1.00 23.86           C
ATOM   2104  CD2 LEU A 179      35.796 141.398 -26.088  1.00 30.37           C
ATOM   2105  H   LEU A 179      33.589 137.821 -25.017  1.00 22.74           H
ATOM   2106  HA  LEU A 179      35.294 138.896 -27.123  1.00 32.97           H
ATOM   2107  HB2 LEU A 179      35.555 138.559 -24.128  1.00 23.89           H
ATOM   2108  HB3 LEU A 179      36.871 139.167 -25.115  1.00 23.89           H
ATOM   2109  HG  LEU A 179      34.146 140.510 -25.006  1.00 29.38           H
ATOM   2110 HD11 LEU A 179      35.298 142.141 -23.487  1.00 28.64           H
ATOM   2111 HD12 LEU A 179      35.250 140.523 -22.771  1.00 28.64           H
ATOM   2112 HD13 LEU A 179      36.755 141.126 -23.504  1.00 28.64           H
ATOM   2113 HD21 LEU A 179      35.636 142.455 -25.887  1.00 36.44           H
ATOM   2114 HD22 LEU A 179      36.868 141.235 -26.197  1.00 36.44           H
ATOM   2115 HD23 LEU A 179      35.298 141.141 -27.023  1.00 36.44           H
ATOM   2116  N   ARG A 180      35.839 135.884 -25.992  1.00 25.65           N
ATOM   2117  CA  ARG A 180      36.763 134.748 -25.906  1.00 27.69           C
ATOM   2118  C   ARG A 180      38.040 135.124 -25.132  1.00 31.60           C
ATOM   2119  O   ARG A 180      39.120 134.622 -25.436  1.00 33.33           O
ATOM   2120  CB  ARG A 180      37.025 134.207 -27.335  1.00 29.64           C
ATOM   2121  CG  ARG A 180      35.915 133.244 -27.767  1.00 34.51           C
ATOM   2122  CD  ARG A 180      36.205 131.849 -27.198  1.00 50.21           C
ATOM   2123  NE  ARG A 180      35.051 131.309 -26.483  1.00 56.57           N
ATOM   2124  CZ  ARG A 180      35.069 130.208 -25.729  1.00 42.63           C
ATOM   2125  NH1 ARG A 180      36.165 129.467 -25.565  1.00 46.47           N
ATOM   2126  NH2 ARG A 180      33.949 129.843 -25.129  1.00 46.49           N1+
ATOM   2127  H   ARG A 180      34.923 135.778 -25.576  1.00 30.78           H
ATOM   2128  HA  ARG A 180      36.290 133.962 -25.317  1.00 33.24           H
ATOM   2129  HB2 ARG A 180      37.126 135.011 -28.064  1.00 35.58           H
ATOM   2130  HB3 ARG A 180      37.963 133.651 -27.356  1.00 35.58           H
ATOM   2131  HG2 ARG A 180      34.939 133.620 -27.461  1.00 41.42           H
ATOM   2132  HG3 ARG A 180      35.925 133.172 -28.855  1.00 41.42           H
ATOM   2133  HD2 ARG A 180      36.464 131.179 -28.019  1.00 60.26           H
ATOM   2134  HD3 ARG A 180      37.051 131.885 -26.509  1.00 60.26           H
ATOM   2135  HE  ARG A 180      34.182 131.817 -26.562  1.00 67.89           H
ATOM   2136 HH11 ARG A 180      37.028 129.732 -26.009  1.00 55.77           H
ATOM   2137 HH12 ARG A 180      36.121 128.642 -24.984  1.00 55.77           H
ATOM   2138 HH21 ARG A 180      33.110 130.389 -25.249  1.00 55.79           H
ATOM   2139 HH22 ARG A 180      33.933 129.000 -24.570  1.00 55.79           H
ATOM   2140  N   ASP A 181      37.911 136.002 -24.128  1.00 23.70           N
ATOM   2141  CA  ASP A 181      39.026 136.593 -23.403  1.00 20.14           C
ATOM   2142  C   ASP A 181      38.871 136.317 -21.896  1.00 35.49           C
ATOM   2143  O   ASP A 181      38.153 137.055 -21.214  1.00 22.49           O
ATOM   2144  CB  ASP A 181      39.102 138.099 -23.677  1.00 23.46           C
ATOM   2145  CG  ASP A 181      40.265 138.781 -22.959  1.00 32.41           C
ATOM   2146  OD1 ASP A 181      41.136 138.065 -22.419  1.00 27.13           O
ATOM   2147  OD2 ASP A 181      40.260 140.029 -22.943  1.00 35.84           O1-
ATOM   2148  H   ASP A 181      36.987 136.333 -23.895  1.00 28.45           H
ATOM   2149  HA  ASP A 181      39.956 136.161 -23.767  1.00 24.18           H
ATOM   2150  HB2 ASP A 181      39.214 138.274 -24.747  1.00 28.16           H
ATOM   2151  HB3 ASP A 181      38.177 138.603 -23.400  1.00 28.16           H
ATOM   2152  N   PRO A 182      39.583 135.309 -21.357  1.00 26.56           N
ATOM   2153  CA  PRO A 182      39.527 134.956 -19.949  1.00 25.53           C
ATOM   2154  C   PRO A 182      40.648 135.603 -19.123  1.00 19.92           C
ATOM   2155  O   PRO A 182      40.824 135.218 -17.973  1.00 19.92           O
ATOM   2156  CB  PRO A 182      39.725 133.440 -19.965  1.00 33.64           C
ATOM   2157  CG  PRO A 182      40.796 133.283 -21.047  1.00 27.05           C
ATOM   2158  CD  PRO A 182      40.342 134.302 -22.094  1.00 26.60           C
ATOM   2159  HA  PRO A 182      38.537 135.125 -19.527  1.00 30.64           H
ATOM   2160  HB2 PRO A 182      40.002 132.996 -19.009  1.00 40.37           H
ATOM   2161  HB3 PRO A 182      38.788 133.006 -20.313  1.00 40.37           H
ATOM   2162  HG2 PRO A 182      41.785 133.501 -20.641  1.00 32.46           H
ATOM   2163  HG3 PRO A 182      40.778 132.287 -21.484  1.00 32.46           H
ATOM   2164  HD2 PRO A 182      41.220 134.725 -22.582  1.00 31.93           H
ATOM   2165  HD3 PRO A 182      39.674 133.795 -22.791  1.00 31.93           H
ATOM   2166  N   SER A 183      41.453 136.512 -19.704  1.00 22.09           N
ATOM   2167  CA  SER A 183      42.740 136.944 -19.145  1.00 21.48           C
ATOM   2168  C   SER A 183      42.660 137.693 -17.806  1.00 21.22           C
ATOM   2169  O   SER A 183      43.645 137.697 -17.077  1.00 25.09           O
ATOM   2170  CB  SER A 183      43.521 137.774 -20.174  1.00 26.67           C
ATOM   2171  OG  SER A 183      42.871 138.997 -20.439  1.00 26.47           O
ATOM   2172  H   SER A 183      41.238 136.814 -20.646  1.00 26.51           H
ATOM   2173  HA  SER A 183      43.328 136.042 -18.969  1.00 25.79           H
ATOM   2174  HB2 SER A 183      44.511 137.986 -19.770  1.00 32.01           H
ATOM   2175  HB3 SER A 183      43.635 137.214 -21.103  1.00 32.01           H
ATOM   2176  HG  SER A 183      42.165 138.831 -21.076  1.00 31.77           H
ATOM   2177  N   GLN A 184      41.534 138.346 -17.480  1.00 20.43           N
ATOM   2178  CA  GLN A 184      41.347 139.055 -16.210  1.00 23.14           C
ATOM   2179  C   GLN A 184      40.672 138.194 -15.128  1.00 19.33           C
ATOM   2180  O   GLN A 184      40.556 138.632 -13.985  1.00 20.51           O
ATOM   2181  CB  GLN A 184      40.526 140.328 -16.448  1.00 21.17           C
ATOM   2182  CG  GLN A 184      41.266 141.349 -17.321  1.00 29.26           C
ATOM   2183  CD  GLN A 184      40.367 142.540 -17.649  1.00 35.71           C
ATOM   2184  OE1 GLN A 184      39.534 142.945 -16.847  1.00 31.24           O
ATOM   2185  NE2 GLN A 184      40.549 143.144 -18.817  1.00 45.60           N
ATOM   2186  H   GLN A 184      40.760 138.346 -18.131  1.00 24.52           H
ATOM   2187  HA  GLN A 184      42.319 139.365 -15.822  1.00 27.77           H
ATOM   2188  HB2 GLN A 184      39.574 140.068 -16.914  1.00 25.41           H
ATOM   2189  HB3 GLN A 184      40.309 140.790 -15.484  1.00 25.41           H
ATOM   2190  HG2 GLN A 184      42.104 141.715 -16.727  1.00 35.11           H
ATOM   2191  HG3 GLN A 184      41.644 140.894 -18.237  1.00 35.11           H
ATOM   2192 HE21 GLN A 184      41.213 142.780 -19.481  1.00 54.73           H
ATOM   2193 HE22 GLN A 184      39.972 143.939 -19.059  1.00 54.73           H
ATOM   2194  N   GLU A 185      40.163 137.014 -15.493  1.00 20.52           N
ATOM   2195  CA  GLU A 185      39.197 136.298 -14.673  1.00 23.64           C
ATOM   2196  C   GLU A 185      39.760 135.750 -13.364  1.00 20.86           C
ATOM   2197  O   GLU A 185      39.160 135.993 -12.324  1.00 16.64           O
ATOM   2198  CB  GLU A 185      38.530 135.189 -15.483  1.00 18.82           C
ATOM   2199  CG  GLU A 185      37.725 135.692 -16.686  1.00 21.26           C
ATOM   2200  CD  GLU A 185      36.814 136.835 -16.264  1.00 25.78           C
ATOM   2201  OE1 GLU A 185      35.862 136.574 -15.507  1.00 18.80           O
ATOM   2202  OE2 GLU A 185      37.115 137.978 -16.657  1.00 21.82           O1-
ATOM   2203  H   GLU A 185      40.290 136.695 -16.443  1.00 24.63           H
ATOM   2204  HA  GLU A 185      38.427 137.015 -14.390  1.00 28.38           H
ATOM   2205  HB2 GLU A 185      39.314 134.526 -15.844  1.00 22.59           H
ATOM   2206  HB3 GLU A 185      37.872 134.625 -14.823  1.00 22.59           H
ATOM   2207  HG2 GLU A 185      38.405 136.026 -17.465  1.00 25.51           H
ATOM   2208  HG3 GLU A 185      37.118 134.856 -17.035  1.00 25.51           H
ATOM   2209  N   LEU A 186      40.868 135.001 -13.377  1.00 16.93           N
ATOM   2210  CA  LEU A 186      41.377 134.378 -12.161  1.00 21.00           C
ATOM   2211  C   LEU A 186      41.783 135.413 -11.114  1.00 24.85           C
ATOM   2212  O   LEU A 186      41.567 135.173  -9.931  1.00 19.40           O
ATOM   2213  CB  LEU A 186      42.517 133.406 -12.477  1.00 23.64           C
ATOM   2214  CG  LEU A 186      42.119 132.216 -13.376  1.00 23.56           C
ATOM   2215  CD1 LEU A 186      43.374 131.357 -13.601  1.00 30.15           C
ATOM   2216  CD2 LEU A 186      41.001 131.347 -12.775  1.00 21.94           C
ATOM   2217  H   LEU A 186      41.356 134.835 -14.246  1.00 20.32           H
ATOM   2218  HA  LEU A 186      40.564 133.803 -11.721  1.00 25.20           H
ATOM   2219  HB2 LEU A 186      43.314 133.964 -12.969  1.00 28.38           H
ATOM   2220  HB3 LEU A 186      42.912 133.020 -11.535  1.00 28.38           H
ATOM   2221  HG  LEU A 186      41.781 132.590 -14.342  1.00 28.28           H
ATOM   2222 HD11 LEU A 186      43.140 130.516 -14.254  1.00 36.19           H
ATOM   2223 HD12 LEU A 186      44.156 131.957 -14.067  1.00 36.19           H
ATOM   2224 HD13 LEU A 186      43.743 130.978 -12.648  1.00 36.19           H
ATOM   2225 HD21 LEU A 186      40.818 130.499 -13.434  1.00 26.33           H
ATOM   2226 HD22 LEU A 186      41.297 130.978 -11.793  1.00 26.33           H
ATOM   2227 HD23 LEU A 186      40.074 131.911 -12.690  1.00 26.33           H
ATOM   2228  N   GLU A 187      42.361 136.545 -11.531  1.00 21.25           N
ATOM   2229  CA  GLU A 187      42.759 137.630 -10.641  1.00 21.01           C
ATOM   2230  C   GLU A 187      41.544 138.392 -10.097  1.00 16.69           C
ATOM   2231  O   GLU A 187      41.519 138.735  -8.914  1.00 18.78           O
ATOM   2232  CB  GLU A 187      43.725 138.568 -11.379  1.00 20.55           C
ATOM   2233  CG  GLU A 187      44.161 139.768 -10.519  1.00 37.30           C
ATOM   2234  CD  GLU A 187      45.094 140.746 -11.244  1.00 53.25           C
ATOM   2235  OE1 GLU A 187      44.990 141.953 -10.931  1.00 53.90           O
ATOM   2236  OE2 GLU A 187      45.885 140.290 -12.100  1.00 49.21           O1-
ATOM   2237  H   GLU A 187      42.509 136.681 -12.522  1.00 25.51           H
ATOM   2238  HA  GLU A 187      43.298 137.197  -9.798  1.00 25.21           H
ATOM   2239  HB2 GLU A 187      44.609 137.996 -11.664  1.00 24.66           H
ATOM   2240  HB3 GLU A 187      43.243 138.936 -12.285  1.00 24.66           H
ATOM   2241  HG2 GLU A 187      43.308 140.323 -10.129  1.00 44.76           H
ATOM   2242  HG3 GLU A 187      44.706 139.372  -9.662  1.00 44.76           H
ATOM   2243  N   PHE A 188      40.555 138.681 -10.950  1.00 18.57           N
ATOM   2244  CA  PHE A 188      39.310 139.301 -10.513  1.00 23.74           C
ATOM   2245  C   PHE A 188      38.580 138.436  -9.471  1.00 15.43           C
ATOM   2246  O   PHE A 188      38.223 138.918  -8.403  1.00 16.28           O
ATOM   2247  CB  PHE A 188      38.408 139.579 -11.715  1.00 20.20           C
ATOM   2248  CG  PHE A 188      37.040 140.031 -11.268  1.00 22.00           C
ATOM   2249  CD1 PHE A 188      36.902 141.296 -10.670  1.00 18.79           C
ATOM   2250  CD2 PHE A 188      35.944 139.145 -11.314  1.00 20.99           C
ATOM   2251  CE1 PHE A 188      35.678 141.671 -10.103  1.00 20.31           C
ATOM   2252  CE2 PHE A 188      34.707 139.537 -10.773  1.00 16.68           C
ATOM   2253  CZ  PHE A 188      34.587 140.791 -10.160  1.00 18.42           C
ATOM   2254  H   PHE A 188      40.643 138.425 -11.926  1.00 22.29           H
ATOM   2255  HA  PHE A 188      39.550 140.260 -10.049  1.00 28.49           H
ATOM   2256  HB2 PHE A 188      38.864 140.350 -12.336  1.00 24.24           H
ATOM   2257  HB3 PHE A 188      38.307 138.674 -12.315  1.00 24.24           H
ATOM   2258  HD1 PHE A 188      37.752 141.956 -10.589  1.00 22.55           H
ATOM   2259  HD2 PHE A 188      36.052 138.164 -11.754  1.00 25.19           H
ATOM   2260  HE1 PHE A 188      35.581 142.623  -9.604  1.00 24.38           H
ATOM   2261  HE2 PHE A 188      33.862 138.866 -10.802  1.00 20.03           H
ATOM   2262  HZ  PHE A 188      33.667 141.078  -9.693  1.00 22.11           H
ATOM   2263  N   ILE A 189      38.366 137.152  -9.774  1.00 20.59           N
ATOM   2264  CA  ILE A 189      37.707 136.227  -8.862  1.00 20.38           C
ATOM   2265  C   ILE A 189      38.494 136.138  -7.549  1.00 18.81           C
ATOM   2266  O   ILE A 189      37.885 136.159  -6.485  1.00 17.58           O
ATOM   2267  CB  ILE A 189      37.555 134.852  -9.525  1.00 15.37           C
ATOM   2268  CG1 ILE A 189      36.700 134.891 -10.807  1.00 14.35           C
ATOM   2269  CG2 ILE A 189      36.955 133.843  -8.527  1.00 18.04           C
ATOM   2270  CD1 ILE A 189      36.923 133.638 -11.654  1.00 16.98           C
ATOM   2271  H   ILE A 189      38.699 136.796 -10.659  1.00 24.71           H
ATOM   2272  HA  ILE A 189      36.712 136.616  -8.637  1.00 24.46           H
ATOM   2273  HB  ILE A 189      38.558 134.514  -9.789  1.00 18.45           H
ATOM   2274 HG12 ILE A 189      35.647 134.952 -10.531  1.00 17.23           H
ATOM   2275 HG13 ILE A 189      36.913 135.767 -11.414  1.00 17.23           H
ATOM   2276 HG21 ILE A 189      36.862 132.877  -8.999  1.00 21.65           H
ATOM   2277 HG22 ILE A 189      37.603 133.722  -7.663  1.00 21.65           H
ATOM   2278 HG23 ILE A 189      35.971 134.178  -8.205  1.00 21.65           H
ATOM   2279 HD11 ILE A 189      36.554 133.793 -12.666  1.00 20.38           H
ATOM   2280 HD12 ILE A 189      37.984 133.392 -11.712  1.00 20.38           H
ATOM   2281 HD13 ILE A 189      36.375 132.823 -11.201  1.00 20.38           H
ATOM   2282  N   ALA A 190      39.829 136.037  -7.612  1.00 19.58           N
ATOM   2283  CA  ALA A 190      40.663 136.011  -6.421  1.00 18.30           C
ATOM   2284  C   ALA A 190      40.441 137.239  -5.538  1.00 17.72           C
ATOM   2285  O   ALA A 190      40.479 137.104  -4.321  1.00 22.11           O
ATOM   2286  CB  ALA A 190      42.140 135.859  -6.798  1.00 17.95           C
ATOM   2287  H   ALA A 190      40.291 136.047  -8.511  1.00 23.50           H
ATOM   2288  HA  ALA A 190      40.376 135.133  -5.844  1.00 21.97           H
ATOM   2289  HB1 ALA A 190      42.748 135.817  -5.896  1.00 21.55           H
ATOM   2290  HB2 ALA A 190      42.288 134.938  -7.361  1.00 21.55           H
ATOM   2291  HB3 ALA A 190      42.462 136.707  -7.400  1.00 21.55           H
ATOM   2292  N   ASP A 191      40.205 138.422  -6.115  1.00 21.29           N
ATOM   2293  CA  ASP A 191      39.934 139.621  -5.330  1.00 20.68           C
ATOM   2294  C   ASP A 191      38.570 139.529  -4.609  1.00 18.68           C
ATOM   2295  O   ASP A 191      38.472 139.871  -3.430  1.00 16.02           O
ATOM   2296  CB  ASP A 191      40.044 140.862  -6.217  1.00 18.72           C
ATOM   2297  CG  ASP A 191      39.882 142.089  -5.324  1.00 29.56           C
ATOM   2298  OD1 ASP A 191      40.845 142.399  -4.594  1.00 31.87           O
ATOM   2299  OD2 ASP A 191      38.785 142.683  -5.341  1.00 27.45           O1-
ATOM   2300  H   ASP A 191      40.204 138.501  -7.122  1.00 25.55           H
ATOM   2301  HA  ASP A 191      40.712 139.696  -4.569  1.00 24.82           H
ATOM   2302  HB2 ASP A 191      41.042 140.863  -6.658  1.00 22.47           H
ATOM   2303  HB3 ASP A 191      39.266 140.843  -6.981  1.00 22.47           H
ATOM   2304  N   ILE A 192      37.525 139.025  -5.284  1.00 20.47           N
ATOM   2305  CA  ILE A 192      36.228 138.780  -4.643  1.00 19.17           C
ATOM   2306  C   ILE A 192      36.373 137.763  -3.509  1.00 17.16           C
ATOM   2307  O   ILE A 192      35.834 137.985  -2.427  1.00 18.02           O
ATOM   2308  CB  ILE A 192      35.180 138.331  -5.678  1.00 18.96           C
ATOM   2309  CG1 ILE A 192      34.956 139.372  -6.794  1.00 17.94           C
ATOM   2310  CG2 ILE A 192      33.861 137.977  -4.970  1.00 20.48           C
ATOM   2311  CD1 ILE A 192      34.474 140.750  -6.319  1.00 17.50           C
ATOM   2312  H   ILE A 192      37.644 138.757  -6.252  1.00 24.57           H
ATOM   2313  HA  ILE A 192      35.887 139.714  -4.193  1.00 23.00           H
ATOM   2314  HB  ILE A 192      35.549 137.418  -6.146  1.00 22.75           H
ATOM   2315 HG12 ILE A 192      35.879 139.505  -7.355  1.00 21.53           H
ATOM   2316 HG13 ILE A 192      34.219 138.979  -7.494  1.00 21.53           H
ATOM   2317 HG21 ILE A 192      33.096 137.758  -5.704  1.00 24.58           H
ATOM   2318 HG22 ILE A 192      33.989 137.087  -4.354  1.00 24.58           H
ATOM   2319 HG23 ILE A 192      33.527 138.804  -4.345  1.00 24.58           H
ATOM   2320 HD11 ILE A 192      34.351 141.402  -7.184  1.00 21.01           H
ATOM   2321 HD12 ILE A 192      33.517 140.664  -5.805  1.00 21.01           H
ATOM   2322 HD13 ILE A 192      35.207 141.201  -5.651  1.00 21.01           H
ATOM   2323  N   LEU A 193      37.090 136.660  -3.756  1.00 18.06           N
ATOM   2324  CA  LEU A 193      37.319 135.610  -2.779  1.00 18.44           C
ATOM   2325  C   LEU A 193      38.178 136.096  -1.616  1.00 21.34           C
ATOM   2326  O   LEU A 193      38.047 135.564  -0.521  1.00 18.10           O
ATOM   2327  CB  LEU A 193      37.904 134.357  -3.449  1.00 18.56           C
ATOM   2328  CG  LEU A 193      36.912 133.627  -4.379  1.00 19.28           C
ATOM   2329  CD1 LEU A 193      37.674 132.507  -5.108  1.00 19.48           C
ATOM   2330  CD2 LEU A 193      35.721 133.028  -3.605  1.00 16.76           C
ATOM   2331  H   LEU A 193      37.523 136.558  -4.664  1.00 21.68           H
ATOM   2332  HA  LEU A 193      36.355 135.343  -2.366  1.00 22.13           H
ATOM   2333  HB2 LEU A 193      38.776 134.662  -4.029  1.00 22.28           H
ATOM   2334  HB3 LEU A 193      38.248 133.664  -2.678  1.00 22.28           H
ATOM   2335  HG  LEU A 193      36.525 134.334  -5.114  1.00 23.14           H
ATOM   2336 HD11 LEU A 193      37.004 131.979  -5.789  1.00 23.38           H
ATOM   2337 HD12 LEU A 193      38.494 132.934  -5.685  1.00 23.38           H
ATOM   2338 HD13 LEU A 193      38.084 131.802  -4.385  1.00 23.38           H
ATOM   2339 HD21 LEU A 193      35.143 132.383  -4.268  1.00 20.11           H
ATOM   2340 HD22 LEU A 193      36.079 132.444  -2.758  1.00 20.11           H
ATOM   2341 HD23 LEU A 193      35.060 133.818  -3.252  1.00 20.11           H
ATOM   2342  N   ASN A 194      39.039 137.099  -1.828  1.00 24.74           N
ATOM   2343  CA  ASN A 194      39.801 137.730  -0.761  1.00 21.47           C
ATOM   2344  C   ASN A 194      38.878 138.468   0.222  1.00 22.28           C
ATOM   2345  O   ASN A 194      39.225 138.598   1.391  1.00 24.67           O
ATOM   2346  CB  ASN A 194      40.877 138.649  -1.367  1.00 25.78           C
ATOM   2347  CG  ASN A 194      41.849 139.127  -0.300  1.00 39.52           C
ATOM   2348  OD1 ASN A 194      42.552 138.336   0.318  1.00 32.83           O
ATOM   2349  ND2 ASN A 194      41.914 140.435  -0.090  1.00 35.17           N
ATOM   2350  H   ASN A 194      39.131 137.483  -2.760  1.00 29.70           H
ATOM   2351  HA  ASN A 194      40.313 136.943  -0.211  1.00 25.77           H
ATOM   2352  HB2 ASN A 194      41.448 138.037  -2.063  1.00 30.95           H
ATOM   2353  HB3 ASN A 194      40.425 139.493  -1.884  1.00 30.95           H
ATOM   2354 HD21 ASN A 194      42.559 140.794   0.595  1.00 42.21           H
ATOM   2355 HD22 ASN A 194      41.328 141.061  -0.628  1.00 42.21           H
ATOM   2356  N   GLN A 195      37.707 138.934  -0.233  1.00 18.88           N
ATOM   2357  CA  GLN A 195      36.693 139.585   0.595  1.00 22.39           C
ATOM   2358  C   GLN A 195      35.700 138.586   1.209  1.00 22.54           C
ATOM   2359  O   GLN A 195      35.269 138.784   2.342  1.00 20.95           O
ATOM   2360  CB  GLN A 195      35.969 140.649  -0.232  1.00 22.22           C
ATOM   2361  CG  GLN A 195      36.928 141.763  -0.685  1.00 26.18           C
ATOM   2362  CD  GLN A 195      36.287 142.584  -1.788  1.00 28.81           C
ATOM   2363  OE1 GLN A 195      35.306 143.286  -1.566  1.00 30.32           O
ATOM   2364  NE2 GLN A 195      36.823 142.480  -2.995  1.00 30.91           N
ATOM   2365  H   GLN A 195      37.495 138.820  -1.215  1.00 22.66           H
ATOM   2366  HA  GLN A 195      37.195 140.097   1.418  1.00 26.87           H
ATOM   2367  HB2 GLN A 195      35.504 140.189  -1.104  1.00 26.66           H
ATOM   2368  HB3 GLN A 195      35.181 141.092   0.378  1.00 26.66           H
ATOM   2369  HG2 GLN A 195      37.084 142.407   0.181  1.00 31.42           H
ATOM   2370  HG3 GLN A 195      37.879 141.357  -1.029  1.00 31.42           H
ATOM   2371 HE21 GLN A 195      37.622 141.884  -3.157  1.00 37.09           H
ATOM   2372 HE22 GLN A 195      36.438 143.015  -3.759  1.00 37.09           H
ATOM   2373  N   ASP A 196      35.319 137.541   0.466  1.00 20.67           N
ATOM   2374  CA  ASP A 196      34.473 136.448   0.940  1.00 22.41           C
ATOM   2375  C   ASP A 196      34.940 135.157   0.276  1.00 18.09           C
ATOM   2376  O   ASP A 196      34.608 134.879  -0.878  1.00 16.24           O
ATOM   2377  CB  ASP A 196      32.997 136.751   0.656  1.00 17.92           C
ATOM   2378  CG  ASP A 196      32.003 135.649   1.047  1.00 19.83           C
ATOM   2379  OD1 ASP A 196      30.796 135.913   0.871  1.00 27.63           O
ATOM   2380  OD2 ASP A 196      32.407 134.556   1.507  1.00 18.45           O1-
ATOM   2381  H   ASP A 196      35.680 137.463  -0.475  1.00 24.81           H
ATOM   2382  HA  ASP A 196      34.601 136.349   2.016  1.00 26.90           H
ATOM   2383  HB2 ASP A 196      32.695 137.676   1.147  1.00 21.51           H
ATOM   2384  HB3 ASP A 196      32.865 136.958  -0.405  1.00 21.51           H
ATOM   2385  N   ALA A 197      35.696 134.356   1.032  1.00 14.40           N
ATOM   2386  CA  ALA A 197      36.371 133.160   0.542  1.00 14.89           C
ATOM   2387  C   ALA A 197      35.410 132.026   0.157  1.00 18.29           C
ATOM   2388  O   ALA A 197      35.857 131.003  -0.354  1.00 16.25           O
ATOM   2389  CB  ALA A 197      37.384 132.728   1.608  1.00 16.78           C
ATOM   2390  H   ALA A 197      35.913 134.651   1.973  1.00 17.28           H
ATOM   2391  HA  ALA A 197      36.927 133.422  -0.357  1.00 17.88           H
ATOM   2392  HB1 ALA A 197      38.051 131.970   1.197  1.00 20.14           H
ATOM   2393  HB2 ALA A 197      37.980 133.584   1.923  1.00 20.14           H
ATOM   2394  HB3 ALA A 197      36.862 132.329   2.478  1.00 20.14           H
ATOM   2395  N   LYS A 198      34.104 132.190   0.421  1.00 16.97           N
ATOM   2396  CA  LYS A 198      33.068 131.186   0.211  1.00 17.40           C
ATOM   2397  C   LYS A 198      32.004 131.661  -0.778  1.00 16.22           C
ATOM   2398  O   LYS A 198      31.007 130.963  -0.950  1.00 15.01           O
ATOM   2399  CB  LYS A 198      32.449 130.815   1.569  1.00 11.48           C
ATOM   2400  CG  LYS A 198      33.514 130.305   2.551  1.00 14.73           C
ATOM   2401  CD  LYS A 198      32.900 129.821   3.864  1.00 14.27           C
ATOM   2402  CE  LYS A 198      34.010 129.320   4.782  1.00 15.57           C
ATOM   2403  NZ  LYS A 198      33.450 128.607   5.938  1.00 14.70           N1+
ATOM   2404  H   LYS A 198      33.816 133.064   0.843  1.00 20.37           H
ATOM   2405  HA  LYS A 198      33.512 130.282  -0.209  1.00 20.88           H
ATOM   2406  HB2 LYS A 198      31.959 131.690   1.994  1.00 13.78           H
ATOM   2407  HB3 LYS A 198      31.701 130.036   1.419  1.00 13.78           H
ATOM   2408  HG2 LYS A 198      34.037 129.473   2.087  1.00 17.68           H
ATOM   2409  HG3 LYS A 198      34.234 131.093   2.773  1.00 17.68           H
ATOM   2410  HD2 LYS A 198      32.388 130.649   4.353  1.00 17.13           H
ATOM   2411  HD3 LYS A 198      32.194 129.016   3.665  1.00 17.13           H
ATOM   2412  HE2 LYS A 198      34.648 128.639   4.217  1.00 18.69           H
ATOM   2413  HE3 LYS A 198      34.611 130.161   5.128  1.00 18.69           H
ATOM   2414  HZ1 LYS A 198      34.181 128.372   6.593  1.00 17.64           H
ATOM   2415  HZ2 LYS A 198      32.768 129.182   6.411  1.00 17.64           H
ATOM   2416  HZ3 LYS A 198      33.009 127.748   5.645  1.00 17.64           H
ATOM   2417  N   ASN A 199      32.159 132.837  -1.401  1.00 14.52           N
ATOM   2418  CA  ASN A 199      31.156 133.347  -2.334  1.00 17.43           C
ATOM   2419  C   ASN A 199      30.859 132.287  -3.414  1.00 17.87           C
ATOM   2420  O   ASN A 199      31.745 131.876  -4.160  1.00 15.99           O
ATOM   2421  CB  ASN A 199      31.606 134.684  -2.922  1.00 17.21           C
ATOM   2422  CG  ASN A 199      30.519 135.251  -3.835  1.00 16.10           C
ATOM   2423  OD1 ASN A 199      30.143 134.652  -4.833  1.00 18.07           O
ATOM   2424  ND2 ASN A 199      29.994 136.422  -3.527  1.00 19.00           N
ATOM   2425  H   ASN A 199      33.002 133.377  -1.253  1.00 17.42           H
ATOM   2426  HA  ASN A 199      30.246 133.542  -1.766  1.00 20.93           H
ATOM   2427  HB2 ASN A 199      31.853 135.383  -2.123  1.00 20.66           H
ATOM   2428  HB3 ASN A 199      32.492 134.483  -3.522  1.00 20.66           H
ATOM   2429 HD21 ASN A 199      29.311 136.833  -4.147  1.00 22.80           H
ATOM   2430 HD22 ASN A 199      30.326 136.937  -2.726  1.00 22.80           H
ATOM   2431  N   TYR A 200      29.604 131.811  -3.434  1.00 15.11           N
ATOM   2432  CA  TYR A 200      29.188 130.668  -4.234  1.00 15.29           C
ATOM   2433  C   TYR A 200      29.276 131.026  -5.724  1.00 15.12           C
ATOM   2434  O   TYR A 200      29.818 130.243  -6.494  1.00 11.46           O
ATOM   2435  CB  TYR A 200      27.770 130.237  -3.829  1.00 11.59           C
ATOM   2436  CG  TYR A 200      27.421 128.837  -4.292  1.00 12.42           C
ATOM   2437  CD1 TYR A 200      27.572 127.752  -3.407  1.00 13.28           C
ATOM   2438  CD2 TYR A 200      27.007 128.610  -5.616  1.00 10.14           C
ATOM   2439  CE1 TYR A 200      27.295 126.446  -3.841  1.00 13.34           C
ATOM   2440  CE2 TYR A 200      26.753 127.306  -6.066  1.00 12.87           C
ATOM   2441  CZ  TYR A 200      26.877 126.219  -5.171  1.00 11.89           C
ATOM   2442  OH  TYR A 200      26.604 124.958  -5.603  1.00 11.23           O
ATOM   2443  H   TYR A 200      28.932 132.187  -2.785  1.00 18.13           H
ATOM   2444  HA  TYR A 200      29.871 129.842  -4.031  1.00 18.36           H
ATOM   2445  HB2 TYR A 200      27.693 130.262  -2.742  1.00 13.91           H
ATOM   2446  HB3 TYR A 200      27.045 130.945  -4.231  1.00 13.91           H
ATOM   2447  HD1 TYR A 200      27.912 127.916  -2.398  1.00 15.94           H
ATOM   2448  HD2 TYR A 200      26.909 129.438  -6.303  1.00 12.17           H
ATOM   2449  HE1 TYR A 200      27.418 125.616  -3.162  1.00 16.01           H
ATOM   2450  HE2 TYR A 200      26.445 127.134  -7.086  1.00 15.45           H
ATOM   2451  HH  TYR A 200      26.848 124.286  -4.955  1.00 13.48           H
ATOM   2452  N   HIS A 201      28.762 132.201  -6.126  1.00 14.44           N
ATOM   2453  CA  HIS A 201      28.846 132.671  -7.510  1.00 16.73           C
ATOM   2454  C   HIS A 201      30.300 132.805  -7.981  1.00 14.43           C
ATOM   2455  O   HIS A 201      30.587 132.495  -9.134  1.00 14.17           O
ATOM   2456  CB  HIS A 201      28.128 134.018  -7.692  1.00 17.60           C
ATOM   2457  CG  HIS A 201      26.682 134.062  -7.236  1.00 16.56           C
ATOM   2458  ND1 HIS A 201      26.208 134.684  -6.074  1.00 24.56           N
ATOM   2459  CD2 HIS A 201      25.627 133.508  -7.903  1.00 10.42           C
ATOM   2460  CE1 HIS A 201      24.880 134.509  -6.117  1.00 16.19           C
ATOM   2461  NE2 HIS A 201      24.499 133.754  -7.163  1.00 26.45           N
ATOM   2462  H   HIS A 201      28.344 132.823  -5.451  1.00 17.34           H
ATOM   2463  HA  HIS A 201      28.353 131.934  -8.146  1.00 20.08           H
ATOM   2464  HB2 HIS A 201      28.176 134.271  -8.755  1.00 21.13           H
ATOM   2465  HB3 HIS A 201      28.677 134.771  -7.124  1.00 21.13           H
ATOM   2466  HD2 HIS A 201      25.645 133.031  -8.866  1.00 12.50           H
ATOM   2467  HE1 HIS A 201      24.189 135.086  -5.533  1.00 19.44           H
ATOM   2468  HE2 HIS A 201      23.541 133.579  -7.457  1.00 31.75           H
ATOM   2469  N   ALA A 202      31.204 133.299  -7.126  1.00 12.80           N
ATOM   2470  CA  ALA A 202      32.613 133.470  -7.471  1.00 17.75           C
ATOM   2471  C   ALA A 202      33.263 132.117  -7.750  1.00 16.68           C
ATOM   2472  O   ALA A 202      33.963 131.971  -8.750  1.00 16.49           O
ATOM   2473  CB  ALA A 202      33.337 134.213  -6.351  1.00 16.31           C
ATOM   2474  H   ALA A 202      30.915 133.559  -6.192  1.00 15.36           H
ATOM   2475  HA  ALA A 202      32.676 134.073  -8.377  1.00 21.30           H
ATOM   2476  HB1 ALA A 202      34.372 134.392  -6.630  1.00 19.57           H
ATOM   2477  HB2 ALA A 202      32.847 135.168  -6.168  1.00 19.57           H
ATOM   2478  HB3 ALA A 202      33.321 133.615  -5.442  1.00 19.57           H
ATOM   2479  N   TRP A 203      32.995 131.112  -6.905  1.00 14.77           N
ATOM   2480  CA  TRP A 203      33.495 129.760  -7.132  1.00 15.69           C
ATOM   2481  C   TRP A 203      32.933 129.150  -8.412  1.00 19.76           C
ATOM   2482  O   TRP A 203      33.673 128.510  -9.153  1.00 17.68           O
ATOM   2483  CB  TRP A 203      33.255 128.872  -5.904  1.00 14.08           C
ATOM   2484  CG  TRP A 203      34.225 129.133  -4.805  1.00 19.07           C
ATOM   2485  CD1 TRP A 203      33.954 129.657  -3.588  1.00 14.10           C
ATOM   2486  CD2 TRP A 203      35.663 128.901  -4.829  1.00 18.01           C
ATOM   2487  NE1 TRP A 203      35.121 129.789  -2.874  1.00 20.26           N
ATOM   2488  CE2 TRP A 203      36.208 129.330  -3.583  1.00 18.22           C
ATOM   2489  CE3 TRP A 203      36.560 128.388  -5.789  1.00 14.65           C
ATOM   2490  CZ2 TRP A 203      37.576 129.249  -3.297  1.00 16.51           C
ATOM   2491  CZ3 TRP A 203      37.941 128.342  -5.526  1.00 19.97           C
ATOM   2492  CH2 TRP A 203      38.447 128.766  -4.288  1.00 16.18           C
ATOM   2493  H   TRP A 203      32.415 131.280  -6.095  1.00 17.73           H
ATOM   2494  HA  TRP A 203      34.574 129.827  -7.274  1.00 18.84           H
ATOM   2495  HB2 TRP A 203      32.238 129.015  -5.541  1.00 16.90           H
ATOM   2496  HB3 TRP A 203      33.378 127.832  -6.208  1.00 16.90           H
ATOM   2497  HD1 TRP A 203      32.974 129.938  -3.231  1.00 16.92           H
ATOM   2498  HE1 TRP A 203      35.159 130.191  -1.947  1.00 24.32           H
ATOM   2499  HE3 TRP A 203      36.186 128.056  -6.747  1.00 17.58           H
ATOM   2500  HZ2 TRP A 203      37.950 129.583  -2.342  1.00 19.82           H
ATOM   2501  HZ3 TRP A 203      38.622 127.999  -6.289  1.00 23.97           H
ATOM   2502  HH2 TRP A 203      39.509 128.711  -4.106  1.00 19.42           H
ATOM   2503  N   GLN A 204      31.645 129.358  -8.688  1.00 13.42           N
ATOM   2504  CA  GLN A 204      31.008 128.808  -9.876  1.00 22.28           C
ATOM   2505  C   GLN A 204      31.571 129.423 -11.162  1.00 18.99           C
ATOM   2506  O   GLN A 204      31.830 128.707 -12.126  1.00 19.18           O
ATOM   2507  CB  GLN A 204      29.506 129.010  -9.756  1.00 13.30           C
ATOM   2508  CG  GLN A 204      28.752 128.386 -10.943  1.00 16.16           C
ATOM   2509  CD  GLN A 204      27.264 128.289 -10.656  1.00 20.96           C
ATOM   2510  OE1 GLN A 204      26.856 128.010  -9.535  1.00 22.25           O
ATOM   2511  NE2 GLN A 204      26.432 128.452 -11.675  1.00 16.23           N
ATOM   2512  H   GLN A 204      31.080 129.887  -8.039  1.00 16.11           H
ATOM   2513  HA  GLN A 204      31.201 127.735  -9.903  1.00 26.75           H
ATOM   2514  HB2 GLN A 204      29.177 128.556  -8.824  1.00 15.96           H
ATOM   2515  HB3 GLN A 204      29.284 130.076  -9.710  1.00 15.96           H
ATOM   2516  HG2 GLN A 204      28.933 128.936 -11.867  1.00 19.40           H
ATOM   2517  HG3 GLN A 204      29.120 127.366 -11.046  1.00 19.40           H
ATOM   2518 HE21 GLN A 204      26.790 128.687 -12.590  1.00 19.48           H
ATOM   2519 HE22 GLN A 204      25.440 128.381 -11.516  1.00 19.48           H
ATOM   2520  N   HIS A 205      31.779 130.738 -11.166  1.00 15.64           N
ATOM   2521  CA  HIS A 205      32.404 131.423 -12.278  1.00 17.75           C
ATOM   2522  C   HIS A 205      33.856 130.944 -12.454  1.00 15.53           C
ATOM   2523  O   HIS A 205      34.295 130.764 -13.579  1.00 15.88           O
ATOM   2524  CB  HIS A 205      32.312 132.933 -12.054  1.00 18.69           C
ATOM   2525  CG  HIS A 205      32.681 133.702 -13.288  1.00 16.61           C
ATOM   2526  ND1 HIS A 205      31.928 133.761 -14.460  1.00 18.55           N
ATOM   2527  CD2 HIS A 205      33.809 134.443 -13.445  1.00 21.07           C
ATOM   2528  CE1 HIS A 205      32.634 134.518 -15.306  1.00 27.97           C
ATOM   2529  NE2 HIS A 205      33.768 134.927 -14.723  1.00 18.48           N
ATOM   2530  H   HIS A 205      31.547 131.279 -10.344  1.00 18.78           H
ATOM   2531  HA  HIS A 205      31.839 131.180 -13.181  1.00 21.31           H
ATOM   2532  HB2 HIS A 205      32.966 133.224 -11.230  1.00 22.43           H
ATOM   2533  HB3 HIS A 205      31.290 133.200 -11.791  1.00 22.43           H
ATOM   2534  HD2 HIS A 205      34.570 134.626 -12.708  1.00 25.29           H
ATOM   2535  HE1 HIS A 205      32.354 134.733 -16.325  1.00 33.57           H
ATOM   2536  HE2 HIS A 205      34.487 135.484 -15.163  1.00 22.18           H
ATOM   2537  N   ARG A 206      34.596 130.713 -11.362  1.00 17.73           N
ATOM   2538  CA  ARG A 206      35.968 130.201 -11.401  1.00 19.72           C
ATOM   2539  C   ARG A 206      36.033 128.844 -12.082  1.00 21.31           C
ATOM   2540  O   ARG A 206      36.877 128.658 -12.957  1.00 16.07           O
ATOM   2541  CB  ARG A 206      36.565 130.148  -9.988  1.00 17.89           C
ATOM   2542  CG  ARG A 206      38.085 130.305 -10.017  1.00 18.42           C
ATOM   2543  CD  ARG A 206      38.644 130.357  -8.593  1.00 16.14           C
ATOM   2544  NE  ARG A 206      40.105 130.349  -8.610  1.00 19.39           N
ATOM   2545  CZ  ARG A 206      40.910 131.390  -8.822  1.00 18.79           C
ATOM   2546  NH1 ARG A 206      40.470 132.642  -8.820  1.00 18.91           N
ATOM   2547  NH2 ARG A 206      42.192 131.153  -9.038  1.00 21.51           N1+
ATOM   2548  H   ARG A 206      34.182 130.887 -10.455  1.00 21.28           H
ATOM   2549  HA  ARG A 206      36.551 130.893 -12.007  1.00 23.67           H
ATOM   2550  HB2 ARG A 206      36.158 130.956  -9.394  1.00 21.48           H
ATOM   2551  HB3 ARG A 206      36.288 129.217  -9.491  1.00 21.48           H
ATOM   2552  HG2 ARG A 206      38.525 129.466 -10.554  1.00 22.11           H
ATOM   2553  HG3 ARG A 206      38.347 131.230 -10.530  1.00 22.11           H
ATOM   2554  HD2 ARG A 206      38.277 131.232  -8.058  1.00 19.38           H
ATOM   2555  HD3 ARG A 206      38.309 129.465  -8.065  1.00 19.38           H
ATOM   2556  HE  ARG A 206      40.539 129.434  -8.635  1.00 23.27           H
ATOM   2557 HH11 ARG A 206      39.496 132.831  -8.655  1.00 22.69           H
ATOM   2558 HH12 ARG A 206      41.114 133.402  -8.986  1.00 22.69           H
ATOM   2559 HH21 ARG A 206      42.527 130.198  -9.039  1.00 25.81           H
ATOM   2560 HH22 ARG A 206      42.836 131.915  -9.184  1.00 25.81           H
ATOM   2561  N   GLN A 207      35.120 127.930 -11.720  1.00 16.30           N
ATOM   2562  CA  GLN A 207      35.073 126.594 -12.305  1.00 21.48           C
ATOM   2563  C   GLN A 207      34.756 126.656 -13.796  1.00 20.43           C
ATOM   2564  O   GLN A 207      35.383 125.936 -14.575  1.00 20.66           O
ATOM   2565  CB  GLN A 207      34.075 125.685 -11.578  1.00 18.43           C
ATOM   2566  CG  GLN A 207      34.528 125.319 -10.161  1.00 16.94           C
ATOM   2567  CD  GLN A 207      33.721 124.171  -9.555  1.00 17.26           C
ATOM   2568  OE1 GLN A 207      32.682 123.769 -10.068  1.00 15.48           O
ATOM   2569  NE2 GLN A 207      34.191 123.625  -8.444  1.00 14.16           N
ATOM   2570  H   GLN A 207      34.435 128.171 -11.017  1.00 19.56           H
ATOM   2571  HA  GLN A 207      36.064 126.150 -12.200  1.00 25.78           H
ATOM   2572  HB2 GLN A 207      33.106 126.183 -11.525  1.00 22.13           H
ATOM   2573  HB3 GLN A 207      33.961 124.769 -12.159  1.00 22.13           H
ATOM   2574  HG2 GLN A 207      35.580 125.042 -10.169  1.00 20.33           H
ATOM   2575  HG3 GLN A 207      34.413 126.184  -9.515  1.00 20.33           H
ATOM   2576 HE21 GLN A 207      35.050 123.972  -8.041  1.00 16.99           H
ATOM   2577 HE22 GLN A 207      33.697 122.848  -8.032  1.00 16.99           H
ATOM   2578  N   TRP A 208      33.802 127.517 -14.186  1.00 21.39           N
ATOM   2579  CA  TRP A 208      33.454 127.692 -15.582  1.00 20.79           C
ATOM   2580  C   TRP A 208      34.639 128.205 -16.405  1.00 16.79           C
ATOM   2581  O   TRP A 208      34.915 127.631 -17.450  1.00 18.70           O
ATOM   2582  CB  TRP A 208      32.217 128.573 -15.757  1.00 18.99           C
ATOM   2583  CG  TRP A 208      31.996 128.926 -17.191  1.00 13.30           C
ATOM   2584  CD1 TRP A 208      31.519 128.085 -18.135  1.00 19.66           C
ATOM   2585  CD2 TRP A 208      32.366 130.147 -17.894  1.00 16.74           C
ATOM   2586  NE1 TRP A 208      31.578 128.689 -19.366  1.00 18.39           N
ATOM   2587  CE2 TRP A 208      32.123 129.952 -19.281  1.00 20.27           C
ATOM   2588  CE3 TRP A 208      32.897 131.394 -17.499  1.00 19.53           C
ATOM   2589  CZ2 TRP A 208      32.416 130.936 -20.232  1.00 22.25           C
ATOM   2590  CZ3 TRP A 208      33.201 132.388 -18.447  1.00 22.02           C
ATOM   2591  CH2 TRP A 208      32.955 132.161 -19.811  1.00 18.32           C
ATOM   2592  H   TRP A 208      33.334 128.096 -13.502  1.00 25.68           H
ATOM   2593  HA  TRP A 208      33.194 126.709 -15.977  1.00 24.96           H
ATOM   2594  HB2 TRP A 208      31.351 128.032 -15.381  1.00 22.79           H
ATOM   2595  HB3 TRP A 208      32.351 129.494 -15.188  1.00 22.79           H
ATOM   2596  HD1 TRP A 208      31.200 127.068 -17.960  1.00 23.60           H
ATOM   2597  HE1 TRP A 208      31.288 128.232 -20.221  1.00 22.07           H
ATOM   2598  HE3 TRP A 208      33.057 131.586 -16.450  1.00 23.44           H
ATOM   2599  HZ2 TRP A 208      32.251 130.739 -21.278  1.00 26.70           H
ATOM   2600  HZ3 TRP A 208      33.604 133.336 -18.122  1.00 26.43           H
ATOM   2601  HH2 TRP A 208      33.173 132.928 -20.537  1.00 21.99           H
ATOM   2602  N   VAL A 209      35.326 129.264 -15.952  1.00 17.09           N
ATOM   2603  CA  VAL A 209      36.450 129.858 -16.673  1.00 21.22           C
ATOM   2604  C   VAL A 209      37.571 128.821 -16.840  1.00 22.43           C
ATOM   2605  O   VAL A 209      38.093 128.661 -17.940  1.00 17.04           O
ATOM   2606  CB  VAL A 209      36.958 131.131 -15.971  1.00 21.26           C
ATOM   2607  CG1 VAL A 209      38.212 131.665 -16.672  1.00 32.50           C
ATOM   2608  CG2 VAL A 209      35.932 132.271 -16.012  1.00 28.14           C
ATOM   2609  H   VAL A 209      35.044 129.691 -15.080  1.00 20.52           H
ATOM   2610  HA  VAL A 209      36.094 130.145 -17.664  1.00 25.47           H
ATOM   2611  HB  VAL A 209      37.205 130.909 -14.931  1.00 25.51           H
ATOM   2612 HG11 VAL A 209      38.574 132.540 -16.146  1.00 39.00           H
ATOM   2613 HG12 VAL A 209      39.003 130.924 -16.648  1.00 39.00           H
ATOM   2614 HG13 VAL A 209      37.987 131.925 -17.707  1.00 39.00           H
ATOM   2615 HG21 VAL A 209      36.302 133.127 -15.452  1.00 33.77           H
ATOM   2616 HG22 VAL A 209      35.745 132.571 -17.043  1.00 33.77           H
ATOM   2617 HG23 VAL A 209      34.998 131.964 -15.560  1.00 33.77           H
ATOM   2618  N   ILE A 210      37.934 128.119 -15.760  1.00 18.73           N
ATOM   2619  CA  ILE A 210      38.993 127.116 -15.770  1.00 19.21           C
ATOM   2620  C   ILE A 210      38.662 126.004 -16.754  1.00 21.97           C
ATOM   2621  O   ILE A 210      39.541 125.609 -17.508  1.00 19.64           O
ATOM   2622  CB  ILE A 210      39.280 126.591 -14.351  1.00 20.45           C
ATOM   2623  CG1 ILE A 210      39.932 127.708 -13.516  1.00 19.91           C
ATOM   2624  CG2 ILE A 210      40.139 125.309 -14.386  1.00 21.30           C
ATOM   2625  CD1 ILE A 210      40.058 127.377 -12.025  1.00 24.29           C
ATOM   2626  H   ILE A 210      37.454 128.289 -14.886  1.00 22.48           H
ATOM   2627  HA  ILE A 210      39.899 127.603 -16.129  1.00 23.06           H
ATOM   2628  HB  ILE A 210      38.322 126.333 -13.895  1.00 24.55           H
ATOM   2629 HG12 ILE A 210      40.925 127.917 -13.912  1.00 23.90           H
ATOM   2630 HG13 ILE A 210      39.353 128.625 -13.603  1.00 23.90           H
ATOM   2631 HG21 ILE A 210      40.394 124.985 -13.379  1.00 25.57           H
ATOM   2632 HG22 ILE A 210      39.581 124.500 -14.853  1.00 25.57           H
ATOM   2633 HG23 ILE A 210      41.052 125.476 -14.951  1.00 25.57           H
ATOM   2634 HD11 ILE A 210      40.401 128.262 -11.489  1.00 29.15           H
ATOM   2635 HD12 ILE A 210      39.093 127.066 -11.624  1.00 29.15           H
ATOM   2636 HD13 ILE A 210      40.788 126.584 -11.881  1.00 29.15           H
ATOM   2637  N   GLN A 211      37.421 125.504 -16.758  1.00 23.52           N
ATOM   2638  CA  GLN A 211      37.030 124.383 -17.594  1.00 23.20           C
ATOM   2639  C   GLN A 211      36.907 124.808 -19.063  1.00 26.88           C
ATOM   2640  O   GLN A 211      37.398 124.106 -19.945  1.00 22.93           O
ATOM   2641  CB  GLN A 211      35.760 123.732 -17.021  1.00 25.60           C
ATOM   2642  CG  GLN A 211      35.345 122.460 -17.777  1.00 37.63           C
ATOM   2643  CD  GLN A 211      34.827 121.390 -16.813  1.00 52.48           C
ATOM   2644  OE1 GLN A 211      33.785 121.548 -16.185  1.00 52.65           O
ATOM   2645  NE2 GLN A 211      35.554 120.285 -16.674  1.00 38.44           N
ATOM   2646  H   GLN A 211      36.729 125.892 -16.130  1.00 28.22           H
ATOM   2647  HA  GLN A 211      37.826 123.640 -17.532  1.00 27.85           H
ATOM   2648  HB2 GLN A 211      35.939 123.483 -15.975  1.00 30.73           H
ATOM   2649  HB3 GLN A 211      34.940 124.451 -17.064  1.00 30.73           H
ATOM   2650  HG2 GLN A 211      34.527 122.753 -18.436  1.00 45.16           H
ATOM   2651  HG3 GLN A 211      36.176 122.065 -18.364  1.00 45.16           H
ATOM   2652 HE21 GLN A 211      36.413 120.172 -17.188  1.00 46.13           H
ATOM   2653 HE22 GLN A 211      35.239 119.558 -16.048  1.00 46.13           H
ATOM   2654  N   GLU A 212      36.280 125.955 -19.339  1.00 21.81           N
ATOM   2655  CA  GLU A 212      36.058 126.432 -20.698  1.00 25.49           C
ATOM   2656  C   GLU A 212      37.363 126.836 -21.415  1.00 23.73           C
ATOM   2657  O   GLU A 212      37.497 126.606 -22.616  1.00 24.84           O
ATOM   2658  CB  GLU A 212      35.037 127.577 -20.671  1.00 21.44           C
ATOM   2659  CG  GLU A 212      34.684 128.095 -22.075  1.00 29.97           C
ATOM   2660  CD  GLU A 212      33.928 127.082 -22.945  1.00 31.44           C
ATOM   2661  OE1 GLU A 212      34.075 127.193 -24.179  1.00 44.87           O
ATOM   2662  OE2 GLU A 212      33.219 126.213 -22.392  1.00 36.01           O1-
ATOM   2663  H   GLU A 212      35.906 126.508 -18.581  1.00 26.18           H
ATOM   2664  HA  GLU A 212      35.610 125.607 -21.252  1.00 30.60           H
ATOM   2665  HB2 GLU A 212      34.128 127.248 -20.167  1.00 25.74           H
ATOM   2666  HB3 GLU A 212      35.455 128.407 -20.099  1.00 25.74           H
ATOM   2667  HG2 GLU A 212      34.019 128.949 -21.942  1.00 35.97           H
ATOM   2668  HG3 GLU A 212      35.554 128.485 -22.604  1.00 35.97           H
ATOM   2669  N   PHE A 213      38.296 127.475 -20.699  1.00 23.23           N
ATOM   2670  CA  PHE A 213      39.542 128.018 -21.246  1.00 28.89           C
ATOM   2671  C   PHE A 213      40.783 127.198 -20.852  1.00 25.01           C
ATOM   2672  O   PHE A 213      41.895 127.603 -21.181  1.00 24.51           O
ATOM   2673  CB  PHE A 213      39.661 129.496 -20.852  1.00 23.16           C
ATOM   2674  CG  PHE A 213      38.568 130.369 -21.450  1.00 22.47           C
ATOM   2675  CD1 PHE A 213      37.385 130.625 -20.730  1.00 24.04           C
ATOM   2676  CD2 PHE A 213      38.719 130.907 -22.744  1.00 30.06           C
ATOM   2677  CE1 PHE A 213      36.356 131.391 -21.304  1.00 26.27           C
ATOM   2678  CE2 PHE A 213      37.695 131.686 -23.314  1.00 33.70           C
ATOM   2679  CZ  PHE A 213      36.507 131.918 -22.600  1.00 31.73           C
ATOM   2680  H   PHE A 213      38.107 127.662 -19.723  1.00 27.88           H
ATOM   2681  HA  PHE A 213      39.495 127.992 -22.336  1.00 34.67           H
ATOM   2682  HB2 PHE A 213      39.648 129.584 -19.767  1.00 27.80           H
ATOM   2683  HB3 PHE A 213      40.622 129.876 -21.195  1.00 27.80           H
ATOM   2684  HD1 PHE A 213      37.256 130.226 -19.738  1.00 28.85           H
ATOM   2685  HD2 PHE A 213      39.622 130.720 -23.307  1.00 36.08           H
ATOM   2686  HE1 PHE A 213      35.448 131.569 -20.748  1.00 31.53           H
ATOM   2687  HE2 PHE A 213      37.822 132.106 -24.300  1.00 40.44           H
ATOM   2688  HZ  PHE A 213      35.717 132.511 -23.039  1.00 38.08           H
ATOM   2689  N   LYS A 214      40.602 126.050 -20.172  1.00 21.77           N
ATOM   2690  CA  LYS A 214      41.653 125.096 -19.793  1.00 26.08           C
ATOM   2691  C   LYS A 214      42.747 125.798 -18.989  1.00 25.52           C
ATOM   2692  O   LYS A 214      43.919 125.729 -19.344  1.00 22.85           O
ATOM   2693  CB  LYS A 214      42.237 124.348 -21.015  1.00 27.97           C
ATOM   2694  CG  LYS A 214      41.298 123.325 -21.664  1.00 41.90           C
ATOM   2695  CD  LYS A 214      40.162 123.948 -22.491  1.00 45.08           C
ATOM   2696  CE  LYS A 214      39.396 122.918 -23.327  1.00 61.46           C
ATOM   2697  NZ  LYS A 214      40.264 122.239 -24.309  1.00 60.86           N1+
ATOM   2698  H   LYS A 214      39.657 125.810 -19.902  1.00 26.13           H
ATOM   2699  HA  LYS A 214      41.214 124.359 -19.122  1.00 31.30           H
ATOM   2700  HB2 LYS A 214      42.580 125.065 -21.761  1.00 33.57           H
ATOM   2701  HB3 LYS A 214      43.111 123.782 -20.687  1.00 33.57           H
ATOM   2702  HG2 LYS A 214      41.911 122.705 -22.318  1.00 50.28           H
ATOM   2703  HG3 LYS A 214      40.881 122.681 -20.889  1.00 50.28           H
ATOM   2704  HD2 LYS A 214      39.437 124.401 -21.817  1.00 54.10           H
ATOM   2705  HD3 LYS A 214      40.560 124.725 -23.144  1.00 54.10           H
ATOM   2706  HE2 LYS A 214      38.985 122.172 -22.645  1.00 73.76           H
ATOM   2707  HE3 LYS A 214      38.567 123.405 -23.843  1.00 73.76           H
ATOM   2708  HZ1 LYS A 214      39.703 121.670 -24.925  1.00 73.04           H
ATOM   2709  HZ2 LYS A 214      40.767 122.929 -24.847  1.00 73.04           H
ATOM   2710  HZ3 LYS A 214      40.924 121.652 -23.820  1.00 73.04           H
ATOM   2711  N   LEU A 215      42.362 126.473 -17.904  1.00 19.47           N
ATOM   2712  CA  LEU A 215      43.280 127.209 -17.041  1.00 18.51           C
ATOM   2713  C   LEU A 215      43.521 126.421 -15.756  1.00 20.29           C
ATOM   2714  O   LEU A 215      43.252 126.913 -14.664  1.00 23.87           O
ATOM   2715  CB  LEU A 215      42.772 128.637 -16.787  1.00 22.36           C
ATOM   2716  CG  LEU A 215      42.547 129.483 -18.057  1.00 27.19           C
ATOM   2717  CD1 LEU A 215      42.003 130.852 -17.633  1.00 22.86           C
ATOM   2718  CD2 LEU A 215      43.827 129.676 -18.889  1.00 30.10           C
ATOM   2719  H   LEU A 215      41.382 126.476 -17.663  1.00 23.36           H
ATOM   2720  HA  LEU A 215      44.241 127.294 -17.538  1.00 22.21           H
ATOM   2721  HB2 LEU A 215      41.838 128.584 -16.230  1.00 26.84           H
ATOM   2722  HB3 LEU A 215      43.504 129.146 -16.158  1.00 26.84           H
ATOM   2723  HG  LEU A 215      41.797 128.998 -18.682  1.00 32.64           H
ATOM   2724 HD11 LEU A 215      41.727 131.425 -18.518  1.00 27.44           H
ATOM   2725 HD12 LEU A 215      41.124 130.720 -17.009  1.00 27.44           H
ATOM   2726 HD13 LEU A 215      42.756 131.400 -17.066  1.00 27.44           H
ATOM   2727 HD21 LEU A 215      43.608 130.312 -19.748  1.00 36.13           H
ATOM   2728 HD22 LEU A 215      44.602 130.145 -18.281  1.00 36.13           H
ATOM   2729 HD23 LEU A 215      44.190 128.719 -19.261  1.00 36.13           H
ATOM   2730  N   TRP A 216      44.033 125.190 -15.888  1.00 22.46           N
ATOM   2731  CA  TRP A 216      44.225 124.281 -14.757  1.00 24.78           C
ATOM   2732  C   TRP A 216      45.550 124.473 -14.018  1.00 26.47           C
ATOM   2733  O   TRP A 216      45.636 124.071 -12.861  1.00 24.65           O
ATOM   2734  CB  TRP A 216      44.105 122.834 -15.228  1.00 23.82           C
ATOM   2735  CG  TRP A 216      42.808 122.519 -15.886  1.00 26.80           C
ATOM   2736  CD1 TRP A 216      42.594 122.462 -17.219  1.00 18.50           C
ATOM   2737  CD2 TRP A 216      41.527 122.226 -15.255  1.00 19.01           C
ATOM   2738  NE1 TRP A 216      41.271 122.177 -17.462  1.00 21.83           N
ATOM   2739  CE2 TRP A 216      40.565 122.019 -16.287  1.00 23.23           C
ATOM   2740  CE3 TRP A 216      41.082 122.119 -13.918  1.00 25.11           C
ATOM   2741  CZ2 TRP A 216      39.226 121.713 -16.016  1.00 23.53           C
ATOM   2742  CZ3 TRP A 216      39.733 121.831 -13.636  1.00 16.92           C
ATOM   2743  CH2 TRP A 216      38.809 121.641 -14.680  1.00 20.22           C
ATOM   2744  H   TRP A 216      44.264 124.846 -16.810  1.00 26.96           H
ATOM   2745  HA  TRP A 216      43.418 124.452 -14.041  1.00 29.74           H
ATOM   2746  HB2 TRP A 216      44.926 122.602 -15.907  1.00 28.59           H
ATOM   2747  HB3 TRP A 216      44.194 122.198 -14.349  1.00 28.59           H
ATOM   2748  HD1 TRP A 216      43.343 122.635 -17.977  1.00 22.20           H
ATOM   2749  HE1 TRP A 216      40.889 122.088 -18.391  1.00 26.20           H
ATOM   2750  HE3 TRP A 216      41.780 122.267 -13.107  1.00 30.14           H
ATOM   2751  HZ2 TRP A 216      38.530 121.535 -16.822  1.00 28.25           H
ATOM   2752  HZ3 TRP A 216      39.401 121.757 -12.611  1.00 20.31           H
ATOM   2753  HH2 TRP A 216      37.777 121.410 -14.454  1.00 24.28           H
ATOM   2754  N   ASP A 217      46.581 125.019 -14.676  1.00 28.05           N
ATOM   2755  CA  ASP A 217      47.982 124.872 -14.267  1.00 31.47           C
ATOM   2756  C   ASP A 217      48.311 125.322 -12.836  1.00 21.24           C
ATOM   2757  O   ASP A 217      49.164 124.714 -12.194  1.00 25.41           O
ATOM   2758  CB  ASP A 217      48.902 125.596 -15.263  1.00 28.37           C
ATOM   2759  CG  ASP A 217      48.916 125.031 -16.687  1.00 34.28           C
ATOM   2760  OD1 ASP A 217      49.425 125.758 -17.565  1.00 55.42           O
ATOM   2761  OD2 ASP A 217      48.423 123.903 -16.899  1.00 34.67           O1-
ATOM   2762  H   ASP A 217      46.422 125.360 -15.614  1.00 33.67           H
ATOM   2763  HA  ASP A 217      48.211 123.808 -14.323  1.00 37.77           H
ATOM   2764  HB2 ASP A 217      48.676 126.663 -15.295  1.00 34.05           H
ATOM   2765  HB3 ASP A 217      49.927 125.556 -14.893  1.00 34.05           H
ATOM   2766  N   ASN A 218      47.686 126.401 -12.351  1.00 19.45           N
ATOM   2767  CA  ASN A 218      47.999 127.030 -11.068  1.00 19.86           C
ATOM   2768  C   ASN A 218      46.905 126.848 -10.016  1.00 19.18           C
ATOM   2769  O   ASN A 218      47.002 127.427  -8.933  1.00 21.45           O
ATOM   2770  CB  ASN A 218      48.338 128.513 -11.297  1.00 21.30           C
ATOM   2771  CG  ASN A 218      49.529 128.632 -12.243  1.00 28.29           C
ATOM   2772  OD1 ASN A 218      50.606 128.125 -11.946  1.00 28.47           O
ATOM   2773  ND2 ASN A 218      49.356 129.293 -13.384  1.00 29.67           N
ATOM   2774  H   ASN A 218      46.997 126.859 -12.931  1.00 23.35           H
ATOM   2775  HA  ASN A 218      48.893 126.574 -10.652  1.00 23.83           H
ATOM   2776  HB2 ASN A 218      47.472 129.060 -11.670  1.00 25.57           H
ATOM   2777  HB3 ASN A 218      48.650 128.911 -10.332  1.00 25.57           H
ATOM   2778 HD21 ASN A 218      50.130 129.373 -14.024  1.00 35.61           H
ATOM   2779 HD22 ASN A 218      48.462 129.705 -13.611  1.00 35.61           H
ATOM   2780  N   GLU A 219      45.850 126.086 -10.321  1.00 24.01           N
ATOM   2781  CA  GLU A 219      44.688 126.081  -9.443  1.00 20.65           C
ATOM   2782  C   GLU A 219      44.902 125.255  -8.167  1.00 21.22           C
ATOM   2783  O   GLU A 219      44.390 125.643  -7.120  1.00 18.79           O
ATOM   2784  CB  GLU A 219      43.417 125.729 -10.221  1.00 19.13           C
ATOM   2785  CG  GLU A 219      42.145 125.923  -9.374  1.00 15.25           C
ATOM   2786  CD  GLU A 219      41.778 127.373  -9.043  1.00 22.14           C
ATOM   2787  OE1 GLU A 219      42.560 128.296  -9.347  1.00 19.57           O
ATOM   2788  OE2 GLU A 219      40.688 127.550  -8.462  1.00 18.18           O1-
ATOM   2789  H   GLU A 219      45.792 125.631 -11.221  1.00 28.81           H
ATOM   2790  HA  GLU A 219      44.571 127.111  -9.114  1.00 24.79           H
ATOM   2791  HB2 GLU A 219      43.349 126.355 -11.112  1.00 22.96           H
ATOM   2792  HB3 GLU A 219      43.472 124.689 -10.543  1.00 22.96           H
ATOM   2793  HG2 GLU A 219      41.291 125.476  -9.882  1.00 18.30           H
ATOM   2794  HG3 GLU A 219      42.195 125.373  -8.437  1.00 18.30           H
ATOM   2795  N   LEU A 220      45.656 124.147  -8.217  1.00 18.32           N
ATOM   2796  CA  LEU A 220      45.962 123.363  -7.019  1.00 22.20           C
ATOM   2797  C   LEU A 220      46.811 124.183  -6.032  1.00 23.65           C
ATOM   2798  O   LEU A 220      46.593 124.097  -4.828  1.00 21.18           O
ATOM   2799  CB  LEU A 220      46.600 122.016  -7.402  1.00 21.35           C
ATOM   2800  CG  LEU A 220      46.789 121.041  -6.221  1.00 27.19           C
ATOM   2801  CD1 LEU A 220      45.468 120.705  -5.503  1.00 24.46           C
ATOM   2802  CD2 LEU A 220      47.396 119.732  -6.749  1.00 25.73           C
ATOM   2803  H   LEU A 220      46.074 123.864  -9.093  1.00 21.99           H
ATOM   2804  HA  LEU A 220      45.008 123.148  -6.539  1.00 26.64           H
ATOM   2805  HB2 LEU A 220      45.976 121.534  -8.154  1.00 25.62           H
ATOM   2806  HB3 LEU A 220      47.574 122.208  -7.855  1.00 25.62           H
ATOM   2807  HG  LEU A 220      47.479 121.485  -5.502  1.00 32.64           H
ATOM   2808 HD11 LEU A 220      45.648 119.922  -4.766  1.00 29.36           H
ATOM   2809 HD12 LEU A 220      45.091 121.581  -4.977  1.00 29.36           H
ATOM   2810 HD13 LEU A 220      44.720 120.356  -6.217  1.00 29.36           H
ATOM   2811 HD21 LEU A 220      47.627 119.070  -5.914  1.00 30.88           H
ATOM   2812 HD22 LEU A 220      46.695 119.234  -7.421  1.00 30.88           H
ATOM   2813 HD23 LEU A 220      48.319 119.945  -7.290  1.00 30.88           H
ATOM   2814  N   GLN A 221      47.743 124.997  -6.542  1.00 22.74           N
ATOM   2815  CA  GLN A 221      48.532 125.955  -5.766  1.00 24.25           C
ATOM   2816  C   GLN A 221      47.627 127.015  -5.111  1.00 21.47           C
ATOM   2817  O   GLN A 221      47.844 127.367  -3.953  1.00 19.41           O
ATOM   2818  CB  GLN A 221      49.608 126.570  -6.688  1.00 22.19           C
ATOM   2819  CG  GLN A 221      50.475 127.630  -5.995  1.00 42.12           C
ATOM   2820  CD  GLN A 221      51.478 128.332  -6.917  1.00 50.51           C
ATOM   2821  OE1 GLN A 221      51.775 127.896  -8.026  1.00 43.56           O
ATOM   2822  NE2 GLN A 221      52.053 129.428  -6.437  1.00 48.67           N
ATOM   2823  H   GLN A 221      47.872 124.998  -7.544  1.00 27.29           H
ATOM   2824  HA  GLN A 221      49.042 125.407  -4.971  1.00 29.10           H
ATOM   2825  HB2 GLN A 221      50.260 125.771  -7.041  1.00 26.63           H
ATOM   2826  HB3 GLN A 221      49.131 127.023  -7.555  1.00 26.63           H
ATOM   2827  HG2 GLN A 221      49.851 128.390  -5.525  1.00 50.55           H
ATOM   2828  HG3 GLN A 221      51.049 127.121  -5.222  1.00 50.55           H
ATOM   2829 HE21 GLN A 221      51.804 129.767  -5.522  1.00 58.41           H
ATOM   2830 HE22 GLN A 221      52.737 129.908  -7.000  1.00 58.41           H
ATOM   2831  N   TYR A 222      46.617 127.522  -5.831  1.00 18.50           N
ATOM   2832  CA  TYR A 222      45.639 128.457  -5.272  1.00 24.79           C
ATOM   2833  C   TYR A 222      44.801 127.809  -4.153  1.00 23.43           C
ATOM   2834  O   TYR A 222      44.603 128.422  -3.106  1.00 20.76           O
ATOM   2835  CB  TYR A 222      44.744 128.998  -6.392  1.00 20.60           C
ATOM   2836  CG  TYR A 222      43.764 130.041  -5.907  1.00 16.93           C
ATOM   2837  CD1 TYR A 222      44.240 131.289  -5.459  1.00 22.56           C
ATOM   2838  CD2 TYR A 222      42.384 129.767  -5.910  1.00 20.47           C
ATOM   2839  CE1 TYR A 222      43.339 132.274  -5.024  1.00 26.04           C
ATOM   2840  CE2 TYR A 222      41.473 130.750  -5.489  1.00 19.46           C
ATOM   2841  CZ  TYR A 222      41.951 132.003  -5.041  1.00 21.26           C
ATOM   2842  OH  TYR A 222      41.072 132.950  -4.625  1.00 20.76           O
ATOM   2843  H   TYR A 222      46.491 127.225  -6.789  1.00 22.21           H
ATOM   2844  HA  TYR A 222      46.184 129.298  -4.842  1.00 29.75           H
ATOM   2845  HB2 TYR A 222      45.372 129.450  -7.159  1.00 24.73           H
ATOM   2846  HB3 TYR A 222      44.195 128.179  -6.854  1.00 24.73           H
ATOM   2847  HD1 TYR A 222      45.302 131.494  -5.449  1.00 27.08           H
ATOM   2848  HD2 TYR A 222      42.021 128.805  -6.246  1.00 24.57           H
ATOM   2849  HE1 TYR A 222      43.705 133.228  -4.678  1.00 31.25           H
ATOM   2850  HE2 TYR A 222      40.413 130.546  -5.508  1.00 23.36           H
ATOM   2851  HH  TYR A 222      40.163 132.647  -4.681  1.00 24.92           H
ATOM   2852  N   VAL A 223      44.336 126.568  -4.366  1.00 20.88           N
ATOM   2853  CA  VAL A 223      43.634 125.758  -3.374  1.00 22.35           C
ATOM   2854  C   VAL A 223      44.474 125.593  -2.104  1.00 23.93           C
ATOM   2855  O   VAL A 223      43.963 125.842  -1.016  1.00 18.36           O
ATOM   2856  CB  VAL A 223      43.228 124.410  -4.005  1.00 18.40           C
ATOM   2857  CG1 VAL A 223      42.814 123.346  -2.987  1.00 14.07           C
ATOM   2858  CG2 VAL A 223      42.034 124.598  -4.960  1.00 19.59           C
ATOM   2859  H   VAL A 223      44.525 126.135  -5.260  1.00 25.06           H
ATOM   2860  HA  VAL A 223      42.724 126.292  -3.097  1.00 26.82           H
ATOM   2861  HB  VAL A 223      44.060 124.008  -4.579  1.00 22.08           H
ATOM   2862 HG11 VAL A 223      42.628 122.418  -3.520  1.00 16.89           H
ATOM   2863 HG12 VAL A 223      43.604 123.159  -2.262  1.00 16.89           H
ATOM   2864 HG13 VAL A 223      41.908 123.653  -2.469  1.00 16.89           H
ATOM   2865 HG21 VAL A 223      41.800 123.654  -5.454  1.00 23.51           H
ATOM   2866 HG22 VAL A 223      41.166 124.934  -4.398  1.00 23.51           H
ATOM   2867 HG23 VAL A 223      42.261 125.342  -5.721  1.00 23.51           H
ATOM   2868  N   ASP A 224      45.747 125.196  -2.232  1.00 21.44           N
ATOM   2869  CA  ASP A 224      46.669 125.065  -1.106  1.00 22.20           C
ATOM   2870  C   ASP A 224      46.840 126.356  -0.309  1.00 18.89           C
ATOM   2871  O   ASP A 224      46.916 126.303   0.920  1.00 23.22           O
ATOM   2872  CB  ASP A 224      48.037 124.569  -1.590  1.00 28.15           C
ATOM   2873  CG  ASP A 224      48.033 123.137  -2.098  1.00 26.76           C
ATOM   2874  OD1 ASP A 224      47.176 122.360  -1.633  1.00 31.36           O
ATOM   2875  OD2 ASP A 224      48.926 122.803  -2.900  1.00 30.26           O1-
ATOM   2876  H   ASP A 224      46.107 124.988  -3.153  1.00 25.73           H
ATOM   2877  HA  ASP A 224      46.255 124.318  -0.427  1.00 26.64           H
ATOM   2878  HB2 ASP A 224      48.461 125.231  -2.345  1.00 33.78           H
ATOM   2879  HB3 ASP A 224      48.725 124.597  -0.745  1.00 33.78           H
ATOM   2880  N   GLN A 225      46.919 127.506  -0.990  1.00 19.26           N
ATOM   2881  CA  GLN A 225      47.040 128.775  -0.301  1.00 27.03           C
ATOM   2882  C   GLN A 225      45.782 129.096   0.517  1.00 24.38           C
ATOM   2883  O   GLN A 225      45.902 129.549   1.655  1.00 23.38           O
ATOM   2884  CB  GLN A 225      47.433 129.886  -1.283  1.00 28.12           C
ATOM   2885  CG  GLN A 225      47.661 131.223  -0.562  1.00 32.16           C
ATOM   2886  CD  GLN A 225      48.647 131.128   0.613  1.00 47.47           C
ATOM   2887  OE1 GLN A 225      49.731 130.561   0.495  1.00 52.55           O
ATOM   2888  NE2 GLN A 225      48.298 131.704   1.760  1.00 36.91           N
ATOM   2889  H   GLN A 225      46.851 127.504  -1.999  1.00 23.12           H
ATOM   2890  HA  GLN A 225      47.859 128.664   0.407  1.00 32.44           H
ATOM   2891  HB2 GLN A 225      48.342 129.601  -1.814  1.00 33.75           H
ATOM   2892  HB3 GLN A 225      46.634 130.015  -2.015  1.00 33.75           H
ATOM   2893  HG2 GLN A 225      48.132 131.868  -1.302  1.00 38.59           H
ATOM   2894  HG3 GLN A 225      46.712 131.659  -0.251  1.00 38.59           H
ATOM   2895 HE21 GLN A 225      47.410 132.185   1.831  1.00 44.30           H
ATOM   2896 HE22 GLN A 225      48.926 131.670   2.544  1.00 44.30           H
ATOM   2897  N   LEU A 226      44.589 128.857  -0.037  1.00 21.93           N
ATOM   2898  CA  LEU A 226      43.347 129.109   0.691  1.00 20.41           C
ATOM   2899  C   LEU A 226      43.088 128.096   1.823  1.00 16.94           C
ATOM   2900  O   LEU A 226      42.465 128.469   2.813  1.00 20.98           O
ATOM   2901  CB  LEU A 226      42.170 129.205  -0.281  1.00 20.80           C
ATOM   2902  CG  LEU A 226      42.187 130.369  -1.300  1.00 24.67           C
ATOM   2903  CD1 LEU A 226      40.772 130.459  -1.885  1.00 24.31           C
ATOM   2904  CD2 LEU A 226      42.554 131.743  -0.739  1.00 30.24           C
ATOM   2905  H   LEU A 226      44.534 128.495  -0.981  1.00 26.32           H
ATOM   2906  HA  LEU A 226      43.440 130.083   1.172  1.00 24.49           H
ATOM   2907  HB2 LEU A 226      42.084 128.266  -0.829  1.00 24.97           H
ATOM   2908  HB3 LEU A 226      41.281 129.317   0.334  1.00 24.97           H
ATOM   2909  HG  LEU A 226      42.875 130.128  -2.110  1.00 29.60           H
ATOM   2910 HD11 LEU A 226      40.730 131.217  -2.661  1.00 29.18           H
ATOM   2911 HD12 LEU A 226      40.510 129.498  -2.319  1.00 29.18           H
ATOM   2912 HD13 LEU A 226      40.052 130.712  -1.106  1.00 29.18           H
ATOM   2913 HD21 LEU A 226      42.482 132.491  -1.530  1.00 36.30           H
ATOM   2914 HD22 LEU A 226      41.873 132.010   0.068  1.00 36.30           H
ATOM   2915 HD23 LEU A 226      43.579 131.742  -0.368  1.00 36.30           H
ATOM   2916  N   LEU A 227      43.541 126.835   1.713  1.00 16.12           N
ATOM   2917  CA  LEU A 227      43.481 125.865   2.811  1.00 19.88           C
ATOM   2918  C   LEU A 227      44.436 126.218   3.952  1.00 22.16           C
ATOM   2919  O   LEU A 227      44.132 125.934   5.111  1.00 20.37           O
ATOM   2920  CB  LEU A 227      43.756 124.433   2.313  1.00 18.25           C
ATOM   2921  CG  LEU A 227      42.621 123.833   1.471  1.00 19.16           C
ATOM   2922  CD1 LEU A 227      42.984 122.433   0.968  1.00 22.48           C
ATOM   2923  CD2 LEU A 227      41.280 123.754   2.231  1.00 24.78           C
ATOM   2924  H   LEU A 227      43.989 126.549   0.852  1.00 19.35           H
ATOM   2925  HA  LEU A 227      42.477 125.901   3.231  1.00 23.86           H
ATOM   2926  HB2 LEU A 227      44.668 124.444   1.713  1.00 21.90           H
ATOM   2927  HB3 LEU A 227      43.937 123.788   3.174  1.00 21.90           H
ATOM   2928  HG  LEU A 227      42.510 124.470   0.605  1.00 23.00           H
ATOM   2929 HD11 LEU A 227      42.179 122.054   0.337  1.00 26.98           H
ATOM   2930 HD12 LEU A 227      43.893 122.482   0.369  1.00 26.98           H
ATOM   2931 HD13 LEU A 227      43.125 121.752   1.809  1.00 26.98           H
ATOM   2932 HD21 LEU A 227      40.545 123.225   1.623  1.00 29.75           H
ATOM   2933 HD22 LEU A 227      41.415 123.222   3.174  1.00 29.75           H
ATOM   2934 HD23 LEU A 227      40.887 124.749   2.431  1.00 29.75           H
ATOM   2935  N   LYS A 228      45.586 126.830   3.632  1.00 24.92           N
ATOM   2936  CA  LYS A 228      46.497 127.387   4.626  1.00 23.28           C
ATOM   2937  C   LYS A 228      45.812 128.517   5.396  1.00 21.74           C
ATOM   2938  O   LYS A 228      45.944 128.594   6.613  1.00 20.67           O
ATOM   2939  CB  LYS A 228      47.799 127.831   3.935  1.00 26.52           C
ATOM   2940  CG  LYS A 228      48.826 128.494   4.863  1.00 38.27           C
ATOM   2941  CD  LYS A 228      49.347 127.516   5.921  1.00 56.29           C
ATOM   2942  CE  LYS A 228      50.515 128.136   6.684  1.00 58.15           C
ATOM   2943  NZ  LYS A 228      51.082 127.166   7.637  1.00 61.35           N1+
ATOM   2944  H   LYS A 228      45.794 126.993   2.655  1.00 29.91           H
ATOM   2945  HA  LYS A 228      46.738 126.600   5.339  1.00 27.94           H
ATOM   2946  HB2 LYS A 228      48.261 126.968   3.454  1.00 31.83           H
ATOM   2947  HB3 LYS A 228      47.565 128.550   3.155  1.00 31.83           H
ATOM   2948  HG2 LYS A 228      49.666 128.839   4.258  1.00 45.93           H
ATOM   2949  HG3 LYS A 228      48.383 129.363   5.350  1.00 45.93           H
ATOM   2950  HD2 LYS A 228      48.549 127.287   6.630  1.00 67.55           H
ATOM   2951  HD3 LYS A 228      49.671 126.593   5.437  1.00 67.55           H
ATOM   2952  HE2 LYS A 228      51.283 128.447   5.974  1.00 69.78           H
ATOM   2953  HE3 LYS A 228      50.159 129.014   7.225  1.00 69.78           H
ATOM   2954  HZ1 LYS A 228      51.836 127.592   8.155  1.00 73.63           H
ATOM   2955  HZ2 LYS A 228      50.360 126.868   8.278  1.00 73.63           H
ATOM   2956  HZ3 LYS A 228      51.425 126.361   7.133  1.00 73.63           H
ATOM   2957  N   GLU A 229      45.075 129.378   4.694  1.00 19.43           N
ATOM   2958  CA  GLU A 229      44.365 130.496   5.298  1.00 25.95           C
ATOM   2959  C   GLU A 229      43.187 130.025   6.158  1.00 24.66           C
ATOM   2960  O   GLU A 229      43.029 130.502   7.278  1.00 21.52           O
ATOM   2961  CB  GLU A 229      43.915 131.484   4.217  1.00 23.91           C
ATOM   2962  CG  GLU A 229      45.110 132.269   3.658  1.00 25.76           C
ATOM   2963  CD  GLU A 229      44.801 133.080   2.401  1.00 31.99           C
ATOM   2964  OE1 GLU A 229      43.613 133.380   2.158  1.00 28.45           O
ATOM   2965  OE2 GLU A 229      45.782 133.388   1.693  1.00 37.41           O1-
ATOM   2966  H   GLU A 229      45.024 129.278   3.690  1.00 23.32           H
ATOM   2967  HA  GLU A 229      45.066 131.020   5.950  1.00 31.15           H
ATOM   2968  HB2 GLU A 229      43.419 130.942   3.411  1.00 28.70           H
ATOM   2969  HB3 GLU A 229      43.204 132.187   4.654  1.00 28.70           H
ATOM   2970  HG2 GLU A 229      45.442 132.972   4.423  1.00 30.92           H
ATOM   2971  HG3 GLU A 229      45.968 131.623   3.471  1.00 30.92           H
ATOM   2972  N   ASP A 230      42.380 129.080   5.666  1.00 19.66           N
ATOM   2973  CA  ASP A 230      41.276 128.508   6.427  1.00 20.74           C
ATOM   2974  C   ASP A 230      41.018 127.094   5.909  1.00 21.23           C
ATOM   2975  O   ASP A 230      40.373 126.897   4.877  1.00 16.15           O
ATOM   2976  CB  ASP A 230      40.041 129.411   6.328  1.00 16.39           C
ATOM   2977  CG  ASP A 230      38.883 128.982   7.221  1.00 17.50           C
ATOM   2978  OD1 ASP A 230      38.964 127.902   7.842  1.00 14.59           O
ATOM   2979  OD2 ASP A 230      37.925 129.778   7.308  1.00 18.27           O1-
ATOM   2980  H   ASP A 230      42.541 128.724   4.733  1.00 23.60           H
ATOM   2981  HA  ASP A 230      41.578 128.446   7.472  1.00 24.90           H
ATOM   2982  HB2 ASP A 230      40.288 130.449   6.553  1.00 19.67           H
ATOM   2983  HB3 ASP A 230      39.677 129.444   5.301  1.00 19.67           H
ATOM   2984  N   VAL A 231      41.530 126.116   6.668  1.00 16.94           N
ATOM   2985  CA  VAL A 231      41.425 124.688   6.372  1.00 20.78           C
ATOM   2986  C   VAL A 231      39.979 124.201   6.511  1.00 18.59           C
ATOM   2987  O   VAL A 231      39.652 123.122   6.034  1.00 16.11           O
ATOM   2988  CB  VAL A 231      42.435 123.906   7.253  1.00 19.20           C
ATOM   2989  CG1 VAL A 231      42.016 123.845   8.726  1.00 16.19           C
ATOM   2990  CG2 VAL A 231      42.670 122.472   6.752  1.00 21.51           C
ATOM   2991  H   VAL A 231      42.043 126.376   7.499  1.00 20.34           H
ATOM   2992  HA  VAL A 231      41.721 124.552   5.331  1.00 24.94           H
ATOM   2993  HB  VAL A 231      43.398 124.416   7.215  1.00 23.04           H
ATOM   2994 HG11 VAL A 231      42.816 123.374   9.294  1.00 19.44           H
ATOM   2995 HG12 VAL A 231      41.858 124.849   9.118  1.00 19.44           H
ATOM   2996 HG13 VAL A 231      41.104 123.259   8.848  1.00 19.44           H
ATOM   2997 HG21 VAL A 231      43.443 121.995   7.355  1.00 25.82           H
ATOM   2998 HG22 VAL A 231      41.761 121.877   6.831  1.00 25.82           H
ATOM   2999 HG23 VAL A 231      42.998 122.489   5.713  1.00 25.82           H
ATOM   3000  N   ARG A 232      39.097 124.989   7.140  1.00 15.88           N
ATOM   3001  CA  ARG A 232      37.680 124.681   7.263  1.00 15.58           C
ATOM   3002  C   ARG A 232      36.854 125.196   6.080  1.00 17.71           C
ATOM   3003  O   ARG A 232      35.632 125.080   6.131  1.00 15.77           O
ATOM   3004  CB  ARG A 232      37.130 125.236   8.580  1.00 16.75           C
ATOM   3005  CG  ARG A 232      37.875 124.787   9.841  1.00 19.07           C
ATOM   3006  CD  ARG A 232      37.135 125.366  11.044  1.00 14.35           C
ATOM   3007  NE  ARG A 232      37.671 124.839  12.297  1.00 13.35           N
ATOM   3008  CZ  ARG A 232      38.693 125.344  12.984  1.00 18.35           C
ATOM   3009  NH1 ARG A 232      39.340 126.427  12.572  1.00 17.13           N
ATOM   3010  NH2 ARG A 232      39.055 124.757  14.108  1.00 16.18           N1+
ATOM   3011  H   ARG A 232      39.409 125.886   7.490  1.00 19.06           H
ATOM   3012  HA  ARG A 232      37.555 123.600   7.294  1.00 18.70           H
ATOM   3013  HB2 ARG A 232      37.149 126.320   8.530  1.00 20.11           H
ATOM   3014  HB3 ARG A 232      36.093 124.916   8.672  1.00 20.11           H
ATOM   3015  HG2 ARG A 232      37.879 123.700   9.903  1.00 22.89           H
ATOM   3016  HG3 ARG A 232      38.900 125.159   9.828  1.00 22.89           H
ATOM   3017  HD2 ARG A 232      37.202 126.453  11.033  1.00 17.23           H
ATOM   3018  HD3 ARG A 232      36.083 125.091  10.977  1.00 17.23           H
ATOM   3019  HE  ARG A 232      37.238 124.001  12.658  1.00 16.02           H
ATOM   3020 HH11 ARG A 232      39.076 126.893  11.718  1.00 20.56           H
ATOM   3021 HH12 ARG A 232      40.100 126.786  13.132  1.00 20.56           H
ATOM   3022 HH21 ARG A 232      38.572 123.932  14.431  1.00 19.43           H
ATOM   3023 HH22 ARG A 232      39.823 125.129  14.652  1.00 19.43           H
ATOM   3024  N   ASN A 233      37.473 125.800   5.053  1.00 15.62           N
ATOM   3025  CA  ASN A 233      36.745 126.383   3.944  1.00 17.13           C
ATOM   3026  C   ASN A 233      36.327 125.261   2.996  1.00 14.14           C
ATOM   3027  O   ASN A 233      37.097 124.811   2.144  1.00 15.11           O
ATOM   3028  CB  ASN A 233      37.566 127.489   3.265  1.00 15.05           C
ATOM   3029  CG  ASN A 233      36.732 128.211   2.210  1.00 17.77           C
ATOM   3030  OD1 ASN A 233      35.759 127.678   1.687  1.00 14.17           O
ATOM   3031  ND2 ASN A 233      37.124 129.420   1.831  1.00 17.18           N
ATOM   3032  H   ASN A 233      38.479 125.895   5.061  1.00 18.75           H
ATOM   3033  HA  ASN A 233      35.843 126.854   4.341  1.00 20.56           H
ATOM   3034  HB2 ASN A 233      37.924 128.201   4.009  1.00 18.07           H
ATOM   3035  HB3 ASN A 233      38.429 127.038   2.776  1.00 18.07           H
ATOM   3036 HD21 ASN A 233      36.619 129.905   1.104  1.00 20.62           H
ATOM   3037 HD22 ASN A 233      37.957 129.826   2.237  1.00 20.62           H
ATOM   3038  N   ASN A 234      35.067 124.842   3.141  1.00 14.72           N
ATOM   3039  CA  ASN A 234      34.500 123.750   2.370  1.00 15.70           C
ATOM   3040  C   ASN A 234      34.464 124.045   0.864  1.00 16.55           C
ATOM   3041  O   ASN A 234      34.559 123.114   0.067  1.00 12.84           O
ATOM   3042  CB  ASN A 234      33.107 123.451   2.910  1.00 11.50           C
ATOM   3043  CG  ASN A 234      32.665 122.075   2.456  1.00 15.73           C
ATOM   3044  OD1 ASN A 234      33.206 121.073   2.908  1.00 13.37           O
ATOM   3045  ND2 ASN A 234      31.674 122.017   1.579  1.00 13.98           N
ATOM   3046  H   ASN A 234      34.488 125.258   3.857  1.00 17.67           H
ATOM   3047  HA  ASN A 234      35.128 122.872   2.526  1.00 18.84           H
ATOM   3048  HB2 ASN A 234      33.193 123.426   3.996  1.00 13.80           H
ATOM   3049  HB3 ASN A 234      32.401 124.219   2.605  1.00 13.80           H
ATOM   3050 HD21 ASN A 234      31.341 121.121   1.248  1.00 16.78           H
ATOM   3051 HD22 ASN A 234      31.266 122.873   1.228  1.00 16.78           H
ATOM   3052  N   SER A 235      34.337 125.317   0.463  1.00 14.73           N
ATOM   3053  CA  SER A 235      34.362 125.681  -0.954  1.00 19.44           C
ATOM   3054  C   SER A 235      35.715 125.342  -1.586  1.00 15.33           C
ATOM   3055  O   SER A 235      35.776 125.027  -2.771  1.00 16.77           O
ATOM   3056  CB  SER A 235      34.110 127.178  -1.150  1.00 16.30           C
ATOM   3057  OG  SER A 235      32.905 127.590  -0.565  1.00 14.60           O
ATOM   3058  H   SER A 235      34.299 126.060   1.146  1.00 17.68           H
ATOM   3059  HA  SER A 235      33.581 125.126  -1.479  1.00 23.33           H
ATOM   3060  HB2 SER A 235      34.933 127.752  -0.726  1.00 19.56           H
ATOM   3061  HB3 SER A 235      34.059 127.373  -2.220  1.00 19.56           H
ATOM   3062  HG  SER A 235      32.191 127.085  -0.971  1.00 17.53           H
ATOM   3063  N   VAL A 236      36.799 125.449  -0.807  1.00 16.45           N
ATOM   3064  CA  VAL A 236      38.155 125.179  -1.262  1.00 18.89           C
ATOM   3065  C   VAL A 236      38.417 123.673  -1.361  1.00 16.77           C
ATOM   3066  O   VAL A 236      39.068 123.246  -2.312  1.00 16.80           O
ATOM   3067  CB  VAL A 236      39.163 125.908  -0.359  1.00 15.89           C
ATOM   3068  CG1 VAL A 236      40.605 125.649  -0.811  1.00 19.91           C
ATOM   3069  CG2 VAL A 236      38.945 127.421  -0.413  1.00 14.58           C
ATOM   3070  H   VAL A 236      36.678 125.732   0.156  1.00 19.75           H
ATOM   3071  HA  VAL A 236      38.258 125.594  -2.266  1.00 22.67           H
ATOM   3072  HB  VAL A 236      39.063 125.567   0.670  1.00 19.07           H
ATOM   3073 HG11 VAL A 236      41.289 126.188  -0.157  1.00 23.89           H
ATOM   3074 HG12 VAL A 236      40.822 124.587  -0.749  1.00 23.89           H
ATOM   3075 HG13 VAL A 236      40.749 125.985  -1.838  1.00 23.89           H
ATOM   3076 HG21 VAL A 236      39.580 127.898   0.330  1.00 17.51           H
ATOM   3077 HG22 VAL A 236      39.189 127.795  -1.405  1.00 17.51           H
ATOM   3078 HG23 VAL A 236      37.911 127.676  -0.196  1.00 17.51           H
ATOM   3079  N   TRP A 237      37.914 122.864  -0.419  1.00 13.50           N
ATOM   3080  CA  TRP A 237      37.929 121.405  -0.556  1.00 15.31           C
ATOM   3081  C   TRP A 237      37.155 120.942  -1.781  1.00 11.55           C
ATOM   3082  O   TRP A 237      37.598 120.023  -2.469  1.00 13.96           O
ATOM   3083  CB  TRP A 237      37.400 120.731   0.714  1.00 15.36           C
ATOM   3084  CG  TRP A 237      38.338 120.817   1.875  1.00 16.62           C
ATOM   3085  CD1 TRP A 237      38.253 121.693   2.895  1.00 16.84           C
ATOM   3086  CD2 TRP A 237      39.505 119.984   2.165  1.00 15.50           C
ATOM   3087  NE1 TRP A 237      39.272 121.462   3.784  1.00 16.22           N
ATOM   3088  CE2 TRP A 237      40.070 120.409   3.402  1.00 14.87           C
ATOM   3089  CE3 TRP A 237      40.130 118.899   1.518  1.00 14.76           C
ATOM   3090  CZ2 TRP A 237      41.195 119.795   3.975  1.00 17.65           C
ATOM   3091  CZ3 TRP A 237      41.254 118.269   2.081  1.00 17.03           C
ATOM   3092  CH2 TRP A 237      41.781 118.706   3.309  1.00 17.85           C
ATOM   3093  H   TRP A 237      37.435 123.264   0.375  1.00 16.20           H
ATOM   3094  HA  TRP A 237      38.964 121.087  -0.691  1.00 18.38           H
ATOM   3095  HB2 TRP A 237      36.438 121.170   0.984  1.00 18.44           H
ATOM   3096  HB3 TRP A 237      37.252 119.672   0.494  1.00 18.44           H
ATOM   3097  HD1 TRP A 237      37.491 122.449   3.009  1.00 20.21           H
ATOM   3098  HE1 TRP A 237      39.402 122.022   4.612  1.00 19.47           H
ATOM   3099  HE3 TRP A 237      39.742 118.552   0.573  1.00 17.72           H
ATOM   3100  HZ2 TRP A 237      41.585 120.135   4.923  1.00 21.19           H
ATOM   3101  HZ3 TRP A 237      41.716 117.438   1.569  1.00 20.44           H
ATOM   3102  HH2 TRP A 237      42.635 118.201   3.738  1.00 21.43           H
ATOM   3103  N   ASN A 238      36.004 121.567  -2.066  1.00 16.12           N
ATOM   3104  CA  ASN A 238      35.251 121.282  -3.276  1.00 15.49           C
ATOM   3105  C   ASN A 238      36.080 121.624  -4.518  1.00 16.37           C
ATOM   3106  O   ASN A 238      36.067 120.854  -5.471  1.00 16.79           O
ATOM   3107  CB  ASN A 238      33.907 122.021  -3.280  1.00 16.17           C
ATOM   3108  CG  ASN A 238      33.145 121.662  -4.546  1.00 16.44           C
ATOM   3109  OD1 ASN A 238      32.614 120.563  -4.671  1.00 15.10           O
ATOM   3110  ND2 ASN A 238      33.118 122.565  -5.518  1.00 15.73           N
ATOM   3111  H   ASN A 238      35.662 122.290  -1.447  1.00 19.34           H
ATOM   3112  HA  ASN A 238      35.048 120.212  -3.296  1.00 18.59           H
ATOM   3113  HB2 ASN A 238      33.339 121.652  -2.424  1.00 19.41           H
ATOM   3114  HB3 ASN A 238      34.055 123.097  -3.204  1.00 19.41           H
ATOM   3115 HD21 ASN A 238      32.637 122.347  -6.379  1.00 18.88           H
ATOM   3116 HD22 ASN A 238      33.576 123.457  -5.399  1.00 18.88           H
ATOM   3117  N   GLN A 239      36.793 122.758  -4.503  1.00 16.02           N
ATOM   3118  CA  GLN A 239      37.677 123.136  -5.593  1.00 15.00           C
ATOM   3119  C   GLN A 239      38.814 122.128  -5.752  1.00 15.30           C
ATOM   3120  O   GLN A 239      39.171 121.819  -6.881  1.00 17.94           O
ATOM   3121  CB  GLN A 239      38.210 124.562  -5.388  1.00 15.57           C
ATOM   3122  CG  GLN A 239      38.836 125.133  -6.677  1.00 15.45           C
ATOM   3123  CD  GLN A 239      37.783 125.519  -7.727  1.00 18.68           C
ATOM   3124  OE1 GLN A 239      36.611 125.167  -7.627  1.00 18.29           O
ATOM   3125  NE2 GLN A 239      38.183 126.238  -8.769  1.00 21.16           N
ATOM   3126  H   GLN A 239      36.757 123.357  -3.689  1.00 19.23           H
ATOM   3127  HA  GLN A 239      37.089 123.109  -6.506  1.00 18.01           H
ATOM   3128  HB2 GLN A 239      37.391 125.211  -5.075  1.00 18.68           H
ATOM   3129  HB3 GLN A 239      38.954 124.567  -4.595  1.00 18.68           H
ATOM   3130  HG2 GLN A 239      39.449 125.998  -6.433  1.00 18.55           H
ATOM   3131  HG3 GLN A 239      39.506 124.398  -7.117  1.00 18.55           H
ATOM   3132 HE21 GLN A 239      39.145 126.546  -8.826  1.00 25.39           H
ATOM   3133 HE22 GLN A 239      37.520 126.496  -9.482  1.00 25.39           H
ATOM   3134  N   ARG A 240      39.360 121.597  -4.648  1.00 15.22           N
ATOM   3135  CA  ARG A 240      40.406 120.583  -4.674  1.00 17.08           C
ATOM   3136  C   ARG A 240      39.954 119.358  -5.459  1.00 18.83           C
ATOM   3137  O   ARG A 240      40.672 118.913  -6.355  1.00 18.18           O
ATOM   3138  CB  ARG A 240      40.839 120.216  -3.251  1.00 18.18           C
ATOM   3139  CG  ARG A 240      42.165 119.449  -3.272  1.00 16.06           C
ATOM   3140  CD  ARG A 240      42.603 119.134  -1.843  1.00 17.24           C
ATOM   3141  NE  ARG A 240      43.945 118.544  -1.847  1.00 22.23           N
ATOM   3142  CZ  ARG A 240      45.079 119.229  -1.979  1.00 24.56           C
ATOM   3143  NH1 ARG A 240      45.105 120.542  -1.810  1.00 19.35           N
ATOM   3144  NH2 ARG A 240      46.198 118.592  -2.287  1.00 21.56           N1+
ATOM   3145  H   ARG A 240      39.029 121.906  -3.743  1.00 18.27           H
ATOM   3146  HA  ARG A 240      41.265 121.016  -5.186  1.00 20.50           H
ATOM   3147  HB2 ARG A 240      40.975 121.129  -2.671  1.00 21.82           H
ATOM   3148  HB3 ARG A 240      40.079 119.610  -2.760  1.00 21.82           H
ATOM   3149  HG2 ARG A 240      42.049 118.518  -3.825  1.00 19.28           H
ATOM   3150  HG3 ARG A 240      42.927 120.056  -3.761  1.00 19.28           H
ATOM   3151  HD2 ARG A 240      42.573 120.026  -1.216  1.00 20.69           H
ATOM   3152  HD3 ARG A 240      41.908 118.405  -1.426  1.00 20.69           H
ATOM   3153  HE  ARG A 240      43.997 117.546  -1.995  1.00 26.68           H
ATOM   3154 HH11 ARG A 240      44.265 121.040  -1.569  1.00 23.23           H
ATOM   3155 HH12 ARG A 240      45.973 121.049  -1.913  1.00 23.23           H
ATOM   3156 HH21 ARG A 240      46.183 117.591  -2.430  1.00 25.88           H
ATOM   3157 HH22 ARG A 240      47.060 119.110  -2.394  1.00 25.88           H
ATOM   3158  N   TYR A 241      38.746 118.866  -5.156  1.00 16.27           N
ATOM   3159  CA  TYR A 241      38.148 117.755  -5.868  1.00 13.34           C
ATOM   3160  C   TYR A 241      37.959 118.088  -7.342  1.00 15.26           C
ATOM   3161  O   TYR A 241      38.284 117.264  -8.198  1.00 14.99           O
ATOM   3162  CB  TYR A 241      36.831 117.300  -5.225  1.00 17.03           C
ATOM   3163  CG  TYR A 241      36.373 115.977  -5.802  1.00 16.13           C
ATOM   3164  CD1 TYR A 241      36.715 114.779  -5.147  1.00 17.02           C
ATOM   3165  CD2 TYR A 241      35.687 115.940  -7.032  1.00 18.26           C
ATOM   3166  CE1 TYR A 241      36.398 113.543  -5.730  1.00 16.37           C
ATOM   3167  CE2 TYR A 241      35.397 114.708  -7.639  1.00 20.40           C
ATOM   3168  CZ  TYR A 241      35.762 113.508  -6.985  1.00 16.91           C
ATOM   3169  OH  TYR A 241      35.533 112.314  -7.581  1.00 24.00           O
ATOM   3170  H   TYR A 241      38.217 119.295  -4.408  1.00 19.53           H
ATOM   3171  HA  TYR A 241      38.845 116.932  -5.809  1.00 16.01           H
ATOM   3172  HB2 TYR A 241      36.969 117.188  -4.149  1.00 20.45           H
ATOM   3173  HB3 TYR A 241      36.061 118.056  -5.383  1.00 20.45           H
ATOM   3174  HD1 TYR A 241      37.246 114.807  -4.206  1.00 20.43           H
ATOM   3175  HD2 TYR A 241      35.431 116.858  -7.539  1.00 21.91           H
ATOM   3176  HE1 TYR A 241      36.673 112.624  -5.234  1.00 19.65           H
ATOM   3177  HE2 TYR A 241      34.922 114.677  -8.609  1.00 24.49           H
ATOM   3178  HH  TYR A 241      36.056 111.613  -7.186  1.00 28.81           H
ATOM   3179  N   PHE A 242      37.433 119.282  -7.633  1.00 16.26           N
ATOM   3180  CA  PHE A 242      37.221 119.747  -8.993  1.00 18.01           C
ATOM   3181  C   PHE A 242      38.519 119.752  -9.816  1.00 15.84           C
ATOM   3182  O   PHE A 242      38.526 119.248 -10.935  1.00 17.49           O
ATOM   3183  CB  PHE A 242      36.537 121.115  -8.940  1.00 20.07           C
ATOM   3184  CG  PHE A 242      36.466 121.808 -10.278  1.00 20.44           C
ATOM   3185  CD1 PHE A 242      35.462 121.444 -11.194  1.00 22.46           C
ATOM   3186  CD2 PHE A 242      37.391 122.822 -10.597  1.00 21.36           C
ATOM   3187  CE1 PHE A 242      35.377 122.095 -12.435  1.00 24.09           C
ATOM   3188  CE2 PHE A 242      37.299 123.479 -11.837  1.00 23.11           C
ATOM   3189  CZ  PHE A 242      36.297 123.113 -12.750  1.00 23.55           C
ATOM   3190  H   PHE A 242      37.201 119.915  -6.880  1.00 19.51           H
ATOM   3191  HA  PHE A 242      36.536 119.057  -9.486  1.00 21.62           H
ATOM   3192  HB2 PHE A 242      35.527 120.991  -8.549  1.00 24.08           H
ATOM   3193  HB3 PHE A 242      37.079 121.762  -8.257  1.00 24.08           H
ATOM   3194  HD1 PHE A 242      34.758 120.663 -10.945  1.00 26.96           H
ATOM   3195  HD2 PHE A 242      38.162 123.104  -9.894  1.00 25.64           H
ATOM   3196  HE1 PHE A 242      34.608 121.816 -13.141  1.00 28.91           H
ATOM   3197  HE2 PHE A 242      38.006 124.254 -12.095  1.00 27.73           H
ATOM   3198  HZ  PHE A 242      36.236 123.614 -13.703  1.00 28.27           H
ATOM   3199  N   VAL A 243      39.620 120.286  -9.277  1.00 17.83           N
ATOM   3200  CA  VAL A 243      40.906 120.337  -9.983  1.00 19.78           C
ATOM   3201  C   VAL A 243      41.430 118.923 -10.248  1.00 22.19           C
ATOM   3202  O   VAL A 243      41.734 118.592 -11.391  1.00 20.72           O
ATOM   3203  CB  VAL A 243      41.937 121.180  -9.210  1.00 20.25           C
ATOM   3204  CG1 VAL A 243      43.326 121.137  -9.875  1.00 20.81           C
ATOM   3205  CG2 VAL A 243      41.506 122.646  -9.162  1.00 21.07           C
ATOM   3206  H   VAL A 243      39.572 120.672  -8.344  1.00 21.40           H
ATOM   3207  HA  VAL A 243      40.740 120.820 -10.946  1.00 23.74           H
ATOM   3208  HB  VAL A 243      42.027 120.805  -8.189  1.00 24.30           H
ATOM   3209 HG11 VAL A 243      44.011 121.789  -9.334  1.00 24.98           H
ATOM   3210 HG12 VAL A 243      43.733 120.127  -9.861  1.00 24.98           H
ATOM   3211 HG13 VAL A 243      43.255 121.479 -10.908  1.00 24.98           H
ATOM   3212 HG21 VAL A 243      42.216 123.191  -8.544  1.00 25.29           H
ATOM   3213 HG22 VAL A 243      41.492 123.059 -10.172  1.00 25.29           H
ATOM   3214 HG23 VAL A 243      40.515 122.757  -8.732  1.00 25.29           H
ATOM   3215  N   ILE A 244      41.547 118.091  -9.209  1.00 21.81           N
ATOM   3216  CA  ILE A 244      42.196 116.785  -9.330  1.00 19.82           C
ATOM   3217  C   ILE A 244      41.384 115.878 -10.247  1.00 20.33           C
ATOM   3218  O   ILE A 244      41.969 115.288 -11.151  1.00 20.44           O
ATOM   3219  CB  ILE A 244      42.490 116.162  -7.954  1.00 22.32           C
ATOM   3220  CG1 ILE A 244      43.496 117.069  -7.214  1.00 22.37           C
ATOM   3221  CG2 ILE A 244      43.013 114.711  -8.107  1.00 18.49           C
ATOM   3222  CD1 ILE A 244      43.654 116.702  -5.743  1.00 24.23           C
ATOM   3223  H   ILE A 244      41.269 118.402  -8.287  1.00 26.18           H
ATOM   3224  HA  ILE A 244      43.162 116.947  -9.809  1.00 23.79           H
ATOM   3225  HB  ILE A 244      41.557 116.140  -7.390  1.00 26.79           H
ATOM   3226 HG12 ILE A 244      44.470 117.013  -7.701  1.00 26.85           H
ATOM   3227 HG13 ILE A 244      43.174 118.109  -7.249  1.00 26.85           H
ATOM   3228 HG21 ILE A 244      43.219 114.274  -7.131  1.00 22.20           H
ATOM   3229 HG22 ILE A 244      42.270 114.078  -8.591  1.00 22.20           H
ATOM   3230 HG23 ILE A 244      43.926 114.703  -8.700  1.00 22.20           H
ATOM   3231 HD11 ILE A 244      44.284 117.442  -5.248  1.00 29.09           H
ATOM   3232 HD12 ILE A 244      42.678 116.684  -5.261  1.00 29.09           H
ATOM   3233 HD13 ILE A 244      44.124 115.725  -5.663  1.00 29.09           H
ATOM   3234  N   SER A 245      40.058 115.791 -10.065  1.00 18.40           N
ATOM   3235  CA  SER A 245      39.204 114.953 -10.906  1.00 20.60           C
ATOM   3236  C   SER A 245      39.287 115.315 -12.396  1.00 28.02           C
ATOM   3237  O   SER A 245      39.109 114.432 -13.231  1.00 21.81           O
ATOM   3238  CB  SER A 245      37.745 114.972 -10.424  1.00 21.42           C
ATOM   3239  OG  SER A 245      37.128 116.221 -10.663  1.00 27.16           O
ATOM   3240  H   SER A 245      39.625 116.317  -9.318  1.00 22.09           H
ATOM   3241  HA  SER A 245      39.559 113.929 -10.789  1.00 24.72           H
ATOM   3242  HB2 SER A 245      37.192 114.201 -10.960  1.00 25.71           H
ATOM   3243  HB3 SER A 245      37.704 114.750  -9.358  1.00 25.71           H
ATOM   3244  HG  SER A 245      37.468 116.852 -10.020  1.00 32.60           H
ATOM   3245  N   ASN A 246      39.527 116.592 -12.736  1.00 26.85           N
ATOM   3246  CA  ASN A 246      39.599 117.071 -14.118  1.00 24.55           C
ATOM   3247  C   ASN A 246      41.008 117.111 -14.728  1.00 23.54           C
ATOM   3248  O   ASN A 246      41.116 117.336 -15.932  1.00 26.23           O
ATOM   3249  CB  ASN A 246      38.905 118.433 -14.214  1.00 23.70           C
ATOM   3250  CG  ASN A 246      37.391 118.271 -14.171  1.00 27.69           C
ATOM   3251  OD1 ASN A 246      36.802 117.758 -15.117  1.00 30.52           O
ATOM   3252  ND2 ASN A 246      36.742 118.715 -13.101  1.00 22.71           N
ATOM   3253  H   ASN A 246      39.642 117.276 -12.000  1.00 32.23           H
ATOM   3254  HA  ASN A 246      39.024 116.387 -14.744  1.00 29.47           H
ATOM   3255  HB2 ASN A 246      39.265 119.093 -13.426  1.00 28.44           H
ATOM   3256  HB3 ASN A 246      39.155 118.848 -15.189  1.00 28.44           H
ATOM   3257 HD21 ASN A 246      35.736 118.634 -13.057  1.00 27.25           H
ATOM   3258 HD22 ASN A 246      37.255 119.134 -12.339  1.00 27.25           H
ATOM   3259  N   THR A 247      42.072 116.922 -13.936  1.00 22.90           N
ATOM   3260  CA  THR A 247      43.457 116.936 -14.406  1.00 22.54           C
ATOM   3261  C   THR A 247      43.974 115.486 -14.393  1.00 25.92           C
ATOM   3262  O   THR A 247      43.732 114.762 -15.357  1.00 26.98           O
ATOM   3263  CB  THR A 247      44.303 117.936 -13.601  1.00 24.13           C
ATOM   3264  OG1 THR A 247      44.214 117.689 -12.218  1.00 28.09           O
ATOM   3265  CG2 THR A 247      43.877 119.386 -13.859  1.00 30.30           C
ATOM   3266  H   THR A 247      41.920 116.754 -12.951  1.00 27.48           H
ATOM   3267  HA  THR A 247      43.489 117.275 -15.442  1.00 27.06           H
ATOM   3268  HB  THR A 247      45.346 117.832 -13.903  1.00 28.96           H
ATOM   3269  HG1 THR A 247      43.319 117.914 -11.939  1.00 33.72           H
ATOM   3270 HG21 THR A 247      44.503 120.054 -13.267  1.00 36.36           H
ATOM   3271 HG22 THR A 247      43.986 119.626 -14.916  1.00 36.36           H
ATOM   3272 HG23 THR A 247      42.840 119.543 -13.562  1.00 36.36           H
ATOM   3273  N   THR A 248      44.622 115.033 -13.313  1.00 25.03           N
ATOM   3274  CA  THR A 248      45.189 113.689 -13.197  1.00 25.24           C
ATOM   3275  C   THR A 248      44.111 112.614 -13.004  1.00 32.88           C
ATOM   3276  O   THR A 248      44.363 111.456 -13.315  1.00 28.64           O
ATOM   3277  CB  THR A 248      46.165 113.635 -12.010  1.00 33.37           C
ATOM   3278  OG1 THR A 248      45.493 113.938 -10.804  1.00 28.69           O
ATOM   3279  CG2 THR A 248      47.351 114.590 -12.157  1.00 22.99           C
ATOM   3280  H   THR A 248      44.757 115.658 -12.530  1.00 30.05           H
ATOM   3281  HA  THR A 248      45.745 113.465 -14.108  1.00 30.30           H
ATOM   3282  HB  THR A 248      46.554 112.618 -11.942  1.00 40.04           H
ATOM   3283  HG1 THR A 248      44.823 113.265 -10.646  1.00 34.43           H
ATOM   3284 HG21 THR A 248      48.020 114.468 -11.304  1.00 27.59           H
ATOM   3285 HG22 THR A 248      47.894 114.370 -13.076  1.00 27.59           H
ATOM   3286 HG23 THR A 248      47.009 115.625 -12.168  1.00 27.59           H
ATOM   3287  N   GLY A 249      42.967 112.960 -12.406  1.00 26.78           N
ATOM   3288  CA  GLY A 249      42.032 112.020 -11.805  1.00 20.77           C
ATOM   3289  C   GLY A 249      42.589 111.406 -10.515  1.00 23.80           C
ATOM   3290  O   GLY A 249      43.720 111.673 -10.105  1.00 23.67           O
ATOM   3291  H   GLY A 249      42.824 113.936 -12.193  1.00 32.14           H
ATOM   3292  HA2 GLY A 249      41.113 112.552 -11.565  1.00 24.93           H
ATOM   3293  HA3 GLY A 249      41.815 111.220 -12.511  1.00 24.93           H
ATOM   3294  N   TYR A 250      41.770 110.561  -9.884  1.00 18.17           N
ATOM   3295  CA  TYR A 250      42.079 109.838  -8.651  1.00 30.54           C
ATOM   3296  C   TYR A 250      42.427 108.359  -8.890  1.00 24.79           C
ATOM   3297  O   TYR A 250      42.726 107.666  -7.922  1.00 22.41           O
ATOM   3298  CB  TYR A 250      40.890 109.957  -7.687  1.00 20.06           C
ATOM   3299  CG  TYR A 250      40.711 111.334  -7.087  1.00 17.25           C
ATOM   3300  CD1 TYR A 250      39.815 112.249  -7.667  1.00 18.48           C
ATOM   3301  CD2 TYR A 250      41.431 111.685  -5.930  1.00 15.81           C
ATOM   3302  CE1 TYR A 250      39.621 113.508  -7.079  1.00 19.90           C
ATOM   3303  CE2 TYR A 250      41.243 112.940  -5.336  1.00 22.14           C
ATOM   3304  CZ  TYR A 250      40.333 113.851  -5.914  1.00 18.39           C
ATOM   3305  OH  TYR A 250      40.151 115.069  -5.357  1.00 17.82           O
ATOM   3306  H   TYR A 250      40.859 110.394 -10.287  1.00 21.81           H
ATOM   3307  HA  TYR A 250      42.940 110.299  -8.161  1.00 36.66           H
ATOM   3308  HB2 TYR A 250      39.979 109.661  -8.208  1.00 24.08           H
ATOM   3309  HB3 TYR A 250      41.037 109.265  -6.858  1.00 24.08           H
ATOM   3310  HD1 TYR A 250      39.272 111.984  -8.563  1.00 22.18           H
ATOM   3311  HD2 TYR A 250      42.131 110.986  -5.495  1.00 18.98           H
ATOM   3312  HE1 TYR A 250      38.932 114.218  -7.512  1.00 23.88           H
ATOM   3313  HE2 TYR A 250      41.781 113.203  -4.438  1.00 26.57           H
ATOM   3314  HH  TYR A 250      40.681 115.206  -4.566  1.00 21.38           H
ATOM   3315  N   ASN A 251      42.364 107.851 -10.134  1.00 25.39           N
ATOM   3316  CA  ASN A 251      42.741 106.468 -10.451  1.00 31.99           C
ATOM   3317  C   ASN A 251      44.252 106.251 -10.413  1.00 23.56           C
ATOM   3318  O   ASN A 251      44.684 105.122 -10.191  1.00 32.40           O
ATOM   3319  CB  ASN A 251      42.167 106.001 -11.798  1.00 35.71           C
ATOM   3320  CG  ASN A 251      40.643 106.004 -11.819  1.00 44.21           C
ATOM   3321  OD1 ASN A 251      40.005 105.293 -11.047  1.00 44.39           O
ATOM   3322  ND2 ASN A 251      40.049 106.750 -12.747  1.00 60.01           N
ATOM   3323  H   ASN A 251      42.121 108.460 -10.902  1.00 30.47           H
ATOM   3324  HA  ASN A 251      42.304 105.829  -9.682  1.00 38.39           H
ATOM   3325  HB2 ASN A 251      42.577 106.578 -12.624  1.00 42.86           H
ATOM   3326  HB3 ASN A 251      42.480 104.962 -11.903  1.00 42.86           H
ATOM   3327 HD21 ASN A 251      39.042 106.767 -12.800  1.00 72.02           H
ATOM   3328 HD22 ASN A 251      40.603 107.314 -13.372  1.00 72.02           H
ATOM   3329  N   ASP A 252      45.051 107.301 -10.632  1.00 28.88           N
ATOM   3330  CA  ASP A 252      46.480 107.268 -10.379  1.00 25.17           C
ATOM   3331  C   ASP A 252      46.686 107.048  -8.874  1.00 27.15           C
ATOM   3332  O   ASP A 252      46.294 107.883  -8.057  1.00 22.39           O
ATOM   3333  CB  ASP A 252      47.102 108.560 -10.924  1.00 32.03           C
ATOM   3334  CG  ASP A 252      48.621 108.674 -10.769  1.00 37.67           C
ATOM   3335  OD1 ASP A 252      49.174 109.576 -11.433  1.00 50.65           O
ATOM   3336  OD2 ASP A 252      49.214 107.884 -10.002  1.00 37.90           O1-
ATOM   3337  H   ASP A 252      44.639 108.201 -10.835  1.00 34.66           H
ATOM   3338  HA  ASP A 252      46.909 106.429 -10.930  1.00 30.21           H
ATOM   3339  HB2 ASP A 252      46.844 108.699 -11.975  1.00 38.44           H
ATOM   3340  HB3 ASP A 252      46.654 109.419 -10.426  1.00 38.44           H
ATOM   3341  N   ARG A 253      47.259 105.888  -8.512  1.00 29.16           N
ATOM   3342  CA  ARG A 253      47.420 105.483  -7.117  1.00 25.55           C
ATOM   3343  C   ARG A 253      48.412 106.376  -6.375  1.00 20.74           C
ATOM   3344  O   ARG A 253      48.244 106.581  -5.178  1.00 23.12           O
ATOM   3345  CB  ARG A 253      47.756 103.985  -7.000  1.00 26.72           C
ATOM   3346  CG  ARG A 253      46.610 103.105  -7.523  1.00 27.50           C
ATOM   3347  CD  ARG A 253      46.836 101.619  -7.201  1.00 24.03           C
ATOM   3348  NE  ARG A 253      45.827 100.751  -7.842  1.00 21.62           N
ATOM   3349  CZ  ARG A 253      44.544 100.621  -7.472  1.00 25.08           C
ATOM   3350  NH1 ARG A 253      44.098 101.076  -6.312  1.00 26.50           N
ATOM   3351  NH2 ARG A 253      43.673 100.027  -8.280  1.00 29.11           N1+
ATOM   3352  H   ARG A 253      47.540 105.234  -9.230  1.00 35.00           H
ATOM   3353  HA  ARG A 253      46.458 105.632  -6.622  1.00 30.66           H
ATOM   3354  HB2 ARG A 253      48.669 103.771  -7.557  1.00 32.06           H
ATOM   3355  HB3 ARG A 253      47.927 103.739  -5.952  1.00 32.06           H
ATOM   3356  HG2 ARG A 253      45.686 103.418  -7.038  1.00 33.00           H
ATOM   3357  HG3 ARG A 253      46.499 103.235  -8.600  1.00 33.00           H
ATOM   3358  HD2 ARG A 253      47.810 101.348  -7.611  1.00 28.85           H
ATOM   3359  HD3 ARG A 253      46.867 101.446  -6.125  1.00 28.85           H
ATOM   3360  HE  ARG A 253      46.071 100.395  -8.752  1.00 25.95           H
ATOM   3361 HH11 ARG A 253      44.724 101.544  -5.673  1.00 31.81           H
ATOM   3362 HH12 ARG A 253      43.122 100.984  -6.072  1.00 31.81           H
ATOM   3363 HH21 ARG A 253      43.968  99.675  -9.175  1.00 34.94           H
ATOM   3364 HH22 ARG A 253      42.705  99.951  -8.000  1.00 34.94           H
ATOM   3365  N   ALA A 254      49.416 106.940  -7.053  1.00 24.00           N
ATOM   3366  CA  ALA A 254      50.305 107.916  -6.427  1.00 25.84           C
ATOM   3367  C   ALA A 254      49.553 109.207  -6.047  1.00 18.29           C
ATOM   3368  O   ALA A 254      49.780 109.748  -4.965  1.00 21.66           O
ATOM   3369  CB  ALA A 254      51.482 108.203  -7.360  1.00 28.85           C
ATOM   3370  H   ALA A 254      49.485 106.800  -8.052  1.00 28.81           H
ATOM   3371  HA  ALA A 254      50.709 107.473  -5.516  1.00 31.01           H
ATOM   3372  HB1 ALA A 254      52.186 108.865  -6.856  1.00 34.63           H
ATOM   3373  HB2 ALA A 254      51.988 107.271  -7.613  1.00 34.63           H
ATOM   3374  HB3 ALA A 254      51.129 108.681  -8.275  1.00 34.63           H
ATOM   3375  N   VAL A 255      48.665 109.700  -6.922  1.00 20.02           N
ATOM   3376  CA  VAL A 255      47.825 110.867  -6.635  1.00 22.03           C
ATOM   3377  C   VAL A 255      46.891 110.545  -5.473  1.00 15.75           C
ATOM   3378  O   VAL A 255      46.778 111.355  -4.562  1.00 18.95           O
ATOM   3379  CB  VAL A 255      47.037 111.316  -7.883  1.00 25.46           C
ATOM   3380  CG1 VAL A 255      46.009 112.418  -7.569  1.00 23.12           C
ATOM   3381  CG2 VAL A 255      47.997 111.842  -8.956  1.00 29.33           C
ATOM   3382  H   VAL A 255      48.515 109.216  -7.797  1.00 24.03           H
ATOM   3383  HA  VAL A 255      48.475 111.690  -6.331  1.00 26.44           H
ATOM   3384  HB  VAL A 255      46.494 110.464  -8.290  1.00 30.56           H
ATOM   3385 HG11 VAL A 255      45.492 112.704  -8.481  1.00 27.75           H
ATOM   3386 HG12 VAL A 255      45.260 112.065  -6.861  1.00 27.75           H
ATOM   3387 HG13 VAL A 255      46.512 113.291  -7.156  1.00 27.75           H
ATOM   3388 HG21 VAL A 255      47.440 112.081  -9.860  1.00 35.20           H
ATOM   3389 HG22 VAL A 255      48.505 112.738  -8.599  1.00 35.20           H
ATOM   3390 HG23 VAL A 255      48.741 111.086  -9.205  1.00 35.20           H
ATOM   3391  N   LEU A 256      46.227 109.381  -5.488  1.00 19.07           N
ATOM   3392  CA  LEU A 256      45.298 109.026  -4.424  1.00 19.25           C
ATOM   3393  C   LEU A 256      46.035 108.959  -3.086  1.00 19.03           C
ATOM   3394  O   LEU A 256      45.554 109.519  -2.108  1.00 16.56           O
ATOM   3395  CB  LEU A 256      44.560 107.722  -4.755  1.00 18.48           C
ATOM   3396  CG  LEU A 256      43.504 107.332  -3.699  1.00 21.67           C
ATOM   3397  CD1 LEU A 256      42.339 108.341  -3.678  1.00 18.34           C
ATOM   3398  CD2 LEU A 256      42.973 105.928  -4.001  1.00 17.27           C
ATOM   3399  H   LEU A 256      46.343 108.746  -6.266  1.00 22.88           H
ATOM   3400  HA  LEU A 256      44.559 109.826  -4.367  1.00 23.10           H
ATOM   3401  HB2 LEU A 256      44.079 107.818  -5.728  1.00 22.18           H
ATOM   3402  HB3 LEU A 256      45.299 106.925  -4.828  1.00 22.18           H
ATOM   3403  HG  LEU A 256      43.962 107.315  -2.710  1.00 26.01           H
ATOM   3404 HD11 LEU A 256      41.574 108.013  -2.977  1.00 22.01           H
ATOM   3405 HD12 LEU A 256      42.691 109.320  -3.353  1.00 22.01           H
ATOM   3406 HD13 LEU A 256      41.892 108.427  -4.670  1.00 22.01           H
ATOM   3407 HD21 LEU A 256      42.278 105.630  -3.216  1.00 20.73           H
ATOM   3408 HD22 LEU A 256      42.453 105.927  -4.958  1.00 20.73           H
ATOM   3409 HD23 LEU A 256      43.793 105.211  -4.030  1.00 20.73           H
ATOM   3410  N   GLU A 257      47.211 108.318  -3.042  1.00 21.20           N
ATOM   3411  CA  GLU A 257      48.015 108.246  -1.834  1.00 18.37           C
ATOM   3412  C   GLU A 257      48.435 109.631  -1.334  1.00 17.18           C
ATOM   3413  O   GLU A 257      48.366 109.873  -0.129  1.00 15.59           O
ATOM   3414  CB  GLU A 257      49.220 107.306  -2.046  1.00 19.97           C
ATOM   3415  CG  GLU A 257      50.153 107.245  -0.826  1.00 23.49           C
ATOM   3416  CD  GLU A 257      49.541 106.646   0.448  1.00 30.48           C
ATOM   3417  OE1 GLU A 257      48.461 106.015   0.366  1.00 30.23           O
ATOM   3418  OE2 GLU A 257      50.181 106.823   1.505  1.00 31.22           O1-
ATOM   3419  H   GLU A 257      47.580 107.896  -3.881  1.00 25.44           H
ATOM   3420  HA  GLU A 257      47.378 107.802  -1.068  1.00 22.04           H
ATOM   3421  HB2 GLU A 257      48.864 106.301  -2.274  1.00 23.97           H
ATOM   3422  HB3 GLU A 257      49.799 107.660  -2.899  1.00 23.97           H
ATOM   3423  HG2 GLU A 257      51.002 106.613  -1.090  1.00 28.20           H
ATOM   3424  HG3 GLU A 257      50.604 108.214  -0.605  1.00 28.20           H
ATOM   3425  N   ARG A 258      48.870 110.527  -2.237  1.00 18.17           N
ATOM   3426  CA  ARG A 258      49.186 111.912  -1.892  1.00 21.49           C
ATOM   3427  C   ARG A 258      47.976 112.583  -1.231  1.00 19.73           C
ATOM   3428  O   ARG A 258      48.126 113.257  -0.217  1.00 21.47           O
ATOM   3429  CB  ARG A 258      49.648 112.676  -3.145  1.00 21.25           C
ATOM   3430  CG  ARG A 258      50.059 114.131  -2.851  1.00 20.70           C
ATOM   3431  CD  ARG A 258      50.056 115.005  -4.109  1.00 30.39           C
ATOM   3432  NE  ARG A 258      48.683 115.297  -4.563  1.00 26.17           N
ATOM   3433  CZ  ARG A 258      48.302 115.529  -5.824  1.00 32.26           C
ATOM   3434  NH1 ARG A 258      49.133 115.398  -6.853  1.00 31.75           N
ATOM   3435  NH2 ARG A 258      47.054 115.904  -6.070  1.00 30.04           N1+
ATOM   3436  H   ARG A 258      48.910 110.263  -3.213  1.00 21.81           H
ATOM   3437  HA  ARG A 258      50.004 111.907  -1.171  1.00 25.80           H
ATOM   3438  HB2 ARG A 258      50.514 112.159  -3.562  1.00 25.50           H
ATOM   3439  HB3 ARG A 258      48.861 112.662  -3.898  1.00 25.50           H
ATOM   3440  HG2 ARG A 258      49.352 114.584  -2.158  1.00 24.84           H
ATOM   3441  HG3 ARG A 258      51.045 114.145  -2.386  1.00 24.84           H
ATOM   3442  HD2 ARG A 258      50.555 115.947  -3.882  1.00 36.48           H
ATOM   3443  HD3 ARG A 258      50.617 114.497  -4.893  1.00 36.48           H
ATOM   3444  HE  ARG A 258      47.981 115.417  -3.843  1.00 31.41           H
ATOM   3445 HH11 ARG A 258      50.087 115.112  -6.698  1.00 38.10           H
ATOM   3446 HH12 ARG A 258      48.799 115.592  -7.785  1.00 38.10           H
ATOM   3447 HH21 ARG A 258      46.403 116.009  -5.303  1.00 36.05           H
ATOM   3448 HH22 ARG A 258      46.758 116.076  -7.020  1.00 36.05           H
ATOM   3449  N   GLU A 259      46.792 112.388  -1.801  1.00 16.50           N
ATOM   3450  CA  GLU A 259      45.574 113.018  -1.318  1.00 19.18           C
ATOM   3451  C   GLU A 259      45.129 112.472   0.039  1.00 17.87           C
ATOM   3452  O   GLU A 259      44.785 113.262   0.915  1.00 18.18           O
ATOM   3453  CB  GLU A 259      44.475 112.954  -2.387  1.00 15.87           C
ATOM   3454  CG  GLU A 259      44.806 113.878  -3.564  1.00 19.36           C
ATOM   3455  CD  GLU A 259      44.949 115.315  -3.089  1.00 23.20           C
ATOM   3456  OE1 GLU A 259      44.003 115.803  -2.439  1.00 19.11           O
ATOM   3457  OE2 GLU A 259      46.030 115.893  -3.328  1.00 20.11           O1-
ATOM   3458  H   GLU A 259      46.736 111.822  -2.636  1.00 19.80           H
ATOM   3459  HA  GLU A 259      45.817 114.067  -1.151  1.00 23.02           H
ATOM   3460  HB2 GLU A 259      44.370 111.932  -2.754  1.00 19.05           H
ATOM   3461  HB3 GLU A 259      43.523 113.253  -1.947  1.00 19.05           H
ATOM   3462  HG2 GLU A 259      45.710 113.562  -4.079  1.00 23.24           H
ATOM   3463  HG3 GLU A 259      43.959 113.820  -4.245  1.00 23.24           H
ATOM   3464  N   VAL A 260      45.162 111.149   0.236  1.00 19.99           N
ATOM   3465  CA  VAL A 260      44.852 110.524   1.521  1.00 18.85           C
ATOM   3466  C   VAL A 260      45.851 110.991   2.594  1.00 20.36           C
ATOM   3467  O   VAL A 260      45.424 111.351   3.686  1.00 21.84           O
ATOM   3468  CB  VAL A 260      44.779 108.989   1.357  1.00 13.93           C
ATOM   3469  CG1 VAL A 260      44.659 108.273   2.711  1.00 15.63           C
ATOM   3470  CG2 VAL A 260      43.572 108.575   0.505  1.00 17.89           C
ATOM   3471  H   VAL A 260      45.470 110.547  -0.516  1.00 24.00           H
ATOM   3472  HA  VAL A 260      43.864 110.872   1.828  1.00 22.63           H
ATOM   3473  HB  VAL A 260      45.687 108.638   0.861  1.00 16.72           H
ATOM   3474 HG11 VAL A 260      44.600 107.195   2.557  1.00 18.76           H
ATOM   3475 HG12 VAL A 260      45.534 108.481   3.326  1.00 18.76           H
ATOM   3476 HG13 VAL A 260      43.768 108.610   3.239  1.00 18.76           H
ATOM   3477 HG21 VAL A 260      43.605 107.499   0.338  1.00 21.47           H
ATOM   3478 HG22 VAL A 260      42.642 108.834   1.011  1.00 21.47           H
ATOM   3479 HG23 VAL A 260      43.590 109.070  -0.464  1.00 21.47           H
ATOM   3480  N   GLN A 261      47.157 111.052   2.289  1.00 19.58           N
ATOM   3481  CA  GLN A 261      48.178 111.553   3.219  1.00 20.81           C
ATOM   3482  C   GLN A 261      47.943 113.007   3.612  1.00 22.82           C
ATOM   3483  O   GLN A 261      47.982 113.334   4.796  1.00 20.02           O
ATOM   3484  CB  GLN A 261      49.595 111.425   2.632  1.00 26.34           C
ATOM   3485  CG  GLN A 261      50.146 109.998   2.696  1.00 30.35           C
ATOM   3486  CD  GLN A 261      50.374 109.495   4.124  1.00 29.65           C
ATOM   3487  OE1 GLN A 261      50.593 110.264   5.056  1.00 36.23           O
ATOM   3488  NE2 GLN A 261      50.349 108.180   4.305  1.00 40.99           N
ATOM   3489  H   GLN A 261      47.462 110.751   1.373  1.00 23.50           H
ATOM   3490  HA  GLN A 261      48.122 110.951   4.127  1.00 24.98           H
ATOM   3491  HB2 GLN A 261      49.585 111.744   1.589  1.00 31.62           H
ATOM   3492  HB3 GLN A 261      50.275 112.089   3.170  1.00 31.62           H
ATOM   3493  HG2 GLN A 261      49.485 109.317   2.162  1.00 36.43           H
ATOM   3494  HG3 GLN A 261      51.112 110.008   2.191  1.00 36.43           H
ATOM   3495 HE21 GLN A 261      50.181 107.571   3.514  1.00 49.19           H
ATOM   3496 HE22 GLN A 261      50.498 107.805   5.227  1.00 49.19           H
ATOM   3497  N   TYR A 262      47.721 113.870   2.617  1.00 19.11           N
ATOM   3498  CA  TYR A 262      47.433 115.278   2.824  1.00 21.18           C
ATOM   3499  C   TYR A 262      46.241 115.443   3.772  1.00 19.87           C
ATOM   3500  O   TYR A 262      46.321 116.178   4.753  1.00 18.45           O
ATOM   3501  CB  TYR A 262      47.179 115.934   1.463  1.00 19.21           C
ATOM   3502  CG  TYR A 262      46.811 117.397   1.549  1.00 21.40           C
ATOM   3503  CD1 TYR A 262      47.834 118.360   1.560  1.00 36.26           C
ATOM   3504  CD2 TYR A 262      45.462 117.796   1.638  1.00 19.43           C
ATOM   3505  CE1 TYR A 262      47.517 119.724   1.651  1.00 40.10           C
ATOM   3506  CE2 TYR A 262      45.138 119.160   1.753  1.00 22.49           C
ATOM   3507  CZ  TYR A 262      46.168 120.130   1.751  1.00 35.69           C
ATOM   3508  OH  TYR A 262      45.872 121.457   1.808  1.00 37.41           O
ATOM   3509  H   TYR A 262      47.695 113.524   1.668  1.00 22.94           H
ATOM   3510  HA  TYR A 262      48.304 115.752   3.277  1.00 25.42           H
ATOM   3511  HB2 TYR A 262      48.080 115.838   0.858  1.00 23.06           H
ATOM   3512  HB3 TYR A 262      46.378 115.403   0.947  1.00 23.06           H
ATOM   3513  HD1 TYR A 262      48.868 118.052   1.496  1.00 43.52           H
ATOM   3514  HD2 TYR A 262      44.674 117.057   1.629  1.00 23.32           H
ATOM   3515  HE1 TYR A 262      48.306 120.461   1.643  1.00 48.13           H
ATOM   3516  HE2 TYR A 262      44.106 119.468   1.817  1.00 27.00           H
ATOM   3517  HH  TYR A 262      46.611 122.011   1.547  1.00 44.89           H
ATOM   3518  N   THR A 263      45.145 114.737   3.482  1.00 20.71           N
ATOM   3519  CA  THR A 263      43.896 114.861   4.225  1.00 21.93           C
ATOM   3520  C   THR A 263      44.046 114.342   5.652  1.00 17.53           C
ATOM   3521  O   THR A 263      43.574 114.994   6.576  1.00 21.21           O
ATOM   3522  CB  THR A 263      42.768 114.160   3.456  1.00 15.04           C
ATOM   3523  OG1 THR A 263      42.703 114.692   2.159  1.00 16.20           O
ATOM   3524  CG2 THR A 263      41.406 114.379   4.114  1.00 16.27           C
ATOM   3525  H   THR A 263      45.159 114.118   2.683  1.00 24.85           H
ATOM   3526  HA  THR A 263      43.658 115.926   4.264  1.00 26.32           H
ATOM   3527  HB  THR A 263      42.976 113.090   3.393  1.00 18.05           H
ATOM   3528  HG1 THR A 263      43.501 114.437   1.685  1.00 19.44           H
ATOM   3529 HG21 THR A 263      40.639 113.923   3.491  1.00 19.52           H
ATOM   3530 HG22 THR A 263      41.382 113.939   5.111  1.00 19.52           H
ATOM   3531 HG23 THR A 263      41.190 115.447   4.175  1.00 19.52           H
ATOM   3532  N   LEU A 264      44.708 113.197   5.848  1.00 16.81           N
ATOM   3533  CA  LEU A 264      45.010 112.680   7.180  1.00 17.95           C
ATOM   3534  C   LEU A 264      45.876 113.644   7.987  1.00 18.02           C
ATOM   3535  O   LEU A 264      45.651 113.768   9.188  1.00 19.58           O
ATOM   3536  CB  LEU A 264      45.686 111.304   7.108  1.00 17.09           C
ATOM   3537  CG  LEU A 264      44.755 110.151   6.696  1.00 19.46           C
ATOM   3538  CD1 LEU A 264      45.614 108.908   6.430  1.00 26.11           C
ATOM   3539  CD2 LEU A 264      43.704 109.818   7.770  1.00 17.88           C
ATOM   3540  H   LEU A 264      45.077 112.698   5.050  1.00 20.17           H
ATOM   3541  HA  LEU A 264      44.067 112.572   7.713  1.00 21.54           H
ATOM   3542  HB2 LEU A 264      46.503 111.375   6.387  1.00 20.51           H
ATOM   3543  HB3 LEU A 264      46.127 111.069   8.078  1.00 20.51           H
ATOM   3544  HG  LEU A 264      44.229 110.421   5.781  1.00 23.36           H
ATOM   3545 HD11 LEU A 264      44.981 108.086   6.094  1.00 31.34           H
ATOM   3546 HD12 LEU A 264      46.347 109.124   5.651  1.00 31.34           H
ATOM   3547 HD13 LEU A 264      46.136 108.610   7.341  1.00 31.34           H
ATOM   3548 HD21 LEU A 264      43.105 108.967   7.445  1.00 21.47           H
ATOM   3549 HD22 LEU A 264      44.192 109.572   8.713  1.00 21.47           H
ATOM   3550 HD23 LEU A 264      43.032 110.661   7.924  1.00 21.47           H
ATOM   3551  N   GLU A 265      46.843 114.331   7.365  1.00 21.25           N
ATOM   3552  CA  GLU A 265      47.613 115.344   8.079  1.00 21.81           C
ATOM   3553  C   GLU A 265      46.722 116.526   8.503  1.00 25.91           C
ATOM   3554  O   GLU A 265      46.861 117.029   9.621  1.00 19.99           O
ATOM   3555  CB  GLU A 265      48.857 115.763   7.274  1.00 23.40           C
ATOM   3556  CG  GLU A 265      49.648 116.950   7.871  1.00 40.20           C
ATOM   3557  CD  GLU A 265      50.360 116.692   9.216  1.00 62.02           C
ATOM   3558  OE1 GLU A 265      49.814 115.953  10.068  1.00 54.18           O
ATOM   3559  OE2 GLU A 265      51.455 117.276   9.384  1.00 69.55           O1-
ATOM   3560  H   GLU A 265      47.017 114.192   6.378  1.00 25.51           H
ATOM   3561  HA  GLU A 265      47.966 114.855   8.986  1.00 26.18           H
ATOM   3562  HB2 GLU A 265      49.527 114.906   7.187  1.00 28.09           H
ATOM   3563  HB3 GLU A 265      48.550 116.042   6.267  1.00 28.09           H
ATOM   3564  HG2 GLU A 265      50.379 117.306   7.143  1.00 48.24           H
ATOM   3565  HG3 GLU A 265      48.967 117.783   8.025  1.00 48.24           H
ATOM   3566  N   MET A 266      45.798 116.968   7.632  1.00 21.78           N
ATOM   3567  CA  MET A 266      44.860 118.030   7.987  1.00 18.54           C
ATOM   3568  C   MET A 266      43.970 117.598   9.154  1.00 16.48           C
ATOM   3569  O   MET A 266      43.724 118.408  10.044  1.00 18.35           O
ATOM   3570  CB  MET A 266      44.066 118.515   6.761  1.00 19.30           C
ATOM   3571  CG  MET A 266      44.931 119.168   5.671  1.00 18.77           C
ATOM   3572  SD  MET A 266      45.917 120.605   6.191  1.00 23.86           S
ATOM   3573  CE  MET A 266      47.501 119.824   6.587  1.00 47.54           C
ATOM   3574  H   MET A 266      45.725 116.543   6.716  1.00 26.14           H
ATOM   3575  HA  MET A 266      45.439 118.878   8.351  1.00 22.25           H
ATOM   3576  HB2 MET A 266      43.519 117.678   6.325  1.00 23.16           H
ATOM   3577  HB3 MET A 266      43.334 119.253   7.086  1.00 23.16           H
ATOM   3578  HG2 MET A 266      45.607 118.419   5.267  1.00 22.53           H
ATOM   3579  HG3 MET A 266      44.286 119.483   4.852  1.00 22.53           H
ATOM   3580  HE1 MET A 266      48.219 120.594   6.867  1.00 57.05           H
ATOM   3581  HE2 MET A 266      47.376 119.139   7.420  1.00 57.05           H
ATOM   3582  HE3 MET A 266      47.873 119.279   5.719  1.00 57.05           H
ATOM   3583  N   ILE A 267      43.520 116.336   9.173  1.00 18.00           N
ATOM   3584  CA  ILE A 267      42.722 115.775  10.258  1.00 20.44           C
ATOM   3585  C   ILE A 267      43.501 115.767  11.577  1.00 27.41           C
ATOM   3586  O   ILE A 267      42.931 116.094  12.613  1.00 19.76           O
ATOM   3587  CB  ILE A 267      42.160 114.386   9.875  1.00 17.80           C
ATOM   3588  CG1 ILE A 267      41.083 114.519   8.767  1.00 20.99           C
ATOM   3589  CG2 ILE A 267      41.594 113.642  11.103  1.00 18.01           C
ATOM   3590  CD1 ILE A 267      40.707 113.197   8.086  1.00 16.16           C
ATOM   3591  H   ILE A 267      43.777 115.720   8.412  1.00 21.60           H
ATOM   3592  HA  ILE A 267      41.877 116.439  10.408  1.00 24.53           H
ATOM   3593  HB  ILE A 267      42.980 113.789   9.477  1.00 21.36           H
ATOM   3594 HG12 ILE A 267      40.177 114.948   9.193  1.00 25.20           H
ATOM   3595 HG13 ILE A 267      41.434 115.197   7.992  1.00 25.20           H
ATOM   3596 HG21 ILE A 267      41.207 112.668  10.808  1.00 21.62           H
ATOM   3597 HG22 ILE A 267      42.374 113.465  11.842  1.00 21.62           H
ATOM   3598 HG23 ILE A 267      40.796 114.227  11.560  1.00 21.62           H
ATOM   3599 HD11 ILE A 267      40.029 113.399   7.255  1.00 19.39           H
ATOM   3600 HD12 ILE A 267      41.604 112.715   7.698  1.00 19.39           H
ATOM   3601 HD13 ILE A 267      40.202 112.534   8.788  1.00 19.39           H
ATOM   3602  N   LYS A 268      44.787 115.400  11.567  1.00 22.61           N
ATOM   3603  CA  LYS A 268      45.593 115.409  12.785  1.00 26.51           C
ATOM   3604  C   LYS A 268      45.751 116.826  13.340  1.00 17.51           C
ATOM   3605  O   LYS A 268      45.691 117.006  14.551  1.00 24.93           O
ATOM   3606  CB  LYS A 268      46.955 114.751  12.544  1.00 33.22           C
ATOM   3607  CG  LYS A 268      46.838 113.234  12.322  1.00 45.24           C
ATOM   3608  CD  LYS A 268      48.204 112.670  11.913  1.00 48.64           C
ATOM   3609  CE  LYS A 268      48.054 111.295  11.269  1.00 49.51           C
ATOM   3610  NZ  LYS A 268      49.375 110.741  10.926  1.00 63.06           N1+
ATOM   3611  H   LYS A 268      45.229 115.148  10.691  1.00 27.14           H
ATOM   3612  HA  LYS A 268      45.069 114.832  13.549  1.00 31.81           H
ATOM   3613  HB2 LYS A 268      47.449 115.230  11.697  1.00 39.87           H
ATOM   3614  HB3 LYS A 268      47.571 114.911  13.431  1.00 39.87           H
ATOM   3615  HG2 LYS A 268      46.502 112.759  13.244  1.00 54.29           H
ATOM   3616  HG3 LYS A 268      46.110 113.020  11.541  1.00 54.29           H
ATOM   3617  HD2 LYS A 268      48.691 113.345  11.207  1.00 58.38           H
ATOM   3618  HD3 LYS A 268      48.829 112.583  12.803  1.00 58.38           H
ATOM   3619  HE2 LYS A 268      47.542 110.628  11.963  1.00 59.42           H
ATOM   3620  HE3 LYS A 268      47.456 111.391  10.363  1.00 59.42           H
ATOM   3621  HZ1 LYS A 268      49.268 109.827  10.510  1.00 75.67           H
ATOM   3622  HZ2 LYS A 268      49.836 111.356  10.270  1.00 75.67           H
ATOM   3623  HZ3 LYS A 268      49.937 110.669  11.761  1.00 75.67           H
ATOM   3624  N   LEU A 269      45.944 117.816  12.462  1.00 19.59           N
ATOM   3625  CA  LEU A 269      46.040 119.232  12.821  1.00 24.54           C
ATOM   3626  C   LEU A 269      44.737 119.783  13.405  1.00 28.18           C
ATOM   3627  O   LEU A 269      44.785 120.538  14.374  1.00 21.91           O
ATOM   3628  CB  LEU A 269      46.456 120.050  11.586  1.00 23.88           C
ATOM   3629  CG  LEU A 269      47.952 120.400  11.479  1.00 35.27           C
ATOM   3630  CD1 LEU A 269      48.930 119.262  11.799  1.00 38.85           C
ATOM   3631  CD2 LEU A 269      48.202 120.884  10.044  1.00 30.57           C
ATOM   3632  H   LEU A 269      46.021 117.577  11.482  1.00 23.51           H
ATOM   3633  HA  LEU A 269      46.807 119.339  13.587  1.00 29.45           H
ATOM   3634  HB2 LEU A 269      46.165 119.491  10.695  1.00 28.66           H
ATOM   3635  HB3 LEU A 269      45.900 120.987  11.563  1.00 28.66           H
ATOM   3636  HG  LEU A 269      48.157 121.227  12.161  1.00 42.33           H
ATOM   3637 HD11 LEU A 269      49.951 119.598  11.615  1.00 46.62           H
ATOM   3638 HD12 LEU A 269      48.853 118.975  12.846  1.00 46.62           H
ATOM   3639 HD13 LEU A 269      48.722 118.397  11.169  1.00 46.62           H
ATOM   3640 HD21 LEU A 269      49.208 121.294   9.962  1.00 36.69           H
ATOM   3641 HD22 LEU A 269      48.101 120.048   9.354  1.00 36.69           H
ATOM   3642 HD23 LEU A 269      47.485 121.661   9.777  1.00 36.69           H
ATOM   3643  N   VAL A 270      43.586 119.468  12.792  1.00 22.34           N
ATOM   3644  CA  VAL A 270      42.289 120.020  13.191  1.00 17.62           C
ATOM   3645  C   VAL A 270      41.275 118.865  13.226  1.00 22.19           C
ATOM   3646  O   VAL A 270      40.481 118.740  12.296  1.00 19.95           O
ATOM   3647  CB  VAL A 270      41.863 121.187  12.269  1.00 15.68           C
ATOM   3648  CG1 VAL A 270      40.653 121.920  12.863  1.00 18.12           C
ATOM   3649  CG2 VAL A 270      42.966 122.232  12.079  1.00 20.37           C
ATOM   3650  H   VAL A 270      43.612 118.851  11.990  1.00 26.81           H
ATOM   3651  HA  VAL A 270      42.363 120.410  14.206  1.00 21.15           H
ATOM   3652  HB  VAL A 270      41.600 120.801  11.284  1.00 18.82           H
ATOM   3653 HG11 VAL A 270      40.328 122.709  12.185  1.00 21.75           H
ATOM   3654 HG12 VAL A 270      39.827 121.228  13.018  1.00 21.75           H
ATOM   3655 HG13 VAL A 270      40.923 122.365  13.821  1.00 21.75           H
ATOM   3656 HG21 VAL A 270      42.577 123.094  11.541  1.00 24.45           H
ATOM   3657 HG22 VAL A 270      43.319 122.563  13.053  1.00 24.45           H
ATOM   3658 HG23 VAL A 270      43.791 121.811  11.509  1.00 24.45           H
ATOM   3659  N   PRO A 271      41.299 117.992  14.255  1.00 21.16           N
ATOM   3660  CA  PRO A 271      40.475 116.778  14.314  1.00 23.44           C
ATOM   3661  C   PRO A 271      38.963 116.973  14.179  1.00 16.37           C
ATOM   3662  O   PRO A 271      38.278 116.053  13.733  1.00 15.80           O
ATOM   3663  CB  PRO A 271      40.789 116.161  15.686  1.00 25.41           C
ATOM   3664  CG  PRO A 271      42.225 116.593  15.926  1.00 24.25           C
ATOM   3665  CD  PRO A 271      42.271 117.994  15.345  1.00 23.56           C
ATOM   3666  HA  PRO A 271      40.814 116.068  13.566  1.00 28.14           H
ATOM   3667  HB2 PRO A 271      40.160 116.648  16.433  1.00 30.50           H
ATOM   3668  HB3 PRO A 271      40.665 115.081  15.734  1.00 30.50           H
ATOM   3669  HG2 PRO A 271      42.459 116.631  16.990  1.00 29.10           H
ATOM   3670  HG3 PRO A 271      42.902 115.921  15.400  1.00 29.10           H
ATOM   3671  HD2 PRO A 271      41.991 118.708  16.111  1.00 28.28           H
ATOM   3672  HD3 PRO A 271      43.288 118.161  14.998  1.00 28.28           H
ATOM   3673  N   HIS A 272      38.434 118.140  14.561  1.00 17.14           N
ATOM   3674  CA  HIS A 272      37.002 118.412  14.507  1.00 18.10           C
ATOM   3675  C   HIS A 272      36.584 119.185  13.252  1.00 21.28           C
ATOM   3676  O   HIS A 272      35.435 119.605  13.175  1.00 19.38           O
ATOM   3677  CB  HIS A 272      36.535 119.041  15.827  1.00 18.84           C
ATOM   3678  CG  HIS A 272      36.719 118.136  17.022  1.00 19.74           C
ATOM   3679  ND1 HIS A 272      37.866 118.012  17.770  1.00 20.37           N1+
ATOM   3680  CD2 HIS A 272      35.821 117.235  17.519  1.00 18.61           C
ATOM   3681  CE1 HIS A 272      37.674 117.086  18.721  1.00 17.73           C
ATOM   3682  NE2 HIS A 272      36.430 116.602  18.584  1.00 20.69           N
ATOM   3683  H   HIS A 272      39.042 118.865  14.926  1.00 20.57           H
ATOM   3684  HA  HIS A 272      36.481 117.460  14.439  1.00 21.73           H
ATOM   3685  HB2 HIS A 272      35.478 119.287  15.763  1.00 22.62           H
ATOM   3686  HB3 HIS A 272      37.094 119.956  15.996  1.00 22.62           H
ATOM   3687  HD1 HIS A 272      38.717 118.536  17.623  1.00 24.45           H
ATOM   3688  HD2 HIS A 272      34.837 117.032  17.135  1.00 22.34           H
ATOM   3689  HE1 HIS A 272      38.400 116.781  19.462  1.00 21.28           H
ATOM   3690  HE2 HIS A 272      36.008 115.896  19.173  1.00 24.83           H
ATOM   3691  N   ASN A 273      37.475 119.366  12.265  1.00 19.20           N
ATOM   3692  CA  ASN A 273      37.121 119.972  10.989  1.00 16.71           C
ATOM   3693  C   ASN A 273      36.437 118.949  10.087  1.00 14.74           C
ATOM   3694  O   ASN A 273      37.077 118.062   9.529  1.00 15.15           O
ATOM   3695  CB  ASN A 273      38.344 120.621  10.330  1.00 23.51           C
ATOM   3696  CG  ASN A 273      38.042 121.086   8.906  1.00 20.93           C
ATOM   3697  OD1 ASN A 273      36.934 121.521   8.592  1.00 14.27           O
ATOM   3698  ND2 ASN A 273      39.055 121.084   8.053  1.00 17.84           N
ATOM   3699  H   ASN A 273      38.416 119.015  12.379  1.00 23.05           H
ATOM   3700  HA  ASN A 273      36.422 120.782  11.189  1.00 20.05           H
ATOM   3701  HB2 ASN A 273      38.579 121.506  10.919  1.00 28.21           H
ATOM   3702  HB3 ASN A 273      39.197 119.950  10.344  1.00 28.21           H
ATOM   3703 HD21 ASN A 273      38.935 121.465   7.127  1.00 21.41           H
ATOM   3704 HD22 ASN A 273      39.960 120.738   8.341  1.00 21.41           H
ATOM   3705  N   GLU A 274      35.123 119.096   9.910  1.00 17.76           N
ATOM   3706  CA  GLU A 274      34.325 118.155   9.139  1.00 22.62           C
ATOM   3707  C   GLU A 274      34.715 118.123   7.652  1.00 14.60           C
ATOM   3708  O   GLU A 274      34.576 117.063   7.049  1.00 14.25           O
ATOM   3709  CB  GLU A 274      32.832 118.437   9.351  1.00 16.24           C
ATOM   3710  CG  GLU A 274      31.941 117.476   8.539  1.00 21.59           C
ATOM   3711  CD  GLU A 274      30.433 117.727   8.569  1.00 27.50           C
ATOM   3712  OE1 GLU A 274      29.701 117.055   7.814  1.00 15.99           O
ATOM   3713  OE2 GLU A 274      29.995 118.620   9.312  1.00 32.59           O1-
ATOM   3714  H   GLU A 274      34.647 119.852  10.380  1.00 21.31           H
ATOM   3715  HA  GLU A 274      34.519 117.162   9.552  1.00 27.15           H
ATOM   3716  HB2 GLU A 274      32.623 118.308  10.410  1.00 19.50           H
ATOM   3717  HB3 GLU A 274      32.617 119.468   9.065  1.00 19.50           H
ATOM   3718  HG2 GLU A 274      32.219 117.532   7.498  1.00 25.91           H
ATOM   3719  HG3 GLU A 274      32.135 116.440   8.827  1.00 25.91           H
ATOM   3720  N   SER A 275      35.178 119.237   7.048  1.00 15.02           N
ATOM   3721  CA  SER A 275      35.448 119.275   5.612  1.00 16.82           C
ATOM   3722  C   SER A 275      36.533 118.275   5.209  1.00 16.54           C
ATOM   3723  O   SER A 275      36.376 117.628   4.177  1.00 17.10           O
ATOM   3724  CB  SER A 275      35.844 120.667   5.127  1.00 15.83           C
ATOM   3725  OG  SER A 275      34.772 121.584   5.181  1.00 16.07           O
ATOM   3726  H   SER A 275      35.306 120.087   7.580  1.00 18.03           H
ATOM   3727  HA  SER A 275      34.537 118.990   5.081  1.00 20.19           H
ATOM   3728  HB2 SER A 275      36.656 121.038   5.755  1.00 19.00           H
ATOM   3729  HB3 SER A 275      36.196 120.598   4.099  1.00 19.00           H
ATOM   3730  HG  SER A 275      34.160 121.382   4.465  1.00 19.28           H
ATOM   3731  N   ALA A 276      37.615 118.140   5.992  1.00 14.22           N
ATOM   3732  CA  ALA A 276      38.666 117.167   5.683  1.00 21.68           C
ATOM   3733  C   ALA A 276      38.160 115.721   5.795  1.00 17.46           C
ATOM   3734  O   ALA A 276      38.499 114.907   4.945  1.00 14.76           O
ATOM   3735  CB  ALA A 276      39.883 117.403   6.576  1.00 16.92           C
ATOM   3736  H   ALA A 276      37.697 118.681   6.841  1.00 17.07           H
ATOM   3737  HA  ALA A 276      38.986 117.333   4.652  1.00 26.02           H
ATOM   3738  HB1 ALA A 276      40.685 116.716   6.306  1.00 20.31           H
ATOM   3739  HB2 ALA A 276      40.239 118.427   6.459  1.00 20.31           H
ATOM   3740  HB3 ALA A 276      39.600 117.235   7.608  1.00 20.31           H
ATOM   3741  N   TRP A 277      37.341 115.398   6.811  1.00 15.42           N
ATOM   3742  CA  TRP A 277      36.694 114.091   6.935  1.00 16.07           C
ATOM   3743  C   TRP A 277      35.818 113.760   5.733  1.00 13.97           C
ATOM   3744  O   TRP A 277      35.856 112.641   5.219  1.00 14.50           O
ATOM   3745  CB  TRP A 277      35.869 114.039   8.225  1.00 16.87           C
ATOM   3746  CG  TRP A 277      36.701 113.879   9.452  1.00 17.66           C
ATOM   3747  CD1 TRP A 277      36.966 114.813  10.388  1.00 14.01           C
ATOM   3748  CD2 TRP A 277      37.361 112.663   9.904  1.00 12.85           C
ATOM   3749  NE1 TRP A 277      37.760 114.269  11.377  1.00 15.43           N
ATOM   3750  CE2 TRP A 277      38.006 112.934  11.146  1.00 18.52           C
ATOM   3751  CE3 TRP A 277      37.476 111.360   9.377  1.00 17.57           C
ATOM   3752  CZ2 TRP A 277      38.723 111.953  11.836  1.00 20.51           C
ATOM   3753  CZ3 TRP A 277      38.210 110.371  10.057  1.00 22.02           C
ATOM   3754  CH2 TRP A 277      38.828 110.670  11.283  1.00 18.02           C
ATOM   3755  H   TRP A 277      37.089 116.108   7.483  1.00 18.51           H
ATOM   3756  HA  TRP A 277      37.466 113.323   6.993  1.00 19.29           H
ATOM   3757  HB2 TRP A 277      35.247 114.928   8.311  1.00 20.24           H
ATOM   3758  HB3 TRP A 277      35.214 113.169   8.166  1.00 20.24           H
ATOM   3759  HD1 TRP A 277      36.597 115.826  10.379  1.00 16.82           H
ATOM   3760  HE1 TRP A 277      38.099 114.802  12.168  1.00 18.52           H
ATOM   3761  HE3 TRP A 277      37.003 111.123   8.437  1.00 21.09           H
ATOM   3762  HZ2 TRP A 277      39.242 112.190  12.750  1.00 24.62           H
ATOM   3763  HZ3 TRP A 277      38.300 109.380   9.634  1.00 26.43           H
ATOM   3764  HH2 TRP A 277      39.408 109.924  11.796  1.00 21.62           H
ATOM   3765  N   ASN A 278      35.020 114.733   5.287  1.00 13.41           N
ATOM   3766  CA  ASN A 278      34.149 114.558   4.138  1.00 18.67           C
ATOM   3767  C   ASN A 278      34.945 114.363   2.863  1.00 11.90           C
ATOM   3768  O   ASN A 278      34.528 113.587   2.010  1.00 13.22           O
ATOM   3769  CB  ASN A 278      33.183 115.738   4.006  1.00 13.23           C
ATOM   3770  CG  ASN A 278      32.225 115.836   5.191  1.00 16.65           C
ATOM   3771  OD1 ASN A 278      32.151 114.954   6.044  1.00 15.66           O
ATOM   3772  ND2 ASN A 278      31.450 116.906   5.235  1.00 15.79           N
ATOM   3773  H   ASN A 278      35.004 115.624   5.765  1.00 16.10           H
ATOM   3774  HA  ASN A 278      33.558 113.657   4.303  1.00 22.41           H
ATOM   3775  HB2 ASN A 278      33.741 116.670   3.904  1.00 15.88           H
ATOM   3776  HB3 ASN A 278      32.596 115.607   3.096  1.00 15.88           H
ATOM   3777 HD21 ASN A 278      30.784 116.999   5.989  1.00 18.95           H
ATOM   3778 HD22 ASN A 278      31.507 117.595   4.501  1.00 18.95           H
ATOM   3779  N   TYR A 279      36.059 115.082   2.709  1.00 13.61           N
ATOM   3780  CA  TYR A 279      36.909 114.910   1.544  1.00 13.45           C
ATOM   3781  C   TYR A 279      37.560 113.526   1.550  1.00 16.87           C
ATOM   3782  O   TYR A 279      37.635 112.898   0.495  1.00 13.24           O
ATOM   3783  CB  TYR A 279      37.916 116.058   1.464  1.00 13.50           C
ATOM   3784  CG  TYR A 279      38.814 115.962   0.255  1.00 14.94           C
ATOM   3785  CD1 TYR A 279      38.375 116.434  -0.992  1.00 13.67           C
ATOM   3786  CD2 TYR A 279      40.107 115.435   0.394  1.00 18.25           C
ATOM   3787  CE1 TYR A 279      39.235 116.403  -2.100  1.00 17.01           C
ATOM   3788  CE2 TYR A 279      40.989 115.426  -0.698  1.00 16.86           C
ATOM   3789  CZ  TYR A 279      40.550 115.917  -1.946  1.00 19.25           C
ATOM   3790  OH  TYR A 279      41.386 115.925  -3.012  1.00 16.70           O
ATOM   3791  H   TYR A 279      36.343 115.736   3.427  1.00 16.34           H
ATOM   3792  HA  TYR A 279      36.282 114.974   0.653  1.00 16.14           H
ATOM   3793  HB2 TYR A 279      37.369 117.001   1.416  1.00 16.21           H
ATOM   3794  HB3 TYR A 279      38.528 116.072   2.367  1.00 16.21           H
ATOM   3795  HD1 TYR A 279      37.378 116.840  -1.096  1.00 16.41           H
ATOM   3796  HD2 TYR A 279      40.418 115.052   1.351  1.00 21.91           H
ATOM   3797  HE1 TYR A 279      38.907 116.768  -3.060  1.00 20.42           H
ATOM   3798  HE2 TYR A 279      41.991 115.041  -0.584  1.00 20.24           H
ATOM   3799  HH  TYR A 279      42.306 115.789  -2.752  1.00 20.05           H
ATOM   3800  N   LEU A 280      38.012 113.042   2.718  1.00 14.87           N
ATOM   3801  CA  LEU A 280      38.589 111.698   2.856  1.00 15.97           C
ATOM   3802  C   LEU A 280      37.578 110.636   2.406  1.00 15.14           C
ATOM   3803  O   LEU A 280      37.913 109.762   1.609  1.00 16.85           O
ATOM   3804  CB  LEU A 280      39.039 111.453   4.307  1.00 16.91           C
ATOM   3805  CG  LEU A 280      39.722 110.084   4.549  1.00 17.97           C
ATOM   3806  CD1 LEU A 280      41.031 109.950   3.749  1.00 18.26           C
ATOM   3807  CD2 LEU A 280      40.015 109.911   6.049  1.00 21.92           C
ATOM   3808  H   LEU A 280      37.951 113.622   3.545  1.00 17.85           H
ATOM   3809  HA  LEU A 280      39.462 111.647   2.204  1.00 19.17           H
ATOM   3810  HB2 LEU A 280      39.718 112.243   4.612  1.00 20.30           H
ATOM   3811  HB3 LEU A 280      38.166 111.516   4.956  1.00 20.30           H
ATOM   3812  HG  LEU A 280      39.048 109.285   4.239  1.00 21.57           H
ATOM   3813 HD11 LEU A 280      41.507 109.000   3.993  1.00 21.92           H
ATOM   3814 HD12 LEU A 280      40.831 109.959   2.677  1.00 21.92           H
ATOM   3815 HD13 LEU A 280      41.712 110.766   4.000  1.00 21.92           H
ATOM   3816 HD21 LEU A 280      40.434 108.922   6.231  1.00 26.31           H
ATOM   3817 HD22 LEU A 280      40.725 110.668   6.385  1.00 26.31           H
ATOM   3818 HD23 LEU A 280      39.094 110.008   6.627  1.00 26.31           H
ATOM   3819  N   LYS A 281      36.331 110.712   2.890  1.00 16.91           N
ATOM   3820  CA  LYS A 281      35.274 109.807   2.446  1.00 17.64           C
ATOM   3821  C   LYS A 281      34.995 109.978   0.954  1.00 16.28           C
ATOM   3822  O   LYS A 281      34.823 108.991   0.250  1.00 15.57           O
ATOM   3823  CB  LYS A 281      34.016 110.019   3.292  1.00 18.19           C
ATOM   3824  CG  LYS A 281      32.902 109.021   2.922  1.00 25.97           C
ATOM   3825  CD  LYS A 281      31.820 108.965   4.006  1.00 30.84           C
ATOM   3826  CE  LYS A 281      31.096 110.309   4.094  1.00 45.38           C
ATOM   3827  NZ  LYS A 281      30.381 110.440   5.364  1.00 54.30           N1+
ATOM   3828  H   LYS A 281      36.098 111.441   3.552  1.00 20.30           H
ATOM   3829  HA  LYS A 281      35.617 108.784   2.607  1.00 21.17           H
ATOM   3830  HB2 LYS A 281      34.262 109.910   4.348  1.00 21.83           H
ATOM   3831  HB3 LYS A 281      33.664 111.038   3.132  1.00 21.83           H
ATOM   3832  HG2 LYS A 281      32.459 109.290   1.963  1.00 31.17           H
ATOM   3833  HG3 LYS A 281      33.334 108.025   2.839  1.00 31.17           H
ATOM   3834  HD2 LYS A 281      31.099 108.186   3.759  1.00 37.02           H
ATOM   3835  HD3 LYS A 281      32.277 108.725   4.967  1.00 37.02           H
ATOM   3836  HE2 LYS A 281      31.844 111.100   4.060  1.00 54.46           H
ATOM   3837  HE3 LYS A 281      30.412 110.440   3.255  1.00 54.46           H
ATOM   3838  HZ1 LYS A 281      29.728 111.211   5.315  1.00 65.17           H
ATOM   3839  HZ2 LYS A 281      29.888 109.586   5.583  1.00 65.17           H
ATOM   3840  HZ3 LYS A 281      31.044 110.625   6.105  1.00 65.17           H
ATOM   3841  N   GLY A 282      34.978 111.223   0.478  1.00 12.47           N
ATOM   3842  CA  GLY A 282      34.604 111.604  -0.879  1.00 19.22           C
ATOM   3843  C   GLY A 282      35.517 110.984  -1.931  1.00 19.58           C
ATOM   3844  O   GLY A 282      35.032 110.575  -2.979  1.00 19.81           O
ATOM   3845  H   GLY A 282      35.163 111.974   1.126  1.00 14.97           H
ATOM   3846  HA2 GLY A 282      33.584 111.274  -1.063  1.00 23.07           H
ATOM   3847  HA3 GLY A 282      34.640 112.688  -0.974  1.00 23.07           H
ATOM   3848  N   ILE A 283      36.827 110.924  -1.662  1.00 16.04           N
ATOM   3849  CA  ILE A 283      37.821 110.392  -2.593  1.00 18.00           C
ATOM   3850  C   ILE A 283      37.930 108.865  -2.520  1.00 19.88           C
ATOM   3851  O   ILE A 283      38.575 108.295  -3.390  1.00 17.50           O
ATOM   3852  CB  ILE A 283      39.193 111.098  -2.436  1.00 13.31           C
ATOM   3853  CG1 ILE A 283      39.892 110.770  -1.100  1.00 17.73           C
ATOM   3854  CG2 ILE A 283      39.042 112.608  -2.708  1.00 17.02           C
ATOM   3855  CD1 ILE A 283      41.278 111.403  -0.901  1.00 19.04           C
ATOM   3856  H   ILE A 283      37.159 111.296  -0.782  1.00 19.26           H
ATOM   3857  HA  ILE A 283      37.481 110.620  -3.604  1.00 21.60           H
ATOM   3858  HB  ILE A 283      39.839 110.709  -3.225  1.00 15.98           H
ATOM   3859 HG12 ILE A 283      39.259 111.074  -0.271  1.00 21.28           H
ATOM   3860 HG13 ILE A 283      40.025 109.692  -1.043  1.00 21.28           H
ATOM   3861 HG21 ILE A 283      40.015 113.094  -2.709  1.00 20.43           H
ATOM   3862 HG22 ILE A 283      38.598 112.756  -3.692  1.00 20.43           H
ATOM   3863 HG23 ILE A 283      38.413 113.085  -1.958  1.00 20.43           H
ATOM   3864 HD11 ILE A 283      41.690 111.068   0.051  1.00 22.85           H
ATOM   3865 HD12 ILE A 283      41.946 111.097  -1.706  1.00 22.85           H
ATOM   3866 HD13 ILE A 283      41.207 112.489  -0.876  1.00 22.85           H
ATOM   3867  N   LEU A 284      37.348 108.195  -1.514  1.00 18.41           N
ATOM   3868  CA  LEU A 284      37.446 106.740  -1.349  1.00 16.83           C
ATOM   3869  C   LEU A 284      36.125 106.003  -1.604  1.00 18.22           C
ATOM   3870  O   LEU A 284      36.157 104.801  -1.861  1.00 19.52           O
ATOM   3871  CB  LEU A 284      37.979 106.424   0.057  1.00 18.66           C
ATOM   3872  CG  LEU A 284      39.371 106.996   0.385  1.00 18.73           C
ATOM   3873  CD1 LEU A 284      39.706 106.669   1.842  1.00 15.48           C
ATOM   3874  CD2 LEU A 284      40.491 106.488  -0.541  1.00 18.43           C
ATOM   3875  H   LEU A 284      36.845 108.715  -0.807  1.00 22.10           H
ATOM   3876  HA  LEU A 284      38.156 106.335  -2.066  1.00 20.20           H
ATOM   3877  HB2 LEU A 284      37.269 106.830   0.778  1.00 22.40           H
ATOM   3878  HB3 LEU A 284      38.005 105.340   0.184  1.00 22.40           H
ATOM   3879  HG  LEU A 284      39.337 108.078   0.302  1.00 22.48           H
ATOM   3880 HD11 LEU A 284      40.669 107.110   2.100  1.00 18.59           H
ATOM   3881 HD12 LEU A 284      38.945 107.086   2.502  1.00 18.59           H
ATOM   3882 HD13 LEU A 284      39.757 105.589   1.985  1.00 18.59           H
ATOM   3883 HD21 LEU A 284      41.411 107.020  -0.315  1.00 22.12           H
ATOM   3884 HD22 LEU A 284      40.656 105.424  -0.388  1.00 22.12           H
ATOM   3885 HD23 LEU A 284      40.243 106.672  -1.584  1.00 22.12           H
ATOM   3886  N   GLN A 285      34.969 106.677  -1.485  1.00 19.93           N
ATOM   3887  CA  GLN A 285      33.663 106.009  -1.400  1.00 20.64           C
ATOM   3888  C   GLN A 285      33.255 105.231  -2.660  1.00 22.78           C
ATOM   3889  O   GLN A 285      32.549 104.233  -2.540  1.00 21.65           O
ATOM   3890  CB  GLN A 285      32.569 107.016  -1.011  1.00 18.09           C
ATOM   3891  CG  GLN A 285      32.361 108.113  -2.074  1.00 18.17           C
ATOM   3892  CD  GLN A 285      31.592 109.334  -1.576  1.00 24.77           C
ATOM   3893  OE1 GLN A 285      31.098 109.381  -0.454  1.00 22.99           O
ATOM   3894  NE2 GLN A 285      31.486 110.351  -2.421  1.00 21.19           N
ATOM   3895  H   GLN A 285      34.997 107.663  -1.261  1.00 23.92           H
ATOM   3896  HA  GLN A 285      33.733 105.285  -0.587  1.00 24.78           H
ATOM   3897  HB2 GLN A 285      31.633 106.469  -0.894  1.00 21.71           H
ATOM   3898  HB3 GLN A 285      32.813 107.454  -0.044  1.00 21.71           H
ATOM   3899  HG2 GLN A 285      33.319 108.458  -2.458  1.00 21.80           H
ATOM   3900  HG3 GLN A 285      31.805 107.686  -2.910  1.00 21.80           H
ATOM   3901 HE21 GLN A 285      31.898 110.294  -3.342  1.00 25.43           H
ATOM   3902 HE22 GLN A 285      31.029 111.202  -2.122  1.00 25.43           H
ATOM   3903  N   ASP A 286      33.645 105.679  -3.859  1.00 22.35           N
ATOM   3904  CA  ASP A 286      33.209 105.040  -5.102  1.00 26.31           C
ATOM   3905  C   ASP A 286      33.841 103.655  -5.304  1.00 26.46           C
ATOM   3906  O   ASP A 286      33.172 102.746  -5.794  1.00 24.48           O
ATOM   3907  CB  ASP A 286      33.448 105.950  -6.311  1.00 25.31           C
ATOM   3908  CG  ASP A 286      32.650 107.260  -6.303  1.00 32.64           C
ATOM   3909  OD1 ASP A 286      31.590 107.327  -5.642  1.00 36.00           O
ATOM   3910  OD2 ASP A 286      33.129 108.189  -6.986  1.00 51.75           O1-
ATOM   3911  H   ASP A 286      34.211 106.513  -3.921  1.00 26.82           H
ATOM   3912  HA  ASP A 286      32.130 104.890  -5.030  1.00 31.58           H
ATOM   3913  HB2 ASP A 286      34.508 106.155  -6.457  1.00 30.37           H
ATOM   3914  HB3 ASP A 286      33.138 105.404  -7.202  1.00 30.37           H
ATOM   3915  N   ARG A 287      35.114 103.482  -4.926  1.00 23.49           N
ATOM   3916  CA  ARG A 287      35.770 102.172  -4.890  1.00 27.08           C
ATOM   3917  C   ARG A 287      35.259 101.332  -3.722  1.00 20.52           C
ATOM   3918  O   ARG A 287      35.232 100.109  -3.824  1.00 24.80           O
ATOM   3919  CB  ARG A 287      37.298 102.342  -4.834  1.00 19.91           C
ATOM   3920  CG  ARG A 287      37.881 102.959  -6.112  1.00 32.09           C
ATOM   3921  CD  ARG A 287      37.821 101.982  -7.297  1.00 38.64           C
ATOM   3922  NE  ARG A 287      37.911 102.682  -8.588  1.00 52.01           N
ATOM   3923  CZ  ARG A 287      36.935 103.426  -9.129  1.00 60.55           C
ATOM   3924  NH1 ARG A 287      35.706 103.471  -8.608  1.00 50.95           N
ATOM   3925  NH2 ARG A 287      37.195 104.145 -10.217  1.00 65.22           N1+
ATOM   3926  H   ARG A 287      35.621 104.275  -4.549  1.00 28.20           H
ATOM   3927  HA  ARG A 287      35.503 101.626  -5.793  1.00 32.50           H
ATOM   3928  HB2 ARG A 287      37.558 102.968  -3.979  1.00 23.90           H
ATOM   3929  HB3 ARG A 287      37.757 101.364  -4.688  1.00 23.90           H
ATOM   3930  HG2 ARG A 287      37.364 103.887  -6.352  1.00 38.52           H
ATOM   3931  HG3 ARG A 287      38.926 103.205  -5.928  1.00 38.52           H
ATOM   3932  HD2 ARG A 287      38.688 101.325  -7.210  1.00 46.37           H
ATOM   3933  HD3 ARG A 287      36.932 101.354  -7.276  1.00 46.37           H
ATOM   3934  HE  ARG A 287      38.823 102.735  -9.014  1.00 62.42           H
ATOM   3935 HH11 ARG A 287      35.494 102.947  -7.773  1.00 61.15           H
ATOM   3936 HH12 ARG A 287      34.997 104.050  -9.028  1.00 61.15           H
ATOM   3937 HH21 ARG A 287      38.123 104.144 -10.617  1.00 78.27           H
ATOM   3938 HH22 ARG A 287      36.474 104.717 -10.626  1.00 78.27           H
ATOM   3939  N   GLY A 288      34.865 101.992  -2.630  1.00 23.61           N
ATOM   3940  CA  GLY A 288      34.381 101.369  -1.411  1.00 22.09           C
ATOM   3941  C   GLY A 288      35.428 101.524  -0.316  1.00 24.15           C
ATOM   3942  O   GLY A 288      36.606 101.229  -0.524  1.00 20.14           O
ATOM   3943  H   GLY A 288      34.935 103.000  -2.631  1.00 28.34           H
ATOM   3944  HA2 GLY A 288      33.465 101.875  -1.115  1.00 26.51           H
ATOM   3945  HA3 GLY A 288      34.170 100.309  -1.558  1.00 26.51           H
ATOM   3946  N   LEU A 289      34.997 101.995   0.855  1.00 18.38           N
ATOM   3947  CA  LEU A 289      35.860 102.226   2.003  1.00 20.53           C
ATOM   3948  C   LEU A 289      36.555 100.944   2.486  1.00 21.58           C
ATOM   3949  O   LEU A 289      37.675 101.032   2.980  1.00 24.78           O
ATOM   3950  CB  LEU A 289      35.062 102.887   3.133  1.00 23.20           C
ATOM   3951  CG  LEU A 289      34.492 104.286   2.818  1.00 24.63           C
ATOM   3952  CD1 LEU A 289      33.792 104.808   4.075  1.00 20.02           C
ATOM   3953  CD2 LEU A 289      35.539 105.299   2.344  1.00 28.56           C
ATOM   3954  H   LEU A 289      34.017 102.227   0.953  1.00 22.06           H
ATOM   3955  HA  LEU A 289      36.645 102.914   1.694  1.00 24.65           H
ATOM   3956  HB2 LEU A 289      34.240 102.225   3.413  1.00 27.84           H
ATOM   3957  HB3 LEU A 289      35.724 102.975   3.992  1.00 27.84           H
ATOM   3958  HG  LEU A 289      33.748 104.201   2.033  1.00 29.57           H
ATOM   3959 HD11 LEU A 289      33.273 105.739   3.851  1.00 24.03           H
ATOM   3960 HD12 LEU A 289      33.060 104.073   4.403  1.00 24.03           H
ATOM   3961 HD13 LEU A 289      34.514 104.982   4.874  1.00 24.03           H
ATOM   3962 HD21 LEU A 289      35.073 106.277   2.216  1.00 34.27           H
ATOM   3963 HD22 LEU A 289      36.353 105.379   3.065  1.00 34.27           H
ATOM   3964 HD23 LEU A 289      35.929 104.984   1.378  1.00 34.27           H
ATOM   3965  N   SER A 290      35.933  99.768   2.323  1.00 20.08           N
ATOM   3966  CA  SER A 290      36.526  98.483   2.694  1.00 27.56           C
ATOM   3967  C   SER A 290      37.710  98.062   1.807  1.00 22.24           C
ATOM   3968  O   SER A 290      38.399  97.108   2.156  1.00 23.56           O
ATOM   3969  CB  SER A 290      35.461  97.382   2.713  1.00 20.86           C
ATOM   3970  OG  SER A 290      35.034  97.021   1.419  1.00 29.22           O
ATOM   3971  H   SER A 290      35.025  99.752   1.877  1.00 24.10           H
ATOM   3972  HA  SER A 290      36.891  98.580   3.718  1.00 33.07           H
ATOM   3973  HB2 SER A 290      35.885  96.499   3.189  1.00 25.04           H
ATOM   3974  HB3 SER A 290      34.609  97.722   3.297  1.00 25.04           H
ATOM   3975  HG  SER A 290      34.466  97.727   1.086  1.00 35.07           H
ATOM   3976  N   LYS A 291      37.939  98.726   0.659  1.00 22.35           N
ATOM   3977  CA  LYS A 291      39.060  98.424  -0.245  1.00 25.57           C
ATOM   3978  C   LYS A 291      40.390  98.995   0.268  1.00 21.71           C
ATOM   3979  O   LYS A 291      41.424  98.768  -0.360  1.00 23.18           O
ATOM   3980  CB  LYS A 291      38.746  98.880  -1.687  1.00 21.96           C
ATOM   3981  CG  LYS A 291      37.896  97.892  -2.505  1.00 29.98           C
ATOM   3982  CD  LYS A 291      36.502  97.608  -1.927  1.00 41.94           C
ATOM   3983  CE  LYS A 291      35.679  96.672  -2.818  1.00 37.99           C
ATOM   3984  NZ  LYS A 291      36.197  95.297  -2.772  1.00 43.51           N1+
ATOM   3985  H   LYS A 291      37.327  99.493   0.410  1.00 26.82           H
ATOM   3986  HA  LYS A 291      39.203  97.343  -0.275  1.00 30.69           H
ATOM   3987  HB2 LYS A 291      38.303  99.873  -1.698  1.00 26.35           H
ATOM   3988  HB3 LYS A 291      39.689  98.968  -2.227  1.00 26.35           H
ATOM   3989  HG2 LYS A 291      37.775  98.305  -3.508  1.00 35.98           H
ATOM   3990  HG3 LYS A 291      38.446  96.955  -2.593  1.00 35.98           H
ATOM   3991  HD2 LYS A 291      36.603  97.131  -0.953  1.00 50.33           H
ATOM   3992  HD3 LYS A 291      35.961  98.545  -1.795  1.00 50.33           H
ATOM   3993  HE2 LYS A 291      34.634  96.680  -2.502  1.00 45.59           H
ATOM   3994  HE3 LYS A 291      35.734  97.039  -3.844  1.00 45.59           H
ATOM   3995  HZ1 LYS A 291      35.561  94.675  -3.250  1.00 52.22           H
ATOM   3996  HZ2 LYS A 291      37.108  95.263  -3.205  1.00 52.22           H
ATOM   3997  HZ3 LYS A 291      36.275  95.006  -1.807  1.00 52.22           H
ATOM   3998  N   TYR A 292      40.366  99.738   1.382  1.00 17.48           N
ATOM   3999  CA  TYR A 292      41.517 100.418   1.983  1.00 21.21           C
ATOM   4000  C   TYR A 292      41.778  99.855   3.391  1.00 23.95           C
ATOM   4001  O   TYR A 292      41.589 100.570   4.376  1.00 20.41           O
ATOM   4002  CB  TYR A 292      41.284 101.937   1.965  1.00 21.43           C
ATOM   4003  CG  TYR A 292      40.991 102.454   0.572  1.00 21.33           C
ATOM   4004  CD1 TYR A 292      39.655 102.646   0.174  1.00 22.68           C
ATOM   4005  CD2 TYR A 292      42.041 102.666  -0.347  1.00 17.17           C
ATOM   4006  CE1 TYR A 292      39.359 103.032  -1.143  1.00 20.87           C
ATOM   4007  CE2 TYR A 292      41.749 103.023  -1.676  1.00 18.28           C
ATOM   4008  CZ  TYR A 292      40.405 103.200  -2.074  1.00 20.77           C
ATOM   4009  OH  TYR A 292      40.110 103.540  -3.353  1.00 19.25           O
ATOM   4010  H   TYR A 292      39.473  99.875   1.834  1.00 20.98           H
ATOM   4011  HA  TYR A 292      42.398 100.221   1.374  1.00 25.45           H
ATOM   4012  HB2 TYR A 292      40.444 102.181   2.618  1.00 25.72           H
ATOM   4013  HB3 TYR A 292      42.175 102.437   2.347  1.00 25.72           H
ATOM   4014  HD1 TYR A 292      38.850 102.472   0.874  1.00 27.23           H
ATOM   4015  HD2 TYR A 292      43.068 102.527  -0.043  1.00 20.60           H
ATOM   4016  HE1 TYR A 292      38.330 103.163  -1.451  1.00 25.05           H
ATOM   4017  HE2 TYR A 292      42.545 103.162  -2.392  1.00 21.94           H
ATOM   4018  HH  TYR A 292      40.889 103.658  -3.903  1.00 23.11           H
ATOM   4019  N   PRO A 293      42.208  98.581   3.529  1.00 26.69           N
ATOM   4020  CA  PRO A 293      42.339  97.926   4.835  1.00 25.60           C
ATOM   4021  C   PRO A 293      43.270  98.633   5.839  1.00 26.28           C
ATOM   4022  O   PRO A 293      42.979  98.615   7.035  1.00 29.67           O
ATOM   4023  CB  PRO A 293      42.869  96.519   4.519  1.00 33.23           C
ATOM   4024  CG  PRO A 293      43.514  96.657   3.141  1.00 24.70           C
ATOM   4025  CD  PRO A 293      42.599  97.674   2.463  1.00 23.47           C
ATOM   4026  HA  PRO A 293      41.349  97.787   5.270  1.00 30.72           H
ATOM   4027  HB2 PRO A 293      43.551  96.110   5.267  1.00 39.88           H
ATOM   4028  HB3 PRO A 293      41.998  95.868   4.422  1.00 39.88           H
ATOM   4029  HG2 PRO A 293      44.537  97.026   3.237  1.00 29.65           H
ATOM   4030  HG3 PRO A 293      43.488  95.716   2.591  1.00 29.65           H
ATOM   4031  HD2 PRO A 293      43.171  98.176   1.683  1.00 28.17           H
ATOM   4032  HD3 PRO A 293      41.715  97.172   2.067  1.00 28.17           H
ATOM   4033  N   ASN A 294      44.348  99.298   5.392  1.00 24.67           N
ATOM   4034  CA  ASN A 294      45.238 100.027   6.295  1.00 26.58           C
ATOM   4035  C   ASN A 294      44.578 101.265   6.897  1.00 25.83           C
ATOM   4036  O   ASN A 294      44.962 101.657   7.996  1.00 21.80           O
ATOM   4037  CB  ASN A 294      46.560 100.418   5.614  1.00 20.32           C
ATOM   4038  CG  ASN A 294      47.298  99.227   5.019  1.00 27.74           C
ATOM   4039  OD1 ASN A 294      47.182  98.102   5.495  1.00 22.07           O
ATOM   4040  ND2 ASN A 294      48.130  99.481   4.016  1.00 24.35           N
ATOM   4041  H   ASN A 294      44.545  99.324   4.401  1.00 29.61           H
ATOM   4042  HA  ASN A 294      45.485  99.358   7.121  1.00 31.90           H
ATOM   4043  HB2 ASN A 294      46.390 101.183   4.855  1.00 24.39           H
ATOM   4044  HB3 ASN A 294      47.201 100.842   6.387  1.00 24.39           H
ATOM   4045 HD21 ASN A 294      48.650  98.718   3.612  1.00 29.23           H
ATOM   4046 HD22 ASN A 294      48.232 100.420   3.662  1.00 29.23           H
ATOM   4047  N   LEU A 295      43.625 101.895   6.191  1.00 26.84           N
ATOM   4048  CA  LEU A 295      42.937 103.074   6.703  1.00 26.70           C
ATOM   4049  C   LEU A 295      42.174 102.731   7.981  1.00 16.23           C
ATOM   4050  O   LEU A 295      42.238 103.507   8.927  1.00 21.11           O
ATOM   4051  CB  LEU A 295      42.032 103.691   5.625  1.00 23.96           C
ATOM   4052  CG  LEU A 295      41.281 104.955   6.082  1.00 23.60           C
ATOM   4053  CD1 LEU A 295      42.233 106.090   6.501  1.00 27.25           C
ATOM   4054  CD2 LEU A 295      40.392 105.453   4.938  1.00 22.76           C
ATOM   4055  H   LEU A 295      43.326 101.515   5.303  1.00 32.21           H
ATOM   4056  HA  LEU A 295      43.706 103.806   6.954  1.00 32.05           H
ATOM   4057  HB2 LEU A 295      42.643 103.932   4.752  1.00 28.76           H
ATOM   4058  HB3 LEU A 295      41.291 102.948   5.330  1.00 28.76           H
ATOM   4059  HG  LEU A 295      40.633 104.705   6.924  1.00 28.32           H
ATOM   4060 HD11 LEU A 295      41.650 106.966   6.784  1.00 32.70           H
ATOM   4061 HD12 LEU A 295      42.830 105.794   7.362  1.00 32.70           H
ATOM   4062 HD13 LEU A 295      42.897 106.353   5.676  1.00 32.70           H
ATOM   4063 HD21 LEU A 295      39.821 106.324   5.261  1.00 27.32           H
ATOM   4064 HD22 LEU A 295      41.016 105.729   4.089  1.00 27.32           H
ATOM   4065 HD23 LEU A 295      39.696 104.669   4.635  1.00 27.32           H
ATOM   4066  N   LEU A 296      41.485 101.582   8.028  1.00 18.25           N
ATOM   4067  CA  LEU A 296      40.781 101.141   9.231  1.00 22.84           C
ATOM   4068  C   LEU A 296      41.712 101.113  10.445  1.00 28.57           C
ATOM   4069  O   LEU A 296      41.362 101.686  11.469  1.00 21.61           O
ATOM   4070  CB  LEU A 296      40.125  99.776   8.997  1.00 23.19           C
ATOM   4071  CG  LEU A 296      39.423  99.189  10.235  1.00 26.04           C
ATOM   4072  CD1 LEU A 296      38.361 100.119  10.841  1.00 22.62           C
ATOM   4073  CD2 LEU A 296      38.775  97.851   9.856  1.00 29.07           C
ATOM   4074  H   LEU A 296      41.473 100.979   7.217  1.00 21.90           H
ATOM   4075  HA  LEU A 296      39.992 101.869   9.424  1.00 27.41           H
ATOM   4076  HB2 LEU A 296      39.403  99.875   8.188  1.00 27.84           H
ATOM   4077  HB3 LEU A 296      40.890  99.072   8.668  1.00 27.84           H
ATOM   4078  HG  LEU A 296      40.174  98.982  10.996  1.00 31.25           H
ATOM   4079 HD11 LEU A 296      37.913  99.643  11.713  1.00 27.15           H
ATOM   4080 HD12 LEU A 296      38.812 101.055  11.161  1.00 27.15           H
ATOM   4081 HD13 LEU A 296      37.580 100.334  10.110  1.00 27.15           H
ATOM   4082 HD21 LEU A 296      38.354  97.384  10.747  1.00 34.89           H
ATOM   4083 HD22 LEU A 296      37.986  98.007   9.121  1.00 34.89           H
ATOM   4084 HD23 LEU A 296      39.528  97.182   9.439  1.00 34.89           H
ATOM   4085  N   ASN A 297      42.891 100.489  10.316  1.00 28.42           N
ATOM   4086  CA  ASN A 297      43.876 100.394  11.394  1.00 28.19           C
ATOM   4087  C   ASN A 297      44.407 101.762  11.817  1.00 23.27           C
ATOM   4088  O   ASN A 297      44.555 102.000  13.011  1.00 28.07           O
ATOM   4089  CB  ASN A 297      45.036  99.477  10.982  1.00 33.36           C
ATOM   4090  CG  ASN A 297      44.579  98.049  10.716  1.00 44.52           C
ATOM   4091  OD1 ASN A 297      43.887  97.446  11.531  1.00 59.53           O
ATOM   4092  ND2 ASN A 297      45.016  97.466   9.602  1.00 57.24           N
ATOM   4093  H   ASN A 297      43.119 100.059   9.431  1.00 34.11           H
ATOM   4094  HA  ASN A 297      43.385  99.945  12.260  1.00 33.84           H
ATOM   4095  HB2 ASN A 297      45.564  99.889  10.121  1.00 40.03           H
ATOM   4096  HB3 ASN A 297      45.705  99.447  11.842  1.00 40.03           H
ATOM   4097 HD21 ASN A 297      44.720  96.521   9.405  1.00 68.69           H
ATOM   4098 HD22 ASN A 297      45.600  97.969   8.954  1.00 68.69           H
ATOM   4099  N   GLN A 298      44.702 102.657  10.865  1.00 25.33           N
ATOM   4100  CA  GLN A 298      45.208 103.986  11.201  1.00 33.53           C
ATOM   4101  C   GLN A 298      44.174 104.800  11.984  1.00 40.82           C
ATOM   4102  O   GLN A 298      44.536 105.500  12.925  1.00 36.06           O
ATOM   4103  CB  GLN A 298      45.693 104.735   9.950  1.00 26.85           C
ATOM   4104  CG  GLN A 298      46.950 104.081   9.346  1.00 39.35           C
ATOM   4105  CD  GLN A 298      47.607 104.913   8.242  1.00 46.14           C
ATOM   4106  OE1 GLN A 298      47.515 106.138   8.211  1.00 46.01           O
ATOM   4107  NE2 GLN A 298      48.334 104.249   7.345  1.00 48.02           N
ATOM   4108  H   GLN A 298      44.572 102.420   9.892  1.00 30.40           H
ATOM   4109  HA  GLN A 298      46.072 103.850  11.854  1.00 40.24           H
ATOM   4110  HB2 GLN A 298      44.899 104.759   9.201  1.00 32.22           H
ATOM   4111  HB3 GLN A 298      45.927 105.762  10.237  1.00 32.22           H
ATOM   4112  HG2 GLN A 298      47.680 103.978  10.149  1.00 47.22           H
ATOM   4113  HG3 GLN A 298      46.724 103.088   8.966  1.00 47.22           H
ATOM   4114 HE21 GLN A 298      48.422 103.248   7.407  1.00 57.63           H
ATOM   4115 HE22 GLN A 298      48.809 104.768   6.621  1.00 57.63           H
ATOM   4116  N   LEU A 299      42.895 104.701  11.605  1.00 32.67           N
ATOM   4117  CA  LEU A 299      41.784 105.353  12.286  1.00 30.36           C
ATOM   4118  C   LEU A 299      41.530 104.743  13.672  1.00 27.42           C
ATOM   4119  O   LEU A 299      41.250 105.481  14.614  1.00 31.35           O
ATOM   4120  CB  LEU A 299      40.548 105.285  11.370  1.00 26.59           C
ATOM   4121  CG  LEU A 299      40.625 106.144  10.085  1.00 28.62           C
ATOM   4122  CD1 LEU A 299      39.257 106.088   9.403  1.00 21.17           C
ATOM   4123  CD2 LEU A 299      41.028 107.605  10.302  1.00 29.94           C
ATOM   4124  H   LEU A 299      42.672 104.122  10.807  1.00 39.21           H
ATOM   4125  HA  LEU A 299      42.044 106.398  12.448  1.00 36.43           H
ATOM   4126  HB2 LEU A 299      40.384 104.246  11.080  1.00 31.91           H
ATOM   4127  HB3 LEU A 299      39.674 105.583  11.936  1.00 31.91           H
ATOM   4128  HG  LEU A 299      41.355 105.716   9.405  1.00 34.35           H
ATOM   4129 HD11 LEU A 299      39.307 106.578   8.430  1.00 25.41           H
ATOM   4130 HD12 LEU A 299      38.965 105.049   9.256  1.00 25.41           H
ATOM   4131 HD13 LEU A 299      38.505 106.582  10.018  1.00 25.41           H
ATOM   4132 HD21 LEU A 299      40.990 108.140   9.351  1.00 35.93           H
ATOM   4133 HD22 LEU A 299      40.343 108.075  11.000  1.00 35.93           H
ATOM   4134 HD23 LEU A 299      42.046 107.670  10.683  1.00 35.93           H
ATOM   4135  N   LEU A 300      41.655 103.415  13.801  1.00 29.58           N
ATOM   4136  CA  LEU A 300      41.600 102.680  15.068  1.00 30.16           C
ATOM   4137  C   LEU A 300      42.749 103.047  16.023  1.00 48.24           C
ATOM   4138  O   LEU A 300      42.591 102.899  17.233  1.00 57.36           O
ATOM   4139  CB  LEU A 300      41.618 101.166  14.777  1.00 29.95           C
ATOM   4140  CG  LEU A 300      40.334 100.377  15.088  1.00 42.13           C
ATOM   4141  CD1 LEU A 300      39.025 101.042  14.659  1.00 45.05           C
ATOM   4142  CD2 LEU A 300      40.419  99.020  14.370  1.00 41.46           C
ATOM   4143  H   LEU A 300      41.873 102.876  12.974  1.00 35.50           H
ATOM   4144  HA  LEU A 300      40.673 102.945  15.569  1.00 36.20           H
ATOM   4145  HB2 LEU A 300      41.870 101.015  13.733  1.00 35.95           H
ATOM   4146  HB3 LEU A 300      42.434 100.703  15.334  1.00 35.95           H
ATOM   4147  HG  LEU A 300      40.297 100.198  16.164  1.00 50.57           H
ATOM   4148 HD11 LEU A 300      38.189 100.367  14.847  1.00 54.07           H
ATOM   4149 HD12 LEU A 300      38.847 101.957  15.223  1.00 54.07           H
ATOM   4150 HD13 LEU A 300      39.077 101.268  13.596  1.00 54.07           H
ATOM   4151 HD21 LEU A 300      39.592  98.385  14.686  1.00 49.76           H
ATOM   4152 HD22 LEU A 300      40.371  99.164  13.291  1.00 49.76           H
ATOM   4153 HD23 LEU A 300      41.358  98.524  14.621  1.00 49.76           H
ATOM   4154  N   ASP A 301      43.900 103.493  15.508  1.00 40.78           N
ATOM   4155  CA  ASP A 301      45.017 103.969  16.327  1.00 49.14           C
ATOM   4156  C   ASP A 301      44.793 105.400  16.836  1.00 46.74           C
ATOM   4157  O   ASP A 301      45.244 105.738  17.930  1.00 62.73           O
ATOM   4158  CB  ASP A 301      46.350 103.847  15.568  1.00 43.96           C
ATOM   4159  CG  ASP A 301      46.813 102.421  15.261  1.00 38.50           C
ATOM   4160  OD1 ASP A 301      46.269 101.469  15.865  1.00 48.31           O
ATOM   4161  OD2 ASP A 301      47.746 102.310  14.435  1.00 54.16           O1-
ATOM   4162  H   ASP A 301      44.023 103.492  14.505  1.00 48.94           H
ATOM   4163  HA  ASP A 301      45.087 103.323  17.203  1.00 58.98           H
ATOM   4164  HB2 ASP A 301      46.339 104.431  14.648  1.00 52.76           H
ATOM   4165  HB3 ASP A 301      47.133 104.306  16.171  1.00 52.76           H
ATOM   4166  N   LEU A 302      44.105 106.241  16.048  1.00 41.78           N
ATOM   4167  CA  LEU A 302      43.677 107.582  16.450  1.00 46.99           C
ATOM   4168  C   LEU A 302      42.469 107.560  17.402  1.00 50.96           C
ATOM   4169  O   LEU A 302      42.157 108.593  17.994  1.00 53.95           O
ATOM   4170  CB  LEU A 302      43.371 108.412  15.190  1.00 48.64           C
ATOM   4171  CG  LEU A 302      44.581 108.663  14.264  1.00 61.21           C
ATOM   4172  CD1 LEU A 302      44.122 109.449  13.025  1.00 54.96           C
ATOM   4173  CD2 LEU A 302      45.737 109.409  14.952  1.00 60.79           C
ATOM   4174  H   LEU A 302      43.800 105.908  15.144  1.00 50.14           H
ATOM   4175  HA  LEU A 302      44.496 108.063  16.986  1.00 56.39           H
ATOM   4176  HB2 LEU A 302      42.599 107.891  14.622  1.00 58.38           H
ATOM   4177  HB3 LEU A 302      42.954 109.370  15.490  1.00 58.38           H
ATOM   4178  HG  LEU A 302      44.976 107.708  13.928  1.00 73.46           H
ATOM   4179 HD11 LEU A 302      44.940 109.515  12.308  1.00 65.96           H
ATOM   4180 HD12 LEU A 302      43.286 108.936  12.548  1.00 65.96           H
ATOM   4181 HD13 LEU A 302      43.811 110.455  13.310  1.00 65.96           H
ATOM   4182 HD21 LEU A 302      46.537 109.578  14.230  1.00 72.95           H
ATOM   4183 HD22 LEU A 302      45.395 110.368  15.343  1.00 72.95           H
ATOM   4184 HD23 LEU A 302      46.144 108.805  15.763  1.00 72.95           H
ATOM   4185  N   GLN A 303      41.782 106.411  17.523  1.00 53.57           N
ATOM   4186  CA  GLN A 303      40.534 106.243  18.271  1.00 55.02           C
ATOM   4187  C   GLN A 303      40.635 106.630  19.758  1.00 70.44           C
ATOM   4188  O   GLN A 303      39.690 107.253  20.241  1.00 68.75           O
ATOM   4189  CB  GLN A 303      40.010 104.807  18.056  1.00 56.72           C
ATOM   4190  CG  GLN A 303      38.815 104.356  18.907  1.00 63.47           C
ATOM   4191  CD  GLN A 303      37.478 104.897  18.429  1.00 59.23           C
ATOM   4192  OE1 GLN A 303      37.410 105.791  17.592  1.00 76.11           O
ATOM   4193  NE2 GLN A 303      36.395 104.352  18.977  1.00 66.79           N
ATOM   4194  H   GLN A 303      42.098 105.617  16.983  1.00 64.29           H
ATOM   4195  HA  GLN A 303      39.804 106.914  17.823  1.00 66.02           H
ATOM   4196  HB2 GLN A 303      39.750 104.689  17.002  1.00 68.07           H
ATOM   4197  HB3 GLN A 303      40.804 104.104  18.264  1.00 68.07           H
ATOM   4198  HG2 GLN A 303      38.767 103.266  18.893  1.00 76.16           H
ATOM   4199  HG3 GLN A 303      38.961 104.653  19.945  1.00 76.16           H
ATOM   4200 HE21 GLN A 303      36.488 103.647  19.692  1.00 80.15           H
ATOM   4201 HE22 GLN A 303      35.485 104.658  18.670  1.00 80.15           H
ATOM   4202  N   PRO A 304      41.725 106.330  20.501  1.00 75.42           N
ATOM   4203  CA  PRO A 304      41.798 106.689  21.922  1.00 60.37           C
ATOM   4204  C   PRO A 304      42.183 108.150  22.207  1.00 59.71           C
ATOM   4205  O   PRO A 304      42.046 108.583  23.351  1.00 67.74           O
ATOM   4206  CB  PRO A 304      42.884 105.767  22.500  1.00 61.18           C
ATOM   4207  CG  PRO A 304      42.907 104.583  21.537  1.00 69.49           C
ATOM   4208  CD  PRO A 304      42.733 105.317  20.213  1.00 62.39           C
ATOM   4209  HA  PRO A 304      40.869 106.400  22.416  1.00 72.44           H
ATOM   4210  HB2 PRO A 304      43.844 106.282  22.413  1.00 73.42           H
ATOM   4211  HB3 PRO A 304      42.720 105.472  23.537  1.00 73.42           H
ATOM   4212  HG2 PRO A 304      43.869 104.070  21.547  1.00 83.40           H
ATOM   4213  HG3 PRO A 304      42.087 103.893  21.750  1.00 83.40           H
ATOM   4214  HD2 PRO A 304      43.662 105.795  19.904  1.00 74.87           H
ATOM   4215  HD3 PRO A 304      42.411 104.582  19.479  1.00 74.87           H
ATOM   4216  N   SER A 305      42.689 108.886  21.205  1.00 54.53           N
ATOM   4217  CA  SER A 305      43.235 110.239  21.348  1.00 50.54           C
ATOM   4218  C   SER A 305      42.435 111.265  20.531  1.00 66.43           C
ATOM   4219  O   SER A 305      41.605 111.972  21.101  1.00 61.17           O
ATOM   4220  CB  SER A 305      44.738 110.239  21.014  1.00 58.27           C
ATOM   4221  OG  SER A 305      45.020 109.693  19.735  1.00 52.65           O
ATOM   4222  H   SER A 305      42.768 108.459  20.292  1.00 65.45           H
ATOM   4223  HA  SER A 305      43.158 110.551  22.390  1.00 60.66           H
ATOM   4224  HB2 SER A 305      45.104 111.266  21.047  1.00 69.93           H
ATOM   4225  HB3 SER A 305      45.270 109.667  21.773  1.00 69.93           H
ATOM   4226  HG  SER A 305      45.963 109.769  19.569  1.00 63.19           H
ATOM   4227  N   HIS A 306      42.663 111.317  19.208  1.00 63.92           N
ATOM   4228  CA  HIS A 306      42.032 112.208  18.232  1.00 60.28           C
ATOM   4229  C   HIS A 306      40.563 111.849  17.925  1.00 59.92           C
ATOM   4230  O   HIS A 306      40.061 112.196  16.858  1.00 52.81           O
ATOM   4231  CB  HIS A 306      42.894 112.249  16.949  1.00 53.18           C
ATOM   4232  CG  HIS A 306      44.200 113.000  17.047  1.00 63.46           C
ATOM   4233  ND1 HIS A 306      44.613 113.974  16.135  1.00 62.16           N
ATOM   4234  CD2 HIS A 306      45.177 112.841  17.990  1.00 72.09           C
ATOM   4235  CE1 HIS A 306      45.798 114.416  16.580  1.00 58.45           C
ATOM   4236  NE2 HIS A 306      46.171 113.741  17.681  1.00 82.23           N
ATOM   4237  H   HIS A 306      43.315 110.646  18.828  1.00 76.71           H
ATOM   4238  HA  HIS A 306      42.023 113.219  18.642  1.00 72.34           H
ATOM   4239  HB2 HIS A 306      42.332 112.731  16.148  1.00 63.82           H
ATOM   4240  HB3 HIS A 306      43.103 111.230  16.634  1.00 63.82           H
ATOM   4241  HD2 HIS A 306      45.167 112.158  18.821  1.00 86.51           H
ATOM   4242  HE1 HIS A 306      46.315 115.280  16.193  1.00 70.14           H
ATOM   4243  HE2 HIS A 306      46.982 113.949  18.245  1.00 98.68           H
ATOM   4244  N   SER A 307      39.856 111.193  18.857  1.00 50.03           N
ATOM   4245  CA  SER A 307      38.450 110.839  18.723  1.00 42.86           C
ATOM   4246  C   SER A 307      37.556 112.060  18.482  1.00 59.54           C
ATOM   4247  O   SER A 307      37.834 113.190  18.898  1.00 53.66           O
ATOM   4248  CB  SER A 307      37.987 110.106  19.981  1.00 47.80           C
ATOM   4249  OG  SER A 307      36.804 109.374  19.709  1.00 54.49           O
ATOM   4250  H   SER A 307      40.322 110.929  19.711  1.00 60.04           H
ATOM   4251  HA  SER A 307      38.353 110.149  17.890  1.00 51.43           H
ATOM   4252  HB2 SER A 307      38.771 109.431  20.309  1.00 57.37           H
ATOM   4253  HB3 SER A 307      37.794 110.820  20.782  1.00 57.37           H
ATOM   4254  HG  SER A 307      36.786 108.609  20.290  1.00 65.39           H
ATOM   4255  N   SER A 308      36.444 111.776  17.805  1.00 43.99           N
ATOM   4256  CA  SER A 308      35.380 112.699  17.458  1.00 29.69           C
ATOM   4257  C   SER A 308      34.178 111.896  16.954  1.00 35.14           C
ATOM   4258  O   SER A 308      34.351 110.738  16.572  1.00 31.37           O
ATOM   4259  CB  SER A 308      35.880 113.660  16.377  1.00 34.70           C
ATOM   4260  OG  SER A 308      36.046 112.985  15.158  1.00 37.12           O
ATOM   4261  H   SER A 308      36.299 110.819  17.519  1.00 52.80           H
ATOM   4262  HA  SER A 308      35.089 113.270  18.332  1.00 35.63           H
ATOM   4263  HB2 SER A 308      35.162 114.455  16.221  1.00 41.65           H
ATOM   4264  HB3 SER A 308      36.823 114.111  16.675  1.00 41.65           H
ATOM   4265  HG  SER A 308      36.990 112.889  14.973  1.00 44.54           H
ATOM   4266  N   PRO A 309      32.976 112.489  16.873  1.00 30.40           N
ATOM   4267  CA  PRO A 309      31.891 111.852  16.141  1.00 29.97           C
ATOM   4268  C   PRO A 309      32.258 111.578  14.675  1.00 22.16           C
ATOM   4269  O   PRO A 309      31.762 110.597  14.136  1.00 19.00           O
ATOM   4270  CB  PRO A 309      30.731 112.845  16.217  1.00 28.66           C
ATOM   4271  CG  PRO A 309      31.418 114.191  16.453  1.00 37.60           C
ATOM   4272  CD  PRO A 309      32.591 113.812  17.342  1.00 30.69           C
ATOM   4273  HA  PRO A 309      31.567 110.942  16.649  1.00 35.97           H
ATOM   4274  HB2 PRO A 309      30.056 112.841  15.360  1.00 34.39           H
ATOM   4275  HB3 PRO A 309      30.180 112.582  17.116  1.00 34.39           H
ATOM   4276  HG2 PRO A 309      31.730 114.634  15.506  1.00 45.13           H
ATOM   4277  HG3 PRO A 309      30.785 114.872  17.015  1.00 45.13           H
ATOM   4278  HD2 PRO A 309      33.365 114.563  17.203  1.00 36.83           H
ATOM   4279  HD3 PRO A 309      32.263 113.754  18.382  1.00 36.83           H
ATOM   4280  N   TYR A 310      33.138 112.380  14.044  1.00 23.44           N
ATOM   4281  CA  TYR A 310      33.558 112.164  12.654  1.00 23.31           C
ATOM   4282  C   TYR A 310      34.340 110.864  12.507  1.00 18.68           C
ATOM   4283  O   TYR A 310      34.103 110.127  11.559  1.00 15.43           O
ATOM   4284  CB  TYR A 310      34.441 113.312  12.148  1.00 23.25           C
ATOM   4285  CG  TYR A 310      33.896 114.670  12.503  1.00 26.87           C
ATOM   4286  CD1 TYR A 310      34.517 115.439  13.503  1.00 30.15           C
ATOM   4287  CD2 TYR A 310      32.685 115.084  11.933  1.00 30.19           C
ATOM   4288  CE1 TYR A 310      33.866 116.567  14.015  1.00 31.94           C
ATOM   4289  CE2 TYR A 310      32.034 116.215  12.432  1.00 35.86           C
ATOM   4290  CZ  TYR A 310      32.605 116.932  13.506  1.00 40.88           C
ATOM   4291  OH  TYR A 310      31.933 117.959  14.081  1.00 40.19           O
ATOM   4292  H   TYR A 310      33.532 113.169  14.534  1.00 28.13           H
ATOM   4293  HA  TYR A 310      32.660 112.117  12.034  1.00 27.98           H
ATOM   4294  HB2 TYR A 310      35.438 113.212  12.572  1.00 27.91           H
ATOM   4295  HB3 TYR A 310      34.519 113.232  11.064  1.00 27.91           H
ATOM   4296  HD1 TYR A 310      35.462 115.132  13.924  1.00 36.19           H
ATOM   4297  HD2 TYR A 310      32.219 114.501  11.157  1.00 36.23           H
ATOM   4298  HE1 TYR A 310      34.301 117.131  14.827  1.00 38.33           H
ATOM   4299  HE2 TYR A 310      31.068 116.480  12.039  1.00 43.04           H
ATOM   4300  HH  TYR A 310      31.240 118.313  13.517  1.00 48.24           H
ATOM   4301  N   LEU A 311      35.272 110.585  13.426  1.00 17.33           N
ATOM   4302  CA  LEU A 311      36.065 109.362  13.397  1.00 25.51           C
ATOM   4303  C   LEU A 311      35.170 108.135  13.586  1.00 20.72           C
ATOM   4304  O   LEU A 311      35.293 107.175  12.829  1.00 17.40           O
ATOM   4305  CB  LEU A 311      37.190 109.460  14.437  1.00 23.14           C
ATOM   4306  CG  LEU A 311      37.997 108.166  14.666  1.00 26.51           C
ATOM   4307  CD1 LEU A 311      38.569 107.522  13.409  1.00 42.61           C
ATOM   4308  CD2 LEU A 311      39.211 108.460  15.557  1.00 50.52           C
ATOM   4309  H   LEU A 311      35.425 111.237  14.182  1.00 20.81           H
ATOM   4310  HA  LEU A 311      36.527 109.298  12.412  1.00 30.62           H
ATOM   4311  HB2 LEU A 311      37.871 110.244  14.105  1.00 27.77           H
ATOM   4312  HB3 LEU A 311      36.768 109.774  15.393  1.00 27.77           H
ATOM   4313  HG  LEU A 311      37.372 107.443  15.191  1.00 31.81           H
ATOM   4314 HD11 LEU A 311      38.910 106.525  13.683  1.00 51.14           H
ATOM   4315 HD12 LEU A 311      37.827 107.426  12.621  1.00 51.14           H
ATOM   4316 HD13 LEU A 311      39.414 108.101  13.043  1.00 51.14           H
ATOM   4317 HD21 LEU A 311      39.856 107.584  15.609  1.00 60.63           H
ATOM   4318 HD22 LEU A 311      39.789 109.294  15.156  1.00 60.63           H
ATOM   4319 HD23 LEU A 311      38.877 108.690  16.561  1.00 60.63           H
ATOM   4320  N   ILE A 312      34.273 108.175  14.581  1.00 18.13           N
ATOM   4321  CA  ILE A 312      33.366 107.068  14.909  1.00 21.69           C
ATOM   4322  C   ILE A 312      32.406 106.800  13.742  1.00 15.88           C
ATOM   4323  O   ILE A 312      32.213 105.643  13.377  1.00 14.77           O
ATOM   4324  CB  ILE A 312      32.607 107.354  16.233  1.00 16.81           C
ATOM   4325  CG1 ILE A 312      33.516 107.639  17.444  1.00 27.08           C
ATOM   4326  CG2 ILE A 312      31.637 106.204  16.568  1.00 20.68           C
ATOM   4327  CD1 ILE A 312      34.369 106.464  17.893  1.00 41.09           C
ATOM   4328  H   ILE A 312      34.217 109.010  15.147  1.00 21.76           H
ATOM   4329  HA  ILE A 312      33.969 106.170  15.046  1.00 26.04           H
ATOM   4330  HB  ILE A 312      32.014 108.254  16.072  1.00 20.18           H
ATOM   4331 HG12 ILE A 312      34.192 108.454  17.222  1.00 32.50           H
ATOM   4332 HG13 ILE A 312      32.895 107.951  18.284  1.00 32.50           H
ATOM   4333 HG21 ILE A 312      31.166 106.373  17.538  1.00 24.82           H
ATOM   4334 HG22 ILE A 312      30.863 106.126  15.817  1.00 24.82           H
ATOM   4335 HG23 ILE A 312      32.176 105.261  16.584  1.00 24.82           H
ATOM   4336 HD11 ILE A 312      35.031 106.802  18.692  1.00 49.31           H
ATOM   4337 HD12 ILE A 312      33.747 105.652  18.267  1.00 49.31           H
ATOM   4338 HD13 ILE A 312      34.965 106.114  17.053  1.00 49.31           H
ATOM   4339  N   ALA A 313      31.820 107.854  13.154  1.00 15.85           N
ATOM   4340  CA  ALA A 313      30.972 107.757  11.964  1.00 13.94           C
ATOM   4341  C   ALA A 313      31.743 107.138  10.791  1.00 16.12           C
ATOM   4342  O   ALA A 313      31.186 106.320  10.071  1.00 14.19           O
ATOM   4343  CB  ALA A 313      30.439 109.153  11.604  1.00 18.40           C
ATOM   4344  H   ALA A 313      32.010 108.779  13.511  1.00 19.02           H
ATOM   4345  HA  ALA A 313      30.117 107.116  12.187  1.00 16.73           H
ATOM   4346  HB1 ALA A 313      29.792 109.089  10.730  1.00 22.09           H
ATOM   4347  HB2 ALA A 313      29.860 109.553  12.437  1.00 22.09           H
ATOM   4348  HB3 ALA A 313      31.266 109.827  11.384  1.00 22.09           H
ATOM   4349  N   PHE A 314      33.014 107.522  10.589  1.00 18.55           N
ATOM   4350  CA  PHE A 314      33.827 106.992   9.505  1.00 17.31           C
ATOM   4351  C   PHE A 314      34.046 105.486   9.709  1.00 15.87           C
ATOM   4352  O   PHE A 314      33.954 104.736   8.743  1.00 15.38           O
ATOM   4353  CB  PHE A 314      35.161 107.754   9.405  1.00 17.74           C
ATOM   4354  CG  PHE A 314      35.787 107.678   8.024  1.00 16.63           C
ATOM   4355  CD1 PHE A 314      35.761 108.802   7.180  1.00 16.20           C
ATOM   4356  CD2 PHE A 314      36.367 106.483   7.559  1.00 24.84           C
ATOM   4357  CE1 PHE A 314      36.327 108.739   5.898  1.00 22.58           C
ATOM   4358  CE2 PHE A 314      36.881 106.404   6.250  1.00 20.51           C
ATOM   4359  CZ  PHE A 314      36.873 107.536   5.423  1.00 20.17           C
ATOM   4360  H   PHE A 314      33.431 108.204  11.207  1.00 22.26           H
ATOM   4361  HA  PHE A 314      33.277 107.143   8.574  1.00 20.78           H
ATOM   4362  HB2 PHE A 314      34.986 108.804   9.627  1.00 21.30           H
ATOM   4363  HB3 PHE A 314      35.864 107.370  10.145  1.00 21.30           H
ATOM   4364  HD1 PHE A 314      35.309 109.725   7.516  1.00 19.45           H
ATOM   4365  HD2 PHE A 314      36.396 105.618   8.202  1.00 29.81           H
ATOM   4366  HE1 PHE A 314      36.338 109.620   5.278  1.00 27.10           H
ATOM   4367  HE2 PHE A 314      37.303 105.478   5.887  1.00 24.61           H
ATOM   4368  HZ  PHE A 314      37.292 107.486   4.429  1.00 24.20           H
ATOM   4369  N   LEU A 315      34.313 105.037  10.947  1.00 15.75           N
ATOM   4370  CA  LEU A 315      34.410 103.617  11.272  1.00 16.70           C
ATOM   4371  C   LEU A 315      33.122 102.875  10.923  1.00 15.17           C
ATOM   4372  O   LEU A 315      33.213 101.789  10.363  1.00 15.12           O
ATOM   4373  CB  LEU A 315      34.748 103.394  12.756  1.00 14.58           C
ATOM   4374  CG  LEU A 315      36.144 103.886  13.186  1.00 19.72           C
ATOM   4375  CD1 LEU A 315      36.266 103.779  14.710  1.00 20.84           C
ATOM   4376  CD2 LEU A 315      37.243 103.075  12.505  1.00 21.57           C
ATOM   4377  H   LEU A 315      34.380 105.700  11.709  1.00 18.91           H
ATOM   4378  HA  LEU A 315      35.204 103.187  10.663  1.00 20.04           H
ATOM   4379  HB2 LEU A 315      34.001 103.908  13.356  1.00 17.50           H
ATOM   4380  HB3 LEU A 315      34.662 102.328  12.978  1.00 17.50           H
ATOM   4381  HG  LEU A 315      36.277 104.923  12.891  1.00 23.67           H
ATOM   4382 HD11 LEU A 315      37.245 104.140  15.028  1.00 25.01           H
ATOM   4383 HD12 LEU A 315      35.500 104.388  15.188  1.00 25.01           H
ATOM   4384 HD13 LEU A 315      36.148 102.741  15.022  1.00 25.01           H
ATOM   4385 HD21 LEU A 315      38.215 103.383  12.892  1.00 25.89           H
ATOM   4386 HD22 LEU A 315      37.086 102.015  12.702  1.00 25.89           H
ATOM   4387 HD23 LEU A 315      37.237 103.250  11.431  1.00 25.89           H
ATOM   4388  N   VAL A 316      31.942 103.429  11.245  1.00 14.71           N
ATOM   4389  CA  VAL A 316      30.680 102.801  10.861  1.00 15.18           C
ATOM   4390  C   VAL A 316      30.637 102.654   9.342  1.00 17.25           C
ATOM   4391  O   VAL A 316      30.353 101.559   8.886  1.00 14.84           O
ATOM   4392  CB  VAL A 316      29.439 103.534  11.416  1.00 16.01           C
ATOM   4393  CG1 VAL A 316      28.153 102.859  10.907  1.00 12.28           C
ATOM   4394  CG2 VAL A 316      29.416 103.498  12.951  1.00 19.42           C
ATOM   4395  H   VAL A 316      31.915 104.329  11.705  1.00 17.66           H
ATOM   4396  HA  VAL A 316      30.673 101.799  11.292  1.00 18.22           H
ATOM   4397  HB  VAL A 316      29.447 104.570  11.078  1.00 19.22           H
ATOM   4398 HG11 VAL A 316      27.283 103.307  11.383  1.00 14.74           H
ATOM   4399 HG12 VAL A 316      28.057 102.984   9.828  1.00 14.74           H
ATOM   4400 HG13 VAL A 316      28.165 101.796  11.147  1.00 14.74           H
ATOM   4401 HG21 VAL A 316      28.544 104.038  13.319  1.00 23.31           H
ATOM   4402 HG22 VAL A 316      29.359 102.463  13.286  1.00 23.31           H
ATOM   4403 HG23 VAL A 316      30.311 103.960  13.361  1.00 23.31           H
ATOM   4404  N   ASP A 317      30.946 103.704   8.569  1.00 17.35           N
ATOM   4405  CA  ASP A 317      30.944 103.650   7.112  1.00 16.12           C
ATOM   4406  C   ASP A 317      31.910 102.583   6.565  1.00 22.45           C
ATOM   4407  O   ASP A 317      31.571 101.897   5.598  1.00 17.10           O
ATOM   4408  CB  ASP A 317      31.307 105.016   6.524  1.00 18.04           C
ATOM   4409  CG  ASP A 317      30.462 106.197   6.988  1.00 34.30           C
ATOM   4410  OD1 ASP A 317      29.292 105.998   7.375  1.00 30.13           O
ATOM   4411  OD2 ASP A 317      31.009 107.318   6.917  1.00 33.79           O1-
ATOM   4412  H   ASP A 317      31.135 104.598   9.004  1.00 20.83           H
ATOM   4413  HA  ASP A 317      29.935 103.400   6.785  1.00 19.35           H
ATOM   4414  HB2 ASP A 317      32.365 105.243   6.656  1.00 21.65           H
ATOM   4415  HB3 ASP A 317      31.154 104.946   5.448  1.00 21.65           H
ATOM   4416  N   ILE A 318      33.101 102.419   7.162  1.00 18.06           N
ATOM   4417  CA  ILE A 318      34.015 101.336   6.789  1.00 19.84           C
ATOM   4418  C   ILE A 318      33.334  99.989   7.032  1.00 20.71           C
ATOM   4419  O   ILE A 318      33.315  99.159   6.126  1.00 20.37           O
ATOM   4420  CB  ILE A 318      35.384 101.439   7.500  1.00 15.84           C
ATOM   4421  CG1 ILE A 318      36.179 102.672   7.020  1.00 20.41           C
ATOM   4422  CG2 ILE A 318      36.209 100.155   7.254  1.00 18.46           C
ATOM   4423  CD1 ILE A 318      37.411 102.989   7.878  1.00 14.52           C
ATOM   4424  H   ILE A 318      33.343 103.000   7.954  1.00 21.68           H
ATOM   4425  HA  ILE A 318      34.199 101.420   5.717  1.00 23.81           H
ATOM   4426  HB  ILE A 318      35.200 101.534   8.571  1.00 19.02           H
ATOM   4427 HG12 ILE A 318      36.510 102.511   5.996  1.00 24.50           H
ATOM   4428 HG13 ILE A 318      35.535 103.551   7.025  1.00 24.50           H
ATOM   4429 HG21 ILE A 318      37.185 100.228   7.723  1.00 22.16           H
ATOM   4430 HG22 ILE A 318      35.714  99.292   7.694  1.00 22.16           H
ATOM   4431 HG23 ILE A 318      36.331  99.988   6.183  1.00 22.16           H
ATOM   4432 HD11 ILE A 318      37.877 103.904   7.517  1.00 17.43           H
ATOM   4433 HD12 ILE A 318      37.117 103.124   8.918  1.00 17.43           H
ATOM   4434 HD13 ILE A 318      38.149 102.194   7.800  1.00 17.43           H
ATOM   4435  N   TYR A 319      32.765  99.767   8.222  1.00 22.18           N
ATOM   4436  CA  TYR A 319      32.109  98.507   8.545  1.00 20.42           C
ATOM   4437  C   TYR A 319      30.910  98.217   7.644  1.00 20.03           C
ATOM   4438  O   TYR A 319      30.738  97.061   7.273  1.00 19.67           O
ATOM   4439  CB  TYR A 319      31.719  98.460  10.025  1.00 17.42           C
ATOM   4440  CG  TYR A 319      32.860  98.500  11.028  1.00 20.84           C
ATOM   4441  CD1 TYR A 319      32.674  99.180  12.245  1.00 21.51           C
ATOM   4442  CD2 TYR A 319      34.092  97.863  10.767  1.00 19.42           C
ATOM   4443  CE1 TYR A 319      33.704  99.224  13.199  1.00 21.46           C
ATOM   4444  CE2 TYR A 319      35.123  97.891  11.722  1.00 21.44           C
ATOM   4445  CZ  TYR A 319      34.929  98.569  12.942  1.00 22.67           C
ATOM   4446  OH  TYR A 319      35.918  98.591  13.871  1.00 26.70           O
ATOM   4447  H   TYR A 319      32.779 100.492   8.926  1.00 26.62           H
ATOM   4448  HA  TYR A 319      32.822  97.706   8.360  1.00 24.51           H
ATOM   4449  HB2 TYR A 319      31.027  99.276  10.234  1.00 20.91           H
ATOM   4450  HB3 TYR A 319      31.183  97.526  10.192  1.00 20.91           H
ATOM   4451  HD1 TYR A 319      31.740  99.682  12.446  1.00 25.82           H
ATOM   4452  HD2 TYR A 319      34.253  97.333   9.843  1.00 23.31           H
ATOM   4453  HE1 TYR A 319      33.556  99.749  14.131  1.00 25.76           H
ATOM   4454  HE2 TYR A 319      36.058  97.391  11.520  1.00 25.73           H
ATOM   4455  HH  TYR A 319      36.665  98.037  13.627  1.00 32.05           H
ATOM   4456  N   GLU A 320      30.098  99.221   7.278  1.00 16.39           N
ATOM   4457  CA  GLU A 320      28.992  99.026   6.336  1.00 22.48           C
ATOM   4458  C   GLU A 320      29.515  98.428   5.024  1.00 18.01           C
ATOM   4459  O   GLU A 320      28.940  97.471   4.505  1.00 20.23           O
ATOM   4460  CB  GLU A 320      28.285 100.329   5.933  1.00 19.09           C
ATOM   4461  CG  GLU A 320      27.668 101.202   7.022  1.00 31.25           C
ATOM   4462  CD  GLU A 320      27.003 102.463   6.479  1.00 39.93           C
ATOM   4463  OE1 GLU A 320      27.479 103.005   5.455  1.00 44.23           O
ATOM   4464  OE2 GLU A 320      26.014 102.878   7.116  1.00 53.10           O1-
ATOM   4465  H   GLU A 320      30.280 100.156   7.616  1.00 19.67           H
ATOM   4466  HA  GLU A 320      28.262  98.351   6.786  1.00 26.99           H
ATOM   4467  HB2 GLU A 320      28.997 100.946   5.387  1.00 22.92           H
ATOM   4468  HB3 GLU A 320      27.485 100.066   5.238  1.00 22.92           H
ATOM   4469  HG2 GLU A 320      26.985 100.656   7.664  1.00 37.51           H
ATOM   4470  HG3 GLU A 320      28.466 101.560   7.642  1.00 37.51           H
ATOM   4471  N   ASP A 321      30.578  99.026   4.465  1.00 19.41           N
ATOM   4472  CA  ASP A 321      31.098  98.614   3.171  1.00 21.09           C
ATOM   4473  C   ASP A 321      31.752  97.224   3.285  1.00 19.46           C
ATOM   4474  O   ASP A 321      31.628  96.422   2.362  1.00 17.68           O
ATOM   4475  CB  ASP A 321      32.073  99.675   2.643  1.00 20.78           C
ATOM   4476  CG  ASP A 321      32.331  99.428   1.160  1.00 28.85           C
ATOM   4477  OD1 ASP A 321      31.350  99.516   0.394  1.00 24.70           O
ATOM   4478  OD2 ASP A 321      33.498  99.174   0.800  1.00 22.09           O1-
ATOM   4479  H   ASP A 321      31.016  99.813   4.928  1.00 23.30           H
ATOM   4480  HA  ASP A 321      30.253  98.550   2.485  1.00 25.31           H
ATOM   4481  HB2 ASP A 321      31.577 100.641   2.742  1.00 24.95           H
ATOM   4482  HB3 ASP A 321      33.003  99.663   3.213  1.00 24.95           H
ATOM   4483  N   MET A 322      32.422  96.923   4.411  1.00 16.37           N
ATOM   4484  CA  MET A 322      32.980  95.597   4.695  1.00 22.03           C
ATOM   4485  C   MET A 322      31.904  94.516   4.649  1.00 19.72           C
ATOM   4486  O   MET A 322      32.093  93.485   4.003  1.00 19.65           O
ATOM   4487  CB  MET A 322      33.686  95.570   6.059  1.00 22.04           C
ATOM   4488  CG  MET A 322      35.016  96.335   6.063  1.00 24.57           C
ATOM   4489  SD  MET A 322      35.863  96.310   7.669  1.00 25.26           S
ATOM   4490  CE  MET A 322      36.486  94.605   7.655  1.00 28.15           C
ATOM   4491  H   MET A 322      32.488  97.626   5.137  1.00 19.65           H
ATOM   4492  HA  MET A 322      33.721  95.366   3.929  1.00 26.44           H
ATOM   4493  HB2 MET A 322      33.032  95.987   6.822  1.00 26.45           H
ATOM   4494  HB3 MET A 322      33.885  94.536   6.329  1.00 26.45           H
ATOM   4495  HG2 MET A 322      35.675  95.877   5.326  1.00 29.49           H
ATOM   4496  HG3 MET A 322      34.856  97.368   5.766  1.00 29.49           H
ATOM   4497  HE1 MET A 322      37.055  94.417   8.565  1.00 33.79           H
ATOM   4498  HE2 MET A 322      35.652  93.907   7.609  1.00 33.79           H
ATOM   4499  HE3 MET A 322      37.138  94.457   6.793  1.00 33.79           H
ATOM   4500  N   LEU A 323      30.787  94.745   5.345  1.00 20.21           N
ATOM   4501  CA  LEU A 323      29.678  93.801   5.395  1.00 20.79           C
ATOM   4502  C   LEU A 323      29.030  93.620   4.020  1.00 20.62           C
ATOM   4503  O   LEU A 323      28.542  92.539   3.723  1.00 23.83           O
ATOM   4504  CB  LEU A 323      28.644  94.267   6.426  1.00 21.34           C
ATOM   4505  CG  LEU A 323      29.149  94.280   7.883  1.00 21.74           C
ATOM   4506  CD1 LEU A 323      28.196  95.097   8.755  1.00 22.14           C
ATOM   4507  CD2 LEU A 323      29.278  92.858   8.437  1.00 20.38           C
ATOM   4508  H   LEU A 323      30.686  95.617   5.849  1.00 24.26           H
ATOM   4509  HA  LEU A 323      30.069  92.834   5.709  1.00 24.95           H
ATOM   4510  HB2 LEU A 323      28.322  95.273   6.148  1.00 25.61           H
ATOM   4511  HB3 LEU A 323      27.784  93.608   6.369  1.00 25.61           H
ATOM   4512  HG  LEU A 323      30.135  94.733   7.915  1.00 26.09           H
ATOM   4513 HD11 LEU A 323      28.577  95.144   9.774  1.00 26.58           H
ATOM   4514 HD12 LEU A 323      28.135  96.112   8.363  1.00 26.58           H
ATOM   4515 HD13 LEU A 323      27.204  94.642   8.759  1.00 26.58           H
ATOM   4516 HD21 LEU A 323      29.533  92.897   9.495  1.00 24.46           H
ATOM   4517 HD22 LEU A 323      28.339  92.316   8.319  1.00 24.46           H
ATOM   4518 HD23 LEU A 323      30.077  92.336   7.915  1.00 24.46           H
ATOM   4519  N   GLU A 324      29.015  94.665   3.192  1.00 19.55           N
ATOM   4520  CA  GLU A 324      28.453  94.639   1.849  1.00 25.34           C
ATOM   4521  C   GLU A 324      29.372  93.895   0.849  1.00 31.03           C
ATOM   4522  O   GLU A 324      28.932  93.555  -0.245  1.00 31.67           O
ATOM   4523  CB  GLU A 324      28.157  96.099   1.450  1.00 28.47           C
ATOM   4524  CG  GLU A 324      27.158  96.243   0.298  1.00 48.68           C
ATOM   4525  CD  GLU A 324      25.744  95.876   0.758  1.00 50.63           C
ATOM   4526  OE1 GLU A 324      25.235  96.557   1.678  1.00 56.37           O
ATOM   4527  OE2 GLU A 324      25.192  94.915   0.184  1.00 57.21           O1-
ATOM   4528  H   GLU A 324      29.398  95.544   3.512  1.00 23.46           H
ATOM   4529  HA  GLU A 324      27.504  94.105   1.895  1.00 30.41           H
ATOM   4530  HB2 GLU A 324      27.764  96.641   2.310  1.00 34.17           H
ATOM   4531  HB3 GLU A 324      29.090  96.582   1.158  1.00 34.17           H
ATOM   4532  HG2 GLU A 324      27.160  97.304   0.042  1.00 58.42           H
ATOM   4533  HG3 GLU A 324      27.465  95.652  -0.565  1.00 58.42           H
ATOM   4534  N   ASN A 325      30.640  93.638   1.220  1.00 25.06           N
ATOM   4535  CA  ASN A 325      31.684  92.998   0.409  1.00 36.41           C
ATOM   4536  C   ASN A 325      32.194  91.687   1.025  1.00 39.64           C
ATOM   4537  O   ASN A 325      33.364  91.340   0.857  1.00 39.10           O
ATOM   4538  CB  ASN A 325      32.828  94.002   0.165  1.00 25.22           C
ATOM   4539  CG  ASN A 325      32.453  95.020  -0.898  1.00 33.05           C
ATOM   4540  OD1 ASN A 325      32.426  94.688  -2.081  1.00 39.69           O
ATOM   4541  ND2 ASN A 325      32.196  96.262  -0.504  1.00 31.44           N
ATOM   4542  H   ASN A 325      30.923  93.947   2.141  1.00 30.07           H
ATOM   4543  HA  ASN A 325      31.267  92.734  -0.564  1.00 43.69           H
ATOM   4544  HB2 ASN A 325      33.113  94.489   1.100  1.00 30.27           H
ATOM   4545  HB3 ASN A 325      33.675  93.452  -0.241  1.00 30.27           H
ATOM   4546 HD21 ASN A 325      31.949  96.969  -1.179  1.00 37.74           H
ATOM   4547 HD22 ASN A 325      32.215  96.490   0.480  1.00 37.74           H
ATOM   4548  N   GLN A 326      31.305  90.938   1.694  1.00 37.83           N
ATOM   4549  CA  GLN A 326      31.569  89.589   2.197  1.00 51.25           C
ATOM   4550  C   GLN A 326      32.880  89.525   2.995  1.00 47.78           C
ATOM   4551  O   GLN A 326      33.717  88.656   2.754  1.00 40.39           O
ATOM   4552  CB  GLN A 326      31.527  88.558   1.042  1.00 51.42           C
ATOM   4553  CG  GLN A 326      30.175  88.399   0.320  1.00 58.87           C
ATOM   4554  CD  GLN A 326      29.111  87.731   1.202  1.00 60.06           C
ATOM   4555  OE1 GLN A 326      28.678  88.277   2.214  1.00 69.87           O
ATOM   4556  NE2 GLN A 326      28.663  86.532   0.830  1.00 62.90           N
ATOM   4557  H   GLN A 326      30.359  91.286   1.781  1.00 45.40           H
ATOM   4558  HA  GLN A 326      30.780  89.349   2.905  1.00 61.51           H
ATOM   4559  HB2 GLN A 326      32.284  88.819   0.301  1.00 61.71           H
ATOM   4560  HB3 GLN A 326      31.793  87.578   1.442  1.00 61.71           H
ATOM   4561  HG2 GLN A 326      29.835  89.400   0.059  1.00 70.64           H
ATOM   4562  HG3 GLN A 326      30.323  87.822  -0.594  1.00 70.64           H
ATOM   4563 HE21 GLN A 326      29.020  86.088   0.000  1.00 75.49           H
ATOM   4564 HE22 GLN A 326      27.956  86.082   1.390  1.00 75.49           H
ATOM   4565  N   CYS A 327      33.065  90.446   3.954  1.00 44.29           N
ATOM   4566  CA  CYS A 327      34.254  90.454   4.799  1.00 32.36           C
ATOM   4567  C   CYS A 327      34.321  89.161   5.627  1.00 41.60           C
ATOM   4568  O   CYS A 327      33.305  88.520   5.912  1.00 37.26           O
ATOM   4569  CB  CYS A 327      34.275  91.695   5.713  1.00 39.12           C
ATOM   4570  SG  CYS A 327      32.954  91.743   6.940  1.00 33.12           S
ATOM   4571  H   CYS A 327      32.373  91.166   4.106  1.00 53.15           H
ATOM   4572  HA  CYS A 327      35.143  90.522   4.159  1.00 38.84           H
ATOM   4573  HB2 CYS A 327      35.223  91.719   6.257  1.00 46.95           H
ATOM   4574  HB3 CYS A 327      34.188  92.591   5.096  1.00 46.95           H
ATOM   4575  HG  CYS A 327      33.386  92.887   7.407  1.00 39.74           H
ATOM   4576  N   ASP A 328      35.541  88.809   6.036  1.00 39.95           N
ATOM   4577  CA  ASP A 328      35.757  87.767   7.025  1.00 44.52           C
ATOM   4578  C   ASP A 328      35.302  88.325   8.390  1.00 46.81           C
ATOM   4579  O   ASP A 328      35.290  89.540   8.613  1.00 38.47           O
ATOM   4580  CB  ASP A 328      37.253  87.412   7.006  1.00 55.77           C
ATOM   4581  CG  ASP A 328      37.541  85.975   7.443  1.00 69.24           C
ATOM   4582  OD1 ASP A 328      36.795  85.449   8.299  1.00 73.96           O
ATOM   4583  OD2 ASP A 328      38.515  85.414   6.894  1.00 75.37           O1-
ATOM   4584  H   ASP A 328      36.337  89.365   5.767  1.00 47.95           H
ATOM   4585  HA  ASP A 328      35.178  86.879   6.765  1.00 53.42           H
ATOM   4586  HB2 ASP A 328      37.713  87.606   6.035  1.00 66.93           H
ATOM   4587  HB3 ASP A 328      37.753  88.066   7.722  1.00 66.93           H
ATOM   4588  N   ASN A 329      34.917  87.430   9.305  1.00 37.33           N
ATOM   4589  CA  ASN A 329      34.442  87.765  10.648  1.00 45.05           C
ATOM   4590  C   ASN A 329      33.218  88.698  10.600  1.00 30.63           C
ATOM   4591  O   ASN A 329      33.173  89.703  11.311  1.00 26.57           O
ATOM   4592  CB  ASN A 329      35.584  88.334  11.514  1.00 39.46           C
ATOM   4593  CG  ASN A 329      36.808  87.420  11.549  1.00 59.07           C
ATOM   4594  OD1 ASN A 329      36.720  86.272  11.979  1.00 58.08           O
ATOM   4595  ND2 ASN A 329      37.968  87.938  11.152  1.00 41.67           N
ATOM   4596  H   ASN A 329      35.032  86.448   9.085  1.00 44.80           H
ATOM   4597  HA  ASN A 329      34.116  86.830  11.103  1.00 54.07           H
ATOM   4598  HB2 ASN A 329      35.851  89.344  11.202  1.00 47.35           H
ATOM   4599  HB3 ASN A 329      35.188  88.355  12.528  1.00 47.35           H
ATOM   4600 HD21 ASN A 329      38.793  87.358  11.173  1.00 50.01           H
ATOM   4601 HD22 ASN A 329      38.011  88.887  10.811  1.00 50.01           H
ATOM   4602  N   LYS A 330      32.219  88.336   9.781  1.00 26.13           N
ATOM   4603  CA  LYS A 330      31.014  89.130   9.539  1.00 31.71           C
ATOM   4604  C   LYS A 330      30.258  89.458  10.831  1.00 27.64           C
ATOM   4605  O   LYS A 330      29.849  90.602  11.007  1.00 26.58           O
ATOM   4606  CB  LYS A 330      30.123  88.398   8.524  1.00 32.51           C
ATOM   4607  CG  LYS A 330      29.000  89.290   7.987  1.00 46.43           C
ATOM   4608  CD  LYS A 330      28.125  88.570   6.941  1.00 63.50           C
ATOM   4609  CE  LYS A 330      27.628  89.522   5.846  1.00 62.48           C
ATOM   4610  NZ  LYS A 330      28.738  90.003   5.004  1.00 48.62           N1+
ATOM   4611  H   LYS A 330      32.332  87.493   9.236  1.00 31.37           H
ATOM   4612  HA  LYS A 330      31.333  90.072   9.092  1.00 38.06           H
ATOM   4613  HB2 LYS A 330      30.743  88.095   7.679  1.00 39.02           H
ATOM   4614  HB3 LYS A 330      29.695  87.504   8.981  1.00 39.02           H
ATOM   4615  HG2 LYS A 330      28.361  89.596   8.816  1.00 55.72           H
ATOM   4616  HG3 LYS A 330      29.450  90.179   7.553  1.00 55.72           H
ATOM   4617  HD2 LYS A 330      28.678  87.751   6.479  1.00 76.20           H
ATOM   4618  HD3 LYS A 330      27.252  88.148   7.439  1.00 76.20           H
ATOM   4619  HE2 LYS A 330      26.942  88.958   5.213  1.00 74.98           H
ATOM   4620  HE3 LYS A 330      27.084  90.364   6.275  1.00 74.98           H
ATOM   4621  HZ1 LYS A 330      28.531  90.942   4.689  1.00 58.35           H
ATOM   4622  HZ2 LYS A 330      29.597  90.009   5.533  1.00 58.35           H
ATOM   4623  HZ3 LYS A 330      28.836  89.409   4.192  1.00 58.35           H
ATOM   4624  N   GLU A 331      30.098  88.479  11.729  1.00 28.16           N
ATOM   4625  CA  GLU A 331      29.380  88.667  12.984  1.00 27.82           C
ATOM   4626  C   GLU A 331      30.112  89.653  13.898  1.00 27.46           C
ATOM   4627  O   GLU A 331      29.466  90.491  14.524  1.00 25.32           O
ATOM   4628  CB  GLU A 331      29.153  87.330  13.721  1.00 30.85           C
ATOM   4629  CG  GLU A 331      28.255  86.340  12.957  1.00 33.65           C
ATOM   4630  CD  GLU A 331      26.757  86.674  12.915  1.00 56.62           C
ATOM   4631  OE1 GLU A 331      26.028  85.889  12.269  1.00 64.48           O
ATOM   4632  OE2 GLU A 331      26.344  87.701  13.498  1.00 43.35           O1-
ATOM   4633  H   GLU A 331      30.439  87.553  11.518  1.00 33.80           H
ATOM   4634  HA  GLU A 331      28.406  89.092  12.742  1.00 33.38           H
ATOM   4635  HB2 GLU A 331      30.117  86.854  13.891  1.00 37.03           H
ATOM   4636  HB3 GLU A 331      28.714  87.527  14.700  1.00 37.03           H
ATOM   4637  HG2 GLU A 331      28.608  86.191  11.936  1.00 40.39           H
ATOM   4638  HG3 GLU A 331      28.352  85.351  13.407  1.00 40.39           H
ATOM   4639  N   ASP A 332      31.448  89.567  13.977  1.00 24.13           N
ATOM   4640  CA  ASP A 332      32.249  90.498  14.753  1.00 27.67           C
ATOM   4641  C   ASP A 332      32.109  91.922  14.195  1.00 28.08           C
ATOM   4642  O   ASP A 332      31.891  92.842  14.975  1.00 20.87           O
ATOM   4643  CB  ASP A 332      33.714  90.038  14.792  1.00 26.32           C
ATOM   4644  CG  ASP A 332      34.553  90.992  15.637  1.00 36.75           C
ATOM   4645  OD1 ASP A 332      34.333  91.005  16.868  1.00 50.31           O
ATOM   4646  OD2 ASP A 332      35.405  91.700  15.052  1.00 38.18           O1-
ATOM   4647  H   ASP A 332      31.936  88.878  13.421  1.00 28.96           H
ATOM   4648  HA  ASP A 332      31.871  90.483  15.776  1.00 33.21           H
ATOM   4649  HB2 ASP A 332      33.728  89.054  15.263  1.00 31.58           H
ATOM   4650  HB3 ASP A 332      34.108  89.993  13.778  1.00 31.58           H
ATOM   4651  N   ILE A 333      32.219  92.109  12.871  1.00 18.96           N
ATOM   4652  CA  ILE A 333      32.112  93.424  12.240  1.00 18.64           C
ATOM   4653  C   ILE A 333      30.724  94.027  12.478  1.00 17.09           C
ATOM   4654  O   ILE A 333      30.630  95.215  12.787  1.00 17.28           O
ATOM   4655  CB  ILE A 333      32.485  93.339  10.744  1.00 19.54           C
ATOM   4656  CG1 ILE A 333      33.976  92.956  10.544  1.00 25.10           C
ATOM   4657  CG2 ILE A 333      32.154  94.645   9.993  1.00 19.01           C
ATOM   4658  CD1 ILE A 333      35.014  93.905  11.162  1.00 24.79           C
ATOM   4659  H   ILE A 333      32.377  91.308  12.273  1.00 22.76           H
ATOM   4660  HA  ILE A 333      32.824  94.083  12.735  1.00 22.37           H
ATOM   4661  HB  ILE A 333      31.879  92.549  10.296  1.00 23.45           H
ATOM   4662 HG12 ILE A 333      34.152  91.968  10.962  1.00 30.13           H
ATOM   4663 HG13 ILE A 333      34.175  92.884   9.474  1.00 30.13           H
ATOM   4664 HG21 ILE A 333      32.468  94.564   8.952  1.00 22.82           H
ATOM   4665 HG22 ILE A 333      31.084  94.840  10.011  1.00 22.82           H
ATOM   4666 HG23 ILE A 333      32.666  95.484  10.459  1.00 22.82           H
ATOM   4667 HD11 ILE A 333      36.014  93.560  10.906  1.00 29.75           H
ATOM   4668 HD12 ILE A 333      34.887  94.914  10.771  1.00 29.75           H
ATOM   4669 HD13 ILE A 333      34.927  93.911  12.248  1.00 29.75           H
ATOM   4670  N   LEU A 334      29.664  93.224  12.332  1.00 17.81           N
ATOM   4671  CA  LEU A 334      28.290  93.655  12.557  1.00 15.90           C
ATOM   4672  C   LEU A 334      28.103  94.114  14.006  1.00 16.68           C
ATOM   4673  O   LEU A 334      27.557  95.188  14.229  1.00 13.80           O
ATOM   4674  CB  LEU A 334      27.308  92.533  12.172  1.00 16.57           C
ATOM   4675  CG  LEU A 334      25.831  92.865  12.489  1.00 19.12           C
ATOM   4676  CD1 LEU A 334      25.341  94.113  11.730  1.00 20.62           C
ATOM   4677  CD2 LEU A 334      24.939  91.665  12.139  1.00 21.91           C
ATOM   4678  H   LEU A 334      29.814  92.259  12.069  1.00 21.37           H
ATOM   4679  HA  LEU A 334      28.106  94.506  11.902  1.00 19.08           H
ATOM   4680  HB2 LEU A 334      27.408  92.334  11.104  1.00 19.89           H
ATOM   4681  HB3 LEU A 334      27.584  91.626  12.710  1.00 19.89           H
ATOM   4682  HG  LEU A 334      25.730  93.048  13.559  1.00 22.95           H
ATOM   4683 HD11 LEU A 334      24.291  94.293  11.960  1.00 24.74           H
ATOM   4684 HD12 LEU A 334      25.908  94.994  12.027  1.00 24.74           H
ATOM   4685 HD13 LEU A 334      25.446  93.963  10.654  1.00 24.74           H
ATOM   4686 HD21 LEU A 334      23.905  91.882  12.410  1.00 26.29           H
ATOM   4687 HD22 LEU A 334      24.992  91.457  11.070  1.00 26.29           H
ATOM   4688 HD23 LEU A 334      25.270  90.785  12.691  1.00 26.29           H
ATOM   4689  N   ASN A 335      28.579  93.328  14.980  1.00 17.10           N
ATOM   4690  CA  ASN A 335      28.561  93.689  16.388  1.00 19.74           C
ATOM   4691  C   ASN A 335      29.285  95.024  16.641  1.00 17.10           C
ATOM   4692  O   ASN A 335      28.727  95.868  17.337  1.00 16.56           O
ATOM   4693  CB  ASN A 335      29.142  92.534  17.226  1.00 24.22           C
ATOM   4694  CG  ASN A 335      29.124  92.885  18.716  1.00 34.04           C
ATOM   4695  OD1 ASN A 335      28.107  92.717  19.380  1.00 56.01           O
ATOM   4696  ND2 ASN A 335      30.215  93.436  19.245  1.00 43.36           N
ATOM   4697  H   ASN A 335      29.011  92.449  14.730  1.00 20.53           H
ATOM   4698  HA  ASN A 335      27.516  93.814  16.679  1.00 23.69           H
ATOM   4699  HB2 ASN A 335      28.485  91.677  17.074  1.00 29.07           H
ATOM   4700  HB3 ASN A 335      30.154  92.300  16.899  1.00 29.07           H
ATOM   4701 HD21 ASN A 335      30.191  93.763  20.203  1.00 52.03           H
ATOM   4702 HD22 ASN A 335      31.035  93.593  18.681  1.00 52.03           H
ATOM   4703  N   LYS A 336      30.492  95.236  16.084  1.00 19.55           N
ATOM   4704  CA  LYS A 336      31.223  96.499  16.220  1.00 15.88           C
ATOM   4705  C   LYS A 336      30.408  97.675  15.656  1.00 14.19           C
ATOM   4706  O   LYS A 336      30.322  98.724  16.284  1.00 14.76           O
ATOM   4707  CB  LYS A 336      32.586  96.468  15.502  1.00 21.20           C
ATOM   4708  CG  LYS A 336      33.621  95.416  15.928  1.00 30.10           C
ATOM   4709  CD  LYS A 336      34.285  95.613  17.286  1.00 41.55           C
ATOM   4710  CE  LYS A 336      35.211  94.424  17.607  1.00 53.16           C
ATOM   4711  NZ  LYS A 336      36.210  94.174  16.546  1.00 43.55           N1+
ATOM   4712  H   LYS A 336      30.901  94.510  15.509  1.00 23.47           H
ATOM   4713  HA  LYS A 336      31.388  96.681  17.283  1.00 19.06           H
ATOM   4714  HB2 LYS A 336      32.417  96.336  14.434  1.00 25.44           H
ATOM   4715  HB3 LYS A 336      33.047  97.448  15.628  1.00 25.44           H
ATOM   4716  HG2 LYS A 336      33.180  94.437  15.937  1.00 36.12           H
ATOM   4717  HG3 LYS A 336      34.400  95.427  15.165  1.00 36.12           H
ATOM   4718  HD2 LYS A 336      34.859  96.540  17.291  1.00 49.87           H
ATOM   4719  HD3 LYS A 336      33.513  95.670  18.055  1.00 49.87           H
ATOM   4720  HE2 LYS A 336      35.708  94.569  18.567  1.00 63.79           H
ATOM   4721  HE3 LYS A 336      34.579  93.537  17.682  1.00 63.79           H
ATOM   4722  HZ1 LYS A 336      37.059  93.809  16.949  1.00 52.26           H
ATOM   4723  HZ2 LYS A 336      35.844  93.482  15.900  1.00 52.26           H
ATOM   4724  HZ3 LYS A 336      36.402  95.027  16.043  1.00 52.26           H
ATOM   4725  N   ALA A 337      29.832  97.507  14.465  1.00 16.02           N
ATOM   4726  CA  ALA A 337      29.104  98.558  13.771  1.00 16.73           C
ATOM   4727  C   ALA A 337      27.871  98.975  14.572  1.00 13.39           C
ATOM   4728  O   ALA A 337      27.639 100.167  14.747  1.00 15.18           O
ATOM   4729  CB  ALA A 337      28.739  98.083  12.368  1.00 14.41           C
ATOM   4730  H   ALA A 337      29.922  96.613  14.001  1.00 19.23           H
ATOM   4731  HA  ALA A 337      29.762  99.423  13.673  1.00 20.08           H
ATOM   4732  HB1 ALA A 337      28.280  98.902  11.815  1.00 17.30           H
ATOM   4733  HB2 ALA A 337      29.636  97.759  11.847  1.00 17.30           H
ATOM   4734  HB3 ALA A 337      28.044  97.245  12.426  1.00 17.30           H
ATOM   4735  N   LEU A 338      27.128  98.003  15.113  1.00 13.51           N
ATOM   4736  CA  LEU A 338      25.951  98.246  15.941  1.00 15.78           C
ATOM   4737  C   LEU A 338      26.298  98.917  17.269  1.00 15.12           C
ATOM   4738  O   LEU A 338      25.569  99.815  17.688  1.00 14.22           O
ATOM   4739  CB  LEU A 338      25.185  96.931  16.161  1.00 19.84           C
ATOM   4740  CG  LEU A 338      24.591  96.329  14.870  1.00 19.51           C
ATOM   4741  CD1 LEU A 338      23.991  94.954  15.196  1.00 19.73           C
ATOM   4742  CD2 LEU A 338      23.529  97.226  14.227  1.00 21.33           C
ATOM   4743  H   LEU A 338      27.397  97.041  14.949  1.00 16.22           H
ATOM   4744  HA  LEU A 338      25.304  98.934  15.400  1.00 18.94           H
ATOM   4745  HB2 LEU A 338      25.869  96.205  16.603  1.00 23.81           H
ATOM   4746  HB3 LEU A 338      24.379  97.106  16.874  1.00 23.81           H
ATOM   4747  HG  LEU A 338      25.372  96.200  14.127  1.00 23.42           H
ATOM   4748 HD11 LEU A 338      23.630  94.472  14.288  1.00 23.68           H
ATOM   4749 HD12 LEU A 338      24.756  94.319  15.645  1.00 23.68           H
ATOM   4750 HD13 LEU A 338      23.162  95.064  15.897  1.00 23.68           H
ATOM   4751 HD21 LEU A 338      23.142  96.736  13.335  1.00 25.60           H
ATOM   4752 HD22 LEU A 338      22.710  97.406  14.925  1.00 25.60           H
ATOM   4753 HD23 LEU A 338      23.972  98.171  13.921  1.00 25.60           H
ATOM   4754  N   GLU A 339      27.399  98.524  17.923  1.00 17.37           N
ATOM   4755  CA  GLU A 339      27.860  99.201  19.133  1.00 16.83           C
ATOM   4756  C   GLU A 339      28.140 100.682  18.851  1.00 16.82           C
ATOM   4757  O   GLU A 339      27.739 101.540  19.637  1.00 18.26           O
ATOM   4758  CB  GLU A 339      29.131  98.549  19.703  1.00 21.08           C
ATOM   4759  CG  GLU A 339      28.883  97.189  20.364  1.00 39.88           C
ATOM   4760  CD  GLU A 339      30.164  96.451  20.778  1.00 48.53           C
ATOM   4761  OE1 GLU A 339      31.261  96.853  20.322  1.00 51.85           O
ATOM   4762  OE2 GLU A 339      30.019  95.473  21.544  1.00 43.50           O1-
ATOM   4763  H   GLU A 339      27.967  97.774  17.550  1.00 20.85           H
ATOM   4764  HA  GLU A 339      27.073  99.132  19.885  1.00 20.20           H
ATOM   4765  HB2 GLU A 339      29.860  98.435  18.900  1.00 25.30           H
ATOM   4766  HB3 GLU A 339      29.556  99.215  20.457  1.00 25.30           H
ATOM   4767  HG2 GLU A 339      28.222  97.287  21.227  1.00 47.87           H
ATOM   4768  HG3 GLU A 339      28.344  96.544  19.681  1.00 47.87           H
ATOM   4769  N   LEU A 340      28.823 100.986  17.738  1.00 18.05           N
ATOM   4770  CA  LEU A 340      29.142 102.362  17.368  1.00 16.93           C
ATOM   4771  C   LEU A 340      27.893 103.164  16.986  1.00 16.24           C
ATOM   4772  O   LEU A 340      27.819 104.329  17.366  1.00 15.78           O
ATOM   4773  CB  LEU A 340      30.190 102.410  16.252  1.00 15.55           C
ATOM   4774  CG  LEU A 340      31.599 101.882  16.578  1.00 18.19           C
ATOM   4775  CD1 LEU A 340      32.530 102.242  15.407  1.00 16.92           C
ATOM   4776  CD2 LEU A 340      32.172 102.393  17.909  1.00 19.53           C
ATOM   4777  H   LEU A 340      29.137 100.242  17.126  1.00 21.67           H
ATOM   4778  HA  LEU A 340      29.572 102.850  18.241  1.00 20.32           H
ATOM   4779  HB2 LEU A 340      29.809 101.846  15.402  1.00 18.66           H
ATOM   4780  HB3 LEU A 340      30.281 103.454  15.945  1.00 18.66           H
ATOM   4781  HG  LEU A 340      31.555 100.800  16.637  1.00 21.83           H
ATOM   4782 HD11 LEU A 340      33.508 101.786  15.558  1.00 20.31           H
ATOM   4783 HD12 LEU A 340      32.112 101.868  14.470  1.00 20.31           H
ATOM   4784 HD13 LEU A 340      32.651 103.323  15.335  1.00 20.31           H
ATOM   4785 HD21 LEU A 340      33.204 102.057  18.013  1.00 23.45           H
ATOM   4786 HD22 LEU A 340      32.142 103.480  17.954  1.00 23.45           H
ATOM   4787 HD23 LEU A 340      31.600 101.978  18.738  1.00 23.45           H
ATOM   4788  N   CYS A 341      26.924 102.572  16.265  1.00 18.28           N
ATOM   4789  CA  CYS A 341      25.621 103.199  16.001  1.00 15.33           C
ATOM   4790  C   CYS A 341      24.918 103.613  17.303  1.00 18.57           C
ATOM   4791  O   CYS A 341      24.351 104.702  17.362  1.00 18.22           O
ATOM   4792  CB  CYS A 341      24.693 102.275  15.182  1.00 17.74           C
ATOM   4793  SG  CYS A 341      25.224 102.122  13.458  1.00 17.55           S
ATOM   4794  H   CYS A 341      27.059 101.620  15.955  1.00 21.95           H
ATOM   4795  HA  CYS A 341      25.794 104.101  15.410  1.00 18.41           H
ATOM   4796  HB2 CYS A 341      24.669 101.284  15.631  1.00 21.30           H
ATOM   4797  HB3 CYS A 341      23.682 102.683  15.193  1.00 21.30           H
ATOM   4798  HG  CYS A 341      26.324 101.412  13.720  1.00 21.06           H
ATOM   4799  N   GLU A 342      24.943 102.750  18.329  1.00 19.07           N
ATOM   4800  CA  GLU A 342      24.349 103.018  19.636  1.00 21.82           C
ATOM   4801  C   GLU A 342      25.084 104.167  20.343  1.00 20.94           C
ATOM   4802  O   GLU A 342      24.433 105.081  20.845  1.00 18.89           O
ATOM   4803  CB  GLU A 342      24.363 101.749  20.513  1.00 24.76           C
ATOM   4804  CG  GLU A 342      23.010 101.479  21.183  1.00 44.18           C
ATOM   4805  CD  GLU A 342      22.659 102.450  22.318  1.00 53.15           C
ATOM   4806  OE1 GLU A 342      23.542 102.758  23.147  1.00 62.17           O
ATOM   4807  OE2 GLU A 342      21.482 102.874  22.359  1.00 49.99           O1-
ATOM   4808  H   GLU A 342      25.426 101.868  18.211  1.00 22.89           H
ATOM   4809  HA  GLU A 342      23.313 103.317  19.468  1.00 26.19           H
ATOM   4810  HB2 GLU A 342      24.617 100.878  19.908  1.00 29.71           H
ATOM   4811  HB3 GLU A 342      25.124 101.840  21.286  1.00 29.71           H
ATOM   4812  HG2 GLU A 342      22.213 101.418  20.443  1.00 53.03           H
ATOM   4813  HG3 GLU A 342      23.103 100.491  21.637  1.00 53.03           H
ATOM   4814  N   ILE A 343      26.426 104.136  20.374  1.00 17.43           N
ATOM   4815  CA  ILE A 343      27.260 105.195  20.951  1.00 22.05           C
ATOM   4816  C   ILE A 343      26.977 106.546  20.282  1.00 18.94           C
ATOM   4817  O   ILE A 343      26.844 107.549  20.973  1.00 16.32           O
ATOM   4818  CB  ILE A 343      28.764 104.818  20.863  1.00 18.84           C
ATOM   4819  CG1 ILE A 343      29.066 103.696  21.881  1.00 29.08           C
ATOM   4820  CG2 ILE A 343      29.705 106.019  21.078  1.00 24.52           C
ATOM   4821  CD1 ILE A 343      30.464 103.083  21.735  1.00 26.33           C
ATOM   4822  H   ILE A 343      26.899 103.354  19.938  1.00 20.92           H
ATOM   4823  HA  ILE A 343      26.991 105.283  22.005  1.00 26.47           H
ATOM   4824  HB  ILE A 343      28.956 104.436  19.860  1.00 22.61           H
ATOM   4825 HG12 ILE A 343      28.955 104.090  22.892  1.00 34.91           H
ATOM   4826 HG13 ILE A 343      28.344 102.894  21.762  1.00 34.91           H
ATOM   4827 HG21 ILE A 343      30.746 105.711  21.007  1.00 29.43           H
ATOM   4828 HG22 ILE A 343      29.542 106.767  20.303  1.00 29.43           H
ATOM   4829 HG23 ILE A 343      29.526 106.467  22.056  1.00 29.43           H
ATOM   4830 HD11 ILE A 343      30.531 102.192  22.360  1.00 31.60           H
ATOM   4831 HD12 ILE A 343      30.638 102.802  20.698  1.00 31.60           H
ATOM   4832 HD13 ILE A 343      31.229 103.790  22.057  1.00 31.60           H
ATOM   4833  N   LEU A 344      26.913 106.579  18.950  1.00 14.94           N
ATOM   4834  CA  LEU A 344      26.585 107.773  18.192  1.00 14.62           C
ATOM   4835  C   LEU A 344      25.175 108.250  18.547  1.00 14.40           C
ATOM   4836  O   LEU A 344      25.005 109.419  18.860  1.00 15.14           O
ATOM   4837  CB  LEU A 344      26.735 107.489  16.692  1.00 19.37           C
ATOM   4838  CG  LEU A 344      28.199 107.360  16.221  1.00 15.92           C
ATOM   4839  CD1 LEU A 344      28.249 106.653  14.860  1.00 18.59           C
ATOM   4840  CD2 LEU A 344      28.855 108.746  16.099  1.00 15.75           C
ATOM   4841  H   LEU A 344      27.052 105.722  18.432  1.00 17.94           H
ATOM   4842  HA  LEU A 344      27.284 108.563  18.463  1.00 17.55           H
ATOM   4843  HB2 LEU A 344      26.202 106.562  16.470  1.00 23.25           H
ATOM   4844  HB3 LEU A 344      26.253 108.285  16.134  1.00 23.25           H
ATOM   4845  HG  LEU A 344      28.761 106.779  16.951  1.00 19.10           H
ATOM   4846 HD11 LEU A 344      29.269 106.564  14.495  1.00 22.31           H
ATOM   4847 HD12 LEU A 344      27.809 105.659  14.934  1.00 22.31           H
ATOM   4848 HD13 LEU A 344      27.695 107.232  14.135  1.00 22.31           H
ATOM   4849 HD21 LEU A 344      29.859 108.647  15.692  1.00 18.91           H
ATOM   4850 HD22 LEU A 344      28.280 109.379  15.422  1.00 18.91           H
ATOM   4851 HD23 LEU A 344      28.921 109.222  17.076  1.00 18.91           H
ATOM   4852  N   ALA A 345      24.170 107.365  18.551  1.00 15.57           N
ATOM   4853  CA  ALA A 345      22.779 107.745  18.787  1.00 17.01           C
ATOM   4854  C   ALA A 345      22.549 108.287  20.203  1.00 21.02           C
ATOM   4855  O   ALA A 345      21.702 109.160  20.379  1.00 18.28           O
ATOM   4856  CB  ALA A 345      21.857 106.552  18.534  1.00 18.37           C
ATOM   4857  H   ALA A 345      24.367 106.398  18.333  1.00 18.69           H
ATOM   4858  HA  ALA A 345      22.525 108.529  18.072  1.00 20.42           H
ATOM   4859  HB1 ALA A 345      20.818 106.853  18.671  1.00 22.05           H
ATOM   4860  HB2 ALA A 345      21.985 106.193  17.514  1.00 22.05           H
ATOM   4861  HB3 ALA A 345      22.092 105.747  19.229  1.00 22.05           H
ATOM   4862  N   LYS A 346      23.254 107.741  21.204  1.00 15.99           N
ATOM   4863  CA  LYS A 346      23.005 107.958  22.634  1.00 21.28           C
ATOM   4864  C   LYS A 346      23.919 109.022  23.254  1.00 17.34           C
ATOM   4865  O   LYS A 346      23.524 109.657  24.227  1.00 17.05           O
ATOM   4866  CB  LYS A 346      23.165 106.604  23.353  1.00 27.63           C
ATOM   4867  CG  LYS A 346      22.901 106.617  24.870  1.00 45.07           C
ATOM   4868  CD  LYS A 346      21.426 106.834  25.256  1.00 61.92           C
ATOM   4869  CE  LYS A 346      20.491 105.717  24.770  1.00 61.93           C
ATOM   4870  NZ  LYS A 346      20.938 104.386  25.228  1.00 58.61           N1+
[truncated: 712,236 more chars]
