# Supplementary material for: High-throughput quantum-mechanics/molecular-mechanics (ONIOM) macromolecular crystallographic refinement with PHENIX/DivCon: the impact of mixed Hamiltonian methods on ligand and protein structure
Source: Acta Crystallogr D Struct Biol. 2018 Oct 29;74(Pt 11):1063–77. doi: 10.1107/S2059798318012913 (PMC6213575; doi:10.1107/S2059798318012913)
Supplement: Supplementary file 2 [file d-74-01063-sup2.gz › results_ONIOM/1MZC-H.cif]

#
# Files merged : Wed Jan 11 06:21:42 2017
#
#	/scratch/oleg/2711246.gondor.quantumbioinc.com/ligandsCIF/FPP.cif
#	/scratch/oleg/2711246.gondor.quantumbioinc.com/ligandsCIF/BNE.cif
#
data_comp_list


#
data_comp_FPP
#
loop_
_chem_comp_atom.comp_id
_chem_comp_atom.atom_id
_chem_comp_atom.type_symbol
_chem_comp_atom.type_energy
_chem_comp_atom.partial_charge
_chem_comp_atom.x
_chem_comp_atom.y
_chem_comp_atom.z
FPP        C1      C   CH2   0.277639497041   24.5380  130.9630   -1.0990
FPP        H11     H   HCH2  0.102866420118   25.0588  130.2812   -0.4267
FPP        H12A    H   HCH2  0.102866420118   25.1906  131.2194   -1.9335
FPP        O1      O   O2    -0.537395118343   24.1930  132.1470   -0.3920
FPP        C2      C   C1    -0.269337426036   23.2910  130.2870   -1.6290
FPP        H2      H   H1    0.171520266272   22.6409  129.8085   -0.9115
FPP        C3      C   C     -0.257310502959   22.9230  130.2350   -2.9480
FPP        C4      C   CH3   -0.0793528106509   23.7390  130.8500   -4.0620
FPP        H41     H   HCH3  0.102866420118   23.2407  130.6766   -5.0158
FPP        H42     H   HCH3  0.102866420118   24.7291  130.3945   -4.0813
FPP        H43     H   HCH3  0.102866420118   23.8357  131.9224   -3.8922
FPP        C5      C   CH2   0.00218565088757   21.6610  129.5480   -3.4470
FPP        H51     H   HCH2  0.102866420118   21.9560  128.6360   -3.9660
FPP        H52     H   HCH2  0.102866420118   21.1652  130.2203   -4.1472
FPP        C6      C   CH2   0.00218565088757   20.6470  129.1670   -2.3530
FPP        H61     H   HCH2  0.102866420118   20.4297  130.0544   -1.7585
FPP        H62     H   HCH2  0.102866420118   21.0951  128.4040   -1.7165
FPP        C7      C   C1    -0.269337426036   19.3450  128.6280   -2.9050
FPP        H7      H   H1    0.171520266272   19.3129  128.3528   -3.9489
FPP        C8      C   C     -0.257310502959   18.2090  128.4680   -2.1660
FPP        C10     C   CH3   -0.0793528106509   18.1200  128.8020   -0.6940
FPP        H101    H   HCH3  0.102866420118   17.1139  128.5883   -0.3332
FPP        H102    H   HCH3  0.102866420118   18.3418  129.8591   -0.5472
FPP        H103    H   HCH3  0.102866420118   18.8401  128.1994   -0.1405
FPP        C9      C   CH2   0.00218565088757   16.9090  127.9290   -2.7260
FPP        H91     H   HCH2  0.102866420118   16.0946  128.3290   -2.1219
FPP        H92     H   HCH2  0.102866420118   16.9309  126.8432   -2.6331
FPP        C11     C   CH2   0.00218565088757   16.6150  128.2690   -4.1950
FPP        H111    H   HCH2  0.102866420118   17.4314  127.8986   -4.8149
FPP        H112    H   HCH2  0.102866420118   16.5409  129.3514   -4.3005
FPP        C12     C   C1    -0.269337426036   15.3230  127.6410   -4.6580
FPP        H12     H   H1    0.171520266272   15.0714  126.6720   -4.2529
FPP        C13     C   C     -0.257310502959   14.4540  128.1890   -5.5370
FPP        C14     C   CH3   -0.0793528106509   14.6490  129.5320   -6.2000
FPP        H141    H   HCH3  0.102866420118   13.8065  129.7368   -6.8606
FPP        H142    H   HCH3  0.102866420118   15.5714  129.5201   -6.7806
FPP        H143    H   HCH3  0.102866420118   14.7098  130.3083   -5.4373
FPP        C15     C   CH3   -0.0793528106509   13.1870  127.4920   -5.9410
FPP        H151    H   HCH3  0.102866420118   12.6428  128.1117   -6.6537
FPP        H152    H   HCH3  0.102866420118   12.5683  127.3232   -5.0597
FPP        H153    H   HCH3  0.102866420118   13.4301  126.5351   -6.4030
FPP        PA      P   P     1.0883433432   24.9350  132.4260    0.9840
FPP        O3B     O   O     -0.761625887574   26.4260  132.3150    0.8880
FPP        HOB3    H   H     0.514789497041   26.7207  132.9352    0.2171
FPP        O2A     O   O     -0.761625887574   24.4740  133.8370    1.4080
FPP        HOA2    H   H     0.514789497041   24.8231  134.4611    0.7675
FPP        O3A     O   O2    -0.528425887574   24.3290  131.4310    2.0790
FPP        PB      P   P     1.43906642012   25.0420  130.3570    3.0160
FPP        O1B     O   OP    -0.943864349112   26.1600  130.9410    3.8260
FPP        O1A     O   OP    -0.943864349112   25.5160  129.2550    2.0460
FPP        O2B     O   O     -0.761625887574   23.8970  129.8080    3.9000
FPP        HOB2    H   H     0.514789497041   23.6233  130.5130    4.4913
#
loop_
_chem_comp_bond.comp_id
_chem_comp_bond.atom_id_1
_chem_comp_bond.atom_id_2
_chem_comp_bond.type
_chem_comp_bond.value_dist
_chem_comp_bond.value_dist_esd
FPP  H11     C1     single        1.095 0.020
FPP  H12A    C1     single        1.091 0.020
FPP  C2      C1     single        1.497 0.020
FPP  H2      C2     single        1.088 0.020
FPP  C3      C2     double        1.348 0.020
FPP  C4      C3     single        1.508 0.020
FPP  H41     C4     single        1.095 0.020
FPP  H42     C4     single        1.091 0.020
FPP  H43     C4     single        1.096 0.020
FPP  C5      C3     single        1.524 0.020
FPP  H51     C5     single        1.099 0.020
FPP  H52     C5     single        1.099 0.020
FPP  C6      C5     single        1.534 0.020
FPP  H61     C6     single        1.094 0.020
FPP  H62     C6     single        1.098 0.020
FPP  C7      C6     single        1.506 0.020
FPP  H7      C7     single        1.087 0.020
FPP  C8      C7     double        1.348 0.020
FPP  C10     C8     single        1.508 0.020
FPP  H101    C10    single        1.095 0.020
FPP  H102    C10    single        1.096 0.020
FPP  H103    C10    single        1.092 0.020
FPP  C9      C8     single        1.522 0.020
FPP  H91     C9     single        1.099 0.020
FPP  H92     C9     single        1.099 0.020
FPP  C11     C9     single        1.535 0.020
FPP  H111    C11    single        1.097 0.020
FPP  H112    C11    single        1.094 0.020
FPP  C12     C11    single        1.504 0.020
FPP  H12     C12    single        1.089 0.020
FPP  C13     C12    double        1.346 0.020
FPP  C14     C13    single        1.502 0.020
FPP  H141    C14    single        1.095 0.020
FPP  H142    C14    single        1.092 0.020
FPP  H143    C14    single        1.095 0.020
FPP  C15     C13    single        1.505 0.020
FPP  H151    C15    single        1.095 0.020
FPP  H152    C15    single        1.095 0.020
FPP  H153    C15    single        1.095 0.020
FPP  O1      C1     single        1.422 0.020
FPP  PA      O1     single        1.600 0.020
FPP  O3B     PA     single        1.601 0.020
FPP  HOB3    O3B    single        0.981 0.020
FPP  O2A     PA     single        1.601 0.020
FPP  HOA2    O2A    single        0.981 0.020
FPP  O3A     PA     single        1.605 0.020
FPP  PB      O3A    single        1.630 0.020
FPP  O1B     PB     single        1.512 0.020
FPP  O1A     PB     single        1.513 0.020
FPP  O2B     PB     single        1.633 0.020
FPP  HOB2    O2B    single        0.981 0.020
#
loop_
_chem_comp_angle.comp_id
_chem_comp_angle.atom_id_1
_chem_comp_angle.atom_id_2
_chem_comp_angle.atom_id_3
_chem_comp_angle.value_angle
_chem_comp_angle.value_angle_esd
FPP  H11     C1      H12A         107.71 3.000
FPP  H11     C1      C2           109.00 3.000
FPP  H11     C1      O1           108.79 3.000
FPP  H12A    C1      C2           113.89 3.000
FPP  H12A    C1      O1           109.02 3.000
FPP  O1      C1      C2           108.32 3.000
FPP  C1      O1      PA           119.05 3.000
FPP  H2      C2      C3           118.80 3.000
FPP  C1      C2      H2           112.80 3.000
FPP  C1      C2      C3           128.40 3.000
FPP  C4      C3      C5           112.49 3.000
FPP  C2      C3      C4           123.92 3.000
FPP  C2      C3      C5           123.60 3.000
FPP  H41     C4      H42          107.55 3.000
FPP  H41     C4      H43          108.26 3.000
FPP  H42     C4      H43          106.74 3.000
FPP  C3      C4      H41          109.99 3.000
FPP  C3      C4      H42          114.09 3.000
FPP  C3      C4      H43          110.00 3.000
FPP  H51     C5      H52          106.54 3.000
FPP  H51     C5      C6           108.42 3.000
FPP  H52     C5      C6           108.23 3.000
FPP  C3      C5      H51          107.61 3.000
FPP  C3      C5      H52          107.66 3.000
FPP  C3      C5      C6           117.85 3.000
FPP  H61     C6      H62          106.03 3.000
FPP  H61     C6      C7           111.32 3.000
FPP  H62     C6      C7           107.50 3.000
FPP  C5      C6      H61          110.72 3.000
FPP  C5      C6      H62          109.96 3.000
FPP  C5      C6      C7           111.14 3.000
FPP  H7      C7      C8           119.16 3.000
FPP  C6      C7      H7           113.18 3.000
FPP  C6      C7      C8           127.64 3.000
FPP  C10     C8      C9           112.82 3.000
FPP  C7      C8      C10          123.38 3.000
FPP  C7      C8      C9           123.80 3.000
FPP  H101    C10     H102         108.30 3.000
FPP  H101    C10     H103         108.05 3.000
FPP  H102    C10     H103         106.46 3.000
FPP  C8      C10     H101         110.06 3.000
FPP  C8      C10     H102         110.09 3.000
FPP  C8      C10     H103         113.68 3.000
FPP  H91     C9      H92          106.56 3.000
FPP  H91     C9      C11          108.26 3.000
FPP  H92     C9      C11          108.46 3.000
FPP  C8      C9      H91          107.74 3.000
FPP  C8      C9      H92          107.58 3.000
FPP  C8      C9      C11          117.72 3.000
FPP  H111    C11     H112         106.19 3.000
FPP  H111    C11     C12          107.57 3.000
FPP  H112    C11     C12          111.30 3.000
FPP  C9      C11     H111         109.99 3.000
FPP  C9      C11     H112         110.52 3.000
FPP  C9      C11     C12          111.11 3.000
FPP  H12     C12     C13          118.13 3.000
FPP  C11     C12     H12          114.19 3.000
FPP  C11     C12     C13          127.68 3.000
FPP  C14     C13     C15          114.46 3.000
FPP  C12     C13     C14          125.07 3.000
FPP  C12     C13     C15          120.47 3.000
FPP  H141    C14     H142         107.98 3.000
FPP  H141    C14     H143         108.29 3.000
FPP  H142    C14     H143         106.74 3.000
FPP  C13     C14     H141         110.10 3.000
FPP  C13     C14     H142         113.49 3.000
FPP  C13     C14     H143         110.05 3.000
FPP  H151    C15     H152         108.53 3.000
FPP  H151    C15     H153         107.62 3.000
FPP  H152    C15     H153         107.64 3.000
FPP  C13     C15     H151         110.20 3.000
FPP  C13     C15     H152         110.29 3.000
FPP  C13     C15     H153         112.42 3.000
FPP  O3B     PA      O2A          109.93 3.000
FPP  O3B     PA      O3A          108.11 3.000
FPP  O2A     PA      O3A          107.66 3.000
FPP  O1      PA      O3B          111.69 3.000
FPP  O1      PA      O2A          110.79 3.000
FPP  O1      PA      O3A          108.54 3.000
FPP  PA      O3B     HOB3         119.45 3.000
FPP  PA      O2A     HOA2         119.45 3.000
FPP  PA      O3A     PB           131.16 3.000
FPP  O1B     PB      O1A          120.91 3.000
FPP  O1B     PB      O2B          108.50 3.000
FPP  O1A     PB      O2B          108.48 3.000
FPP  O3A     PB      O1B          109.02 3.000
FPP  O3A     PB      O1A          108.95 3.000
FPP  O3A     PB      O2B           98.68 3.000
FPP  PB      O2B     HOB2         118.40 3.000
#
loop_
_chem_comp_tor.comp_id
_chem_comp_tor.id
_chem_comp_tor.atom_id_1
_chem_comp_tor.atom_id_2
_chem_comp_tor.atom_id_3
_chem_comp_tor.atom_id_4
_chem_comp_tor.value_angle
_chem_comp_tor.value_angle_esd
_chem_comp_tor.period
FPP Var_1         H11     C1      C2      H2            54.55   0.0 0
FPP Var_2         H11     C1      O1      PA            61.97   0.0 0
FPP Var_3         C1      O1      PA      O3B           58.24   0.0 0
FPP Var_4         H2      C2      C3      C4           179.68   0.0 0
FPP Var_5         C4      C3      C5      H51           57.31   0.0 0
FPP Var_6         C2      C3      C4      H41          116.31   0.0 0
FPP Var_7         H51     C5      C6      H61          179.86   0.0 0
FPP Var_8         H61     C6      C7      H7          -156.41   0.0 0
FPP Var_9         H7      C7      C8      C10         -178.61   0.0 0
FPP Var_10        C10     C8      C9      H91           57.61   0.0 0
FPP Var_11        C7      C8      C10     H101        -112.04   0.0 0
FPP Var_12        H91     C9      C11     H111        -178.55   0.0 0
FPP Var_13        H111    C11     C12     H12           43.52   0.0 0
FPP Var_14        H12     C12     C13     C14          178.80   0.0 0
FPP Var_15        C14     C13     C15     H151          59.54   0.0 0
FPP Var_16        C12     C13     C14     H141         113.64   0.0 0
FPP Var_17        O3B     PA      O2A     HOA2          61.56   0.0 0
FPP Var_18        O3B     PA      O3A     PB            58.49   0.0 0
FPP Var_19        O1      PA      O3B     HOB3          62.35   0.0 0
FPP Var_20        PA      O3A     PB      O1B           66.89   0.0 0
FPP Var_21        O1B     PB      O2B     HOB2          35.54   0.0 0
#
loop_
_chem_comp_tree.comp_id
_chem_comp_tree.atom_id
_chem_comp_tree.atom_back
_chem_comp_tree.atom_forward
_chem_comp_tree.connect_type
FPP      C1     ?      H11    START
FPP      H11    C1     ?      ?
FPP      H12A   C1     ?      ?
FPP      C2     C1     H2     ?
FPP      H2     C2     ?      ?
FPP      C3     C2     C4     ?
FPP      C4     C3     H41    ?
FPP      H41    C4     ?      ?
FPP      H42    C4     ?      ?
FPP      H43    C4     ?      ?
FPP      C5     C3     H51    ?
FPP      H51    C5     ?      ?
FPP      H52    C5     ?      ?
FPP      C6     C5     H61    ?
FPP      H61    C6     ?      ?
FPP      H62    C6     ?      ?
FPP      C7     C6     H7     ?
FPP      H7     C7     ?      ?
FPP      C8     C7     C10    ?
FPP      C10    C8     H101   ?
FPP      H101   C10    ?      ?
FPP      H102   C10    ?      ?
FPP      H103   C10    ?      ?
FPP      C9     C8     H91    ?
FPP      H91    C9     ?      ?
FPP      H92    C9     ?      ?
FPP      C11    C9     H111   ?
FPP      H111   C11    ?      ?
FPP      H112   C11    ?      ?
FPP      C12    C11    H12    ?
FPP      H12    C12    ?      ?
FPP      C13    C12    C14    ?
FPP      C14    C13    H141   ?
FPP      H141   C14    ?      ?
FPP      H142   C14    ?      ?
FPP      H143   C14    ?      ?
FPP      C15    C13    H151   ?
FPP      H151   C15    ?      ?
FPP      H152   C15    ?      ?
FPP      H153   C15    ?      ?
FPP      O1     C1     PA     ?
FPP      PA     O1     O3B    ?
FPP      O3B    PA     HOB3   ?
FPP      HOB3   O3B    ?      ?
FPP      O2A    PA     HOA2   ?
FPP      HOA2   O2A    ?      ?
FPP      O3A    PA     PB     ?
FPP      PB     O3A    O1B    ?
FPP      O1B    PB     ?      ?
FPP      O1A    PB     ?      ?
FPP      O2B    PB     HOB2   ?
FPP      HOB2   O2B    ?      END
#
loop_
_chem_comp_plane_atom.comp_id
_chem_comp_plane_atom.plane_id
_chem_comp_plane_atom.atom_id
_chem_comp_plane_atom.dist_esd
FPP plan-1  C2     0.020
FPP plan-1  C3     0.020
FPP plan-1  C4     0.020
FPP plan-1  C5     0.020
FPP plan-1  C6     0.020
#
data_comp_BNE
#
loop_
_chem_comp_atom.comp_id
_chem_comp_atom.atom_id
_chem_comp_atom.type_symbol
_chem_comp_atom.type_energy
_chem_comp_atom.partial_charge
_chem_comp_atom.x
_chem_comp_atom.y
_chem_comp_atom.z
BNE        C1      C   CT    0.2045    14.5970  135.5110   -4.6940
BNE        C2      C   CR6   -0.1435   14.4290  134.0330   -4.0840
BNE        C3      C   C     0.569     16.1330  135.9440   -4.9550
BNE        C4      C   CH2   -0.16     13.6970  135.5740   -6.0210
BNE        H41     H   HCH2  0.08      13.8073  136.5768   -6.4338
BNE        H42     H   HCH2  0.08      12.6630  135.4197   -5.7127
BNE        C5      C   CH2   -0.16     14.0150  136.6010   -3.6960
BNE        H51     H   HCH2  0.08      12.9276  136.5538   -3.7551
BNE        H52     H   HCH2  0.08      14.3555  137.5775   -4.0405
BNE        C6      C   CR16  -0.15     15.5560  133.3530   -3.5590
BNE        H61     H   HCR6  0.15      16.5138  133.8506   -3.5970
BNE        C7      C   CR16  -0.15     13.1740  133.3260   -4.0080
BNE        H71     H   HCR6  0.15      12.2779  133.7936   -4.3885
BNE        N8      N   N     -0.6602   16.9250  135.2990   -5.9540
BNE        O9      O   O     -0.57     16.6390  136.8580   -4.2700
BNE        C10     C   CH2   -0.16     13.9800  134.5780   -7.1700
BNE        H101    H   HCH2  0.08      13.2378  134.7417   -7.9513
BNE        H102    H   HCH2  0.08      13.8758  133.5671   -6.7760
BNE        C11     C   CH3   -0.24     14.4070  136.4690   -2.2080
BNE        H111    H   HCH3  0.08      14.0799  135.5001   -1.8307
BNE        H112    H   HCH3  0.08      13.9284  137.2627   -1.6344
BNE        H113    H   HCH3  0.08      15.4894  136.5510   -2.1087
BNE        C12     C   CR6   0.0825    15.4980  132.0440   -2.9810
BNE        C13     C   CR16  -0.15     13.0950  132.0150   -3.4370
BNE        H131    H   HCR6  0.15      12.1424  131.5078   -3.3956
BNE        C14     C   CH2   0.1401    16.4980  134.2450   -6.8830
BNE        H141    H   HCH2  0.08      16.1544  133.3869   -6.3054
BNE        H142    H   HCH2  0.08      17.3501  133.9523   -7.4965
BNE        C15     C   CH3   0.0601    18.3160  135.7220   -6.1370
BNE        H151    H   HCH3  0.08      18.5565  136.5022   -5.4148
BNE        H152    H   HCH3  0.08      18.4482  136.1089   -7.1474
BNE        H153    H   HCH3  0.08      18.9780  134.8695   -5.9849
BNE        C16     C   CH2   -0.16     15.3690  134.7030   -7.7990
BNE        H161    H   HCH2  0.08      15.5374  135.7485   -8.0570
BNE        H162    H   HCH2  0.08      15.3928  134.0969   -8.7046
BNE        O17     O   O2    -0.165    16.6820  131.4310   -2.4750
BNE        C18     C   CR16  -0.15     14.2550  131.3730   -2.9240
BNE        H181    H   HCR6  0.15      14.1874  130.3839   -2.4956
BNE        C19     C   CR6   0.0825    17.8320  132.2480   -2.3910
BNE        C20     C   CR6   0.073     18.8010  132.3610   -3.4460
BNE        C21     C   CR16  -0.15     18.0070  132.9980   -1.1940
BNE        H211    H   HCR6  0.15      17.2756  132.9068   -0.4046
BNE        C22     C   CR16  -0.15     19.9210  133.2120   -3.2750
BNE        H221    H   HCR6  0.15      20.6567  133.2943   -4.0613
BNE        C23     C   CSP   0.4841    18.6250  131.7080   -4.7090
BNE        C24     C   CR6   -0.1435   19.1270  133.8700   -1.0090
BNE        C25     C   CR16  -0.15     20.0830  133.9570   -2.0780
BNE        H251    H   HCR6  0.15      20.9421  134.6023   -1.9684
BNE        N26     N   NS    -0.5571   18.4220  131.2060   -5.7280
BNE        C27     C   CT    0.5935    19.3220  134.6930    0.2930
BNE        C28     C   CR5   -0.3316   19.3080  133.8390    1.5610
BNE        C29     C   CH3   -0.24     18.2190  135.7940    0.4250
BNE        H291    H   HCH3  0.08      17.2368  135.3224    0.4561
BNE        H292    H   HCH3  0.08      18.2723  136.4662   -0.4314
BNE        H293    H   HCH3  0.08      18.3792  136.3607    1.3422
BNE        N30     N   NT2   -0.99     20.6330  135.3480    0.2530
BNE        H301    H   H     0.36      21.3564  134.6484    0.1678
BNE        H302    H   H     0.36      20.7724  135.8745    1.1036
BNE        N31     N   NR5   0.0476    20.0940  132.7240    1.7930
BNE        C32     C   CR15  0.0772    18.5490  133.9460    2.7280
BNE        H321    H   HCR5  0.15      17.8170  134.7231    2.8913
BNE        C33     C   CR15  0.0365    19.7520  132.2710    3.0230
BNE        H331    H   HCR5  0.15      20.2087  131.3974    3.4641
BNE        C34     C   CH3   0.0156    21.1080  132.0520    0.9940
BNE        H341    H   HCH3  0.08      21.2290  132.5754    0.0456
BNE        H342    H   HCH3  0.08      20.7991  131.0239    0.8048
BNE        H343    H   HCH3  0.08      22.0553  132.0534    1.5332
BNE        NZ      N   NRD5  -0.5653   18.8250  132.9690    3.6430
#
loop_
_chem_comp_bond.comp_id
_chem_comp_bond.atom_id_1
_chem_comp_bond.atom_id_2
_chem_comp_bond.type
_chem_comp_bond.value_dist
_chem_comp_bond.value_dist_esd
BNE  C5      C1     single        1.583 0.020
BNE  H51     C5     single        1.099 0.020
BNE  H52     C5     single        1.099 0.020
BNE  C11     C5     single        1.530 0.020
BNE  H111    C11    single        1.094 0.020
BNE  H112    C11    single        1.095 0.020
BNE  H113    C11    single        1.092 0.020
BNE  C4      C1     single        1.568 0.020
BNE  H41     C4     single        1.100 0.020
BNE  H42     C4     single        1.099 0.020
BNE  C10     C4     single        1.529 0.020
BNE  H101    C10    single        1.098 0.020
BNE  H102    C10    single        1.095 0.020
BNE  C16     C10    single        1.519 0.020
BNE  H161    C16    single        1.097 0.020
BNE  H162    C16    single        1.097 0.020
BNE  C14     C16    single        1.517 0.020
BNE  H141    C14    single        1.091 0.020
BNE  H142    C14    single        1.097 0.020
BNE  N8      C14    single        1.462 0.020
BNE  C15     N8     single        1.461 0.020
BNE  H151    C15    single        1.093 0.020
BNE  H152    C15    single        1.094 0.020
BNE  H153    C15    single        1.094 0.020
BNE  C3      N8     single        1.397 0.020
BNE  O9      C3     double        1.238 0.020
BNE  C2      C1     single        1.537 0.020
BNE  C7      C2     aromatic      1.407 0.020
BNE  H71     C7     single        1.087 0.020
BNE  C13     C7     aromatic      1.397 0.020
BNE  H131    C13    single        1.086 0.020
BNE  C18     C13    aromatic      1.391 0.020
BNE  H181    C18    single        1.086 0.020
BNE  C12     C18    aromatic      1.393 0.020
BNE  C6      C12    aromatic      1.402 0.020
BNE  H61     C6     single        1.086 0.020
BNE  O17     C12    single        1.379 0.020
BNE  C19     O17    single        1.379 0.020
BNE  C21     C19    aromatic      1.402 0.020
BNE  H211    C21    single        1.088 0.020
BNE  C24     C21    aromatic      1.409 0.020
BNE  C25     C24    aromatic      1.406 0.020
BNE  H251    C25    single        1.087 0.020
BNE  C22     C25    aromatic      1.400 0.020
BNE  H221    C22    single        1.088 0.020
BNE  C20     C22    aromatic      1.395 0.020
BNE  C23     C20    single        1.432 0.020
BNE  N26     C23    triple        1.160 0.020
BNE  C27     C24    single        1.540 0.020
BNE  C29     C27    single        1.551 0.020
BNE  H291    C29    single        1.097 0.020
BNE  H292    C29    single        1.098 0.020
BNE  H293    C29    single        1.098 0.020
BNE  C28     C27    single        1.525 0.020
BNE  C32     C28    aromatic      1.388 0.020
BNE  H321    C32    single        1.081 0.020
BNE  NZ      C32    aromatic      1.368 0.020
BNE  C33     NZ     aromatic      1.311 0.020
BNE  H331    C33    single        1.082 0.020
BNE  N31     C33    aromatic      1.369 0.020
BNE  C34     N31    single        1.443 0.020
BNE  H341    C34    single        1.090 0.020
BNE  H342    C34    single        1.092 0.020
BNE  H343    C34    single        1.094 0.020
BNE  N30     C27    single        1.476 0.020
BNE  H301    N30    single        1.018 0.020
BNE  H302    N30    single        1.020 0.020
BNE  C1      C3     single        1.560 0.020
BNE  C2      C6     aromatic      1.408 0.020
BNE  C19     C20    aromatic      1.397 0.020
BNE  C28     N31    aromatic      1.382 0.020
#
loop_
_chem_comp_angle.comp_id
_chem_comp_angle.atom_id_1
_chem_comp_angle.atom_id_2
_chem_comp_angle.atom_id_3
_chem_comp_angle.value_angle
_chem_comp_angle.value_angle_esd
BNE  C4      C1      C5           104.46 3.000
BNE  C2      C1      C5           106.61 3.000
BNE  C2      C1      C4           115.15 3.000
BNE  C2      C1      C3           114.26 3.000
BNE  C3      C1      C5           108.11 3.000
BNE  C3      C1      C4           107.61 3.000
BNE  C6      C2      C7           117.52 3.000
BNE  C1      C2      C7           121.02 3.000
BNE  C1      C2      C6           121.34 3.000
BNE  C1      C3      N8           119.24 3.000
BNE  C1      C3      O9           119.71 3.000
BNE  N8      C3      O9           121.03 3.000
BNE  H41     C4      H42          105.12 3.000
BNE  H41     C4      C10          107.99 3.000
BNE  H42     C4      C10          106.05 3.000
BNE  C1      C4      H41          108.75 3.000
BNE  C1      C4      H42          109.31 3.000
BNE  C1      C4      C10          118.78 3.000
BNE  H51     C5      H52          105.70 3.000
BNE  H51     C5      C11          106.55 3.000
BNE  H52     C5      C11          108.09 3.000
BNE  C1      C5      H51          109.60 3.000
BNE  C1      C5      H52          109.19 3.000
BNE  C1      C5      C11          117.09 3.000
BNE  H61     C6      C12          119.16 3.000
BNE  C2      C6      H61          119.76 3.000
BNE  C2      C6      C12          121.07 3.000
BNE  H71     C7      C13          117.97 3.000
BNE  C2      C7      H71          120.71 3.000
BNE  C2      C7      C13          121.32 3.000
BNE  C14     N8      C15          115.14 3.000
BNE  C3      N8      C15          119.19 3.000
BNE  C3      N8      C14          125.67 3.000
BNE  H101    C10     H102         105.52 3.000
BNE  H101    C10     C16          107.79 3.000
BNE  H102    C10     C16          109.54 3.000
BNE  C4      C10     H101         107.87 3.000
BNE  C4      C10     H102         110.77 3.000
BNE  C4      C10     C16          114.87 3.000
BNE  H111    C11     H112         106.92 3.000
BNE  H111    C11     H113         108.36 3.000
BNE  H112    C11     H113         107.59 3.000
BNE  C5      C11     H111         111.44 3.000
BNE  C5      C11     H112         109.55 3.000
BNE  C5      C11     H113         112.76 3.000
BNE  C6      C12     C18          120.22 3.000
BNE  C6      C12     O17          123.09 3.000
BNE  O17     C12     C18          116.63 3.000
BNE  H131    C13     C18          119.94 3.000
BNE  C7      C13     H131         119.82 3.000
BNE  C7      C13     C18          120.24 3.000
BNE  H141    C14     H142         106.09 3.000
BNE  H141    C14     C16          111.37 3.000
BNE  H142    C14     C16          108.85 3.000
BNE  N8      C14     H141         110.14 3.000
BNE  N8      C14     H142         108.17 3.000
BNE  N8      C14     C16          111.98 3.000
BNE  H151    C15     H152         108.72 3.000
BNE  H151    C15     H153         108.68 3.000
BNE  H152    C15     H153         109.67 3.000
BNE  N8      C15     H151         112.38 3.000
BNE  N8      C15     H152         108.73 3.000
BNE  N8      C15     H153         108.63 3.000
BNE  H161    C16     H162         106.85 3.000
BNE  C10     C16     H161         110.25 3.000
BNE  C10     C16     H162         107.83 3.000
BNE  C10     C16     C14          112.20 3.000
BNE  C14     C16     H161         110.81 3.000
BNE  C14     C16     H162         108.69 3.000
BNE  C12     O17     C19          116.78 3.000
BNE  C13     C18     H181         119.76 3.000
BNE  C12     C18     H181         120.67 3.000
BNE  C12     C18     C13          119.57 3.000
BNE  C20     C19     C21          120.43 3.000
BNE  O17     C19     C21          120.25 3.000
BNE  O17     C19     C20          119.24 3.000
BNE  C22     C20     C23          119.47 3.000
BNE  C19     C20     C22          119.13 3.000
BNE  C19     C20     C23          121.39 3.000
BNE  H211    C21     C24          119.82 3.000
BNE  C19     C21     H211         119.12 3.000
BNE  C19     C21     C24          121.06 3.000
BNE  H221    C22     C25          118.84 3.000
BNE  C20     C22     H221         120.70 3.000
BNE  C20     C22     C25          120.46 3.000
BNE  C20     C23     N26          179.82 3.000
BNE  C25     C24     C27          122.51 3.000
BNE  C21     C24     C25          117.63 3.000
BNE  C21     C24     C27          119.85 3.000
BNE  C22     C25     H251         117.49 3.000
BNE  C22     C25     C24          121.26 3.000
BNE  C24     C25     H251         121.25 3.000
BNE  C29     C27     N30          104.35 3.000
BNE  C24     C27     C29          106.71 3.000
BNE  C24     C27     C28          112.49 3.000
BNE  C24     C27     N30          113.48 3.000
BNE  C28     C27     C29          110.86 3.000
BNE  C28     C27     N30          108.64 3.000
BNE  C27     C28     C32          130.48 3.000
BNE  C27     C28     N31          126.39 3.000
BNE  N31     C28     C32          103.13 3.000
BNE  H291    C29     H292         107.14 3.000
BNE  H291    C29     H293         106.67 3.000
BNE  H292    C29     H293         107.26 3.000
BNE  C27     C29     H291         111.97 3.000
BNE  C27     C29     H292         111.49 3.000
BNE  C27     C29     H293         112.00 3.000
BNE  H301    N30     H302         106.38 3.000
BNE  C27     N30     H301         110.77 3.000
BNE  C27     N30     H302         110.22 3.000
BNE  C28     N31     C34          128.62 3.000
BNE  C28     N31     C33          107.93 3.000
BNE  C33     N31     C34          123.45 3.000
BNE  H321    C32     NZ           120.39 3.000
BNE  C28     C32     H321         127.27 3.000
BNE  C28     C32     NZ           112.34 3.000
BNE  H331    C33     NZ           125.42 3.000
BNE  N31     C33     H331         122.52 3.000
BNE  N31     C33     NZ           112.06 3.000
BNE  H341    C34     H342         111.14 3.000
BNE  H341    C34     H343         108.66 3.000
BNE  H342    C34     H343         109.34 3.000
BNE  N31     C34     H341         109.86 3.000
BNE  N31     C34     H342         108.53 3.000
BNE  N31     C34     H343         109.30 3.000
BNE  C32     NZ      C33          104.55 3.000
#
loop_
_chem_comp_tor.comp_id
_chem_comp_tor.id
_chem_comp_tor.atom_id_1
_chem_comp_tor.atom_id_2
_chem_comp_tor.atom_id_3
_chem_comp_tor.atom_id_4
_chem_comp_tor.value_angle
_chem_comp_tor.value_angle_esd
_chem_comp_tor.period
BNE Var_1         C4      C1      C5      H51           52.24   0.0 0
BNE CONST_1       C2      C1      C4      H41         -173.55  20.0 3
BNE CONST_2       C2      C1      C3      N8            67.72  20.0 3
BNE CONST_3       C6      C2      C7      H71          177.38  20.0 1
BNE CONST_4       C1      C2      C6      H61           -2.51  20.0 1
BNE CONST_5       C1      C3      N8      C15          178.57  20.0 1
BNE CONST_6       H41     C4      C10     H101         -60.82  20.0 3
BNE Var_2         H51     C5      C11     H111          53.64   0.0 0
BNE CONST_7       H61     C6      C12     C18         -179.02  20.0 1
BNE CONST_8       H71     C7      C13     H131           1.04  20.0 1
BNE Var_3         C14     N8      C15     H151         178.08   0.0 0
BNE CONST_9       C3      N8      C14     H141         -54.41  20.0 3
BNE CONST_10      H101    C10     C16     H161          57.95  20.0 3
BNE CONST_11      C6      C12     C18     H181         178.81  20.0 1
BNE Var_4         C6      C12     O17     C19           40.87   0.0 0
BNE CONST_12      H131    C13     C18     H181           0.43  20.0 1
BNE CONST_13      H141    C14     C16     H161         166.22  20.0 3
BNE Var_5         C12     O17     C19     C21           61.89   0.0 0
BNE CONST_14      C20     C19     C21     H211        -178.21  20.0 1
BNE CONST_15      O17     C19     C20     C22         -178.83  20.0 1
BNE Var_6         C22     C20     C23     N26         -126.77   0.0 0
BNE CONST_16      C19     C20     C22     H221        -179.12  20.0 1
BNE CONST_17      H211    C21     C24     C25          179.69  20.0 1
BNE CONST_18      H221    C22     C25     H251           0.26  20.0 1
BNE Var_7         C25     C24     C27     C29          110.49   0.0 0
BNE CONST_19      C21     C24     C25     H251         179.34  20.0 1
BNE Var_8         C29     C27     N30     H301         177.67   0.0 0
BNE Var_9         C24     C27     C29     H291          64.21   0.0 0
BNE Var_10        C24     C27     C28     C32         -128.83   0.0 0
BNE CONST_20      C27     C28     C32     H321           0.30  20.0 1
BNE CONST_21      C27     C28     N31     C34           -0.44  20.0 1
BNE Var_11        C28     N31     C34     H341          45.07   0.0 0
BNE CONST_22      C28     N31     C33     H331         179.71  20.0 1
BNE CONST_23      H321    C32     NZ      C33         -179.86  20.0 1
#
loop_
_chem_comp_tree.comp_id
_chem_comp_tree.atom_id
_chem_comp_tree.atom_back
_chem_comp_tree.atom_forward
_chem_comp_tree.connect_type
BNE      C1     ?      C5     START
BNE      C5     C1     H51    ?
BNE      H51    C5     ?      ?
BNE      H52    C5     ?      ?
BNE      C11    C5     H111   ?
BNE      H111   C11    ?      ?
BNE      H112   C11    ?      ?
BNE      H113   C11    ?      ?
BNE      C4     C1     H41    ?
BNE      H41    C4     ?      ?
BNE      H42    C4     ?      ?
BNE      C10    C4     H101   ?
BNE      H101   C10    ?      ?
BNE      H102   C10    ?      ?
BNE      C16    C10    H161   ?
BNE      H161   C16    ?      ?
BNE      H162   C16    ?      ?
BNE      C14    C16    H141   ?
BNE      H141   C14    ?      ?
BNE      H142   C14    ?      ?
BNE      N8     C14    C15    ?
BNE      C15    N8     H151   ?
BNE      H151   C15    ?      ?
BNE      H152   C15    ?      ?
BNE      H153   C15    ?      ?
BNE      C3     N8     O9     ?
BNE      O9     C3     ?      ?
BNE      C2     C1     C7     ?
BNE      C7     C2     H71    ?
BNE      H71    C7     ?      ?
BNE      C13    C7     H131   ?
BNE      H131   C13    ?      ?
BNE      C18    C13    H181   ?
BNE      H181   C18    ?      ?
BNE      C12    C18    C6     ?
BNE      C6     C12    H61    ?
BNE      H61    C6     ?      ?
BNE      O17    C12    C19    ?
BNE      C19    O17    C21    ?
BNE      C21    C19    H211   ?
BNE      H211   C21    ?      ?
BNE      C24    C21    C25    ?
BNE      C25    C24    H251   ?
BNE      H251   C25    ?      ?
BNE      C22    C25    H221   ?
BNE      H221   C22    ?      ?
BNE      C20    C22    C23    ?
BNE      C23    C20    N26    ?
BNE      N26    C23    ?      ?
BNE      C27    C24    C29    ?
BNE      C29    C27    H291   ?
BNE      H291   C29    ?      ?
BNE      H292   C29    ?      ?
BNE      H293   C29    ?      ?
BNE      C28    C27    C32    ?
BNE      C32    C28    H321   ?
BNE      H321   C32    ?      ?
BNE      NZ     C32    C33    ?
BNE      C33    NZ     H331   ?
BNE      H331   C33    ?      ?
BNE      N31    C33    C34    ?
BNE      C34    N31    H341   ?
BNE      H341   C34    ?      ?
BNE      H342   C34    ?      ?
BNE      H343   C34    ?      ?
BNE      N30    C27    H301   ?
BNE      H301   N30    ?      ?
BNE      H302   N30    ?      END
BNE      C1     C3     ?      ADD
BNE      C2     C6     ?      ADD
BNE      C19    C20    ?      ADD
BNE      C28    N31    ?      ADD
#
loop_
_chem_comp_chir.comp_id
_chem_comp_chir.id
_chem_comp_chir.atom_id_centre
_chem_comp_chir.atom_id_1
_chem_comp_chir.atom_id_2
_chem_comp_chir.atom_id_3
_chem_comp_chir.volume_sign
BNE chir_1  C1      C5      C4      C2     positive
BNE chir_2  C27     C29     C24     C28    positive
#
loop_
_chem_comp_plane_atom.comp_id
_chem_comp_plane_atom.plane_id
_chem_comp_plane_atom.atom_id
_chem_comp_plane_atom.dist_esd
BNE plan-1  C12    0.020
BNE plan-1  C13    0.020
BNE plan-1  O17    0.020
BNE plan-1  C18    0.020
BNE plan-2  C19    0.020
BNE plan-2  C21    0.020
BNE plan-2  C24    0.020
BNE plan-2  C25    0.020
BNE plan-3  C3     0.020
BNE plan-3  N8     0.020
BNE plan-3  O9     0.020
BNE plan-3  C14    0.020
BNE plan-3  C15    0.020
BNE plan-4  C20    0.020
BNE plan-4  C21    0.020
BNE plan-4  C22    0.020
BNE plan-4  C23    0.020
BNE plan-4  C24    0.020
BNE plan-4  C25    0.020
BNE plan-4  C27    0.020
BNE plan-5  C27    0.020
BNE plan-5  C28    0.020
BNE plan-5  N31    0.020
BNE plan-5  C32    0.020
BNE plan-5  C33    0.020
BNE plan-5  C34    0.020
BNE plan-5  NZ     0.020
