# Supplementary material for: High-throughput quantum-mechanics/molecular-mechanics (ONIOM) macromolecular crystallographic refinement with PHENIX/DivCon: the impact of mixed Hamiltonian methods on ligand and protein structure
Source: Acta Crystallogr D Struct Biol. 2018 Oct 29;74(Pt 11):1063–77. doi: 10.1107/S2059798318012913 (PMC6213575; doi:10.1107/S2059798318012913)
Supplement: Supplementary file 2 [file d-74-01063-sup2.gz › results_ONIOM/1N1M-H_refine_001.pdb]

REMARK Date 2017-01-13 Time 19:35:58 EST -0500 (1484354158.65 s)
REMARK PHENIX refinement
REMARK 
REMARK ****************** INPUT FILES AND LABELS ******************************
REMARK Reflections:
REMARK   file name      : 1N1M.sf
REMARK   labels         : ['r1n1msf,wavelength_id=1,_refln.F_meas_au,_refln.F_meas_sigma_au']
REMARK R-free flags:
REMARK   file name      : 1N1M.sf
REMARK   label          : r1n1msf,wavelength_id=1,_refln.status
REMARK   test_flag_value: 0
REMARK Model file name(s): 
REMARK   /scratch/oleg/2711247.gondor.quantumbioinc.com/1N1M-H.pdb
REMARK 
REMARK ******************** REFINEMENT SUMMARY: QUICK FACTS *******************
REMARK Start: r_work = 0.2000 r_free = 0.2574 bonds = 0.012 angles = 1.564
REMARK Final: r_work = 0.1817 r_free = 0.2434 bonds = 0.014 angles = 1.952
REMARK ************************************************************************
REMARK 
REMARK ****************** REFINEMENT STATISTICS STEP BY STEP ******************
REMARK leading digit, like 1_, means number of macro-cycle                     
REMARK 0    : statistics at the very beginning when nothing is done yet        
REMARK 1_bss: bulk solvent correction and/or (anisotropic) scaling             
REMARK 1_xyz: refinement of coordinates                                        
REMARK 1_adp: refinement of ADPs (Atomic Displacement Parameters)              
REMARK 1_occ: refinement of occupancies                                        
REMARK ------------------------------------------------------------------------
REMARK  stage       r-work r-free bonds angles b_min b_max b_ave n_water shift
REMARK       0    : 0.3100 0.3305 0.012  1.56   5.1  88.8  33.6 2793      0.000
REMARK       1_bss: 0.2000 0.2574 0.012  1.56   6.0  89.7  34.5 2793      0.000
REMARK 1_settarget: 0.2000 0.2574 0.012  1.56   6.0  89.7  34.5 2793      0.000
REMARK       1_nqh: 0.2001 0.2574 0.012  1.56   6.0  89.7  34.5 2793      0.003
REMARK    1_weight: 0.2001 0.2574 0.012  1.56   6.0  89.7  34.5 2793      0.003
REMARK    1_checkH: 0.2004 0.2570 0.012  1.56   6.0  89.7  34.5 2793      0.391
REMARK    1_xyzrec: 0.2017 0.2523 0.014  2.00   6.0  89.7  34.5 2793      0.463
REMARK    1_checkH: 0.2019 0.2524 0.014  2.00   6.0  89.7  34.5 2793      0.464
REMARK       1_adp: 0.1857 0.2474 0.014  2.00  10.7  92.2  35.1 2793      0.464
REMARK   1_regHadp: 0.1846 0.2467 0.014  2.00  10.7  92.2  35.1 2793      0.464
REMARK       2_bss: 0.1841 0.2463 0.014  2.00  10.7  92.2  35.1 2793      0.464
REMARK 2_settarget: 0.1841 0.2463 0.014  2.00  10.7  92.2  35.1 2793      0.464
REMARK 2_updatecdl: 0.1841 0.2463 0.014  2.00  10.7  92.2  35.1 2793      0.464
REMARK       2_nqh: 0.1841 0.2463 0.014  2.00  10.7  92.2  35.1 2793      0.466
REMARK    2_weight: 0.1841 0.2463 0.014  2.00  10.7  92.2  35.1 2793      0.466
REMARK    2_checkH: 0.1841 0.2464 0.014  2.00  10.7  92.2  35.1 2793      0.466
REMARK    2_xyzrec: 0.1843 0.2453 0.013  1.91  10.7  92.2  35.1 2793      0.475
REMARK    2_checkH: 0.1844 0.2452 0.013  1.91  10.7  92.2  35.1 2793      0.475
REMARK       2_adp: 0.1824 0.2438 0.013  1.91   7.6  93.8  34.8 2793      0.475
REMARK   2_regHadp: 0.1824 0.2439 0.013  1.91   7.6  93.8  34.8 2793      0.475
REMARK       3_bss: 0.1823 0.2437 0.013  1.91   7.6  93.8  34.8 2793      0.475
REMARK 3_settarget: 0.1823 0.2437 0.013  1.91   7.6  93.8  34.8 2793      0.475
REMARK 3_updatecdl: 0.1823 0.2437 0.013  1.91   7.6  93.8  34.8 2793      0.475
REMARK       3_nqh: 0.1823 0.2437 0.013  1.91   7.6  93.8  34.8 2793      0.475
REMARK    3_weight: 0.1823 0.2437 0.013  1.91   7.6  93.8  34.8 2793      0.475
REMARK    3_checkH: 0.1823 0.2437 0.013  1.91   7.6  93.8  34.8 2793      0.475
REMARK    3_xyzrec: 0.1822 0.2437 0.014  1.95   7.6  93.8  34.8 2793      0.481
REMARK    3_checkH: 0.1822 0.2437 0.014  1.95   7.6  93.8  34.8 2793      0.481
REMARK       3_adp: 0.1817 0.2435 0.014  1.95   7.8  94.3  34.7 2793      0.481
REMARK   3_regHadp: 0.1817 0.2435 0.014  1.95   7.8  94.3  34.7 2793      0.481
REMARK         end: 0.1817 0.2434 0.014  1.95   7.8  94.3  34.7 2793      0.481
REMARK ------------------------------------------------------------------------
REMARK MODEL CONTENT.
REMARK  ELEMENT        ATOM RECORD COUNT   OCCUPANCY SUM
REMARK        C                     7889         7889.00
REMARK        H                    13622        13622.00
REMARK     Hg2+                        4            4.00
REMARK        O                     3172         3172.00
REMARK        N                     1990         1990.00
REMARK        S                       52           52.00
REMARK      O1-                      163          163.00
REMARK    TOTAL                    26892        26892.00
REMARK -----------------------------------------------------------------------
REMARK r_free_flags.md5.hexdigest fb56126e23b8e5a602dc1d108efa59b4
REMARK 
REMARK IF THIS FILE IS FOR PDB DEPOSITION: REMOVE ALL FROM THIS LINE UP.
REMARK   3
REMARK   3 REFINEMENT.
REMARK   3   PROGRAM     : PHENIX (1.11.1_2575: ???)
REMARK   3   AUTHORS     : Adams,Afonine,Bunkoczi,Burnley,Chen,Dar,Davis,
REMARK   3               : Draizen,Echols,Gildea,Gros,Grosse-Kunstleve,Headd,
REMARK   3               : Hintze,Hung,Ioerger,Liebschner,McCoy,McKee,Moriarty,
REMARK   3               : Oeffner,Poon,Read,Richardson,Richardson,Sacchettini,
REMARK   3               : Sauter,Sobolev,Storoni,Terwilliger,Williams,Zwart
REMARK   3
REMARK   3  REFINEMENT TARGET : ML
REMARK   3  
REMARK   3  DATA USED IN REFINEMENT.
REMARK   3   RESOLUTION RANGE HIGH (ANGSTROMS) : 2.500   
REMARK   3   RESOLUTION RANGE LOW  (ANGSTROMS) : 29.981  
REMARK   3   MIN(FOBS/SIGMA_FOBS)              : 0.00  
REMARK   3   COMPLETENESS FOR RANGE        (%) : 87.32 
REMARK   3   NUMBER OF REFLECTIONS             : 59041     
REMARK   3   NUMBER OF REFLECTIONS (NON-ANOMALOUS) : 59041     
REMARK   3  
REMARK   3  FIT TO DATA USED IN REFINEMENT.
REMARK   3   R VALUE     (WORKING + TEST SET) : 0.1848
REMARK   3   R VALUE            (WORKING SET) : 0.1817
REMARK   3   FREE R VALUE                     : 0.2434
REMARK   3   FREE R VALUE TEST SET SIZE   (%) : 5.06  
REMARK   3   FREE R VALUE TEST SET COUNT      : 2987      
REMARK   3  
REMARK   3  FIT TO DATA USED IN REFINEMENT (IN BINS).
REMARK   3   BIN  RESOLUTION RANGE  COMPL.    NWORK NFREE   RWORK  RFREE  CCWORK CCFREE
REMARK   3     1 29.9833 -  6.8710    0.98     3180   174  0.1775 0.1824   0.918  0.931
REMARK   3     2  6.8710 -  5.4645    0.98     3079   179  0.1576 0.2191   0.931  0.870
REMARK   3     3  5.4645 -  4.7769    0.98     3019   167  0.1293 0.1711   0.954  0.921
REMARK   3     4  4.7769 -  4.3416    0.97     3009   166  0.1249 0.1622   0.954  0.923
REMARK   3     5  4.3416 -  4.0312    0.97     2974   156  0.1402 0.2084   0.946  0.880
REMARK   3     6  4.0312 -  3.7940    0.96     2946   152  0.1556 0.2207   0.935  0.853
REMARK   3     7  3.7940 -  3.6043    0.97     2958   160  0.1693 0.2381   0.920  0.822
REMARK   3     8  3.6043 -  3.4476    0.96     2961   138  0.1737 0.2243   0.916  0.853
REMARK   3     9  3.4476 -  3.3151    0.97     2963   145  0.1875 0.2681   0.895  0.783
REMARK   3    10  3.3151 -  3.2008    0.96     2918   153  0.2031 0.2840   0.885  0.787
REMARK   3    11  3.2008 -  3.1009    0.93     2845   144  0.2210 0.3292   0.868  0.710
REMARK   3    12  3.1009 -  3.0123    0.89     2684   140  0.2174 0.2949   0.865  0.806
REMARK   3    13  3.0123 -  2.9331    0.85     2586   141  0.2234 0.3058   0.860  0.701
REMARK   3    14  2.9331 -  2.8616    0.83     2494   135  0.2291 0.3088   0.858  0.741
REMARK   3    15  2.8616 -  2.7966    0.80     2416   148  0.2551 0.3172   0.824  0.709
REMARK   3    16  2.7966 -  2.7371    0.78     2323   117  0.2517 0.4247   0.839  0.545
REMARK   3    17  2.7371 -  2.6824    0.75     2267   123  0.2382 0.2813   0.830  0.748
REMARK   3    18  2.6824 -  2.6318    0.74     2251   105  0.2458 0.3224   0.818  0.651
REMARK   3    19  2.6318 -  2.5848    0.70     2139   110  0.2495 0.3411   0.803  0.630
REMARK   3    20  2.5848 -  2.5410    0.68     2038   113  0.2552 0.3372   0.798  0.689
REMARK   3    21  2.5410 -  2.5000    0.66     2004   121  0.2370 0.3063   0.825  0.615
REMARK   3  
REMARK   3  BULK SOLVENT MODELLING.
REMARK   3   METHOD USED        : FLAT BULK SOLVENT MODEL
REMARK   3   SOLVENT RADIUS     : 1.11    
REMARK   3   SHRINKAGE RADIUS   : 0.90    
REMARK   3   GRID STEP FACTOR   : 4.00    
REMARK   3  
REMARK   3  ERROR ESTIMATES.
REMARK   3   COORDINATE ERROR (MAXIMUM-LIKELIHOOD BASED)     : 0.33    
REMARK   3   PHASE ERROR (DEGREES, MAXIMUM-LIKELIHOOD BASED) : 24.68   
REMARK   3  
REMARK   3  STRUCTURE FACTORS CALCULATION ALGORITHM : FFT
REMARK   3  
REMARK   3  RESTRAINTS LIBRARY
REMARK   3    GEOSTD + MON.LIB. + CDL v1.2
REMARK   3  
REMARK   3  DEVIATIONS FROM IDEAL VALUES.
REMARK   3                 RMSD     MAX  COUNT
REMARK   3   BOND      :  0.014   0.247  12705
REMARK   3   ANGLE     :  1.952  70.335  17271
REMARK   3   CHIRALITY :  0.096   0.481   1880
REMARK   3   PLANARITY :  0.013   0.094   2147
REMARK   3   DIHEDRAL  : 13.513 172.049   7190
REMARK   3   MIN NONBONDED DISTANCE : 1.452 
REMARK   3  
REMARK   3  MOLPROBITY STATISTICS.
REMARK   3   ALL-ATOM CLASHSCORE : 3.74
REMARK   3   RAMACHANDRAN PLOT:
REMARK   3     OUTLIERS : 1.17  %
REMARK   3     ALLOWED  : 6.48  %
REMARK   3     FAVORED  : 92.34 %
REMARK   3   ROTAMER OUTLIERS : 5.98 %
REMARK   3   CBETA DEVIATIONS : 0
REMARK   3   PEPTIDE PLANE:
REMARK   3     CIS-PROLINE     : 5
REMARK   3     CIS-GENERAL     : 0
REMARK   3     TWISTED PROLINE : 0
REMARK   3     TWISTED GENERAL : 0
REMARK   3  
REMARK   3  ATOMIC DISPLACEMENT PARAMETERS.
REMARK   3   WILSON B : 28.68
REMARK   3   RMS(B_ISO_OR_EQUIVALENT_BONDED) : 4.98
REMARK   3   ATOMS          NUMBER OF ATOMS
REMARK   3                    ISO.  ANISO. 
REMARK   3    ALL         :  26892       0
REMARK   3    ALL (NO H)  :  13270       0
REMARK   3    SOLVENT     :    931       0
REMARK   3    NON-SOLVENT :  12339       0
REMARK   3    HYDROGENS   :  13622       0
REMARK   3
REMARK   3
REMARK   3   OTHER REFINEMENT REMARKS:
REMARK   3   XRAY REFINEMENT USING QUANTUM MECHANICAL FUNCTIONAL
REMARK   3   PROGRAM      :QuantumBio DivCon 6 build-7.1.1-b4015.17
REMARK   3   AUTHORS      :BORBULEVYCH O.Y., PLUMLEY J., 
REMARK   3                :MARTIN, R.I., WESTERHOFF L.M. 
REMARK   3
REMARK   3   REFERENCE     :BORBULEVYCH O.Y., PLUMLEY J.A.,
REMARK   3                 :MARTIN, R.I., MERZ, K.M.,  WESTERHOFF L.M.
REMARK   3                 :ACTA CRYSTLLOGRAPHICA SECTION D, 2014, 
REMARK   3                 :V. D70, pp. 1233-1247
REMARK   3   QM METHOD(HAMILTONIAN): PM6 AMBERFF14
REMARK   3   REGION QM REFINEMENT: 
REMARK   3      MAIN/BUFFER QM REGION RADII (A): 3.0 / 0.0
REMARK   3      LIGAND / STRAIN ENERGY: A3M_A_954 / 4.9 KCAL/MOLE
REMARK   3      LIGAND / STRAIN ENERGY: A3M_B_955 / 6.6 KCAL/MOLE
REMARK   3
HELIX    1   1 LEU A   45  LEU A   49  1               Generated by MOE    5
HELIX    2   2 SER A   93  PHE A   98  5               Generated by MOE    6
HELIX    3   3 TRP A  201  GLU A  205  1               Generated by MOE    5
HELIX    4   4 ALA A  291  LEU A  294  1               Generated by MOE    4
HELIX    5   5 GLU A  332  SER A  334  5               Generated by MOE    3
HELIX    6   6 TYR A  422  GLY A  424  5               Generated by MOE    3
HELIX    7   7 SER A  498  LEU A  504  1               Generated by MOE    7
HELIX    8   8 TRP A  563  SER A  569  1               Generated by MOE    7
HELIX    9   9 ASP A  588  MET A  591  1               Generated by MOE    4
HELIX   10  10 HIS A  592  ILE A  594  5               Generated by MOE    3
HELIX   11  11 PHE A  601  SER A  614  1               Generated by MOE   14
HELIX   12  12 TYR A  631  LEU A  640  1               Generated by MOE   10
HELIX   13  13 TRP A  659  TYR A  661  5               Generated by MOE    3
HELIX   14  14 SER A  664  MET A  671  1               Generated by MOE    8
HELIX   15  15 LEU A  680  ASN A  685  1               Generated by MOE    6
HELIX   16  16 MET A  689  GLN A  697  5               Generated by MOE    9
HELIX   17  17 PHE A  713  VAL A  726  1               Generated by MOE   14
HELIX   18  18 SER A  745  PHE A  763  1               Generated by MOE   19
HELIX   19  19 LEU B   45  LYS B   50  1               Generated by MOE    6
HELIX   20  20 TRP B  201  GLU B  206  1               Generated by MOE    6
HELIX   21  21 ALA B  291  LEU B  294  1               Generated by MOE    4
HELIX   22  22 VAL B  341  ARG B  343  5               Generated by MOE    3
HELIX   23  23 TYR B  422  GLY B  424  5               Generated by MOE    3
HELIX   24  24 SER B  498  LEU B  504  1               Generated by MOE    7
HELIX   25  25 TRP B  563  SER B  569  1               Generated by MOE    7
HELIX   26  26 ASP B  588  MET B  591  1               Generated by MOE    4
HELIX   27  27 HIS B  592  ILE B  594  5               Generated by MOE    3
HELIX   28  28 PHE B  601  LYS B  615  1               Generated by MOE   15
HELIX   29  29 TYR B  631  LEU B  640  1               Generated by MOE   10
HELIX   30  30 TRP B  659  TYR B  661  5               Generated by MOE    3
HELIX   31  31 SER B  664  MET B  671  1               Generated by MOE    8
HELIX   32  32 LEU B  680  ASN B  685  1               Generated by MOE    6
HELIX   33  33 MET B  689  ARG B  691  5               Generated by MOE    3
HELIX   34  34 GLU B  693  GLN B  697  5               Generated by MOE    5
HELIX   35  35 GLN B  714  ASP B  725  1               Generated by MOE   12
HELIX   36  36 SER B  745  PHE B  763  1               Generated by MOE   19
SHEET    1       LYS A  41  THR A  42                  Generated by MOE
SHEET    2       ARG A  61  TRP A  62                  Generated by MOE
SHEET    3       GLU A  67  LYS A  71                  Generated by MOE
SHEET    4       ILE A  76  ASN A  80                  Generated by MOE
SHEET    5       SER A  86  LEU A  90                  Generated by MOE
SHEET    6       ILE A 102  ILE A 107                  Generated by MOE
SHEET    7       PHE A 113  LYS A 122                  Generated by MOE
SHEET    8       TYR A 128  ASP A 136                  Generated by MOE
SHEET    9       GLN A 141  LEU A 142                  Generated by MOE
SHEET   10       TRP A 154  TRP A 157                  Generated by MOE
SHEET   11       LEU A 164  TRP A 168                  Generated by MOE
SHEET   12       ASP A 171  LYS A 175                  Generated by MOE
SHEET   13       TYR A 183  ARG A 184                  Generated by MOE
SHEET   14       ILE A 194  ASN A 196                  Generated by MOE
SHEET   15       LEU A 214  TRP A 216                  Generated by MOE
SHEET   16       PHE A 222  ASN A 229                  Generated by MOE
SHEET   17       LEU A 235  PHE A 240                  Generated by MOE
SHEET   18       LYS A 250  PRO A 255                  Generated by MOE
SHEET   19       THR A 265  ASN A 272                  Generated by MOE
SHEET   20       SER A 284  ILE A 287                  Generated by MOE
SHEET   21       HIS A 298  TRP A 305                  Generated by MOE
SHEET   22       ARG A 310  ARG A 317                  Generated by MOE
SHEET   23       TYR A 322  TYR A 330                  Generated by MOE
SHEET   24       TRP A 337  ASN A 338                  Generated by MOE
SHEET   25       HIS A 345  MET A 348                  Generated by MOE
SHEET   26       HIS A 363  PHE A 364                  Generated by MOE
SHEET   27       SER A 370  SER A 376                  Generated by MOE
SHEET   28       ARG A 382  GLN A 388                  Generated by MOE
SHEET   29       THR A 395  PHE A 396                  Generated by MOE
SHEET   30       VAL A 404  LEU A 410                  Generated by MOE
SHEET   31       TYR A 414  SER A 419                  Generated by MOE
SHEET   32       ASN A 430  GLN A 435                  Generated by MOE
SHEET   33       VAL A 442  CYS A 444                  Generated by MOE
SHEET   34       TYR A 457  PHE A 461                  Generated by MOE
SHEET   35       TYR A 467  CYS A 472                  Generated by MOE
SHEET   36       LEU A 479  SER A 484                  Generated by MOE
SHEET   37       LYS A 489  GLU A 495                  Generated by MOE
SHEET   38       VAL A 507  GLN A 508                  Generated by MOE
SHEET   39       SER A 511  LEU A 519                  Generated by MOE
SHEET   40       THR A 522  LEU A 530                  Generated by MOE
SHEET   41       TYR A 540  TYR A 540                  Generated by MOE
SHEET   42       PRO A 541  PRO A 541                  Generated by MOE
SHEET   43       LEU A 542  VAL A 546                  Generated by MOE
SHEET   44       ILE A 574  ALA A 576                  Generated by MOE
SHEET   45       SER A 577  PHE A 578                  Generated by MOE
SHEET   46       VAL A 619  VAL A 619                  Generated by MOE
SHEET   47       ASP A 620  ARG A 623                  Generated by MOE
SHEET   48       ILE A 624  TRP A 629                  Generated by MOE
SHEET   49       CYS A 649  VAL A 653                  Generated by MOE
SHEET   50       GLU A 699  GLY A 705                  Generated by MOE
SHEET   51       GLN A 731  TYR A 735                  Generated by MOE
SHEET   52       LYS B  41  THR B  42                  Generated by MOE
SHEET   53       ARG B  61  TRP B  62                  Generated by MOE
SHEET   54       GLU B  67  LYS B  71                  Generated by MOE
SHEET   55       ILE B  76  ASN B  80                  Generated by MOE
SHEET   56       VAL B  88  LEU B  90                  Generated by MOE
SHEET   57       ILE B 102  ASP B 104                  Generated by MOE
SHEET   58       PHE B 113  LYS B 122                  Generated by MOE
SHEET   59       TYR B 128  ASP B 136                  Generated by MOE
SHEET   60       TRP B 154  TRP B 157                  Generated by MOE
SHEET   61       LEU B 164  TRP B 168                  Generated by MOE
SHEET   62       ASP B 171  LYS B 175                  Generated by MOE
SHEET   63       TYR B 183  ARG B 184                  Generated by MOE
SHEET   64       ILE B 194  ASN B 196                  Generated by MOE
SHEET   65       LEU B 214  TRP B 216                  Generated by MOE
SHEET   66       PHE B 222  ASN B 229                  Generated by MOE
SHEET   67       LEU B 235  PHE B 240                  Generated by MOE
SHEET   68       LYS B 250  PRO B 255                  Generated by MOE
SHEET   69       THR B 265  ASN B 272                  Generated by MOE
SHEET   70       SER B 284  ILE B 287                  Generated by MOE
SHEET   71       HIS B 298  THR B 307                  Generated by MOE
SHEET   72       ARG B 310  ARG B 317                  Generated by MOE
SHEET   73       TYR B 322  TYR B 330                  Generated by MOE
SHEET   74       TRP B 337  ASN B 338                  Generated by MOE
SHEET   75       HIS B 345  MET B 348                  Generated by MOE
SHEET   76       HIS B 363  PHE B 364                  Generated by MOE
SHEET   77       SER B 370  SER B 376                  Generated by MOE
SHEET   78       ARG B 382  GLN B 388                  Generated by MOE
SHEET   79       LYS B 391  PHE B 396                  Generated by MOE
SHEET   80       VAL B 404  LEU B 410                  Generated by MOE
SHEET   81       TYR B 414  SER B 419                  Generated by MOE
SHEET   82       ASN B 430  GLN B 435                  Generated by MOE
SHEET   83       VAL B 442  CYS B 444                  Generated by MOE
SHEET   84       TYR B 457  PHE B 461                  Generated by MOE
SHEET   85       TYR B 467  CYS B 472                  Generated by MOE
SHEET   86       LEU B 479  SER B 484                  Generated by MOE
SHEET   87       LYS B 489  GLU B 495                  Generated by MOE
SHEET   88       VAL B 507  GLN B 508                  Generated by MOE
SHEET   89       SER B 511  ILE B 518                  Generated by MOE
SHEET   90       LYS B 523  LEU B 530                  Generated by MOE
SHEET   91       TYR B 540  TYR B 540                  Generated by MOE
SHEET   92       PRO B 541  PRO B 541                  Generated by MOE
SHEET   93       LEU B 542  VAL B 546                  Generated by MOE
SHEET   94       ILE B 574  ALA B 576                  Generated by MOE
SHEET   95       SER B 577  PHE B 578                  Generated by MOE
SHEET   96       VAL B 619  VAL B 619                  Generated by MOE
SHEET   97       ASP B 620  ARG B 623                  Generated by MOE
SHEET   98       ILE B 624  TRP B 629                  Generated by MOE
SHEET   99       CYS B 649  VAL B 653                  Generated by MOE
SHEET  100       GLU B 699  GLY B 705                  Generated by MOE
SHEET  101       GLN B 731  TYR B 735                  Generated by MOE
LINK         O4  NDG A 770                 C1  NAG A 771 
LINK         O6  NDG A 770                 C1  FUC A 772 
LINK         O4  NAG A 773                 C1  NAG A 774 
LINK         O4  NAG A 775                 C1  NDG A 776 
LINK         O4  NDG A 776                 C1  MAN A 777 
LINK         O4  NAG A 778                 C1  NAG A 779 
LINK         O4  NAG A 780                 C1  NAG A 781 
LINK         O6  NAG B 767                 C1  FUC B 768 
LINK         O4  NDG B 770                 C1  NAG B 771 
LINK         O4  NAG B 772                 C1  NAG B 773 
LINK         O4  NAG B 773                 C1  BMA B 774 
LINK         O4  NAG B 775                 C1  NAG B 776 
LINK         O4  NAG B 776                 C1  BMA B 777 
LINK         O4  NDG B 778                 C1  NDG B 779 
LINK         C1  NDG A 768                 O4  NAG A 767 
LINK         C1  FUC A 769                 O6  NAG A 767 
LINK         C1  NAG A 767                 ND2 ASN A  85 
SSBOND   1 CYS A  328    CYS A  339 
SSBOND   2 CYS A  385    CYS A  394 
SSBOND   3 CYS A  444    CYS A  447 
SSBOND   4 CYS A  454    CYS A  472 
SSBOND   5 CYS A  649    CYS A  762 
SSBOND   6 CYS B  328    CYS B  339 
SSBOND   7 CYS B  385    CYS B  394 
SSBOND   8 CYS B  444    CYS B  447 
SSBOND   9 CYS B  454    CYS B  472 
SSBOND  10 CYS B  649    CYS B  762 
CRYST1  119.234  123.448  131.315  90.00  90.00  90.00 P 21 21 21
SCALE1      0.008387  0.000000  0.000000        0.00000
SCALE2      0.000000  0.008101  0.000000        0.00000
SCALE3      0.000000  0.000000  0.007615        0.00000
ATOM      1  N   SER A  39      82.016  78.827 140.011  1.00 53.33           N
ATOM      2  CA  SER A  39      80.793  77.992 140.009  1.00 64.25           C
ATOM      3  C   SER A  39      80.893  76.881 138.968  1.00 66.59           C
ATOM      4  O   SER A  39      80.979  77.194 137.785  1.00 65.43           O
ATOM      5  CB  SER A  39      79.530  78.838 139.743  1.00 62.50           C
ATOM      6  OG  SER A  39      79.556  79.487 138.478  1.00 58.10           O
ATOM      7  H1  SER A  39      81.952  79.553 140.711  1.00 63.99           H
ATOM      8  H2  SER A  39      82.158  79.244 139.100  1.00 63.99           H
ATOM      9  HA  SER A  39      80.695  77.524 140.989  1.00 77.10           H
ATOM     10  HB2 SER A  39      79.432  79.596 140.519  1.00 74.99           H
ATOM     11  HB3 SER A  39      78.657  78.183 139.787  1.00 74.99           H
ATOM     12  HG  SER A  39      80.291  79.130 137.967  1.00 69.72           H
ATOM     13  N   ARG A  40      80.844  75.604 139.374  1.00 58.71           N
ATOM     14  CA  ARG A  40      80.888  74.484 138.427  1.00 54.04           C
ATOM     15  C   ARG A  40      82.186  74.534 137.587  1.00 56.37           C
ATOM     16  O   ARG A  40      83.152  75.204 137.956  1.00 56.17           O
ATOM     17  CB  ARG A  40      79.627  74.492 137.531  1.00 51.82           C
ATOM     18  CG  ARG A  40      78.276  74.498 138.271  1.00 58.48           C
ATOM     19  CD  ARG A  40      77.148  75.070 137.399  1.00 59.73           C
ATOM     20  NE  ARG A  40      77.336  76.497 137.082  1.00 59.48           N
ATOM     21  CZ  ARG A  40      76.499  77.232 136.337  1.00 60.39           C
ATOM     22  NH1 ARG A  40      75.364  76.730 135.853  1.00 51.95           N
ATOM     23  NH2 ARG A  40      76.800  78.500 136.075  1.00 59.85           N1+
ATOM     24  H   ARG A  40      80.747  75.392 140.357  1.00 70.45           H
ATOM     25  HA  ARG A  40      80.900  73.553 138.996  1.00 64.85           H
ATOM     26  HB2 ARG A  40      79.671  75.326 136.831  1.00 62.18           H
ATOM     27  HB3 ARG A  40      79.669  73.593 136.933  1.00 62.18           H
ATOM     28  HG2 ARG A  40      78.027  73.481 138.579  1.00 70.17           H
ATOM     29  HG3 ARG A  40      78.333  75.120 139.164  1.00 70.17           H
ATOM     30  HD2 ARG A  40      77.071  74.510 136.472  1.00 71.68           H
ATOM     31  HD3 ARG A  40      76.211  74.956 137.945  1.00 71.68           H
ATOM     32  HE  ARG A  40      78.191  76.929 137.399  1.00 71.37           H
ATOM     33 HH11 ARG A  40      75.115  75.768 136.038  1.00 62.33           H
ATOM     34 HH12 ARG A  40      74.748  77.299 135.296  1.00 62.33           H
ATOM     35 HH21 ARG A  40      77.651  78.903 136.433  1.00 71.82           H
ATOM     36 HH22 ARG A  40      76.175  79.057 135.511  1.00 71.82           H
ATOM     37  N   LYS A  41      82.195  73.824 136.453  1.00 47.55           N
ATOM     38  CA  LYS A  41      83.230  73.894 135.428  1.00 45.79           C
ATOM     39  C   LYS A  41      82.652  74.493 134.149  1.00 42.10           C
ATOM     40  O   LYS A  41      81.483  74.869 134.112  1.00 36.00           O
ATOM     41  CB  LYS A  41      83.836  72.494 135.230  1.00 54.11           C
ATOM     42  CG  LYS A  41      83.111  71.586 134.222  1.00 51.51           C
ATOM     43  CD  LYS A  41      81.879  70.909 134.811  1.00 47.35           C
ATOM     44  CE  LYS A  41      81.420  69.864 133.800  1.00 56.07           C
ATOM     45  NZ  LYS A  41      80.441  68.941 134.396  1.00 58.52           N1+
ATOM     46  H   LYS A  41      81.364  73.303 136.215  1.00 57.06           H
ATOM     47  HA  LYS A  41      84.025  74.558 135.774  1.00 54.95           H
ATOM     48  HB2 LYS A  41      84.855  72.624 134.862  1.00 64.93           H
ATOM     49  HB3 LYS A  41      83.911  71.995 136.198  1.00 64.93           H
ATOM     50  HG2 LYS A  41      82.814  72.124 133.327  1.00 61.81           H
ATOM     51  HG3 LYS A  41      83.815  70.817 133.905  1.00 61.81           H
ATOM     52  HD2 LYS A  41      82.127  70.439 135.762  1.00 56.82           H
ATOM     53  HD3 LYS A  41      81.086  71.645 134.948  1.00 56.82           H
ATOM     54  HE2 LYS A  41      80.969  70.369 132.945  1.00 67.28           H
ATOM     55  HE3 LYS A  41      82.284  69.300 133.444  1.00 67.28           H
ATOM     56  HZ1 LYS A  41      80.151  68.262 133.703  1.00 70.23           H
ATOM     57  HZ2 LYS A  41      80.860  68.460 135.177  1.00 70.23           H
ATOM     58  HZ3 LYS A  41      79.630  69.453 134.705  1.00 70.23           H
ATOM     59  N   THR A  42      83.496  74.603 133.123  1.00 35.14           N
ATOM     60  CA  THR A  42      83.136  75.113 131.806  1.00 32.26           C
ATOM     61  C   THR A  42      83.130  73.986 130.758  1.00 31.37           C
ATOM     62  O   THR A  42      83.506  72.844 131.025  1.00 28.70           O
ATOM     63  CB  THR A  42      84.097  76.248 131.422  1.00 32.61           C
ATOM     64  OG1 THR A  42      85.396  75.745 131.217  1.00 37.85           O
ATOM     65  CG2 THR A  42      84.163  77.350 132.479  1.00 34.20           C
ATOM     66  H   THR A  42      84.449  74.293 133.239  1.00 42.16           H
ATOM     67  HA  THR A  42      82.137  75.544 131.838  1.00 38.71           H
ATOM     68  HB  THR A  42      83.751  76.695 130.497  1.00 39.14           H
ATOM     69  HG1 THR A  42      85.568  75.745 130.267  1.00 45.42           H
ATOM     70 HG21 THR A  42      84.797  78.155 132.110  1.00 41.04           H
ATOM     71 HG22 THR A  42      83.166  77.739 132.675  1.00 41.04           H
ATOM     72 HG23 THR A  42      84.604  76.967 133.398  1.00 41.04           H
ATOM     73  N   TYR A  43      82.635  74.336 129.569  1.00 28.81           N
ATOM     74  CA  TYR A  43      82.648  73.527 128.365  1.00 35.23           C
ATOM     75  C   TYR A  43      84.042  73.620 127.759  1.00 26.79           C
ATOM     76  O   TYR A  43      84.392  74.632 127.159  1.00 22.46           O
ATOM     77  CB  TYR A  43      81.590  74.053 127.386  1.00 32.07           C
ATOM     78  CG  TYR A  43      81.445  73.161 126.174  1.00 29.09           C
ATOM     79  CD1 TYR A  43      80.692  71.978 126.252  1.00 24.25           C
ATOM     80  CD2 TYR A  43      82.089  73.505 124.974  1.00 28.15           C
ATOM     81  CE1 TYR A  43      80.547  71.165 125.114  1.00 24.56           C
ATOM     82  CE2 TYR A  43      81.954  72.695 123.838  1.00 32.38           C
ATOM     83  CZ  TYR A  43      81.177  71.519 123.907  1.00 23.20           C
ATOM     84  OH  TYR A  43      80.996  70.752 122.803  1.00 21.08           O
ATOM     85  H   TYR A  43      82.338  75.290 129.447  1.00 34.57           H
ATOM     86  HA  TYR A  43      82.419  72.491 128.618  1.00 42.27           H
ATOM     87  HB2 TYR A  43      80.629  74.123 127.894  1.00 38.49           H
ATOM     88  HB3 TYR A  43      81.867  75.051 127.049  1.00 38.49           H
ATOM     89  HD1 TYR A  43      80.229  71.695 127.186  1.00 29.10           H
ATOM     90  HD2 TYR A  43      82.670  74.405 124.919  1.00 33.78           H
ATOM     91  HE1 TYR A  43      79.951  70.270 125.142  1.00 29.48           H
ATOM     92  HE2 TYR A  43      82.417  72.991 122.910  1.00 38.85           H
ATOM     93  HH  TYR A  43      81.552  71.024 122.071  1.00 25.29           H
ATOM     94  N   THR A  44      84.837  72.571 127.947  1.00 31.33           N
ATOM     95  CA  THR A  44      86.244  72.548 127.578  1.00 30.59           C
ATOM     96  C   THR A  44      86.437  72.121 126.126  1.00 27.76           C
ATOM     97  O   THR A  44      85.510  71.682 125.440  1.00 21.38           O
ATOM     98  CB  THR A  44      87.019  71.612 128.518  1.00 31.78           C
ATOM     99  OG1 THR A  44      86.658  70.268 128.306  1.00 34.65           O
ATOM    100  CG2 THR A  44      86.822  71.966 129.992  1.00 32.73           C
ATOM    101  H   THR A  44      84.475  71.764 128.440  1.00 37.59           H
ATOM    102  HA  THR A  44      86.674  73.540 127.691  1.00 36.71           H
ATOM    103  HB  THR A  44      88.076  71.711 128.292  1.00 38.14           H
ATOM    104  HG1 THR A  44      87.199  69.710 128.868  1.00 41.59           H
ATOM    105 HG21 THR A  44      87.441  71.316 130.606  1.00 39.27           H
ATOM    106 HG22 THR A  44      87.096  73.009 130.158  1.00 39.27           H
ATOM    107 HG23 THR A  44      85.782  71.805 130.275  1.00 39.27           H
ATOM    108  N   LEU A  45      87.685  72.249 125.670  1.00 27.11           N
ATOM    109  CA  LEU A  45      88.083  71.721 124.387  1.00 28.41           C
ATOM    110  C   LEU A  45      87.927  70.201 124.376  1.00 19.40           C
ATOM    111  O   LEU A  45      87.359  69.677 123.424  1.00 25.14           O
ATOM    112  CB  LEU A  45      89.512  72.153 124.061  1.00 24.93           C
ATOM    113  CG  LEU A  45      89.956  71.686 122.662  1.00 23.34           C
ATOM    114  CD1 LEU A  45      89.001  72.136 121.544  1.00 26.91           C
ATOM    115  CD2 LEU A  45      91.351  72.248 122.404  1.00 22.88           C
ATOM    116  H   LEU A  45      88.397  72.656 126.259  1.00 32.53           H
ATOM    117  HA  LEU A  45      87.406  72.153 123.650  1.00 34.10           H
ATOM    118  HB2 LEU A  45      89.574  73.239 124.119  1.00 29.91           H
ATOM    119  HB3 LEU A  45      90.184  71.727 124.809  1.00 29.91           H
ATOM    120  HG  LEU A  45      90.021  70.600 122.662  1.00 28.00           H
ATOM    121 HD11 LEU A  45      89.394  71.838 120.573  1.00 32.29           H
ATOM    122 HD12 LEU A  45      88.028  71.666 121.662  1.00 32.29           H
ATOM    123 HD13 LEU A  45      88.883  73.218 121.567  1.00 32.29           H
ATOM    124 HD21 LEU A  45      91.691  71.941 121.417  1.00 27.46           H
ATOM    125 HD22 LEU A  45      91.320  73.334 122.462  1.00 27.46           H
ATOM    126 HD23 LEU A  45      92.047  71.873 123.153  1.00 27.46           H
ATOM    127  N   THR A  46      88.371  69.502 125.432  1.00 16.66           N
ATOM    128  CA  THR A  46      88.166  68.055 125.533  1.00 25.30           C
ATOM    129  C   THR A  46      86.687  67.737 125.382  1.00 33.30           C
ATOM    130  O   THR A  46      86.364  66.849 124.611  1.00 22.36           O
ATOM    131  CB  THR A  46      88.670  67.430 126.843  1.00 24.72           C
ATOM    132  OG1 THR A  46      90.045  67.653 127.024  1.00 32.96           O
ATOM    133  CG2 THR A  46      88.479  65.908 126.836  1.00 24.03           C
ATOM    134  H   THR A  46      88.789  69.998 126.205  1.00 19.99           H
ATOM    135  HA  THR A  46      88.727  67.607 124.710  1.00 30.36           H
ATOM    136  HB  THR A  46      88.116  67.860 127.677  1.00 29.67           H
ATOM    137  HG1 THR A  46      90.176  68.593 127.138  1.00 39.55           H
ATOM    138 HG21 THR A  46      88.846  65.490 127.772  1.00 28.84           H
ATOM    139 HG22 THR A  46      87.426  65.643 126.734  1.00 28.84           H
ATOM    140 HG23 THR A  46      89.051  65.475 126.015  1.00 28.84           H
ATOM    141  N   ASP A  47      85.806  68.444 126.101  1.00 26.76           N
ATOM    142  CA  ASP A  47      84.371  68.228 126.008  1.00 28.39           C
ATOM    143  C   ASP A  47      83.863  68.195 124.563  1.00 28.67           C
ATOM    144  O   ASP A  47      83.127  67.288 124.180  1.00 26.07           O
ATOM    145  CB  ASP A  47      83.588  69.238 126.850  1.00 29.14           C
ATOM    146  CG  ASP A  47      83.723  69.038 128.361  1.00 27.00           C
ATOM    147  OD1 ASP A  47      83.933  67.882 128.793  1.00 32.67           O
ATOM    148  OD2 ASP A  47      83.576  70.049 129.083  1.00 30.22           O1-
ATOM    149  H   ASP A  47      86.134  69.159 126.733  1.00 32.12           H
ATOM    150  HA  ASP A  47      84.202  67.258 126.445  1.00 34.07           H
ATOM    151  HB2 ASP A  47      83.836  70.260 126.576  1.00 34.97           H
ATOM    152  HB3 ASP A  47      82.536  69.112 126.598  1.00 34.97           H
ATOM    153  N   TYR A  48      84.286  69.177 123.764  1.00 28.53           N
ATOM    154  CA  TYR A  48      83.959  69.257 122.353  1.00 28.67           C
ATOM    155  C   TYR A  48      84.566  68.132 121.503  1.00 27.24           C
ATOM    156  O   TYR A  48      83.859  67.548 120.685  1.00 29.27           O
ATOM    157  CB  TYR A  48      84.364  70.638 121.840  1.00 25.81           C
ATOM    158  CG  TYR A  48      84.292  70.748 120.337  1.00 30.39           C
ATOM    159  CD1 TYR A  48      83.100  70.423 119.660  1.00 23.74           C
ATOM    160  CD2 TYR A  48      85.447  71.097 119.615  1.00 27.78           C
ATOM    161  CE1 TYR A  48      83.064  70.444 118.259  1.00 23.03           C
ATOM    162  CE2 TYR A  48      85.410  71.152 118.216  1.00 24.46           C
ATOM    163  CZ  TYR A  48      84.214  70.836 117.535  1.00 25.79           C
ATOM    164  OH  TYR A  48      84.175  70.950 116.186  1.00 27.04           O
ATOM    165  H   TYR A  48      84.900  69.884 124.143  1.00 34.24           H
ATOM    166  HA  TYR A  48      82.877  69.167 122.261  1.00 34.41           H
ATOM    167  HB2 TYR A  48      83.710  71.383 122.279  1.00 30.97           H
ATOM    168  HB3 TYR A  48      85.382  70.860 122.168  1.00 30.97           H
ATOM    169  HD1 TYR A  48      82.220  70.128 120.216  1.00 28.49           H
ATOM    170  HD2 TYR A  48      86.370  71.316 120.132  1.00 33.34           H
ATOM    171  HE1 TYR A  48      82.154  70.181 117.742  1.00 27.64           H
ATOM    172  HE2 TYR A  48      86.296  71.425 117.661  1.00 29.35           H
ATOM    173  HH  TYR A  48      85.039  71.157 115.818  1.00 32.45           H
ATOM    174  N   LEU A  49      85.863  67.851 121.673  1.00 27.41           N
ATOM    175  CA  LEU A  49      86.596  66.896 120.843  1.00 26.20           C
ATOM    176  C   LEU A  49      86.206  65.454 121.158  1.00 25.75           C
ATOM    177  O   LEU A  49      86.074  64.636 120.251  1.00 31.75           O
ATOM    178  CB  LEU A  49      88.108  67.111 121.011  1.00 23.06           C
ATOM    179  CG  LEU A  49      88.604  68.502 120.573  1.00 23.60           C
ATOM    180  CD1 LEU A  49      90.126  68.573 120.736  1.00 24.41           C
ATOM    181  CD2 LEU A  49      88.195  68.849 119.142  1.00 22.94           C
ATOM    182  H   LEU A  49      86.382  68.374 122.364  1.00 32.89           H
ATOM    183  HA  LEU A  49      86.330  67.075 119.801  1.00 31.44           H
ATOM    184  HB2 LEU A  49      88.370  66.955 122.059  1.00 27.68           H
ATOM    185  HB3 LEU A  49      88.621  66.356 120.414  1.00 27.68           H
ATOM    186  HG  LEU A  49      88.170  69.257 121.215  1.00 28.32           H
ATOM    187 HD11 LEU A  49      90.487  69.562 120.459  1.00 29.30           H
ATOM    188 HD12 LEU A  49      90.397  68.376 121.773  1.00 29.30           H
ATOM    189 HD13 LEU A  49      90.607  67.836 120.101  1.00 29.30           H
ATOM    190 HD21 LEU A  49      88.600  69.822 118.879  1.00 27.53           H
ATOM    191 HD22 LEU A  49      88.552  68.092 118.452  1.00 27.53           H
ATOM    192 HD23 LEU A  49      87.113  68.907 119.054  1.00 27.53           H
ATOM    193  N   LYS A  50      86.009  65.167 122.448  1.00 28.95           N
ATOM    194  CA  LYS A  50      85.551  63.889 122.994  1.00 32.80           C
ATOM    195  C   LYS A  50      84.043  63.718 122.983  1.00 34.90           C
ATOM    196  O   LYS A  50      83.559  62.640 123.324  1.00 43.20           O
ATOM    197  CB  LYS A  50      86.113  63.672 124.414  1.00 36.20           C
ATOM    198  CG  LYS A  50      87.615  63.382 124.421  1.00 32.82           C
ATOM    199  CD  LYS A  50      87.911  62.105 123.613  1.00 43.35           C
ATOM    200  CE  LYS A  50      89.376  61.722 123.665  1.00 49.49           C
ATOM    201  NZ  LYS A  50      90.195  62.801 123.091  1.00 50.92           N1+
ATOM    202  H   LYS A  50      86.130  65.926 123.103  1.00 34.74           H
ATOM    203  HA  LYS A  50      85.895  63.103 122.332  1.00 39.36           H
ATOM    204  HB2 LYS A  50      85.896  64.530 125.046  1.00 43.44           H
ATOM    205  HB3 LYS A  50      85.614  62.819 124.875  1.00 43.44           H
ATOM    206  HG2 LYS A  50      88.153  64.237 124.009  1.00 39.39           H
ATOM    207  HG3 LYS A  50      87.933  63.229 125.454  1.00 39.39           H
ATOM    208  HD2 LYS A  50      87.305  61.279 123.989  1.00 52.02           H
ATOM    209  HD3 LYS A  50      87.685  62.258 122.560  1.00 52.02           H
ATOM    210  HE2 LYS A  50      89.662  61.548 124.701  1.00 59.38           H
ATOM    211  HE3 LYS A  50      89.520  60.806 123.089  1.00 59.38           H
ATOM    212  HZ1 LYS A  50      91.152  62.495 123.002  1.00 61.11           H
ATOM    213  HZ2 LYS A  50      89.868  63.003 122.153  1.00 61.11           H
ATOM    214  HZ3 LYS A  50      90.135  63.640 123.643  1.00 61.11           H
ATOM    215  N   ASN A  51      83.313  64.767 122.603  1.00 39.76           N
ATOM    216  CA  ASN A  51      81.869  64.773 122.465  1.00 28.70           C
ATOM    217  C   ASN A  51      81.180  64.258 123.742  1.00 31.28           C
ATOM    218  O   ASN A  51      80.328  63.367 123.701  1.00 33.19           O
ATOM    219  CB  ASN A  51      81.475  63.990 121.203  1.00 25.90           C
ATOM    220  CG  ASN A  51      80.152  64.482 120.617  1.00 47.05           C
ATOM    221  OD1 ASN A  51      79.498  65.395 121.119  1.00 59.89           O
ATOM    222  ND2 ASN A  51      79.736  63.868 119.522  1.00 47.00           N
ATOM    223  H   ASN A  51      83.801  65.612 122.339  1.00 47.72           H
ATOM    224  HA  ASN A  51      81.587  65.816 122.330  1.00 34.44           H
ATOM    225  HB2 ASN A  51      82.254  64.085 120.445  1.00 31.08           H
ATOM    226  HB3 ASN A  51      81.391  62.928 121.443  1.00 31.08           H
ATOM    227 HD21 ASN A  51      78.872  64.156 119.093  1.00 56.40           H
ATOM    228 HD22 ASN A  51      80.277  63.107 119.144  1.00 56.40           H
ATOM    229  N   THR A  52      81.555  64.829 124.892  1.00 31.25           N
ATOM    230  CA  THR A  52      81.067  64.376 126.192  1.00 32.80           C
ATOM    231  C   THR A  52      79.605  64.803 126.407  1.00 28.44           C
ATOM    232  O   THR A  52      78.932  64.227 127.260  1.00 29.54           O
ATOM    233  CB  THR A  52      81.973  64.836 127.358  1.00 35.28           C
ATOM    234  OG1 THR A  52      81.654  66.146 127.773  1.00 39.22           O
ATOM    235  CG2 THR A  52      83.468  64.789 127.017  1.00 33.89           C
ATOM    236  H   THR A  52      82.249  65.565 124.876  1.00 37.50           H
ATOM    237  HA  THR A  52      81.091  63.285 126.188  1.00 39.37           H
ATOM    238  HB  THR A  52      81.804  64.161 128.198  1.00 42.34           H
ATOM    239  HG1 THR A  52      82.167  66.359 128.557  1.00 47.06           H
ATOM    240 HG21 THR A  52      84.053  65.185 127.848  1.00 40.67           H
ATOM    241 HG22 THR A  52      83.775  63.771 126.787  1.00 40.67           H
ATOM    242 HG23 THR A  52      83.664  65.399 126.142  1.00 40.67           H
ATOM    243  N   TYR A  53      79.131  65.815 125.659  1.00 25.83           N
ATOM    244  CA  TYR A  53      77.773  66.341 125.714  1.00 28.80           C
ATOM    245  C   TYR A  53      77.080  66.123 124.371  1.00 32.30           C
ATOM    246  O   TYR A  53      77.140  66.962 123.472  1.00 38.53           O
ATOM    247  CB  TYR A  53      77.804  67.819 126.109  1.00 29.74           C
ATOM    248  CG  TYR A  53      78.342  68.064 127.500  1.00 24.72           C
ATOM    249  CD1 TYR A  53      77.680  67.552 128.630  1.00 21.95           C
ATOM    250  CD2 TYR A  53      79.561  68.746 127.655  1.00 27.90           C
ATOM    251  CE1 TYR A  53      78.259  67.724 129.903  1.00 32.78           C
ATOM    252  CE2 TYR A  53      80.100  68.979 128.926  1.00 29.61           C
ATOM    253  CZ  TYR A  53      79.448  68.459 130.057  1.00 28.28           C
ATOM    254  OH  TYR A  53      79.997  68.626 131.286  1.00 36.23           O
ATOM    255  H   TYR A  53      79.755  66.241 124.987  1.00 30.99           H
ATOM    256  HA  TYR A  53      77.214  65.795 126.473  1.00 34.56           H
ATOM    257  HB2 TYR A  53      78.402  68.366 125.380  1.00 35.68           H
ATOM    258  HB3 TYR A  53      76.796  68.215 126.062  1.00 35.68           H
ATOM    259  HD1 TYR A  53      76.766  66.986 128.516  1.00 26.34           H
ATOM    260  HD2 TYR A  53      80.114  69.062 126.792  1.00 33.48           H
ATOM    261  HE1 TYR A  53      77.842  67.265 130.775  1.00 39.34           H
ATOM    262  HE2 TYR A  53      81.030  69.514 129.030  1.00 35.53           H
ATOM    263  HH  TYR A  53      80.852  69.058 131.218  1.00 43.48           H
ATOM    264  N   ARG A  54      76.403  64.978 124.262  1.00 28.34           N
ATOM    265  CA  ARG A  54      75.748  64.517 123.049  1.00 28.74           C
ATOM    266  C   ARG A  54      74.317  65.064 122.946  1.00 36.03           C
ATOM    267  O   ARG A  54      73.488  64.821 123.823  1.00 35.99           O
ATOM    268  CB  ARG A  54      75.783  62.983 123.079  1.00 30.07           C
ATOM    269  CG  ARG A  54      75.396  62.367 121.727  1.00 43.45           C
ATOM    270  CD  ARG A  54      76.603  62.196 120.807  1.00 53.08           C
ATOM    271  NE  ARG A  54      77.604  61.276 121.376  1.00 49.99           N
ATOM    272  CZ  ARG A  54      78.668  60.798 120.723  1.00 50.54           C
ATOM    273  NH1 ARG A  54      78.855  61.054 119.434  1.00 45.31           N
ATOM    274  NH2 ARG A  54      79.560  60.049 121.362  1.00 53.51           N1+
ATOM    275  H   ARG A  54      76.394  64.351 125.057  1.00 34.01           H
ATOM    276  HA  ARG A  54      76.333  64.860 122.195  1.00 34.49           H
ATOM    277  HB2 ARG A  54      76.801  62.682 123.333  1.00 36.08           H
ATOM    278  HB3 ARG A  54      75.126  62.599 123.862  1.00 36.08           H
ATOM    279  HG2 ARG A  54      74.963  61.381 121.902  1.00 52.14           H
ATOM    280  HG3 ARG A  54      74.642  62.977 121.229  1.00 52.14           H
ATOM    281  HD2 ARG A  54      76.225  61.760 119.883  1.00 63.70           H
ATOM    282  HD3 ARG A  54      77.058  63.162 120.584  1.00 63.70           H
ATOM    283  HE  ARG A  54      77.533  61.072 122.363  1.00 59.99           H
ATOM    284 HH11 ARG A  54      78.185  61.629 118.941  1.00 54.38           H
ATOM    285 HH12 ARG A  54      79.659  60.691 118.950  1.00 54.38           H
ATOM    286 HH21 ARG A  54      79.427  59.843 122.341  1.00 64.22           H
ATOM    287 HH22 ARG A  54      80.361  59.686 120.869  1.00 64.22           H
ATOM    288  N   LEU A  55      74.013  65.742 121.834  1.00 30.66           N
ATOM    289  CA  LEU A  55      72.634  66.021 121.441  1.00 25.33           C
ATOM    290  C   LEU A  55      71.975  64.703 121.014  1.00 27.68           C
ATOM    291  O   LEU A  55      72.479  64.027 120.117  1.00 30.19           O
ATOM    292  CB  LEU A  55      72.583  67.011 120.268  1.00 20.22           C
ATOM    293  CG  LEU A  55      73.138  68.430 120.491  1.00 25.05           C
ATOM    294  CD1 LEU A  55      73.121  69.175 119.153  1.00 25.84           C
ATOM    295  CD2 LEU A  55      72.293  69.236 121.470  1.00 27.35           C
ATOM    296  H   LEU A  55      74.730  65.865 121.137  1.00 36.79           H
ATOM    297  HA  LEU A  55      72.092  66.444 122.286  1.00 30.39           H
ATOM    298  HB2 LEU A  55      73.140  66.562 119.446  1.00 24.26           H
ATOM    299  HB3 LEU A  55      71.541  67.101 119.959  1.00 24.26           H
ATOM    300  HG  LEU A  55      74.161  68.376 120.863  1.00 30.06           H
ATOM    301 HD11 LEU A  55      73.503  70.187 119.278  1.00 31.01           H
ATOM    302 HD12 LEU A  55      73.746  68.649 118.434  1.00 31.01           H
ATOM    303 HD13 LEU A  55      72.102  69.224 118.770  1.00 31.01           H
ATOM    304 HD21 LEU A  55      72.680  70.246 121.559  1.00 32.82           H
ATOM    305 HD22 LEU A  55      71.266  69.277 121.134  1.00 32.82           H
ATOM    306 HD23 LEU A  55      72.320  68.765 122.436  1.00 32.82           H
ATOM    307  N   LYS A  56      70.844  64.350 121.635  1.00 26.14           N
ATOM    308  CA  LYS A  56      70.025  63.206 121.237  1.00 35.66           C
ATOM    309  C   LYS A  56      69.137  63.575 120.055  1.00 26.19           C
ATOM    310  O   LYS A  56      68.671  64.705 119.936  1.00 32.61           O
ATOM    311  CB  LYS A  56      69.165  62.687 122.400  1.00 34.57           C
ATOM    312  CG  LYS A  56      69.939  61.757 123.342  1.00 28.60           C
ATOM    313  CD  LYS A  56      68.960  61.059 124.301  1.00 39.56           C
ATOM    314  CE  LYS A  56      69.653  60.027 125.192  1.00 43.28           C
ATOM    315  NZ  LYS A  56      70.100  58.853 124.420  1.00 43.64           N1+
ATOM    316  H   LYS A  56      70.478  64.955 122.358  1.00 31.37           H
ATOM    317  HA  LYS A  56      70.678  62.392 120.918  1.00 42.80           H
ATOM    318  HB2 LYS A  56      68.719  63.512 122.953  1.00 41.48           H
ATOM    319  HB3 LYS A  56      68.351  62.100 121.974  1.00 41.48           H
ATOM    320  HG2 LYS A  56      70.458  61.003 122.748  1.00 34.32           H
ATOM    321  HG3 LYS A  56      70.672  62.335 123.907  1.00 34.32           H
ATOM    322  HD2 LYS A  56      68.492  61.807 124.941  1.00 47.47           H
ATOM    323  HD3 LYS A  56      68.175  60.561 123.729  1.00 47.47           H
ATOM    324  HE2 LYS A  56      70.518  60.496 125.662  1.00 51.94           H
ATOM    325  HE3 LYS A  56      68.961  59.708 125.973  1.00 51.94           H
ATOM    326  HZ1 LYS A  56      70.542  58.183 125.031  1.00 52.37           H
ATOM    327  HZ2 LYS A  56      69.306  58.419 123.973  1.00 52.37           H
ATOM    328  HZ3 LYS A  56      70.756  59.138 123.709  1.00 52.37           H
ATOM    329  N   LEU A  57      68.942  62.600 119.172  1.00 28.06           N
ATOM    330  CA  LEU A  57      68.246  62.736 117.899  1.00 34.24           C
ATOM    331  C   LEU A  57      67.076  61.757 117.816  1.00 33.44           C
ATOM    332  O   LEU A  57      66.952  60.843 118.628  1.00 35.45           O
ATOM    333  CB  LEU A  57      69.225  62.430 116.745  1.00 29.41           C
ATOM    334  CG  LEU A  57      70.528  63.249 116.767  1.00 32.33           C
ATOM    335  CD1 LEU A  57      71.610  62.591 115.915  1.00 39.20           C
ATOM    336  CD2 LEU A  57      70.241  64.651 116.245  1.00 38.29           C
ATOM    337  H   LEU A  57      69.368  61.704 119.362  1.00 33.67           H
ATOM    338  HA  LEU A  57      67.851  63.746 117.792  1.00 41.09           H
ATOM    339  HB2 LEU A  57      69.471  61.368 116.786  1.00 35.29           H
ATOM    340  HB3 LEU A  57      68.717  62.610 115.796  1.00 35.29           H
ATOM    341  HG  LEU A  57      70.916  63.345 117.782  1.00 38.80           H
ATOM    342 HD11 LEU A  57      72.519  63.191 115.949  1.00 47.03           H
ATOM    343 HD12 LEU A  57      71.830  61.598 116.307  1.00 47.03           H
ATOM    344 HD13 LEU A  57      71.269  62.507 114.884  1.00 47.03           H
ATOM    345 HD21 LEU A  57      71.145  65.247 116.303  1.00 45.95           H
ATOM    346 HD22 LEU A  57      69.887  64.616 115.216  1.00 45.95           H
ATOM    347 HD23 LEU A  57      69.476  65.096 116.865  1.00 45.95           H
ATOM    348  N   TYR A  58      66.236  61.924 116.793  1.00 31.45           N
ATOM    349  CA  TYR A  58      65.169  60.983 116.502  1.00 27.39           C
ATOM    350  C   TYR A  58      65.022  60.888 114.985  1.00 28.72           C
ATOM    351  O   TYR A  58      64.213  61.589 114.372  1.00 24.84           O
ATOM    352  CB  TYR A  58      63.891  61.426 117.222  1.00 25.81           C
ATOM    353  CG  TYR A  58      62.905  60.284 117.376  1.00 27.71           C
ATOM    354  CD1 TYR A  58      62.112  59.866 116.292  1.00 31.06           C
ATOM    355  CD2 TYR A  58      62.826  59.595 118.600  1.00 34.20           C
ATOM    356  CE1 TYR A  58      61.221  58.789 116.432  1.00 33.30           C
ATOM    357  CE2 TYR A  58      61.944  58.511 118.748  1.00 32.33           C
ATOM    358  CZ  TYR A  58      61.141  58.099 117.661  1.00 39.31           C
ATOM    359  OH  TYR A  58      60.326  57.014 117.784  1.00 38.52           O
ATOM    360  H   TYR A  58      66.409  62.665 116.131  1.00 37.74           H
ATOM    361  HA  TYR A  58      65.462  60.001 116.876  1.00 32.87           H
ATOM    362  HB2 TYR A  58      64.158  61.784 118.218  1.00 30.97           H
ATOM    363  HB3 TYR A  58      63.429  62.255 116.686  1.00 30.97           H
ATOM    364  HD1 TYR A  58      62.211  60.340 115.333  1.00 37.27           H
ATOM    365  HD2 TYR A  58      63.453  59.890 119.430  1.00 41.04           H
ATOM    366  HE1 TYR A  58      60.627  58.464 115.592  1.00 39.96           H
ATOM    367  HE2 TYR A  58      61.890  57.989 119.691  1.00 38.79           H
ATOM    368  HH  TYR A  58      60.584  56.439 118.507  1.00 46.22           H
ATOM    369  N   SER A  59      65.833  60.011 114.386  1.00 31.72           N
ATOM    370  CA  SER A  59      65.790  59.738 112.960  1.00 26.52           C
ATOM    371  C   SER A  59      64.809  58.615 112.718  1.00 27.70           C
ATOM    372  O   SER A  59      65.046  57.483 113.138  1.00 31.39           O
ATOM    373  CB  SER A  59      67.164  59.344 112.436  1.00 30.10           C
ATOM    374  OG  SER A  59      68.067  60.410 112.609  1.00 47.66           O
ATOM    375  H   SER A  59      66.473  59.462 114.945  1.00 38.06           H
ATOM    376  HA  SER A  59      65.458  60.625 112.417  1.00 31.83           H
ATOM    377  HB2 SER A  59      67.525  58.469 112.978  1.00 36.12           H
ATOM    378  HB3 SER A  59      67.082  59.105 111.374  1.00 36.12           H
ATOM    379  HG  SER A  59      68.917  60.146 112.248  1.00 57.19           H
ATOM    380  N   LEU A  60      63.719  58.958 112.031  1.00 34.62           N
ATOM    381  CA  LEU A  60      62.715  58.014 111.580  1.00 30.15           C
ATOM    382  C   LEU A  60      62.679  57.984 110.060  1.00 28.74           C
ATOM    383  O   LEU A  60      63.210  58.874 109.391  1.00 27.40           O
ATOM    384  CB  LEU A  60      61.353  58.308 112.224  1.00 23.41           C
ATOM    385  CG  LEU A  60      60.731  59.701 112.000  1.00 24.42           C
ATOM    386  CD1 LEU A  60      60.243  59.939 110.564  1.00 31.78           C
ATOM    387  CD2 LEU A  60      59.512  59.846 112.919  1.00 29.97           C
ATOM    388  H   LEU A  60      63.650  59.901 111.675  1.00 41.54           H
ATOM    389  HA  LEU A  60      63.004  57.018 111.913  1.00 36.18           H
ATOM    390  HB2 LEU A  60      60.648  57.558 111.876  1.00 28.09           H
ATOM    391  HB3 LEU A  60      61.481  58.161 113.297  1.00 28.09           H
ATOM    392  HG  LEU A  60      61.461  60.467 112.261  1.00 29.30           H
ATOM    393 HD11 LEU A  60      59.750  60.908 110.505  1.00 38.13           H
ATOM    394 HD12 LEU A  60      61.067  59.965 109.862  1.00 38.13           H
ATOM    395 HD13 LEU A  60      59.545  59.153 110.272  1.00 38.13           H
ATOM    396 HD21 LEU A  60      59.055  60.823 112.778  1.00 35.96           H
ATOM    397 HD22 LEU A  60      58.775  59.083 112.682  1.00 35.96           H
ATOM    398 HD23 LEU A  60      59.808  59.754 113.960  1.00 35.96           H
ATOM    399  N   ARG A  61      62.059  56.936 109.519  1.00 33.87           N
ATOM    400  CA  ARG A  61      61.875  56.780 108.089  1.00 35.50           C
ATOM    401  C   ARG A  61      60.477  56.239 107.863  1.00 32.66           C
ATOM    402  O   ARG A  61      60.224  55.069 108.124  1.00 39.13           O
ATOM    403  CB  ARG A  61      62.990  55.863 107.552  1.00 36.86           C
ATOM    404  CG  ARG A  61      63.613  56.393 106.248  1.00 40.09           C
ATOM    405  CD  ARG A  61      63.095  55.668 105.005  1.00 36.70           C
ATOM    406  NE  ARG A  61      63.344  54.217 105.079  1.00 50.16           N
ATOM    407  CZ  ARG A  61      62.734  53.292 104.329  1.00 48.04           C
ATOM    408  NH1 ARG A  61      61.869  53.647 103.382  1.00 46.49           N
ATOM    409  NH2 ARG A  61      62.993  52.003 104.527  1.00 43.16           N1+
ATOM    410  H   ARG A  61      61.742  56.189 110.123  1.00 40.65           H
ATOM    411  HA  ARG A  61      61.937  57.767 107.629  1.00 42.61           H
ATOM    412  HB2 ARG A  61      63.796  55.783 108.283  1.00 44.24           H
ATOM    413  HB3 ARG A  61      62.593  54.856 107.422  1.00 44.24           H
ATOM    414  HG2 ARG A  61      63.440  57.466 106.143  1.00 48.11           H
ATOM    415  HG3 ARG A  61      64.692  56.241 106.299  1.00 48.11           H
ATOM    416  HD2 ARG A  61      62.027  55.865 104.898  1.00 44.04           H
ATOM    417  HD3 ARG A  61      63.616  56.067 104.133  1.00 44.04           H
ATOM    418  HE  ARG A  61      63.999  53.898 105.779  1.00 60.19           H
ATOM    419 HH11 ARG A  61      61.683  54.624 103.227  1.00 55.78           H
ATOM    420 HH12 ARG A  61      61.427  52.947 102.808  1.00 55.78           H
ATOM    421 HH21 ARG A  61      63.652  51.729 105.241  1.00 51.80           H
ATOM    422 HH22 ARG A  61      62.546  51.301 103.956  1.00 51.80           H
ATOM    423  N   TRP A  62      59.563  57.097 107.413  1.00 31.34           N
ATOM    424  CA  TRP A  62      58.194  56.700 107.121  1.00 36.86           C
ATOM    425  C   TRP A  62      58.175  55.619 106.039  1.00 32.80           C
ATOM    426  O   TRP A  62      58.773  55.788 104.975  1.00 37.40           O
ATOM    427  CB  TRP A  62      57.380  57.921 106.700  1.00 30.67           C
ATOM    428  CG  TRP A  62      57.252  58.980 107.750  1.00 31.36           C
ATOM    429  CD1 TRP A  62      57.958  60.128 107.826  1.00 31.39           C
ATOM    430  CD2 TRP A  62      56.311  59.029 108.857  1.00 38.07           C
ATOM    431  NE1 TRP A  62      57.528  60.877 108.899  1.00 30.19           N
ATOM    432  CE2 TRP A  62      56.504  60.249 109.571  1.00 32.04           C
ATOM    433  CE3 TRP A  62      55.282  58.174 109.293  1.00 37.11           C
ATOM    434  CZ2 TRP A  62      55.720  60.598 110.678  1.00 31.07           C
ATOM    435  CZ3 TRP A  62      54.475  58.524 110.380  1.00 30.60           C
ATOM    436  CH2 TRP A  62      54.703  59.718 111.084  1.00 30.25           C
ATOM    437  H   TRP A  62      59.835  58.046 107.203  1.00 37.60           H
ATOM    438  HA  TRP A  62      57.741  56.308 108.031  1.00 44.24           H
ATOM    439  HB2 TRP A  62      57.820  58.352 105.801  1.00 36.80           H
ATOM    440  HB3 TRP A  62      56.372  57.570 106.470  1.00 36.80           H
ATOM    441  HD1 TRP A  62      58.728  60.429 107.136  1.00 37.67           H
ATOM    442  HE1 TRP A  62      57.913  61.786 109.117  1.00 36.23           H
ATOM    443  HE3 TRP A  62      55.085  57.257 108.760  1.00 44.54           H
ATOM    444  HZ2 TRP A  62      55.890  61.530 111.198  1.00 37.28           H
ATOM    445  HZ3 TRP A  62      53.674  57.864 110.663  1.00 36.72           H
ATOM    446  HH2 TRP A  62      54.076  59.953 111.926  1.00 36.31           H
ATOM    447  N   ILE A  63      57.485  54.512 106.330  1.00 33.82           N
ATOM    448  CA  ILE A  63      57.299  53.377 105.416  1.00 38.39           C
ATOM    449  C   ILE A  63      55.891  53.315 104.827  1.00 32.08           C
ATOM    450  O   ILE A  63      55.602  52.480 103.976  1.00 34.81           O
ATOM    451  CB  ILE A  63      57.628  52.058 106.126  1.00 35.62           C
ATOM    452  CG1 ILE A  63      56.709  51.825 107.349  1.00 32.82           C
ATOM    453  CG2 ILE A  63      59.117  52.056 106.473  1.00 35.03           C
ATOM    454  CD1 ILE A  63      56.925  50.490 108.060  1.00 35.14           C
ATOM    455  H   ILE A  63      57.026  54.451 107.230  1.00 40.59           H
ATOM    456  HA  ILE A  63      57.987  53.485 104.578  1.00 46.07           H
ATOM    457  HB  ILE A  63      57.462  51.241 105.423  1.00 42.75           H
ATOM    458 HG12 ILE A  63      56.875  52.614 108.079  1.00 39.38           H
ATOM    459 HG13 ILE A  63      55.667  51.862 107.031  1.00 39.38           H
ATOM    460 HG21 ILE A  63      59.382  51.068 106.833  1.00 42.04           H
ATOM    461 HG22 ILE A  63      59.716  52.266 105.588  1.00 42.04           H
ATOM    462 HG23 ILE A  63      59.328  52.802 107.237  1.00 42.04           H
ATOM    463 HD11 ILE A  63      56.198  50.395 108.864  1.00 42.17           H
ATOM    464 HD12 ILE A  63      56.790  49.667 107.361  1.00 42.17           H
ATOM    465 HD13 ILE A  63      57.922  50.444 108.493  1.00 42.17           H
ATOM    466  N   SER A  64      55.016  54.189 105.306  1.00 31.41           N
ATOM    467  CA  SER A  64      53.630  54.300 104.921  1.00 27.01           C
ATOM    468  C   SER A  64      53.122  55.627 105.466  1.00 32.26           C
ATOM    469  O   SER A  64      53.879  56.445 105.995  1.00 36.66           O
ATOM    470  CB  SER A  64      52.802  53.112 105.426  1.00 33.06           C
ATOM    471  OG  SER A  64      52.596  53.200 106.819  1.00 32.53           O
ATOM    472  H   SER A  64      55.341  54.871 105.976  1.00 37.69           H
ATOM    473  HA  SER A  64      53.566  54.302 103.838  1.00 32.41           H
ATOM    474  HB2 SER A  64      51.836  53.097 104.915  1.00 39.68           H
ATOM    475  HB3 SER A  64      53.321  52.173 105.219  1.00 39.68           H
ATOM    476  HG  SER A  64      52.060  52.441 107.095  1.00 39.03           H
ATOM    477  N   ASP A  65      51.823  55.843 105.331  1.00 36.91           N
ATOM    478  CA  ASP A  65      51.180  57.020 105.864  1.00 34.97           C
ATOM    479  C   ASP A  65      50.791  56.826 107.338  1.00 35.61           C
ATOM    480  O   ASP A  65      50.203  57.721 107.939  1.00 34.12           O
ATOM    481  CB  ASP A  65      49.955  57.248 105.008  1.00 39.41           C
ATOM    482  CG  ASP A  65      49.330  58.608 105.244  1.00 44.90           C
ATOM    483  OD1 ASP A  65      50.089  59.588 105.441  1.00 33.44           O
ATOM    484  OD2 ASP A  65      48.083  58.632 105.218  1.00 52.53           O1-
ATOM    485  H   ASP A  65      51.235  55.133 104.920  1.00 44.29           H
ATOM    486  HA  ASP A  65      51.852  57.870 105.760  1.00 41.97           H
ATOM    487  HB2 ASP A  65      50.319  57.212 103.993  1.00 47.29           H
ATOM    488  HB3 ASP A  65      49.216  56.457 105.128  1.00 47.29           H
ATOM    489  N   HIS A  66      51.052  55.643 107.905  1.00 33.48           N
ATOM    490  CA  HIS A  66      50.621  55.271 109.244  1.00 34.67           C
ATOM    491  C   HIS A  66      51.787  54.825 110.119  1.00 38.45           C
ATOM    492  O   HIS A  66      51.634  54.832 111.337  1.00 32.80           O
ATOM    493  CB  HIS A  66      49.555  54.166 109.164  1.00 35.04           C
ATOM    494  CG  HIS A  66      48.394  54.472 108.252  1.00 37.62           C
ATOM    495  ND1 HIS A  66      48.382  54.295 106.866  1.00 35.17           N
ATOM    496  CD2 HIS A  66      47.202  55.008 108.648  1.00 43.15           C
ATOM    497  CE1 HIS A  66      47.171  54.711 106.461  1.00 43.96           C
ATOM    498  NE2 HIS A  66      46.445  55.145 107.507  1.00 51.60           N
ATOM    499  H   HIS A  66      51.489  54.927 107.339  1.00 40.18           H
ATOM    500  HA  HIS A  66      50.183  56.141 109.730  1.00 41.60           H
ATOM    501  HB2 HIS A  66      49.164  53.996 110.164  1.00 42.05           H
ATOM    502  HB3 HIS A  66      50.023  53.241 108.828  1.00 42.05           H
ATOM    503  HD2 HIS A  66      46.915  55.264 109.657  1.00 51.78           H
ATOM    504  HE1 HIS A  66      46.787  54.595 105.456  1.00 52.75           H
ATOM    505  HE2 HIS A  66      45.473  55.414 107.466  1.00 61.92           H
ATOM    506  N   GLU A  67      52.906  54.397 109.526  1.00 39.90           N
ATOM    507  CA  GLU A  67      54.018  53.814 110.255  1.00 36.73           C
ATOM    508  C   GLU A  67      55.356  54.356 109.763  1.00 43.61           C
ATOM    509  O   GLU A  67      55.513  54.730 108.597  1.00 42.82           O
ATOM    510  CB  GLU A  67      54.035  52.282 110.128  1.00 36.97           C
ATOM    511  CG  GLU A  67      52.742  51.569 110.538  1.00 42.94           C
ATOM    512  CD  GLU A  67      52.950  50.058 110.429  1.00 40.35           C
ATOM    513  OE1 GLU A  67      53.117  49.582 109.287  1.00 39.34           O
ATOM    514  OE2 GLU A  67      52.954  49.402 111.490  1.00 45.33           O1-
ATOM    515  H   GLU A  67      52.971  54.396 108.517  1.00 47.88           H
ATOM    516  HA  GLU A  67      53.921  54.087 111.299  1.00 44.08           H
ATOM    517  HB2 GLU A  67      54.265  52.018 109.095  1.00 44.36           H
ATOM    518  HB3 GLU A  67      54.841  51.896 110.756  1.00 44.36           H
ATOM    519  HG2 GLU A  67      52.469  51.856 111.556  1.00 51.53           H
ATOM    520  HG3 GLU A  67      51.972  51.860 109.823  1.00 51.53           H
ATOM    521  N   TYR A  68      56.332  54.354 110.674  1.00 36.01           N
ATOM    522  CA  TYR A  68      57.721  54.670 110.382  1.00 47.43           C
ATOM    523  C   TYR A  68      58.648  53.664 111.054  1.00 39.45           C
ATOM    524  O   TYR A  68      58.290  53.020 112.036  1.00 33.30           O
ATOM    525  CB  TYR A  68      58.031  56.110 110.822  1.00 47.40           C
ATOM    526  CG  TYR A  68      57.959  56.375 112.318  1.00 39.30           C
ATOM    527  CD1 TYR A  68      59.008  55.970 113.168  1.00 33.05           C
ATOM    528  CD2 TYR A  68      56.867  57.087 112.851  1.00 35.33           C
ATOM    529  CE1 TYR A  68      58.978  56.282 114.535  1.00 34.69           C
ATOM    530  CE2 TYR A  68      56.831  57.410 114.216  1.00 38.78           C
ATOM    531  CZ  TYR A  68      57.887  57.009 115.062  1.00 32.92           C
ATOM    532  OH  TYR A  68      57.845  57.316 116.384  1.00 31.93           O
ATOM    533  H   TYR A  68      56.121  54.032 111.609  1.00 43.22           H
ATOM    534  HA  TYR A  68      57.891  54.596 109.308  1.00 56.91           H
ATOM    535  HB2 TYR A  68      59.031  56.368 110.474  1.00 56.88           H
ATOM    536  HB3 TYR A  68      57.334  56.775 110.314  1.00 56.88           H
ATOM    537  HD1 TYR A  68      59.848  55.426 112.769  1.00 39.66           H
ATOM    538  HD2 TYR A  68      56.070  57.416 112.205  1.00 42.39           H
ATOM    539  HE1 TYR A  68      59.780  55.959 115.181  1.00 41.62           H
ATOM    540  HE2 TYR A  68      56.003  57.971 114.618  1.00 46.54           H
ATOM    541  HH  TYR A  68      58.594  56.951 116.865  1.00 38.32           H
ATOM    542  N   LEU A  69      59.859  53.563 110.514  1.00 38.14           N
ATOM    543  CA  LEU A  69      60.949  52.791 111.067  1.00 37.59           C
ATOM    544  C   LEU A  69      61.843  53.681 111.902  1.00 44.48           C
ATOM    545  O   LEU A  69      62.074  54.842 111.568  1.00 44.22           O
ATOM    546  CB  LEU A  69      61.752  52.153 109.938  1.00 35.43           C
ATOM    547  CG  LEU A  69      60.982  51.034 109.231  1.00 35.57           C
ATOM    548  CD1 LEU A  69      61.779  50.655 107.987  1.00 38.85           C
ATOM    549  CD2 LEU A  69      60.790  49.806 110.125  1.00 46.72           C
ATOM    550  H   LEU A  69      60.073  54.134 109.711  1.00 45.77           H
ATOM    551  HA  LEU A  69      60.546  52.006 111.698  1.00 45.10           H
ATOM    552  HB2 LEU A  69      61.993  52.935 109.213  1.00 42.51           H
ATOM    553  HB3 LEU A  69      62.687  51.753 110.332  1.00 42.51           H
ATOM    554  HG  LEU A  69      60.003  51.406 108.949  1.00 42.68           H
ATOM    555 HD11 LEU A  69      61.297  49.821 107.475  1.00 46.62           H
ATOM    556 HD12 LEU A  69      61.849  51.499 107.303  1.00 46.62           H
ATOM    557 HD13 LEU A  69      62.784  50.386 108.302  1.00 46.62           H
ATOM    558 HD21 LEU A  69      60.293  49.016 109.563  1.00 56.06           H
ATOM    559 HD22 LEU A  69      61.753  49.446 110.481  1.00 56.06           H
ATOM    560 HD23 LEU A  69      60.160  50.056 110.975  1.00 56.06           H
ATOM    561  N   TYR A  70      62.359  53.104 112.980  1.00 38.05           N
ATOM    562  CA  TYR A  70      63.265  53.740 113.904  1.00 45.61           C
ATOM    563  C   TYR A  70      64.398  52.756 114.112  1.00 47.46           C
ATOM    564  O   TYR A  70      64.283  51.840 114.931  1.00 41.11           O
ATOM    565  CB  TYR A  70      62.520  54.053 115.202  1.00 44.09           C
ATOM    566  CG  TYR A  70      63.347  54.860 116.180  1.00 40.69           C
ATOM    567  CD1 TYR A  70      63.783  56.146 115.813  1.00 39.33           C
ATOM    568  CD2 TYR A  70      63.673  54.345 117.447  1.00 48.93           C
ATOM    569  CE1 TYR A  70      64.537  56.924 116.705  1.00 39.90           C
ATOM    570  CE2 TYR A  70      64.404  55.130 118.359  1.00 47.24           C
ATOM    571  CZ  TYR A  70      64.838  56.425 117.991  1.00 38.48           C
ATOM    572  OH  TYR A  70      65.524  57.197 118.881  1.00 42.20           O
ATOM    573  H   TYR A  70      62.128  52.137 113.161  1.00 45.66           H
ATOM    574  HA  TYR A  70      63.658  54.659 113.466  1.00 54.73           H
ATOM    575  HB2 TYR A  70      61.630  54.632 114.957  1.00 52.91           H
ATOM    576  HB3 TYR A  70      62.200  53.117 115.659  1.00 52.91           H
ATOM    577  HD1 TYR A  70      63.529  56.542 114.843  1.00 47.20           H
ATOM    578  HD2 TYR A  70      63.352  53.351 117.728  1.00 58.72           H
ATOM    579  HE1 TYR A  70      64.876  57.903 116.409  1.00 47.88           H
ATOM    580  HE2 TYR A  70      64.628  54.745 119.342  1.00 56.68           H
ATOM    581  HH  TYR A  70      65.649  56.764 119.726  1.00 50.65           H
ATOM    582  N   LYS A  71      65.474  52.947 113.333  1.00 51.20           N
ATOM    583  CA  LYS A  71      66.741  52.262 113.548  1.00 56.33           C
ATOM    584  C   LYS A  71      67.213  52.670 114.941  1.00 55.37           C
ATOM    585  O   LYS A  71      67.755  53.760 115.132  1.00 59.00           O
ATOM    586  CB  LYS A  71      67.783  52.630 112.474  1.00 60.44           C
ATOM    587  CG  LYS A  71      67.403  52.225 111.041  1.00 59.43           C
ATOM    588  CD  LYS A  71      68.542  52.609 110.088  1.00 58.58           C
ATOM    589  CE  LYS A  71      68.217  52.192 108.653  1.00 65.36           C
ATOM    590  NZ  LYS A  71      69.276  52.613 107.717  1.00 60.47           N1+
ATOM    591  H   LYS A  71      65.459  53.696 112.656  1.00 61.44           H
ATOM    592  HA  LYS A  71      66.577  51.183 113.524  1.00 67.60           H
ATOM    593  HB2 LYS A  71      67.951  53.708 112.500  1.00 72.53           H
ATOM    594  HB3 LYS A  71      68.719  52.131 112.736  1.00 72.53           H
ATOM    595  HG2 LYS A  71      67.238  51.147 110.996  1.00 71.31           H
ATOM    596  HG3 LYS A  71      66.490  52.743 110.741  1.00 71.31           H
ATOM    597  HD2 LYS A  71      68.699  53.689 110.125  1.00 70.30           H
ATOM    598  HD3 LYS A  71      69.460  52.109 110.404  1.00 70.30           H
ATOM    599  HE2 LYS A  71      68.060  51.115 108.589  1.00 78.43           H
ATOM    600  HE3 LYS A  71      67.293  52.697 108.371  1.00 78.43           H
ATOM    601  HZ1 LYS A  71      69.286  52.026 106.892  1.00 72.57           H
ATOM    602  HZ2 LYS A  71      69.142  53.566 107.415  1.00 72.57           H
ATOM    603  HZ3 LYS A  71      70.188  52.546 108.146  1.00 72.57           H
ATOM    604  N   GLN A  72      66.956  51.799 115.920  1.00 63.71           N
ATOM    605  CA  GLN A  72      67.531  51.897 117.247  1.00 62.66           C
ATOM    606  C   GLN A  72      69.030  51.563 117.129  1.00 69.93           C
ATOM    607  O   GLN A  72      69.636  51.717 116.064  1.00 64.11           O
ATOM    608  CB  GLN A  72      66.730  51.006 118.226  1.00 56.59           C
ATOM    609  CG  GLN A  72      66.166  51.814 119.405  1.00 54.20           C
ATOM    610  CD  GLN A  72      65.270  50.978 120.316  1.00 58.83           C
ATOM    611  OE1 GLN A  72      65.107  49.779 120.131  1.00 63.67           O
ATOM    612  NE2 GLN A  72      64.672  51.593 121.332  1.00 56.26           N
ATOM    613  H   GLN A  72      66.435  50.962 115.702  1.00 76.45           H
ATOM    614  HA  GLN A  72      67.441  52.937 117.568  1.00 75.19           H
ATOM    615  HB2 GLN A  72      65.894  50.539 117.701  1.00 67.91           H
ATOM    616  HB3 GLN A  72      67.353  50.202 118.617  1.00 67.91           H
ATOM    617  HG2 GLN A  72      66.991  52.215 119.996  1.00 65.04           H
ATOM    618  HG3 GLN A  72      65.585  52.650 119.022  1.00 65.04           H
ATOM    619 HE21 GLN A  72      64.834  52.571 121.502  1.00 67.51           H
ATOM    620 HE22 GLN A  72      64.078  51.049 121.939  1.00 67.51           H
ATOM    621  N   GLU A  73      69.660  51.149 118.226  1.00 74.26           N
ATOM    622  CA  GLU A  73      71.090  50.897 118.202  1.00 67.04           C
ATOM    623  C   GLU A  73      71.368  49.469 117.736  1.00 64.69           C
ATOM    624  O   GLU A  73      72.049  49.260 116.733  1.00 65.20           O
ATOM    625  CB  GLU A  73      71.681  51.177 119.581  1.00 67.57           C
ATOM    626  CG  GLU A  73      73.171  51.477 119.399  1.00 66.86           C
ATOM    627  CD  GLU A  73      73.914  51.380 120.723  1.00 66.56           C
ATOM    628  OE1 GLU A  73      73.417  51.965 121.712  1.00 70.52           O
ATOM    629  OE2 GLU A  73      74.970  50.716 120.727  1.00 71.34           O1-
ATOM    630  H   GLU A  73      69.146  50.980 119.076  1.00 89.11           H
ATOM    631  HA  GLU A  73      71.558  51.584 117.495  1.00 80.45           H
ATOM    632  HB2 GLU A  73      71.182  52.041 120.027  1.00 81.08           H
ATOM    633  HB3 GLU A  73      71.549  50.315 120.239  1.00 81.08           H
ATOM    634  HG2 GLU A  73      73.627  50.826 118.650  1.00 80.24           H
ATOM    635  HG3 GLU A  73      73.226  52.510 119.052  1.00 80.24           H
ATOM    636  N   ASN A  74      70.825  48.495 118.471  1.00 65.07           N
ATOM    637  CA  ASN A  74      71.003  47.096 118.165  1.00 66.31           C
ATOM    638  C   ASN A  74      70.084  46.716 116.993  1.00 64.99           C
ATOM    639  O   ASN A  74      70.562  46.435 115.894  1.00 65.64           O
ATOM    640  CB  ASN A  74      70.789  46.294 119.461  1.00 66.85           C
ATOM    641  CG  ASN A  74      71.931  46.379 120.464  1.00 66.36           C
ATOM    642  OD1 ASN A  74      73.094  46.215 120.113  1.00 58.18           O
ATOM    643  ND2 ASN A  74      71.605  46.447 121.751  1.00 64.33           N
ATOM    644  H   ASN A  74      70.235  48.732 119.254  1.00 78.09           H
ATOM    645  HA  ASN A  74      72.034  46.934 117.844  1.00 79.58           H
ATOM    646  HB2 ASN A  74      69.823  46.513 119.923  1.00 80.21           H
ATOM    647  HB3 ASN A  74      70.840  45.267 119.161  1.00 80.21           H
ATOM    648 HD21 ASN A  74      72.341  46.409 122.439  1.00 77.20           H
ATOM    649 HD22 ASN A  74      70.637  46.513 122.021  1.00 77.20           H
ATOM    650  N   ASN A  75      68.771  46.722 117.235  1.00 60.43           N
ATOM    651  CA  ASN A  75      67.736  46.297 116.303  1.00 57.77           C
ATOM    652  C   ASN A  75      67.042  47.490 115.640  1.00 59.09           C
ATOM    653  O   ASN A  75      67.439  48.642 115.817  1.00 61.28           O
ATOM    654  CB  ASN A  75      66.721  45.412 117.048  1.00 60.47           C
ATOM    655  CG  ASN A  75      66.042  46.066 118.248  1.00 57.83           C
ATOM    656  OD1 ASN A  75      66.350  47.182 118.657  1.00 57.60           O
ATOM    657  ND2 ASN A  75      65.081  45.352 118.825  1.00 63.47           N
ATOM    658  H   ASN A  75      68.449  47.070 118.126  1.00 72.52           H
ATOM    659  HA  ASN A  75      68.189  45.690 115.515  1.00 69.32           H
ATOM    660  HB2 ASN A  75      65.937  45.097 116.372  1.00 72.56           H
ATOM    661  HB3 ASN A  75      67.216  44.503 117.374  1.00 72.56           H
ATOM    662 HD21 ASN A  75      64.569  45.745 119.597  1.00 76.16           H
ATOM    663 HD22 ASN A  75      64.840  44.443 118.455  1.00 76.16           H
ATOM    664  N   ILE A  76      65.994  47.193 114.866  1.00 55.91           N
ATOM    665  CA  ILE A  76      65.179  48.177 114.168  1.00 53.40           C
ATOM    666  C   ILE A  76      63.735  47.940 114.576  1.00 52.75           C
ATOM    667  O   ILE A  76      63.279  46.797 114.582  1.00 56.77           O
ATOM    668  CB  ILE A  76      65.332  48.035 112.641  1.00 52.18           C
ATOM    669  CG1 ILE A  76      66.822  48.067 112.212  1.00 50.95           C
ATOM    670  CG2 ILE A  76      64.474  49.087 111.925  1.00 54.89           C
ATOM    671  CD1 ILE A  76      67.150  47.959 110.714  1.00 50.24           C
ATOM    672  H   ILE A  76      65.719  46.223 114.780  1.00 67.10           H
ATOM    673  HA  ILE A  76      65.470  49.184 114.463  1.00 64.08           H
ATOM    674  HB  ILE A  76      64.888  47.090 112.386  1.00 62.62           H
ATOM    675 HG12 ILE A  76      67.250  49.003 112.566  1.00 61.14           H
ATOM    676 HG13 ILE A  76      67.353  47.251 112.708  1.00 61.14           H
ATOM    677 HG21 ILE A  76      64.546  48.955 110.848  1.00 65.87           H
ATOM    678 HG22 ILE A  76      63.424  48.962 112.188  1.00 65.87           H
ATOM    679 HG23 ILE A  76      64.801  50.087 112.203  1.00 65.87           H
ATOM    680 HD11 ILE A  76      68.225  48.059 110.592  1.00 60.28           H
ATOM    681 HD12 ILE A  76      66.895  46.997 110.293  1.00 60.28           H
ATOM    682 HD13 ILE A  76      66.647  48.733 110.140  1.00 60.28           H
ATOM    683  N   LEU A  77      63.022  49.025 114.887  1.00 45.86           N
ATOM    684  CA  LEU A  77      61.620  48.980 115.276  1.00 50.62           C
ATOM    685  C   LEU A  77      60.738  49.693 114.252  1.00 45.44           C
ATOM    686  O   LEU A  77      61.189  50.573 113.528  1.00 41.10           O
ATOM    687  CB  LEU A  77      61.439  49.640 116.649  1.00 49.65           C
ATOM    688  CG  LEU A  77      62.398  49.159 117.753  1.00 48.85           C
ATOM    689  CD1 LEU A  77      61.937  49.788 119.069  1.00 49.64           C
ATOM    690  CD2 LEU A  77      62.400  47.642 117.922  1.00 50.03           C
ATOM    691  H   LEU A  77      63.464  49.933 114.835  1.00 55.03           H
ATOM    692  HA  LEU A  77      61.281  47.946 115.344  1.00 60.75           H
ATOM    693  HB2 LEU A  77      61.542  50.720 116.542  1.00 59.58           H
ATOM    694  HB3 LEU A  77      60.418  49.428 116.968  1.00 59.58           H
ATOM    695  HG  LEU A  77      63.412  49.496 117.533  1.00 58.62           H
ATOM    696 HD11 LEU A  77      62.578  49.448 119.881  1.00 59.56           H
ATOM    697 HD12 LEU A  77      61.989  50.872 118.998  1.00 59.56           H
ATOM    698 HD13 LEU A  77      60.914  49.483 119.287  1.00 59.56           H
ATOM    699 HD21 LEU A  77      63.061  47.363 118.739  1.00 60.04           H
ATOM    700 HD22 LEU A  77      61.389  47.298 118.130  1.00 60.04           H
ATOM    701 HD23 LEU A  77      62.768  47.156 117.026  1.00 60.04           H
ATOM    702  N   VAL A  78      59.463  49.310 114.236  1.00 41.07           N
ATOM    703  CA  VAL A  78      58.386  49.934 113.480  1.00 46.46           C
ATOM    704  C   VAL A  78      57.402  50.538 114.480  1.00 43.85           C
ATOM    705  O   VAL A  78      57.026  49.876 115.441  1.00 44.66           O
ATOM    706  CB  VAL A  78      57.718  48.902 112.542  1.00 41.84           C
ATOM    707  CG1 VAL A  78      57.228  47.643 113.272  1.00 56.72           C
ATOM    708  CG2 VAL A  78      56.547  49.545 111.788  1.00 40.67           C
ATOM    709  H   VAL A  78      59.190  48.569 114.866  1.00 49.28           H
ATOM    710  HA  VAL A  78      58.795  50.730 112.859  1.00 55.75           H
ATOM    711  HB  VAL A  78      58.459  48.588 111.807  1.00 50.21           H
ATOM    712 HG11 VAL A  78      56.751  46.966 112.568  1.00 68.07           H
ATOM    713 HG12 VAL A  78      58.069  47.121 113.722  1.00 68.07           H
ATOM    714 HG13 VAL A  78      56.504  47.899 114.043  1.00 68.07           H
ATOM    715 HG21 VAL A  78      56.102  48.823 111.106  1.00 48.80           H
ATOM    716 HG22 VAL A  78      55.774  49.878 112.482  1.00 48.80           H
ATOM    717 HG23 VAL A  78      56.904  50.400 111.215  1.00 48.80           H
ATOM    718  N   PHE A  79      56.980  51.784 114.257  1.00 44.44           N
ATOM    719  CA  PHE A  79      56.054  52.510 115.117  1.00 40.44           C
ATOM    720  C   PHE A  79      54.739  52.786 114.415  1.00 41.45           C
ATOM    721  O   PHE A  79      54.718  53.089 113.227  1.00 45.34           O
ATOM    722  CB  PHE A  79      56.688  53.836 115.546  1.00 41.24           C
ATOM    723  CG  PHE A  79      57.654  53.684 116.699  1.00 40.96           C
ATOM    724  CD1 PHE A  79      57.166  53.770 118.016  1.00 48.94           C
ATOM    725  CD2 PHE A  79      59.013  53.396 116.474  1.00 39.19           C
ATOM    726  CE1 PHE A  79      58.026  53.556 119.104  1.00 37.21           C
ATOM    727  CE2 PHE A  79      59.871  53.185 117.566  1.00 38.88           C
ATOM    728  CZ  PHE A  79      59.378  53.260 118.877  1.00 33.15           C
ATOM    729  H   PHE A  79      57.294  52.256 113.421  1.00 53.33           H
ATOM    730  HA  PHE A  79      55.839  51.929 116.013  1.00 48.52           H
ATOM    731  HB2 PHE A  79      57.191  54.276 114.686  1.00 49.49           H
ATOM    732  HB3 PHE A  79      55.897  54.520 115.859  1.00 49.49           H
ATOM    733  HD1 PHE A  79      56.114  53.944 118.191  1.00 58.73           H
ATOM    734  HD2 PHE A  79      59.390  53.311 115.464  1.00 47.03           H
ATOM    735  HE1 PHE A  79      57.637  53.580 120.112  1.00 44.66           H
ATOM    736  HE2 PHE A  79      60.910  52.948 117.405  1.00 46.65           H
ATOM    737  HZ  PHE A  79      60.038  53.075 119.711  1.00 39.78           H
ATOM    738  N   ASN A  80      53.661  52.753 115.198  1.00 42.85           N
ATOM    739  CA  ASN A  80      52.337  53.191 114.800  1.00 40.56           C
ATOM    740  C   ASN A  80      52.221  54.665 115.189  1.00 37.00           C
ATOM    741  O   ASN A  80      52.252  55.003 116.370  1.00 36.54           O
ATOM    742  CB  ASN A  80      51.306  52.304 115.508  1.00 43.04           C
ATOM    743  CG  ASN A  80      49.893  52.616 115.045  1.00 45.04           C
ATOM    744  OD1 ASN A  80      49.376  53.697 115.290  1.00 47.33           O
ATOM    745  ND2 ASN A  80      49.241  51.676 114.380  1.00 48.94           N
ATOM    746  H   ASN A  80      53.792  52.530 116.175  1.00 51.42           H
ATOM    747  HA  ASN A  80      52.217  53.075 113.722  1.00 48.67           H
ATOM    748  HB2 ASN A  80      51.542  51.252 115.349  1.00 51.64           H
ATOM    749  HB3 ASN A  80      51.370  52.551 116.565  1.00 51.64           H
ATOM    750 HD21 ASN A  80      48.315  51.848 114.025  1.00 58.73           H
ATOM    751 HD22 ASN A  80      49.707  50.800 114.197  1.00 58.73           H
ATOM    752  N   ALA A  81      52.117  55.550 114.197  1.00 44.40           N
ATOM    753  CA  ALA A  81      52.029  56.989 114.424  1.00 44.70           C
ATOM    754  C   ALA A  81      50.804  57.404 115.227  1.00 43.06           C
ATOM    755  O   ALA A  81      50.850  58.435 115.892  1.00 47.44           O
ATOM    756  CB  ALA A  81      51.986  57.719 113.090  1.00 44.31           C
ATOM    757  H   ALA A  81      52.162  55.222 113.240  1.00 53.28           H
ATOM    758  HA  ALA A  81      52.922  57.304 114.966  1.00 53.64           H
ATOM    759  HB1 ALA A  81      51.911  58.792 113.266  1.00 53.17           H
ATOM    760  HB2 ALA A  81      52.898  57.498 112.551  1.00 53.17           H
ATOM    761  HB3 ALA A  81      51.120  57.387 112.516  1.00 53.17           H
ATOM    762  N   GLU A  82      49.699  56.662 115.122  1.00 41.08           N
ATOM    763  CA  GLU A  82      48.481  57.019 115.822  1.00 45.24           C
ATOM    764  C   GLU A  82      48.646  56.875 117.343  1.00 43.61           C
ATOM    765  O   GLU A  82      48.342  57.816 118.079  1.00 40.28           O
ATOM    766  CB  GLU A  82      47.288  56.213 115.288  1.00 47.78           C
ATOM    767  CG  GLU A  82      45.971  56.656 115.933  1.00 55.55           C
ATOM    768  CD  GLU A  82      45.447  57.968 115.325  1.00 66.43           C
ATOM    769  OE1 GLU A  82      46.057  59.033 115.576  1.00 52.87           O
ATOM    770  OE2 GLU A  82      44.424  57.886 114.608  1.00 72.54           O1-
ATOM    771  H   GLU A  82      49.675  55.875 114.486  1.00 49.29           H
ATOM    772  HA  GLU A  82      48.299  58.069 115.595  1.00 54.28           H
ATOM    773  HB2 GLU A  82      47.216  56.321 114.206  1.00 57.34           H
ATOM    774  HB3 GLU A  82      47.426  55.156 115.509  1.00 57.34           H
ATOM    775  HG2 GLU A  82      45.264  55.847 115.781  1.00 66.66           H
ATOM    776  HG3 GLU A  82      46.131  56.794 117.002  1.00 66.66           H
ATOM    777  N   TYR A  83      49.099  55.703 117.817  1.00 40.76           N
ATOM    778  CA  TYR A  83      49.081  55.370 119.245  1.00 44.78           C
ATOM    779  C   TYR A  83      50.458  55.463 119.899  1.00 41.30           C
ATOM    780  O   TYR A  83      50.547  55.830 121.068  1.00 38.40           O
ATOM    781  CB  TYR A  83      48.500  53.972 119.462  1.00 47.28           C
ATOM    782  CG  TYR A  83      47.170  53.740 118.786  1.00 51.31           C
ATOM    783  CD1 TYR A  83      46.054  54.508 119.168  1.00 50.70           C
ATOM    784  CD2 TYR A  83      47.071  52.806 117.736  1.00 53.36           C
ATOM    785  CE1 TYR A  83      44.844  54.382 118.468  1.00 54.62           C
ATOM    786  CE2 TYR A  83      45.864  52.667 117.037  1.00 57.71           C
ATOM    787  CZ  TYR A  83      44.762  53.479 117.384  1.00 53.51           C
ATOM    788  OH  TYR A  83      43.625  53.390 116.652  1.00 52.86           O
ATOM    789  H   TYR A  83      49.351  54.974 117.161  1.00 48.91           H
ATOM    790  HA  TYR A  83      48.422  56.071 119.756  1.00 53.74           H
ATOM    791  HB2 TYR A  83      49.212  53.257 119.079  1.00 56.74           H
ATOM    792  HB3 TYR A  83      48.385  53.801 120.532  1.00 56.74           H
ATOM    793  HD1 TYR A  83      46.138  55.221 119.976  1.00 60.84           H
ATOM    794  HD2 TYR A  83      47.926  52.209 117.447  1.00 64.03           H
ATOM    795  HE1 TYR A  83      43.988  54.979 118.748  1.00 65.54           H
ATOM    796  HE2 TYR A  83      45.786  51.953 116.229  1.00 69.26           H
ATOM    797  HH  TYR A  83      43.688  52.695 115.995  1.00 63.43           H
ATOM    798  N   GLY A  84      51.519  55.111 119.165  1.00 47.96           N
ATOM    799  CA  GLY A  84      52.900  55.180 119.633  1.00 42.80           C
ATOM    800  C   GLY A  84      53.465  53.824 119.986  1.00 39.85           C
ATOM    801  O   GLY A  84      54.596  53.776 120.464  1.00 43.06           O
ATOM    802  H   GLY A  84      51.372  54.810 118.209  1.00 57.55           H
ATOM    803  HA2 GLY A  84      53.522  55.589 118.839  1.00 51.36           H
ATOM    804  HA3 GLY A  84      52.963  55.806 120.521  1.00 51.36           H
ATOM    805  N   ASN A  85      52.677  52.781 120.095  1.00 41.92           N
ATOM    806  CA  ASN A  85      53.109  51.385 120.187  1.00 48.12           C
ATOM    807  C   ASN A  85      53.983  50.970 119.025  1.00 44.66           C
ATOM    808  O   ASN A  85      53.969  51.525 117.942  1.00 45.77           O
ATOM    809  CB  ASN A  85      51.892  50.459 120.331  1.00 53.16           C
ATOM    810  CG  ASN A  85      51.051  50.414 119.083  1.00 53.79           C
ATOM    811  OD1 ASN A  85      50.510  51.396 118.624  1.00 46.75           O
ATOM    812  ND2 ASN A  85      50.766  49.181 118.646  1.00 59.45           N
ATOM    813  H   ASN A  85      51.880  52.841 119.459  1.00 50.30           H
ATOM    814  HA  ASN A  85      53.723  51.296 121.086  1.00 57.75           H
ATOM    815  HB2 ASN A  85      51.256  50.798 121.149  1.00 63.79           H
ATOM    816  HB3 ASN A  85      52.234  49.452 120.581  1.00 63.79           H
ATOM    817 HD21 ASN A  85      51.293  48.393 118.991  1.00 71.34           H
ATOM    818  N   SER A  86      54.804  49.939 119.305  1.00 48.09           N
ATOM    819  CA  SER A  86      55.769  49.428 118.348  1.00 51.43           C
ATOM    820  C   SER A  86      56.054  47.940 118.486  1.00 51.37           C
ATOM    821  O   SER A  86      55.740  47.303 119.494  1.00 45.01           O
ATOM    822  CB  SER A  86      57.056  50.253 118.406  1.00 43.94           C
ATOM    823  OG  SER A  86      57.700  50.194 119.655  1.00 43.79           O
ATOM    824  H   SER A  86      54.766  49.497 120.212  1.00 57.71           H
ATOM    825  HA  SER A  86      55.352  49.561 117.357  1.00 61.72           H
ATOM    826  HB2 SER A  86      57.758  49.891 117.660  1.00 52.73           H
ATOM    827  HB3 SER A  86      56.799  51.282 118.175  1.00 52.73           H
ATOM    828  HG  SER A  86      58.521  50.685 119.579  1.00 52.55           H
ATOM    829  N   SER A  87      56.656  47.414 117.418  1.00 51.46           N
ATOM    830  CA  SER A  87      57.125  46.046 117.300  1.00 50.57           C
ATOM    831  C   SER A  87      58.552  46.062 116.758  1.00 52.66           C
ATOM    832  O   SER A  87      58.952  46.992 116.057  1.00 56.61           O
ATOM    833  CB  SER A  87      56.201  45.260 116.361  1.00 46.80           C
ATOM    834  OG  SER A  87      54.870  45.305 116.823  1.00 50.45           O
ATOM    835  H   SER A  87      56.871  48.031 116.645  1.00 61.75           H
ATOM    836  HA  SER A  87      57.140  45.559 118.273  1.00 60.68           H
ATOM    837  HB2 SER A  87      56.252  45.665 115.349  1.00 56.15           H
ATOM    838  HB3 SER A  87      56.520  44.217 116.348  1.00 56.15           H
ATOM    839  HG  SER A  87      54.549  46.211 116.760  1.00 60.54           H
ATOM    840  N   VAL A  88      59.328  45.030 117.091  1.00 46.88           N
ATOM    841  CA  VAL A  88      60.641  44.832 116.502  1.00 49.35           C
ATOM    842  C   VAL A  88      60.431  44.327 115.081  1.00 47.67           C
ATOM    843  O   VAL A  88      59.706  43.357 114.860  1.00 49.09           O
ATOM    844  CB  VAL A  88      61.503  43.873 117.344  1.00 53.67           C
ATOM    845  CG1 VAL A  88      62.912  43.817 116.748  1.00 52.42           C
ATOM    846  CG2 VAL A  88      61.608  44.298 118.816  1.00 51.22           C
ATOM    847  H   VAL A  88      58.965  44.306 117.692  1.00 56.25           H
ATOM    848  HA  VAL A  88      61.154  45.789 116.453  1.00 59.21           H
ATOM    849  HB  VAL A  88      61.066  42.875 117.301  1.00 64.40           H
ATOM    850 HG11 VAL A  88      63.542  43.177 117.351  1.00 62.90           H
ATOM    851 HG12 VAL A  88      62.875  43.393 115.751  1.00 62.90           H
ATOM    852 HG13 VAL A  88      63.355  44.810 116.706  1.00 62.90           H
ATOM    853 HG21 VAL A  88      62.202  43.570 119.367  1.00 61.47           H
ATOM    854 HG22 VAL A  88      62.092  45.262 118.900  1.00 61.47           H
ATOM    855 HG23 VAL A  88      60.620  44.355 119.271  1.00 61.47           H
ATOM    856  N   PHE A  89      61.054  45.007 114.121  1.00 45.81           N
ATOM    857  CA  PHE A  89      61.020  44.588 112.735  1.00 55.08           C
ATOM    858  C   PHE A  89      61.995  43.422 112.524  1.00 53.58           C
ATOM    859  O   PHE A  89      61.686  42.500 111.782  1.00 52.53           O
ATOM    860  CB  PHE A  89      61.302  45.791 111.828  1.00 56.78           C
ATOM    861  CG  PHE A  89      60.976  45.506 110.376  1.00 52.72           C
ATOM    862  CD1 PHE A  89      61.836  44.722 109.585  1.00 62.04           C
ATOM    863  CD2 PHE A  89      59.773  45.973 109.820  1.00 48.70           C
ATOM    864  CE1 PHE A  89      61.510  44.426 108.261  1.00 52.95           C
ATOM    865  CE2 PHE A  89      59.436  45.654 108.490  1.00 55.60           C
ATOM    866  CZ  PHE A  89      60.303  44.872 107.709  1.00 51.28           C
ATOM    867  H   PHE A  89      61.676  45.763 114.372  1.00 54.97           H
ATOM    868  HA  PHE A  89      60.014  44.235 112.508  1.00 66.09           H
ATOM    869  HB2 PHE A  89      60.689  46.631 112.160  1.00 68.14           H
ATOM    870  HB3 PHE A  89      62.346  46.089 111.921  1.00 68.14           H
ATOM    871  HD1 PHE A  89      62.735  44.294 109.982  1.00 74.44           H
ATOM    872  HD2 PHE A  89      59.097  46.565 110.417  1.00 58.44           H
ATOM    873  HE1 PHE A  89      62.200  43.842 107.688  1.00 63.54           H
ATOM    874  HE2 PHE A  89      58.506  46.007 108.070  1.00 66.72           H
ATOM    875  HZ  PHE A  89      60.044  44.612 106.692  1.00 61.54           H
ATOM    876  N   LEU A  90      63.168  43.446 113.162  1.00 51.87           N
ATOM    877  CA  LEU A  90      64.187  42.407 113.061  1.00 63.29           C
ATOM    878  C   LEU A  90      65.218  42.638 114.160  1.00 66.18           C
ATOM    879  O   LEU A  90      65.613  43.766 114.449  1.00 60.73           O
ATOM    880  CB  LEU A  90      64.799  42.297 111.636  1.00 62.02           C
ATOM    881  CG  LEU A  90      65.641  43.452 111.056  1.00 57.87           C
ATOM    882  CD1 LEU A  90      65.156  44.829 111.482  1.00 68.85           C
ATOM    883  CD2 LEU A  90      67.130  43.331 111.379  1.00 56.61           C
ATOM    884  H   LEU A  90      63.376  44.223 113.776  1.00 62.25           H
ATOM    885  HA  LEU A  90      63.707  41.451 113.272  1.00 75.95           H
ATOM    886  HB2 LEU A  90      65.385  41.379 111.576  1.00 74.42           H
ATOM    887  HB3 LEU A  90      63.972  42.156 110.941  1.00 74.42           H
ATOM    888  HG  LEU A  90      65.537  43.427 109.971  1.00 69.44           H
ATOM    889 HD11 LEU A  90      65.739  45.568 110.977  1.00 82.62           H
ATOM    890 HD12 LEU A  90      64.127  44.999 111.217  1.00 82.62           H
ATOM    891 HD13 LEU A  90      65.271  44.990 112.544  1.00 82.62           H
ATOM    892 HD21 LEU A  90      67.688  44.136 110.901  1.00 67.93           H
ATOM    893 HD22 LEU A  90      67.278  43.406 112.451  1.00 67.93           H
ATOM    894 HD23 LEU A  90      67.505  42.373 111.021  1.00 67.93           H
ATOM    895  N   GLU A  91      65.625  41.555 114.811  1.00 67.79           N
ATOM    896  CA  GLU A  91      66.639  41.622 115.839  1.00 59.10           C
ATOM    897  C   GLU A  91      67.983  42.047 115.248  1.00 60.88           C
ATOM    898  O   GLU A  91      68.287  41.867 114.072  1.00 60.96           O
ATOM    899  CB  GLU A  91      66.742  40.263 116.550  1.00 65.41           C
ATOM    900  CG  GLU A  91      66.056  40.246 117.925  1.00 68.67           C
ATOM    901  CD  GLU A  91      64.617  40.765 117.951  1.00 70.81           C
ATOM    902  OE1 GLU A  91      63.866  40.489 116.988  1.00 69.16           O
ATOM    903  OE2 GLU A  91      64.294  41.440 118.955  1.00 69.35           O1-
ATOM    904  H   GLU A  91      65.196  40.662 114.619  1.00 81.35           H
ATOM    905  HA  GLU A  91      66.334  42.369 116.577  1.00 70.93           H
ATOM    906  HB2 GLU A  91      66.328  39.472 115.921  1.00 78.49           H
ATOM    907  HB3 GLU A  91      67.795  40.033 116.714  1.00 78.49           H
ATOM    908  HG2 GLU A  91      66.004  39.196 118.217  1.00 82.40           H
ATOM    909  HG3 GLU A  91      66.658  40.770 118.669  1.00 82.40           H
ATOM    910  N   ASN A  92      68.795  42.587 116.140  1.00 64.32           N
ATOM    911  CA  ASN A  92      70.211  42.884 115.977  1.00 64.72           C
ATOM    912  C   ASN A  92      70.973  41.644 115.516  1.00 66.97           C
ATOM    913  O   ASN A  92      71.653  41.635 114.490  1.00 60.71           O
ATOM    914  CB  ASN A  92      70.766  43.322 117.352  1.00 67.65           C
ATOM    915  CG  ASN A  92      69.800  43.031 118.524  1.00 68.26           C
ATOM    916  OD1 ASN A  92      68.996  43.863 118.929  1.00 69.77           O
ATOM    917  ND2 ASN A  92      69.728  41.788 118.979  1.00 72.52           N
ATOM    918  H   ASN A  92      68.457  42.579 117.092  1.00 77.19           H
ATOM    919  HA  ASN A  92      70.323  43.685 115.244  1.00 77.67           H
ATOM    920  HB2 ASN A  92      71.724  42.839 117.544  1.00 81.18           H
ATOM    921  HB3 ASN A  92      70.956  44.378 117.259  1.00 81.18           H
ATOM    922 HD21 ASN A  92      68.996  41.558 119.633  1.00 87.03           H
ATOM    923 HD22 ASN A  92      70.345  41.079 118.619  1.00 87.03           H
ATOM    924  N   SER A  93      70.807  40.603 116.336  1.00 66.16           N
ATOM    925  CA  SER A  93      71.476  39.326 116.273  1.00 66.71           C
ATOM    926  C   SER A  93      71.119  38.469 115.070  1.00 67.74           C
ATOM    927  O   SER A  93      71.796  37.472 114.825  1.00 67.76           O
ATOM    928  CB  SER A  93      71.219  38.543 117.562  1.00 65.47           C
ATOM    929  OG  SER A  93      69.902  38.685 118.056  1.00 71.56           O
ATOM    930  H   SER A  93      70.172  40.720 117.110  1.00 79.39           H
ATOM    931  HA  SER A  93      72.535  39.537 116.207  1.00 80.05           H
ATOM    932  HB2 SER A  93      71.340  37.495 117.310  1.00 78.56           H
ATOM    933  HB3 SER A  93      71.952  38.800 118.326  1.00 78.56           H
ATOM    934  HG  SER A  93      69.752  37.976 118.689  1.00 85.88           H
ATOM    935  N   THR A  94      70.062  38.839 114.336  1.00 65.11           N
ATOM    936  CA  THR A  94      69.683  38.199 113.083  1.00 63.19           C
ATOM    937  C   THR A  94      70.899  37.995 112.152  1.00 59.77           C
ATOM    938  O   THR A  94      70.913  37.033 111.385  1.00 59.44           O
ATOM    939  CB  THR A  94      68.570  39.027 112.400  1.00 66.76           C
ATOM    940  OG1 THR A  94      67.444  39.197 113.240  1.00 59.12           O
ATOM    941  CG2 THR A  94      68.066  38.337 111.135  1.00 59.52           C
ATOM    942  H   THR A  94      69.528  39.643 114.632  1.00 78.13           H
ATOM    943  HA  THR A  94      69.271  37.227 113.356  1.00 75.83           H
ATOM    944  HB  THR A  94      68.966  40.011 112.145  1.00 80.11           H
ATOM    945  HG1 THR A  94      67.435  40.112 113.543  1.00 70.95           H
ATOM    946 HG21 THR A  94      67.263  38.932 110.703  1.00 71.42           H
ATOM    947 HG22 THR A  94      68.863  38.249 110.400  1.00 71.42           H
ATOM    948 HG23 THR A  94      67.690  37.346 111.396  1.00 71.42           H
ATOM    949  N   PHE A  95      71.908  38.883 112.229  1.00 64.06           N
ATOM    950  CA  PHE A  95      73.092  38.883 111.372  1.00 66.97           C
ATOM    951  C   PHE A  95      74.419  38.771 112.141  1.00 64.22           C
ATOM    952  O   PHE A  95      75.445  39.191 111.615  1.00 65.29           O
ATOM    953  CB  PHE A  95      73.074  40.137 110.492  1.00 56.46           C
ATOM    954  CG  PHE A  95      71.839  40.253 109.636  1.00 58.16           C
ATOM    955  CD1 PHE A  95      71.601  39.319 108.611  1.00 56.42           C
ATOM    956  CD2 PHE A  95      70.921  41.288 109.878  1.00 57.32           C
ATOM    957  CE1 PHE A  95      70.450  39.437 107.817  1.00 60.04           C
ATOM    958  CE2 PHE A  95      69.782  41.418 109.068  1.00 59.89           C
ATOM    959  CZ  PHE A  95      69.547  40.493 108.037  1.00 64.06           C
ATOM    960  H   PHE A  95      71.853  39.614 112.923  1.00 76.88           H
ATOM    961  HA  PHE A  95      73.037  38.032 110.701  1.00 80.36           H
ATOM    962  HB2 PHE A  95      73.172  41.015 111.130  1.00 67.75           H
ATOM    963  HB3 PHE A  95      73.926  40.113 109.816  1.00 67.75           H
ATOM    964  HD1 PHE A  95      72.299  38.513 108.431  1.00 67.70           H
ATOM    965  HD2 PHE A  95      71.101  41.992 110.677  1.00 68.78           H
ATOM    966  HE1 PHE A  95      70.283  38.734 107.018  1.00 72.05           H
ATOM    967  HE2 PHE A  95      69.097  42.237 109.231  1.00 71.87           H
ATOM    968  HZ  PHE A  95      68.680  40.603 107.402  1.00 76.87           H
ATOM    969  N   ASP A  96      74.433  38.211 113.359  1.00 61.30           N
ATOM    970  CA  ASP A  96      75.666  38.003 114.125  1.00 60.48           C
ATOM    971  C   ASP A  96      76.770  37.313 113.308  1.00 56.68           C
ATOM    972  O   ASP A  96      77.825  37.891 113.047  1.00 59.94           O
ATOM    973  CB  ASP A  96      75.377  37.167 115.379  1.00 64.66           C
ATOM    974  CG  ASP A  96      74.582  37.883 116.458  1.00 68.57           C
ATOM    975  OD1 ASP A  96      74.759  39.113 116.600  1.00 67.00           O
ATOM    976  OD2 ASP A  96      73.837  37.172 117.168  1.00 75.39           O1-
ATOM    977  H   ASP A  96      73.563  37.903 113.773  1.00 73.56           H
ATOM    978  HA  ASP A  96      76.032  38.984 114.434  1.00 72.58           H
ATOM    979  HB2 ASP A  96      74.894  36.219 115.124  1.00 77.59           H
ATOM    980  HB3 ASP A  96      76.340  36.921 115.827  1.00 77.59           H
ATOM    981  N   GLU A  97      76.491  36.082 112.880  1.00 61.13           N
ATOM    982  CA  GLU A  97      77.343  35.253 112.036  1.00 66.16           C
ATOM    983  C   GLU A  97      77.178  35.583 110.541  1.00 65.94           C
ATOM    984  O   GLU A  97      77.271  34.698 109.688  1.00 64.37           O
ATOM    985  CB  GLU A  97      77.072  33.771 112.348  1.00 61.37           C
ATOM    986  CG  GLU A  97      75.612  33.339 112.077  1.00 67.73           C
ATOM    987  CD  GLU A  97      75.199  32.175 112.978  1.00 73.69           C
ATOM    988  OE1 GLU A  97      75.077  32.408 114.202  1.00 69.37           O
ATOM    989  OE2 GLU A  97      75.003  31.069 112.427  1.00 74.28           O1-
ATOM    990  H   GLU A  97      75.594  35.692 113.128  1.00 73.36           H
ATOM    991  HA  GLU A  97      78.381  35.453 112.307  1.00 79.39           H
ATOM    992  HB2 GLU A  97      77.732  33.164 111.726  1.00 73.64           H
ATOM    993  HB3 GLU A  97      77.338  33.579 113.389  1.00 73.64           H
ATOM    994  HG2 GLU A  97      74.955  34.174 112.319  1.00 81.28           H
ATOM    995  HG3 GLU A  97      75.502  33.071 111.025  1.00 81.28           H
ATOM    996  N   PHE A  98      76.990  36.868 110.210  1.00 66.35           N
ATOM    997  CA  PHE A  98      77.016  37.335 108.831  1.00 59.52           C
ATOM    998  C   PHE A  98      78.452  37.353 108.294  1.00 57.88           C
ATOM    999  O   PHE A  98      78.674  37.072 107.118  1.00 53.02           O
ATOM   1000  CB  PHE A  98      76.370  38.718 108.742  1.00 55.61           C
ATOM   1001  CG  PHE A  98      76.296  39.264 107.335  1.00 67.75           C
ATOM   1002  CD1 PHE A  98      75.594  38.546 106.348  1.00 63.00           C
ATOM   1003  CD2 PHE A  98      76.943  40.469 107.002  1.00 62.61           C
ATOM   1004  CE1 PHE A  98      75.540  39.029 105.029  1.00 58.11           C
ATOM   1005  CE2 PHE A  98      76.888  40.952 105.684  1.00 56.55           C
ATOM   1006  CZ  PHE A  98      76.184  40.235 104.705  1.00 55.80           C
ATOM   1007  H   PHE A  98      76.940  37.565 110.942  1.00 79.63           H
ATOM   1008  HA  PHE A  98      76.424  36.642 108.232  1.00 71.42           H
ATOM   1009  HB2 PHE A  98      75.352  38.626 109.110  1.00 66.73           H
ATOM   1010  HB3 PHE A  98      76.923  39.415 109.375  1.00 66.73           H
ATOM   1011  HD1 PHE A  98      75.113  37.616 106.603  1.00 75.60           H
ATOM   1012  HD2 PHE A  98      77.483  41.021 107.755  1.00 75.13           H
ATOM   1013  HE1 PHE A  98      75.016  38.471 104.266  1.00 69.73           H
ATOM   1014  HE2 PHE A  98      77.388  41.871 105.416  1.00 67.86           H
ATOM   1015  HZ  PHE A  98      76.146  40.617 103.701  1.00 66.96           H
ATOM   1016  N   GLY A  99      79.415  37.694 109.162  1.00 58.89           N
ATOM   1017  CA  GLY A  99      80.841  37.715 108.848  1.00 59.54           C
ATOM   1018  C   GLY A  99      81.368  39.109 108.500  1.00 55.51           C
ATOM   1019  O   GLY A  99      82.567  39.248 108.272  1.00 55.66           O
ATOM   1020  H   GLY A  99      79.142  37.942 110.102  1.00 70.67           H
ATOM   1021  HA2 GLY A  99      81.384  37.359 109.722  1.00 71.44           H
ATOM   1022  HA3 GLY A  99      81.035  37.057 108.000  1.00 71.44           H
ATOM   1023  N   HIS A 100      80.497  40.128 108.479  1.00 58.58           N
ATOM   1024  CA  HIS A 100      80.831  41.515 108.164  1.00 49.22           C
ATOM   1025  C   HIS A 100      80.101  42.480 109.094  1.00 50.20           C
ATOM   1026  O   HIS A 100      79.057  42.153 109.656  1.00 55.25           O
ATOM   1027  CB  HIS A 100      80.449  41.833 106.714  1.00 52.35           C
ATOM   1028  CG  HIS A 100      81.160  40.983 105.703  1.00 58.74           C
ATOM   1029  ND1 HIS A 100      80.607  40.019 104.889  1.00 55.57           N
ATOM   1030  CD2 HIS A 100      82.500  41.031 105.434  1.00 53.89           C
ATOM   1031  CE1 HIS A 100      81.603  39.511 104.140  1.00 59.33           C
ATOM   1032  NE2 HIS A 100      82.780  40.086 104.447  1.00 56.54           N
ATOM   1033  H   HIS A 100      79.529  39.937 108.697  1.00 70.29           H
ATOM   1034  HA  HIS A 100      81.903  41.673 108.280  1.00 59.07           H
ATOM   1035  HB2 HIS A 100      80.689  42.875 106.505  1.00 62.82           H
ATOM   1036  HB3 HIS A 100      79.377  41.710 106.590  1.00 62.82           H
ATOM   1037  HD1 HIS A 100      79.630  39.767 104.829  1.00 66.68           H
ATOM   1038  HD2 HIS A 100      83.219  41.668 105.927  1.00 64.67           H
ATOM   1039  HE1 HIS A 100      81.472  38.768 103.366  1.00 71.20           H
ATOM   1040  N   SER A 101      80.643  43.694 109.218  1.00 52.41           N
ATOM   1041  CA  SER A 101      79.974  44.783 109.910  1.00 52.93           C
ATOM   1042  C   SER A 101      79.048  45.488 108.921  1.00 53.93           C
ATOM   1043  O   SER A 101      79.477  45.895 107.841  1.00 52.56           O
ATOM   1044  CB  SER A 101      81.021  45.733 110.484  1.00 51.90           C
ATOM   1045  OG  SER A 101      80.379  46.694 111.291  1.00 56.48           O
ATOM   1046  H   SER A 101      81.454  43.924 108.664  1.00 62.90           H
ATOM   1047  HA  SER A 101      79.399  44.376 110.744  1.00 63.51           H
ATOM   1048  HB2 SER A 101      81.738  45.171 111.084  1.00 62.28           H
ATOM   1049  HB3 SER A 101      81.544  46.238 109.671  1.00 62.28           H
ATOM   1050  HG  SER A 101      81.039  47.301 111.634  1.00 67.78           H
ATOM   1051  N   ILE A 102      77.777  45.620 109.293  1.00 50.95           N
ATOM   1052  CA  ILE A 102      76.762  46.283 108.489  1.00 52.29           C
ATOM   1053  C   ILE A 102      76.676  47.721 108.985  1.00 45.88           C
ATOM   1054  O   ILE A 102      76.590  47.945 110.194  1.00 47.27           O
ATOM   1055  CB  ILE A 102      75.390  45.579 108.604  1.00 56.60           C
ATOM   1056  CG1 ILE A 102      75.508  44.049 108.409  1.00 52.68           C
ATOM   1057  CG2 ILE A 102      74.435  46.198 107.561  1.00 49.81           C
ATOM   1058  CD1 ILE A 102      74.192  43.298 108.625  1.00 55.47           C
ATOM   1059  H   ILE A 102      77.499  45.282 110.204  1.00 61.14           H
ATOM   1060  HA  ILE A 102      77.064  46.274 107.441  1.00 62.75           H
ATOM   1061  HB  ILE A 102      74.983  45.774 109.598  1.00 67.92           H
ATOM   1062 HG12 ILE A 102      75.882  43.840 107.406  1.00 63.21           H
ATOM   1063 HG13 ILE A 102      76.215  43.638 109.128  1.00 63.21           H
ATOM   1064 HG21 ILE A 102      73.433  45.788 107.646  1.00 59.77           H
ATOM   1065 HG22 ILE A 102      74.351  47.271 107.708  1.00 59.77           H
ATOM   1066 HG23 ILE A 102      74.811  46.004 106.557  1.00 59.77           H
ATOM   1067 HD11 ILE A 102      74.362  42.231 108.504  1.00 66.57           H
ATOM   1068 HD12 ILE A 102      73.819  43.487 109.630  1.00 66.57           H
ATOM   1069 HD13 ILE A 102      73.450  43.611 107.898  1.00 66.57           H
ATOM   1070  N   ASN A 103      76.671  48.682 108.057  1.00 47.49           N
ATOM   1071  CA  ASN A 103      76.495  50.093 108.390  1.00 52.89           C
ATOM   1072  C   ASN A 103      75.221  50.713 107.820  1.00 43.09           C
ATOM   1073  O   ASN A 103      75.005  51.908 108.028  1.00 56.33           O
ATOM   1074  CB  ASN A 103      77.734  50.892 107.985  1.00 58.91           C
ATOM   1075  CG  ASN A 103      77.861  51.073 106.478  1.00 52.52           C
ATOM   1076  OD1 ASN A 103      78.004  50.108 105.734  1.00 55.88           O
ATOM   1077  ND2 ASN A 103      77.843  52.324 106.029  1.00 50.89           N
ATOM   1078  H   ASN A 103      76.781  48.435 107.081  1.00 56.99           H
ATOM   1079  HA  ASN A 103      76.407  50.193 109.471  1.00 63.47           H
ATOM   1080  HB2 ASN A 103      77.747  51.851 108.503  1.00 70.70           H
ATOM   1081  HB3 ASN A 103      78.561  50.277 108.319  1.00 70.70           H
ATOM   1082 HD21 ASN A 103      77.913  52.502 105.037  1.00 61.06           H
ATOM   1083 HD22 ASN A 103      77.730  53.086 106.676  1.00 61.06           H
ATOM   1084  N   ASP A 104      74.379  49.942 107.118  1.00 46.99           N
ATOM   1085  CA  ASP A 104      73.135  50.472 106.585  1.00 54.29           C
ATOM   1086  C   ASP A 104      72.189  49.330 106.165  1.00 48.38           C
ATOM   1087  O   ASP A 104      72.581  48.393 105.468  1.00 45.21           O
ATOM   1088  CB  ASP A 104      73.451  51.430 105.418  1.00 55.39           C
ATOM   1089  CG  ASP A 104      72.528  52.646 105.428  1.00 51.39           C
ATOM   1090  OD1 ASP A 104      71.330  52.466 105.747  1.00 49.45           O
ATOM   1091  OD2 ASP A 104      73.026  53.758 105.151  1.00 61.11           O1-
ATOM   1092  H   ASP A 104      74.587  48.964 106.970  1.00 56.38           H
ATOM   1093  HA  ASP A 104      72.648  51.034 107.385  1.00 65.14           H
ATOM   1094  HB2 ASP A 104      74.499  51.739 105.398  1.00 66.47           H
ATOM   1095  HB3 ASP A 104      73.270  50.894 104.489  1.00 66.47           H
ATOM   1096  N   TYR A 105      70.926  49.440 106.599  1.00 45.90           N
ATOM   1097  CA  TYR A 105      69.835  48.532 106.261  1.00 43.96           C
ATOM   1098  C   TYR A 105      68.785  49.317 105.481  1.00 41.22           C
ATOM   1099  O   TYR A 105      68.178  50.239 106.032  1.00 54.74           O
ATOM   1100  CB  TYR A 105      69.196  47.959 107.535  1.00 46.59           C
ATOM   1101  CG  TYR A 105      70.133  47.232 108.483  1.00 49.87           C
ATOM   1102  CD1 TYR A 105      70.945  47.966 109.373  1.00 51.36           C
ATOM   1103  CD2 TYR A 105      70.159  45.825 108.513  1.00 45.26           C
ATOM   1104  CE1 TYR A 105      71.790  47.301 110.277  1.00 50.38           C
ATOM   1105  CE2 TYR A 105      70.995  45.151 109.421  1.00 45.29           C
ATOM   1106  CZ  TYR A 105      71.815  45.888 110.309  1.00 51.49           C
ATOM   1107  OH  TYR A 105      72.624  45.245 111.198  1.00 49.51           O
ATOM   1108  H   TYR A 105      70.699  50.231 107.180  1.00 55.08           H
ATOM   1109  HA  TYR A 105      70.215  47.709 105.656  1.00 52.75           H
ATOM   1110  HB2 TYR A 105      68.730  48.774 108.090  1.00 55.91           H
ATOM   1111  HB3 TYR A 105      68.409  47.271 107.224  1.00 55.91           H
ATOM   1112  HD1 TYR A 105      70.928  49.046 109.360  1.00 61.63           H
ATOM   1113  HD2 TYR A 105      69.534  45.258 107.840  1.00 54.31           H
ATOM   1114  HE1 TYR A 105      72.420  47.866 110.949  1.00 60.46           H
ATOM   1115  HE2 TYR A 105      71.014  44.072 109.430  1.00 54.35           H
ATOM   1116  HH  TYR A 105      72.580  44.290 111.116  1.00 59.41           H
ATOM   1117  N   SER A 106      68.551  48.948 104.220  1.00 43.79           N
ATOM   1118  CA  SER A 106      67.567  49.598 103.365  1.00 46.74           C
ATOM   1119  C   SER A 106      66.473  48.609 102.998  1.00 42.19           C
ATOM   1120  O   SER A 106      66.656  47.757 102.133  1.00 34.46           O
ATOM   1121  CB  SER A 106      68.223  50.197 102.130  1.00 40.30           C
ATOM   1122  OG  SER A 106      67.192  50.768 101.361  1.00 36.73           O
ATOM   1123  H   SER A 106      69.103  48.199 103.820  1.00 52.55           H
ATOM   1124  HA  SER A 106      67.117  50.429 103.905  1.00 56.09           H
ATOM   1125  HB2 SER A 106      68.943  50.957 102.425  1.00 48.36           H
ATOM   1126  HB3 SER A 106      68.736  49.447 101.541  1.00 48.36           H
ATOM   1127  HG  SER A 106      66.948  50.138 100.680  1.00 44.07           H
ATOM   1128  N   ILE A 107      65.324  48.744 103.659  1.00 40.62           N
ATOM   1129  CA  ILE A 107      64.195  47.835 103.484  1.00 42.04           C
ATOM   1130  C   ILE A 107      63.414  48.269 102.260  1.00 40.10           C
ATOM   1131  O   ILE A 107      63.039  49.438 102.188  1.00 35.54           O
ATOM   1132  CB  ILE A 107      63.310  47.821 104.743  1.00 41.32           C
ATOM   1133  CG1 ILE A 107      64.141  47.337 105.950  1.00 39.79           C
ATOM   1134  CG2 ILE A 107      62.083  46.914 104.534  1.00 37.19           C
ATOM   1135  CD1 ILE A 107      63.431  47.566 107.273  1.00 38.90           C
ATOM   1136  H   ILE A 107      65.233  49.490 104.331  1.00 48.75           H
ATOM   1137  HA  ILE A 107      64.570  46.824 103.331  1.00 50.45           H
ATOM   1138  HB  ILE A 107      62.959  48.840 104.925  1.00 49.58           H
ATOM   1139 HG12 ILE A 107      64.364  46.283 105.839  1.00 47.75           H
ATOM   1140 HG13 ILE A 107      65.081  47.884 106.005  1.00 47.75           H
ATOM   1141 HG21 ILE A 107      61.436  46.916 105.406  1.00 44.62           H
ATOM   1142 HG22 ILE A 107      61.484  47.280 103.714  1.00 44.62           H
ATOM   1143 HG23 ILE A 107      62.396  45.894 104.317  1.00 44.62           H
ATOM   1144 HD11 ILE A 107      64.059  47.240 108.098  1.00 46.68           H
ATOM   1145 HD12 ILE A 107      63.269  48.626 107.353  1.00 46.68           H
ATOM   1146 HD13 ILE A 107      62.476  47.048 107.313  1.00 46.68           H
ATOM   1147  N   SER A 108      63.138  47.329 101.345  1.00 39.20           N
ATOM   1148  CA  SER A 108      62.306  47.584 100.176  1.00 36.79           C
ATOM   1149  C   SER A 108      60.930  48.111 100.601  1.00 30.52           C
ATOM   1150  O   SER A 108      60.443  47.719 101.657  1.00 37.54           O
ATOM   1151  CB  SER A 108      62.151  46.295  99.355  1.00 36.88           C
ATOM   1152  OG  SER A 108      61.463  45.279 100.058  1.00 35.82           O
ATOM   1153  H   SER A 108      63.433  46.376 101.510  1.00 47.04           H
ATOM   1154  HA  SER A 108      62.813  48.319  99.554  1.00 44.14           H
ATOM   1155  HB2 SER A 108      61.609  46.520  98.437  1.00 44.26           H
ATOM   1156  HB3 SER A 108      63.136  45.921  99.089  1.00 44.26           H
ATOM   1157  HG  SER A 108      61.358  44.530  99.464  1.00 42.98           H
ATOM   1158  N   PRO A 109      60.271  48.968  99.806  1.00 32.14           N
ATOM   1159  CA  PRO A 109      58.917  49.446 100.116  1.00 33.46           C
ATOM   1160  C   PRO A 109      57.875  48.329 100.269  1.00 31.09           C
ATOM   1161  O   PRO A 109      56.808  48.561 100.831  1.00 40.97           O
ATOM   1162  CB  PRO A 109      58.530  50.322  98.921  1.00 32.05           C
ATOM   1163  CG  PRO A 109      59.445  49.830  97.809  1.00 42.79           C
ATOM   1164  CD  PRO A 109      60.728  49.482  98.526  1.00 34.82           C
ATOM   1165  HA  PRO A 109      58.935  50.080 101.002  1.00 40.15           H
ATOM   1166  HB2 PRO A 109      57.476  50.266  98.643  1.00 38.46           H
ATOM   1167  HB3 PRO A 109      58.804  51.347  99.166  1.00 38.46           H
ATOM   1168  HG2 PRO A 109      59.023  48.953  97.349  1.00 51.35           H
ATOM   1169  HG3 PRO A 109      59.629  50.602  97.076  1.00 51.35           H
ATOM   1170  HD2 PRO A 109      61.256  48.734  97.934  1.00 41.78           H
ATOM   1171  HD3 PRO A 109      61.318  50.383  98.658  1.00 41.78           H
ATOM   1172  N   ASP A 110      58.191  47.127  99.789  1.00 38.38           N
ATOM   1173  CA  ASP A 110      57.430  45.916 100.028  1.00 40.90           C
ATOM   1174  C   ASP A 110      57.354  45.487 101.491  1.00 38.15           C
ATOM   1175  O   ASP A 110      56.294  45.070 101.955  1.00 39.57           O
ATOM   1176  CB  ASP A 110      58.035  44.809  99.163  1.00 37.21           C
ATOM   1177  CG  ASP A 110      57.255  44.518  97.890  1.00 49.84           C
ATOM   1178  OD1 ASP A 110      56.147  45.053  97.677  1.00 52.99           O
ATOM   1179  OD2 ASP A 110      57.781  43.687  97.137  1.00 39.11           O1-
ATOM   1180  H   ASP A 110      59.080  47.015  99.325  1.00 46.06           H
ATOM   1181  HA  ASP A 110      56.410  46.124  99.711  1.00 49.08           H
ATOM   1182  HB2 ASP A 110      59.065  45.042  98.882  1.00 44.65           H
ATOM   1183  HB3 ASP A 110      58.178  43.890  99.714  1.00 44.65           H
ATOM   1184  N   GLY A 111      58.492  45.521 102.190  1.00 38.98           N
ATOM   1185  CA  GLY A 111      58.630  45.008 103.546  1.00 40.17           C
ATOM   1186  C   GLY A 111      59.107  43.555 103.550  1.00 34.40           C
ATOM   1187  O   GLY A 111      59.112  42.936 104.611  1.00 40.97           O
ATOM   1188  H   GLY A 111      59.338  45.807 101.715  1.00 46.78           H
ATOM   1189  HA2 GLY A 111      59.363  45.612 104.080  1.00 48.21           H
ATOM   1190  HA3 GLY A 111      57.666  45.062 104.054  1.00 48.21           H
ATOM   1191  N   GLN A 112      59.488  43.024 102.378  1.00 32.33           N
ATOM   1192  CA  GLN A 112      59.854  41.628 102.158  1.00 39.34           C
ATOM   1193  C   GLN A 112      61.353  41.436 101.955  1.00 37.33           C
ATOM   1194  O   GLN A 112      61.796  40.294 101.897  1.00 45.63           O
ATOM   1195  CB  GLN A 112      59.156  41.062 100.915  1.00 34.32           C
ATOM   1196  CG  GLN A 112      57.658  41.374 100.844  1.00 38.82           C
ATOM   1197  CD  GLN A 112      57.017  40.867  99.555  1.00 41.42           C
ATOM   1198  OE1 GLN A 112      57.663  40.336  98.654  1.00 43.06           O
ATOM   1199  NE2 GLN A 112      55.706  41.038  99.467  1.00 47.45           N
ATOM   1200  H   GLN A 112      59.399  43.599 101.553  1.00 38.79           H
ATOM   1201  HA  GLN A 112      59.542  41.038 103.020  1.00 47.21           H
ATOM   1202  HB2 GLN A 112      59.660  41.429 100.017  1.00 41.18           H
ATOM   1203  HB3 GLN A 112      59.264  39.976 100.949  1.00 41.18           H
ATOM   1204  HG2 GLN A 112      57.149  40.934 101.702  1.00 46.59           H
ATOM   1205  HG3 GLN A 112      57.483  42.443 100.906  1.00 46.59           H
ATOM   1206 HE21 GLN A 112      55.218  41.506 100.214  1.00 56.94           H
ATOM   1207 HE22 GLN A 112      55.216  40.718  98.649  1.00 56.94           H
ATOM   1208  N   PHE A 113      62.121  42.508 101.751  1.00 33.85           N
ATOM   1209  CA  PHE A 113      63.556  42.399 101.529  1.00 37.14           C
ATOM   1210  C   PHE A 113      64.309  43.490 102.267  1.00 36.93           C
ATOM   1211  O   PHE A 113      63.763  44.554 102.554  1.00 48.34           O
ATOM   1212  CB  PHE A 113      63.865  42.476 100.035  1.00 38.32           C
ATOM   1213  CG  PHE A 113      63.235  41.368  99.224  1.00 39.48           C
ATOM   1214  CD1 PHE A 113      63.807  40.085  99.233  1.00 40.53           C
ATOM   1215  CD2 PHE A 113      62.085  41.619  98.458  1.00 38.90           C
ATOM   1216  CE1 PHE A 113      63.235  39.057  98.469  1.00 37.37           C
ATOM   1217  CE2 PHE A 113      61.508  40.584  97.703  1.00 36.01           C
ATOM   1218  CZ  PHE A 113      62.083  39.304  97.705  1.00 38.86           C
ATOM   1219  H   PHE A 113      61.702  43.426 101.705  1.00 40.62           H
ATOM   1220  HA  PHE A 113      63.910  41.440 101.899  1.00 44.57           H
ATOM   1221  HB2 PHE A 113      63.537  43.443  99.651  1.00 45.98           H
ATOM   1222  HB3 PHE A 113      64.946  42.407  99.912  1.00 45.98           H
ATOM   1223  HD1 PHE A 113      64.692  39.893  99.820  1.00 48.64           H
ATOM   1224  HD2 PHE A 113      61.658  42.609  98.436  1.00 46.68           H
ATOM   1225  HE1 PHE A 113      63.687  38.079  98.460  1.00 44.84           H
ATOM   1226  HE2 PHE A 113      60.651  40.776  97.084  1.00 43.21           H
ATOM   1227  HZ  PHE A 113      61.658  38.520  97.096  1.00 46.64           H
ATOM   1228  N   ILE A 114      65.577  43.207 102.558  1.00 33.35           N
ATOM   1229  CA  ILE A 114      66.473  44.122 103.239  1.00 32.98           C
ATOM   1230  C   ILE A 114      67.777  44.135 102.461  1.00 41.72           C
ATOM   1231  O   ILE A 114      68.450  43.113 102.366  1.00 33.74           O
ATOM   1232  CB  ILE A 114      66.729  43.703 104.698  1.00 32.88           C
ATOM   1233  CG1 ILE A 114      65.432  43.370 105.453  1.00 41.72           C
ATOM   1234  CG2 ILE A 114      67.506  44.844 105.374  1.00 34.47           C
ATOM   1235  CD1 ILE A 114      65.676  42.950 106.903  1.00 39.66           C
ATOM   1236  H   ILE A 114      65.950  42.308 102.283  1.00 40.02           H
ATOM   1237  HA  ILE A 114      66.053  45.127 103.230  1.00 39.57           H
ATOM   1238  HB  ILE A 114      67.359  42.816 104.708  1.00 39.46           H
ATOM   1239 HG12 ILE A 114      64.772  44.232 105.432  1.00 50.07           H
ATOM   1240 HG13 ILE A 114      64.922  42.545 104.957  1.00 50.07           H
ATOM   1241 HG21 ILE A 114      67.817  44.554 106.374  1.00 41.37           H
ATOM   1242 HG22 ILE A 114      68.411  45.066 104.814  1.00 41.37           H
ATOM   1243 HG23 ILE A 114      66.896  45.745 105.417  1.00 41.37           H
ATOM   1244 HD11 ILE A 114      64.721  42.734 107.371  1.00 47.59           H
ATOM   1245 HD12 ILE A 114      66.308  42.063 106.929  1.00 47.59           H
ATOM   1246 HD13 ILE A 114      66.136  43.752 107.473  1.00 47.59           H
ATOM   1247  N   LEU A 115      68.148  45.309 101.959  1.00 39.85           N
ATOM   1248  CA  LEU A 115      69.468  45.538 101.421  1.00 37.70           C
ATOM   1249  C   LEU A 115      70.416  45.789 102.596  1.00 30.99           C
ATOM   1250  O   LEU A 115      70.185  46.672 103.415  1.00 30.89           O
ATOM   1251  CB  LEU A 115      69.408  46.723 100.456  1.00 31.20           C
ATOM   1252  CG  LEU A 115      70.696  46.911  99.647  1.00 35.38           C
ATOM   1253  CD1 LEU A 115      70.933  45.743  98.680  1.00 32.38           C
ATOM   1254  CD2 LEU A 115      70.604  48.219  98.860  1.00 37.05           C
ATOM   1255  H   LEU A 115      67.566  46.119 102.114  1.00 47.82           H
ATOM   1256  HA  LEU A 115      69.776  44.647 100.875  1.00 45.24           H
ATOM   1257  HB2 LEU A 115      68.558  46.623  99.781  1.00 37.43           H
ATOM   1258  HB3 LEU A 115      69.265  47.608 101.060  1.00 37.43           H
ATOM   1259  HG  LEU A 115      71.523  46.973 100.350  1.00 42.46           H
ATOM   1260 HD11 LEU A 115      71.793  45.957  98.054  1.00 38.86           H
ATOM   1261 HD12 LEU A 115      71.129  44.824  99.231  1.00 38.86           H
ATOM   1262 HD13 LEU A 115      70.064  45.602  98.038  1.00 38.86           H
ATOM   1263 HD21 LEU A 115      71.525  48.365  98.301  1.00 44.46           H
ATOM   1264 HD22 LEU A 115      69.758  48.176  98.175  1.00 44.46           H
ATOM   1265 HD23 LEU A 115      70.476  49.062  99.537  1.00 44.46           H
ATOM   1266  N   LEU A 116      71.467  44.982 102.676  1.00 34.28           N
ATOM   1267  CA  LEU A 116      72.521  45.043 103.672  1.00 42.27           C
ATOM   1268  C   LEU A 116      73.753  45.664 103.035  1.00 40.71           C
ATOM   1269  O   LEU A 116      74.242  45.168 102.024  1.00 30.19           O
ATOM   1270  CB  LEU A 116      72.844  43.630 104.189  1.00 40.41           C
ATOM   1271  CG  LEU A 116      71.659  42.897 104.847  1.00 44.29           C
ATOM   1272  CD1 LEU A 116      72.194  41.638 105.532  1.00 46.53           C
ATOM   1273  CD2 LEU A 116      70.930  43.757 105.888  1.00 45.98           C
ATOM   1274  H   LEU A 116      71.573  44.280 101.960  1.00 41.14           H
ATOM   1275  HA  LEU A 116      72.213  45.672 104.507  1.00 50.72           H
ATOM   1276  HB2 LEU A 116      73.223  43.019 103.367  1.00 48.50           H
ATOM   1277  HB3 LEU A 116      73.644  43.732 104.924  1.00 48.50           H
ATOM   1278  HG  LEU A 116      70.948  42.590 104.077  1.00 53.15           H
ATOM   1279 HD11 LEU A 116      71.367  41.095 105.977  1.00 55.83           H
ATOM   1280 HD12 LEU A 116      72.687  40.996 104.804  1.00 55.83           H
ATOM   1281 HD13 LEU A 116      72.906  41.906 106.312  1.00 55.83           H
ATOM   1282 HD21 LEU A 116      70.120  43.190 106.345  1.00 55.17           H
ATOM   1283 HD22 LEU A 116      71.627  44.083 106.656  1.00 55.17           H
ATOM   1284 HD23 LEU A 116      70.506  44.639 105.416  1.00 55.17           H
ATOM   1285  N   GLU A 117      74.239  46.742 103.644  1.00 34.30           N
ATOM   1286  CA  GLU A 117      75.368  47.508 103.154  1.00 36.35           C
ATOM   1287  C   GLU A 117      76.558  47.265 104.076  1.00 35.25           C
ATOM   1288  O   GLU A 117      76.483  47.503 105.283  1.00 33.94           O
ATOM   1289  CB  GLU A 117      74.970  48.981 103.129  1.00 43.41           C
ATOM   1290  CG  GLU A 117      75.928  49.846 102.307  1.00 37.13           C
ATOM   1291  CD  GLU A 117      75.333  51.247 102.173  1.00 44.01           C
ATOM   1292  OE1 GLU A 117      74.275  51.385 101.510  1.00 35.36           O
ATOM   1293  OE2 GLU A 117      75.942  52.166 102.759  1.00 42.38           O1-
ATOM   1294  H   GLU A 117      73.777  47.088 104.473  1.00 41.16           H
ATOM   1295  HA  GLU A 117      75.619  47.199 102.138  1.00 43.62           H
ATOM   1296  HB2 GLU A 117      73.963  49.068 102.720  1.00 52.09           H
ATOM   1297  HB3 GLU A 117      74.965  49.357 104.152  1.00 52.09           H
ATOM   1298  HG2 GLU A 117      76.906  49.884 102.790  1.00 44.56           H
ATOM   1299  HG3 GLU A 117      75.999  49.391 101.319  1.00 44.56           H
ATOM   1300  N   TYR A 118      77.655  46.787 103.489  1.00 31.90           N
ATOM   1301  CA  TYR A 118      78.912  46.522 104.173  1.00 40.13           C
ATOM   1302  C   TYR A 118      80.083  46.803 103.221  1.00 40.76           C
ATOM   1303  O   TYR A 118      79.863  47.113 102.056  1.00 36.04           O
ATOM   1304  CB  TYR A 118      78.918  45.086 104.721  1.00 35.14           C
ATOM   1305  CG  TYR A 118      78.897  43.983 103.678  1.00 37.37           C
ATOM   1306  CD1 TYR A 118      77.690  43.618 103.052  1.00 34.67           C
ATOM   1307  CD2 TYR A 118      80.084  43.298 103.352  1.00 39.61           C
ATOM   1308  CE1 TYR A 118      77.672  42.582 102.102  1.00 37.62           C
ATOM   1309  CE2 TYR A 118      80.071  42.256 102.410  1.00 39.26           C
ATOM   1310  CZ  TYR A 118      78.864  41.893 101.780  1.00 37.66           C
ATOM   1311  OH  TYR A 118      78.857  40.877 100.875  1.00 40.35           O
ATOM   1312  H   TYR A 118      77.632  46.604 102.493  1.00 38.28           H
ATOM   1313  HA  TYR A 118      78.992  47.203 105.018  1.00 48.16           H
ATOM   1314  HB2 TYR A 118      79.815  44.964 105.325  1.00 42.17           H
ATOM   1315  HB3 TYR A 118      78.062  44.961 105.384  1.00 42.17           H
ATOM   1316  HD1 TYR A 118      76.775  44.140 103.292  1.00 41.60           H
ATOM   1317  HD2 TYR A 118      81.016  43.567 103.827  1.00 47.53           H
ATOM   1318  HE1 TYR A 118      76.747  42.319 101.613  1.00 45.14           H
ATOM   1319  HE2 TYR A 118      80.984  41.736 102.158  1.00 47.11           H
ATOM   1320  HH  TYR A 118      77.981  40.491 100.772  1.00 48.43           H
ATOM   1321  N   ASN A 119      81.322  46.770 103.728  1.00 32.02           N
ATOM   1322  CA  ASN A 119      82.530  47.153 102.992  1.00 35.92           C
ATOM   1323  C   ASN A 119      82.464  48.622 102.542  1.00 35.16           C
ATOM   1324  O   ASN A 119      82.848  48.959 101.424  1.00 36.32           O
ATOM   1325  CB  ASN A 119      82.816  46.168 101.835  1.00 36.96           C
ATOM   1326  CG  ASN A 119      83.216  44.757 102.279  1.00 47.88           C
ATOM   1327  OD1 ASN A 119      82.738  43.759 101.756  1.00 50.52           O
ATOM   1328  ND2 ASN A 119      84.105  44.635 103.258  1.00 45.08           N
ATOM   1329  H   ASN A 119      81.424  46.598 104.718  1.00 38.42           H
ATOM   1330  HA  ASN A 119      83.360  47.092 103.696  1.00 43.10           H
ATOM   1331  HB2 ASN A 119      81.946  46.099 101.185  1.00 44.35           H
ATOM   1332  HB3 ASN A 119      83.618  46.556 101.207  1.00 44.35           H
ATOM   1333 HD21 ASN A 119      84.393  43.709 103.534  1.00 54.10           H
ATOM   1334 HD22 ASN A 119      84.519  45.459 103.660  1.00 54.10           H
ATOM   1335  N   TYR A 120      81.990  49.495 103.440  1.00 29.52           N
ATOM   1336  CA  TYR A 120      81.751  50.906 103.183  1.00 35.33           C
ATOM   1337  C   TYR A 120      83.068  51.663 103.000  1.00 44.02           C
ATOM   1338  O   TYR A 120      83.806  51.904 103.959  1.00 43.13           O
ATOM   1339  CB  TYR A 120      80.900  51.503 104.308  1.00 37.37           C
ATOM   1340  CG  TYR A 120      80.738  53.000 104.180  1.00 35.38           C
ATOM   1341  CD1 TYR A 120      79.831  53.531 103.246  1.00 41.20           C
ATOM   1342  CD2 TYR A 120      81.546  53.862 104.944  1.00 42.50           C
ATOM   1343  CE1 TYR A 120      79.740  54.923 103.080  1.00 40.42           C
ATOM   1344  CE2 TYR A 120      81.481  55.255 104.755  1.00 40.64           C
ATOM   1345  CZ  TYR A 120      80.582  55.791 103.809  1.00 38.42           C
ATOM   1346  OH  TYR A 120      80.508  57.139 103.622  1.00 43.26           O
ATOM   1347  H   TYR A 120      81.728  49.148 104.352  1.00 35.42           H
ATOM   1348  HA  TYR A 120      81.172  50.984 102.260  1.00 42.39           H
ATOM   1349  HB2 TYR A 120      79.917  51.035 104.276  1.00 44.85           H
ATOM   1350  HB3 TYR A 120      81.365  51.282 105.270  1.00 44.85           H
ATOM   1351  HD1 TYR A 120      79.214  52.875 102.646  1.00 49.44           H
ATOM   1352  HD2 TYR A 120      82.242  53.453 105.662  1.00 50.99           H
ATOM   1353  HE1 TYR A 120      79.026  55.333 102.393  1.00 48.51           H
ATOM   1354  HE2 TYR A 120      82.118  55.909 105.332  1.00 48.77           H
ATOM   1355  HH  TYR A 120      81.138  57.621 104.158  1.00 51.91           H
ATOM   1356  N   VAL A 121      83.333  52.039 101.749  1.00 42.62           N
ATOM   1357  CA  VAL A 121      84.475  52.846 101.338  1.00 44.68           C
ATOM   1358  C   VAL A 121      83.924  54.152 100.760  1.00 38.68           C
ATOM   1359  O   VAL A 121      83.549  54.204  99.590  1.00 35.89           O
ATOM   1360  CB  VAL A 121      85.364  52.065 100.347  1.00 46.01           C
ATOM   1361  CG1 VAL A 121      86.492  52.958  99.808  1.00 44.80           C
ATOM   1362  CG2 VAL A 121      86.002  50.840 101.019  1.00 48.87           C
ATOM   1363  H   VAL A 121      82.686  51.762 101.021  1.00 51.14           H
ATOM   1364  HA  VAL A 121      85.078  53.082 102.212  1.00 53.62           H
ATOM   1365  HB  VAL A 121      84.753  51.720  99.514  1.00 55.21           H
ATOM   1366 HG11 VAL A 121      87.111  52.395  99.112  1.00 53.76           H
ATOM   1367 HG12 VAL A 121      86.085  53.815  99.273  1.00 53.76           H
ATOM   1368 HG13 VAL A 121      87.106  53.317 100.634  1.00 53.76           H
ATOM   1369 HG21 VAL A 121      86.625  50.310 100.298  1.00 58.64           H
ATOM   1370 HG22 VAL A 121      86.616  51.154 101.862  1.00 58.64           H
ATOM   1371 HG23 VAL A 121      85.232  50.156 101.371  1.00 58.64           H
ATOM   1372  N   LYS A 122      83.885  55.200 101.599  1.00 32.21           N
ATOM   1373  CA  LYS A 122      83.576  56.582 101.221  1.00 37.77           C
ATOM   1374  C   LYS A 122      84.380  57.014  99.992  1.00 28.99           C
ATOM   1375  O   LYS A 122      85.530  56.611  99.819  1.00 37.46           O
ATOM   1376  CB  LYS A 122      83.864  57.513 102.415  1.00 38.81           C
ATOM   1377  CG  LYS A 122      83.696  59.011 102.084  1.00 34.29           C
ATOM   1378  CD  LYS A 122      84.321  59.922 103.139  1.00 29.33           C
ATOM   1379  CE  LYS A 122      84.074  61.403 102.830  1.00 30.54           C
ATOM   1380  NZ  LYS A 122      84.690  61.825 101.566  1.00 36.59           N1+
ATOM   1381  H   LYS A 122      84.189  55.048 102.549  1.00 38.66           H
ATOM   1382  HA  LYS A 122      82.519  56.657 100.986  1.00 45.33           H
ATOM   1383  HB2 LYS A 122      83.181  57.251 103.224  1.00 46.58           H
ATOM   1384  HB3 LYS A 122      84.884  57.340 102.759  1.00 46.58           H
ATOM   1385  HG2 LYS A 122      84.239  59.240 101.176  1.00 41.14           H
ATOM   1386  HG3 LYS A 122      82.641  59.248 101.931  1.00 41.14           H
ATOM   1387  HD2 LYS A 122      83.898  59.691 104.114  1.00 35.20           H
ATOM   1388  HD3 LYS A 122      85.391  59.726 103.168  1.00 35.20           H
ATOM   1389  HE2 LYS A 122      83.002  61.599 102.782  1.00 36.65           H
ATOM   1390  HE3 LYS A 122      84.511  61.999 103.630  1.00 36.65           H
ATOM   1391  HZ1 LYS A 122      84.409  62.767 101.329  1.00 43.91           H
ATOM   1392  HZ2 LYS A 122      85.698  61.785 101.615  1.00 43.91           H
ATOM   1393  HZ3 LYS A 122      84.389  61.223 100.810  1.00 43.91           H
ATOM   1394  N   GLN A 123      83.753  57.869  99.177  1.00 28.22           N
ATOM   1395  CA  GLN A 123      84.395  58.571  98.081  1.00 28.19           C
ATOM   1396  C   GLN A 123      84.308  60.084  98.324  1.00 23.90           C
ATOM   1397  O   GLN A 123      85.067  60.592  99.138  1.00 25.36           O
ATOM   1398  CB  GLN A 123      83.786  58.091  96.765  1.00 19.13           C
ATOM   1399  CG  GLN A 123      84.568  58.705  95.603  1.00 24.18           C
ATOM   1400  CD  GLN A 123      84.203  58.102  94.263  1.00 25.00           C
ATOM   1401  OE1 GLN A 123      85.056  57.520  93.611  1.00 34.12           O
ATOM   1402  NE2 GLN A 123      82.952  58.233  93.838  1.00 21.70           N
ATOM   1403  H   GLN A 123      82.820  58.167  99.422  1.00 33.87           H
ATOM   1404  HA  GLN A 123      85.456  58.316  98.068  1.00 33.83           H
ATOM   1405  HB2 GLN A 123      83.830  57.004  96.707  1.00 22.95           H
ATOM   1406  HB3 GLN A 123      82.744  58.394  96.723  1.00 22.95           H
ATOM   1407  HG2 GLN A 123      84.367  59.767  95.550  1.00 29.01           H
ATOM   1408  HG3 GLN A 123      85.637  58.565  95.777  1.00 29.01           H
ATOM   1409 HE21 GLN A 123      82.275  58.716  94.409  1.00 26.04           H
ATOM   1410 HE22 GLN A 123      82.693  57.871  92.932  1.00 26.04           H
ATOM   1411  N   TRP A 124      83.398  60.808  97.663  1.00 24.97           N
ATOM   1412  CA  TRP A 124      83.270  62.254  97.779  1.00 26.74           C
ATOM   1413  C   TRP A 124      82.287  62.601  98.886  1.00 20.48           C
ATOM   1414  O   TRP A 124      82.197  61.895  99.889  1.00 29.92           O
ATOM   1415  CB  TRP A 124      82.969  62.892  96.414  1.00 19.57           C
ATOM   1416  CG  TRP A 124      83.850  62.447  95.301  1.00 22.04           C
ATOM   1417  CD1 TRP A 124      83.447  62.115  94.058  1.00 18.99           C
ATOM   1418  CD2 TRP A 124      85.286  62.223  95.334  1.00 23.76           C
ATOM   1419  NE1 TRP A 124      84.524  61.678  93.329  1.00 22.91           N
ATOM   1420  CE2 TRP A 124      85.687  61.720  94.064  1.00 26.56           C
ATOM   1421  CE3 TRP A 124      86.286  62.370  96.319  1.00 26.42           C
ATOM   1422  CZ2 TRP A 124      87.019  61.395  93.777  1.00 25.88           C
ATOM   1423  CZ3 TRP A 124      87.617  62.016  96.057  1.00 26.00           C
ATOM   1424  CH2 TRP A 124      87.984  61.536  94.789  1.00 16.70           C
ATOM   1425  H   TRP A 124      82.798  60.344  96.995  1.00 29.96           H
ATOM   1426  HA  TRP A 124      84.219  62.662  98.107  1.00 32.08           H
ATOM   1427  HB2 TRP A 124      81.945  62.669  96.138  1.00 23.48           H
ATOM   1428  HB3 TRP A 124      83.094  63.966  96.497  1.00 23.48           H
ATOM   1429  HD1 TRP A 124      82.430  62.158  93.698  1.00 22.79           H
ATOM   1430  HE1 TRP A 124      84.449  61.379  92.364  1.00 27.49           H
ATOM   1431  HE3 TRP A 124      86.039  62.751  97.294  1.00 31.71           H
ATOM   1432  HZ2 TRP A 124      87.291  61.016  92.803  1.00 31.06           H
ATOM   1433  HZ3 TRP A 124      88.355  62.109  96.840  1.00 31.20           H
ATOM   1434  HH2 TRP A 124      89.010  61.261  94.599  1.00 20.05           H
ATOM   1435  N   ARG A 125      81.598  63.728  98.735  1.00 15.75           N
ATOM   1436  CA  ARG A 125      80.639  64.210  99.708  1.00 25.64           C
ATOM   1437  C   ARG A 125      79.515  63.199  99.929  1.00 23.42           C
ATOM   1438  O   ARG A 125      79.173  62.922 101.075  1.00 26.99           O
ATOM   1439  CB  ARG A 125      80.117  65.552  99.217  1.00 24.82           C
ATOM   1440  CG  ARG A 125      78.890  66.081  99.965  1.00 27.89           C
ATOM   1441  CD  ARG A 125      79.251  67.197 100.915  1.00 34.58           C
ATOM   1442  NE  ARG A 125      79.834  68.335 100.201  1.00 24.10           N
ATOM   1443  CZ  ARG A 125      80.309  69.406 100.824  1.00 19.46           C
ATOM   1444  NH1 ARG A 125      80.084  69.594 102.115  1.00 28.52           N
ATOM   1445  NH2 ARG A 125      81.008  70.299 100.153  1.00 21.03           N1+
ATOM   1446  H   ARG A 125      81.737  64.270  97.890  1.00 18.90           H
ATOM   1447  HA  ARG A 125      81.157  64.358 100.655  1.00 30.76           H
ATOM   1448  HB2 ARG A 125      80.950  66.260  99.246  1.00 29.79           H
ATOM   1449  HB3 ARG A 125      79.804  65.436  98.180  1.00 29.79           H
ATOM   1450  HG2 ARG A 125      78.211  66.494  99.227  1.00 33.46           H
ATOM   1451  HG3 ARG A 125      78.369  65.304 100.520  1.00 33.46           H
ATOM   1452  HD2 ARG A 125      78.304  67.529 101.340  1.00 41.50           H
ATOM   1453  HD3 ARG A 125      79.902  66.845 101.716  1.00 41.50           H
ATOM   1454  HE  ARG A 125      80.067  68.208  99.222  1.00 28.91           H
ATOM   1455 HH11 ARG A 125      79.565  68.895 102.625  1.00 34.22           H
ATOM   1456 HH12 ARG A 125      80.438  70.407 102.586  1.00 34.22           H
ATOM   1457 HH21 ARG A 125      81.151  70.170  99.159  1.00 25.24           H
ATOM   1458 HH22 ARG A 125      81.361  71.118 100.616  1.00 25.24           H
ATOM   1459  N   HIS A 126      78.935  62.684  98.846  1.00 15.39           N
ATOM   1460  CA  HIS A 126      77.773  61.811  98.883  1.00 21.14           C
ATOM   1461  C   HIS A 126      78.120  60.393  98.464  1.00 26.91           C
ATOM   1462  O   HIS A 126      77.670  59.450  99.106  1.00 23.13           O
ATOM   1463  CB  HIS A 126      76.662  62.368  97.998  1.00 22.29           C
ATOM   1464  CG  HIS A 126      76.254  63.760  98.388  1.00 23.68           C
ATOM   1465  ND1 HIS A 126      75.650  64.102  99.599  1.00 25.17           N
ATOM   1466  CD2 HIS A 126      76.402  64.882  97.625  1.00 20.66           C
ATOM   1467  CE1 HIS A 126      75.461  65.426  99.542  1.00 28.33           C
ATOM   1468  NE2 HIS A 126      75.893  65.918  98.369  1.00 25.01           N
ATOM   1469  H   HIS A 126      79.286  62.954  97.937  1.00 18.47           H
ATOM   1470  HA  HIS A 126      77.393  61.770  99.903  1.00 25.36           H
ATOM   1471  HB2 HIS A 126      75.794  61.714  98.090  1.00 26.74           H
ATOM   1472  HB3 HIS A 126      76.983  62.364  96.955  1.00 26.74           H
ATOM   1473  HD2 HIS A 126      76.832  64.942  96.635  1.00 24.79           H
ATOM   1474  HE1 HIS A 126      75.060  66.018 100.351  1.00 34.00           H
ATOM   1475  HE2 HIS A 126      75.889  66.892  98.100  1.00 30.01           H
ATOM   1476  N   SER A 127      78.883  60.244  97.380  1.00 23.22           N
ATOM   1477  CA  SER A 127      79.258  58.964  96.812  1.00 26.91           C
ATOM   1478  C   SER A 127      80.112  58.116  97.746  1.00 29.23           C
ATOM   1479  O   SER A 127      80.784  58.614  98.650  1.00 29.80           O
ATOM   1480  CB  SER A 127      80.014  59.190  95.502  1.00 28.78           C
ATOM   1481  OG  SER A 127      81.159  59.995  95.666  1.00 26.59           O
ATOM   1482  H   SER A 127      79.192  61.071  96.886  1.00 27.86           H
ATOM   1483  HA  SER A 127      78.348  58.407  96.577  1.00 32.29           H
ATOM   1484  HB2 SER A 127      80.306  58.227  95.083  1.00 34.54           H
ATOM   1485  HB3 SER A 127      79.358  59.693  94.806  1.00 34.54           H
ATOM   1486  HG  SER A 127      80.975  60.849  95.255  1.00 31.91           H
ATOM   1487  N   TYR A 128      80.087  56.818  97.459  1.00 29.12           N
ATOM   1488  CA  TYR A 128      80.847  55.774  98.115  1.00 30.01           C
ATOM   1489  C   TYR A 128      80.638  54.471  97.341  1.00 21.80           C
ATOM   1490  O   TYR A 128      79.700  54.347  96.557  1.00 22.17           O
ATOM   1491  CB  TYR A 128      80.427  55.654  99.588  1.00 26.45           C
ATOM   1492  CG  TYR A 128      78.988  55.261  99.830  1.00 31.83           C
ATOM   1493  CD1 TYR A 128      78.614  53.909  99.763  1.00 32.54           C
ATOM   1494  CD2 TYR A 128      78.052  56.233 100.233  1.00 27.55           C
ATOM   1495  CE1 TYR A 128      77.304  53.522 100.079  1.00 25.34           C
ATOM   1496  CE2 TYR A 128      76.742  55.850 100.565  1.00 30.50           C
ATOM   1497  CZ  TYR A 128      76.359  54.495 100.474  1.00 32.17           C
ATOM   1498  OH  TYR A 128      75.078  54.138 100.761  1.00 35.30           O
ATOM   1499  H   TYR A 128      79.527  56.516  96.673  1.00 34.95           H
ATOM   1500  HA  TYR A 128      81.907  56.025  98.078  1.00 36.01           H
ATOM   1501  HB2 TYR A 128      81.063  54.913 100.071  1.00 31.74           H
ATOM   1502  HB3 TYR A 128      80.604  56.604 100.088  1.00 31.74           H
ATOM   1503  HD1 TYR A 128      79.340  53.161  99.479  1.00 39.04           H
ATOM   1504  HD2 TYR A 128      78.353  57.264 100.336  1.00 33.06           H
ATOM   1505  HE1 TYR A 128      77.028  52.481 100.024  1.00 30.41           H
ATOM   1506  HE2 TYR A 128      76.025  56.584 100.898  1.00 36.61           H
ATOM   1507  HH  TYR A 128      75.026  53.238 101.104  1.00 42.37           H
ATOM   1508  N   THR A 129      81.535  53.512  97.560  1.00 25.58           N
ATOM   1509  CA  THR A 129      81.416  52.149  97.065  1.00 30.69           C
ATOM   1510  C   THR A 129      81.198  51.230  98.262  1.00 34.47           C
ATOM   1511  O   THR A 129      81.596  51.532  99.390  1.00 29.98           O
ATOM   1512  CB  THR A 129      82.676  51.738  96.291  1.00 37.72           C
ATOM   1513  OG1 THR A 129      83.831  51.854  97.100  1.00 44.59           O
ATOM   1514  CG2 THR A 129      82.854  52.597  95.038  1.00 28.16           C
ATOM   1515  H   THR A 129      82.294  53.693  98.201  1.00 30.70           H
ATOM   1516  HA  THR A 129      80.564  52.059  96.390  1.00 36.82           H
ATOM   1517  HB  THR A 129      82.567  50.696  95.986  1.00 45.26           H
ATOM   1518  HG1 THR A 129      84.254  50.997  97.158  1.00 53.50           H
ATOM   1519 HG21 THR A 129      83.743  52.268  94.502  1.00 33.79           H
ATOM   1520 HG22 THR A 129      81.981  52.497  94.395  1.00 33.79           H
ATOM   1521 HG23 THR A 129      82.994  53.641  95.317  1.00 33.79           H
ATOM   1522  N   ALA A 130      80.552  50.095  98.002  1.00 37.72           N
ATOM   1523  CA  ALA A 130      80.236  49.109  99.017  1.00 42.68           C
ATOM   1524  C   ALA A 130      79.828  47.777  98.381  1.00 41.58           C
ATOM   1525  O   ALA A 130      79.550  47.665  97.183  1.00 41.59           O
ATOM   1526  CB  ALA A 130      79.154  49.667  99.961  1.00 35.11           C
ATOM   1527  H   ALA A 130      80.249  49.904  97.056  1.00 45.26           H
ATOM   1528  HA  ALA A 130      81.136  48.923  99.602  1.00 51.22           H
ATOM   1529  HB1 ALA A 130      78.925  48.953 100.745  1.00 42.14           H
ATOM   1530  HB2 ALA A 130      79.500  50.582 100.439  1.00 42.14           H
ATOM   1531  HB3 ALA A 130      78.245  49.878  99.406  1.00 42.14           H
ATOM   1532  N   SER A 131      79.843  46.756  99.228  1.00 31.93           N
ATOM   1533  CA  SER A 131      79.308  45.440  98.957  1.00 40.62           C
ATOM   1534  C   SER A 131      77.888  45.381  99.494  1.00 38.03           C
ATOM   1535  O   SER A 131      77.559  46.015 100.502  1.00 32.24           O
ATOM   1536  CB  SER A 131      80.165  44.392  99.662  1.00 39.32           C
ATOM   1537  OG  SER A 131      81.486  44.445  99.176  1.00 46.25           O
ATOM   1538  H   SER A 131      80.079  46.946 100.191  1.00 38.32           H
ATOM   1539  HA  SER A 131      79.304  45.230  97.887  1.00 48.75           H
ATOM   1540  HB2 SER A 131      80.169  44.585 100.734  1.00 47.18           H
ATOM   1541  HB3 SER A 131      79.750  43.400  99.479  1.00 47.18           H
ATOM   1542  HG  SER A 131      81.632  43.648  98.653  1.00 55.50           H
ATOM   1543  N   TYR A 132      77.054  44.603  98.800  1.00 39.73           N
ATOM   1544  CA  TYR A 132      75.653  44.459  99.133  1.00 38.90           C
ATOM   1545  C   TYR A 132      75.223  42.998  99.157  1.00 34.34           C
ATOM   1546  O   TYR A 132      75.704  42.158  98.400  1.00 37.79           O
ATOM   1547  CB  TYR A 132      74.778  45.266  98.166  1.00 36.88           C
ATOM   1548  CG  TYR A 132      75.049  46.752  98.175  1.00 32.71           C
ATOM   1549  CD1 TYR A 132      76.126  47.271  97.430  1.00 33.91           C
ATOM   1550  CD2 TYR A 132      74.258  47.604  98.962  1.00 34.42           C
ATOM   1551  CE1 TYR A 132      76.419  48.639  97.486  1.00 41.55           C
ATOM   1552  CE2 TYR A 132      74.515  48.978  98.994  1.00 38.21           C
ATOM   1553  CZ  TYR A 132      75.607  49.485  98.261  1.00 43.09           C
ATOM   1554  OH  TYR A 132      75.849  50.819  98.331  1.00 36.82           O
ATOM   1555  H   TYR A 132      77.401  44.112  97.988  1.00 47.68           H
ATOM   1556  HA  TYR A 132      75.498  44.865 100.125  1.00 46.69           H
ATOM   1557  HB2 TYR A 132      74.903  44.884  97.155  1.00 44.25           H
ATOM   1558  HB3 TYR A 132      73.746  45.106  98.471  1.00 44.25           H
ATOM   1559  HD1 TYR A 132      76.752  46.619  96.844  1.00 40.69           H
ATOM   1560  HD2 TYR A 132      73.459  47.199  99.552  1.00 41.31           H
ATOM   1561  HE1 TYR A 132      77.260  49.045  96.942  1.00 49.86           H
ATOM   1562  HE2 TYR A 132      73.897  49.634  99.589  1.00 45.85           H
ATOM   1563  HH  TYR A 132      75.222  51.259  98.921  1.00 44.18           H
ATOM   1564  N   ASP A 133      74.258  42.739 100.032  1.00 38.10           N
ATOM   1565  CA  ASP A 133      73.550  41.483 100.177  1.00 43.66           C
ATOM   1566  C   ASP A 133      72.078  41.737 100.440  1.00 43.75           C
ATOM   1567  O   ASP A 133      71.719  42.769 100.998  1.00 38.80           O
ATOM   1568  CB  ASP A 133      74.189  40.622 101.275  1.00 45.06           C
ATOM   1569  CG  ASP A 133      75.356  39.781 100.758  1.00 43.20           C
ATOM   1570  OD1 ASP A 133      75.250  39.266  99.624  1.00 43.55           O
ATOM   1571  OD2 ASP A 133      76.319  39.599 101.529  1.00 49.88           O1-
ATOM   1572  H   ASP A 133      73.916  43.510 100.592  1.00 45.72           H
ATOM   1573  HA  ASP A 133      73.605  40.943  99.235  1.00 52.39           H
ATOM   1574  HB2 ASP A 133      74.503  41.243 102.118  1.00 54.07           H
ATOM   1575  HB3 ASP A 133      73.434  39.934 101.652  1.00 54.07           H
ATOM   1576  N   ILE A 134      71.218  40.810 100.018  1.00 43.34           N
ATOM   1577  CA  ILE A 134      69.784  40.966 100.185  1.00 33.85           C
ATOM   1578  C   ILE A 134      69.294  39.834 101.071  1.00 33.45           C
ATOM   1579  O   ILE A 134      69.553  38.667 100.796  1.00 32.84           O
ATOM   1580  CB  ILE A 134      69.064  41.035  98.831  1.00 41.20           C
ATOM   1581  CG1 ILE A 134      69.661  42.139  97.931  1.00 40.83           C
ATOM   1582  CG2 ILE A 134      67.565  41.297  99.085  1.00 40.42           C
ATOM   1583  CD1 ILE A 134      69.064  42.152  96.525  1.00 40.07           C
ATOM   1584  H   ILE A 134      71.559  39.991  99.535  1.00 52.01           H
ATOM   1585  HA  ILE A 134      69.577  41.906 100.686  1.00 40.62           H
ATOM   1586  HB  ILE A 134      69.197  40.077  98.333  1.00 49.44           H
ATOM   1587 HG12 ILE A 134      69.512  43.111  98.400  1.00 49.00           H
ATOM   1588 HG13 ILE A 134      70.731  41.987  97.815  1.00 49.00           H
ATOM   1589 HG21 ILE A 134      67.007  41.303  98.156  1.00 48.50           H
ATOM   1590 HG22 ILE A 134      67.136  40.515  99.709  1.00 48.50           H
ATOM   1591 HG23 ILE A 134      67.437  42.262  99.575  1.00 48.50           H
ATOM   1592 HD11 ILE A 134      69.561  42.915  95.940  1.00 48.08           H
ATOM   1593 HD12 ILE A 134      69.212  41.188  96.042  1.00 48.08           H
ATOM   1594 HD13 ILE A 134      68.004  42.385  96.563  1.00 48.08           H
ATOM   1595  N   TYR A 135      68.570  40.194 102.129  1.00 37.12           N
ATOM   1596  CA  TYR A 135      67.915  39.253 103.015  1.00 43.42           C
ATOM   1597  C   TYR A 135      66.431  39.182 102.649  1.00 45.65           C
ATOM   1598  O   TYR A 135      65.689  40.142 102.856  1.00 44.20           O
ATOM   1599  CB  TYR A 135      68.128  39.694 104.462  1.00 35.14           C
ATOM   1600  CG  TYR A 135      67.626  38.669 105.455  1.00 36.85           C
ATOM   1601  CD1 TYR A 135      68.385  37.514 105.698  1.00 31.90           C
ATOM   1602  CD2 TYR A 135      66.413  38.865 106.143  1.00 42.43           C
ATOM   1603  CE1 TYR A 135      67.984  36.576 106.661  1.00 32.58           C
ATOM   1604  CE2 TYR A 135      66.009  37.933 107.119  1.00 38.87           C
ATOM   1605  CZ  TYR A 135      66.794  36.794 107.384  1.00 41.91           C
ATOM   1606  OH  TYR A 135      66.383  35.906 108.328  1.00 47.62           O
ATOM   1607  H   TYR A 135      68.405  41.178 102.288  1.00 44.55           H
ATOM   1608  HA  TYR A 135      68.362  38.268 102.892  1.00 52.11           H
ATOM   1609  HB2 TYR A 135      69.195  39.850 104.629  1.00 42.16           H
ATOM   1610  HB3 TYR A 135      67.618  40.642 104.628  1.00 42.16           H
ATOM   1611  HD1 TYR A 135      69.301  37.361 105.162  1.00 38.27           H
ATOM   1612  HD2 TYR A 135      65.814  39.740 105.937  1.00 50.91           H
ATOM   1613  HE1 TYR A 135      68.595  35.708 106.858  1.00 39.09           H
ATOM   1614  HE2 TYR A 135      65.113  38.078 107.693  1.00 46.65           H
ATOM   1615  HH  TYR A 135      66.741  35.027 108.174  1.00 57.15           H
ATOM   1616  N   ASP A 136      66.007  38.029 102.126  1.00 44.37           N
ATOM   1617  CA  ASP A 136      64.608  37.724 101.859  1.00 39.68           C
ATOM   1618  C   ASP A 136      63.915  37.445 103.197  1.00 31.94           C
ATOM   1619  O   ASP A 136      64.265  36.498 103.898  1.00 34.03           O
ATOM   1620  CB  ASP A 136      64.532  36.534 100.887  1.00 41.57           C
ATOM   1621  CG  ASP A 136      63.121  36.235 100.371  1.00 44.90           C
ATOM   1622  OD1 ASP A 136      62.148  36.437 101.128  1.00 36.41           O
ATOM   1623  OD2 ASP A 136      63.029  35.738  99.227  1.00 49.32           O1-
ATOM   1624  H   ASP A 136      66.667  37.272 102.018  1.00 53.24           H
ATOM   1625  HA  ASP A 136      64.137  38.581 101.386  1.00 47.62           H
ATOM   1626  HB2 ASP A 136      65.220  36.648 100.050  1.00 49.88           H
ATOM   1627  HB3 ASP A 136      64.865  35.652 101.435  1.00 49.88           H
ATOM   1628  N   LEU A 137      62.926  38.275 103.539  1.00 29.21           N
ATOM   1629  CA  LEU A 137      62.125  38.135 104.750  1.00 43.04           C
ATOM   1630  C   LEU A 137      61.057  37.048 104.674  1.00 38.59           C
ATOM   1631  O   LEU A 137      60.681  36.519 105.714  1.00 30.92           O
ATOM   1632  CB  LEU A 137      61.479  39.471 105.140  1.00 34.28           C
ATOM   1633  CG  LEU A 137      62.487  40.505 105.658  1.00 38.13           C
ATOM   1634  CD1 LEU A 137      61.799  41.843 105.871  1.00 46.16           C
ATOM   1635  CD2 LEU A 137      63.074  40.053 106.996  1.00 41.12           C
ATOM   1636  H   LEU A 137      62.705  39.039 102.914  1.00 35.05           H
ATOM   1637  HA  LEU A 137      62.805  37.828 105.539  1.00 51.65           H
ATOM   1638  HB2 LEU A 137      60.966  39.873 104.271  1.00 41.14           H
ATOM   1639  HB3 LEU A 137      60.723  39.299 105.907  1.00 41.14           H
ATOM   1640  HG  LEU A 137      63.289  40.640 104.931  1.00 45.76           H
ATOM   1641 HD11 LEU A 137      62.550  42.553 106.190  1.00 55.39           H
ATOM   1642 HD12 LEU A 137      61.398  42.199 104.929  1.00 55.39           H
ATOM   1643 HD13 LEU A 137      61.005  41.754 106.617  1.00 55.39           H
ATOM   1644 HD21 LEU A 137      63.760  40.795 107.390  1.00 49.34           H
ATOM   1645 HD22 LEU A 137      62.285  39.865 107.722  1.00 49.34           H
ATOM   1646 HD23 LEU A 137      63.627  39.146 106.837  1.00 49.34           H
ATOM   1647  N   ASN A 138      60.538  36.721 103.490  1.00 38.15           N
ATOM   1648  CA  ASN A 138      59.564  35.643 103.341  1.00 36.18           C
ATOM   1649  C   ASN A 138      60.162  34.305 103.775  1.00 37.74           C
ATOM   1650  O   ASN A 138      59.581  33.612 104.610  1.00 40.66           O
ATOM   1651  CB  ASN A 138      59.073  35.557 101.893  1.00 41.13           C
ATOM   1652  CG  ASN A 138      58.369  36.835 101.450  1.00 42.73           C
ATOM   1653  OD1 ASN A 138      57.436  37.295 102.104  1.00 37.37           O
ATOM   1654  ND2 ASN A 138      58.766  37.372 100.299  1.00 37.13           N
ATOM   1655  H   ASN A 138      60.894  37.169 102.654  1.00 45.77           H
ATOM   1656  HA  ASN A 138      58.709  35.866 103.984  1.00 43.42           H
ATOM   1657  HB2 ASN A 138      59.900  35.317 101.224  1.00 49.36           H
ATOM   1658  HB3 ASN A 138      58.344  34.747 101.877  1.00 49.36           H
ATOM   1659 HD21 ASN A 138      58.301  38.194  99.944  1.00 44.56           H
ATOM   1660 HD22 ASN A 138      59.548  36.971  99.802  1.00 44.56           H
ATOM   1661  N   LYS A 139      61.323  33.954 103.206  1.00 35.64           N
ATOM   1662  CA  LYS A 139      62.034  32.713 103.516  1.00 45.51           C
ATOM   1663  C   LYS A 139      63.014  32.844 104.679  1.00 43.73           C
ATOM   1664  O   LYS A 139      63.583  31.837 105.089  1.00 36.37           O
ATOM   1665  CB  LYS A 139      62.689  32.117 102.264  1.00 39.43           C
ATOM   1666  CG  LYS A 139      63.648  33.059 101.538  1.00 43.23           C
ATOM   1667  CD  LYS A 139      63.962  32.581 100.117  1.00 38.97           C
ATOM   1668  CE  LYS A 139      62.696  32.609  99.259  1.00 42.15           C
ATOM   1669  NZ  LYS A 139      62.984  32.198  97.885  1.00 39.32           N1+
ATOM   1670  H   LYS A 139      61.745  34.594 102.544  1.00 42.76           H
ATOM   1671  HA  LYS A 139      61.297  31.979 103.841  1.00 54.62           H
ATOM   1672  HB2 LYS A 139      63.252  31.227 102.538  1.00 47.31           H
ATOM   1673  HB3 LYS A 139      61.882  31.812 101.601  1.00 47.31           H
ATOM   1674  HG2 LYS A 139      63.165  34.020 101.457  1.00 51.88           H
ATOM   1675  HG3 LYS A 139      64.564  33.194 102.108  1.00 51.88           H
ATOM   1676  HD2 LYS A 139      64.705  33.249  99.677  1.00 46.76           H
ATOM   1677  HD3 LYS A 139      64.369  31.570 100.149  1.00 46.76           H
ATOM   1678  HE2 LYS A 139      61.987  31.896  99.675  1.00 50.57           H
ATOM   1679  HE3 LYS A 139      62.238  33.598  99.274  1.00 50.57           H
ATOM   1680  HZ1 LYS A 139      62.479  32.798  97.247  1.00 47.18           H
ATOM   1681  HZ2 LYS A 139      63.970  32.308  97.699  1.00 47.18           H
ATOM   1682  HZ3 LYS A 139      62.706  31.241  97.737  1.00 47.18           H
ATOM   1683  N   ARG A 140      63.206  34.062 105.204  1.00 45.70           N
ATOM   1684  CA  ARG A 140      64.119  34.380 106.309  1.00 39.04           C
ATOM   1685  C   ARG A 140      65.534  33.878 106.014  1.00 35.55           C
ATOM   1686  O   ARG A 140      66.209  33.348 106.894  1.00 43.03           O
ATOM   1687  CB  ARG A 140      63.590  33.824 107.641  1.00 41.60           C
ATOM   1688  CG  ARG A 140      62.087  34.063 107.838  1.00 43.26           C
ATOM   1689  CD  ARG A 140      61.719  34.283 109.310  1.00 44.61           C
ATOM   1690  NE  ARG A 140      62.219  35.564 109.853  1.00 56.56           N
ATOM   1691  CZ  ARG A 140      61.844  36.792 109.457  1.00 57.14           C
ATOM   1692  NH1 ARG A 140      60.952  36.978 108.492  1.00 48.40           N
ATOM   1693  NH2 ARG A 140      62.361  37.873 110.025  1.00 49.23           N1+
ATOM   1694  H   ARG A 140      62.672  34.827 104.814  1.00 54.84           H
ATOM   1695  HA  ARG A 140      64.166  35.469 106.385  1.00 46.85           H
ATOM   1696  HB2 ARG A 140      63.746  32.745 107.643  1.00 49.92           H
ATOM   1697  HB3 ARG A 140      64.167  34.255 108.461  1.00 49.92           H
ATOM   1698  HG2 ARG A 140      61.808  34.950 107.281  1.00 51.91           H
ATOM   1699  HG3 ARG A 140      61.519  33.230 107.420  1.00 51.91           H
ATOM   1700  HD2 ARG A 140      60.636  34.226 109.425  1.00 53.53           H
ATOM   1701  HD3 ARG A 140      62.162  33.468 109.886  1.00 53.53           H
ATOM   1702  HE  ARG A 140      62.939  35.506 110.559  1.00 67.88           H
ATOM   1703 HH11 ARG A 140      60.566  36.179 108.010  1.00 58.07           H
ATOM   1704 HH12 ARG A 140      60.704  37.905 108.189  1.00 58.07           H
ATOM   1705 HH21 ARG A 140      63.056  37.777 110.751  1.00 59.08           H
ATOM   1706 HH22 ARG A 140      62.078  38.790 109.717  1.00 59.08           H
ATOM   1707  N   GLN A 141      65.979  34.053 104.771  1.00 42.90           N
ATOM   1708  CA  GLN A 141      67.260  33.574 104.280  1.00 41.75           C
ATOM   1709  C   GLN A 141      67.913  34.676 103.447  1.00 38.95           C
ATOM   1710  O   GLN A 141      67.228  35.455 102.786  1.00 34.98           O
ATOM   1711  CB  GLN A 141      67.061  32.288 103.444  1.00 51.03           C
ATOM   1712  CG  GLN A 141      67.808  31.074 104.020  1.00 46.04           C
ATOM   1713  CD  GLN A 141      67.109  30.404 105.204  1.00 53.81           C
ATOM   1714  OE1 GLN A 141      65.898  30.227 105.228  1.00 56.10           O
ATOM   1715  NE2 GLN A 141      67.882  29.966 106.194  1.00 54.32           N
ATOM   1716  H   GLN A 141      65.392  34.550 104.113  1.00 51.47           H
ATOM   1717  HA  GLN A 141      67.918  33.359 105.122  1.00 50.09           H
ATOM   1718  HB2 GLN A 141      66.001  32.038 103.369  1.00 61.24           H
ATOM   1719  HB3 GLN A 141      67.426  32.454 102.428  1.00 61.24           H
ATOM   1720  HG2 GLN A 141      67.821  30.337 103.221  1.00 55.24           H
ATOM   1721  HG3 GLN A 141      68.832  31.349 104.278  1.00 55.24           H
ATOM   1722 HE21 GLN A 141      68.879  30.090 106.144  1.00 65.18           H
ATOM   1723 HE22 GLN A 141      67.455  29.509 106.985  1.00 65.18           H
ATOM   1724  N   LEU A 142      69.247  34.709 103.459  1.00 43.27           N
ATOM   1725  CA  LEU A 142      70.009  35.542 102.541  1.00 39.61           C
ATOM   1726  C   LEU A 142      69.883  34.968 101.133  1.00 41.31           C
ATOM   1727  O   LEU A 142      69.958  33.753 100.948  1.00 44.55           O
ATOM   1728  CB  LEU A 142      71.485  35.586 102.950  1.00 37.54           C
ATOM   1729  CG  LEU A 142      71.781  36.381 104.229  1.00 38.22           C
ATOM   1730  CD1 LEU A 142      73.193  36.042 104.707  1.00 40.96           C
ATOM   1731  CD2 LEU A 142      71.670  37.892 103.973  1.00 40.54           C
ATOM   1732  H   LEU A 142      69.751  33.996 103.966  1.00 51.92           H
ATOM   1733  HA  LEU A 142      69.606  36.553 102.558  1.00 47.53           H
ATOM   1734  HB2 LEU A 142      71.808  34.554 103.101  1.00 45.05           H
ATOM   1735  HB3 LEU A 142      72.069  36.005 102.131  1.00 45.05           H
ATOM   1736  HG  LEU A 142      71.082  36.091 105.014  1.00 45.87           H
ATOM   1737 HD11 LEU A 142      73.407  36.594 105.619  1.00 49.15           H
ATOM   1738 HD12 LEU A 142      73.267  34.978 104.923  1.00 49.15           H
ATOM   1739 HD13 LEU A 142      73.919  36.304 103.939  1.00 49.15           H
ATOM   1740 HD21 LEU A 142      71.884  38.440 104.890  1.00 48.65           H
ATOM   1741 HD22 LEU A 142      72.377  38.193 103.202  1.00 48.65           H
ATOM   1742 HD23 LEU A 142      70.670  38.153 103.636  1.00 48.65           H
ATOM   1743  N   ILE A 143      69.693  35.850 100.149  1.00 37.85           N
ATOM   1744  CA  ILE A 143      69.727  35.496  98.741  1.00 38.29           C
ATOM   1745  C   ILE A 143      71.175  35.171  98.374  1.00 46.85           C
ATOM   1746  O   ILE A 143      72.077  35.968  98.644  1.00 48.18           O
ATOM   1747  CB  ILE A 143      69.171  36.639  97.874  1.00 39.17           C
ATOM   1748  CG1 ILE A 143      67.710  36.942  98.277  1.00 44.43           C
ATOM   1749  CG2 ILE A 143      69.290  36.222  96.394  1.00 44.76           C
ATOM   1750  CD1 ILE A 143      67.041  38.021  97.428  1.00 48.00           C
ATOM   1751  H   ILE A 143      69.617  36.831 100.379  1.00 45.42           H
ATOM   1752  HA  ILE A 143      69.100  34.617  98.585  1.00 45.94           H
ATOM   1753  HB  ILE A 143      69.777  37.534  98.031  1.00 47.00           H
ATOM   1754 HG12 ILE A 143      67.118  36.030  98.193  1.00 53.31           H
ATOM   1755 HG13 ILE A 143      67.676  37.277  99.313  1.00 53.31           H
ATOM   1756 HG21 ILE A 143      68.954  37.026  95.749  1.00 53.71           H
ATOM   1757 HG22 ILE A 143      70.325  36.024  96.122  1.00 53.71           H
ATOM   1758 HG23 ILE A 143      68.701  35.323  96.214  1.00 53.71           H
ATOM   1759 HD11 ILE A 143      66.049  38.228  97.821  1.00 57.60           H
ATOM   1760 HD12 ILE A 143      67.627  38.932  97.445  1.00 57.60           H
ATOM   1761 HD13 ILE A 143      66.945  37.690  96.399  1.00 57.60           H
ATOM   1762  N   THR A 144      71.386  34.007  97.749  1.00 43.34           N
ATOM   1763  CA  THR A 144      72.728  33.494  97.463  1.00 46.25           C
ATOM   1764  C   THR A 144      73.032  33.380  95.969  1.00 45.91           C
ATOM   1765  O   THR A 144      74.195  33.163  95.632  1.00 43.84           O
ATOM   1766  CB  THR A 144      72.932  32.135  98.147  1.00 45.11           C
ATOM   1767  OG1 THR A 144      71.920  31.221  97.771  1.00 54.36           O
ATOM   1768  CG2 THR A 144      72.948  32.272  99.668  1.00 46.27           C
ATOM   1769  H   THR A 144      70.601  33.395  97.568  1.00 52.01           H
ATOM   1770  HA  THR A 144      73.464  34.181  97.876  1.00 55.50           H
ATOM   1771  HB  THR A 144      73.893  31.733  97.828  1.00 54.13           H
ATOM   1772  HG1 THR A 144      72.127  30.362  98.146  1.00 65.23           H
ATOM   1773 HG21 THR A 144      73.159  31.303 100.118  1.00 55.52           H
ATOM   1774 HG22 THR A 144      73.710  32.991  99.968  1.00 55.52           H
ATOM   1775 HG23 THR A 144      71.974  32.603 100.020  1.00 55.52           H
ATOM   1776  N   GLU A 145      72.035  33.498  95.086  1.00 49.93           N
ATOM   1777  CA  GLU A 145      72.239  33.470  93.642  1.00 52.53           C
ATOM   1778  C   GLU A 145      72.072  34.869  93.045  1.00 39.80           C
ATOM   1779  O   GLU A 145      71.314  35.691  93.567  1.00 46.74           O
ATOM   1780  CB  GLU A 145      71.292  32.463  92.968  1.00 55.53           C
ATOM   1781  CG  GLU A 145      69.792  32.729  93.225  1.00 61.67           C
ATOM   1782  CD  GLU A 145      69.242  31.891  94.385  1.00 63.48           C
ATOM   1783  OE1 GLU A 145      69.219  30.647  94.235  1.00 54.17           O
ATOM   1784  OE2 GLU A 145      68.844  32.508  95.401  1.00 46.16           O1-
ATOM   1785  H   GLU A 145      71.104  33.713  95.414  1.00 59.92           H
ATOM   1786  HA  GLU A 145      73.253  33.134  93.420  1.00 63.03           H
ATOM   1787  HB2 GLU A 145      71.475  32.486  91.892  1.00 66.63           H
ATOM   1788  HB3 GLU A 145      71.559  31.465  93.319  1.00 66.63           H
ATOM   1789  HG2 GLU A 145      69.619  33.787  93.419  1.00 74.00           H
ATOM   1790  HG3 GLU A 145      69.275  32.432  92.312  1.00 74.00           H
ATOM   1791  N   GLU A 146      72.797  35.123  91.949  1.00 39.26           N
ATOM   1792  CA  GLU A 146      72.742  36.371  91.189  1.00 47.66           C
ATOM   1793  C   GLU A 146      72.896  37.605  92.095  1.00 42.73           C
ATOM   1794  O   GLU A 146      72.307  38.648  91.826  1.00 39.55           O
ATOM   1795  CB  GLU A 146      71.452  36.451  90.347  1.00 43.78           C
ATOM   1796  CG  GLU A 146      71.228  35.227  89.447  1.00 44.98           C
ATOM   1797  CD  GLU A 146      72.297  35.060  88.361  1.00 43.49           C
ATOM   1798  OE1 GLU A 146      72.684  36.074  87.739  1.00 46.69           O
ATOM   1799  OE2 GLU A 146      72.719  33.903  88.163  1.00 57.35           O1-
ATOM   1800  H   GLU A 146      73.371  34.387  91.564  1.00 47.11           H
ATOM   1801  HA  GLU A 146      73.591  36.373  90.506  1.00 57.19           H
ATOM   1802  HB2 GLU A 146      70.607  36.546  91.027  1.00 52.54           H
ATOM   1803  HB3 GLU A 146      71.475  37.351  89.731  1.00 52.54           H
ATOM   1804  HG2 GLU A 146      71.103  34.312  90.027  1.00 53.97           H
ATOM   1805  HG3 GLU A 146      70.287  35.411  88.937  1.00 53.97           H
ATOM   1806  N   ARG A 147      73.675  37.503  93.181  1.00 51.55           N
ATOM   1807  CA  ARG A 147      73.752  38.571  94.167  1.00 49.08           C
ATOM   1808  C   ARG A 147      74.514  39.762  93.590  1.00 40.00           C
ATOM   1809  O   ARG A 147      75.194  39.651  92.566  1.00 37.74           O
ATOM   1810  CB  ARG A 147      74.342  38.041  95.476  1.00 41.46           C
ATOM   1811  CG  ARG A 147      75.827  37.703  95.379  1.00 45.93           C
ATOM   1812  CD  ARG A 147      76.448  37.631  96.777  1.00 58.96           C
ATOM   1813  NE  ARG A 147      76.123  36.362  97.439  1.00 50.18           N
ATOM   1814  CZ  ARG A 147      76.762  35.211  97.196  1.00 60.13           C
ATOM   1815  NH1 ARG A 147      77.776  35.153  96.329  1.00 66.43           N
ATOM   1816  NH2 ARG A 147      76.388  34.100  97.825  1.00 57.40           N1+
ATOM   1817  H   ARG A 147      74.160  36.637  93.365  1.00 61.86           H
ATOM   1818  HA  ARG A 147      72.734  38.897  94.388  1.00 58.90           H
ATOM   1819  HB2 ARG A 147      74.230  38.813  96.232  1.00 49.75           H
ATOM   1820  HB3 ARG A 147      73.778  37.165  95.803  1.00 49.75           H
ATOM   1821  HG2 ARG A 147      75.962  36.770  94.830  1.00 55.12           H
ATOM   1822  HG3 ARG A 147      76.342  38.500  94.850  1.00 55.12           H
ATOM   1823  HD2 ARG A 147      77.530  37.756  96.708  1.00 70.76           H
ATOM   1824  HD3 ARG A 147      76.062  38.450  97.384  1.00 70.76           H
ATOM   1825  HE  ARG A 147      75.342  36.366  98.080  1.00 60.21           H
ATOM   1826 HH11 ARG A 147      78.066  35.993  95.851  1.00 79.71           H
ATOM   1827 HH12 ARG A 147      78.256  34.286  96.150  1.00 79.71           H
ATOM   1828 HH21 ARG A 147      75.629  34.132  98.486  1.00 68.88           H
ATOM   1829 HH22 ARG A 147      76.870  33.234  97.642  1.00 68.88           H
ATOM   1830  N   ILE A 148      74.325  40.920  94.223  1.00 43.92           N
ATOM   1831  CA  ILE A 148      74.842  42.180  93.717  1.00 48.10           C
ATOM   1832  C   ILE A 148      76.383  42.126  93.718  1.00 44.97           C
ATOM   1833  O   ILE A 148      76.951  41.728  94.731  1.00 43.24           O
ATOM   1834  CB  ILE A 148      74.281  43.359  94.533  1.00 50.08           C
ATOM   1835  CG1 ILE A 148      72.740  43.384  94.420  1.00 44.61           C
ATOM   1836  CG2 ILE A 148      74.874  44.684  94.025  1.00 41.71           C
ATOM   1837  CD1 ILE A 148      72.087  44.378  95.379  1.00 40.58           C
ATOM   1838  H   ILE A 148      73.748  40.939  95.052  1.00 52.70           H
ATOM   1839  HA  ILE A 148      74.449  42.294  92.713  1.00 57.72           H
ATOM   1840  HB  ILE A 148      74.567  43.220  95.577  1.00 60.10           H
ATOM   1841 HG12 ILE A 148      72.457  43.623  93.394  1.00 53.53           H
ATOM   1842 HG13 ILE A 148      72.330  42.404  94.659  1.00 53.53           H
ATOM   1843 HG21 ILE A 148      74.513  45.530  94.604  1.00 50.05           H
ATOM   1844 HG22 ILE A 148      75.954  44.665  94.133  1.00 50.05           H
ATOM   1845 HG23 ILE A 148      74.614  44.833  92.977  1.00 50.05           H
ATOM   1846 HD11 ILE A 148      71.012  44.349  95.242  1.00 48.70           H
ATOM   1847 HD12 ILE A 148      72.332  44.111  96.407  1.00 48.70           H
ATOM   1848 HD13 ILE A 148      72.417  45.393  95.170  1.00 48.70           H
ATOM   1849  N   PRO A 149      77.051  42.534  92.620  1.00 41.04           N
ATOM   1850  CA  PRO A 149      78.505  42.588  92.470  1.00 46.16           C
ATOM   1851  C   PRO A 149      79.201  43.372  93.577  1.00 51.01           C
ATOM   1852  O   PRO A 149      78.679  44.354  94.102  1.00 55.46           O
ATOM   1853  CB  PRO A 149      78.737  43.228  91.098  1.00 41.03           C
ATOM   1854  CG  PRO A 149      77.509  42.772  90.321  1.00 54.97           C
ATOM   1855  CD  PRO A 149      76.424  42.923  91.372  1.00 47.69           C
ATOM   1856  HA  PRO A 149      78.920  41.592  92.386  1.00 55.40           H
ATOM   1857  HB2 PRO A 149      78.687  44.310  91.216  1.00 49.23           H
ATOM   1858  HB3 PRO A 149      79.667  42.921  90.620  1.00 49.23           H
ATOM   1859  HG2 PRO A 149      77.287  43.424  89.476  1.00 65.96           H
ATOM   1860  HG3 PRO A 149      77.619  41.731  90.010  1.00 65.96           H
ATOM   1861  HD2 PRO A 149      76.088  43.958  91.432  1.00 57.23           H
ATOM   1862  HD3 PRO A 149      75.627  42.238  91.102  1.00 57.23           H
ATOM   1863  N   ASN A 150      80.274  42.720  94.227  1.00 52.27           N
ATOM   1864  CA  ASN A 150      81.194  43.619  94.952  1.00 56.08           C
ATOM   1865  C   ASN A 150      81.683  44.747  94.072  1.00 48.60           C
ATOM   1866  O   ASN A 150      81.731  44.654  92.861  1.00 42.43           O
ATOM   1867  CB  ASN A 150      82.389  42.809  95.464  1.00 50.85           C
ATOM   1868  CG  ASN A 150      82.018  41.969  96.669  1.00 55.51           C
ATOM   1869  OD1 ASN A 150      81.234  42.320  97.515  1.00 62.84           O
ATOM   1870  ND2 ASN A 150      82.706  40.854  96.904  1.00 64.14           N
ATOM   1871  H   ASN A 150      80.816  42.107  93.620  1.00 62.73           H
ATOM   1872  HA  ASN A 150      80.663  44.074  95.795  1.00 67.29           H
ATOM   1873  HB2 ASN A 150      82.747  42.221  94.623  1.00 61.03           H
ATOM   1874  HB3 ASN A 150      83.209  43.465  95.759  1.00 61.03           H
ATOM   1875 HD21 ASN A 150      82.641  40.463  97.830  1.00 76.97           H
ATOM   1876  N   ASN A 151      81.987  45.879  94.743  1.00 50.12           N
ATOM   1877  CA  ASN A 151      82.369  47.149  94.126  1.00 53.37           C
ATOM   1878  C   ASN A 151      81.176  47.869  93.489  1.00 48.58           C
ATOM   1879  O   ASN A 151      81.370  48.686  92.592  1.00 42.05           O
ATOM   1880  CB  ASN A 151      83.516  46.980  93.107  1.00 54.35           C
ATOM   1881  CG  ASN A 151      84.736  46.306  93.712  1.00 49.42           C
ATOM   1882  OD1 ASN A 151      85.244  46.738  94.742  1.00 63.01           O
ATOM   1883  ND2 ASN A 151      85.266  45.291  93.039  1.00 44.92           N
ATOM   1884  H   ASN A 151      81.796  45.867  95.737  1.00 60.14           H
ATOM   1885  HA  ASN A 151      82.740  47.795  94.924  1.00 64.04           H
ATOM   1886  HB2 ASN A 151      83.180  46.459  92.209  1.00 65.22           H
ATOM   1887  HB3 ASN A 151      83.815  47.990  92.831  1.00 65.22           H
ATOM   1888 HD21 ASN A 151      86.101  44.848  93.383  1.00 53.90           H
ATOM   1889 HD22 ASN A 151      84.825  44.969  92.189  1.00 53.90           H
ATOM   1890  N   THR A 152      79.942  47.612  93.939  1.00 51.00           N
ATOM   1891  CA  THR A 152      78.804  48.364  93.427  1.00 44.63           C
ATOM   1892  C   THR A 152      78.913  49.810  93.878  1.00 39.10           C
ATOM   1893  O   THR A 152      79.302  50.082  95.012  1.00 38.67           O
ATOM   1894  CB  THR A 152      77.492  47.705  93.837  1.00 47.63           C
ATOM   1895  OG1 THR A 152      77.379  46.512  93.102  1.00 40.30           O
ATOM   1896  CG2 THR A 152      76.262  48.526  93.477  1.00 47.01           C
ATOM   1897  H   THR A 152      79.811  47.018  94.747  1.00 61.20           H
ATOM   1898  HA  THR A 152      78.842  48.328  92.337  1.00 53.56           H
ATOM   1899  HB  THR A 152      77.503  47.505  94.909  1.00 57.16           H
ATOM   1900  HG1 THR A 152      78.058  45.904  93.414  1.00 48.37           H
ATOM   1901 HG21 THR A 152      75.386  47.974  93.790  1.00 56.41           H
ATOM   1902 HG22 THR A 152      76.282  49.505  93.956  1.00 56.41           H
ATOM   1903 HG23 THR A 152      76.197  48.623  92.401  1.00 56.41           H
ATOM   1904  N   GLN A 153      78.597  50.716  92.954  1.00 37.61           N
ATOM   1905  CA  GLN A 153      78.669  52.155  93.148  1.00 38.62           C
ATOM   1906  C   GLN A 153      77.385  52.709  93.760  1.00 39.73           C
ATOM   1907  O   GLN A 153      77.447  53.592  94.610  1.00 37.55           O
ATOM   1908  CB  GLN A 153      79.006  52.829  91.814  1.00 30.05           C
ATOM   1909  CG  GLN A 153      80.439  52.491  91.371  1.00 30.43           C
ATOM   1910  CD  GLN A 153      80.616  52.752  89.888  1.00 37.25           C
ATOM   1911  OE1 GLN A 153      80.048  52.050  89.061  1.00 41.55           O
ATOM   1912  NE2 GLN A 153      81.390  53.767  89.536  1.00 31.61           N
ATOM   1913  H   GLN A 153      78.326  50.388  92.036  1.00 45.14           H
ATOM   1914  HA  GLN A 153      79.483  52.369  93.842  1.00 46.34           H
ATOM   1915  HB2 GLN A 153      78.283  52.525  91.054  1.00 36.06           H
ATOM   1916  HB3 GLN A 153      78.923  53.906  91.942  1.00 36.06           H
ATOM   1917  HG2 GLN A 153      81.158  53.066  91.955  1.00 36.51           H
ATOM   1918  HG3 GLN A 153      80.596  51.423  91.519  1.00 36.51           H
ATOM   1919 HE21 GLN A 153      81.844  54.334  90.232  1.00 37.93           H
ATOM   1920 HE22 GLN A 153      81.510  53.975  88.555  1.00 37.93           H
ATOM   1921  N   TRP A 154      76.217  52.225  93.327  1.00 30.56           N
ATOM   1922  CA  TRP A 154      74.946  52.736  93.820  1.00 33.69           C
ATOM   1923  C   TRP A 154      73.871  51.669  93.721  1.00 41.62           C
ATOM   1924  O   TRP A 154      73.896  50.873  92.791  1.00 35.73           O
ATOM   1925  CB  TRP A 154      74.570  53.994  93.026  1.00 37.28           C
ATOM   1926  CG  TRP A 154      73.247  54.576  93.405  1.00 47.18           C
ATOM   1927  CD1 TRP A 154      72.115  54.548  92.665  1.00 51.42           C
ATOM   1928  CD2 TRP A 154      72.887  55.224  94.660  1.00 36.28           C
ATOM   1929  NE1 TRP A 154      71.087  55.137  93.372  1.00 48.92           N
ATOM   1930  CE2 TRP A 154      71.495  55.539  94.627  1.00 48.05           C
ATOM   1931  CE3 TRP A 154      73.597  55.555  95.829  1.00 36.07           C
ATOM   1932  CZ2 TRP A 154      70.836  56.157  95.701  1.00 43.57           C
ATOM   1933  CZ3 TRP A 154      72.948  56.179  96.911  1.00 43.63           C
ATOM   1934  CH2 TRP A 154      71.576  56.478  96.851  1.00 47.51           C
ATOM   1935  H   TRP A 154      76.205  51.486  92.637  1.00 36.68           H
ATOM   1936  HA  TRP A 154      75.041  53.003  94.873  1.00 40.43           H
ATOM   1937  HB2 TRP A 154      75.333  54.751  93.214  1.00 44.73           H
ATOM   1938  HB3 TRP A 154      74.560  53.758  91.960  1.00 44.73           H
ATOM   1939  HD1 TRP A 154      72.024  54.106  91.681  1.00 61.70           H
ATOM   1940  HE1 TRP A 154      70.142  55.191  93.020  1.00 58.70           H
ATOM   1941  HE3 TRP A 154      74.648  55.312  95.887  1.00 43.28           H
ATOM   1942  HZ2 TRP A 154      69.781  56.382  95.646  1.00 52.28           H
ATOM   1943  HZ3 TRP A 154      73.504  56.419  97.805  1.00 52.35           H
ATOM   1944  HH2 TRP A 154      71.094  56.952  97.693  1.00 57.01           H
ATOM   1945  N   VAL A 155      72.937  51.652  94.679  1.00 39.04           N
ATOM   1946  CA  VAL A 155      71.805  50.727  94.702  1.00 30.59           C
ATOM   1947  C   VAL A 155      70.566  51.467  95.188  1.00 32.84           C
ATOM   1948  O   VAL A 155      70.622  52.256  96.133  1.00 31.88           O
ATOM   1949  CB  VAL A 155      72.079  49.522  95.623  1.00 36.37           C
ATOM   1950  CG1 VAL A 155      70.904  48.533  95.541  1.00 38.51           C
ATOM   1951  CG2 VAL A 155      73.344  48.751  95.251  1.00 36.50           C
ATOM   1952  H   VAL A 155      73.005  52.317  95.436  1.00 46.84           H
ATOM   1953  HA  VAL A 155      71.615  50.355  93.694  1.00 36.70           H
ATOM   1954  HB  VAL A 155      72.184  49.886  96.645  1.00 43.64           H
ATOM   1955 HG11 VAL A 155      71.117  47.650  96.138  1.00 46.21           H
ATOM   1956 HG12 VAL A 155      69.994  48.990  95.927  1.00 46.21           H
ATOM   1957 HG13 VAL A 155      70.741  48.226  94.509  1.00 46.21           H
ATOM   1958 HG21 VAL A 155      73.498  47.917  95.931  1.00 43.80           H
ATOM   1959 HG22 VAL A 155      73.244  48.364  94.244  1.00 43.80           H
ATOM   1960 HG23 VAL A 155      74.213  49.404  95.311  1.00 43.80           H
ATOM   1961  N   THR A 156      69.436  51.175  94.543  1.00 33.52           N
ATOM   1962  CA  THR A 156      68.158  51.798  94.842  1.00 34.78           C
ATOM   1963  C   THR A 156      67.019  50.870  94.449  1.00 37.05           C
ATOM   1964  O   THR A 156      66.952  50.356  93.330  1.00 30.78           O
ATOM   1965  CB  THR A 156      68.030  53.157  94.149  1.00 31.48           C
ATOM   1966  OG1 THR A 156      66.688  53.528  93.908  1.00 37.75           O
ATOM   1967  CG2 THR A 156      68.726  53.234  92.814  1.00 35.31           C
ATOM   1968  H   THR A 156      69.480  50.575  93.728  1.00 40.22           H
ATOM   1969  HA  THR A 156      68.075  51.974  95.916  1.00 41.74           H
ATOM   1970  HB  THR A 156      68.467  53.910  94.803  1.00 37.77           H
ATOM   1971  HG1 THR A 156      66.687  54.306  93.344  1.00 45.30           H
ATOM   1972 HG21 THR A 156      68.569  54.264  92.528  1.00 42.37           H
ATOM   1973 HG22 THR A 156      69.791  53.022  92.898  1.00 42.37           H
ATOM   1974 HG23 THR A 156      68.285  52.552  92.089  1.00 42.37           H
ATOM   1975  N   TRP A 157      66.093  50.728  95.399  1.00 28.43           N
ATOM   1976  CA  TRP A 157      64.826  50.073  95.189  1.00 29.38           C
ATOM   1977  C   TRP A 157      63.938  50.900  94.262  1.00 34.02           C
ATOM   1978  O   TRP A 157      64.034  52.127  94.221  1.00 35.50           O
ATOM   1979  CB  TRP A 157      64.127  49.887  96.534  1.00 29.63           C
ATOM   1980  CG  TRP A 157      64.804  48.981  97.507  1.00 29.17           C
ATOM   1981  CD1 TRP A 157      65.406  49.348  98.659  1.00 31.07           C
ATOM   1982  CD2 TRP A 157      64.911  47.528  97.455  1.00 35.79           C
ATOM   1983  NE1 TRP A 157      65.858  48.228  99.325  1.00 34.38           N
ATOM   1984  CE2 TRP A 157      65.581  47.074  98.629  1.00 30.83           C
ATOM   1985  CE3 TRP A 157      64.491  46.545  96.540  1.00 31.22           C
ATOM   1986  CZ2 TRP A 157      65.812  45.713  98.884  1.00 33.41           C
ATOM   1987  CZ3 TRP A 157      64.752  45.183  96.766  1.00 33.82           C
ATOM   1988  CH2 TRP A 157      65.412  44.765  97.929  1.00 40.08           C
ATOM   1989  H   TRP A 157      66.212  51.244  96.257  1.00 34.12           H
ATOM   1990  HA  TRP A 157      65.011  49.095  94.758  1.00 35.25           H
ATOM   1991  HB2 TRP A 157      63.980  50.866  96.993  1.00 35.56           H
ATOM   1992  HB3 TRP A 157      63.150  49.450  96.328  1.00 35.56           H
ATOM   1993  HD1 TRP A 157      65.490  50.363  99.018  1.00 37.28           H
ATOM   1994  HE1 TRP A 157      66.307  48.260 100.231  1.00 41.26           H
ATOM   1995  HE3 TRP A 157      63.978  46.849  95.645  1.00 37.46           H
ATOM   1996  HZ2 TRP A 157      66.296  45.397  99.796  1.00 40.09           H
ATOM   1997  HZ3 TRP A 157      64.467  44.447  96.034  1.00 40.59           H
ATOM   1998  HH2 TRP A 157      65.607  43.714  98.079  1.00 48.09           H
ATOM   1999  N   SER A 158      63.005  50.235  93.581  1.00 37.12           N
ATOM   2000  CA  SER A 158      61.865  50.936  93.018  1.00 35.20           C
ATOM   2001  C   SER A 158      61.034  51.572  94.135  1.00 32.71           C
ATOM   2002  O   SER A 158      61.178  51.190  95.298  1.00 24.83           O
ATOM   2003  CB  SER A 158      60.996  49.984  92.208  1.00 35.74           C
ATOM   2004  OG  SER A 158      60.488  48.935  93.024  1.00 35.28           O
ATOM   2005  H   SER A 158      62.939  49.232  93.688  1.00 44.55           H
ATOM   2006  HA  SER A 158      62.243  51.693  92.339  1.00 42.24           H
ATOM   2007  HB2 SER A 158      60.154  50.531  91.789  1.00 42.88           H
ATOM   2008  HB3 SER A 158      61.584  49.626  91.370  1.00 42.88           H
ATOM   2009  HG  SER A 158      59.814  48.459  92.535  1.00 42.34           H
ATOM   2010  N   PRO A 159      60.146  52.523  93.810  1.00 31.83           N
ATOM   2011  CA  PRO A 159      59.391  53.210  94.839  1.00 25.46           C
ATOM   2012  C   PRO A 159      58.321  52.350  95.514  1.00 31.21           C
ATOM   2013  O   PRO A 159      57.953  52.674  96.643  1.00 37.72           O
ATOM   2014  CB  PRO A 159      58.739  54.390  94.117  1.00 27.20           C
ATOM   2015  CG  PRO A 159      59.700  54.662  92.968  1.00 34.37           C
ATOM   2016  CD  PRO A 159      60.047  53.237  92.549  1.00 36.32           C
ATOM   2017  HA  PRO A 159      60.093  53.631  95.558  1.00 30.55           H
ATOM   2018  HB2 PRO A 159      57.797  54.034  93.695  1.00 32.64           H
ATOM   2019  HB3 PRO A 159      58.571  55.260  94.749  1.00 32.64           H
ATOM   2020  HG2 PRO A 159      59.208  55.188  92.155  1.00 41.25           H
ATOM   2021  HG3 PRO A 159      60.570  55.215  93.322  1.00 41.25           H
ATOM   2022  HD2 PRO A 159      59.269  52.805  91.917  1.00 43.58           H
ATOM   2023  HD3 PRO A 159      61.001  53.268  92.039  1.00 43.58           H
ATOM   2024  N   VAL A 160      57.840  51.275  94.861  1.00 35.03           N
ATOM   2025  CA  VAL A 160      56.741  50.446  95.376  1.00 37.13           C
ATOM   2026  C   VAL A 160      57.092  48.978  95.541  1.00 38.83           C
ATOM   2027  O   VAL A 160      56.753  48.396  96.567  1.00 42.91           O
ATOM   2028  CB  VAL A 160      55.455  50.582  94.539  1.00 30.66           C
ATOM   2029  CG1 VAL A 160      54.779  51.912  94.871  1.00 34.32           C
ATOM   2030  CG2 VAL A 160      55.693  50.481  93.024  1.00 31.00           C
ATOM   2031  H   VAL A 160      58.148  51.108  93.914  1.00 42.03           H
ATOM   2032  HA  VAL A 160      56.505  50.792  96.382  1.00 44.56           H
ATOM   2033  HB  VAL A 160      54.772  49.779  94.821  1.00 36.79           H
ATOM   2034 HG11 VAL A 160      53.839  51.991  94.327  1.00 41.18           H
ATOM   2035 HG12 VAL A 160      54.574  51.954  95.941  1.00 41.18           H
ATOM   2036 HG13 VAL A 160      55.428  52.743  94.595  1.00 41.18           H
ATOM   2037 HG21 VAL A 160      54.738  50.553  92.505  1.00 37.20           H
ATOM   2038 HG22 VAL A 160      56.344  51.285  92.682  1.00 37.20           H
ATOM   2039 HG23 VAL A 160      56.141  49.526  92.757  1.00 37.20           H
ATOM   2040  N   GLY A 161      57.681  48.347  94.530  1.00 32.34           N
ATOM   2041  CA  GLY A 161      57.801  46.902  94.541  1.00 40.00           C
ATOM   2042  C   GLY A 161      58.949  46.398  95.423  1.00 39.01           C
ATOM   2043  O   GLY A 161      59.107  46.732  96.593  1.00 32.42           O
ATOM   2044  H   GLY A 161      57.818  48.833  93.656  1.00 38.81           H
ATOM   2045  HA2 GLY A 161      56.873  46.448  94.898  1.00 47.99           H
ATOM   2046  HA3 GLY A 161      57.957  46.610  93.508  1.00 47.99           H
ATOM   2047  N   HIS A 162      59.785  45.581  94.807  1.00 33.70           N
ATOM   2048  CA  HIS A 162      61.053  45.098  95.317  1.00 32.96           C
ATOM   2049  C   HIS A 162      62.043  45.052  94.164  1.00 32.20           C
ATOM   2050  O   HIS A 162      62.962  44.243  94.193  1.00 35.16           O
ATOM   2051  CB  HIS A 162      60.861  43.728  95.985  1.00 37.42           C
ATOM   2052  CG  HIS A 162      60.114  42.702  95.154  1.00 33.26           C
ATOM   2053  ND1 HIS A 162      59.017  41.979  95.576  1.00 34.12           N1+
ATOM   2054  CD2 HIS A 162      60.358  42.328  93.860  1.00 38.17           C
ATOM   2055  CE1 HIS A 162      58.590  41.198  94.576  1.00 42.54           C
ATOM   2056  NE2 HIS A 162      59.387  41.409  93.520  1.00 41.54           N
ATOM   2057  H   HIS A 162      59.562  45.326  93.856  1.00 40.44           H
ATOM   2058  HA  HIS A 162      61.446  45.797  96.058  1.00 39.56           H
ATOM   2059  HB2 HIS A 162      60.321  43.882  96.919  1.00 44.90           H
ATOM   2060  HB3 HIS A 162      61.839  43.323  96.242  1.00 44.90           H
ATOM   2061  HD1 HIS A 162      58.572  42.079  96.483  1.00 40.95           H
ATOM   2062  HD2 HIS A 162      61.138  42.695  93.210  1.00 45.80           H
ATOM   2063  HE1 HIS A 162      57.748  40.521  94.617  1.00 51.05           H
ATOM   2064  HE2 HIS A 162      59.326  40.909  92.641  1.00 49.85           H
ATOM   2065  N   LYS A 163      61.837  45.889  93.136  1.00 28.23           N
ATOM   2066  CA  LYS A 163      62.729  45.993  91.989  1.00 28.46           C
ATOM   2067  C   LYS A 163      63.975  46.749  92.414  1.00 32.08           C
ATOM   2068  O   LYS A 163      63.934  47.537  93.351  1.00 31.39           O
ATOM   2069  CB  LYS A 163      62.073  46.794  90.878  1.00 31.75           C
ATOM   2070  CG  LYS A 163      60.866  46.163  90.194  1.00 33.67           C
ATOM   2071  CD  LYS A 163      60.551  47.011  88.957  1.00 31.29           C
ATOM   2072  CE  LYS A 163      59.457  46.345  88.141  1.00 32.42           C
ATOM   2073  NZ  LYS A 163      59.191  47.103  86.911  1.00 39.33           N1+
ATOM   2074  H   LYS A 163      61.104  46.578  93.222  1.00 33.88           H
ATOM   2075  HA  LYS A 163      62.992  45.006  91.611  1.00 34.16           H
ATOM   2076  HB2 LYS A 163      61.742  47.703  91.326  1.00 38.10           H
ATOM   2077  HB3 LYS A 163      62.828  47.047  90.133  1.00 38.10           H
ATOM   2078  HG2 LYS A 163      61.113  45.146  89.889  1.00 40.40           H
ATOM   2079  HG3 LYS A 163      60.014  46.153  90.876  1.00 40.40           H
ATOM   2080  HD2 LYS A 163      60.214  48.001  89.271  1.00 37.54           H
ATOM   2081  HD3 LYS A 163      61.443  47.120  88.338  1.00 37.54           H
ATOM   2082  HE2 LYS A 163      59.766  45.330  87.887  1.00 38.90           H
ATOM   2083  HE3 LYS A 163      58.549  46.303  88.741  1.00 38.90           H
ATOM   2084  HZ1 LYS A 163      58.505  46.620  86.343  1.00 47.19           H
ATOM   2085  HZ2 LYS A 163      58.841  48.025  87.126  1.00 47.19           H
ATOM   2086  HZ3 LYS A 163      60.034  47.203  86.365  1.00 47.19           H
ATOM   2087  N   LEU A 164      65.072  46.513  91.711  1.00 27.01           N
ATOM   2088  CA  LEU A 164      66.369  47.069  92.027  1.00 29.15           C
ATOM   2089  C   LEU A 164      67.023  47.598  90.775  1.00 31.22           C
ATOM   2090  O   LEU A 164      67.056  46.922  89.760  1.00 28.96           O
ATOM   2091  CB  LEU A 164      67.240  45.988  92.671  1.00 27.07           C
ATOM   2092  CG  LEU A 164      66.881  45.746  94.136  1.00 36.74           C
ATOM   2093  CD1 LEU A 164      67.450  44.403  94.587  1.00 37.79           C
ATOM   2094  CD2 LEU A 164      67.438  46.887  94.993  1.00 35.74           C
ATOM   2095  H   LEU A 164      65.015  45.896  90.914  1.00 32.41           H
ATOM   2096  HA  LEU A 164      66.247  47.904  92.713  1.00 34.99           H
ATOM   2097  HB2 LEU A 164      67.050  45.065  92.138  1.00 32.49           H
ATOM   2098  HB3 LEU A 164      68.298  46.237  92.575  1.00 32.49           H
ATOM   2099  HG  LEU A 164      65.799  45.713  94.237  1.00 44.09           H
ATOM   2100 HD11 LEU A 164      67.204  44.250  95.635  1.00 45.35           H
ATOM   2101 HD12 LEU A 164      67.017  43.593  94.002  1.00 45.35           H
ATOM   2102 HD13 LEU A 164      68.531  44.402  94.460  1.00 45.35           H
ATOM   2103 HD21 LEU A 164      67.226  46.705  96.043  1.00 42.89           H
ATOM   2104 HD22 LEU A 164      68.515  46.957  94.859  1.00 42.89           H
ATOM   2105 HD23 LEU A 164      66.984  47.833  94.708  1.00 42.89           H
ATOM   2106  N   ALA A 165      67.547  48.812  90.879  1.00 31.79           N
ATOM   2107  CA  ALA A 165      68.449  49.410  89.924  1.00 26.26           C
ATOM   2108  C   ALA A 165      69.738  49.641  90.689  1.00 28.61           C
ATOM   2109  O   ALA A 165      69.724  50.183  91.795  1.00 28.12           O
ATOM   2110  CB  ALA A 165      67.879  50.715  89.371  1.00 26.97           C
ATOM   2111  H   ALA A 165      67.461  49.287  91.766  1.00 38.15           H
ATOM   2112  HA  ALA A 165      68.615  48.732  89.092  1.00 31.51           H
ATOM   2113  HB1 ALA A 165      68.570  51.137  88.643  1.00 32.37           H
ATOM   2114  HB2 ALA A 165      66.933  50.514  88.874  1.00 32.37           H
ATOM   2115  HB3 ALA A 165      67.719  51.426  90.179  1.00 32.37           H
ATOM   2116  N   TYR A 166      70.850  49.207  90.113  1.00 28.11           N
ATOM   2117  CA  TYR A 166      72.152  49.450  90.684  1.00 23.62           C
ATOM   2118  C   TYR A 166      73.140  49.764  89.576  1.00 30.29           C
ATOM   2119  O   TYR A 166      72.929  49.395  88.422  1.00 26.82           O
ATOM   2120  CB  TYR A 166      72.568  48.260  91.558  1.00 36.93           C
ATOM   2121  CG  TYR A 166      72.876  46.969  90.839  1.00 33.14           C
ATOM   2122  CD1 TYR A 166      74.089  46.841  90.136  1.00 33.05           C
ATOM   2123  CD2 TYR A 166      71.979  45.887  90.917  1.00 31.61           C
ATOM   2124  CE1 TYR A 166      74.392  45.648  89.466  1.00 35.21           C
ATOM   2125  CE2 TYR A 166      72.274  44.686  90.254  1.00 30.78           C
ATOM   2126  CZ  TYR A 166      73.469  44.581  89.511  1.00 33.25           C
ATOM   2127  OH  TYR A 166      73.711  43.459  88.796  1.00 32.66           O
ATOM   2128  H   TYR A 166      70.810  48.752  89.210  1.00 33.74           H
ATOM   2129  HA  TYR A 166      72.091  50.333  91.318  1.00 28.34           H
ATOM   2130  HB2 TYR A 166      73.477  48.536  92.082  1.00 44.31           H
ATOM   2131  HB3 TYR A 166      71.785  48.083  92.298  1.00 44.31           H
ATOM   2132  HD1 TYR A 166      74.787  47.665  90.095  1.00 39.66           H
ATOM   2133  HD2 TYR A 166      71.062  45.977  91.482  1.00 37.93           H
ATOM   2134  HE1 TYR A 166      75.304  45.562  88.891  1.00 42.26           H
ATOM   2135  HE2 TYR A 166      71.582  43.859  90.300  1.00 36.94           H
ATOM   2136  HH  TYR A 166      73.102  42.748  88.996  1.00 39.19           H
ATOM   2137  N   VAL A 167      74.206  50.473  89.947  1.00 28.38           N
ATOM   2138  CA  VAL A 167      75.303  50.808  89.066  1.00 18.13           C
ATOM   2139  C   VAL A 167      76.542  50.040  89.500  1.00 26.39           C
ATOM   2140  O   VAL A 167      76.894  50.015  90.674  1.00 25.07           O
ATOM   2141  CB  VAL A 167      75.531  52.324  89.033  1.00 27.93           C
ATOM   2142  CG1 VAL A 167      76.797  52.663  88.239  1.00 25.21           C
ATOM   2143  CG2 VAL A 167      74.341  53.026  88.370  1.00 26.25           C
ATOM   2144  H   VAL A 167      74.294  50.744  90.916  1.00 34.05           H
ATOM   2145  HA  VAL A 167      75.039  50.504  88.061  1.00 21.76           H
ATOM   2146  HB  VAL A 167      75.647  52.687  90.055  1.00 33.52           H
ATOM   2147 HG11 VAL A 167      76.949  53.735  88.223  1.00 30.25           H
ATOM   2148 HG12 VAL A 167      77.661  52.216  88.716  1.00 30.25           H
ATOM   2149 HG13 VAL A 167      76.719  52.288  87.220  1.00 30.25           H
ATOM   2150 HG21 VAL A 167      74.523  54.096  88.334  1.00 31.50           H
ATOM   2151 HG22 VAL A 167      74.230  52.654  87.354  1.00 31.50           H
ATOM   2152 HG23 VAL A 167      73.426  52.844  88.931  1.00 31.50           H
ATOM   2153  N   TRP A 168      77.227  49.455  88.525  1.00 30.04           N
ATOM   2154  CA  TRP A 168      78.463  48.726  88.720  1.00 35.22           C
ATOM   2155  C   TRP A 168      79.328  48.963  87.491  1.00 29.25           C
ATOM   2156  O   TRP A 168      78.865  48.736  86.373  1.00 33.18           O
ATOM   2157  CB  TRP A 168      78.135  47.240  88.895  1.00 39.17           C
ATOM   2158  CG  TRP A 168      79.340  46.383  89.092  1.00 42.86           C
ATOM   2159  CD1 TRP A 168      80.095  46.329  90.211  1.00 40.69           C
ATOM   2160  CD2 TRP A 168      79.948  45.449  88.156  1.00 38.48           C
ATOM   2161  NE1 TRP A 168      81.125  45.434  90.038  1.00 32.54           N
ATOM   2162  CE2 TRP A 168      81.074  44.845  88.792  1.00 42.57           C
ATOM   2163  CE3 TRP A 168      79.656  45.052  86.833  1.00 42.32           C
ATOM   2164  CZ2 TRP A 168      81.857  43.875  88.148  1.00 39.67           C
ATOM   2165  CZ3 TRP A 168      80.449  44.096  86.175  1.00 37.85           C
ATOM   2166  CH2 TRP A 168      81.544  43.506  86.830  1.00 35.18           C
ATOM   2167  H   TRP A 168      76.912  49.570  87.571  1.00 36.05           H
ATOM   2168  HA  TRP A 168      78.986  49.092  89.607  1.00 42.26           H
ATOM   2169  HB2 TRP A 168      77.476  47.122  89.756  1.00 47.01           H
ATOM   2170  HB3 TRP A 168      77.613  46.895  88.000  1.00 47.01           H
ATOM   2171  HD1 TRP A 168      79.913  46.898  91.109  1.00 48.83           H
ATOM   2172  HE1 TRP A 168      81.796  45.225  90.767  1.00 39.05           H
ATOM   2173  HE3 TRP A 168      78.820  45.499  86.316  1.00 50.78           H
ATOM   2174  HZ2 TRP A 168      82.695  43.423  88.651  1.00 47.60           H
ATOM   2175  HZ3 TRP A 168      80.220  43.822  85.155  1.00 45.42           H
ATOM   2176  HH2 TRP A 168      82.160  42.784  86.315  1.00 42.21           H
ATOM   2177  N   ASN A 169      80.562  49.440  87.696  1.00 27.84           N
ATOM   2178  CA  ASN A 169      81.502  49.775  86.620  1.00 33.18           C
ATOM   2179  C   ASN A 169      80.896  50.782  85.630  1.00 28.42           C
ATOM   2180  O   ASN A 169      81.080  50.661  84.418  1.00 24.68           O
ATOM   2181  CB  ASN A 169      81.976  48.494  85.907  1.00 42.72           C
ATOM   2182  CG  ASN A 169      82.684  47.493  86.805  1.00 41.96           C
ATOM   2183  OD1 ASN A 169      83.130  47.809  87.899  1.00 46.89           O
ATOM   2184  ND2 ASN A 169      82.842  46.271  86.315  1.00 43.94           N
ATOM   2185  H   ASN A 169      80.855  49.648  88.642  1.00 33.40           H
ATOM   2186  HA  ASN A 169      82.373  50.252  87.074  1.00 39.81           H
ATOM   2187  HB2 ASN A 169      81.123  47.994  85.458  1.00 51.26           H
ATOM   2188  HB3 ASN A 169      82.663  48.771  85.108  1.00 51.26           H
ATOM   2189 HD21 ASN A 169      83.288  45.565  86.880  1.00 52.73           H
ATOM   2190 HD22 ASN A 169      82.430  46.036  85.425  1.00 52.73           H
ATOM   2191  N   ASN A 170      80.165  51.769  86.165  1.00 32.59           N
ATOM   2192  CA  ASN A 170      79.566  52.884  85.441  1.00 26.57           C
ATOM   2193  C   ASN A 170      78.432  52.474  84.494  1.00 25.73           C
ATOM   2194  O   ASN A 170      78.055  53.251  83.619  1.00 20.20           O
ATOM   2195  CB  ASN A 170      80.636  53.714  84.712  1.00 28.78           C
ATOM   2196  CG  ASN A 170      81.635  54.399  85.632  1.00 25.75           C
ATOM   2197  OD1 ASN A 170      81.817  54.025  86.779  1.00 25.76           O
ATOM   2198  ND2 ASN A 170      82.345  55.392  85.123  1.00 27.70           N
ATOM   2199  H   ASN A 170      80.055  51.779  87.171  1.00 39.11           H
ATOM   2200  HA  ASN A 170      79.114  53.534  86.192  1.00 31.89           H
ATOM   2201  HB2 ASN A 170      81.192  53.070  84.034  1.00 34.54           H
ATOM   2202  HB3 ASN A 170      80.142  54.469  84.112  1.00 34.54           H
ATOM   2203 HD21 ASN A 170      83.021  55.857  85.714  1.00 33.24           H
ATOM   2204 HD22 ASN A 170      82.215  55.668  84.161  1.00 33.24           H
ATOM   2205  N   ASP A 171      77.876  51.275  84.675  1.00 23.70           N
ATOM   2206  CA  ASP A 171      76.720  50.790  83.947  1.00 25.01           C
ATOM   2207  C   ASP A 171      75.588  50.410  84.889  1.00 24.77           C
ATOM   2208  O   ASP A 171      75.818  49.894  85.977  1.00 24.72           O
ATOM   2209  CB  ASP A 171      77.110  49.617  83.042  1.00 30.40           C
ATOM   2210  CG  ASP A 171      77.890  50.048  81.804  1.00 36.85           C
ATOM   2211  OD1 ASP A 171      77.405  50.970  81.114  1.00 33.50           O
ATOM   2212  OD2 ASP A 171      78.926  49.412  81.515  1.00 43.19           O1-
ATOM   2213  H   ASP A 171      78.235  50.680  85.408  1.00 28.44           H
ATOM   2214  HA  ASP A 171      76.346  51.589  83.311  1.00 30.01           H
ATOM   2215  HB2 ASP A 171      77.679  48.894  83.615  1.00 36.48           H
ATOM   2216  HB3 ASP A 171      76.191  49.139  82.709  1.00 36.48           H
ATOM   2217  N   ILE A 172      74.365  50.670  84.430  1.00 26.57           N
ATOM   2218  CA  ILE A 172      73.101  50.387  85.087  1.00 30.29           C
ATOM   2219  C   ILE A 172      72.681  48.945  84.827  1.00 27.03           C
ATOM   2220  O   ILE A 172      72.816  48.403  83.729  1.00 27.21           O
ATOM   2221  CB  ILE A 172      71.995  51.354  84.613  1.00 23.10           C
ATOM   2222  CG1 ILE A 172      72.445  52.815  84.787  1.00 27.08           C
ATOM   2223  CG2 ILE A 172      70.689  51.077  85.386  1.00 27.92           C
ATOM   2224  CD1 ILE A 172      71.416  53.827  84.294  1.00 27.29           C
ATOM   2225  H   ILE A 172      74.308  51.095  83.520  1.00 31.89           H
ATOM   2226  HA  ILE A 172      73.231  50.537  86.159  1.00 36.35           H
ATOM   2227  HB  ILE A 172      71.805  51.185  83.556  1.00 27.72           H
ATOM   2228 HG12 ILE A 172      72.645  52.997  85.838  1.00 32.50           H
ATOM   2229 HG13 ILE A 172      73.360  52.990  84.223  1.00 32.50           H
ATOM   2230 HG21 ILE A 172      69.887  51.728  85.049  1.00 33.51           H
ATOM   2231 HG22 ILE A 172      70.335  50.065  85.206  1.00 33.51           H
ATOM   2232 HG23 ILE A 172      70.857  51.220  86.453  1.00 33.51           H
ATOM   2233 HD11 ILE A 172      71.828  54.826  84.390  1.00 32.74           H
ATOM   2234 HD12 ILE A 172      71.185  53.637  83.247  1.00 32.74           H
ATOM   2235 HD13 ILE A 172      70.510  53.785  84.894  1.00 32.74           H
ATOM   2236  N   TYR A 173      72.114  48.360  85.874  1.00 27.92           N
ATOM   2237  CA  TYR A 173      71.598  47.018  85.913  1.00 33.32           C
ATOM   2238  C   TYR A 173      70.276  47.005  86.664  1.00 32.35           C
ATOM   2239  O   TYR A 173      70.158  47.658  87.698  1.00 31.50           O
ATOM   2240  CB  TYR A 173      72.606  46.152  86.656  1.00 32.02           C
ATOM   2241  CG  TYR A 173      73.904  45.909  85.934  1.00 29.16           C
ATOM   2242  CD1 TYR A 173      74.933  46.861  86.033  1.00 33.62           C
ATOM   2243  CD2 TYR A 173      74.082  44.743  85.169  1.00 28.96           C
ATOM   2244  CE1 TYR A 173      76.110  46.705  85.287  1.00 36.32           C
ATOM   2245  CE2 TYR A 173      75.299  44.537  84.499  1.00 35.45           C
ATOM   2246  CZ  TYR A 173      76.285  45.551  84.496  1.00 38.13           C
ATOM   2247  OH  TYR A 173      77.382  45.444  83.702  1.00 37.27           O
ATOM   2248  H   TYR A 173      72.090  48.873  86.746  1.00 33.51           H
ATOM   2249  HA  TYR A 173      71.456  46.640  84.905  1.00 39.98           H
ATOM   2250  HB2 TYR A 173      72.802  46.604  87.625  1.00 38.43           H
ATOM   2251  HB3 TYR A 173      72.143  45.204  86.827  1.00 38.43           H
ATOM   2252  HD1 TYR A 173      74.797  47.734  86.653  1.00 40.35           H
ATOM   2253  HD2 TYR A 173      73.299  44.002  85.105  1.00 34.75           H
ATOM   2254  HE1 TYR A 173      76.869  47.471  85.304  1.00 43.59           H
ATOM   2255  HE2 TYR A 173      75.450  43.634  83.924  1.00 42.54           H
ATOM   2256  HH  TYR A 173      77.159  45.345  82.774  1.00 44.73           H
ATOM   2257  N   VAL A 174      69.307  46.228  86.169  1.00 35.15           N
ATOM   2258  CA  VAL A 174      68.001  46.085  86.802  1.00 34.88           C
ATOM   2259  C   VAL A 174      67.751  44.635  87.193  1.00 33.84           C
ATOM   2260  O   VAL A 174      67.890  43.720  86.393  1.00 38.18           O
ATOM   2261  CB  VAL A 174      66.876  46.641  85.915  1.00 31.54           C
ATOM   2262  CG1 VAL A 174      65.495  46.450  86.564  1.00 40.96           C
ATOM   2263  CG2 VAL A 174      67.085  48.144  85.704  1.00 31.64           C
ATOM   2264  H   VAL A 174      69.483  45.713  85.317  1.00 42.18           H
ATOM   2265  HA  VAL A 174      68.003  46.686  87.701  1.00 41.85           H
ATOM   2266  HB  VAL A 174      66.884  46.127  84.954  1.00 37.85           H
ATOM   2267 HG11 VAL A 174      64.724  46.871  85.921  1.00 49.15           H
ATOM   2268 HG12 VAL A 174      65.278  45.393  86.709  1.00 49.15           H
ATOM   2269 HG13 VAL A 174      65.474  46.951  87.531  1.00 49.15           H
ATOM   2270 HG21 VAL A 174      66.357  48.530  84.990  1.00 37.97           H
ATOM   2271 HG22 VAL A 174      66.999  48.678  86.649  1.00 37.97           H
ATOM   2272 HG23 VAL A 174      68.088  48.321  85.339  1.00 37.97           H
ATOM   2273  N   LYS A 175      67.314  44.454  88.431  1.00 32.94           N
ATOM   2274  CA  LYS A 175      66.754  43.236  88.967  1.00 30.60           C
ATOM   2275  C   LYS A 175      65.270  43.472  89.159  1.00 35.55           C
ATOM   2276  O   LYS A 175      64.866  44.274  89.990  1.00 41.28           O
ATOM   2277  CB  LYS A 175      67.443  42.922  90.291  1.00 30.81           C
ATOM   2278  CG  LYS A 175      68.578  41.952  90.067  1.00 38.11           C
ATOM   2279  CD  LYS A 175      69.235  41.657  91.420  1.00 42.92           C
ATOM   2280  CE  LYS A 175      70.221  40.511  91.294  1.00 43.32           C
ATOM   2281  NZ  LYS A 175      71.015  40.650  90.073  1.00 48.03           N1+
ATOM   2282  H   LYS A 175      67.215  45.277  89.008  1.00 39.53           H
ATOM   2283  HA  LYS A 175      66.886  42.406  88.273  1.00 36.72           H
ATOM   2284  HB2 LYS A 175      67.849  43.833  90.723  1.00 36.98           H
ATOM   2285  HB3 LYS A 175      66.739  42.461  90.982  1.00 36.98           H
ATOM   2286  HG2 LYS A 175      68.200  41.032  89.619  1.00 45.74           H
ATOM   2287  HG3 LYS A 175      69.293  42.429  89.392  1.00 45.74           H
ATOM   2288  HD2 LYS A 175      69.761  42.544  91.780  1.00 51.50           H
ATOM   2289  HD3 LYS A 175      68.477  41.370  92.149  1.00 51.50           H
ATOM   2290  HE2 LYS A 175      70.886  40.482  92.157  1.00 51.99           H
ATOM   2291  HE3 LYS A 175      69.663  39.577  91.234  1.00 51.99           H
ATOM   2292  HZ1 LYS A 175      71.866  40.107  90.133  1.00 57.63           H
ATOM   2293  HZ2 LYS A 175      70.477  40.342  89.277  1.00 57.63           H
ATOM   2294  HZ3 LYS A 175      71.260  41.618  89.943  1.00 57.63           H
ATOM   2295  N   ILE A 176      64.453  42.763  88.393  1.00 34.92           N
ATOM   2296  CA  ILE A 176      63.012  42.695  88.606  1.00 43.63           C
ATOM   2297  C   ILE A 176      62.687  41.900  89.864  1.00 39.57           C
ATOM   2298  O   ILE A 176      61.765  42.276  90.589  1.00 41.13           O
ATOM   2299  CB  ILE A 176      62.332  42.117  87.357  1.00 44.67           C
ATOM   2300  CG1 ILE A 176      62.462  43.175  86.246  1.00 35.43           C
ATOM   2301  CG2 ILE A 176      60.861  41.751  87.631  1.00 43.14           C
ATOM   2302  CD1 ILE A 176      61.959  42.662  84.907  1.00 57.94           C
ATOM   2303  H   ILE A 176      64.859  42.141  87.708  1.00 41.90           H
ATOM   2304  HA  ILE A 176      62.645  43.710  88.754  1.00 52.36           H
ATOM   2305  HB  ILE A 176      62.861  41.209  87.059  1.00 53.60           H
ATOM   2306 HG12 ILE A 176      61.885  44.059  86.523  1.00 42.51           H
ATOM   2307 HG13 ILE A 176      63.505  43.467  86.117  1.00 42.51           H
ATOM   2308 HG21 ILE A 176      60.390  41.347  86.739  1.00 51.76           H
ATOM   2309 HG22 ILE A 176      60.791  40.980  88.394  1.00 51.76           H
ATOM   2310 HG23 ILE A 176      60.319  42.636  87.960  1.00 51.76           H
ATOM   2311 HD11 ILE A 176      62.152  43.420  84.159  1.00 69.53           H
ATOM   2312 HD12 ILE A 176      62.462  41.745  84.620  1.00 69.53           H
ATOM   2313 HD13 ILE A 176      60.890  42.472  84.943  1.00 69.53           H
ATOM   2314  N   GLU A 177      63.432  40.819  90.108  1.00 41.90           N
ATOM   2315  CA  GLU A 177      63.326  40.069  91.343  1.00 42.60           C
ATOM   2316  C   GLU A 177      64.710  39.978  92.001  1.00 40.62           C
ATOM   2317  O   GLU A 177      65.706  39.773  91.301  1.00 35.42           O
ATOM   2318  CB  GLU A 177      62.783  38.666  91.094  1.00 53.32           C
ATOM   2319  CG  GLU A 177      61.317  38.632  90.630  1.00 45.89           C
ATOM   2320  CD  GLU A 177      60.325  39.084  91.701  1.00 51.97           C
ATOM   2321  OE1 GLU A 177      60.597  38.843  92.900  1.00 46.45           O
ATOM   2322  OE2 GLU A 177      59.302  39.691  91.307  1.00 50.28           O1-
ATOM   2323  H   GLU A 177      64.220  40.610  89.508  1.00 50.29           H
ATOM   2324  HA  GLU A 177      62.605  40.565  91.979  1.00 51.12           H
ATOM   2325  HB2 GLU A 177      63.401  38.255  90.313  1.00 63.98           H
ATOM   2326  HB3 GLU A 177      62.908  38.055  91.991  1.00 63.98           H
ATOM   2327  HG2 GLU A 177      61.167  39.187  89.704  1.00 55.06           H
ATOM   2328  HG3 GLU A 177      61.083  37.589  90.413  1.00 55.06           H
ATOM   2329  N   PRO A 178      64.765  40.110  93.337  1.00 35.91           N
ATOM   2330  CA  PRO A 178      65.992  40.183  94.129  1.00 37.54           C
ATOM   2331  C   PRO A 178      67.016  39.051  93.958  1.00 39.48           C
ATOM   2332  O   PRO A 178      68.176  39.238  94.317  1.00 38.95           O
ATOM   2333  CB  PRO A 178      65.458  40.175  95.562  1.00 42.14           C
ATOM   2334  CG  PRO A 178      64.220  41.039  95.431  1.00 45.55           C
ATOM   2335  CD  PRO A 178      63.620  40.470  94.164  1.00 37.26           C
ATOM   2336  HA  PRO A 178      66.468  41.148  93.953  1.00 45.05           H
ATOM   2337  HB2 PRO A 178      65.134  39.158  95.799  1.00 50.57           H
ATOM   2338  HB3 PRO A 178      66.151  40.553  96.304  1.00 50.57           H
ATOM   2339  HG2 PRO A 178      63.528  40.878  96.239  1.00 54.66           H
ATOM   2340  HG3 PRO A 178      64.481  42.092  95.342  1.00 54.66           H
ATOM   2341  HD2 PRO A 178      63.017  39.586  94.375  1.00 44.72           H
ATOM   2342  HD3 PRO A 178      63.030  41.279  93.736  1.00 44.72           H
ATOM   2343  N   ASN A 179      66.596  37.893  93.441  1.00 33.13           N
ATOM   2344  CA  ASN A 179      67.424  36.703  93.238  1.00 38.69           C
ATOM   2345  C   ASN A 179      67.571  36.306  91.767  1.00 47.29           C
ATOM   2346  O   ASN A 179      68.373  35.425  91.459  1.00 47.10           O
ATOM   2347  CB  ASN A 179      66.831  35.513  94.004  1.00 45.10           C
ATOM   2348  CG  ASN A 179      65.426  35.144  93.528  1.00 48.58           C
ATOM   2349  OD1 ASN A 179      64.502  35.957  93.531  1.00 48.81           O
ATOM   2350  ND2 ASN A 179      65.243  33.883  93.153  1.00 41.85           N
ATOM   2351  H   ASN A 179      65.619  37.812  93.196  1.00 39.76           H
ATOM   2352  HA  ASN A 179      68.428  36.890  93.619  1.00 46.42           H
ATOM   2353  HB2 ASN A 179      67.497  34.655  93.924  1.00 54.12           H
ATOM   2354  HB3 ASN A 179      66.760  35.825  95.040  1.00 54.12           H
ATOM   2355 HD21 ASN A 179      64.339  33.589  92.822  1.00 50.22           H
ATOM   2356 HD22 ASN A 179      66.023  33.244  93.176  1.00 50.22           H
ATOM   2357  N   LEU A 180      66.753  36.875  90.871  1.00 46.38           N
ATOM   2358  CA  LEU A 180      66.838  36.585  89.449  1.00 38.43           C
ATOM   2359  C   LEU A 180      68.058  37.289  88.850  1.00 43.55           C
ATOM   2360  O   LEU A 180      68.586  38.236  89.446  1.00 38.03           O
ATOM   2361  CB  LEU A 180      65.538  37.002  88.732  1.00 39.59           C
ATOM   2362  CG  LEU A 180      64.393  35.963  88.805  1.00 43.89           C
ATOM   2363  CD1 LEU A 180      64.107  35.470  90.232  1.00 49.38           C
ATOM   2364  CD2 LEU A 180      63.136  36.536  88.123  1.00 41.49           C
ATOM   2365  H   LEU A 180      66.109  37.593  91.170  1.00 55.66           H
ATOM   2366  HA  LEU A 180      66.956  35.508  89.329  1.00 46.12           H
ATOM   2367  HB2 LEU A 180      65.216  37.958  89.142  1.00 47.51           H
ATOM   2368  HB3 LEU A 180      65.753  37.177  87.678  1.00 47.51           H
ATOM   2369  HG  LEU A 180      64.713  35.101  88.220  1.00 52.67           H
ATOM   2370 HD11 LEU A 180      63.228  34.829  90.246  1.00 59.26           H
ATOM   2371 HD12 LEU A 180      64.956  34.894  90.591  1.00 59.26           H
ATOM   2372 HD13 LEU A 180      63.951  36.295  90.916  1.00 59.26           H
ATOM   2373 HD21 LEU A 180      62.291  35.864  88.268  1.00 49.79           H
ATOM   2374 HD22 LEU A 180      62.875  37.522  88.494  1.00 49.79           H
ATOM   2375 HD23 LEU A 180      63.325  36.626  87.057  1.00 49.79           H
ATOM   2376  N   PRO A 181      68.500  36.851  87.658  1.00 49.23           N
ATOM   2377  CA  PRO A 181      69.573  37.508  86.934  1.00 46.22           C
ATOM   2378  C   PRO A 181      69.293  38.993  86.704  1.00 40.79           C
ATOM   2379  O   PRO A 181      68.161  39.470  86.795  1.00 36.85           O
ATOM   2380  CB  PRO A 181      69.652  36.758  85.598  1.00 41.46           C
ATOM   2381  CG  PRO A 181      69.134  35.367  85.939  1.00 41.87           C
ATOM   2382  CD  PRO A 181      68.010  35.701  86.910  1.00 42.08           C
ATOM   2383  HA  PRO A 181      70.517  37.349  87.450  1.00 55.47           H
ATOM   2384  HB2 PRO A 181      68.930  37.203  84.920  1.00 49.75           H
ATOM   2385  HB3 PRO A 181      70.641  36.753  85.137  1.00 49.75           H
ATOM   2386  HG2 PRO A 181      68.715  34.868  85.063  1.00 50.24           H
ATOM   2387  HG3 PRO A 181      69.922  34.771  86.401  1.00 50.24           H
ATOM   2388  HD2 PRO A 181      67.112  35.972  86.354  1.00 50.50           H
ATOM   2389  HD3 PRO A 181      67.851  34.833  87.549  1.00 50.50           H
ATOM   2390  N   SER A 182      70.356  39.725  86.403  1.00 39.54           N
ATOM   2391  CA  SER A 182      70.306  41.158  86.242  1.00 39.05           C
ATOM   2392  C   SER A 182      70.285  41.504  84.757  1.00 36.85           C
ATOM   2393  O   SER A 182      70.969  40.874  83.953  1.00 39.34           O
ATOM   2394  CB  SER A 182      71.526  41.739  86.940  1.00 41.66           C
ATOM   2395  OG  SER A 182      71.296  43.099  87.123  1.00 53.26           O
ATOM   2396  H   SER A 182      71.256  39.273  86.306  1.00 47.45           H
ATOM   2397  HA  SER A 182      69.418  41.553  86.741  1.00 46.86           H
ATOM   2398  HB2 SER A 182      71.666  41.290  87.910  1.00 49.99           H
ATOM   2399  HB3 SER A 182      72.427  41.570  86.350  1.00 49.99           H
ATOM   2400  HG  SER A 182      72.119  43.511  87.407  1.00 63.92           H
ATOM   2401  N   TYR A 183      69.504  42.518  84.391  1.00 33.10           N
ATOM   2402  CA  TYR A 183      69.425  43.007  83.028  1.00 33.97           C
ATOM   2403  C   TYR A 183      70.381  44.167  82.852  1.00 36.78           C
ATOM   2404  O   TYR A 183      70.207  45.199  83.495  1.00 36.60           O
ATOM   2405  CB  TYR A 183      68.012  43.474  82.720  1.00 41.88           C
ATOM   2406  CG  TYR A 183      66.972  42.392  82.831  1.00 42.09           C
ATOM   2407  CD1 TYR A 183      66.896  41.399  81.842  1.00 42.51           C
ATOM   2408  CD2 TYR A 183      66.100  42.373  83.935  1.00 43.37           C
ATOM   2409  CE1 TYR A 183      65.922  40.401  81.946  1.00 39.10           C
ATOM   2410  CE2 TYR A 183      65.122  41.381  84.035  1.00 44.67           C
ATOM   2411  CZ  TYR A 183      64.983  40.441  83.002  1.00 42.54           C
ATOM   2412  OH  TYR A 183      63.989  39.510  83.064  1.00 47.31           O
ATOM   2413  H   TYR A 183      68.972  43.006  85.096  1.00 39.72           H
ATOM   2414  HA  TYR A 183      69.681  42.206  82.334  1.00 40.77           H
ATOM   2415  HB2 TYR A 183      67.742  44.297  83.387  1.00 50.26           H
ATOM   2416  HB3 TYR A 183      68.012  43.843  81.693  1.00 50.26           H
ATOM   2417  HD1 TYR A 183      67.595  41.391  81.019  1.00 51.01           H
ATOM   2418  HD2 TYR A 183      66.157  43.122  84.704  1.00 52.05           H
ATOM   2419  HE1 TYR A 183      65.924  39.600  81.236  1.00 46.92           H
ATOM   2420  HE2 TYR A 183      64.482  41.331  84.900  1.00 53.60           H
ATOM   2421  HH  TYR A 183      64.231  38.684  82.624  1.00 56.77           H
ATOM   2422  N   ARG A 184      71.347  44.005  81.946  1.00 39.72           N
ATOM   2423  CA  ARG A 184      72.253  45.072  81.548  1.00 41.56           C
ATOM   2424  C   ARG A 184      71.457  46.136  80.816  1.00 40.56           C
ATOM   2425  O   ARG A 184      71.086  45.947  79.656  1.00 42.83           O
ATOM   2426  CB  ARG A 184      73.380  44.521  80.650  1.00 43.29           C
ATOM   2427  CG  ARG A 184      74.750  44.631  81.312  1.00 37.10           C
ATOM   2428  CD  ARG A 184      75.727  45.618  80.683  1.00 35.17           C
ATOM   2429  NE  ARG A 184      77.080  45.046  80.635  1.00 46.63           N
ATOM   2430  CZ  ARG A 184      78.185  45.679  80.240  1.00 44.91           C
ATOM   2431  NH1 ARG A 184      78.173  46.977  80.048  1.00 42.78           N
ATOM   2432  NH2 ARG A 184      79.320  45.027  80.031  1.00 49.63           N1+
ATOM   2433  H   ARG A 184      71.417  43.119  81.466  1.00 47.66           H
ATOM   2434  HA  ARG A 184      72.659  45.519  82.458  1.00 49.88           H
ATOM   2435  HB2 ARG A 184      73.185  43.477  80.394  1.00 51.95           H
ATOM   2436  HB3 ARG A 184      73.408  45.083  79.719  1.00 51.95           H
ATOM   2437  HG2 ARG A 184      74.597  44.986  82.311  1.00 44.52           H
ATOM   2438  HG3 ARG A 184      75.193  43.637  81.367  1.00 44.52           H
ATOM   2439  HD2 ARG A 184      75.402  45.986  79.712  1.00 42.21           H
ATOM   2440  HD3 ARG A 184      75.760  46.463  81.371  1.00 42.21           H
ATOM   2441  HE  ARG A 184      77.146  44.044  80.732  1.00 55.96           H
ATOM   2442 HH11 ARG A 184      77.314  47.491  80.188  1.00 51.34           H
ATOM   2443 HH12 ARG A 184      78.996  47.476  79.746  1.00 51.34           H
ATOM   2444 HH21 ARG A 184      79.368  44.033  80.182  1.00 59.56           H
ATOM   2445 HH22 ARG A 184      80.132  45.545  79.734  1.00 59.56           H
ATOM   2446  N   ILE A 185      71.194  47.250  81.499  1.00 35.83           N
ATOM   2447  CA  ILE A 185      70.491  48.367  80.886  1.00 44.26           C
ATOM   2448  C   ILE A 185      71.425  49.160  79.994  1.00 35.96           C
ATOM   2449  O   ILE A 185      70.947  49.758  79.041  1.00 39.24           O
ATOM   2450  CB  ILE A 185      69.799  49.256  81.930  1.00 38.86           C
ATOM   2451  CG1 ILE A 185      68.863  48.441  82.826  1.00 40.55           C
ATOM   2452  CG2 ILE A 185      69.011  50.410  81.281  1.00 37.03           C
ATOM   2453  CD1 ILE A 185      67.780  47.634  82.096  1.00 39.98           C
ATOM   2454  H   ILE A 185      71.490  47.329  82.464  1.00 42.99           H
ATOM   2455  HA  ILE A 185      69.716  47.959  80.240  1.00 53.12           H
ATOM   2456  HB  ILE A 185      70.570  49.693  82.559  1.00 46.63           H
ATOM   2457 HG12 ILE A 185      69.452  47.764  83.446  1.00 48.66           H
ATOM   2458 HG13 ILE A 185      68.369  49.161  83.472  1.00 48.66           H
ATOM   2459 HG21 ILE A 185      68.502  50.985  82.053  1.00 44.44           H
ATOM   2460 HG22 ILE A 185      69.679  51.089  80.756  1.00 44.44           H
ATOM   2461 HG23 ILE A 185      68.277  50.017  80.579  1.00 44.44           H
ATOM   2462 HD11 ILE A 185      67.195  47.080  82.826  1.00 47.98           H
ATOM   2463 HD12 ILE A 185      67.112  48.303  81.555  1.00 47.98           H
ATOM   2464 HD13 ILE A 185      68.223  46.918  81.408  1.00 47.98           H
ATOM   2465  N   THR A 186      72.725  49.198  80.282  1.00 35.79           N
ATOM   2466  CA  THR A 186      73.638  50.053  79.537  1.00 39.03           C
ATOM   2467  C   THR A 186      75.024  49.422  79.420  1.00 34.00           C
ATOM   2468  O   THR A 186      75.421  48.620  80.264  1.00 30.06           O
ATOM   2469  CB  THR A 186      73.645  51.464  80.158  1.00 34.04           C
ATOM   2470  OG1 THR A 186      74.495  52.330  79.442  1.00 50.55           O
ATOM   2471  CG2 THR A 186      74.123  51.404  81.584  1.00 30.29           C
ATOM   2472  H   THR A 186      73.080  48.717  81.100  1.00 42.95           H
ATOM   2473  HA  THR A 186      73.278  50.155  78.515  1.00 46.83           H
ATOM   2474  HB  THR A 186      72.637  51.881  80.159  1.00 40.84           H
ATOM   2475  HG1 THR A 186      74.437  52.103  78.504  1.00 60.67           H
ATOM   2476 HG21 THR A 186      74.167  52.389  82.018  1.00 36.34           H
ATOM   2477 HG22 THR A 186      73.446  50.773  82.138  1.00 36.34           H
ATOM   2478 HG23 THR A 186      75.111  50.972  81.614  1.00 36.34           H
ATOM   2479  N   TRP A 187      75.711  49.752  78.319  1.00 40.14           N
ATOM   2480  CA  TRP A 187      76.963  49.128  77.920  1.00 38.95           C
ATOM   2481  C   TRP A 187      78.133  50.076  77.670  1.00 39.73           C
ATOM   2482  O   TRP A 187      79.222  49.611  77.333  1.00 38.38           O
ATOM   2483  CB  TRP A 187      76.749  48.161  76.745  1.00 43.50           C
ATOM   2484  CG  TRP A 187      75.724  47.080  76.941  1.00 45.81           C
ATOM   2485  CD1 TRP A 187      74.381  47.239  76.924  1.00 41.69           C
ATOM   2486  CD2 TRP A 187      75.940  45.650  77.126  1.00 47.92           C
ATOM   2487  NE1 TRP A 187      73.759  46.026  77.118  1.00 43.74           N
ATOM   2488  CE2 TRP A 187      74.675  45.003  77.237  1.00 42.70           C
ATOM   2489  CE3 TRP A 187      77.084  44.832  77.204  1.00 44.32           C
ATOM   2490  CZ2 TRP A 187      74.558  43.618  77.430  1.00 41.02           C
ATOM   2491  CZ3 TRP A 187      76.982  43.439  77.346  1.00 48.66           C
ATOM   2492  CH2 TRP A 187      75.720  42.831  77.462  1.00 47.00           C
ATOM   2493  H   TRP A 187      75.285  50.384  77.660  1.00 48.17           H
ATOM   2494  HA  TRP A 187      77.276  48.563  78.763  1.00 46.74           H
ATOM   2495  HB2 TRP A 187      76.482  48.745  75.865  1.00 52.20           H
ATOM   2496  HB3 TRP A 187      77.703  47.665  76.557  1.00 52.20           H
ATOM   2497  HD1 TRP A 187      73.871  48.181  76.786  1.00 50.03           H
ATOM   2498  HE1 TRP A 187      72.753  45.923  77.143  1.00 52.49           H
ATOM   2499  HE3 TRP A 187      78.052  45.286  77.146  1.00 53.18           H
ATOM   2500  HZ2 TRP A 187      73.588  43.159  77.536  1.00 49.22           H
ATOM   2501  HZ3 TRP A 187      77.880  42.840  77.386  1.00 58.39           H
ATOM   2502  HH2 TRP A 187      75.646  41.761  77.587  1.00 56.40           H
ATOM   2503  N   THR A 188      77.923  51.384  77.820  1.00 39.00           N
ATOM   2504  CA  THR A 188      78.916  52.396  77.468  1.00 38.30           C
ATOM   2505  C   THR A 188      79.781  52.827  78.656  1.00 32.84           C
ATOM   2506  O   THR A 188      80.656  53.672  78.476  1.00 36.76           O
ATOM   2507  CB  THR A 188      78.201  53.603  76.853  1.00 40.26           C
ATOM   2508  OG1 THR A 188      77.182  54.061  77.716  1.00 42.18           O
ATOM   2509  CG2 THR A 188      77.612  53.242  75.489  1.00 38.07           C
ATOM   2510  H   THR A 188      77.026  51.706  78.156  1.00 46.79           H
ATOM   2511  HA  THR A 188      79.582  51.985  76.710  1.00 45.96           H
ATOM   2512  HB  THR A 188      78.925  54.406  76.718  1.00 48.31           H
ATOM   2513  HG1 THR A 188      76.780  54.843  77.330  1.00 50.62           H
ATOM   2514 HG21 THR A 188      77.179  54.132  75.037  1.00 45.69           H
ATOM   2515 HG22 THR A 188      78.401  52.864  74.840  1.00 45.69           H
ATOM   2516 HG23 THR A 188      76.834  52.486  75.599  1.00 45.69           H
ATOM   2517  N   GLY A 189      79.540  52.281  79.850  1.00 28.61           N
ATOM   2518  CA  GLY A 189      80.202  52.664  81.081  1.00 33.96           C
ATOM   2519  C   GLY A 189      81.701  52.437  80.968  1.00 41.76           C
ATOM   2520  O   GLY A 189      82.150  51.337  80.636  1.00 41.47           O
ATOM   2521  H   GLY A 189      78.823  51.570  79.927  1.00 34.33           H
ATOM   2522  HA2 GLY A 189      79.999  53.717  81.278  1.00 40.75           H
ATOM   2523  HA3 GLY A 189      79.822  52.066  81.910  1.00 40.75           H
ATOM   2524  N   LYS A 190      82.459  53.512  81.208  1.00 40.19           N
ATOM   2525  CA  LYS A 190      83.910  53.487  81.197  1.00 39.23           C
ATOM   2526  C   LYS A 190      84.454  54.413  82.272  1.00 40.40           C
ATOM   2527  O   LYS A 190      84.129  55.595  82.288  1.00 37.77           O
ATOM   2528  CB  LYS A 190      84.462  53.806  79.804  1.00 43.12           C
ATOM   2529  CG  LYS A 190      85.996  53.652  79.821  1.00 42.60           C
ATOM   2530  CD  LYS A 190      86.588  53.382  78.436  1.00 42.04           C
ATOM   2531  CE  LYS A 190      86.357  54.584  77.520  1.00 47.50           C
ATOM   2532  NZ  LYS A 190      86.867  54.324  76.163  1.00 46.91           N1+
ATOM   2533  H   LYS A 190      82.004  54.380  81.457  1.00 48.23           H
ATOM   2534  HA  LYS A 190      84.216  52.478  81.438  1.00 47.08           H
ATOM   2535  HB2 LYS A 190      84.031  53.109  79.083  1.00 51.75           H
ATOM   2536  HB3 LYS A 190      84.184  54.822  79.524  1.00 51.75           H
ATOM   2537  HG2 LYS A 190      86.450  54.541  80.262  1.00 51.12           H
ATOM   2538  HG3 LYS A 190      86.262  52.794  80.442  1.00 51.12           H
ATOM   2539  HD2 LYS A 190      87.659  53.200  78.535  1.00 50.45           H
ATOM   2540  HD3 LYS A 190      86.118  52.496  78.006  1.00 50.45           H
ATOM   2541  HE2 LYS A 190      85.290  54.805  77.471  1.00 57.00           H
ATOM   2542  HE3 LYS A 190      86.871  55.450  77.933  1.00 57.00           H
ATOM   2543  HZ1 LYS A 190      86.710  55.132  75.579  1.00 56.30           H
ATOM   2544  HZ2 LYS A 190      87.858  54.136  76.209  1.00 56.30           H
ATOM   2545  HZ3 LYS A 190      86.394  53.525  75.769  1.00 56.30           H
ATOM   2546  N   GLU A 191      85.276  53.850  83.155  1.00 42.75           N
ATOM   2547  CA  GLU A 191      85.871  54.520  84.305  1.00 40.31           C
ATOM   2548  C   GLU A 191      86.461  55.884  83.934  1.00 34.14           C
ATOM   2549  O   GLU A 191      87.258  55.969  83.005  1.00 31.40           O
ATOM   2550  CB  GLU A 191      86.992  53.636  84.859  1.00 42.33           C
ATOM   2551  CG  GLU A 191      87.395  54.094  86.262  1.00 37.30           C
ATOM   2552  CD  GLU A 191      88.586  53.278  86.749  1.00 42.59           C
ATOM   2553  OE1 GLU A 191      89.705  53.542  86.257  1.00 55.81           O
ATOM   2554  OE2 GLU A 191      88.354  52.396  87.605  1.00 50.19           O1-
ATOM   2555  H   GLU A 191      85.449  52.858  83.078  1.00 51.30           H
ATOM   2556  HA  GLU A 191      85.103  54.645  85.067  1.00 48.38           H
ATOM   2557  HB2 GLU A 191      86.666  52.596  84.894  1.00 50.79           H
ATOM   2558  HB3 GLU A 191      87.860  53.703  84.198  1.00 50.79           H
ATOM   2559  HG2 GLU A 191      87.694  55.140  86.198  1.00 44.75           H
ATOM   2560  HG3 GLU A 191      86.542  53.961  86.930  1.00 44.75           H
ATOM   2561  N   ASP A 192      86.066  56.933  84.665  1.00 40.93           N
ATOM   2562  CA  ASP A 192      86.535  58.309  84.515  1.00 36.97           C
ATOM   2563  C   ASP A 192      86.149  58.984  83.187  1.00 34.57           C
ATOM   2564  O   ASP A 192      86.547  60.123  82.948  1.00 32.77           O
ATOM   2565  CB  ASP A 192      88.038  58.418  84.836  1.00 31.85           C
ATOM   2566  CG  ASP A 192      88.381  57.999  86.266  1.00 31.18           C
ATOM   2567  OD1 ASP A 192      87.536  58.220  87.157  1.00 33.16           O
ATOM   2568  OD2 ASP A 192      89.494  57.481  86.478  1.00 39.65           O1-
ATOM   2569  H   ASP A 192      85.432  56.762  85.432  1.00 49.12           H
ATOM   2570  HA  ASP A 192      86.015  58.876  85.281  1.00 44.36           H
ATOM   2571  HB2 ASP A 192      88.652  57.875  84.117  1.00 38.22           H
ATOM   2572  HB3 ASP A 192      88.311  59.470  84.751  1.00 38.22           H
ATOM   2573  N   ILE A 193      85.374  58.299  82.331  1.00 34.92           N
ATOM   2574  CA  ILE A 193      85.003  58.767  81.000  1.00 36.55           C
ATOM   2575  C   ILE A 193      83.484  58.869  80.908  1.00 38.12           C
ATOM   2576  O   ILE A 193      82.978  59.961  80.712  1.00 33.23           O
ATOM   2577  CB  ILE A 193      85.583  57.880  79.877  1.00 34.58           C
ATOM   2578  CG1 ILE A 193      87.095  57.607  80.005  1.00 35.54           C
ATOM   2579  CG2 ILE A 193      85.313  58.539  78.513  1.00 31.22           C
ATOM   2580  CD1 ILE A 193      87.995  58.838  79.886  1.00 39.18           C
ATOM   2581  H   ILE A 193      85.078  57.370  82.598  1.00 41.90           H
ATOM   2582  HA  ILE A 193      85.400  59.772  80.854  1.00 43.86           H
ATOM   2583  HB  ILE A 193      85.072  56.918  79.900  1.00 41.49           H
ATOM   2584 HG12 ILE A 193      87.297  57.136  80.955  1.00 42.64           H
ATOM   2585 HG13 ILE A 193      87.388  56.892  79.238  1.00 42.64           H
ATOM   2586 HG21 ILE A 193      85.670  57.898  77.707  1.00 37.47           H
ATOM   2587 HG22 ILE A 193      84.261  58.725  78.363  1.00 37.47           H
ATOM   2588 HG23 ILE A 193      85.794  59.509  78.457  1.00 37.47           H
ATOM   2589 HD11 ILE A 193      89.027  58.540  80.058  1.00 47.01           H
ATOM   2590 HD12 ILE A 193      87.926  59.268  78.889  1.00 47.01           H
ATOM   2591 HD13 ILE A 193      87.716  59.584  80.626  1.00 47.01           H
ATOM   2592  N   ILE A 194      82.750  57.760  81.028  1.00 37.94           N
ATOM   2593  CA  ILE A 194      81.299  57.731  80.862  1.00 33.45           C
ATOM   2594  C   ILE A 194      80.656  57.160  82.107  1.00 27.23           C
ATOM   2595  O   ILE A 194      81.011  56.066  82.532  1.00 28.32           O
ATOM   2596  CB  ILE A 194      80.885  56.930  79.621  1.00 40.55           C
ATOM   2597  CG1 ILE A 194      81.400  57.650  78.366  1.00 40.53           C
ATOM   2598  CG2 ILE A 194      79.351  56.767  79.564  1.00 39.11           C
ATOM   2599  CD1 ILE A 194      81.335  56.771  77.130  1.00 50.11           C
ATOM   2600  H   ILE A 194      83.219  56.886  81.222  1.00 45.53           H
ATOM   2601  HA  ILE A 194      80.942  58.744  80.717  1.00 40.14           H
ATOM   2602  HB  ILE A 194      81.347  55.944  79.684  1.00 48.66           H
ATOM   2603 HG12 ILE A 194      80.860  58.585  78.206  1.00 48.63           H
ATOM   2604 HG13 ILE A 194      82.441  57.882  78.499  1.00 48.63           H
ATOM   2605 HG21 ILE A 194      79.051  56.195  78.691  1.00 46.93           H
ATOM   2606 HG22 ILE A 194      78.985  56.225  80.435  1.00 46.93           H
ATOM   2607 HG23 ILE A 194      78.882  57.751  79.532  1.00 46.93           H
ATOM   2608 HD11 ILE A 194      81.705  57.334  76.275  1.00 60.14           H
ATOM   2609 HD12 ILE A 194      81.943  55.879  77.270  1.00 60.14           H
ATOM   2610 HD13 ILE A 194      80.310  56.475  76.964  1.00 60.14           H
ATOM   2611  N   TYR A 195      79.667  57.887  82.626  1.00 31.49           N
ATOM   2612  CA  TYR A 195      78.950  57.567  83.846  1.00 26.22           C
ATOM   2613  C   TYR A 195      77.475  57.403  83.504  1.00 27.10           C
ATOM   2614  O   TYR A 195      76.817  58.385  83.175  1.00 28.63           O
ATOM   2615  CB  TYR A 195      79.117  58.711  84.853  1.00 23.64           C
ATOM   2616  CG  TYR A 195      80.526  59.104  85.218  1.00 22.10           C
ATOM   2617  CD1 TYR A 195      81.326  59.804  84.292  1.00 30.86           C
ATOM   2618  CD2 TYR A 195      81.021  58.806  86.501  1.00 23.22           C
ATOM   2619  CE1 TYR A 195      82.632  60.176  84.631  1.00 31.22           C
ATOM   2620  CE2 TYR A 195      82.320  59.200  86.856  1.00 24.26           C
ATOM   2621  CZ  TYR A 195      83.125  59.899  85.922  1.00 29.49           C
ATOM   2622  OH  TYR A 195      84.352  60.367  86.261  1.00 35.06           O
ATOM   2623  H   TYR A 195      79.456  58.777  82.192  1.00 37.79           H
ATOM   2624  HA  TYR A 195      79.335  56.647  84.280  1.00 31.46           H
ATOM   2625  HB2 TYR A 195      78.615  59.595  84.477  1.00 28.37           H
ATOM   2626  HB3 TYR A 195      78.599  58.425  85.756  1.00 28.37           H
ATOM   2627  HD1 TYR A 195      80.945  60.065  83.315  1.00 37.03           H
ATOM   2628  HD2 TYR A 195      80.394  58.297  87.220  1.00 27.87           H
ATOM   2629  HE1 TYR A 195      83.249  60.692  83.913  1.00 37.47           H
ATOM   2630  HE2 TYR A 195      82.688  58.990  87.846  1.00 29.12           H
ATOM   2631  HH  TYR A 195      84.699  60.971  85.604  1.00 42.07           H
ATOM   2632  N   ASN A 196      76.953  56.179  83.603  1.00 32.00           N
ATOM   2633  CA  ASN A 196      75.531  55.896  83.455  1.00 20.69           C
ATOM   2634  C   ASN A 196      74.936  55.629  84.831  1.00 27.12           C
ATOM   2635  O   ASN A 196      75.368  54.700  85.517  1.00 26.19           O
ATOM   2636  CB  ASN A 196      75.309  54.665  82.576  1.00 22.63           C
ATOM   2637  CG  ASN A 196      75.792  54.810  81.142  1.00 21.82           C
ATOM   2638  OD1 ASN A 196      75.182  55.525  80.353  1.00 26.49           O
ATOM   2639  ND2 ASN A 196      76.853  54.098  80.773  1.00 24.08           N
ATOM   2640  H   ASN A 196      77.550  55.420  83.901  1.00 38.41           H
ATOM   2641  HA  ASN A 196      75.019  56.743  82.992  1.00 24.83           H
ATOM   2642  HB2 ASN A 196      75.761  53.794  83.044  1.00 27.16           H
ATOM   2643  HB3 ASN A 196      74.227  54.545  82.538  1.00 27.16           H
ATOM   2644 HD21 ASN A 196      77.168  54.134  79.816  1.00 28.90           H
ATOM   2645 HD22 ASN A 196      77.295  53.464  81.427  1.00 28.90           H
ATOM   2646  N   GLY A 197      73.916  56.406  85.208  1.00 21.89           N
ATOM   2647  CA  GLY A 197      73.153  56.168  86.437  1.00 25.22           C
ATOM   2648  C   GLY A 197      73.793  56.759  87.698  1.00 27.37           C
ATOM   2649  O   GLY A 197      73.195  56.682  88.771  1.00 28.43           O
ATOM   2650  H   GLY A 197      73.637  57.174  84.611  1.00 26.27           H
ATOM   2651  HA2 GLY A 197      72.159  56.598  86.319  1.00 30.27           H
ATOM   2652  HA3 GLY A 197      73.072  55.092  86.591  1.00 30.27           H
ATOM   2653  N   ILE A 198      74.982  57.355  87.565  1.00 28.73           N
ATOM   2654  CA  ILE A 198      75.705  58.079  88.607  1.00 24.04           C
ATOM   2655  C   ILE A 198      76.284  59.356  88.020  1.00 20.99           C
ATOM   2656  O   ILE A 198      76.467  59.471  86.813  1.00 21.47           O
ATOM   2657  CB  ILE A 198      76.851  57.231  89.196  1.00 22.91           C
ATOM   2658  CG1 ILE A 198      77.679  56.561  88.082  1.00 23.81           C
ATOM   2659  CG2 ILE A 198      76.295  56.238  90.217  1.00 21.90           C
ATOM   2660  CD1 ILE A 198      78.979  55.915  88.559  1.00 29.45           C
ATOM   2661  H   ILE A 198      75.409  57.366  86.648  1.00 34.48           H
ATOM   2662  HA  ILE A 198      75.017  58.362  89.404  1.00 28.85           H
ATOM   2663  HB  ILE A 198      77.519  57.903  89.736  1.00 27.49           H
ATOM   2664 HG12 ILE A 198      77.078  55.820  87.559  1.00 28.57           H
ATOM   2665 HG13 ILE A 198      77.953  57.317  87.361  1.00 28.57           H
ATOM   2666 HG21 ILE A 198      77.104  55.673  90.675  1.00 26.28           H
ATOM   2667 HG22 ILE A 198      75.771  56.785  91.001  1.00 26.28           H
ATOM   2668 HG23 ILE A 198      75.605  55.554  89.731  1.00 26.28           H
ATOM   2669 HD11 ILE A 198      79.502  55.499  87.699  1.00 35.34           H
ATOM   2670 HD12 ILE A 198      79.613  56.664  89.031  1.00 35.34           H
ATOM   2671 HD13 ILE A 198      78.768  55.114  89.262  1.00 35.34           H
ATOM   2672  N   THR A 199      76.567  60.309  88.901  1.00 21.12           N
ATOM   2673  CA  THR A 199      77.145  61.596  88.554  1.00 28.15           C
ATOM   2674  C   THR A 199      78.670  61.503  88.524  1.00 23.93           C
ATOM   2675  O   THR A 199      79.268  60.607  89.120  1.00 20.45           O
ATOM   2676  CB  THR A 199      76.643  62.653  89.543  1.00 22.73           C
ATOM   2677  OG1 THR A 199      76.989  62.328  90.859  1.00 19.81           O
ATOM   2678  CG2 THR A 199      75.121  62.823  89.505  1.00 30.21           C
ATOM   2679  H   THR A 199      76.412  60.123  89.880  1.00 25.35           H
ATOM   2680  HA  THR A 199      76.817  61.901  87.568  1.00 33.77           H
ATOM   2681  HB  THR A 199      77.117  63.597  89.303  1.00 27.28           H
ATOM   2682  HG1 THR A 199      76.604  61.477  91.075  1.00 23.78           H
ATOM   2683 HG21 THR A 199      74.837  63.606  90.206  1.00 36.25           H
ATOM   2684 HG22 THR A 199      74.796  63.092  88.500  1.00 36.25           H
ATOM   2685 HG23 THR A 199      74.628  61.902  89.817  1.00 36.25           H
ATOM   2686  N   ASP A 200      79.289  62.446  87.807  1.00 19.80           N
ATOM   2687  CA  ASP A 200      80.722  62.682  87.905  1.00 22.90           C
ATOM   2688  C   ASP A 200      80.946  63.593  89.129  1.00 14.65           C
ATOM   2689  O   ASP A 200      79.984  63.999  89.785  1.00 16.86           O
ATOM   2690  CB  ASP A 200      81.242  63.304  86.598  1.00 22.30           C
ATOM   2691  CG  ASP A 200      80.876  64.766  86.368  1.00 22.06           C
ATOM   2692  OD1 ASP A 200      80.008  65.303  87.074  1.00 26.88           O
ATOM   2693  OD2 ASP A 200      81.511  65.376  85.494  1.00 15.41           O1-
ATOM   2694  H   ASP A 200      78.743  63.189  87.398  1.00 23.76           H
ATOM   2695  HA  ASP A 200      81.249  61.739  88.054  1.00 27.48           H
ATOM   2696  HB2 ASP A 200      82.316  63.169  86.488  1.00 26.76           H
ATOM   2697  HB3 ASP A 200      80.825  62.744  85.760  1.00 26.76           H
ATOM   2698  N   TRP A 201      82.206  63.902  89.454  1.00 12.07           N
ATOM   2699  CA  TRP A 201      82.557  64.712  90.613  1.00 19.79           C
ATOM   2700  C   TRP A 201      81.726  66.002  90.686  1.00 16.74           C
ATOM   2701  O   TRP A 201      81.142  66.301  91.727  1.00 12.03           O
ATOM   2702  CB  TRP A 201      84.060  65.036  90.628  1.00 24.17           C
ATOM   2703  CG  TRP A 201      84.464  65.732  91.889  1.00 18.51           C
ATOM   2704  CD1 TRP A 201      84.953  65.128  92.991  1.00 16.85           C
ATOM   2705  CD2 TRP A 201      84.315  67.135  92.252  1.00 15.04           C
ATOM   2706  NE1 TRP A 201      85.044  66.030  94.021  1.00 14.38           N
ATOM   2707  CE2 TRP A 201      84.647  67.284  93.628  1.00 18.84           C
ATOM   2708  CE3 TRP A 201      83.911  68.293  91.565  1.00 20.10           C
ATOM   2709  CZ2 TRP A 201      84.537  68.505  94.300  1.00 25.99           C
ATOM   2710  CZ3 TRP A 201      83.813  69.531  92.221  1.00 19.78           C
ATOM   2711  CH2 TRP A 201      84.128  69.644  93.585  1.00 21.29           C
ATOM   2712  H   TRP A 201      82.960  63.491  88.923  1.00 14.49           H
ATOM   2713  HA  TRP A 201      82.341  64.109  91.497  1.00 23.75           H
ATOM   2714  HB2 TRP A 201      84.620  64.105  90.540  1.00 29.00           H
ATOM   2715  HB3 TRP A 201      84.293  65.686  89.783  1.00 29.00           H
ATOM   2716  HD1 TRP A 201      85.156  64.078  93.078  1.00 20.22           H
ATOM   2717  HE1 TRP A 201      85.325  65.768  94.958  1.00 17.25           H
ATOM   2718  HE3 TRP A 201      83.698  68.228  90.511  1.00 24.13           H
ATOM   2719  HZ2 TRP A 201      84.748  68.553  95.356  1.00 31.19           H
ATOM   2720  HZ3 TRP A 201      83.507  70.404  91.666  1.00 23.73           H
ATOM   2721  HH2 TRP A 201      84.071  70.607  94.072  1.00 25.55           H
ATOM   2722  N   VAL A 202      81.661  66.770  89.594  1.00 14.19           N
ATOM   2723  CA  VAL A 202      81.048  68.097  89.634  1.00 16.54           C
ATOM   2724  C   VAL A 202      79.523  68.030  89.637  1.00 25.33           C
ATOM   2725  O   VAL A 202      78.887  68.904  90.225  1.00 19.39           O
ATOM   2726  CB  VAL A 202      81.589  68.980  88.507  1.00 14.33           C
ATOM   2727  CG1 VAL A 202      80.964  68.649  87.148  1.00 17.91           C
ATOM   2728  CG2 VAL A 202      81.346  70.446  88.866  1.00 23.68           C
ATOM   2729  H   VAL A 202      82.134  66.475  88.752  1.00 17.02           H
ATOM   2730  HA  VAL A 202      81.347  68.559  90.578  1.00 19.85           H
ATOM   2731  HB  VAL A 202      82.663  68.829  88.439  1.00 17.20           H
ATOM   2732 HG11 VAL A 202      81.389  69.279  86.375  1.00 21.49           H
ATOM   2733 HG12 VAL A 202      81.164  67.613  86.895  1.00 21.49           H
ATOM   2734 HG13 VAL A 202      79.886  68.799  87.160  1.00 21.49           H
ATOM   2735 HG21 VAL A 202      81.749  71.082  88.082  1.00 28.42           H
ATOM   2736 HG22 VAL A 202      80.281  70.636  88.971  1.00 28.42           H
ATOM   2737 HG23 VAL A 202      81.842  70.685  89.805  1.00 28.42           H
ATOM   2738  N   TYR A 203      78.931  67.024  88.978  1.00 22.47           N
ATOM   2739  CA  TYR A 203      77.500  66.815  89.036  1.00 10.25           C
ATOM   2740  C   TYR A 203      77.069  66.504  90.460  1.00 17.64           C
ATOM   2741  O   TYR A 203      76.074  67.039  90.940  1.00 16.25           O
ATOM   2742  CB  TYR A 203      76.939  65.825  88.000  1.00 20.64           C
ATOM   2743  CG  TYR A 203      76.373  66.484  86.763  1.00 13.83           C
ATOM   2744  CD1 TYR A 203      77.215  66.973  85.746  1.00 16.62           C
ATOM   2745  CD2 TYR A 203      74.983  66.664  86.678  1.00 14.59           C
ATOM   2746  CE1 TYR A 203      76.670  67.683  84.667  1.00 14.37           C
ATOM   2747  CE2 TYR A 203      74.433  67.378  85.608  1.00 22.57           C
ATOM   2748  CZ  TYR A 203      75.278  67.896  84.611  1.00 24.96           C
ATOM   2749  OH  TYR A 203      74.728  68.588  83.589  1.00 25.07           O
ATOM   2750  H   TYR A 203      79.497  66.344  88.487  1.00 26.97           H
ATOM   2751  HA  TYR A 203      77.106  67.765  88.770  1.00 12.29           H
ATOM   2752  HB2 TYR A 203      77.688  65.091  87.717  1.00 24.77           H
ATOM   2753  HB3 TYR A 203      76.110  65.297  88.469  1.00 24.77           H
ATOM   2754  HD1 TYR A 203      78.284  66.830  85.810  1.00 19.94           H
ATOM   2755  HD2 TYR A 203      74.331  66.288  87.453  1.00 17.51           H
ATOM   2756  HE1 TYR A 203      77.311  68.078  83.895  1.00 17.24           H
ATOM   2757  HE2 TYR A 203      73.370  67.525  85.548  1.00 27.08           H
ATOM   2758  HH  TYR A 203      75.385  68.850  82.934  1.00 30.08           H
ATOM   2759  N   GLU A 204      77.847  65.656  91.132  1.00 19.25           N
ATOM   2760  CA  GLU A 204      77.585  65.242  92.490  1.00 22.36           C
ATOM   2761  C   GLU A 204      77.592  66.435  93.447  1.00 18.85           C
ATOM   2762  O   GLU A 204      76.680  66.591  94.251  1.00 21.43           O
ATOM   2763  CB  GLU A 204      78.626  64.209  92.930  1.00 20.50           C
ATOM   2764  CG  GLU A 204      78.440  63.861  94.404  1.00 20.69           C
ATOM   2765  CD  GLU A 204      79.373  62.778  94.897  1.00 21.40           C
ATOM   2766  OE1 GLU A 204      79.893  61.999  94.072  1.00 17.16           O
ATOM   2767  OE2 GLU A 204      79.541  62.754  96.131  1.00 16.07           O1-
ATOM   2768  H   GLU A 204      78.666  65.277  90.674  1.00 23.10           H
ATOM   2769  HA  GLU A 204      76.605  64.783  92.493  1.00 26.83           H
ATOM   2770  HB2 GLU A 204      78.550  63.310  92.334  1.00 24.60           H
ATOM   2771  HB3 GLU A 204      79.625  64.606  92.783  1.00 24.60           H
ATOM   2772  HG2 GLU A 204      78.573  64.729  95.048  1.00 24.83           H
ATOM   2773  HG3 GLU A 204      77.416  63.520  94.558  1.00 24.83           H
ATOM   2774  N   GLU A 205      78.661  67.227  93.404  1.00 22.52           N
ATOM   2775  CA  GLU A 205      78.937  68.251  94.400  1.00 20.71           C
ATOM   2776  C   GLU A 205      78.062  69.495  94.126  1.00 19.47           C
ATOM   2777  O   GLU A 205      77.418  70.095  94.964  1.00 27.05           O
ATOM   2778  CB  GLU A 205      80.441  68.597  94.389  1.00 21.29           C
ATOM   2779  CG  GLU A 205      80.793  69.766  95.289  1.00 16.67           C
ATOM   2780  CD  GLU A 205      80.464  69.554  96.777  1.00 19.56           C
ATOM   2781  OE1 GLU A 205      80.435  68.419  97.267  1.00 15.58           O
ATOM   2782  OE2 GLU A 205      80.267  70.634  97.418  1.00 31.15           O1-
ATOM   2783  H   GLU A 205      79.359  67.005  92.729  1.00 27.03           H
ATOM   2784  HA  GLU A 205      78.662  67.906  95.445  1.00 24.85           H
ATOM   2785  HB2 GLU A 205      80.984  67.698  94.751  1.00 25.55           H
ATOM   2786  HB3 GLU A 205      80.797  68.792  93.361  1.00 25.55           H
ATOM   2787  HG2 GLU A 205      81.870  69.997  95.218  1.00 20.00           H
ATOM   2788  HG3 GLU A 205      80.283  70.692  94.966  1.00 20.00           H
ATOM   2789  N   GLU A 206      77.976  69.909  92.775  1.00 17.72           N
ATOM   2790  CA  GLU A 206      77.513  71.261  92.474  1.00 25.92           C
ATOM   2791  C   GLU A 206      76.062  71.325  91.964  1.00 21.73           C
ATOM   2792  O   GLU A 206      75.329  72.242  92.292  1.00 30.67           O
ATOM   2793  CB  GLU A 206      78.402  71.978  91.451  1.00 23.64           C
ATOM   2794  CG  GLU A 206      79.843  72.135  91.918  1.00 24.92           C
ATOM   2795  CD  GLU A 206      80.071  72.674  93.300  1.00 25.14           C
ATOM   2796  OE1 GLU A 206      81.095  72.522  93.935  1.00 27.69           O
ATOM   2797  OE2 GLU A 206      79.061  73.402  93.843  1.00 26.76           O
ATOM   2798  H   GLU A 206      78.536  69.435  92.069  1.00 21.27           H
ATOM   2799  HA  GLU A 206      77.507  71.863  93.448  1.00 31.11           H
ATOM   2800  HB2 GLU A 206      77.976  72.988  91.265  1.00 28.37           H
ATOM   2801  HB3 GLU A 206      78.397  71.442  90.480  1.00 28.37           H
ATOM   2802  HG2 GLU A 206      80.349  72.803  91.205  1.00 29.90           H
ATOM   2803  HG3 GLU A 206      80.399  71.169  91.844  1.00 29.90           H
ATOM   2804  HE2 GLU A 206      79.249  73.589  94.902  1.00 32.11           H
ATOM   2805  N   VAL A 207      75.598  70.354  91.063  1.00 20.44           N
ATOM   2806  CA  VAL A 207      74.289  70.558  90.419  1.00 27.73           C
ATOM   2807  C   VAL A 207      73.169  69.684  91.007  1.00 24.73           C
ATOM   2808  O   VAL A 207      72.061  70.156  91.117  1.00 26.11           O
ATOM   2809  CB  VAL A 207      74.330  70.354  88.876  1.00 30.09           C
ATOM   2810  CG1 VAL A 207      75.262  69.222  88.524  1.00 23.89           C
ATOM   2811  CG2 VAL A 207      72.953  70.062  88.283  1.00 21.30           C
ATOM   2812  H   VAL A 207      76.208  69.612  90.716  1.00 24.52           H
ATOM   2813  HA  VAL A 207      73.984  71.636  90.624  1.00 33.28           H
ATOM   2814  HB  VAL A 207      74.738  71.289  88.418  1.00 36.11           H
ATOM   2815 HG11 VAL A 207      75.350  69.073  87.448  1.00 28.67           H
ATOM   2816 HG12 VAL A 207      76.269  69.485  88.875  1.00 28.67           H
ATOM   2817 HG13 VAL A 207      74.939  68.268  88.962  1.00 28.67           H
ATOM   2818 HG21 VAL A 207      73.022  69.859  87.208  1.00 25.56           H
ATOM   2819 HG22 VAL A 207      72.528  69.147  88.711  1.00 25.56           H
ATOM   2820 HG23 VAL A 207      72.215  70.865  88.518  1.00 25.56           H
ATOM   2821  N   PHE A 208      73.449  68.400  91.320  1.00 29.00           N
ATOM   2822  CA  PHE A 208      72.485  67.485  91.950  1.00 24.23           C
ATOM   2823  C   PHE A 208      72.573  67.526  93.461  1.00 28.85           C
ATOM   2824  O   PHE A 208      71.556  67.299  94.114  1.00 28.51           O
ATOM   2825  CB  PHE A 208      72.613  66.025  91.449  1.00 21.91           C
ATOM   2826  CG  PHE A 208      72.129  65.752  90.035  1.00 23.90           C
ATOM   2827  CD1 PHE A 208      71.540  66.771  89.269  1.00 25.53           C
ATOM   2828  CD2 PHE A 208      72.217  64.459  89.483  1.00 30.03           C
ATOM   2829  CE1 PHE A 208      71.160  66.544  87.946  1.00 25.99           C
ATOM   2830  CE2 PHE A 208      71.830  64.226  88.150  1.00 28.66           C
ATOM   2831  CZ  PHE A 208      71.330  65.280  87.370  1.00 25.07           C
ATOM   2832  H   PHE A 208      74.366  68.031  91.105  1.00 34.80           H
ATOM   2833  HA  PHE A 208      71.474  67.819  91.723  1.00 29.07           H
ATOM   2834  HB2 PHE A 208      73.651  65.693  91.542  1.00 26.29           H
ATOM   2835  HB3 PHE A 208      72.022  65.381  92.106  1.00 26.29           H
ATOM   2836  HD1 PHE A 208      71.349  67.744  89.683  1.00 30.63           H
ATOM   2837  HD2 PHE A 208      72.574  63.637  90.086  1.00 36.04           H
ATOM   2838  HE1 PHE A 208      70.702  67.344  87.394  1.00 31.19           H
ATOM   2839  HE2 PHE A 208      71.900  63.235  87.728  1.00 34.39           H
ATOM   2840  HZ  PHE A 208      71.032  65.115  86.347  1.00 30.09           H
ATOM   2841  N   SER A 209      73.779  67.737  94.007  1.00 29.08           N
ATOM   2842  CA  SER A 209      74.030  67.630  95.440  1.00 29.87           C
ATOM   2843  C   SER A 209      73.691  66.208  95.934  1.00 24.40           C
ATOM   2844  O   SER A 209      73.167  66.013  97.032  1.00 24.71           O
ATOM   2845  CB  SER A 209      73.282  68.753  96.169  1.00 31.99           C
ATOM   2846  OG  SER A 209      73.568  68.726  97.546  1.00 37.37           O
ATOM   2847  H   SER A 209      74.584  67.803  93.396  1.00 34.89           H
ATOM   2848  HA  SER A 209      75.093  67.800  95.595  1.00 35.85           H
ATOM   2849  HB2 SER A 209      73.588  69.712  95.754  1.00 38.38           H
ATOM   2850  HB3 SER A 209      72.208  68.629  96.033  1.00 38.38           H
ATOM   2851  HG  SER A 209      73.294  67.860  97.869  1.00 44.84           H
ATOM   2852  N   ALA A 210      74.002  65.209  95.105  1.00 19.61           N
ATOM   2853  CA  ALA A 210      73.716  63.805  95.327  1.00 22.28           C
ATOM   2854  C   ALA A 210      74.491  62.991  94.302  1.00 18.73           C
ATOM   2855  O   ALA A 210      74.821  63.501  93.234  1.00 24.65           O
ATOM   2856  CB  ALA A 210      72.215  63.546  95.155  1.00 31.92           C
ATOM   2857  H   ALA A 210      74.424  65.437  94.216  1.00 23.53           H
ATOM   2858  HA  ALA A 210      74.028  63.519  96.332  1.00 26.74           H
ATOM   2859  HB1 ALA A 210      72.003  62.498  95.369  1.00 38.30           H
ATOM   2860  HB2 ALA A 210      71.643  64.169  95.841  1.00 38.30           H
ATOM   2861  HB3 ALA A 210      71.916  63.768  94.130  1.00 38.30           H
ATOM   2862  N   TYR A 211      74.773  61.728  94.623  1.00 17.31           N
ATOM   2863  CA  TYR A 211      75.558  60.865  93.753  1.00 19.47           C
ATOM   2864  C   TYR A 211      74.729  60.198  92.650  1.00 32.76           C
ATOM   2865  O   TYR A 211      75.225  59.989  91.544  1.00 24.19           O
ATOM   2866  CB  TYR A 211      76.253  59.805  94.598  1.00 24.54           C
ATOM   2867  CG  TYR A 211      77.131  58.865  93.800  1.00 18.44           C
ATOM   2868  CD1 TYR A 211      77.985  59.359  92.791  1.00 23.34           C
ATOM   2869  CD2 TYR A 211      77.154  57.500  94.128  1.00 27.98           C
ATOM   2870  CE1 TYR A 211      78.877  58.501  92.130  1.00 33.36           C
ATOM   2871  CE2 TYR A 211      78.064  56.649  93.484  1.00 23.56           C
ATOM   2872  CZ  TYR A 211      78.935  57.143  92.494  1.00 25.34           C
ATOM   2873  OH  TYR A 211      79.861  56.327  91.923  1.00 33.41           O
ATOM   2874  H   TYR A 211      74.438  61.347  95.496  1.00 20.77           H
ATOM   2875  HA  TYR A 211      76.324  61.483  93.286  1.00 23.37           H
ATOM   2876  HB2 TYR A 211      76.880  60.310  95.334  1.00 29.45           H
ATOM   2877  HB3 TYR A 211      75.498  59.227  95.136  1.00 29.45           H
ATOM   2878  HD1 TYR A 211      78.013  60.411  92.555  1.00 28.00           H
ATOM   2879  HD2 TYR A 211      76.504  57.111  94.901  1.00 33.58           H
ATOM   2880  HE1 TYR A 211      79.550  58.885  91.378  1.00 40.03           H
ATOM   2881  HE2 TYR A 211      78.114  55.616  93.759  1.00 28.28           H
ATOM   2882  HH  TYR A 211      80.172  55.649  92.525  1.00 40.10           H
ATOM   2883  N   SER A 212      73.492  59.806  92.971  1.00 29.55           N
ATOM   2884  CA  SER A 212      72.642  59.069  92.053  1.00 19.78           C
ATOM   2885  C   SER A 212      72.193  59.938  90.875  1.00 23.21           C
ATOM   2886  O   SER A 212      71.842  61.107  91.041  1.00 24.46           O
ATOM   2887  CB  SER A 212      71.428  58.566  92.820  1.00 21.29           C
ATOM   2888  OG  SER A 212      70.536  57.906  91.942  1.00 29.32           O
ATOM   2889  H   SER A 212      73.148  59.979  93.903  1.00 35.46           H
ATOM   2890  HA  SER A 212      73.193  58.198  91.687  1.00 23.74           H
ATOM   2891  HB2 SER A 212      71.759  57.873  93.592  1.00 25.55           H
ATOM   2892  HB3 SER A 212      70.906  59.400  93.289  1.00 25.55           H
ATOM   2893  HG  SER A 212      70.547  56.958  92.139  1.00 35.19           H
ATOM   2894  N   ALA A 213      72.166  59.315  89.694  1.00 17.41           N
ATOM   2895  CA  ALA A 213      71.693  59.902  88.449  1.00 26.38           C
ATOM   2896  C   ALA A 213      70.638  59.009  87.793  1.00 19.14           C
ATOM   2897  O   ALA A 213      70.581  58.912  86.567  1.00 25.15           O
ATOM   2898  CB  ALA A 213      72.875  60.148  87.513  1.00 28.42           C
ATOM   2899  H   ALA A 213      72.446  58.343  89.661  1.00 20.90           H
ATOM   2900  HA  ALA A 213      71.230  60.865  88.659  1.00 31.65           H
ATOM   2901  HB1 ALA A 213      72.546  60.691  86.632  1.00 34.11           H
ATOM   2902  HB2 ALA A 213      73.645  60.716  88.029  1.00 34.11           H
ATOM   2903  HB3 ALA A 213      73.283  59.203  87.182  1.00 34.11           H
ATOM   2904  N   LEU A 214      69.791  58.368  88.601  1.00 15.15           N
ATOM   2905  CA  LEU A 214      68.661  57.600  88.101  1.00 27.05           C
ATOM   2906  C   LEU A 214      67.420  57.819  88.969  1.00 23.15           C
ATOM   2907  O   LEU A 214      67.512  58.131  90.158  1.00 25.20           O
ATOM   2908  CB  LEU A 214      69.061  56.132  87.833  1.00 24.46           C
ATOM   2909  CG  LEU A 214      69.747  55.377  88.975  1.00 25.15           C
ATOM   2910  CD1 LEU A 214      68.778  55.078  90.100  1.00 25.50           C
ATOM   2911  CD2 LEU A 214      70.293  54.018  88.502  1.00 28.26           C
ATOM   2912  H   LEU A 214      69.908  58.441  89.604  1.00 18.18           H
ATOM   2913  HA  LEU A 214      68.398  58.005  87.126  1.00 32.45           H
ATOM   2914  HB2 LEU A 214      68.177  55.576  87.523  1.00 29.35           H
ATOM   2915  HB3 LEU A 214      69.755  56.134  86.992  1.00 29.35           H
ATOM   2916  HG  LEU A 214      70.567  55.966  89.386  1.00 30.18           H
ATOM   2917 HD11 LEU A 214      69.376  54.495  90.776  1.00 30.60           H
ATOM   2918 HD12 LEU A 214      68.458  55.975  90.619  1.00 30.60           H
ATOM   2919 HD13 LEU A 214      67.917  54.503  89.757  1.00 30.60           H
ATOM   2920 HD21 LEU A 214      70.753  53.489  89.339  1.00 33.91           H
ATOM   2921 HD22 LEU A 214      69.479  53.407  88.115  1.00 33.91           H
ATOM   2922 HD23 LEU A 214      71.047  54.162  87.733  1.00 33.91           H
ATOM   2923  N   TRP A 215      66.251  57.743  88.328  1.00 23.33           N
ATOM   2924  CA  TRP A 215      64.969  58.092  88.920  1.00 25.21           C
ATOM   2925  C   TRP A 215      63.885  57.175  88.376  1.00 19.99           C
ATOM   2926  O   TRP A 215      63.471  57.308  87.226  1.00 20.05           O
ATOM   2927  CB  TRP A 215      64.626  59.555  88.628  1.00 22.97           C
ATOM   2928  CG  TRP A 215      65.718  60.529  88.924  1.00 27.69           C
ATOM   2929  CD1 TRP A 215      65.897  61.208  90.079  1.00 31.56           C
ATOM   2930  CD2 TRP A 215      66.810  60.938  88.049  1.00 22.43           C
ATOM   2931  NE1 TRP A 215      67.005  62.021  89.973  1.00 32.24           N
ATOM   2932  CE2 TRP A 215      67.614  61.888  88.744  1.00 30.27           C
ATOM   2933  CE3 TRP A 215      67.195  60.597  86.735  1.00 30.51           C
ATOM   2934  CZ2 TRP A 215      68.747  62.476  88.163  1.00 25.55           C
ATOM   2935  CZ3 TRP A 215      68.336  61.176  86.147  1.00 30.18           C
ATOM   2936  CH2 TRP A 215      69.100  62.124  86.849  1.00 28.46           C
ATOM   2937  H   TRP A 215      66.267  57.577  87.333  1.00 28.00           H
ATOM   2938  HA  TRP A 215      65.035  57.952  90.000  1.00 30.25           H
ATOM   2939  HB2 TRP A 215      64.384  59.656  87.570  1.00 27.57           H
ATOM   2940  HB3 TRP A 215      63.742  59.812  89.205  1.00 27.57           H
ATOM   2941  HD1 TRP A 215      65.268  61.125  90.954  1.00 37.87           H
ATOM   2942  HE1 TRP A 215      67.323  62.619  90.723  1.00 38.69           H
ATOM   2943  HE3 TRP A 215      66.596  59.898  86.170  1.00 36.61           H
ATOM   2944  HZ2 TRP A 215      69.314  63.214  88.708  1.00 30.66           H
ATOM   2945  HZ3 TRP A 215      68.604  60.918  85.134  1.00 36.21           H
ATOM   2946  HH2 TRP A 215      69.945  62.594  86.369  1.00 34.15           H
ATOM   2947  N   TRP A 216      63.403  56.269  89.227  1.00 31.25           N
ATOM   2948  CA  TRP A 216      62.260  55.431  88.911  1.00 24.15           C
ATOM   2949  C   TRP A 216      61.003  56.280  88.806  1.00 25.72           C
ATOM   2950  O   TRP A 216      60.841  57.255  89.543  1.00 25.87           O
ATOM   2951  CB  TRP A 216      62.036  54.402  90.013  1.00 26.20           C
ATOM   2952  CG  TRP A 216      63.046  53.310  90.174  1.00 22.43           C
ATOM   2953  CD1 TRP A 216      64.094  53.298  91.029  1.00 34.21           C
ATOM   2954  CD2 TRP A 216      63.067  52.015  89.517  1.00 27.99           C
ATOM   2955  NE1 TRP A 216      64.739  52.083  90.973  1.00 33.82           N
ATOM   2956  CE2 TRP A 216      64.141  51.247  90.058  1.00 33.56           C
ATOM   2957  CE3 TRP A 216      62.282  51.414  88.515  1.00 35.79           C
ATOM   2958  CZ2 TRP A 216      64.411  49.942  89.632  1.00 34.05           C
ATOM   2959  CZ3 TRP A 216      62.574  50.119  88.065  1.00 38.83           C
ATOM   2960  CH2 TRP A 216      63.643  49.387  88.602  1.00 38.82           C
ATOM   2961  H   TRP A 216      63.746  56.256  90.176  1.00 37.50           H
ATOM   2962  HA  TRP A 216      62.437  54.902  87.975  1.00 28.98           H
ATOM   2963  HB2 TRP A 216      61.941  54.939  90.957  1.00 31.44           H
ATOM   2964  HB3 TRP A 216      61.087  53.909  89.793  1.00 31.44           H
ATOM   2965  HD1 TRP A 216      64.365  54.107  91.689  1.00 41.05           H
ATOM   2966  HE1 TRP A 216      65.529  51.851  91.561  1.00 40.58           H
ATOM   2967  HE3 TRP A 216      61.462  51.960  88.073  1.00 42.95           H
ATOM   2968  HZ2 TRP A 216      65.210  49.380  90.075  1.00 40.86           H
ATOM   2969  HZ3 TRP A 216      61.966  49.681  87.301  1.00 46.60           H
ATOM   2970  HH2 TRP A 216      63.856  48.394  88.237  1.00 46.59           H
ATOM   2971  N   SER A 217      60.087  55.847  87.941  1.00 28.00           N
ATOM   2972  CA  SER A 217      58.735  56.364  87.935  1.00 27.71           C
ATOM   2973  C   SER A 217      57.995  55.915  89.192  1.00 26.34           C
ATOM   2974  O   SER A 217      58.427  54.966  89.847  1.00 26.81           O
ATOM   2975  CB  SER A 217      57.998  55.892  86.692  1.00 35.77           C
ATOM   2976  OG  SER A 217      57.857  54.489  86.711  1.00 34.13           O
ATOM   2977  H   SER A 217      60.262  54.998  87.421  1.00 33.60           H
ATOM   2978  HA  SER A 217      58.794  57.446  87.893  1.00 33.26           H
ATOM   2979  HB2 SER A 217      57.006  56.336  86.661  1.00 42.93           H
ATOM   2980  HB3 SER A 217      58.537  56.230  85.817  1.00 42.93           H
ATOM   2981  HG  SER A 217      56.984  54.278  86.362  1.00 40.96           H
ATOM   2982  N   PRO A 218      56.896  56.598  89.545  1.00 30.20           N
ATOM   2983  CA  PRO A 218      56.195  56.392  90.800  1.00 26.82           C
ATOM   2984  C   PRO A 218      55.821  54.944  91.068  1.00 29.83           C
ATOM   2985  O   PRO A 218      55.782  54.557  92.233  1.00 24.00           O
ATOM   2986  CB  PRO A 218      54.954  57.273  90.681  1.00 32.74           C
ATOM   2987  CG  PRO A 218      55.476  58.452  89.870  1.00 30.86           C
ATOM   2988  CD  PRO A 218      56.323  57.733  88.830  1.00 31.37           C
ATOM   2989  HA  PRO A 218      56.810  56.778  91.610  1.00 32.18           H
ATOM   2990  HB2 PRO A 218      54.227  56.744  90.071  1.00 39.29           H
ATOM   2991  HB3 PRO A 218      54.512  57.559  91.634  1.00 39.29           H
ATOM   2992  HG2 PRO A 218      54.672  58.990  89.367  1.00 37.03           H
ATOM   2993  HG3 PRO A 218      56.068  59.112  90.505  1.00 37.03           H
ATOM   2994  HD2 PRO A 218      55.693  57.384  88.012  1.00 37.64           H
ATOM   2995  HD3 PRO A 218      57.085  58.426  88.486  1.00 37.64           H
ATOM   2996  N   ASN A 219      55.289  54.099  90.126  1.00 32.89           N
ATOM   2997  CA  ASN A 219      54.973  52.672  90.313  1.00 36.72           C
ATOM   2998  C   ASN A 219      56.060  51.688  89.893  1.00 35.95           C
ATOM   2999  O   ASN A 219      55.845  50.491  89.864  1.00 41.58           O
ATOM   3000  CB  ASN A 219      53.615  52.365  89.657  1.00 39.68           C
ATOM   3001  CG  ASN A 219      53.654  52.423  88.152  1.00 33.85           C
ATOM   3002  OD1 ASN A 219      54.651  52.209  87.492  1.00 31.87           O
ATOM   3003  ND2 ASN A 219      52.441  52.487  87.588  1.00 43.46           N
ATOM   3004  H   ASN A 219      55.280  54.339  89.133  1.00 39.47           H
ATOM   3005  HA  ASN A 219      54.845  52.508  91.383  1.00 44.06           H
ATOM   3006  HB2 ASN A 219      52.865  53.060  90.034  1.00 47.62           H
ATOM   3007  HB3 ASN A 219      53.288  51.364  89.944  1.00 47.62           H
ATOM   3008 HD21 ASN A 219      51.644  52.747  88.147  1.00 52.15           H
ATOM   3009  N   GLY A 220      57.212  52.192  89.402  1.00 26.33           N
ATOM   3010  CA  GLY A 220      58.382  51.386  89.078  1.00 36.44           C
ATOM   3011  C   GLY A 220      58.399  50.862  87.638  1.00 38.84           C
ATOM   3012  O   GLY A 220      59.295  50.082  87.327  1.00 34.44           O
ATOM   3013  H   GLY A 220      57.320  53.198  89.428  1.00 31.59           H
ATOM   3014  HA2 GLY A 220      59.280  51.981  89.243  1.00 43.72           H
ATOM   3015  HA3 GLY A 220      58.395  50.517  89.739  1.00 43.72           H
ATOM   3016  N   THR A 221      57.452  51.257  86.768  1.00 34.48           N
ATOM   3017  CA  THR A 221      57.442  50.848  85.357  1.00 39.10           C
ATOM   3018  C   THR A 221      58.655  51.369  84.605  1.00 31.44           C
ATOM   3019  O   THR A 221      59.296  50.612  83.887  1.00 32.62           O
ATOM   3020  CB  THR A 221      56.159  51.286  84.625  1.00 36.68           C
ATOM   3021  OG1 THR A 221      55.066  50.532  85.086  1.00 44.33           O
ATOM   3022  CG2 THR A 221      56.241  51.128  83.098  1.00 31.02           C
ATOM   3023  H   THR A 221      56.720  51.875  87.090  1.00 41.37           H
ATOM   3024  HA  THR A 221      57.473  49.760  85.348  1.00 46.93           H
ATOM   3025  HB  THR A 221      55.980  52.331  84.847  1.00 44.02           H
ATOM   3026  HG1 THR A 221      54.836  50.839  85.967  1.00 53.20           H
ATOM   3027 HG21 THR A 221      55.292  51.422  82.651  1.00 37.23           H
ATOM   3028 HG22 THR A 221      57.024  51.760  82.677  1.00 37.23           H
ATOM   3029 HG23 THR A 221      56.434  50.084  82.850  1.00 37.23           H
ATOM   3030  N   PHE A 222      58.917  52.671  84.706  1.00 33.01           N
ATOM   3031  CA  PHE A 222      60.006  53.328  84.016  1.00 34.45           C
ATOM   3032  C   PHE A 222      61.178  53.560  84.960  1.00 37.07           C
ATOM   3033  O   PHE A 222      61.010  53.736  86.166  1.00 34.45           O
ATOM   3034  CB  PHE A 222      59.514  54.646  83.420  1.00 39.65           C
ATOM   3035  CG  PHE A 222      58.465  54.480  82.349  1.00 31.84           C
ATOM   3036  CD1 PHE A 222      58.834  53.928  81.110  1.00 38.34           C
ATOM   3037  CD2 PHE A 222      57.138  54.894  82.576  1.00 34.21           C
ATOM   3038  CE1 PHE A 222      57.886  53.814  80.082  1.00 39.53           C
ATOM   3039  CE2 PHE A 222      56.191  54.784  81.545  1.00 34.15           C
ATOM   3040  CZ  PHE A 222      56.573  54.261  80.297  1.00 31.81           C
ATOM   3041  H   PHE A 222      58.342  53.239  85.311  1.00 39.61           H
ATOM   3042  HA  PHE A 222      60.338  52.705  83.191  1.00 41.34           H
ATOM   3043  HB2 PHE A 222      59.114  55.266  84.207  1.00 47.59           H
ATOM   3044  HB3 PHE A 222      60.363  55.176  82.988  1.00 47.59           H
ATOM   3045  HD1 PHE A 222      59.853  53.615  80.938  1.00 46.01           H
ATOM   3046  HD2 PHE A 222      56.846  55.315  83.527  1.00 41.05           H
ATOM   3047  HE1 PHE A 222      58.172  53.407  79.123  1.00 47.44           H
ATOM   3048  HE2 PHE A 222      55.173  55.112  81.709  1.00 40.97           H
ATOM   3049  HZ  PHE A 222      55.851  54.194  79.500  1.00 38.18           H
ATOM   3050  N   LEU A 223      62.371  53.579  84.374  1.00 32.82           N
ATOM   3051  CA  LEU A 223      63.584  54.025  85.017  1.00 26.64           C
ATOM   3052  C   LEU A 223      64.189  55.083  84.118  1.00 23.54           C
ATOM   3053  O   LEU A 223      64.671  54.796  83.026  1.00 28.08           O
ATOM   3054  CB  LEU A 223      64.540  52.849  85.261  1.00 34.38           C
ATOM   3055  CG  LEU A 223      65.839  53.273  85.980  1.00 29.78           C
ATOM   3056  CD1 LEU A 223      65.537  53.845  87.371  1.00 25.03           C
ATOM   3057  CD2 LEU A 223      66.755  52.052  86.121  1.00 33.04           C
ATOM   3058  H   LEU A 223      62.415  53.418  83.377  1.00 39.38           H
ATOM   3059  HA  LEU A 223      63.323  54.482  85.969  1.00 31.97           H
ATOM   3060  HB2 LEU A 223      64.022  52.090  85.848  1.00 41.25           H
ATOM   3061  HB3 LEU A 223      64.801  52.405  84.305  1.00 41.25           H
ATOM   3062  HG  LEU A 223      66.354  54.031  85.389  1.00 35.73           H
ATOM   3063 HD11 LEU A 223      66.461  54.069  87.896  1.00 30.03           H
ATOM   3064 HD12 LEU A 223      64.962  54.763  87.290  1.00 30.03           H
ATOM   3065 HD13 LEU A 223      64.973  53.116  87.946  1.00 30.03           H
ATOM   3066 HD21 LEU A 223      67.666  52.337  86.644  1.00 39.65           H
ATOM   3067 HD22 LEU A 223      66.244  51.270  86.682  1.00 39.65           H
ATOM   3068 HD23 LEU A 223      67.018  51.671  85.136  1.00 39.65           H
ATOM   3069  N   ALA A 224      64.155  56.321  84.589  1.00 26.80           N
ATOM   3070  CA  ALA A 224      64.863  57.400  83.950  1.00 24.64           C
ATOM   3071  C   ALA A 224      66.297  57.437  84.464  1.00 25.87           C
ATOM   3072  O   ALA A 224      66.568  57.038  85.593  1.00 26.47           O
ATOM   3073  CB  ALA A 224      64.131  58.694  84.233  1.00 21.15           C
ATOM   3074  H   ALA A 224      63.801  56.487  85.520  1.00 32.16           H
ATOM   3075  HA  ALA A 224      64.866  57.256  82.872  1.00 29.57           H
ATOM   3076  HB1 ALA A 224      64.642  59.448  83.663  1.00 25.38           H
ATOM   3077  HB2 ALA A 224      63.104  58.634  83.883  1.00 25.38           H
ATOM   3078  HB3 ALA A 224      64.164  58.941  85.293  1.00 25.38           H
ATOM   3079  N   TYR A 225      67.226  57.894  83.636  1.00 20.64           N
ATOM   3080  CA  TYR A 225      68.615  58.012  84.027  1.00 29.33           C
ATOM   3081  C   TYR A 225      69.334  58.989  83.119  1.00 25.89           C
ATOM   3082  O   TYR A 225      68.874  59.273  82.017  1.00 25.06           O
ATOM   3083  CB  TYR A 225      69.301  56.633  84.021  1.00 32.86           C
ATOM   3084  CG  TYR A 225      69.538  56.024  82.650  1.00 21.27           C
ATOM   3085  CD1 TYR A 225      68.544  55.231  82.043  1.00 21.64           C
ATOM   3086  CD2 TYR A 225      70.775  56.213  82.001  1.00 28.87           C
ATOM   3087  CE1 TYR A 225      68.787  54.619  80.800  1.00 28.07           C
ATOM   3088  CE2 TYR A 225      71.022  55.615  80.752  1.00 34.03           C
ATOM   3089  CZ  TYR A 225      70.028  54.810  80.148  1.00 31.19           C
ATOM   3090  OH  TYR A 225      70.252  54.258  78.921  1.00 32.77           O
ATOM   3091  H   TYR A 225      66.974  58.169  82.695  1.00 24.77           H
ATOM   3092  HA  TYR A 225      68.651  58.417  85.036  1.00 35.20           H
ATOM   3093  HB2 TYR A 225      70.266  56.747  84.516  1.00 39.43           H
ATOM   3094  HB3 TYR A 225      68.714  55.936  84.620  1.00 39.43           H
ATOM   3095  HD1 TYR A 225      67.590  55.094  82.533  1.00 25.97           H
ATOM   3096  HD2 TYR A 225      71.545  56.810  82.469  1.00 34.64           H
ATOM   3097  HE1 TYR A 225      68.011  54.031  80.334  1.00 33.68           H
ATOM   3098  HE2 TYR A 225      71.973  55.773  80.262  1.00 40.83           H
ATOM   3099  HH  TYR A 225      71.109  54.502  78.566  1.00 39.33           H
ATOM   3100  N   ALA A 226      70.464  59.496  83.616  1.00 28.39           N
ATOM   3101  CA  ALA A 226      71.337  60.402  82.903  1.00 23.25           C
ATOM   3102  C   ALA A 226      72.701  59.765  82.662  1.00 22.80           C
ATOM   3103  O   ALA A 226      73.128  58.867  83.391  1.00 23.09           O
ATOM   3104  CB  ALA A 226      71.459  61.701  83.697  1.00 29.46           C
ATOM   3105  H   ALA A 226      70.772  59.192  84.529  1.00 34.07           H
ATOM   3106  HA  ALA A 226      70.890  60.639  81.942  1.00 27.90           H
ATOM   3107  HB1 ALA A 226      72.076  62.412  83.147  1.00 35.36           H
ATOM   3108  HB2 ALA A 226      70.470  62.132  83.846  1.00 35.36           H
ATOM   3109  HB3 ALA A 226      71.917  61.504  84.663  1.00 35.36           H
ATOM   3110  N   GLN A 227      73.360  60.240  81.604  1.00 29.76           N
ATOM   3111  CA  GLN A 227      74.675  59.801  81.190  1.00 28.99           C
ATOM   3112  C   GLN A 227      75.603  61.001  81.073  1.00 29.58           C
ATOM   3113  O   GLN A 227      75.294  61.902  80.308  1.00 27.45           O
ATOM   3114  CB  GLN A 227      74.578  59.088  79.845  1.00 26.81           C
ATOM   3115  CG  GLN A 227      75.945  58.539  79.417  1.00 29.23           C
ATOM   3116  CD  GLN A 227      75.910  58.176  77.946  1.00 30.54           C
ATOM   3117  OE1 GLN A 227      75.850  59.039  77.075  1.00 27.37           O
ATOM   3118  NE2 GLN A 227      75.921  56.887  77.656  1.00 28.18           N
ATOM   3119  H   GLN A 227      72.935  60.983  81.066  1.00 35.72           H
ATOM   3120  HA  GLN A 227      75.059  59.102  81.918  1.00 34.79           H
ATOM   3121  HB2 GLN A 227      73.866  58.265  79.924  1.00 32.17           H
ATOM   3122  HB3 GLN A 227      74.223  59.793  79.095  1.00 32.17           H
ATOM   3123  HG2 GLN A 227      76.689  59.325  79.525  1.00 35.08           H
ATOM   3124  HG3 GLN A 227      76.222  57.692  80.040  1.00 35.08           H
ATOM   3125 HE21 GLN A 227      75.925  56.213  78.407  1.00 33.81           H
ATOM   3126 HE22 GLN A 227      75.883  56.592  76.692  1.00 33.81           H
ATOM   3127  N   PHE A 228      76.757  60.963  81.744  1.00 32.85           N
ATOM   3128  CA  PHE A 228      77.767  62.020  81.717  1.00 26.45           C
ATOM   3129  C   PHE A 228      79.010  61.579  80.966  1.00 32.82           C
ATOM   3130  O   PHE A 228      79.493  60.476  81.211  1.00 27.49           O
ATOM   3131  CB  PHE A 228      78.144  62.383  83.146  1.00 23.81           C
ATOM   3132  CG  PHE A 228      76.933  62.801  83.944  1.00 28.85           C
ATOM   3133  CD1 PHE A 228      76.273  64.002  83.647  1.00 23.88           C
ATOM   3134  CD2 PHE A 228      76.416  61.947  84.924  1.00 28.19           C
ATOM   3135  CE1 PHE A 228      75.122  64.361  84.359  1.00 22.05           C
ATOM   3136  CE2 PHE A 228      75.268  62.313  85.644  1.00 30.78           C
ATOM   3137  CZ  PHE A 228      74.625  63.530  85.373  1.00 26.49           C
ATOM   3138  H   PHE A 228      76.955  60.152  82.314  1.00 39.42           H
ATOM   3139  HA  PHE A 228      77.352  62.903  81.241  1.00 31.74           H
ATOM   3140  HB2 PHE A 228      78.623  61.530  83.618  1.00 28.57           H
ATOM   3141  HB3 PHE A 228      78.863  63.202  83.126  1.00 28.57           H
ATOM   3142  HD1 PHE A 228      76.646  64.642  82.861  1.00 28.65           H
ATOM   3143  HD2 PHE A 228      76.923  61.022  85.127  1.00 33.83           H
ATOM   3144  HE1 PHE A 228      74.617  65.279  84.121  1.00 26.46           H
ATOM   3145  HE2 PHE A 228      74.897  61.668  86.422  1.00 36.94           H
ATOM   3146  HZ  PHE A 228      73.754  63.825  85.938  1.00 31.78           H
ATOM   3147  N   ASN A 229      79.316  62.080  79.937  1.00 35.40           N
ATOM   3148  CA  ASN A 229      80.572  62.036  79.177  1.00 33.36           C
ATOM   3149  C   ASN A 229      81.550  63.117  79.628  1.00 29.00           C
ATOM   3150  O   ASN A 229      81.400  64.291  79.363  1.00 29.99           O
ATOM   3151  CB  ASN A 229      80.218  62.162  77.691  1.00 42.98           C
ATOM   3152  CG  ASN A 229      81.336  61.685  76.821  1.00 42.10           C
ATOM   3153  OD1 ASN A 229      82.484  61.996  77.044  1.00 39.35           O
ATOM   3154  ND2 ASN A 229      80.960  61.045  75.699  1.00 47.95           N
ATOM   3155  H   ASN A 229      78.900  63.006  79.822  1.00 42.48           H
ATOM   3156  HA  ASN A 229      81.040  61.059  79.332  1.00 40.04           H
ATOM   3157  HB2 ASN A 229      80.053  63.202  77.454  1.00 51.58           H
ATOM   3158  HB3 ASN A 229      79.298  61.621  77.460  1.00 51.58           H
ATOM   3159 HD21 ASN A 229      79.982  60.842  75.558  1.00 57.54           H
ATOM   3160  N   ASP A 230      82.671  62.658  80.213  1.00 34.27           N
ATOM   3161  CA  ASP A 230      83.797  63.429  80.727  1.00 33.91           C
ATOM   3162  C   ASP A 230      85.077  63.247  79.901  1.00 30.73           C
ATOM   3163  O   ASP A 230      86.159  63.537  80.410  1.00 36.61           O
ATOM   3164  CB  ASP A 230      84.072  63.033  82.188  1.00 31.53           C
ATOM   3165  CG  ASP A 230      82.985  63.491  83.134  1.00 26.97           C
ATOM   3166  OD1 ASP A 230      81.793  63.150  82.992  1.00 30.49           O
ATOM   3167  OD2 ASP A 230      83.472  64.305  84.103  1.00 31.30           O
ATOM   3168  H   ASP A 230      82.671  61.662  80.356  1.00 41.12           H
ATOM   3169  HA  ASP A 230      83.520  64.480  80.700  1.00 40.70           H
ATOM   3170  HB2 ASP A 230      84.998  63.501  82.517  1.00 37.84           H
ATOM   3171  HB3 ASP A 230      84.207  61.957  82.264  1.00 37.84           H
ATOM   3172  HD2 ASP A 230      82.761  64.627  84.670  1.00 37.56           H
ATOM   3173  N   THR A 231      84.970  62.778  78.650  1.00 36.00           N
ATOM   3174  CA  THR A 231      86.105  62.504  77.764  1.00 36.78           C
ATOM   3175  C   THR A 231      87.144  63.624  77.764  1.00 35.76           C
ATOM   3176  O   THR A 231      88.342  63.353  77.829  1.00 29.70           O
ATOM   3177  CB  THR A 231      85.610  62.243  76.331  1.00 33.77           C
ATOM   3178  OG1 THR A 231      84.898  61.030  76.291  1.00 37.27           O
ATOM   3179  CG2 THR A 231      86.752  62.104  75.323  1.00 36.75           C
ATOM   3180  H   THR A 231      84.047  62.546  78.310  1.00 43.20           H
ATOM   3181  HA  THR A 231      86.581  61.597  78.135  1.00 44.13           H
ATOM   3182  HB  THR A 231      84.955  63.062  76.026  1.00 40.52           H
ATOM   3183  HG1 THR A 231      84.093  61.150  76.807  1.00 44.73           H
ATOM   3184 HG21 THR A 231      86.342  61.895  74.337  1.00 44.10           H
ATOM   3185 HG22 THR A 231      87.336  63.022  75.266  1.00 44.10           H
ATOM   3186 HG23 THR A 231      87.396  61.277  75.621  1.00 44.10           H
ATOM   3187  N   GLU A 232      86.680  64.868  77.649  1.00 36.15           N
ATOM   3188  CA  GLU A 232      87.549  66.020  77.503  1.00 30.83           C
ATOM   3189  C   GLU A 232      87.619  66.849  78.780  1.00 24.82           C
ATOM   3190  O   GLU A 232      88.226  67.916  78.752  1.00 29.23           O
ATOM   3191  CB  GLU A 232      87.079  66.872  76.323  1.00 36.22           C
ATOM   3192  CG  GLU A 232      86.978  66.067  75.023  1.00 42.03           C
ATOM   3193  CD  GLU A 232      86.962  67.021  73.836  1.00 43.48           C
ATOM   3194  OE1 GLU A 232      85.903  67.654  73.623  1.00 38.91           O
ATOM   3195  OE2 GLU A 232      88.018  67.117  73.174  1.00 50.90           O1-
ATOM   3196  H   GLU A 232      85.681  65.027  77.633  1.00 43.38           H
ATOM   3197  HA  GLU A 232      88.563  65.690  77.281  1.00 36.99           H
ATOM   3198  HB2 GLU A 232      86.094  67.267  76.559  1.00 43.47           H
ATOM   3199  HB3 GLU A 232      87.780  67.699  76.183  1.00 43.47           H
ATOM   3200  HG2 GLU A 232      87.831  65.390  74.952  1.00 50.44           H
ATOM   3201  HG3 GLU A 232      86.029  65.528  75.063  1.00 50.44           H
ATOM   3202  N   VAL A 233      87.001  66.402  79.882  1.00 31.68           N
ATOM   3203  CA  VAL A 233      87.074  67.127  81.139  1.00 31.17           C
ATOM   3204  C   VAL A 233      88.489  66.945  81.687  1.00 28.95           C
ATOM   3205  O   VAL A 233      88.886  65.799  81.927  1.00 22.79           O
ATOM   3206  CB  VAL A 233      86.021  66.643  82.141  1.00 25.39           C
ATOM   3207  CG1 VAL A 233      86.146  67.415  83.465  1.00 32.69           C
ATOM   3208  CG2 VAL A 233      84.613  66.852  81.579  1.00 25.99           C
ATOM   3209  H   VAL A 233      86.563  65.490  79.880  1.00 38.01           H
ATOM   3210  HA  VAL A 233      86.857  68.172  80.940  1.00 37.41           H
ATOM   3211  HB  VAL A 233      86.173  65.584  82.334  1.00 30.47           H
ATOM   3212 HG11 VAL A 233      85.386  67.066  84.160  1.00 39.23           H
ATOM   3213 HG12 VAL A 233      87.118  67.244  83.920  1.00 39.23           H
ATOM   3214 HG13 VAL A 233      86.026  68.483  83.287  1.00 39.23           H
ATOM   3215 HG21 VAL A 233      83.876  66.493  82.294  1.00 31.18           H
ATOM   3216 HG22 VAL A 233      84.447  67.905  81.387  1.00 31.18           H
ATOM   3217 HG23 VAL A 233      84.500  66.316  80.641  1.00 31.18           H
ATOM   3218  N   PRO A 234      89.232  68.044  81.931  1.00 27.11           N
ATOM   3219  CA  PRO A 234      90.575  67.954  82.491  1.00 25.13           C
ATOM   3220  C   PRO A 234      90.584  67.263  83.855  1.00 24.73           C
ATOM   3221  O   PRO A 234      89.585  67.256  84.579  1.00 25.94           O
ATOM   3222  CB  PRO A 234      91.006  69.407  82.660  1.00 21.41           C
ATOM   3223  CG  PRO A 234      90.250  70.141  81.567  1.00 23.92           C
ATOM   3224  CD  PRO A 234      88.902  69.429  81.614  1.00 30.54           C
ATOM   3225  HA  PRO A 234      91.260  67.498  81.778  1.00 30.15           H
ATOM   3226  HB2 PRO A 234      90.578  69.714  83.601  1.00 25.69           H
ATOM   3227  HB3 PRO A 234      92.081  69.584  82.651  1.00 25.69           H
ATOM   3228  HG2 PRO A 234      90.114  71.192  81.819  1.00 28.70           H
ATOM   3229  HG3 PRO A 234      90.763  70.018  80.613  1.00 28.70           H
ATOM   3230  HD2 PRO A 234      88.271  69.855  82.397  1.00 36.64           H
ATOM   3231  HD3 PRO A 234      88.446  69.531  80.631  1.00 36.64           H
ATOM   3232  N   LEU A 235      91.736  66.695  84.201  1.00 25.00           N
ATOM   3233  CA  LEU A 235      91.900  65.923  85.415  1.00 24.16           C
ATOM   3234  C   LEU A 235      92.631  66.751  86.463  1.00 27.57           C
ATOM   3235  O   LEU A 235      93.660  67.360  86.180  1.00 29.88           O
ATOM   3236  CB  LEU A 235      92.656  64.622  85.123  1.00 30.13           C
ATOM   3237  CG  LEU A 235      91.913  63.667  84.166  1.00 28.95           C
ATOM   3238  CD1 LEU A 235      92.850  62.577  83.658  1.00 37.83           C
ATOM   3239  CD2 LEU A 235      90.776  62.980  84.908  1.00 27.21           C
ATOM   3240  H   LEU A 235      92.532  66.778  83.584  1.00 30.01           H
ATOM   3241  HA  LEU A 235      90.919  65.664  85.806  1.00 28.99           H
ATOM   3242  HB2 LEU A 235      93.621  64.885  84.690  1.00 36.16           H
ATOM   3243  HB3 LEU A 235      92.850  64.109  86.065  1.00 36.16           H
ATOM   3244  HG  LEU A 235      91.494  64.214  83.320  1.00 34.74           H
ATOM   3245 HD11 LEU A 235      92.304  61.903  82.997  1.00 45.39           H
ATOM   3246 HD12 LEU A 235      93.673  63.024  83.105  1.00 45.39           H
ATOM   3247 HD13 LEU A 235      93.231  62.015  84.507  1.00 45.39           H
ATOM   3248 HD21 LEU A 235      90.274  62.271  84.253  1.00 32.66           H
ATOM   3249 HD22 LEU A 235      91.140  62.463  85.795  1.00 32.66           H
ATOM   3250 HD23 LEU A 235      90.072  63.739  85.196  1.00 32.66           H
ATOM   3251  N   ILE A 236      92.119  66.720  87.693  1.00 21.05           N
ATOM   3252  CA  ILE A 236      92.876  67.149  88.852  1.00 19.69           C
ATOM   3253  C   ILE A 236      93.715  65.968  89.317  1.00 24.66           C
ATOM   3254  O   ILE A 236      93.197  64.862  89.393  1.00 23.59           O
ATOM   3255  CB  ILE A 236      91.956  67.696  89.956  1.00 15.00           C
ATOM   3256  CG1 ILE A 236      92.764  68.053  91.214  1.00 22.14           C
ATOM   3257  CG2 ILE A 236      90.881  66.700  90.376  1.00 20.46           C
ATOM   3258  CD1 ILE A 236      93.753  69.194  90.971  1.00 24.43           C
ATOM   3259  H   ILE A 236      91.321  66.120  87.863  1.00 25.26           H
ATOM   3260  HA  ILE A 236      93.533  67.960  88.549  1.00 23.63           H
ATOM   3261  HB  ILE A 236      91.456  68.589  89.577  1.00 18.00           H
ATOM   3262 HG12 ILE A 236      92.086  68.336  92.009  1.00 26.57           H
ATOM   3263 HG13 ILE A 236      93.302  67.179  91.574  1.00 26.57           H
ATOM   3264 HG21 ILE A 236      90.253  67.116  91.160  1.00 24.55           H
ATOM   3265 HG22 ILE A 236      90.236  66.468  89.539  1.00 24.55           H
ATOM   3266 HG23 ILE A 236      91.360  65.797  90.746  1.00 24.55           H
ATOM   3267 HD11 ILE A 236      94.235  69.455  91.910  1.00 29.32           H
ATOM   3268 HD12 ILE A 236      94.516  68.889  90.263  1.00 29.32           H
ATOM   3269 HD13 ILE A 236      93.227  70.059  90.570  1.00 29.32           H
ATOM   3270  N   GLU A 237      94.992  66.202  89.623  1.00 22.29           N
ATOM   3271  CA  GLU A 237      95.896  65.179  90.107  1.00 21.60           C
ATOM   3272  C   GLU A 237      96.548  65.678  91.389  1.00 20.36           C
ATOM   3273  O   GLU A 237      97.058  66.798  91.451  1.00 26.91           O
ATOM   3274  CB  GLU A 237      96.961  64.825  89.066  1.00 26.94           C
ATOM   3275  CG  GLU A 237      96.370  64.454  87.699  1.00 30.10           C
ATOM   3276  CD  GLU A 237      97.432  64.133  86.650  1.00 27.74           C
ATOM   3277  OE1 GLU A 237      98.427  64.883  86.568  1.00 32.95           O
ATOM   3278  OE2 GLU A 237      97.223  63.149  85.911  1.00 35.49           O1-
ATOM   3279  H   GLU A 237      95.368  67.132  89.508  1.00 26.75           H
ATOM   3280  HA  GLU A 237      95.334  64.280  90.321  1.00 25.92           H
ATOM   3281  HB2 GLU A 237      97.639  65.670  88.953  1.00 32.32           H
ATOM   3282  HB3 GLU A 237      97.527  63.970  89.439  1.00 32.32           H
ATOM   3283  HG2 GLU A 237      95.675  63.632  87.792  1.00 36.12           H
ATOM   3284  HG3 GLU A 237      95.809  65.310  87.327  1.00 36.12           H
ATOM   3285  N   TYR A 238      96.544  64.825  92.409  1.00 19.31           N
ATOM   3286  CA  TYR A 238      97.196  65.068  93.684  1.00 17.93           C
ATOM   3287  C   TYR A 238      97.708  63.738  94.242  1.00 19.74           C
ATOM   3288  O   TYR A 238      97.225  62.667  93.877  1.00 21.01           O
ATOM   3289  CB  TYR A 238      96.226  65.800  94.628  1.00 13.48           C
ATOM   3290  CG  TYR A 238      94.939  65.069  94.972  1.00 15.35           C
ATOM   3291  CD1 TYR A 238      93.771  65.310  94.226  1.00 15.86           C
ATOM   3292  CD2 TYR A 238      94.898  64.174  96.058  1.00 22.87           C
ATOM   3293  CE1 TYR A 238      92.562  64.679  94.568  1.00 22.63           C
ATOM   3294  CE2 TYR A 238      93.696  63.532  96.405  1.00 19.95           C
ATOM   3295  CZ  TYR A 238      92.518  63.801  95.673  1.00 24.61           C
ATOM   3296  OH  TYR A 238      91.351  63.195  96.017  1.00 23.77           O
ATOM   3297  H   TYR A 238      96.093  63.925  92.287  1.00 23.18           H
ATOM   3298  HA  TYR A 238      98.060  65.713  93.526  1.00 21.51           H
ATOM   3299  HB2 TYR A 238      96.752  66.017  95.553  1.00 16.18           H
ATOM   3300  HB3 TYR A 238      95.966  66.758  94.177  1.00 16.18           H
ATOM   3301  HD1 TYR A 238      93.804  65.983  93.385  1.00 19.03           H
ATOM   3302  HD2 TYR A 238      95.790  63.982  96.634  1.00 27.44           H
ATOM   3303  HE1 TYR A 238      91.670  64.859  93.986  1.00 27.16           H
ATOM   3304  HE2 TYR A 238      93.674  62.843  97.237  1.00 23.94           H
ATOM   3305  HH  TYR A 238      91.451  62.566  96.735  1.00 28.53           H
ATOM   3306  N   SER A 239      98.706  63.801  95.120  1.00 22.13           N
ATOM   3307  CA  SER A 239      99.247  62.598  95.733  1.00 25.34           C
ATOM   3308  C   SER A 239      98.408  62.181  96.920  1.00 20.86           C
ATOM   3309  O   SER A 239      97.946  63.022  97.678  1.00 18.38           O
ATOM   3310  CB  SER A 239     100.675  62.821  96.215  1.00 26.61           C
ATOM   3311  OG  SER A 239     101.501  63.092  95.112  1.00 24.01           O
ATOM   3312  H   SER A 239      99.020  64.701  95.456  1.00 26.55           H
ATOM   3313  HA  SER A 239      99.265  61.786  95.004  1.00 30.40           H
ATOM   3314  HB2 SER A 239     100.725  63.658  96.910  1.00 31.94           H
ATOM   3315  HB3 SER A 239     101.035  61.914  96.706  1.00 31.94           H
ATOM   3316  HG  SER A 239     102.399  62.788  95.299  1.00 28.81           H
ATOM   3317  N   PHE A 240      98.281  60.873  97.099  1.00 24.92           N
ATOM   3318  CA  PHE A 240      97.733  60.229  98.274  1.00 23.63           C
ATOM   3319  C   PHE A 240      98.829  59.301  98.795  1.00 22.23           C
ATOM   3320  O   PHE A 240      99.350  58.473  98.047  1.00 27.03           O
ATOM   3321  CB  PHE A 240      96.468  59.459  97.888  1.00 11.51           C
ATOM   3322  CG  PHE A 240      95.657  59.071  99.100  1.00 21.93           C
ATOM   3323  CD1 PHE A 240      94.711  59.971  99.628  1.00 22.62           C
ATOM   3324  CD2 PHE A 240      95.878  57.835  99.732  1.00 17.20           C
ATOM   3325  CE1 PHE A 240      93.993  59.638 100.787  1.00 17.66           C
ATOM   3326  CE2 PHE A 240      95.165  57.511 100.895  1.00 22.14           C
ATOM   3327  CZ  PHE A 240      94.229  58.411 101.430  1.00 15.73           C
ATOM   3328  H   PHE A 240      98.692  60.262  96.408  1.00 29.91           H
ATOM   3329  HA  PHE A 240      97.476  60.967  99.030  1.00 28.36           H
ATOM   3330  HB2 PHE A 240      95.850  60.090  97.250  1.00 13.81           H
ATOM   3331  HB3 PHE A 240      96.745  58.563  97.332  1.00 13.81           H
ATOM   3332  HD1 PHE A 240      94.549  60.927  99.153  1.00 27.14           H
ATOM   3333  HD2 PHE A 240      96.597  57.135  99.329  1.00 20.63           H
ATOM   3334  HE1 PHE A 240      93.274  60.331 101.197  1.00 21.19           H
ATOM   3335  HE2 PHE A 240      95.336  56.568 101.382  1.00 26.57           H
ATOM   3336  HZ  PHE A 240      93.691  58.155 102.332  1.00 18.87           H
ATOM   3337  N   TYR A 241      99.207  59.463 100.062  1.00 18.21           N
ATOM   3338  CA  TYR A 241     100.327  58.747 100.656  1.00 30.48           C
ATOM   3339  C   TYR A 241      99.904  57.396 101.234  1.00 26.02           C
ATOM   3340  O   TYR A 241     100.730  56.488 101.282  1.00 20.11           O
ATOM   3341  CB  TYR A 241     101.025  59.638 101.694  1.00 19.93           C
ATOM   3342  CG  TYR A 241     101.450  60.964 101.100  1.00 17.90           C
ATOM   3343  CD1 TYR A 241     100.603  62.088 101.181  1.00 14.56           C
ATOM   3344  CD2 TYR A 241     102.652  61.043 100.373  1.00 17.74           C
ATOM   3345  CE1 TYR A 241     100.945  63.282 100.519  1.00 15.59           C
ATOM   3346  CE2 TYR A 241     103.015  62.238  99.730  1.00 12.74           C
ATOM   3347  CZ  TYR A 241     102.159  63.356  99.795  1.00 19.96           C
ATOM   3348  OH  TYR A 241     102.515  64.487  99.137  1.00 19.82           O
ATOM   3349  H   TYR A 241      98.722  60.136 100.641  1.00 21.85           H
ATOM   3350  HA  TYR A 241     101.051  58.547  99.865  1.00 36.57           H
ATOM   3351  HB2 TYR A 241     100.361  59.809 102.542  1.00 23.91           H
ATOM   3352  HB3 TYR A 241     101.916  59.115 102.048  1.00 23.91           H
ATOM   3353  HD1 TYR A 241      99.675  62.025 101.728  1.00 17.47           H
ATOM   3354  HD2 TYR A 241     103.291  60.177 100.294  1.00 21.29           H
ATOM   3355  HE1 TYR A 241     100.281  64.134 100.559  1.00 18.70           H
ATOM   3356  HE2 TYR A 241     103.938  62.298  99.172  1.00 15.29           H
ATOM   3357  HH  TYR A 241     103.386  64.424  98.743  1.00 23.79           H
ATOM   3358  N   SER A 242      98.654  57.271 101.703  1.00 20.62           N
ATOM   3359  CA  SER A 242      98.139  56.091 102.391  1.00 22.18           C
ATOM   3360  C   SER A 242      98.965  55.783 103.647  1.00 21.86           C
ATOM   3361  O   SER A 242      99.776  56.593 104.094  1.00 23.43           O
ATOM   3362  CB  SER A 242      98.089  54.937 101.382  1.00 25.29           C
ATOM   3363  OG  SER A 242      97.515  53.755 101.885  1.00 23.74           O
ATOM   3364  H   SER A 242      98.061  58.092 101.702  1.00 24.74           H
ATOM   3365  HA  SER A 242      97.123  56.316 102.711  1.00 26.62           H
ATOM   3366  HB2 SER A 242      97.546  55.251 100.488  1.00 30.35           H
ATOM   3367  HB3 SER A 242      99.115  54.703 101.125  1.00 30.35           H
ATOM   3368  HG  SER A 242      97.866  53.012 101.382  1.00 28.49           H
ATOM   3369  N   ASP A 243      98.734  54.614 104.238  1.00 25.03           N
ATOM   3370  CA  ASP A 243      99.498  54.075 105.343  1.00 25.14           C
ATOM   3371  C   ASP A 243     101.014  54.077 105.055  1.00 26.11           C
ATOM   3372  O   ASP A 243     101.450  54.012 103.909  1.00 22.41           O
ATOM   3373  CB  ASP A 243      99.006  52.649 105.631  1.00 26.08           C
ATOM   3374  CG  ASP A 243      97.516  52.486 105.956  1.00 29.29           C
ATOM   3375  OD1 ASP A 243      96.894  53.460 106.437  1.00 31.28           O
ATOM   3376  OD2 ASP A 243      97.026  51.355 105.753  1.00 29.50           O1-
ATOM   3377  H   ASP A 243      98.048  54.005 103.817  1.00 30.04           H
ATOM   3378  HA  ASP A 243      99.301  54.687 106.221  1.00 30.17           H
ATOM   3379  HB2 ASP A 243      99.294  51.956 104.837  1.00 31.29           H
ATOM   3380  HB3 ASP A 243      99.524  52.327 106.526  1.00 31.29           H
ATOM   3381  N   GLU A 244     101.805  54.159 106.129  1.00 32.40           N
ATOM   3382  CA  GLU A 244     103.262  54.173 106.171  1.00 25.85           C
ATOM   3383  C   GLU A 244     103.869  53.039 105.329  1.00 25.21           C
ATOM   3384  O   GLU A 244     104.900  53.197 104.681  1.00 23.05           O
ATOM   3385  CB  GLU A 244     103.665  54.011 107.646  1.00 24.63           C
ATOM   3386  CG  GLU A 244     105.154  54.259 107.892  1.00 26.57           C
ATOM   3387  CD  GLU A 244     105.618  53.860 109.297  1.00 29.31           C
ATOM   3388  OE1 GLU A 244     104.827  53.993 110.258  1.00 17.63           O
ATOM   3389  OE2 GLU A 244     106.788  53.430 109.400  1.00 31.36           O1-
ATOM   3390  H   GLU A 244     101.353  54.242 107.027  1.00 38.88           H
ATOM   3391  HA  GLU A 244     103.610  55.138 105.807  1.00 31.03           H
ATOM   3392  HB2 GLU A 244     103.095  54.717 108.252  1.00 29.55           H
ATOM   3393  HB3 GLU A 244     103.422  52.998 107.970  1.00 29.55           H
ATOM   3394  HG2 GLU A 244     105.782  53.776 107.146  1.00 31.89           H
ATOM   3395  HG3 GLU A 244     105.297  55.332 107.788  1.00 31.89           H
ATOM   3396  N   SER A 245     103.224  51.872 105.348  1.00 28.33           N
ATOM   3397  CA  SER A 245     103.657  50.696 104.613  1.00 22.07           C
ATOM   3398  C   SER A 245     103.738  50.903 103.099  1.00 18.20           C
ATOM   3399  O   SER A 245     104.517  50.196 102.461  1.00 21.44           O
ATOM   3400  CB  SER A 245     102.737  49.527 104.936  1.00 16.25           C
ATOM   3401  OG  SER A 245     101.424  49.782 104.498  1.00 19.44           O
ATOM   3402  H   SER A 245     102.384  51.798 105.904  1.00 33.99           H
ATOM   3403  HA  SER A 245     104.655  50.440 104.970  1.00 26.48           H
ATOM   3404  HB2 SER A 245     103.108  48.625 104.451  1.00 19.50           H
ATOM   3405  HB3 SER A 245     102.728  49.367 106.013  1.00 19.50           H
ATOM   3406  HG  SER A 245     101.348  49.406 103.620  1.00 23.32           H
ATOM   3407  N   LEU A 246     102.943  51.819 102.518  1.00 17.64           N
ATOM   3408  CA  LEU A 246     102.997  52.085 101.084  1.00 25.23           C
ATOM   3409  C   LEU A 246     104.351  52.729 100.755  1.00 23.14           C
ATOM   3410  O   LEU A 246     104.658  53.824 101.218  1.00 18.97           O
ATOM   3411  CB  LEU A 246     101.827  52.983 100.605  1.00 21.22           C
ATOM   3412  CG  LEU A 246     101.048  52.452  99.375  1.00 27.28           C
ATOM   3413  CD1 LEU A 246     100.351  53.613  98.646  1.00 30.81           C
ATOM   3414  CD2 LEU A 246     101.897  51.715  98.333  1.00 25.88           C
ATOM   3415  H   LEU A 246     102.338  52.394 103.089  1.00 21.17           H
ATOM   3416  HA  LEU A 246     102.940  51.110 100.609  1.00 30.27           H
ATOM   3417  HB2 LEU A 246     101.120  53.157 101.417  1.00 25.47           H
ATOM   3418  HB3 LEU A 246     102.242  53.956 100.334  1.00 25.47           H
ATOM   3419  HG  LEU A 246     100.282  51.771  99.740  1.00 32.73           H
ATOM   3420 HD11 LEU A 246      99.792  53.246  97.787  1.00 36.98           H
ATOM   3421 HD12 LEU A 246      99.658  54.117  99.302  1.00 36.98           H
ATOM   3422 HD13 LEU A 246     101.075  54.348  98.317  1.00 36.98           H
ATOM   3423 HD21 LEU A 246     101.284  51.451  97.472  1.00 31.05           H
ATOM   3424 HD22 LEU A 246     102.728  52.340  98.018  1.00 31.05           H
ATOM   3425 HD23 LEU A 246     102.279  50.781  98.735  1.00 31.05           H
ATOM   3426  N   GLN A 247     105.172  52.029  99.975  1.00 23.74           N
ATOM   3427  CA  GLN A 247     106.504  52.475  99.610  1.00 20.71           C
ATOM   3428  C   GLN A 247     106.448  53.676  98.676  1.00 16.56           C
ATOM   3429  O   GLN A 247     107.172  54.641  98.901  1.00 18.16           O
ATOM   3430  CB  GLN A 247     107.289  51.326  98.974  1.00 17.93           C
ATOM   3431  CG  GLN A 247     108.784  51.658  98.970  1.00 18.66           C
ATOM   3432  CD  GLN A 247     109.637  50.603  98.279  1.00 27.57           C
ATOM   3433  OE1 GLN A 247     109.182  49.832  97.441  1.00 28.44           O
ATOM   3434  NE2 GLN A 247     110.919  50.585  98.597  1.00 30.20           N
ATOM   3435  H   GLN A 247     104.887  51.110  99.667  1.00 28.49           H
ATOM   3436  HA  GLN A 247     107.021  52.789 100.514  1.00 24.85           H
ATOM   3437  HB2 GLN A 247     107.128  50.403  99.530  1.00 21.52           H
ATOM   3438  HB3 GLN A 247     106.949  51.188  97.948  1.00 21.52           H
ATOM   3439  HG2 GLN A 247     108.921  52.581  98.423  1.00 22.40           H
ATOM   3440  HG3 GLN A 247     109.132  51.805  99.992  1.00 22.40           H
ATOM   3441 HE21 GLN A 247     111.288  51.256  99.252  1.00 36.24           H
ATOM   3442 HE22 GLN A 247     111.532  49.919  98.149  1.00 36.24           H
ATOM   3443  N   TYR A 248     105.633  53.606  97.623  1.00 15.31           N
ATOM   3444  CA  TYR A 248     105.445  54.715  96.701  1.00 18.84           C
ATOM   3445  C   TYR A 248     104.104  55.379  96.969  1.00 25.01           C
ATOM   3446  O   TYR A 248     103.114  54.676  97.126  1.00 22.59           O
ATOM   3447  CB  TYR A 248     105.500  54.224  95.256  1.00 19.61           C
ATOM   3448  CG  TYR A 248     106.899  53.856  94.821  1.00 22.16           C
ATOM   3449  CD1 TYR A 248     107.440  52.608  95.182  1.00 23.97           C
ATOM   3450  CD2 TYR A 248     107.661  54.765  94.064  1.00 22.60           C
ATOM   3451  CE1 TYR A 248     108.744  52.265  94.794  1.00 27.75           C
ATOM   3452  CE2 TYR A 248     108.963  54.427  93.662  1.00 24.64           C
ATOM   3453  CZ  TYR A 248     109.509  53.178  94.042  1.00 19.12           C
ATOM   3454  OH  TYR A 248     110.736  52.802  93.610  1.00 18.10           O
ATOM   3455  H   TYR A 248     105.085  52.769  97.470  1.00 18.37           H
ATOM   3456  HA  TYR A 248     106.255  55.426  96.820  1.00 22.61           H
ATOM   3457  HB2 TYR A 248     104.841  53.365  95.128  1.00 23.53           H
ATOM   3458  HB3 TYR A 248     105.138  55.025  94.609  1.00 23.53           H
ATOM   3459  HD1 TYR A 248     106.856  51.905  95.755  1.00 28.77           H
ATOM   3460  HD2 TYR A 248     107.234  55.711  93.763  1.00 27.12           H
ATOM   3461  HE1 TYR A 248     109.157  51.302  95.056  1.00 33.30           H
ATOM   3462  HE2 TYR A 248     109.523  55.102  93.029  1.00 29.57           H
ATOM   3463  HH  TYR A 248     111.104  53.428  92.977  1.00 21.72           H
ATOM   3464  N   PRO A 249     104.025  56.714  96.947  1.00 30.40           N
ATOM   3465  CA  PRO A 249     102.739  57.392  96.965  1.00 19.97           C
ATOM   3466  C   PRO A 249     102.001  57.118  95.658  1.00 21.37           C
ATOM   3467  O   PRO A 249     102.626  56.928  94.618  1.00 27.72           O
ATOM   3468  CB  PRO A 249     103.096  58.880  97.088  1.00 27.50           C
ATOM   3469  CG  PRO A 249     104.518  58.866  97.650  1.00 23.66           C
ATOM   3470  CD  PRO A 249     105.126  57.655  96.972  1.00 25.05           C
ATOM   3471  HA  PRO A 249     102.171  57.121  97.856  1.00 23.97           H
ATOM   3472  HB2 PRO A 249     103.134  59.307  96.084  1.00 32.99           H
ATOM   3473  HB3 PRO A 249     102.407  59.446  97.716  1.00 32.99           H
ATOM   3474  HG2 PRO A 249     105.082  59.755  97.375  1.00 28.40           H
ATOM   3475  HG3 PRO A 249     104.482  58.724  98.730  1.00 28.40           H
ATOM   3476  HD2 PRO A 249     105.450  57.899  95.967  1.00 30.06           H
ATOM   3477  HD3 PRO A 249     105.958  57.303  97.578  1.00 30.06           H
ATOM   3478  N   LYS A 250     100.672  57.093  95.701  1.00 22.04           N
ATOM   3479  CA  LYS A 250      99.852  56.921  94.507  1.00 22.90           C
ATOM   3480  C   LYS A 250      99.259  58.269  94.143  1.00 24.49           C
ATOM   3481  O   LYS A 250      99.052  59.111  95.011  1.00 27.66           O
ATOM   3482  CB  LYS A 250      98.793  55.829  94.720  1.00 24.68           C
ATOM   3483  CG  LYS A 250      97.785  56.129  95.839  1.00 34.09           C
ATOM   3484  CD  LYS A 250      96.803  54.961  96.046  1.00 45.54           C
ATOM   3485  CE  LYS A 250      95.823  54.764  94.875  1.00 48.91           C
ATOM   3486  NZ  LYS A 250      94.842  55.864  94.749  1.00 46.61           N1+
ATOM   3487  H   LYS A 250     100.203  57.291  96.574  1.00 26.44           H
ATOM   3488  HA  LYS A 250     100.473  56.594  93.670  1.00 27.48           H
ATOM   3489  HB2 LYS A 250      98.253  55.709  93.779  1.00 29.62           H
ATOM   3490  HB3 LYS A 250      99.300  54.887  94.938  1.00 29.62           H
ATOM   3491  HG2 LYS A 250      98.321  56.291  96.776  1.00 40.91           H
ATOM   3492  HG3 LYS A 250      97.231  57.036  95.592  1.00 40.91           H
ATOM   3493  HD2 LYS A 250      97.372  54.039  96.175  1.00 54.64           H
ATOM   3494  HD3 LYS A 250      96.240  55.133  96.966  1.00 54.64           H
ATOM   3495  HE2 LYS A 250      96.390  54.697  93.946  1.00 58.69           H
ATOM   3496  HE3 LYS A 250      95.290  53.823  95.017  1.00 58.69           H
ATOM   3497  HZ1 LYS A 250      94.229  55.690  93.965  1.00 55.93           H
ATOM   3498  HZ2 LYS A 250      94.283  55.927  95.588  1.00 55.93           H
ATOM   3499  HZ3 LYS A 250      95.316  56.742  94.600  1.00 55.93           H
ATOM   3500  N   THR A 251      99.000  58.469  92.855  1.00 24.66           N
ATOM   3501  CA  THR A 251      98.386  59.685  92.351  1.00 18.93           C
ATOM   3502  C   THR A 251      96.905  59.428  92.098  1.00 23.53           C
ATOM   3503  O   THR A 251      96.544  58.619  91.242  1.00 26.67           O
ATOM   3504  CB  THR A 251      99.128  60.189  91.110  1.00 22.84           C
ATOM   3505  OG1 THR A 251     100.475  60.448  91.425  1.00 30.38           O
ATOM   3506  CG2 THR A 251      98.517  61.506  90.628  1.00 22.92           C
ATOM   3507  H   THR A 251      99.188  57.728  92.196  1.00 29.59           H
ATOM   3508  HA  THR A 251      98.497  60.454  93.116  1.00 22.72           H
ATOM   3509  HB  THR A 251      99.082  59.435  90.325  1.00 27.41           H
ATOM   3510  HG1 THR A 251     101.017  59.739  91.054  1.00 36.46           H
ATOM   3511 HG21 THR A 251      99.082  61.868  89.771  1.00 27.51           H
ATOM   3512 HG22 THR A 251      97.478  61.358  90.335  1.00 27.51           H
ATOM   3513 HG23 THR A 251      98.573  62.253  91.421  1.00 27.51           H
ATOM   3514  N   VAL A 252      96.058  60.144  92.843  1.00 19.71           N
ATOM   3515  CA  VAL A 252      94.632  60.237  92.572  1.00 23.55           C
ATOM   3516  C   VAL A 252      94.430  61.191  91.408  1.00 23.48           C
ATOM   3517  O   VAL A 252      94.954  62.303  91.431  1.00 21.03           O
ATOM   3518  CB  VAL A 252      93.872  60.751  93.804  1.00 16.02           C
ATOM   3519  CG1 VAL A 252      92.395  60.986  93.463  1.00 15.00           C
ATOM   3520  CG2 VAL A 252      93.972  59.730  94.933  1.00 21.89           C
ATOM   3521  H   VAL A 252      96.444  60.820  93.489  1.00 23.65           H
ATOM   3522  HA  VAL A 252      94.247  59.253  92.308  1.00 28.26           H
ATOM   3523  HB  VAL A 252      94.314  61.693  94.133  1.00 19.23           H
ATOM   3524 HG11 VAL A 252      91.850  61.277  94.356  1.00 18.00           H
ATOM   3525 HG12 VAL A 252      92.289  61.788  92.733  1.00 18.00           H
ATOM   3526 HG13 VAL A 252      91.954  60.074  93.061  1.00 18.00           H
ATOM   3527 HG21 VAL A 252      93.435  60.097  95.807  1.00 26.27           H
ATOM   3528 HG22 VAL A 252      93.538  58.785  94.608  1.00 26.27           H
ATOM   3529 HG23 VAL A 252      95.015  59.575  95.198  1.00 26.27           H
ATOM   3530  N   ARG A 253      93.623  60.770  90.432  1.00 19.98           N
ATOM   3531  CA  ARG A 253      93.177  61.651  89.369  1.00 22.38           C
ATOM   3532  C   ARG A 253      91.701  61.496  89.066  1.00 26.08           C
ATOM   3533  O   ARG A 253      91.209  60.387  88.869  1.00 30.30           O
ATOM   3534  CB  ARG A 253      94.059  61.502  88.138  1.00 24.76           C
ATOM   3535  CG  ARG A 253      94.092  60.101  87.509  1.00 38.74           C
ATOM   3536  CD  ARG A 253      95.453  59.423  87.675  1.00 38.24           C
ATOM   3537  NE  ARG A 253      96.540  60.281  87.205  1.00 31.25           N
ATOM   3538  CZ  ARG A 253      97.833  59.981  87.211  1.00 49.31           C
ATOM   3539  NH1 ARG A 253      98.286  58.805  87.644  1.00 36.03           N
ATOM   3540  NH2 ARG A 253      98.671  60.900  86.766  1.00 48.24           N1+
ATOM   3541  H   ARG A 253      93.246  59.833  90.465  1.00 23.97           H
ATOM   3542  HA  ARG A 253      93.315  62.660  89.729  1.00 26.86           H
ATOM   3543  HB2 ARG A 253      93.759  62.230  87.382  1.00 29.72           H
ATOM   3544  HB3 ARG A 253      95.055  61.767  88.486  1.00 29.72           H
ATOM   3545  HG2 ARG A 253      93.348  59.456  87.972  1.00 46.49           H
ATOM   3546  HG3 ARG A 253      93.849  60.182  86.450  1.00 46.49           H
ATOM   3547  HD2 ARG A 253      95.609  59.178  88.726  1.00 45.89           H
ATOM   3548  HD3 ARG A 253      95.459  58.507  87.084  1.00 45.89           H
ATOM   3549  HE  ARG A 253      96.282  61.196  86.858  1.00 37.50           H
ATOM   3550 HH11 ARG A 253      97.629  58.119  87.980  1.00 43.24           H
ATOM   3551 HH12 ARG A 253      99.273  58.601  87.627  1.00 43.24           H
ATOM   3552 HH21 ARG A 253      98.325  61.788  86.434  1.00 57.89           H
ATOM   3553 HH22 ARG A 253      99.654  60.698  86.747  1.00 57.89           H
ATOM   3554  N   VAL A 254      91.004  62.635  89.061  1.00 28.10           N
ATOM   3555  CA  VAL A 254      89.566  62.685  88.849  1.00 28.44           C
ATOM   3556  C   VAL A 254      89.220  63.774  87.835  1.00 27.61           C
ATOM   3557  O   VAL A 254      89.810  64.849  87.895  1.00 27.75           O
ATOM   3558  CB  VAL A 254      88.795  62.807  90.193  1.00 30.81           C
ATOM   3559  CG1 VAL A 254      89.546  63.540  91.304  1.00 24.32           C
ATOM   3560  CG2 VAL A 254      87.451  63.531  90.046  1.00 23.98           C
ATOM   3561  H   VAL A 254      91.482  63.503  89.263  1.00 33.72           H
ATOM   3562  HA  VAL A 254      89.275  61.729  88.428  1.00 34.13           H
ATOM   3563  HB  VAL A 254      88.592  61.800  90.552  1.00 36.98           H
ATOM   3564 HG11 VAL A 254      88.949  63.565  92.214  1.00 29.18           H
ATOM   3565 HG12 VAL A 254      90.497  63.059  91.526  1.00 29.18           H
ATOM   3566 HG13 VAL A 254      89.700  64.553  90.974  1.00 29.18           H
ATOM   3567 HG21 VAL A 254      86.924  63.536  90.998  1.00 28.77           H
ATOM   3568 HG22 VAL A 254      87.603  64.563  89.729  1.00 28.77           H
ATOM   3569 HG23 VAL A 254      86.837  63.010  89.317  1.00 28.77           H
ATOM   3570  N   PRO A 255      88.227  63.549  86.953  1.00 22.57           N
ATOM   3571  CA  PRO A 255      87.700  64.586  86.079  1.00 21.22           C
ATOM   3572  C   PRO A 255      86.998  65.635  86.922  1.00 19.55           C
ATOM   3573  O   PRO A 255      86.060  65.332  87.655  1.00 22.63           O
ATOM   3574  CB  PRO A 255      86.731  63.862  85.137  1.00 21.41           C
ATOM   3575  CG  PRO A 255      87.225  62.422  85.160  1.00 21.36           C
ATOM   3576  CD  PRO A 255      87.662  62.257  86.605  1.00 26.83           C
ATOM   3577  HA  PRO A 255      88.486  65.013  85.457  1.00 25.46           H
ATOM   3578  HB2 PRO A 255      85.739  63.879  85.587  1.00 25.69           H
ATOM   3579  HB3 PRO A 255      86.700  64.277  84.132  1.00 25.69           H
ATOM   3580  HG2 PRO A 255      86.424  61.720  84.946  1.00 25.63           H
ATOM   3581  HG3 PRO A 255      88.050  62.296  84.462  1.00 25.63           H
ATOM   3582  HD2 PRO A 255      86.813  62.027  87.246  1.00 32.20           H
ATOM   3583  HD3 PRO A 255      88.406  61.462  86.627  1.00 32.20           H
ATOM   3584  N   TYR A 256      87.498  66.863  86.831  1.00 22.49           N
ATOM   3585  CA  TYR A 256      87.045  67.997  87.613  1.00 22.24           C
ATOM   3586  C   TYR A 256      87.227  69.192  86.688  1.00 18.33           C
ATOM   3587  O   TYR A 256      88.364  69.598  86.459  1.00 20.29           O
ATOM   3588  CB  TYR A 256      87.891  68.104  88.899  1.00 16.97           C
ATOM   3589  CG  TYR A 256      87.551  69.238  89.857  1.00 20.54           C
ATOM   3590  CD1 TYR A 256      87.626  70.587  89.444  1.00 17.99           C
ATOM   3591  CD2 TYR A 256      87.262  68.955  91.209  1.00 19.43           C
ATOM   3592  CE1 TYR A 256      87.427  71.632  90.355  1.00 16.91           C
ATOM   3593  CE2 TYR A 256      87.044  70.007  92.122  1.00 18.39           C
ATOM   3594  CZ  TYR A 256      87.124  71.351  91.697  1.00 13.42           C
ATOM   3595  OH  TYR A 256      86.916  72.380  92.560  1.00 18.27           O
ATOM   3596  H   TYR A 256      88.278  67.023  86.205  1.00 26.98           H
ATOM   3597  HA  TYR A 256      86.002  67.862  87.889  1.00 26.69           H
ATOM   3598  HB2 TYR A 256      87.787  67.163  89.441  1.00 20.36           H
ATOM   3599  HB3 TYR A 256      88.941  68.208  88.620  1.00 20.36           H
ATOM   3600  HD1 TYR A 256      87.862  70.854  88.433  1.00 21.59           H
ATOM   3601  HD2 TYR A 256      87.232  67.932  91.559  1.00 23.31           H
ATOM   3602  HE1 TYR A 256      87.498  72.653  90.022  1.00 20.29           H
ATOM   3603  HE2 TYR A 256      86.831  69.786  93.155  1.00 22.07           H
ATOM   3604  HH  TYR A 256      86.975  72.102  93.479  1.00 21.93           H
ATOM   3605  N   PRO A 257      86.153  69.788  86.158  1.00 22.22           N
ATOM   3606  CA  PRO A 257      86.279  70.991  85.357  1.00 19.25           C
ATOM   3607  C   PRO A 257      86.484  72.182  86.289  1.00 21.51           C
ATOM   3608  O   PRO A 257      85.635  72.454  87.127  1.00 18.70           O
ATOM   3609  CB  PRO A 257      84.923  71.098  84.662  1.00 21.12           C
ATOM   3610  CG  PRO A 257      83.946  70.478  85.664  1.00 20.04           C
ATOM   3611  CD  PRO A 257      84.775  69.336  86.243  1.00 22.23           C
ATOM   3612  HA  PRO A 257      87.041  70.890  84.583  1.00 23.10           H
ATOM   3613  HB2 PRO A 257      84.657  72.111  84.362  1.00 25.34           H
ATOM   3614  HB3 PRO A 257      84.962  70.448  83.790  1.00 25.34           H
ATOM   3615  HG2 PRO A 257      83.652  71.194  86.431  1.00 24.05           H
ATOM   3616  HG3 PRO A 257      83.068  70.076  85.163  1.00 24.05           H
ATOM   3617  HD2 PRO A 257      84.469  69.160  87.273  1.00 26.68           H
ATOM   3618  HD3 PRO A 257      84.641  68.453  85.623  1.00 26.68           H
ATOM   3619  N   LYS A 258      87.595  72.902  86.135  1.00 10.42           N
ATOM   3620  CA  LYS A 258      87.864  74.172  86.800  1.00 19.36           C
ATOM   3621  C   LYS A 258      87.210  75.292  85.987  1.00 22.43           C
ATOM   3622  O   LYS A 258      86.754  75.052  84.873  1.00 18.30           O
ATOM   3623  CB  LYS A 258      89.376  74.362  86.945  1.00 16.36           C
ATOM   3624  CG  LYS A 258      89.986  73.518  88.072  1.00 17.79           C
ATOM   3625  CD  LYS A 258      91.505  73.732  88.103  1.00 21.40           C
ATOM   3626  CE  LYS A 258      92.247  72.824  89.079  1.00 20.31           C
ATOM   3627  NZ  LYS A 258      91.968  73.197  90.461  1.00 13.13           N1+
ATOM   3628  H   LYS A 258      88.237  72.627  85.407  1.00 12.50           H
ATOM   3629  HA  LYS A 258      87.432  74.176  87.796  1.00 23.24           H
ATOM   3630  HB2 LYS A 258      89.875  74.167  85.994  1.00 19.63           H
ATOM   3631  HB3 LYS A 258      89.545  75.401  87.211  1.00 19.63           H
ATOM   3632  HG2 LYS A 258      89.542  73.820  89.021  1.00 21.35           H
ATOM   3633  HG3 LYS A 258      89.778  72.461  87.900  1.00 21.35           H
ATOM   3634  HD2 LYS A 258      91.909  73.529  87.119  1.00 25.69           H
ATOM   3635  HD3 LYS A 258      91.715  74.773  88.350  1.00 25.69           H
ATOM   3636  HE2 LYS A 258      91.932  71.792  88.918  1.00 24.37           H
ATOM   3637  HE3 LYS A 258      93.320  72.903  88.904  1.00 24.37           H
ATOM   3638  HZ1 LYS A 258      92.824  73.427  90.944  1.00 15.76           H
ATOM   3639  HZ2 LYS A 258      91.347  73.990  90.497  1.00 15.76           H
ATOM   3640  HZ3 LYS A 258      91.532  72.425  90.941  1.00 15.76           H
ATOM   3641  N   ALA A 259      87.080  76.493  86.552  1.00 20.97           N
ATOM   3642  CA  ALA A 259      86.387  77.601  85.897  1.00 20.11           C
ATOM   3643  C   ALA A 259      86.870  77.785  84.453  1.00 27.37           C
ATOM   3644  O   ALA A 259      88.068  77.884  84.194  1.00 28.11           O
ATOM   3645  CB  ALA A 259      86.624  78.880  86.685  1.00 29.08           C
ATOM   3646  H   ALA A 259      87.386  76.615  87.508  1.00 25.17           H
ATOM   3647  HA  ALA A 259      85.319  77.398  85.893  1.00 24.13           H
ATOM   3648  HB1 ALA A 259      86.131  79.717  86.193  1.00 34.89           H
ATOM   3649  HB2 ALA A 259      86.258  78.775  87.708  1.00 34.89           H
ATOM   3650  HB3 ALA A 259      87.691  79.058  86.685  1.00 34.89           H
ATOM   3651  N   GLY A 260      85.927  77.798  83.511  1.00 19.11           N
ATOM   3652  CA  GLY A 260      86.194  77.998  82.094  1.00 15.92           C
ATOM   3653  C   GLY A 260      86.681  76.748  81.354  1.00 21.87           C
ATOM   3654  O   GLY A 260      86.819  76.809  80.135  1.00 21.11           O
ATOM   3655  H   GLY A 260      84.962  77.682  83.795  1.00 22.93           H
ATOM   3656  HA2 GLY A 260      85.270  78.334  81.626  1.00 19.10           H
ATOM   3657  HA3 GLY A 260      86.962  78.764  81.989  1.00 19.10           H
ATOM   3658  N   ALA A 261      86.953  75.635  82.052  1.00 24.47           N
ATOM   3659  CA  ALA A 261      87.421  74.381  81.460  1.00 27.37           C
ATOM   3660  C   ALA A 261      86.327  73.694  80.642  1.00 29.71           C
ATOM   3661  O   ALA A 261      85.235  74.225  80.493  1.00 25.47           O
ATOM   3662  CB  ALA A 261      87.942  73.446  82.558  1.00 32.74           C
ATOM   3663  H   ALA A 261      86.811  75.643  83.053  1.00 29.36           H
ATOM   3664  HA  ALA A 261      88.254  74.601  80.795  1.00 32.85           H
ATOM   3665  HB1 ALA A 261      88.338  72.537  82.110  1.00 39.28           H
ATOM   3666  HB2 ALA A 261      88.742  73.934  83.115  1.00 39.28           H
ATOM   3667  HB3 ALA A 261      87.131  73.165  83.229  1.00 39.28           H
ATOM   3668  N   VAL A 262      86.618  72.526  80.070  1.00 28.41           N
ATOM   3669  CA  VAL A 262      85.613  71.740  79.370  1.00 20.29           C
ATOM   3670  C   VAL A 262      84.797  70.965  80.398  1.00 20.85           C
ATOM   3671  O   VAL A 262      85.354  70.210  81.193  1.00 19.67           O
ATOM   3672  CB  VAL A 262      86.273  70.826  78.335  1.00 23.53           C
ATOM   3673  CG1 VAL A 262      85.238  69.897  77.690  1.00 22.41           C
ATOM   3674  CG2 VAL A 262      86.935  71.670  77.237  1.00 21.07           C
ATOM   3675  H   VAL A 262      87.526  72.111  80.223  1.00 34.09           H
ATOM   3676  HA  VAL A 262      84.953  72.416  78.826  1.00 24.35           H
ATOM   3677  HB  VAL A 262      87.031  70.228  78.839  1.00 28.24           H
ATOM   3678 HG11 VAL A 262      85.721  69.321  76.911  1.00 26.90           H
ATOM   3679 HG12 VAL A 262      84.826  69.211  78.430  1.00 26.90           H
ATOM   3680 HG13 VAL A 262      84.436  70.482  77.242  1.00 26.90           H
ATOM   3681 HG21 VAL A 262      87.416  71.016  76.511  1.00 25.28           H
ATOM   3682 HG22 VAL A 262      86.186  72.280  76.735  1.00 25.28           H
ATOM   3683 HG23 VAL A 262      87.692  72.323  77.664  1.00 25.28           H
ATOM   3684  N   ASN A 263      83.478  71.173  80.363  1.00 22.69           N
ATOM   3685  CA  ASN A 263      82.524  70.468  81.195  1.00 21.56           C
ATOM   3686  C   ASN A 263      82.136  69.121  80.611  1.00 24.88           C
ATOM   3687  O   ASN A 263      82.296  68.906  79.410  1.00 31.90           O
ATOM   3688  CB  ASN A 263      81.269  71.346  81.345  1.00 19.60           C
ATOM   3689  CG  ASN A 263      81.388  72.309  82.499  1.00 20.39           C
ATOM   3690  OD1 ASN A 263      82.182  72.107  83.404  1.00 24.25           O
ATOM   3691  ND2 ASN A 263      80.528  73.314  82.528  1.00 19.71           N
ATOM   3692  H   ASN A 263      83.103  71.807  79.670  1.00 27.23           H
ATOM   3693  HA  ASN A 263      82.975  70.284  82.170  1.00 25.87           H
ATOM   3694  HB2 ASN A 263      81.068  71.898  80.427  1.00 23.52           H
ATOM   3695  HB3 ASN A 263      80.404  70.715  81.548  1.00 23.52           H
ATOM   3696 HD21 ASN A 263      80.540  73.962  83.302  1.00 23.66           H
ATOM   3697 HD22 ASN A 263      79.866  73.424  81.776  1.00 23.66           H
ATOM   3698  N   PRO A 264      81.566  68.229  81.437  1.00 28.35           N
ATOM   3699  CA  PRO A 264      81.005  67.007  80.917  1.00 25.48           C
ATOM   3700  C   PRO A 264      79.723  67.339  80.169  1.00 30.00           C
ATOM   3701  O   PRO A 264      78.970  68.230  80.570  1.00 17.25           O
ATOM   3702  CB  PRO A 264      80.692  66.182  82.164  1.00 20.51           C
ATOM   3703  CG  PRO A 264      80.293  67.264  83.162  1.00 15.17           C
ATOM   3704  CD  PRO A 264      81.347  68.326  82.875  1.00 27.65           C
ATOM   3705  HA  PRO A 264      81.736  66.458  80.326  1.00 30.58           H
ATOM   3706  HB2 PRO A 264      79.938  65.407  82.026  1.00 24.61           H
ATOM   3707  HB3 PRO A 264      81.634  65.743  82.490  1.00 24.61           H
ATOM   3708  HG2 PRO A 264      79.277  67.599  82.973  1.00 18.20           H
ATOM   3709  HG3 PRO A 264      80.383  66.953  84.193  1.00 18.20           H
ATOM   3710  HD2 PRO A 264      80.948  69.290  83.186  1.00 33.18           H
ATOM   3711  HD3 PRO A 264      82.269  68.078  83.400  1.00 33.18           H
ATOM   3712  N   THR A 265      79.466  66.598  79.096  1.00 31.16           N
ATOM   3713  CA  THR A 265      78.187  66.653  78.405  1.00 27.22           C
ATOM   3714  C   THR A 265      77.281  65.616  79.058  1.00 26.43           C
ATOM   3715  O   THR A 265      77.742  64.700  79.737  1.00 23.61           O
ATOM   3716  CB  THR A 265      78.369  66.391  76.905  1.00 31.24           C
ATOM   3717  OG1 THR A 265      78.926  65.120  76.715  1.00 28.63           O
ATOM   3718  CG2 THR A 265      79.247  67.459  76.246  1.00 26.07           C
ATOM   3719  H   THR A 265      80.096  65.846  78.850  1.00 37.39           H
ATOM   3720  HA  THR A 265      77.737  67.640  78.511  1.00 32.66           H
ATOM   3721  HB  THR A 265      77.387  66.395  76.433  1.00 37.48           H
ATOM   3722  HG1 THR A 265      79.159  64.998  75.791  1.00 34.36           H
ATOM   3723 HG21 THR A 265      79.367  67.225  75.188  1.00 31.28           H
ATOM   3724 HG22 THR A 265      78.774  68.435  76.354  1.00 31.28           H
ATOM   3725 HG23 THR A 265      80.237  67.475  76.701  1.00 31.28           H
ATOM   3726  N   VAL A 266      75.975  65.796  78.883  1.00 34.44           N
ATOM   3727  CA  VAL A 266      74.970  64.942  79.485  1.00 27.15           C
ATOM   3728  C   VAL A 266      73.907  64.561  78.467  1.00 25.92           C
ATOM   3729  O   VAL A 266      73.643  65.286  77.511  1.00 25.74           O
ATOM   3730  CB  VAL A 266      74.393  65.586  80.759  1.00 22.69           C
ATOM   3731  CG1 VAL A 266      73.613  66.863  80.437  1.00 28.22           C
ATOM   3732  CG2 VAL A 266      73.483  64.616  81.529  1.00 29.54           C
ATOM   3733  H   VAL A 266      75.659  66.558  78.302  1.00 41.33           H
ATOM   3734  HA  VAL A 266      75.474  64.040  79.785  1.00 32.57           H
ATOM   3735  HB  VAL A 266      75.226  65.853  81.410  1.00 27.22           H
ATOM   3736 HG11 VAL A 266      73.227  67.296  81.358  1.00 33.86           H
ATOM   3737 HG12 VAL A 266      74.272  67.588  79.961  1.00 33.86           H
ATOM   3738 HG13 VAL A 266      72.784  66.636  79.771  1.00 33.86           H
ATOM   3739 HG21 VAL A 266      73.144  65.078  82.452  1.00 35.45           H
ATOM   3740 HG22 VAL A 266      72.599  64.360  80.951  1.00 35.45           H
ATOM   3741 HG23 VAL A 266      74.034  63.705  81.769  1.00 35.45           H
ATOM   3742  N   LYS A 267      73.309  63.395  78.691  1.00 27.12           N
ATOM   3743  CA  LYS A 267      72.152  62.878  77.985  1.00 27.94           C
ATOM   3744  C   LYS A 267      71.183  62.309  79.005  1.00 24.75           C
ATOM   3745  O   LYS A 267      71.580  61.951  80.107  1.00 22.42           O
ATOM   3746  CB  LYS A 267      72.603  61.777  77.025  1.00 25.76           C
ATOM   3747  CG  LYS A 267      73.354  62.347  75.819  1.00 25.84           C
ATOM   3748  CD  LYS A 267      73.808  61.189  74.936  1.00 29.17           C
ATOM   3749  CE  LYS A 267      74.519  61.716  73.703  1.00 30.16           C
ATOM   3750  NZ  LYS A 267      75.186  60.617  72.994  1.00 35.06           N1+
ATOM   3751  H   LYS A 267      73.617  62.867  79.497  1.00 32.54           H
ATOM   3752  HA  LYS A 267      71.653  63.676  77.436  1.00 33.52           H
ATOM   3753  HB2 LYS A 267      73.235  61.066  77.558  1.00 30.91           H
ATOM   3754  HB3 LYS A 267      71.721  61.253  76.658  1.00 30.91           H
ATOM   3755  HG2 LYS A 267      72.699  63.017  75.261  1.00 31.01           H
ATOM   3756  HG3 LYS A 267      74.231  62.901  76.154  1.00 31.01           H
ATOM   3757  HD2 LYS A 267      74.488  60.552  75.500  1.00 35.01           H
ATOM   3758  HD3 LYS A 267      72.940  60.610  74.625  1.00 35.01           H
ATOM   3759  HE2 LYS A 267      73.784  62.185  73.048  1.00 36.20           H
ATOM   3760  HE3 LYS A 267      75.258  62.459  74.004  1.00 36.20           H
ATOM   3761  HZ1 LYS A 267      75.665  60.973  72.180  1.00 42.07           H
ATOM   3762  HZ2 LYS A 267      75.865  60.189  73.607  1.00 42.07           H
ATOM   3763  HZ3 LYS A 267      74.501  59.932  72.716  1.00 42.07           H
ATOM   3764  N   PHE A 268      69.910  62.233  78.632  1.00 25.84           N
ATOM   3765  CA  PHE A 268      68.852  61.703  79.469  1.00 31.60           C
ATOM   3766  C   PHE A 268      68.095  60.642  78.693  1.00 27.85           C
ATOM   3767  O   PHE A 268      67.706  60.872  77.553  1.00 36.89           O
ATOM   3768  CB  PHE A 268      67.903  62.834  79.859  1.00 30.82           C
ATOM   3769  CG  PHE A 268      66.935  62.392  80.925  1.00 25.87           C
ATOM   3770  CD1 PHE A 268      67.364  62.332  82.259  1.00 32.56           C
ATOM   3771  CD2 PHE A 268      65.625  62.004  80.592  1.00 33.66           C
ATOM   3772  CE1 PHE A 268      66.450  62.000  83.266  1.00 37.74           C
ATOM   3773  CE2 PHE A 268      64.710  61.680  81.606  1.00 34.12           C
ATOM   3774  CZ  PHE A 268      65.117  61.731  82.945  1.00 23.31           C
ATOM   3775  H   PHE A 268      69.658  62.543  77.706  1.00 31.01           H
ATOM   3776  HA  PHE A 268      69.267  61.262  80.376  1.00 37.92           H
ATOM   3777  HB2 PHE A 268      68.483  63.674  80.245  1.00 36.98           H
ATOM   3778  HB3 PHE A 268      67.351  63.170  78.980  1.00 36.98           H
ATOM   3779  HD1 PHE A 268      68.391  62.545  82.513  1.00 39.07           H
ATOM   3780  HD2 PHE A 268      65.303  62.007  79.566  1.00 40.39           H
ATOM   3781  HE1 PHE A 268      66.762  61.963  84.292  1.00 45.29           H
ATOM   3782  HE2 PHE A 268      63.691  61.429  81.359  1.00 40.94           H
ATOM   3783  HZ  PHE A 268      64.423  61.521  83.739  1.00 27.98           H
ATOM   3784  N   PHE A 269      67.852  59.500  79.330  1.00 35.47           N
ATOM   3785  CA  PHE A 269      67.137  58.381  78.752  1.00 34.33           C
ATOM   3786  C   PHE A 269      66.088  57.877  79.732  1.00 32.74           C
ATOM   3787  O   PHE A 269      66.154  58.130  80.933  1.00 33.15           O
ATOM   3788  CB  PHE A 269      68.106  57.244  78.418  1.00 35.37           C
ATOM   3789  CG  PHE A 269      69.318  57.619  77.592  1.00 35.70           C
ATOM   3790  CD1 PHE A 269      70.474  58.106  78.228  1.00 33.73           C
ATOM   3791  CD2 PHE A 269      69.303  57.463  76.193  1.00 36.78           C
ATOM   3792  CE1 PHE A 269      71.608  58.439  77.471  1.00 34.95           C
ATOM   3793  CE2 PHE A 269      70.443  57.790  75.438  1.00 30.10           C
ATOM   3794  CZ  PHE A 269      71.597  58.275  76.077  1.00 33.03           C
ATOM   3795  H   PHE A 269      68.155  59.402  80.290  1.00 42.56           H
ATOM   3796  HA  PHE A 269      66.642  58.699  77.841  1.00 41.20           H
ATOM   3797  HB2 PHE A 269      68.451  56.812  79.353  1.00 42.45           H
ATOM   3798  HB3 PHE A 269      67.541  56.494  77.872  1.00 42.45           H
ATOM   3799  HD1 PHE A 269      70.488  58.234  79.302  1.00 40.48           H
ATOM   3800  HD2 PHE A 269      68.420  57.083  75.699  1.00 44.14           H
ATOM   3801  HE1 PHE A 269      72.485  58.830  77.960  1.00 41.94           H
ATOM   3802  HE2 PHE A 269      70.433  57.664  74.367  1.00 36.12           H
ATOM   3803  HZ  PHE A 269      72.471  58.533  75.500  1.00 39.63           H
ATOM   3804  N   VAL A 270      65.117  57.151  79.186  1.00 30.96           N
ATOM   3805  CA  VAL A 270      64.051  56.508  79.923  1.00 33.81           C
ATOM   3806  C   VAL A 270      63.898  55.113  79.348  1.00 36.46           C
ATOM   3807  O   VAL A 270      63.731  54.952  78.140  1.00 38.06           O
ATOM   3808  CB  VAL A 270      62.738  57.293  79.795  1.00 34.63           C
ATOM   3809  CG1 VAL A 270      61.690  56.628  80.698  1.00 31.20           C
ATOM   3810  CG2 VAL A 270      62.894  58.761  80.204  1.00 32.98           C
ATOM   3811  H   VAL A 270      65.119  57.025  78.184  1.00 37.16           H
ATOM   3812  HA  VAL A 270      64.320  56.431  80.975  1.00 40.57           H
ATOM   3813  HB  VAL A 270      62.401  57.254  78.758  1.00 41.56           H
ATOM   3814 HG11 VAL A 270      60.760  57.181  80.637  1.00 37.44           H
ATOM   3815 HG12 VAL A 270      61.499  55.603  80.383  1.00 37.44           H
ATOM   3816 HG13 VAL A 270      62.028  56.629  81.733  1.00 37.44           H
ATOM   3817 HG21 VAL A 270      61.932  59.266  80.122  1.00 39.57           H
ATOM   3818 HG22 VAL A 270      63.250  58.826  81.231  1.00 39.57           H
ATOM   3819 HG23 VAL A 270      63.601  59.266  79.546  1.00 39.57           H
ATOM   3820  N   VAL A 271      63.923  54.114  80.224  1.00 35.92           N
ATOM   3821  CA  VAL A 271      63.738  52.721  79.850  1.00 39.52           C
ATOM   3822  C   VAL A 271      62.499  52.172  80.547  1.00 32.24           C
ATOM   3823  O   VAL A 271      62.209  52.546  81.679  1.00 27.18           O
ATOM   3824  CB  VAL A 271      65.015  51.932  80.180  1.00 32.76           C
ATOM   3825  CG1 VAL A 271      65.161  51.624  81.671  1.00 35.84           C
ATOM   3826  CG2 VAL A 271      65.041  50.621  79.400  1.00 40.13           C
ATOM   3827  H   VAL A 271      64.035  54.326  81.208  1.00 43.11           H
ATOM   3828  HA  VAL A 271      63.571  52.647  78.776  1.00 47.42           H
ATOM   3829  HB  VAL A 271      65.876  52.527  79.876  1.00 39.31           H
ATOM   3830 HG11 VAL A 271      66.091  51.092  81.857  1.00 43.00           H
ATOM   3831 HG12 VAL A 271      65.195  52.561  82.211  1.00 43.00           H
ATOM   3832 HG13 VAL A 271      64.332  51.019  82.036  1.00 43.00           H
ATOM   3833 HG21 VAL A 271      65.964  50.096  79.627  1.00 48.15           H
ATOM   3834 HG22 VAL A 271      64.192  49.994  79.668  1.00 48.15           H
ATOM   3835 HG23 VAL A 271      65.011  50.836  78.335  1.00 48.15           H
ATOM   3836  N   ASN A 272      61.785  51.270  79.869  1.00 38.22           N
ATOM   3837  CA  ASN A 272      60.708  50.499  80.466  1.00 40.13           C
ATOM   3838  C   ASN A 272      61.280  49.203  81.065  1.00 36.86           C
ATOM   3839  O   ASN A 272      61.822  48.365  80.343  1.00 36.54           O
ATOM   3840  CB  ASN A 272      59.629  50.235  79.411  1.00 48.62           C
ATOM   3841  CG  ASN A 272      58.370  49.622  80.025  1.00 46.19           C
ATOM   3842  OD1 ASN A 272      58.409  49.003  81.078  1.00 44.99           O
ATOM   3843  ND2 ASN A 272      57.238  49.705  79.347  1.00 45.06           N
ATOM   3844  H   ASN A 272      62.088  51.010  78.942  1.00 45.87           H
ATOM   3845  HA  ASN A 272      60.244  51.090  81.259  1.00 48.16           H
ATOM   3846  HB2 ASN A 272      59.378  51.165  78.901  1.00 58.34           H
ATOM   3847  HB3 ASN A 272      60.038  49.539  78.678  1.00 58.34           H
ATOM   3848 HD21 ASN A 272      56.402  49.294  79.737  1.00 54.08           H
ATOM   3849 HD22 ASN A 272      57.211  50.194  78.466  1.00 54.08           H
ATOM   3850  N   THR A 273      61.118  49.051  82.383  1.00 34.67           N
ATOM   3851  CA  THR A 273      61.587  47.928  83.194  1.00 38.44           C
ATOM   3852  C   THR A 273      60.534  46.815  83.395  1.00 47.90           C
ATOM   3853  O   THR A 273      60.734  45.918  84.214  1.00 48.53           O
ATOM   3854  CB  THR A 273      62.084  48.395  84.558  1.00 40.39           C
ATOM   3855  OG1 THR A 273      61.007  48.905  85.288  1.00 39.04           O
ATOM   3856  CG2 THR A 273      63.208  49.422  84.459  1.00 46.45           C
ATOM   3857  H   THR A 273      60.632  49.785  82.878  1.00 41.61           H
ATOM   3858  HA  THR A 273      62.469  47.534  82.712  1.00 46.13           H
ATOM   3859  HB  THR A 273      62.469  47.525  85.091  1.00 48.47           H
ATOM   3860  HG1 THR A 273      60.602  49.626  84.796  1.00 46.85           H
ATOM   3861 HG21 THR A 273      63.546  49.676  85.462  1.00 55.74           H
ATOM   3862 HG22 THR A 273      64.037  48.996  83.896  1.00 55.74           H
ATOM   3863 HG23 THR A 273      62.849  50.330  83.976  1.00 55.74           H
ATOM   3864  N   ASP A 274      59.418  46.865  82.669  1.00 53.23           N
ATOM   3865  CA  ASP A 274      58.460  45.771  82.519  1.00 57.68           C
ATOM   3866  C   ASP A 274      58.567  45.089  81.143  1.00 49.96           C
ATOM   3867  O   ASP A 274      58.048  43.988  80.956  1.00 51.56           O
ATOM   3868  CB  ASP A 274      57.042  46.296  82.787  1.00 46.62           C
ATOM   3869  CG  ASP A 274      56.836  46.709  84.241  1.00 55.05           C
ATOM   3870  OD1 ASP A 274      57.301  45.962  85.130  1.00 59.65           O
ATOM   3871  OD2 ASP A 274      56.181  47.747  84.457  1.00 56.82           O1-
ATOM   3872  H   ASP A 274      59.249  47.688  82.108  1.00 63.88           H
ATOM   3873  HA  ASP A 274      58.677  45.008  83.267  1.00 69.22           H
ATOM   3874  HB2 ASP A 274      56.793  47.120  82.116  1.00 55.94           H
ATOM   3875  HB3 ASP A 274      56.351  45.477  82.590  1.00 55.94           H
ATOM   3876  N   SER A 275      59.223  45.752  80.180  1.00 44.54           N
ATOM   3877  CA  SER A 275      59.287  45.366  78.775  1.00 49.72           C
ATOM   3878  C   SER A 275      60.688  44.865  78.353  1.00 62.32           C
ATOM   3879  O   SER A 275      61.073  44.998  77.188  1.00 62.85           O
ATOM   3880  CB  SER A 275      58.809  46.578  77.962  1.00 49.92           C
ATOM   3881  OG  SER A 275      58.771  46.295  76.579  1.00 70.42           O
ATOM   3882  H   SER A 275      59.626  46.646  80.422  1.00 53.45           H
ATOM   3883  HA  SER A 275      58.576  44.557  78.606  1.00 59.66           H
ATOM   3884  HB2 SER A 275      57.806  46.861  78.288  1.00 59.90           H
ATOM   3885  HB3 SER A 275      59.493  47.408  78.136  1.00 59.90           H
ATOM   3886  HG  SER A 275      59.638  45.954  76.331  1.00 84.51           H
ATOM   3887  N   LEU A 276      61.453  44.263  79.275  1.00 54.41           N
ATOM   3888  CA  LEU A 276      62.798  43.746  79.004  1.00 62.75           C
ATOM   3889  C   LEU A 276      62.829  42.225  79.088  1.00 63.03           C
ATOM   3890  O   LEU A 276      62.272  41.616  80.003  1.00 59.62           O
ATOM   3891  CB  LEU A 276      63.896  44.400  79.861  1.00 63.78           C
ATOM   3892  CG  LEU A 276      63.782  44.282  81.392  1.00 62.04           C
ATOM   3893  CD1 LEU A 276      65.000  44.955  82.027  1.00 59.88           C
ATOM   3894  CD2 LEU A 276      62.606  45.078  81.921  1.00 63.07           C
ATOM   3895  H   LEU A 276      61.080  44.125  80.205  1.00 65.29           H
ATOM   3896  HA  LEU A 276      63.063  44.008  77.979  1.00 75.30           H
ATOM   3897  HB2 LEU A 276      64.843  43.944  79.564  1.00 76.53           H
ATOM   3898  HB3 LEU A 276      63.951  45.455  79.590  1.00 76.53           H
ATOM   3899  HG  LEU A 276      63.704  43.238  81.701  1.00 74.45           H
ATOM   3900 HD11 LEU A 276      64.963  44.852  83.114  1.00 71.85           H
ATOM   3901 HD12 LEU A 276      65.894  44.489  81.640  1.00 71.85           H
ATOM   3902 HD13 LEU A 276      65.027  46.014  81.770  1.00 71.85           H
ATOM   3903 HD21 LEU A 276      62.704  45.172  82.999  1.00 75.69           H
ATOM   3904 HD22 LEU A 276      62.634  46.049  81.439  1.00 75.69           H
ATOM   3905 HD23 LEU A 276      61.654  44.618  81.703  1.00 75.69           H
ATOM   3906  N   SER A 277      63.477  41.643  78.075  1.00 64.48           N
ATOM   3907  CA  SER A 277      63.548  40.209  77.832  1.00 68.59           C
ATOM   3908  C   SER A 277      64.563  39.514  78.735  1.00 69.70           C
ATOM   3909  O   SER A 277      64.173  39.072  79.812  1.00 76.47           O
ATOM   3910  CB  SER A 277      63.777  39.950  76.340  1.00 69.85           C
ATOM   3911  OG  SER A 277      64.886  40.665  75.843  1.00 63.16           O
ATOM   3912  H   SER A 277      63.884  42.248  77.377  1.00 77.38           H
ATOM   3913  HA  SER A 277      62.575  39.779  78.065  1.00 82.31           H
ATOM   3914  HB2 SER A 277      63.958  38.885  76.183  1.00 83.82           H
ATOM   3915  HB3 SER A 277      62.877  40.243  75.808  1.00 83.82           H
ATOM   3916  HG  SER A 277      64.771  41.608  75.999  1.00 75.80           H
ATOM   3917  N   SER A 278      65.811  39.408  78.250  1.00 64.49           N
ATOM   3918  CA  SER A 278      66.980  38.650  78.721  1.00 66.03           C
ATOM   3919  C   SER A 278      67.855  38.261  77.516  1.00 66.88           C
ATOM   3920  O   SER A 278      69.038  37.959  77.671  1.00 59.90           O
ATOM   3921  CB  SER A 278      66.602  37.366  79.474  1.00 61.19           C
ATOM   3922  OG  SER A 278      65.929  36.467  78.616  1.00 66.94           O
ATOM   3923  H   SER A 278      65.950  39.822  77.338  1.00 77.38           H
ATOM   3924  HA  SER A 278      67.561  39.295  79.380  1.00 79.23           H
ATOM   3925  HB2 SER A 278      67.508  36.897  79.858  1.00 73.43           H
ATOM   3926  HB3 SER A 278      65.962  37.596  80.321  1.00 73.43           H
ATOM   3927  HG  SER A 278      65.704  35.679  79.115  1.00 80.33           H
ATOM   3928  N   VAL A 279      67.227  38.213  76.332  1.00 63.07           N
ATOM   3929  CA  VAL A 279      67.835  37.946  75.043  1.00 57.90           C
ATOM   3930  C   VAL A 279      68.197  39.281  74.428  1.00 63.97           C
ATOM   3931  O   VAL A 279      69.357  39.507  74.141  1.00 70.43           O
ATOM   3932  CB  VAL A 279      66.879  37.164  74.124  1.00 60.16           C
ATOM   3933  CG1 VAL A 279      67.580  36.840  72.792  1.00 68.22           C
ATOM   3934  CG2 VAL A 279      66.418  35.868  74.801  1.00 67.32           C
ATOM   3935  H   VAL A 279      66.250  38.460  76.319  1.00 75.68           H
ATOM   3936  HA  VAL A 279      68.745  37.362  75.184  1.00 69.48           H
ATOM   3937  HB  VAL A 279      65.999  37.775  73.916  1.00 72.20           H
ATOM   3938 HG11 VAL A 279      66.906  36.285  72.142  1.00 81.87           H
ATOM   3939 HG12 VAL A 279      67.868  37.758  72.278  1.00 81.87           H
ATOM   3940 HG13 VAL A 279      68.476  36.246  72.976  1.00 81.87           H
ATOM   3941 HG21 VAL A 279      65.757  35.318  74.133  1.00 80.78           H
ATOM   3942 HG22 VAL A 279      67.284  35.253  75.049  1.00 80.78           H
ATOM   3943 HG23 VAL A 279      65.869  36.095  75.715  1.00 80.78           H
ATOM   3944  N   THR A 280      67.210  40.160  74.259  1.00 63.30           N
ATOM   3945  CA  THR A 280      67.351  41.477  73.660  1.00 63.81           C
ATOM   3946  C   THR A 280      67.793  42.455  74.743  1.00 64.21           C
ATOM   3947  O   THR A 280      67.098  42.604  75.752  1.00 67.42           O
ATOM   3948  CB  THR A 280      66.005  41.899  73.048  1.00 59.57           C
ATOM   3949  OG1 THR A 280      65.427  40.838  72.316  1.00 59.62           O
ATOM   3950  CG2 THR A 280      66.187  43.080  72.095  1.00 66.62           C
ATOM   3951  H   THR A 280      66.295  39.926  74.614  1.00 75.96           H
ATOM   3952  HA  THR A 280      68.093  41.410  72.863  1.00 76.58           H
ATOM   3953  HB  THR A 280      65.321  42.199  73.842  1.00 71.49           H
ATOM   3954  HG1 THR A 280      64.586  41.137  71.968  1.00 71.54           H
ATOM   3955 HG21 THR A 280      65.221  43.376  71.687  1.00 79.95           H
ATOM   3956 HG22 THR A 280      66.623  43.925  72.625  1.00 79.95           H
ATOM   3957 HG23 THR A 280      66.843  42.788  71.275  1.00 79.95           H
ATOM   3958  N   ASN A 281      68.839  43.199  74.450  1.00 62.70           N
ATOM   3959  CA  ASN A 281      69.189  44.379  75.260  1.00 57.47           C
ATOM   3960  C   ASN A 281      68.047  45.369  75.381  1.00 50.78           C
ATOM   3961  O   ASN A 281      67.213  45.525  74.509  1.00 51.55           O
ATOM   3962  CB  ASN A 281      70.408  45.072  74.646  1.00 56.63           C
ATOM   3963  CG  ASN A 281      71.625  44.190  74.665  1.00 53.85           C
ATOM   3964  OD1 ASN A 281      71.939  43.542  75.642  1.00 52.01           O
ATOM   3965  ND2 ASN A 281      72.463  44.424  73.643  1.00 58.09           N
ATOM   3966  H   ASN A 281      69.072  43.378  73.474  1.00 75.24           H
ATOM   3967  HA  ASN A 281      69.430  44.042  76.273  1.00 68.96           H
ATOM   3968  HB2 ASN A 281      70.651  45.961  75.224  1.00 67.95           H
ATOM   3969  HB3 ASN A 281      70.182  45.408  73.633  1.00 67.95           H
ATOM   3970 HD21 ASN A 281      72.113  44.888  72.820  1.00 69.71           H
ATOM   3971  N   ALA A 282      67.992  46.025  76.559  1.00 54.86           N
ATOM   3972  CA  ALA A 282      66.981  47.030  76.854  1.00 51.67           C
ATOM   3973  C   ALA A 282      67.060  48.214  75.884  1.00 48.37           C
ATOM   3974  O   ALA A 282      68.148  48.663  75.521  1.00 46.89           O
ATOM   3975  CB  ALA A 282      67.152  47.523  78.288  1.00 47.45           C
ATOM   3976  H   ALA A 282      68.767  45.920  77.199  1.00 65.84           H
ATOM   3977  HA  ALA A 282      66.000  46.562  76.774  1.00 62.01           H
ATOM   3978  HB1 ALA A 282      66.363  48.239  78.499  1.00 56.94           H
ATOM   3979  HB2 ALA A 282      67.064  46.688  78.983  1.00 56.94           H
ATOM   3980  HB3 ALA A 282      68.121  48.007  78.408  1.00 56.94           H
ATOM   3981  N   THR A 283      65.885  48.718  75.486  1.00 50.65           N
ATOM   3982  CA  THR A 283      65.745  49.867  74.598  1.00 53.97           C
ATOM   3983  C   THR A 283      65.419  51.104  75.429  1.00 55.18           C
ATOM   3984  O   THR A 283      64.289  51.265  75.896  1.00 51.49           O
ATOM   3985  CB  THR A 283      64.687  49.592  73.516  1.00 45.60           C
ATOM   3986  OG1 THR A 283      65.116  48.552  72.666  1.00 56.29           O
ATOM   3987  CG2 THR A 283      64.450  50.828  72.642  1.00 48.33           C
ATOM   3988  H   THR A 283      65.037  48.315  75.857  1.00 60.78           H
ATOM   3989  HA  THR A 283      66.699  50.015  74.089  1.00 64.76           H
ATOM   3990  HB  THR A 283      63.752  49.301  73.994  1.00 54.72           H
ATOM   3991  HG1 THR A 283      64.442  48.404  72.000  1.00 67.55           H
ATOM   3992 HG21 THR A 283      63.707  50.610  71.878  1.00 58.00           H
ATOM   3993 HG22 THR A 283      64.084  51.645  73.252  1.00 58.00           H
ATOM   3994 HG23 THR A 283      65.381  51.127  72.159  1.00 58.00           H
ATOM   3995  N   SER A 284      66.413  51.985  75.574  1.00 46.90           N
ATOM   3996  CA  SER A 284      66.274  53.249  76.280  1.00 40.09           C
ATOM   3997  C   SER A 284      65.995  54.374  75.287  1.00 39.28           C
ATOM   3998  O   SER A 284      66.741  54.572  74.328  1.00 36.14           O
ATOM   3999  CB  SER A 284      67.548  53.539  77.072  1.00 41.88           C
ATOM   4000  OG  SER A 284      67.784  52.527  78.025  1.00 41.93           O
ATOM   4001  H   SER A 284      67.318  51.773  75.178  1.00 56.28           H
ATOM   4002  HA  SER A 284      65.449  53.189  76.990  1.00 48.10           H
ATOM   4003  HB2 SER A 284      68.405  53.643  76.404  1.00 50.26           H
ATOM   4004  HB3 SER A 284      67.398  54.469  77.610  1.00 50.26           H
ATOM   4005  HG  SER A 284      68.249  52.917  78.769  1.00 50.31           H
ATOM   4006  N   ILE A 285      64.914  55.120  75.521  1.00 46.81           N
ATOM   4007  CA  ILE A 285      64.514  56.243  74.681  1.00 45.99           C
ATOM   4008  C   ILE A 285      65.142  57.501  75.236  1.00 37.51           C
ATOM   4009  O   ILE A 285      64.961  57.806  76.410  1.00 34.45           O
ATOM   4010  CB  ILE A 285      62.983  56.371  74.586  1.00 38.10           C
ATOM   4011  CG1 ILE A 285      62.410  55.317  73.630  1.00 36.92           C
ATOM   4012  CG2 ILE A 285      62.575  57.754  74.033  1.00 39.85           C
ATOM   4013  CD1 ILE A 285      62.545  53.860  74.063  1.00 46.43           C
ATOM   4014  H   ILE A 285      64.336  54.902  76.322  1.00 56.17           H
ATOM   4015  HA  ILE A 285      64.890  56.080  73.671  1.00 55.19           H
ATOM   4016  HB  ILE A 285      62.541  56.244  75.577  1.00 45.72           H
ATOM   4017 HG12 ILE A 285      61.361  55.528  73.528  1.00 44.31           H
ATOM   4018 HG13 ILE A 285      62.861  55.436  72.646  1.00 44.31           H
ATOM   4019 HG21 ILE A 285      61.497  57.813  73.912  1.00 47.82           H
ATOM   4020 HG22 ILE A 285      62.868  58.551  74.716  1.00 47.82           H
ATOM   4021 HG23 ILE A 285      63.042  57.924  73.063  1.00 47.82           H
ATOM   4022 HD11 ILE A 285      62.025  53.222  73.350  1.00 55.72           H
ATOM   4023 HD12 ILE A 285      63.591  53.575  74.059  1.00 55.72           H
ATOM   4024 HD13 ILE A 285      62.125  53.715  75.058  1.00 55.72           H
ATOM   4025  N   GLN A 286      65.815  58.254  74.367  1.00 35.45           N
ATOM   4026  CA  GLN A 286      66.438  59.503  74.750  1.00 37.38           C
ATOM   4027  C   GLN A 286      65.446  60.657  74.644  1.00 35.83           C
ATOM   4028  O   GLN A 286      64.753  60.817  73.638  1.00 38.72           O
ATOM   4029  CB  GLN A 286      67.695  59.734  73.910  1.00 38.99           C
ATOM   4030  CG  GLN A 286      68.543  60.913  74.416  1.00 35.45           C
ATOM   4031  CD  GLN A 286      69.823  61.164  73.616  1.00 41.80           C
ATOM   4032  OE1 GLN A 286      70.313  62.283  73.531  1.00 34.59           O
ATOM   4033  NE2 GLN A 286      70.415  60.127  73.036  1.00 36.25           N
ATOM   4034  H   GLN A 286      65.850  57.982  73.394  1.00 42.54           H
ATOM   4035  HA  GLN A 286      66.759  59.412  75.785  1.00 44.85           H
ATOM   4036  HB2 GLN A 286      68.287  58.820  73.932  1.00 46.78           H
ATOM   4037  HB3 GLN A 286      67.403  59.941  72.883  1.00 46.78           H
ATOM   4038  HG2 GLN A 286      67.955  61.830  74.460  1.00 42.54           H
ATOM   4039  HG3 GLN A 286      68.861  60.707  75.435  1.00 42.54           H
ATOM   4040 HE21 GLN A 286      70.035  59.204  73.164  1.00 43.51           H
ATOM   4041 HE22 GLN A 286      71.266  60.277  72.517  1.00 43.51           H
ATOM   4042  N   ILE A 287      65.441  61.486  75.686  1.00 36.47           N
ATOM   4043  CA  ILE A 287      64.788  62.781  75.710  1.00 36.70           C
ATOM   4044  C   ILE A 287      65.898  63.816  75.609  1.00 39.74           C
ATOM   4045  O   ILE A 287      66.799  63.837  76.446  1.00 38.04           O
ATOM   4046  CB  ILE A 287      63.970  62.974  76.995  1.00 33.65           C
ATOM   4047  CG1 ILE A 287      62.988  61.808  77.206  1.00 35.33           C
ATOM   4048  CG2 ILE A 287      63.239  64.320  76.904  1.00 34.19           C
ATOM   4049  CD1 ILE A 287      62.150  61.931  78.478  1.00 30.97           C
ATOM   4050  H   ILE A 287      66.057  61.279  76.461  1.00 43.76           H
ATOM   4051  HA  ILE A 287      64.118  62.877  74.859  1.00 44.05           H
ATOM   4052  HB  ILE A 287      64.654  63.024  77.837  1.00 40.38           H
ATOM   4053 HG12 ILE A 287      62.328  61.762  76.344  1.00 42.39           H
ATOM   4054 HG13 ILE A 287      63.535  60.867  77.270  1.00 42.39           H
ATOM   4055 HG21 ILE A 287      62.724  64.530  77.836  1.00 41.03           H
ATOM   4056 HG22 ILE A 287      63.943  65.135  76.741  1.00 41.03           H
ATOM   4057 HG23 ILE A 287      62.530  64.290  76.078  1.00 41.03           H
ATOM   4058 HD11 ILE A 287      61.525  61.047  78.578  1.00 37.17           H
ATOM   4059 HD12 ILE A 287      62.807  62.004  79.340  1.00 37.17           H
ATOM   4060 HD13 ILE A 287      61.503  62.803  78.437  1.00 37.17           H
ATOM   4061  N   THR A 288      65.829  64.658  74.579  1.00 40.85           N
ATOM   4062  CA  THR A 288      66.870  65.628  74.283  1.00 40.56           C
ATOM   4063  C   THR A 288      66.428  67.034  74.667  1.00 37.87           C
ATOM   4064  O   THR A 288      65.480  67.214  75.436  1.00 32.66           O
ATOM   4065  CB  THR A 288      67.307  65.540  72.806  1.00 33.86           C
ATOM   4066  OG1 THR A 288      66.282  65.975  71.941  1.00 39.14           O
ATOM   4067  CG2 THR A 288      67.721  64.131  72.402  1.00 39.90           C
ATOM   4068  H   THR A 288      65.048  64.606  73.941  1.00 49.02           H
ATOM   4069  HA  THR A 288      67.729  65.400  74.903  1.00 48.68           H
ATOM   4070  HB  THR A 288      68.179  66.182  72.666  1.00 40.63           H
ATOM   4071  HG1 THR A 288      66.658  66.079  71.064  1.00 46.96           H
ATOM   4072 HG21 THR A 288      68.100  64.139  71.382  1.00 47.88           H
ATOM   4073 HG22 THR A 288      68.498  63.805  73.083  1.00 47.88           H
ATOM   4074 HG23 THR A 288      66.869  63.453  72.457  1.00 47.88           H
ATOM   4075  N   ALA A 289      67.136  68.021  74.100  1.00 49.47           N
ATOM   4076  CA  ALA A 289      66.704  69.405  74.057  1.00 36.14           C
ATOM   4077  C   ALA A 289      66.715  69.970  75.491  1.00 36.71           C
ATOM   4078  O   ALA A 289      67.387  69.396  76.358  1.00 41.86           O
ATOM   4079  CB  ALA A 289      65.386  69.437  73.246  1.00 55.14           C
ATOM   4080  H   ALA A 289      67.885  67.758  73.477  1.00 59.36           H
ATOM   4081  HA  ALA A 289      67.450  69.962  73.504  1.00 43.37           H
ATOM   4082  HB1 ALA A 289      65.219  70.420  72.807  1.00 66.17           H
ATOM   4083  HB2 ALA A 289      65.466  68.732  72.411  1.00 66.17           H
ATOM   4084  HB3 ALA A 289      64.547  69.141  73.886  1.00 66.17           H
ATOM   4085  N   PRO A 290      66.041  71.099  75.768  1.00 40.21           N
ATOM   4086  CA  PRO A 290      65.398  72.024  74.837  1.00 39.68           C
ATOM   4087  C   PRO A 290      66.389  72.602  73.826  1.00 39.20           C
ATOM   4088  O   PRO A 290      67.580  72.692  74.106  1.00 34.85           O
ATOM   4089  CB  PRO A 290      64.849  73.149  75.727  1.00 42.75           C
ATOM   4090  CG  PRO A 290      64.507  72.350  76.977  1.00 40.06           C
ATOM   4091  CD  PRO A 290      65.741  71.479  77.126  1.00 40.38           C
ATOM   4092  HA  PRO A 290      64.524  71.568  74.373  1.00 47.61           H
ATOM   4093  HB2 PRO A 290      65.640  73.873  75.956  1.00 51.30           H
ATOM   4094  HB3 PRO A 290      63.973  73.639  75.300  1.00 51.30           H
ATOM   4095  HG2 PRO A 290      64.387  72.964  77.863  1.00 48.07           H
ATOM   4096  HG3 PRO A 290      63.623  71.752  76.775  1.00 48.07           H
ATOM   4097  HD2 PRO A 290      66.578  72.024  77.569  1.00 48.46           H
ATOM   4098  HD3 PRO A 290      65.462  70.598  77.699  1.00 48.46           H
ATOM   4099  N   ALA A 291      65.894  73.028  72.659  1.00 33.01           N
ATOM   4100  CA  ALA A 291      66.717  73.632  71.617  1.00 30.65           C
ATOM   4101  C   ALA A 291      67.417  74.892  72.114  1.00 30.78           C
ATOM   4102  O   ALA A 291      68.580  75.102  71.783  1.00 37.49           O
ATOM   4103  CB  ALA A 291      65.861  73.958  70.396  1.00 37.62           C
ATOM   4104  H   ALA A 291      64.907  72.923  72.482  1.00 39.61           H
ATOM   4105  HA  ALA A 291      67.481  72.909  71.324  1.00 36.78           H
ATOM   4106  HB1 ALA A 291      66.489  74.402  69.624  1.00 45.14           H
ATOM   4107  HB2 ALA A 291      65.415  73.044  70.004  1.00 45.14           H
ATOM   4108  HB3 ALA A 291      65.079  74.667  70.669  1.00 45.14           H
ATOM   4109  N   SER A 292      66.740  75.698  72.941  1.00 29.84           N
ATOM   4110  CA  SER A 292      67.336  76.873  73.571  1.00 29.72           C
ATOM   4111  C   SER A 292      68.549  76.514  74.439  1.00 36.55           C
ATOM   4112  O   SER A 292      69.356  77.381  74.746  1.00 31.83           O
ATOM   4113  CB  SER A 292      66.288  77.593  74.421  1.00 33.03           C
ATOM   4114  OG  SER A 292      65.948  76.801  75.533  1.00 37.60           O
ATOM   4115  H   SER A 292      65.815  75.423  73.239  1.00 35.80           H
ATOM   4116  HA  SER A 292      67.653  77.550  72.777  1.00 35.66           H
ATOM   4117  HB2 SER A 292      66.688  78.549  74.760  1.00 39.64           H
ATOM   4118  HB3 SER A 292      65.392  77.772  73.826  1.00 39.64           H
ATOM   4119  HG  SER A 292      65.302  77.273  76.065  1.00 45.12           H
ATOM   4120  N   MET A 293      68.645  75.259  74.879  1.00 36.21           N
ATOM   4121  CA  MET A 293      69.724  74.736  75.689  1.00 24.68           C
ATOM   4122  C   MET A 293      70.831  74.150  74.827  1.00 31.60           C
ATOM   4123  O   MET A 293      72.000  74.342  75.147  1.00 36.25           O
ATOM   4124  CB  MET A 293      69.149  73.694  76.658  1.00 31.06           C
ATOM   4125  CG  MET A 293      69.701  73.917  78.058  1.00 29.80           C
ATOM   4126  SD  MET A 293      68.738  75.014  79.126  1.00 37.20           S
ATOM   4127  CE  MET A 293      68.639  76.486  78.114  1.00 41.79           C
ATOM   4128  H   MET A 293      67.915  74.609  74.630  1.00 43.45           H
ATOM   4129  HA  MET A 293      70.174  75.554  76.242  1.00 29.62           H
ATOM   4130  HB2 MET A 293      68.059  73.739  76.693  1.00 37.28           H
ATOM   4131  HB3 MET A 293      69.440  72.696  76.323  1.00 37.28           H
ATOM   4132  HG2 MET A 293      69.764  72.940  78.538  1.00 35.76           H
ATOM   4133  HG3 MET A 293      70.707  74.318  77.981  1.00 35.76           H
ATOM   4134  HE1 MET A 293      68.234  77.304  78.701  1.00 50.15           H
ATOM   4135  HE2 MET A 293      69.638  76.725  77.774  1.00 50.15           H
ATOM   4136  HE3 MET A 293      68.015  76.297  77.246  1.00 50.15           H
ATOM   4137  N   LEU A 294      70.479  73.440  73.751  1.00 36.12           N
ATOM   4138  CA  LEU A 294      71.444  72.775  72.876  1.00 35.21           C
ATOM   4139  C   LEU A 294      72.346  73.746  72.100  1.00 30.05           C
ATOM   4140  O   LEU A 294      73.300  73.289  71.475  1.00 35.86           O
ATOM   4141  CB  LEU A 294      70.721  71.863  71.873  1.00 25.38           C
ATOM   4142  CG  LEU A 294      69.857  70.748  72.484  1.00 34.05           C
ATOM   4143  CD1 LEU A 294      69.115  70.034  71.346  1.00 39.00           C
ATOM   4144  CD2 LEU A 294      70.661  69.756  73.332  1.00 33.63           C
ATOM   4145  H   LEU A 294      69.496  73.275  73.584  1.00 43.34           H
ATOM   4146  HA  LEU A 294      72.093  72.160  73.501  1.00 42.25           H
ATOM   4147  HB2 LEU A 294      70.086  72.496  71.249  1.00 30.45           H
ATOM   4148  HB3 LEU A 294      71.468  71.396  71.231  1.00 30.45           H
ATOM   4149  HG  LEU A 294      69.125  71.204  73.131  1.00 40.87           H
ATOM   4150 HD11 LEU A 294      68.484  69.240  71.741  1.00 46.80           H
ATOM   4151 HD12 LEU A 294      68.484  70.745  70.811  1.00 46.80           H
ATOM   4152 HD13 LEU A 294      69.832  69.598  70.653  1.00 46.80           H
ATOM   4153 HD21 LEU A 294      69.997  68.993  73.736  1.00 40.36           H
ATOM   4154 HD22 LEU A 294      71.430  69.282  72.723  1.00 40.36           H
ATOM   4155 HD23 LEU A 294      71.129  70.271  74.169  1.00 40.36           H
ATOM   4156  N   ILE A 295      72.036  75.053  72.071  1.00 30.65           N
ATOM   4157  CA  ILE A 295      72.844  76.037  71.342  1.00 32.20           C
ATOM   4158  C   ILE A 295      74.284  76.075  71.858  1.00 31.10           C
ATOM   4159  O   ILE A 295      75.199  76.286  71.068  1.00 36.45           O
ATOM   4160  CB  ILE A 295      72.234  77.457  71.376  1.00 31.61           C
ATOM   4161  CG1 ILE A 295      72.044  77.992  72.812  1.00 38.79           C
ATOM   4162  CG2 ILE A 295      70.915  77.485  70.596  1.00 41.56           C
ATOM   4163  CD1 ILE A 295      71.653  79.468  72.882  1.00 36.01           C
ATOM   4164  H   ILE A 295      71.236  75.380  72.594  1.00 36.78           H
ATOM   4165  HA  ILE A 295      72.884  75.711  70.302  1.00 38.64           H
ATOM   4166  HB  ILE A 295      72.931  78.120  70.863  1.00 37.93           H
ATOM   4167 HG12 ILE A 295      71.296  77.386  73.311  1.00 46.54           H
ATOM   4168 HG13 ILE A 295      72.967  77.907  73.375  1.00 46.54           H
ATOM   4169 HG21 ILE A 295      70.526  78.498  70.529  1.00 49.87           H
ATOM   4170 HG22 ILE A 295      71.084  77.120  69.583  1.00 49.87           H
ATOM   4171 HG23 ILE A 295      70.182  76.860  71.094  1.00 49.87           H
ATOM   4172 HD11 ILE A 295      71.603  79.763  73.928  1.00 43.21           H
ATOM   4173 HD12 ILE A 295      72.411  80.074  72.388  1.00 43.21           H
ATOM   4174 HD13 ILE A 295      70.683  79.637  72.420  1.00 43.21           H
ATOM   4175  N   GLY A 296      74.459  75.931  73.174  1.00 32.52           N
ATOM   4176  CA  GLY A 296      75.736  75.964  73.858  1.00 32.13           C
ATOM   4177  C   GLY A 296      75.774  74.919  74.967  1.00 36.61           C
ATOM   4178  O   GLY A 296      74.916  74.039  75.048  1.00 34.01           O
ATOM   4179  H   GLY A 296      73.644  75.782  73.753  1.00 39.03           H
ATOM   4180  HA2 GLY A 296      76.539  75.762  73.152  1.00 38.56           H
ATOM   4181  HA3 GLY A 296      75.869  76.954  74.297  1.00 38.56           H
ATOM   4182  N   ASP A 297      76.777  75.044  75.836  1.00 29.46           N
ATOM   4183  CA  ASP A 297      76.910  74.217  77.020  1.00 27.03           C
ATOM   4184  C   ASP A 297      75.711  74.405  77.954  1.00 31.78           C
ATOM   4185  O   ASP A 297      75.108  75.482  78.012  1.00 28.33           O
ATOM   4186  CB  ASP A 297      78.205  74.562  77.762  1.00 33.57           C
ATOM   4187  CG  ASP A 297      79.495  74.244  77.023  1.00 38.19           C
ATOM   4188  OD1 ASP A 297      79.549  73.182  76.368  1.00 32.58           O
ATOM   4189  OD2 ASP A 297      80.425  75.070  77.164  1.00 34.46           O1-
ATOM   4190  H   ASP A 297      77.435  75.798  75.719  1.00 35.35           H
ATOM   4191  HA  ASP A 297      76.964  73.179  76.701  1.00 32.44           H
ATOM   4192  HB2 ASP A 297      78.205  75.611  78.049  1.00 40.29           H
ATOM   4193  HB3 ASP A 297      78.216  73.955  78.661  1.00 40.29           H
ATOM   4194  N   HIS A 298      75.373  73.345  78.688  1.00 24.91           N
ATOM   4195  CA  HIS A 298      74.223  73.317  79.576  1.00 27.53           C
ATOM   4196  C   HIS A 298      74.355  72.202  80.595  1.00 18.03           C
ATOM   4197  O   HIS A 298      75.284  71.402  80.549  1.00 19.95           O
ATOM   4198  CB  HIS A 298      72.924  73.168  78.770  1.00 24.74           C
ATOM   4199  CG  HIS A 298      72.905  71.997  77.834  1.00 17.78           C
ATOM   4200  ND1 HIS A 298      73.503  71.957  76.602  1.00 24.89           N
ATOM   4201  CD2 HIS A 298      72.359  70.763  78.056  1.00 25.18           C
ATOM   4202  CE1 HIS A 298      73.316  70.734  76.088  1.00 22.04           C
ATOM   4203  NE2 HIS A 298      72.604  69.972  76.932  1.00 18.71           N
ATOM   4204  H   HIS A 298      75.896  72.485  78.586  1.00 29.89           H
ATOM   4205  HA  HIS A 298      74.181  74.256  80.127  1.00 33.03           H
ATOM   4206  HB2 HIS A 298      72.798  74.070  78.174  1.00 29.68           H
ATOM   4207  HB3 HIS A 298      72.075  73.091  79.449  1.00 29.68           H
ATOM   4208  HD1 HIS A 298      74.018  72.712  76.168  1.00 29.87           H
ATOM   4209  HD2 HIS A 298      71.856  70.441  78.952  1.00 30.21           H
ATOM   4210  HE1 HIS A 298      73.707  70.404  75.136  1.00 26.45           H
ATOM   4211  N   TYR A 299      73.406  72.192  81.526  1.00 18.47           N
ATOM   4212  CA  TYR A 299      73.296  71.226  82.586  1.00 24.23           C
ATOM   4213  C   TYR A 299      71.881  70.662  82.604  1.00 29.45           C
ATOM   4214  O   TYR A 299      70.918  71.381  82.339  1.00 32.59           O
ATOM   4215  CB  TYR A 299      73.618  71.887  83.936  1.00 27.86           C
ATOM   4216  CG  TYR A 299      74.934  72.632  84.000  1.00 24.29           C
ATOM   4217  CD1 TYR A 299      76.145  71.917  83.997  1.00 25.38           C
ATOM   4218  CD2 TYR A 299      74.947  74.038  84.089  1.00 34.25           C
ATOM   4219  CE1 TYR A 299      77.365  72.597  84.096  1.00 22.77           C
ATOM   4220  CE2 TYR A 299      76.168  74.724  84.219  1.00 32.01           C
ATOM   4221  CZ  TYR A 299      77.380  73.998  84.220  1.00 20.43           C
ATOM   4222  OH  TYR A 299      78.575  74.624  84.358  1.00 29.96           O
ATOM   4223  H   TYR A 299      72.673  72.884  81.474  1.00 22.17           H
ATOM   4224  HA  TYR A 299      73.997  70.426  82.387  1.00 29.07           H
ATOM   4225  HB2 TYR A 299      72.813  72.579  84.190  1.00 33.43           H
ATOM   4226  HB3 TYR A 299      73.640  71.105  84.695  1.00 33.43           H
ATOM   4227  HD1 TYR A 299      76.147  70.839  83.929  1.00 30.45           H
ATOM   4228  HD2 TYR A 299      74.019  74.591  84.075  1.00 41.10           H
ATOM   4229  HE1 TYR A 299      78.298  72.050  84.101  1.00 27.32           H
ATOM   4230  HE2 TYR A 299      76.174  75.799  84.325  1.00 38.42           H
ATOM   4231  HH  TYR A 299      78.484  75.576  84.475  1.00 35.95           H
ATOM   4232  N   LEU A 300      71.774  69.385  82.966  1.00 24.22           N
ATOM   4233  CA  LEU A 300      70.535  68.792  83.437  1.00 23.23           C
ATOM   4234  C   LEU A 300      70.448  69.119  84.926  1.00 26.87           C
ATOM   4235  O   LEU A 300      71.353  68.755  85.663  1.00 27.55           O
ATOM   4236  CB  LEU A 300      70.604  67.276  83.194  1.00 29.09           C
ATOM   4237  CG  LEU A 300      69.429  66.492  83.808  1.00 19.29           C
ATOM   4238  CD1 LEU A 300      68.097  66.866  83.146  1.00 30.95           C
ATOM   4239  CD2 LEU A 300      69.696  64.993  83.641  1.00 32.22           C
ATOM   4240  H   LEU A 300      72.624  68.902  83.227  1.00 29.06           H
ATOM   4241  HA  LEU A 300      69.689  69.216  82.893  1.00 27.88           H
ATOM   4242  HB2 LEU A 300      70.637  67.091  82.120  1.00 34.91           H
ATOM   4243  HB3 LEU A 300      71.535  66.902  83.628  1.00 34.91           H
ATOM   4244  HG  LEU A 300      69.357  66.708  84.875  1.00 23.15           H
ATOM   4245 HD11 LEU A 300      67.291  66.284  83.589  1.00 37.14           H
ATOM   4246 HD12 LEU A 300      67.880  67.923  83.296  1.00 37.14           H
ATOM   4247 HD13 LEU A 300      68.145  66.661  82.078  1.00 37.14           H
ATOM   4248 HD21 LEU A 300      68.883  64.420  84.087  1.00 38.67           H
ATOM   4249 HD22 LEU A 300      69.781  64.744  82.584  1.00 38.67           H
ATOM   4250 HD23 LEU A 300      70.628  64.727  84.137  1.00 38.67           H
ATOM   4251  N   CYS A 301      69.408  69.821  85.373  1.00 34.42           N
ATOM   4252  CA  CYS A 301      69.363  70.337  86.730  1.00 27.74           C
ATOM   4253  C   CYS A 301      68.546  69.457  87.699  1.00 26.56           C
ATOM   4254  O   CYS A 301      68.966  69.226  88.805  1.00 32.02           O
ATOM   4255  CB  CYS A 301      68.741  71.749  86.840  1.00 21.49           C
ATOM   4256  SG  CYS A 301      69.682  72.878  85.795  1.00 31.97           S1-
ATOM   4257  H   CYS A 301      68.724  70.122  84.714  1.00 41.30           H
ATOM   4258  HA  CYS A 301      70.415  70.353  87.177  1.00 33.29           H
ATOM   4259  HB2 CYS A 301      67.688  71.775  86.468  1.00 25.79           H
ATOM   4260  HB3 CYS A 301      68.629  72.063  87.917  1.00 25.79           H
ATOM   4261  N   ASP A 302      67.355  69.074  87.223  1.00 26.57           N
ATOM   4262  CA  ASP A 302      66.375  68.348  88.006  1.00 35.07           C
ATOM   4263  C   ASP A 302      65.505  67.480  87.089  1.00 33.88           C
ATOM   4264  O   ASP A 302      65.292  67.793  85.918  1.00 26.74           O
ATOM   4265  CB  ASP A 302      65.557  69.373  88.804  1.00 32.91           C
ATOM   4266  CG  ASP A 302      64.512  68.748  89.719  1.00 38.31           C
ATOM   4267  OD1 ASP A 302      63.400  68.465  89.225  1.00 34.51           O
ATOM   4268  OD2 ASP A 302      64.823  68.596  90.918  1.00 42.85           O1-
ATOM   4269  H   ASP A 302      67.075  69.375  86.300  1.00 31.88           H
ATOM   4270  HA  ASP A 302      66.898  67.694  88.699  1.00 42.09           H
ATOM   4271  HB2 ASP A 302      66.273  69.912  89.410  1.00 39.49           H
ATOM   4272  HB3 ASP A 302      65.053  70.031  88.105  1.00 39.49           H
ATOM   4273  N   VAL A 303      65.017  66.373  87.650  1.00 25.89           N
ATOM   4274  CA  VAL A 303      64.092  65.432  87.034  1.00 34.83           C
ATOM   4275  C   VAL A 303      63.058  65.080  88.106  1.00 32.56           C
ATOM   4276  O   VAL A 303      63.418  64.714  89.226  1.00 25.44           O
ATOM   4277  CB  VAL A 303      64.806  64.198  86.407  1.00 31.78           C
ATOM   4278  CG1 VAL A 303      66.339  64.282  86.462  1.00 34.76           C
ATOM   4279  CG2 VAL A 303      64.366  62.862  87.021  1.00 29.17           C
ATOM   4280  H   VAL A 303      65.291  66.169  88.601  1.00 31.06           H
ATOM   4281  HA  VAL A 303      63.578  65.942  86.223  1.00 41.79           H
ATOM   4282  HB  VAL A 303      64.532  64.161  85.354  1.00 38.14           H
ATOM   4283 HG11 VAL A 303      66.777  63.412  85.990  1.00 41.72           H
ATOM   4284 HG12 VAL A 303      66.687  65.165  85.926  1.00 41.72           H
ATOM   4285 HG13 VAL A 303      66.679  64.330  87.498  1.00 41.72           H
ATOM   4286 HG21 VAL A 303      64.843  62.041  86.494  1.00 35.01           H
ATOM   4287 HG22 VAL A 303      64.654  62.834  88.071  1.00 35.01           H
ATOM   4288 HG23 VAL A 303      63.287  62.734  86.939  1.00 35.01           H
ATOM   4289  N   THR A 304      61.776  65.205  87.751  1.00 35.20           N
ATOM   4290  CA  THR A 304      60.655  64.898  88.630  1.00 31.07           C
ATOM   4291  C   THR A 304      59.528  64.242  87.835  1.00 36.43           C
ATOM   4292  O   THR A 304      59.089  64.766  86.816  1.00 27.43           O
ATOM   4293  CB  THR A 304      60.144  66.172  89.329  1.00 27.38           C
ATOM   4294  OG1 THR A 304      61.165  66.866  90.016  1.00 26.35           O
ATOM   4295  CG2 THR A 304      59.093  65.798  90.379  1.00 32.41           C
ATOM   4296  H   THR A 304      61.561  65.575  86.835  1.00 42.24           H
ATOM   4297  HA  THR A 304      61.007  64.201  89.391  1.00 37.28           H
ATOM   4298  HB  THR A 304      59.694  66.837  88.591  1.00 32.86           H
ATOM   4299  HG1 THR A 304      61.870  67.093  89.400  1.00 31.62           H
ATOM   4300 HG21 THR A 304      58.760  66.693  90.901  1.00 38.89           H
ATOM   4301 HG22 THR A 304      58.234  65.314  89.915  1.00 38.89           H
ATOM   4302 HG23 THR A 304      59.544  65.124  91.110  1.00 38.89           H
ATOM   4303  N   TRP A 305      59.013  63.125  88.346  1.00 29.72           N
ATOM   4304  CA  TRP A 305      57.835  62.471  87.806  1.00 33.03           C
ATOM   4305  C   TRP A 305      56.571  63.165  88.297  1.00 24.40           C
ATOM   4306  O   TRP A 305      56.283  63.181  89.495  1.00 26.93           O
ATOM   4307  CB  TRP A 305      57.868  60.999  88.184  1.00 33.65           C
ATOM   4308  CG  TRP A 305      58.945  60.244  87.474  1.00 23.54           C
ATOM   4309  CD1 TRP A 305      60.208  60.008  87.895  1.00 32.32           C
ATOM   4310  CD2 TRP A 305      58.843  59.603  86.180  1.00 35.35           C
ATOM   4311  NE1 TRP A 305      60.890  59.270  86.947  1.00 28.79           N
ATOM   4312  CE2 TRP A 305      60.086  58.982  85.864  1.00 35.56           C
ATOM   4313  CE3 TRP A 305      57.793  59.470  85.257  1.00 36.00           C
ATOM   4314  CZ2 TRP A 305      60.273  58.261  84.676  1.00 30.75           C
ATOM   4315  CZ3 TRP A 305      57.962  58.743  84.076  1.00 35.44           C
ATOM   4316  CH2 TRP A 305      59.203  58.152  83.769  1.00 37.97           C
ATOM   4317  H   TRP A 305      59.372  62.780  89.225  1.00 35.67           H
ATOM   4318  HA  TRP A 305      57.869  62.525  86.716  1.00 39.63           H
ATOM   4319  HB2 TRP A 305      57.977  60.893  89.263  1.00 40.38           H
ATOM   4320  HB3 TRP A 305      56.908  60.575  87.886  1.00 40.38           H
ATOM   4321  HD1 TRP A 305      60.624  60.347  88.831  1.00 38.78           H
ATOM   4322  HE1 TRP A 305      61.845  58.963  87.070  1.00 34.55           H
ATOM   4323  HE3 TRP A 305      56.839  59.923  85.465  1.00 43.21           H
ATOM   4324  HZ2 TRP A 305      61.209  57.765  84.477  1.00 36.90           H
ATOM   4325  HZ3 TRP A 305      57.114  58.641  83.427  1.00 42.53           H
ATOM   4326  HH2 TRP A 305      59.327  57.602  82.849  1.00 45.57           H
ATOM   4327  N   ALA A 306      55.819  63.736  87.354  1.00 25.27           N
ATOM   4328  CA  ALA A 306      54.522  64.330  87.632  1.00 25.53           C
ATOM   4329  C   ALA A 306      53.457  63.243  87.832  1.00 26.77           C
ATOM   4330  O   ALA A 306      52.677  63.311  88.780  1.00 31.73           O
ATOM   4331  CB  ALA A 306      54.165  65.270  86.492  1.00 28.20           C
ATOM   4332  H   ALA A 306      56.099  63.647  86.387  1.00 30.32           H
ATOM   4333  HA  ALA A 306      54.598  64.921  88.544  1.00 30.63           H
ATOM   4334  HB1 ALA A 306      53.181  65.706  86.663  1.00 33.84           H
ATOM   4335  HB2 ALA A 306      54.918  66.049  86.393  1.00 33.84           H
ATOM   4336  HB3 ALA A 306      54.158  64.708  85.575  1.00 33.84           H
ATOM   4337  N   THR A 307      53.432  62.253  86.931  1.00 32.13           N
ATOM   4338  CA  THR A 307      52.531  61.104  86.957  1.00 34.24           C
ATOM   4339  C   THR A 307      53.297  59.873  86.459  1.00 29.06           C
ATOM   4340  O   THR A 307      54.499  59.947  86.224  1.00 29.93           O
ATOM   4341  CB  THR A 307      51.287  61.357  86.081  1.00 37.42           C
ATOM   4342  OG1 THR A 307      51.625  61.281  84.713  1.00 36.93           O
ATOM   4343  CG2 THR A 307      50.595  62.692  86.337  1.00 34.57           C
ATOM   4344  H   THR A 307      54.092  62.282  86.166  1.00 38.56           H
ATOM   4345  HA  THR A 307      52.209  60.908  87.979  1.00 41.09           H
ATOM   4346  HB  THR A 307      50.559  60.590  86.312  1.00 44.90           H
ATOM   4347  HG1 THR A 307      50.820  61.363  84.190  1.00 44.31           H
ATOM   4348 HG21 THR A 307      49.705  62.763  85.712  1.00 41.48           H
ATOM   4349 HG22 THR A 307      50.309  62.768  87.388  1.00 41.48           H
ATOM   4350 HG23 THR A 307      51.265  63.501  86.062  1.00 41.48           H
ATOM   4351  N   GLN A 308      52.605  58.739  86.296  1.00 35.86           N
ATOM   4352  CA  GLN A 308      53.165  57.497  85.754  1.00 28.73           C
ATOM   4353  C   GLN A 308      53.713  57.619  84.327  1.00 31.62           C
ATOM   4354  O   GLN A 308      54.477  56.754  83.904  1.00 36.00           O
ATOM   4355  CB  GLN A 308      52.100  56.391  85.763  1.00 31.03           C
ATOM   4356  CG  GLN A 308      51.459  56.144  87.135  1.00 26.89           C
ATOM   4357  CD  GLN A 308      52.450  55.668  88.183  1.00 32.44           C
ATOM   4358  OE1 GLN A 308      53.609  55.390  87.906  1.00 37.41           O
ATOM   4359  NE2 GLN A 308      52.002  55.569  89.428  1.00 32.37           N
ATOM   4360  H   GLN A 308      51.619  58.740  86.516  1.00 43.03           H
ATOM   4361  HA  GLN A 308      53.997  57.204  86.390  1.00 34.47           H
ATOM   4362  HB2 GLN A 308      51.316  56.643  85.048  1.00 37.24           H
ATOM   4363  HB3 GLN A 308      52.561  55.466  85.423  1.00 37.24           H
ATOM   4364  HG2 GLN A 308      50.975  57.047  87.505  1.00 32.27           H
ATOM   4365  HG3 GLN A 308      50.687  55.384  87.018  1.00 32.27           H
ATOM   4366 HE21 GLN A 308      51.049  55.820  89.639  1.00 38.85           H
ATOM   4367 HE22 GLN A 308      52.638  55.259  90.147  1.00 38.85           H
ATOM   4368  N   GLU A 309      53.292  58.643  83.576  1.00 28.54           N
ATOM   4369  CA  GLU A 309      53.665  58.837  82.177  1.00 36.51           C
ATOM   4370  C   GLU A 309      54.109  60.259  81.852  1.00 34.13           C
ATOM   4371  O   GLU A 309      54.407  60.543  80.694  1.00 28.40           O
ATOM   4372  CB  GLU A 309      52.491  58.463  81.274  1.00 40.37           C
ATOM   4373  CG  GLU A 309      52.322  56.954  81.112  1.00 38.93           C
ATOM   4374  CD  GLU A 309      50.959  56.617  80.506  1.00 41.84           C
ATOM   4375  OE1 GLU A 309      50.439  57.443  79.721  1.00 38.59           O
ATOM   4376  OE2 GLU A 309      50.441  55.535  80.846  1.00 48.01           O1-
ATOM   4377  H   GLU A 309      52.662  59.318  83.986  1.00 34.24           H
ATOM   4378  HA  GLU A 309      54.511  58.191  81.939  1.00 43.82           H
ATOM   4379  HB2 GLU A 309      51.577  58.893  81.689  1.00 48.45           H
ATOM   4380  HB3 GLU A 309      52.644  58.883  80.280  1.00 48.45           H
ATOM   4381  HG2 GLU A 309      53.091  56.615  80.417  1.00 46.72           H
ATOM   4382  HG3 GLU A 309      52.482  56.415  82.045  1.00 46.72           H
ATOM   4383  N   ARG A 310      54.131  61.159  82.841  1.00 44.59           N
ATOM   4384  CA  ARG A 310      54.611  62.517  82.660  1.00 41.12           C
ATOM   4385  C   ARG A 310      55.824  62.713  83.551  1.00 36.12           C
ATOM   4386  O   ARG A 310      55.828  62.322  84.716  1.00 36.11           O
ATOM   4387  CB  ARG A 310      53.485  63.505  82.967  1.00 38.13           C
ATOM   4388  CG  ARG A 310      53.614  64.776  82.124  1.00 37.85           C
ATOM   4389  CD  ARG A 310      52.867  65.965  82.735  1.00 42.90           C
ATOM   4390  NE  ARG A 310      51.424  65.727  82.869  1.00 48.79           N
ATOM   4391  CZ  ARG A 310      50.542  65.802  81.873  1.00 42.45           C
ATOM   4392  NH1 ARG A 310      50.916  66.137  80.643  1.00 45.45           N
ATOM   4393  NH2 ARG A 310      49.267  65.527  82.108  1.00 47.90           N1+
ATOM   4394  H   ARG A 310      53.878  60.875  83.779  1.00 53.51           H
ATOM   4395  HA  ARG A 310      54.901  62.651  81.620  1.00 49.34           H
ATOM   4396  HB2 ARG A 310      52.536  63.047  82.692  1.00 45.75           H
ATOM   4397  HB3 ARG A 310      53.432  63.704  84.024  1.00 45.75           H
ATOM   4398  HG2 ARG A 310      54.664  65.059  82.036  1.00 45.43           H
ATOM   4399  HG3 ARG A 310      53.237  64.563  81.127  1.00 45.43           H
ATOM   4400  HD2 ARG A 310      53.292  66.195  83.712  1.00 51.48           H
ATOM   4401  HD3 ARG A 310      52.992  66.828  82.092  1.00 51.48           H
ATOM   4402  HE  ARG A 310      51.087  65.452  83.779  1.00 58.55           H
ATOM   4403 HH11 ARG A 310      51.897  66.273  80.441  1.00 54.54           H
ATOM   4404 HH12 ARG A 310      50.259  66.122  79.883  1.00 54.54           H
ATOM   4405 HH21 ARG A 310      48.972  65.268  83.037  1.00 57.48           H
ATOM   4406 HH22 ARG A 310      48.603  65.553  81.353  1.00 57.48           H
ATOM   4407  N   ILE A 311      56.845  63.335  82.978  1.00 43.19           N
ATOM   4408  CA  ILE A 311      58.116  63.633  83.612  1.00 30.96           C
ATOM   4409  C   ILE A 311      58.476  65.076  83.268  1.00 23.36           C
ATOM   4410  O   ILE A 311      58.240  65.528  82.150  1.00 25.76           O
ATOM   4411  CB  ILE A 311      59.174  62.618  83.135  1.00 37.93           C
ATOM   4412  CG1 ILE A 311      60.476  62.868  83.910  1.00 30.41           C
ATOM   4413  CG2 ILE A 311      59.385  62.678  81.608  1.00 36.13           C
ATOM   4414  CD1 ILE A 311      61.585  61.882  83.567  1.00 38.35           C
ATOM   4415  H   ILE A 311      56.741  63.636  82.018  1.00 51.83           H
ATOM   4416  HA  ILE A 311      58.015  63.551  84.695  1.00 37.15           H
ATOM   4417  HB  ILE A 311      58.826  61.616  83.389  1.00 45.52           H
ATOM   4418 HG12 ILE A 311      60.833  63.871  83.700  1.00 36.49           H
ATOM   4419 HG13 ILE A 311      60.282  62.801  84.981  1.00 36.49           H
ATOM   4420 HG21 ILE A 311      60.066  61.896  81.282  1.00 43.36           H
ATOM   4421 HG22 ILE A 311      58.442  62.518  81.089  1.00 43.36           H
ATOM   4422 HG23 ILE A 311      59.795  63.644  81.315  1.00 43.36           H
ATOM   4423 HD11 ILE A 311      62.444  62.120  84.187  1.00 46.02           H
ATOM   4424 HD12 ILE A 311      61.266  60.861  83.762  1.00 46.02           H
ATOM   4425 HD13 ILE A 311      61.870  61.987  82.523  1.00 46.02           H
ATOM   4426  N   SER A 312      59.025  65.808  84.235  1.00 24.07           N
ATOM   4427  CA  SER A 312      59.539  67.145  84.023  1.00 31.63           C
ATOM   4428  C   SER A 312      61.035  67.221  84.270  1.00 32.61           C
ATOM   4429  O   SER A 312      61.517  66.754  85.298  1.00 30.33           O
ATOM   4430  CB  SER A 312      58.806  68.174  84.869  1.00 26.80           C
ATOM   4431  OG  SER A 312      59.159  68.124  86.231  1.00 30.34           O
ATOM   4432  H   SER A 312      59.162  65.399  85.146  1.00 28.88           H
ATOM   4433  HA  SER A 312      59.351  67.397  82.988  1.00 37.95           H
ATOM   4434  HB2 SER A 312      59.064  69.150  84.478  1.00 32.17           H
ATOM   4435  HB3 SER A 312      57.735  67.994  84.773  1.00 32.17           H
ATOM   4436  HG  SER A 312      58.387  68.331  86.761  1.00 36.41           H
ATOM   4437  N   LEU A 313      61.744  67.839  83.324  1.00 30.50           N
ATOM   4438  CA  LEU A 313      63.182  68.027  83.349  1.00 26.61           C
ATOM   4439  C   LEU A 313      63.481  69.508  83.293  1.00 28.85           C
ATOM   4440  O   LEU A 313      63.112  70.156  82.323  1.00 30.58           O
ATOM   4441  CB  LEU A 313      63.840  67.365  82.132  1.00 27.67           C
ATOM   4442  CG  LEU A 313      64.160  65.870  82.261  1.00 33.05           C
ATOM   4443  CD1 LEU A 313      63.041  65.026  82.856  1.00 31.08           C
ATOM   4444  CD2 LEU A 313      64.455  65.360  80.851  1.00 32.93           C
ATOM   4445  H   LEU A 313      61.248  68.226  82.533  1.00 36.60           H
ATOM   4446  HA  LEU A 313      63.593  67.600  84.259  1.00 31.93           H
ATOM   4447  HB2 LEU A 313      63.185  67.523  81.274  1.00 33.20           H
ATOM   4448  HB3 LEU A 313      64.782  67.875  81.931  1.00 33.20           H
ATOM   4449  HG  LEU A 313      65.051  65.750  82.879  1.00 39.67           H
ATOM   4450 HD11 LEU A 313      63.325  63.979  82.832  1.00 37.30           H
ATOM   4451 HD12 LEU A 313      62.896  65.290  83.898  1.00 37.30           H
ATOM   4452 HD13 LEU A 313      62.120  65.174  82.293  1.00 37.30           H
ATOM   4453 HD21 LEU A 313      64.698  64.310  80.900  1.00 39.51           H
ATOM   4454 HD22 LEU A 313      63.585  65.486  80.207  1.00 39.51           H
ATOM   4455 HD23 LEU A 313      65.305  65.896  80.437  1.00 39.51           H
ATOM   4456  N   GLN A 314      64.214  70.019  84.278  1.00 23.67           N
ATOM   4457  CA  GLN A 314      64.777  71.361  84.236  1.00 31.52           C
ATOM   4458  C   GLN A 314      66.200  71.308  83.725  1.00 30.49           C
ATOM   4459  O   GLN A 314      66.983  70.488  84.189  1.00 23.50           O
ATOM   4460  CB  GLN A 314      64.731  72.005  85.616  1.00 23.07           C
ATOM   4461  CG  GLN A 314      63.362  72.630  85.843  1.00 32.61           C
ATOM   4462  CD  GLN A 314      63.288  73.224  87.226  1.00 31.57           C
ATOM   4463  OE1 GLN A 314      63.452  74.420  87.377  1.00 33.92           O
ATOM   4464  NE2 GLN A 314      63.072  72.408  88.246  1.00 29.31           N
ATOM   4465  H   GLN A 314      64.552  69.397  85.000  1.00 28.40           H
ATOM   4466  HA  GLN A 314      64.188  71.979  83.563  1.00 37.83           H
ATOM   4467  HB2 GLN A 314      64.897  71.235  86.364  1.00 27.68           H
ATOM   4468  HB3 GLN A 314      65.505  72.766  85.711  1.00 27.68           H
ATOM   4469  HG2 GLN A 314      63.229  73.418  85.103  1.00 39.13           H
ATOM   4470  HG3 GLN A 314      62.592  71.877  85.748  1.00 39.13           H
ATOM   4471 HE21 GLN A 314      62.954  71.420  88.072  1.00 35.17           H
ATOM   4472 HE22 GLN A 314      63.068  72.766  89.190  1.00 35.17           H
ATOM   4473  N   TRP A 315      66.511  72.209  82.796  1.00 26.84           N
ATOM   4474  CA  TRP A 315      67.818  72.414  82.200  1.00 24.82           C
ATOM   4475  C   TRP A 315      68.239  73.861  82.402  1.00 24.47           C
ATOM   4476  O   TRP A 315      67.390  74.739  82.472  1.00 25.56           O
ATOM   4477  CB  TRP A 315      67.726  72.146  80.701  1.00 27.12           C
ATOM   4478  CG  TRP A 315      67.237  70.793  80.327  1.00 30.86           C
ATOM   4479  CD1 TRP A 315      65.946  70.416  80.211  1.00 23.12           C
ATOM   4480  CD2 TRP A 315      68.030  69.626  79.985  1.00 33.13           C
ATOM   4481  NE1 TRP A 315      65.887  69.100  79.812  1.00 28.22           N
ATOM   4482  CE2 TRP A 315      67.146  68.563  79.642  1.00 32.18           C
ATOM   4483  CE3 TRP A 315      69.412  69.370  79.924  1.00 21.62           C
ATOM   4484  CZ2 TRP A 315      67.619  67.304  79.247  1.00 23.86           C
ATOM   4485  CZ3 TRP A 315      69.897  68.113  79.535  1.00 28.41           C
ATOM   4486  CH2 TRP A 315      69.005  67.081  79.194  1.00 26.42           C
ATOM   4487  H   TRP A 315      65.773  72.808  82.458  1.00 32.20           H
ATOM   4488  HA  TRP A 315      68.546  71.741  82.648  1.00 29.79           H
ATOM   4489  HB2 TRP A 315      67.067  72.888  80.244  1.00 32.55           H
ATOM   4490  HB3 TRP A 315      68.731  72.256  80.298  1.00 32.55           H
ATOM   4491  HD1 TRP A 315      65.094  71.059  80.385  1.00 27.75           H
ATOM   4492  HE1 TRP A 315      65.016  68.617  79.647  1.00 33.87           H
ATOM   4493  HE3 TRP A 315      70.102  70.158  80.178  1.00 25.94           H
ATOM   4494  HZ2 TRP A 315      66.929  66.521  78.977  1.00 28.64           H
ATOM   4495  HZ3 TRP A 315      70.961  67.946  79.487  1.00 34.10           H
ATOM   4496  HH2 TRP A 315      69.388  66.119  78.890  1.00 31.71           H
ATOM   4497  N   LEU A 316      69.542  74.119  82.444  1.00 23.19           N
ATOM   4498  CA  LEU A 316      70.107  75.441  82.685  1.00 29.67           C
ATOM   4499  C   LEU A 316      71.334  75.600  81.808  1.00 26.90           C
ATOM   4500  O   LEU A 316      72.141  74.684  81.707  1.00 29.82           O
ATOM   4501  CB  LEU A 316      70.458  75.524  84.176  1.00 36.26           C
ATOM   4502  CG  LEU A 316      71.196  76.758  84.700  1.00 34.34           C
ATOM   4503  CD1 LEU A 316      70.325  78.011  84.617  1.00 32.31           C
ATOM   4504  CD2 LEU A 316      71.568  76.484  86.159  1.00 19.58           C
ATOM   4505  H   LEU A 316      70.189  73.347  82.350  1.00 27.82           H
ATOM   4506  HA  LEU A 316      69.388  76.220  82.435  1.00 35.61           H
ATOM   4507  HB2 LEU A 316      69.528  75.432  84.739  1.00 43.52           H
ATOM   4508  HB3 LEU A 316      71.101  74.669  84.386  1.00 43.52           H
ATOM   4509  HG  LEU A 316      72.105  76.906  84.129  1.00 41.20           H
ATOM   4510 HD11 LEU A 316      70.847  78.878  85.003  1.00 38.77           H
ATOM   4511 HD12 LEU A 316      70.045  78.198  83.585  1.00 38.77           H
ATOM   4512 HD13 LEU A 316      69.452  77.875  85.242  1.00 38.77           H
ATOM   4513 HD21 LEU A 316      72.044  77.350  86.598  1.00 23.50           H
ATOM   4514 HD22 LEU A 316      70.674  76.269  86.739  1.00 23.50           H
ATOM   4515 HD23 LEU A 316      72.256  75.640  86.213  1.00 23.50           H
ATOM   4516  N   ARG A 317      71.495  76.769  81.191  1.00 21.20           N
ATOM   4517  CA  ARG A 317      72.684  77.068  80.399  1.00 31.71           C
ATOM   4518  C   ARG A 317      73.924  77.126  81.292  1.00 27.33           C
ATOM   4519  O   ARG A 317      73.815  77.382  82.491  1.00 21.24           O
ATOM   4520  CB  ARG A 317      72.476  78.407  79.693  1.00 33.75           C
ATOM   4521  CG  ARG A 317      71.428  78.301  78.598  1.00 28.93           C
ATOM   4522  CD  ARG A 317      71.227  79.616  77.858  1.00 20.54           C
ATOM   4523  NE  ARG A 317      70.429  79.432  76.639  1.00 36.92           N
ATOM   4524  CZ  ARG A 317      69.719  80.399  76.045  1.00 36.21           C
ATOM   4525  NH1 ARG A 317      69.639  81.617  76.570  1.00 38.03           N
ATOM   4526  NH2 ARG A 317      69.079  80.160  74.907  1.00 30.93           N1+
ATOM   4527  H   ARG A 317      70.826  77.510  81.353  1.00 25.44           H
ATOM   4528  HA  ARG A 317      72.838  76.292  79.648  1.00 38.05           H
ATOM   4529  HB2 ARG A 317      72.158  79.161  80.407  1.00 40.50           H
ATOM   4530  HB3 ARG A 317      73.414  78.701  79.243  1.00 40.50           H
ATOM   4531  HG2 ARG A 317      71.712  77.520  77.898  1.00 34.71           H
ATOM   4532  HG3 ARG A 317      70.492  78.049  79.083  1.00 34.71           H
ATOM   4533  HD2 ARG A 317      70.683  80.270  78.533  1.00 24.64           H
ATOM   4534  HD3 ARG A 317      72.182  80.079  77.614  1.00 24.64           H
ATOM   4535  HE  ARG A 317      70.479  78.526  76.191  1.00 44.30           H
ATOM   4536 HH11 ARG A 317      70.124  81.814  77.430  1.00 45.64           H
ATOM   4537 HH12 ARG A 317      69.109  82.336  76.109  1.00 45.64           H
ATOM   4538 HH21 ARG A 317      69.145  79.240  74.494  1.00 37.12           H
ATOM   4539 HH22 ARG A 317      68.554  80.886  74.450  1.00 37.12           H
ATOM   4540  N   ARG A 318      75.108  76.908  80.706  1.00 21.28           N
ATOM   4541  CA  ARG A 318      76.370  77.068  81.430  1.00 28.08           C
ATOM   4542  C   ARG A 318      76.478  78.454  82.055  1.00 27.09           C
ATOM   4543  O   ARG A 318      76.960  78.603  83.171  1.00 27.39           O
ATOM   4544  CB  ARG A 318      77.565  76.802  80.526  1.00 25.79           C
ATOM   4545  CG  ARG A 318      78.839  76.761  81.369  1.00 27.58           C
ATOM   4546  CD  ARG A 318      79.982  76.120  80.601  1.00 18.60           C
ATOM   4547  NE  ARG A 318      81.190  76.146  81.424  1.00 20.94           N
ATOM   4548  CZ  ARG A 318      82.336  75.535  81.154  1.00 16.77           C
ATOM   4549  NH1 ARG A 318      82.448  74.770  80.083  1.00 15.09           N
ATOM   4550  NH2 ARG A 318      83.372  75.689  81.967  1.00 22.01           N1+
ATOM   4551  H   ARG A 318      75.141  76.687  79.720  1.00 25.54           H
ATOM   4552  HA  ARG A 318      76.376  76.321  82.219  1.00 33.69           H
ATOM   4553  HB2 ARG A 318      77.422  75.840  80.044  1.00 30.95           H
ATOM   4554  HB3 ARG A 318      77.642  77.596  79.779  1.00 30.95           H
ATOM   4555  HG2 ARG A 318      79.112  77.771  81.677  1.00 33.09           H
ATOM   4556  HG3 ARG A 318      78.658  76.156  82.256  1.00 33.09           H
ATOM   4557  HD2 ARG A 318      79.715  75.086  80.386  1.00 22.32           H
ATOM   4558  HD3 ARG A 318      80.157  76.652  79.666  1.00 22.32           H
ATOM   4559  HE  ARG A 318      81.165  76.723  82.252  1.00 25.13           H
ATOM   4560 HH11 ARG A 318      81.665  74.655  79.457  1.00 18.10           H
ATOM   4561 HH12 ARG A 318      83.326  74.314  79.880  1.00 18.10           H
ATOM   4562 HH21 ARG A 318      83.291  76.271  82.787  1.00 26.42           H
ATOM   4563 HH22 ARG A 318      84.241  75.219  81.760  1.00 26.42           H
ATOM   4564  N   ILE A 319      75.984  79.460  81.337  1.00 26.60           N
ATOM   4565  CA  ILE A 319      75.636  80.741  81.911  1.00 24.17           C
ATOM   4566  C   ILE A 319      74.339  80.517  82.679  1.00 33.75           C
ATOM   4567  O   ILE A 319      73.262  80.461  82.087  1.00 36.59           O
ATOM   4568  CB  ILE A 319      75.480  81.785  80.794  1.00 27.11           C
ATOM   4569  CG1 ILE A 319      76.753  82.029  79.978  1.00 32.43           C
ATOM   4570  CG2 ILE A 319      74.975  83.090  81.387  1.00 28.87           C
ATOM   4571  CD1 ILE A 319      77.867  82.716  80.767  1.00 42.02           C
ATOM   4572  H   ILE A 319      75.590  79.240  80.434  1.00 31.92           H
ATOM   4573  HA  ILE A 319      76.418  81.052  82.607  1.00 29.00           H
ATOM   4574  HB  ILE A 319      74.705  81.426  80.116  1.00 32.53           H
ATOM   4575 HG12 ILE A 319      77.131  81.080  79.598  1.00 38.92           H
ATOM   4576 HG13 ILE A 319      76.495  82.655  79.125  1.00 38.92           H
ATOM   4577 HG21 ILE A 319      74.856  83.846  80.615  1.00 34.65           H
ATOM   4578 HG22 ILE A 319      74.005  82.864  81.772  1.00 34.65           H
ATOM   4579 HG23 ILE A 319      75.617  83.447  82.194  1.00 34.65           H
ATOM   4580 HD11 ILE A 319      78.703  82.847  80.090  1.00 50.43           H
ATOM   4581 HD12 ILE A 319      77.565  83.702  81.114  1.00 50.43           H
ATOM   4582 HD13 ILE A 319      78.163  82.103  81.620  1.00 50.43           H
ATOM   4583  N   GLN A 320      74.460  80.362  83.995  1.00 35.34           N
ATOM   4584  CA  GLN A 320      73.355  80.011  84.867  1.00 28.25           C
ATOM   4585  C   GLN A 320      72.447  81.215  85.079  1.00 32.31           C
ATOM   4586  O   GLN A 320      71.921  81.416  86.171  1.00 27.29           O
ATOM   4587  CB  GLN A 320      73.891  79.440  86.180  1.00 24.69           C
ATOM   4588  CG  GLN A 320      74.701  78.175  85.878  1.00 25.70           C
ATOM   4589  CD  GLN A 320      75.352  77.641  87.124  1.00 23.59           C
ATOM   4590  OE1 GLN A 320      74.699  77.380  88.124  1.00 23.30           O
ATOM   4591  NE2 GLN A 320      76.654  77.446  87.044  1.00 23.64           N
ATOM   4592  H   GLN A 320      75.386  80.298  84.391  1.00 42.41           H
ATOM   4593  HA  GLN A 320      72.792  79.224  84.369  1.00 33.89           H
ATOM   4594  HB2 GLN A 320      74.517  80.182  86.677  1.00 29.63           H
ATOM   4595  HB3 GLN A 320      73.058  79.205  86.845  1.00 29.63           H
ATOM   4596  HG2 GLN A 320      74.011  77.420  85.515  1.00 30.84           H
ATOM   4597  HG3 GLN A 320      75.462  78.356  85.126  1.00 30.84           H
ATOM   4598 HE21 GLN A 320      77.151  77.626  86.185  1.00 28.36           H
ATOM   4599 HE22 GLN A 320      77.157  77.102  87.845  1.00 28.36           H
ATOM   4600  N   ASN A 321      71.851  81.736  84.249  1.00 37.39           N
ATOM   4601  CA  ASN A 321      71.058  82.924  83.908  1.00 39.12           C
ATOM   4602  C   ASN A 321      69.670  82.566  83.425  1.00 40.79           C
ATOM   4603  O   ASN A 321      68.727  83.307  83.595  1.00 36.96           O
ATOM   4604  CB  ASN A 321      71.817  83.782  82.882  1.00 36.21           C
ATOM   4605  CG  ASN A 321      71.586  85.229  83.117  1.00 48.32           C
ATOM   4606  OD1 ASN A 321      70.517  85.645  83.465  1.00 64.51           O
ATOM   4607  ND2 ASN A 321      72.622  86.045  82.876  1.00 50.13           N
ATOM   4608  H   ASN A 321      72.149  81.277  83.387  1.00 44.87           H
ATOM   4609  HA  ASN A 321      70.933  83.499  84.830  1.00 46.95           H
ATOM   4610  HB2 ASN A 321      71.602  83.527  81.838  1.00 43.45           H
ATOM   4611  HB3 ASN A 321      72.867  83.664  83.110  1.00 43.45           H
ATOM   4612 HD21 ASN A 321      72.937  86.668  83.606  1.00 60.16           H
ATOM   4613  N   TYR A 322      69.583  81.457  82.662  1.00 33.30           N
ATOM   4614  CA  TYR A 322      68.407  81.088  81.900  1.00 30.73           C
ATOM   4615  C   TYR A 322      68.238  79.570  81.919  1.00 33.28           C
ATOM   4616  O   TYR A 322      69.069  78.833  81.384  1.00 39.44           O
ATOM   4617  CB  TYR A 322      68.594  81.621  80.479  1.00 32.37           C
ATOM   4618  CG  TYR A 322      67.415  81.426  79.555  1.00 37.27           C
ATOM   4619  CD1 TYR A 322      67.219  80.194  78.906  1.00 30.37           C
ATOM   4620  CD2 TYR A 322      66.556  82.508  79.289  1.00 42.28           C
ATOM   4621  CE1 TYR A 322      66.198  80.053  77.955  1.00 42.45           C
ATOM   4622  CE2 TYR A 322      65.545  82.384  78.326  1.00 37.33           C
ATOM   4623  CZ  TYR A 322      65.382  81.163  77.642  1.00 36.90           C
ATOM   4624  OH  TYR A 322      64.442  81.062  76.669  1.00 45.41           O
ATOM   4625  H   TYR A 322      70.444  80.956  82.489  1.00 39.96           H
ATOM   4626  HA  TYR A 322      67.524  81.548  82.347  1.00 36.88           H
ATOM   4627  HB2 TYR A 322      68.806  82.688  80.543  1.00 38.85           H
ATOM   4628  HB3 TYR A 322      69.465  81.139  80.041  1.00 38.85           H
ATOM   4629  HD1 TYR A 322      67.870  79.362  79.119  1.00 36.45           H
ATOM   4630  HD2 TYR A 322      66.697  83.452  79.796  1.00 50.74           H
ATOM   4631  HE1 TYR A 322      66.062  79.111  77.444  1.00 50.94           H
ATOM   4632  HE2 TYR A 322      64.903  83.223  78.098  1.00 44.79           H
ATOM   4633  HH  TYR A 322      64.096  80.173  76.610  1.00 54.50           H
ATOM   4634  N   SER A 323      67.130  79.123  82.511  1.00 31.75           N
ATOM   4635  CA  SER A 323      66.737  77.726  82.594  1.00 32.73           C
ATOM   4636  C   SER A 323      65.374  77.506  81.949  1.00 36.48           C
ATOM   4637  O   SER A 323      64.556  78.420  81.841  1.00 32.50           O
ATOM   4638  CB  SER A 323      66.743  77.267  84.058  1.00 30.52           C
ATOM   4639  OG  SER A 323      65.620  77.721  84.754  1.00 36.04           O
ATOM   4640  H   SER A 323      66.484  79.798  82.894  1.00 38.09           H
ATOM   4641  HA  SER A 323      67.470  77.133  82.051  1.00 39.27           H
ATOM   4642  HB2 SER A 323      66.786  76.185  84.136  1.00 36.62           H
ATOM   4643  HB3 SER A 323      67.612  77.678  84.547  1.00 36.62           H
ATOM   4644  HG  SER A 323      65.598  78.680  84.713  1.00 43.25           H
ATOM   4645  N   VAL A 324      65.160  76.271  81.502  1.00 34.30           N
ATOM   4646  CA  VAL A 324      63.933  75.815  80.883  1.00 34.19           C
ATOM   4647  C   VAL A 324      63.511  74.522  81.559  1.00 33.95           C
ATOM   4648  O   VAL A 324      64.316  73.620  81.735  1.00 31.62           O
ATOM   4649  CB  VAL A 324      64.133  75.611  79.371  1.00 35.38           C
ATOM   4650  CG1 VAL A 324      62.868  75.020  78.735  1.00 36.68           C
ATOM   4651  CG2 VAL A 324      64.419  76.952  78.695  1.00 43.59           C
ATOM   4652  H   VAL A 324      65.896  75.586  81.615  1.00 41.16           H
ATOM   4653  HA  VAL A 324      63.153  76.559  81.032  1.00 41.03           H
ATOM   4654  HB  VAL A 324      64.977  74.939  79.204  1.00 42.45           H
ATOM   4655 HG11 VAL A 324      63.005  74.919  77.660  1.00 44.02           H
ATOM   4656 HG12 VAL A 324      62.671  74.025  79.135  1.00 44.02           H
ATOM   4657 HG13 VAL A 324      62.010  75.660  78.938  1.00 44.02           H
ATOM   4658 HG21 VAL A 324      64.500  76.806  77.624  1.00 52.31           H
ATOM   4659 HG22 VAL A 324      63.608  77.640  78.906  1.00 52.31           H
ATOM   4660 HG23 VAL A 324      65.350  77.375  79.070  1.00 52.31           H
ATOM   4661  N   MET A 325      62.221  74.420  81.860  1.00 38.82           N
ATOM   4662  CA  MET A 325      61.585  73.209  82.319  1.00 33.45           C
ATOM   4663  C   MET A 325      60.818  72.617  81.154  1.00 30.37           C
ATOM   4664  O   MET A 325      59.964  73.280  80.589  1.00 33.41           O
ATOM   4665  CB  MET A 325      60.645  73.527  83.477  1.00 34.23           C
ATOM   4666  CG  MET A 325      60.174  72.222  84.115  1.00 34.40           C
ATOM   4667  SD  MET A 325      59.009  72.475  85.468  1.00 37.09           S
ATOM   4668  CE  MET A 325      57.622  71.686  84.668  1.00 34.02           C
ATOM   4669  H   MET A 325      61.611  75.182  81.607  1.00 46.58           H
ATOM   4670  HA  MET A 325      62.336  72.502  82.663  1.00 40.14           H
ATOM   4671  HB2 MET A 325      61.162  74.135  84.219  1.00 41.08           H
ATOM   4672  HB3 MET A 325      59.779  74.076  83.105  1.00 41.08           H
ATOM   4673  HG2 MET A 325      59.715  71.595  83.354  1.00 41.28           H
ATOM   4674  HG3 MET A 325      61.027  71.671  84.493  1.00 41.28           H
ATOM   4675  HE1 MET A 325      56.747  71.712  85.308  1.00 40.82           H
ATOM   4676  HE2 MET A 325      57.429  72.181  83.719  1.00 40.82           H
ATOM   4677  HE3 MET A 325      57.866  70.654  84.471  1.00 40.82           H
ATOM   4678  N   ASP A 326      61.093  71.362  80.845  1.00 37.07           N
ATOM   4679  CA  ASP A 326      60.364  70.547  79.903  1.00 33.73           C
ATOM   4680  C   ASP A 326      59.359  69.692  80.664  1.00 32.77           C
ATOM   4681  O   ASP A 326      59.582  69.343  81.820  1.00 32.07           O
ATOM   4682  CB  ASP A 326      61.371  69.689  79.119  1.00 37.95           C
ATOM   4683  CG  ASP A 326      61.374  69.953  77.619  1.00 39.81           C
ATOM   4684  OD1 ASP A 326      60.326  70.359  77.080  1.00 40.96           O
ATOM   4685  OD2 ASP A 326      62.434  69.724  77.005  1.00 47.82           O1-
ATOM   4686  H   ASP A 326      61.734  70.862  81.441  1.00 44.48           H
ATOM   4687  HA  ASP A 326      59.814  71.197  79.226  1.00 40.47           H
ATOM   4688  HB2 ASP A 326      62.386  69.789  79.507  1.00 45.54           H
ATOM   4689  HB3 ASP A 326      61.115  68.638  79.260  1.00 45.54           H
ATOM   4690  N   ILE A 327      58.244  69.373  80.014  1.00 35.19           N
ATOM   4691  CA  ILE A 327      57.243  68.448  80.518  1.00 36.31           C
ATOM   4692  C   ILE A 327      56.984  67.503  79.363  1.00 35.37           C
ATOM   4693  O   ILE A 327      56.366  67.892  78.374  1.00 35.80           O
ATOM   4694  CB  ILE A 327      55.988  69.201  80.974  1.00 36.74           C
ATOM   4695  CG1 ILE A 327      56.261  70.102  82.190  1.00 37.49           C
ATOM   4696  CG2 ILE A 327      54.839  68.227  81.235  1.00 31.68           C
ATOM   4697  CD1 ILE A 327      55.065  70.985  82.566  1.00 35.04           C
ATOM   4698  H   ILE A 327      58.104  69.739  79.081  1.00 42.22           H
ATOM   4699  HA  ILE A 327      57.639  67.882  81.360  1.00 43.57           H
ATOM   4700  HB  ILE A 327      55.705  69.854  80.175  1.00 44.08           H
ATOM   4701 HG12 ILE A 327      56.533  69.478  83.040  1.00 44.99           H
ATOM   4702 HG13 ILE A 327      57.090  70.768  81.953  1.00 44.99           H
ATOM   4703 HG21 ILE A 327      53.923  68.766  81.465  1.00 38.01           H
ATOM   4704 HG22 ILE A 327      54.626  67.619  80.356  1.00 38.01           H
ATOM   4705 HG23 ILE A 327      55.110  67.577  82.065  1.00 38.01           H
ATOM   4706 HD11 ILE A 327      55.314  71.616  83.409  1.00 42.05           H
ATOM   4707 HD12 ILE A 327      54.785  71.620  81.729  1.00 42.05           H
ATOM   4708 HD13 ILE A 327      54.222  70.370  82.859  1.00 42.05           H
ATOM   4709  N   CYS A 328      57.499  66.282  79.487  1.00 35.52           N
ATOM   4710  CA  CYS A 328      57.381  65.262  78.470  1.00 42.44           C
ATOM   4711  C   CYS A 328      56.372  64.200  78.888  1.00 37.03           C
ATOM   4712  O   CYS A 328      56.279  63.852  80.061  1.00 36.21           O
ATOM   4713  CB  CYS A 328      58.725  64.589  78.218  1.00 43.82           C
ATOM   4714  SG  CYS A 328      60.140  65.705  78.076  1.00 35.27           S
ATOM   4715  H   CYS A 328      57.997  66.041  80.332  1.00 42.62           H
ATOM   4716  HA  CYS A 328      57.053  65.721  77.544  1.00 50.92           H
ATOM   4717  HB2 CYS A 328      58.936  63.902  79.034  1.00 52.58           H
ATOM   4718  HB3 CYS A 328      58.650  64.017  77.292  1.00 52.58           H
ATOM   4719  N   ASP A 329      55.641  63.684  77.902  1.00 36.62           N
ATOM   4720  CA  ASP A 329      54.616  62.665  78.055  1.00 45.10           C
ATOM   4721  C   ASP A 329      54.959  61.436  77.217  1.00 45.10           C
ATOM   4722  O   ASP A 329      55.388  61.570  76.068  1.00 47.54           O
ATOM   4723  CB  ASP A 329      53.255  63.206  77.612  1.00 39.90           C
ATOM   4724  CG  ASP A 329      52.686  64.301  78.504  1.00 42.24           C
ATOM   4725  OD1 ASP A 329      53.302  65.378  78.668  1.00 52.97           O
ATOM   4726  OD2 ASP A 329      51.559  64.062  78.974  1.00 51.29           O1-
ATOM   4727  H   ASP A 329      55.797  64.022  76.965  1.00 43.94           H
ATOM   4728  HA  ASP A 329      54.539  62.378  79.101  1.00 54.12           H
ATOM   4729  HB2 ASP A 329      53.396  63.640  76.623  1.00 47.88           H
ATOM   4730  HB3 ASP A 329      52.546  62.379  77.553  1.00 47.88           H
ATOM   4731  N   TYR A 330      54.731  60.242  77.778  1.00 43.62           N
ATOM   4732  CA  TYR A 330      54.946  58.989  77.075  1.00 51.73           C
ATOM   4733  C   TYR A 330      53.824  58.754  76.070  1.00 49.97           C
ATOM   4734  O   TYR A 330      52.659  58.738  76.447  1.00 47.51           O
ATOM   4735  CB  TYR A 330      55.000  57.820  78.064  1.00 52.80           C
ATOM   4736  CG  TYR A 330      55.276  56.498  77.370  1.00 55.03           C
ATOM   4737  CD1 TYR A 330      56.421  56.362  76.558  1.00 46.61           C
ATOM   4738  CD2 TYR A 330      54.361  55.431  77.479  1.00 49.90           C
ATOM   4739  CE1 TYR A 330      56.659  55.165  75.869  1.00 50.11           C
ATOM   4740  CE2 TYR A 330      54.586  54.237  76.774  1.00 47.99           C
ATOM   4741  CZ  TYR A 330      55.737  54.100  75.970  1.00 54.01           C
ATOM   4742  OH  TYR A 330      55.950  52.941  75.292  1.00 56.65           O
ATOM   4743  H   TYR A 330      54.367  60.197  78.721  1.00 52.35           H
ATOM   4744  HA  TYR A 330      55.901  59.050  76.554  1.00 62.08           H
ATOM   4745  HB2 TYR A 330      55.793  58.004  78.781  1.00 63.36           H
ATOM   4746  HB3 TYR A 330      54.056  57.763  78.605  1.00 63.36           H
ATOM   4747  HD1 TYR A 330      57.112  57.185  76.444  1.00 55.93           H
ATOM   4748  HD2 TYR A 330      53.480  55.529  78.097  1.00 59.88           H
ATOM   4749  HE1 TYR A 330      57.540  55.067  75.259  1.00 60.13           H
ATOM   4750  HE2 TYR A 330      53.872  53.429  76.838  1.00 57.59           H
ATOM   4751  HH  TYR A 330      55.230  52.317  75.408  1.00 67.98           H
ATOM   4752  N   ASP A 331      54.170  58.536  74.803  1.00 51.96           N
ATOM   4753  CA  ASP A 331      53.193  58.255  73.766  1.00 56.93           C
ATOM   4754  C   ASP A 331      53.072  56.730  73.647  1.00 59.02           C
ATOM   4755  O   ASP A 331      53.959  56.082  73.089  1.00 55.34           O
ATOM   4756  CB  ASP A 331      53.642  58.936  72.470  1.00 61.00           C
ATOM   4757  CG  ASP A 331      52.582  58.930  71.363  1.00 61.09           C
ATOM   4758  OD1 ASP A 331      51.573  58.199  71.492  1.00 58.10           O
ATOM   4759  OD2 ASP A 331      52.806  59.671  70.377  1.00 56.33           O1-
ATOM   4760  H   ASP A 331      55.148  58.492  74.554  1.00 62.35           H
ATOM   4761  HA  ASP A 331      52.231  58.682  74.050  1.00 68.32           H
ATOM   4762  HB2 ASP A 331      53.979  59.958  72.647  1.00 73.20           H
ATOM   4763  HB3 ASP A 331      54.533  58.435  72.096  1.00 73.20           H
ATOM   4764  N   GLU A 332      51.971  56.193  74.195  1.00 55.46           N
ATOM   4765  CA  GLU A 332      51.603  54.779  74.234  1.00 55.10           C
ATOM   4766  C   GLU A 332      52.049  54.002  72.974  1.00 59.52           C
ATOM   4767  O   GLU A 332      53.027  53.252  73.022  1.00 62.85           O
ATOM   4768  CB  GLU A 332      50.074  54.692  74.437  1.00 62.39           C
ATOM   4769  CG  GLU A 332      49.558  53.257  74.633  1.00 61.66           C
ATOM   4770  CD  GLU A 332      49.841  52.760  76.049  1.00 64.05           C
ATOM   4771  OE1 GLU A 332      51.029  52.493  76.344  1.00 63.57           O
ATOM   4772  OE2 GLU A 332      48.854  52.641  76.808  1.00 55.67           O1-
ATOM   4773  H   GLU A 332      51.359  56.815  74.703  1.00 66.56           H
ATOM   4774  HA  GLU A 332      52.093  54.345  75.104  1.00 66.12           H
ATOM   4775  HB2 GLU A 332      49.783  55.299  75.297  1.00 74.87           H
ATOM   4776  HB3 GLU A 332      49.571  55.114  73.563  1.00 74.87           H
[truncated: 1,747,699 more chars]
