# Supplementary material for: High-throughput quantum-mechanics/molecular-mechanics (ONIOM) macromolecular crystallographic refinement with PHENIX/DivCon: the impact of mixed Hamiltonian methods on ligand and protein structure
Source: Acta Crystallogr D Struct Biol. 2018 Oct 29;74(Pt 11):1063–77. doi: 10.1107/S2059798318012913 (PMC6213575; doi:10.1107/S2059798318012913)
Supplement: Supplementary file 2 [file d-74-01063-sup2.gz › results_ONIOM/1N1M-H.cif]

#
# Files merged : Wed Jan 11 06:44:09 2017
#
#	/scratch/oleg/2711247.gondor.quantumbioinc.com/ligandsCIF/NAG.cif
#	/scratch/oleg/2711247.gondor.quantumbioinc.com/ligandsCIF/NDG.cif
#	/scratch/oleg/2711247.gondor.quantumbioinc.com/ligandsCIF/FUC.cif
#	/scratch/oleg/2711247.gondor.quantumbioinc.com/ligandsCIF/MAN.cif
#	/scratch/oleg/2711247.gondor.quantumbioinc.com/ligandsCIF/A3M.cif
#
data_comp_list


#
data_comp_NAG
#
loop_
_chem_comp_atom.comp_id
_chem_comp_atom.atom_id
_chem_comp_atom.type_symbol
_chem_comp_atom.type_energy
_chem_comp_atom.partial_charge
_chem_comp_atom.x
_chem_comp_atom.y
_chem_comp_atom.z
NAG        C1      C   CH2   0.500099921903   49.7140   48.8690  117.6500
NAG        H1      H   HCH2  0.0799999218588   49.3859   49.8295  117.2527
NAG        C2      C   CH1   0.220099921874   50.1590   47.9590  116.5150
NAG        H2      H   HCH1  0.0799999218588   50.4643   47.0007  116.9351
NAG        C3      C   CH1   0.199999921872   48.9970   47.7250  115.5310
NAG        H3      H   HCH1  0.0799999218588   48.8885   48.6467  114.9594
NAG        C4      C   CH1   0.199999921872   47.6060   47.4800  116.1930
NAG        H4      H   HCH1  0.0799999218588   47.5372   46.4095  116.3863
NAG        C5      C   CH1   0.199999921872   47.4260   48.2450  117.5330
NAG        H5      H   HCH1  0.0799999218588   47.1626   49.2567  117.2246
NAG        C6      C   CH2   0.119999921863   46.3290   47.6690  118.4090
NAG        H6      H   HCH2  0.0799999218588   46.6030   46.6603  118.7181
NAG        H7      H   HCH2  0.0799999218588   45.3954   47.6360  117.8474
NAG        C7      C   C     0.568999921911   52.5360   48.2000  116.1050
NAG        C8      C   CH3   -0.179000078131   53.6240   48.6780  115.1570
NAG        H8      H   HCH3  0.0799999218588   53.1748   49.2601  114.3524
NAG        H9      H   HCH3  0.0799999218588   54.1434   47.8170  114.7363
NAG        H10     H   HCH3  0.0799999218588   54.3339   49.2996  115.7026
NAG        N2      N   NH1   -0.730100078072   51.2850   48.5550  115.8130
NAG        H11     H   HNH1  0.36999992189   51.1168   49.2460  115.0958
NAG        O3      O   OH1   -0.680000078078   49.3240   46.6090  114.7210
NAG        H12     H   HOH1  0.399999921893   49.3813   46.9160  113.8132
NAG        O4      O   OH1   -0.56000007809   46.5720   47.9670  115.2990
NAG        O5      O   O2    -0.56000007809   48.6290   48.2440  118.3280
NAG        O6      O   OH1   -0.56000007809   46.1590   48.5000  119.5760
NAG        O7      O   O     -0.570000078089   52.8350   47.5190  117.0910
#
loop_
_chem_comp_bond.comp_id
_chem_comp_bond.atom_id_1
_chem_comp_bond.atom_id_2
_chem_comp_bond.type
_chem_comp_bond.value_dist
_chem_comp_bond.value_dist_esd
NAG  H1      C1     single        1.096 0.020
NAG  C2      C1     single        1.521 0.020
NAG  H2      C2     single        1.098 0.020
NAG  C3      C2     single        1.531 0.020
NAG  H3      C3     single        1.097 0.020
NAG  C4      C3     single        1.529 0.020
NAG  H4      C4     single        1.097 0.020
NAG  C5      C4     single        1.531 0.020
NAG  H5      C5     single        1.099 0.020
NAG  C6      C5     single        1.528 0.020
NAG  H6      C6     single        1.094 0.020
NAG  H7      C6     single        1.094 0.020
NAG  O6      C6     single        1.423 0.020
NAG  O5      C5     single        1.432 0.020
NAG  O4      C4     single        1.424 0.020
NAG  O3      C3     single        1.428 0.020
NAG  H12     O3     single        0.973 0.020
NAG  N2      C2     single        1.458 0.020
NAG  H11     N2     single        1.016 0.020
NAG  C7      N2     single        1.385 0.020
NAG  C8      C7     single        1.505 0.020
NAG  H8      C8     single        1.093 0.020
NAG  H9      C8     single        1.094 0.020
NAG  H10     C8     single        1.093 0.020
NAG  O7      C7     double        1.228 0.020
NAG  C1      O5     single        1.421 0.020
#
loop_
_chem_comp_angle.comp_id
_chem_comp_angle.atom_id_1
_chem_comp_angle.atom_id_2
_chem_comp_angle.atom_id_3
_chem_comp_angle.value_angle
_chem_comp_angle.value_angle_esd
NAG  H1      C1      C2           113.15 3.000
NAG  H1      C1      O5           110.43 3.000
NAG  C2      C1      O5           111.51 3.000
NAG  H2      C2      C3           109.24 3.000
NAG  H2      C2      N2           107.04 3.000
NAG  C1      C2      H2           108.77 3.000
NAG  C1      C2      C3           110.79 3.000
NAG  C1      C2      N2           109.76 3.000
NAG  C3      C2      N2           111.13 3.000
NAG  H3      C3      C4           109.88 3.000
NAG  H3      C3      O3           106.97 3.000
NAG  C2      C3      H3           111.24 3.000
NAG  C2      C3      C4           111.01 3.000
NAG  C2      C3      O3           109.40 3.000
NAG  C4      C3      O3           108.21 3.000
NAG  H4      C4      C5           110.53 3.000
NAG  H4      C4      O4           107.42 3.000
NAG  C3      C4      H4           109.39 3.000
NAG  C3      C4      C5           111.28 3.000
NAG  C3      C4      O4           108.62 3.000
NAG  C5      C4      O4           109.51 3.000
NAG  H5      C5      C6           108.32 3.000
NAG  H5      C5      O5           108.68 3.000
NAG  C6      C5      O5           107.56 3.000
NAG  C4      C5      H5           110.86 3.000
NAG  C4      C5      C6           111.58 3.000
NAG  C4      C5      O5           109.74 3.000
NAG  H6      C6      H7           109.14 3.000
NAG  H6      C6      O6           107.53 3.000
NAG  H7      C6      O6           107.64 3.000
NAG  C5      C6      H6           111.38 3.000
NAG  C5      C6      H7           111.88 3.000
NAG  C5      C6      O6           109.11 3.000
NAG  C8      C7      N2           112.24 3.000
NAG  C8      C7      O7           122.00 3.000
NAG  N2      C7      O7           125.76 3.000
NAG  H8      C8      H9           109.49 3.000
NAG  H8      C8      H10          109.22 3.000
NAG  H9      C8      H10          108.65 3.000
NAG  C7      C8      H8           109.49 3.000
NAG  C7      C8      H9           110.30 3.000
NAG  C7      C8      H10          109.68 3.000
NAG  C2      N2      H11          118.15 3.000
NAG  C2      N2      C7           122.78 3.000
NAG  C7      N2      H11          119.06 3.000
NAG  C3      O3      H12          107.33 3.000
NAG  C1      O5      C5           112.15 3.000
#
loop_
_chem_comp_tor.comp_id
_chem_comp_tor.id
_chem_comp_tor.atom_id_1
_chem_comp_tor.atom_id_2
_chem_comp_tor.atom_id_3
_chem_comp_tor.atom_id_4
_chem_comp_tor.value_angle
_chem_comp_tor.value_angle_esd
_chem_comp_tor.period
NAG CONST_1       H1      C1      C2      H2           169.17  20.0 3
NAG CONST_2       H1      C1      O5      C5            64.21  20.0 3
NAG CONST_3       H2      C2      C3      H3          -165.94  20.0 3
NAG Var_1         H2      C2      N2      H11          145.12   0.0 0
NAG CONST_4       H3      C3      C4      H4           163.71  20.0 3
NAG Var_2         H3      C3      O3      H12           63.34   0.0 0
NAG CONST_5       H4      C4      C5      H5          -173.81  20.0 3
NAG Var_3         H5      C5      C6      H6          -168.96   0.0 0
NAG Var_4         C8      C7      N2      H11           -0.64   0.0 0
#
loop_
_chem_comp_tree.comp_id
_chem_comp_tree.atom_id
_chem_comp_tree.atom_back
_chem_comp_tree.atom_forward
_chem_comp_tree.connect_type
NAG      C1     ?      H1     START
NAG      H1     C1     ?      ?
NAG      C2     C1     H2     ?
NAG      H2     C2     ?      ?
NAG      C3     C2     H3     ?
NAG      H3     C3     ?      ?
NAG      C4     C3     H4     ?
NAG      H4     C4     ?      ?
NAG      C5     C4     H5     ?
NAG      H5     C5     ?      ?
NAG      C6     C5     H6     ?
NAG      H6     C6     ?      ?
NAG      H7     C6     ?      ?
NAG      O6     C6     ?      ?
NAG      O5     C5     ?      ?
NAG      O4     C4     ?      ?
NAG      O3     C3     H12    ?
NAG      H12    O3     ?      ?
NAG      N2     C2     H11    ?
NAG      H11    N2     ?      ?
NAG      C7     N2     C8     ?
NAG      C8     C7     H8     ?
NAG      H8     C8     ?      ?
NAG      H9     C8     ?      ?
NAG      H10    C8     ?      ?
NAG      O7     C7     ?      END
NAG      C1     O5     ?      ADD
#
loop_
_chem_comp_chir.comp_id
_chem_comp_chir.id
_chem_comp_chir.atom_id_centre
_chem_comp_chir.atom_id_1
_chem_comp_chir.atom_id_2
_chem_comp_chir.atom_id_3
_chem_comp_chir.volume_sign
NAG chir_1  C2      C1      C3      N2     negative
NAG chir_2  C3      C2      C4      O3     positive
NAG chir_3  C4      C3      C5      O4     negative
NAG chir_4  C5      C6      C4      O5     positive
#
data_comp_NDG
#
loop_
_chem_comp_atom.comp_id
_chem_comp_atom.atom_id
_chem_comp_atom.type_symbol
_chem_comp_atom.type_energy
_chem_comp_atom.partial_charge
_chem_comp_atom.x
_chem_comp_atom.y
_chem_comp_atom.z
NDG        C1      C   CH2   0.479999921901   46.0780   47.2670  114.1900
NDG        H1      H   HCH2  0.0799999218588   45.4053   47.9668  113.6942
NDG        C2      C   CH1   0.220099921874   45.0700   46.1280  114.5010
NDG        H2      H   HCH1  0.0799999218588   44.2805   46.2244  113.7557
NDG        C3      C   CH1   0.199999921872   45.6500   44.7230  114.3400
NDG        H3      H   HCH1  0.0799999218588   46.3239   44.5056  115.1687
NDG        C4      C   CH1   0.199999921872   46.4080   44.6510  113.0240
NDG        H4      H   HCH1  0.0799999218588   45.7441   44.9043  112.1975
NDG        C5      C   CH1   0.199999921872   47.5690   45.6430  113.0770
NDG        H5      H   HCH1  0.0799999218588   48.1554   45.3784  113.9569
NDG        C6      C   CH2   0.119999921863   48.4260   45.5640  111.8190
NDG        H6      H   HCH2  0.0799999218588   47.8195   45.8511  110.9600
NDG        H7      H   HCH2  0.0799999218588   48.7732   44.5386  111.6921
NDG        C7      C   C     0.568999921911   43.3610   46.9120  116.0020
NDG        C8      C   CH3   -0.179000078131   42.5790   46.6210  117.2780
NDG        H8      H   HCH3  0.0799999218588   43.1278   45.9002  117.8840
NDG        H9      H   HCH3  0.0799999218588   41.6028   46.2104  117.0202
NDG        H10     H   HCH3  0.0799999218588   42.4473   47.5444  117.8420
NDG        O       O   O2    -0.56000007809   47.0840   47.0110  113.1690
NDG        O3      O   OH1   -0.680000078078   44.5950   43.7680  114.3330
NDG        H11     H   HOH1  0.399999921893   44.1326   43.8402  115.1712
NDG        O4      O   OH1   -0.680000078078   46.8970   43.3320  112.8150
NDG        H12     H   HOH1  0.399999921893   46.1399   42.7424  112.7895
NDG        O6      O   OH1   -0.680000078078   49.5540   46.4260  111.8950
NDG        H13     H   HOH1  0.399999921893   49.2277   47.3219  112.0063
NDG        O7      O   O     -0.570000078089   42.9120   47.7070  115.1730
NDG        N2      N   NH1   -0.730100078072   44.5210   46.2820  115.8350
NDG        H14     H   HNH1  0.36999992189   45.0171   45.9126  116.6334
#
loop_
_chem_comp_bond.comp_id
_chem_comp_bond.atom_id_1
_chem_comp_bond.atom_id_2
_chem_comp_bond.type
_chem_comp_bond.value_dist
_chem_comp_bond.value_dist_esd
NDG  H1      C1     single        1.094 0.020
NDG  C2      C1     single        1.523 0.020
NDG  H2      C2     single        1.098 0.020
NDG  C3      C2     single        1.532 0.020
NDG  H3      C3     single        1.097 0.020
NDG  C4      C3     single        1.532 0.020
NDG  H4      C4     single        1.098 0.020
NDG  C5      C4     single        1.533 0.020
NDG  H5      C5     single        1.099 0.020
NDG  C6      C5     single        1.529 0.020
NDG  H6      C6     single        1.095 0.020
NDG  H7      C6     single        1.094 0.020
NDG  O6      C6     single        1.424 0.020
NDG  H13     O6     single        0.973 0.020
NDG  O       C5     single        1.431 0.020
NDG  O4      C4     single        1.425 0.020
NDG  H12     O4     single        0.972 0.020
NDG  O3      C3     single        1.428 0.020
NDG  H11     O3     single        0.973 0.020
NDG  N2      C2     single        1.458 0.020
NDG  H14     N2     single        1.016 0.020
NDG  C7      N2     single        1.385 0.020
NDG  C8      C7     single        1.505 0.020
NDG  H8      C8     single        1.094 0.020
NDG  H9      C8     single        1.093 0.020
NDG  H10     C8     single        1.093 0.020
NDG  O7      C7     double        1.228 0.020
NDG  C1      O      single        1.423 0.020
#
loop_
_chem_comp_angle.comp_id
_chem_comp_angle.atom_id_1
_chem_comp_angle.atom_id_2
_chem_comp_angle.atom_id_3
_chem_comp_angle.value_angle
_chem_comp_angle.value_angle_esd
NDG  H1      C1      C2           111.62 3.000
NDG  H1      C1      O            108.57 3.000
NDG  C2      C1      O            110.57 3.000
NDG  H2      C2      C3           109.02 3.000
NDG  H2      C2      N2           108.12 3.000
NDG  C1      C2      H2           109.54 3.000
NDG  C1      C2      C3           109.63 3.000
NDG  C1      C2      N2           109.75 3.000
NDG  C3      C2      N2           110.75 3.000
NDG  H3      C3      C4           109.82 3.000
NDG  H3      C3      O3           106.99 3.000
NDG  C2      C3      H3           111.32 3.000
NDG  C2      C3      C4           111.04 3.000
NDG  C2      C3      O3           109.44 3.000
NDG  C4      C3      O3           108.09 3.000
NDG  H4      C4      C5           110.12 3.000
NDG  H4      C4      O4           107.55 3.000
NDG  C3      C4      H4           109.42 3.000
NDG  C3      C4      C5           111.21 3.000
NDG  C3      C4      O4           109.20 3.000
NDG  C5      C4      O4           109.27 3.000
NDG  H5      C5      C6           108.36 3.000
NDG  H5      C5      O            108.63 3.000
NDG  C6      C5      O            107.54 3.000
NDG  C4      C5      H5           110.90 3.000
NDG  C4      C5      C6           111.64 3.000
NDG  C4      C5      O            109.66 3.000
NDG  H6      C6      H7           108.80 3.000
NDG  H6      C6      O6           107.71 3.000
NDG  H7      C6      O6           107.40 3.000
NDG  C5      C6      H6           111.48 3.000
NDG  C5      C6      H7           111.59 3.000
NDG  C5      C6      O6           109.70 3.000
NDG  C8      C7      N2           112.22 3.000
NDG  C8      C7      O7           121.98 3.000
NDG  O7      C7      N2           125.80 3.000
NDG  H8      C8      H9           108.65 3.000
NDG  H8      C8      H10          109.49 3.000
NDG  H9      C8      H10          109.21 3.000
NDG  C7      C8      H8           110.29 3.000
NDG  C7      C8      H9           109.68 3.000
NDG  C7      C8      H10          109.49 3.000
NDG  C1      O       C5           110.75 3.000
NDG  C3      O3      H11          107.32 3.000
NDG  C4      O4      H12          107.40 3.000
NDG  C6      O6      H13          107.35 3.000
NDG  C2      N2      H14          118.05 3.000
NDG  C2      N2      C7           122.91 3.000
NDG  C7      N2      H14          119.03 3.000
#
loop_
_chem_comp_tor.comp_id
_chem_comp_tor.id
_chem_comp_tor.atom_id_1
_chem_comp_tor.atom_id_2
_chem_comp_tor.atom_id_3
_chem_comp_tor.atom_id_4
_chem_comp_tor.value_angle
_chem_comp_tor.value_angle_esd
_chem_comp_tor.period
NDG CONST_1       H1      C1      C2      H2            59.36  20.0 3
NDG CONST_2       H1      C1      O       C5           171.05  20.0 3
NDG CONST_3       H2      C2      C3      H3          -167.08  20.0 3
NDG Var_1         H2      C2      N2      H14          151.13   0.0 0
NDG CONST_4       H3      C3      C4      H4           163.58  20.0 3
NDG Var_2         H3      C3      O3      H11           63.44   0.0 0
NDG CONST_5       H4      C4      C5      H5          -173.70  20.0 3
NDG Var_3         H4      C4      O4      H12          -61.73   0.0 0
NDG Var_4         H5      C5      C6      H6          -169.61   0.0 0
NDG Var_5         H6      C6      O6      H13           64.08   0.0 0
NDG Var_6         C8      C7      N2      H14           -0.71   0.0 0
#
loop_
_chem_comp_tree.comp_id
_chem_comp_tree.atom_id
_chem_comp_tree.atom_back
_chem_comp_tree.atom_forward
_chem_comp_tree.connect_type
NDG      C1     ?      H1     START
NDG      H1     C1     ?      ?
NDG      C2     C1     H2     ?
NDG      H2     C2     ?      ?
NDG      C3     C2     H3     ?
NDG      H3     C3     ?      ?
NDG      C4     C3     H4     ?
NDG      H4     C4     ?      ?
NDG      C5     C4     H5     ?
NDG      H5     C5     ?      ?
NDG      C6     C5     H6     ?
NDG      H6     C6     ?      ?
NDG      H7     C6     ?      ?
NDG      O6     C6     H13    ?
NDG      H13    O6     ?      ?
NDG      O      C5     ?      ?
NDG      O4     C4     H12    ?
NDG      H12    O4     ?      ?
NDG      O3     C3     H11    ?
NDG      H11    O3     ?      ?
NDG      N2     C2     H14    ?
NDG      H14    N2     ?      ?
NDG      C7     N2     C8     ?
NDG      C8     C7     H8     ?
NDG      H8     C8     ?      ?
NDG      H9     C8     ?      ?
NDG      H10    C8     ?      ?
NDG      O7     C7     ?      END
NDG      C1     O      ?      ADD
#
loop_
_chem_comp_chir.comp_id
_chem_comp_chir.id
_chem_comp_chir.atom_id_centre
_chem_comp_chir.atom_id_1
_chem_comp_chir.atom_id_2
_chem_comp_chir.atom_id_3
_chem_comp_chir.volume_sign
NDG chir_1  C2      C1      C3      N2     negative
NDG chir_2  C3      C2      C4      O3     positive
NDG chir_3  C4      C3      C5      O4     negative
NDG chir_4  C5      C6      C4      O      positive
#
data_comp_FUC
#
loop_
_chem_comp_atom.comp_id
_chem_comp_atom.atom_id
_chem_comp_atom.type_symbol
_chem_comp_atom.type_energy
_chem_comp_atom.partial_charge
_chem_comp_atom.x
_chem_comp_atom.y
_chem_comp_atom.z
FUC        C1      C   CH2   0.479999921901   44.8690   48.4190  120.1270
FUC        H1      H   HCH2  0.0799999218588   44.6831   47.3712  120.3631
FUC        C2      C   CH1   0.199999921872   44.7970   49.2760  121.3930
FUC        H2      H   HCH1  0.0799999218588   43.8241   49.1392  121.8652
FUC        C3      C   CH1   0.199999921872   44.9750   50.7520  121.0230
FUC        H3      H   HCH1  0.0799999218588   45.9705   50.8921  120.6018
FUC        C4      C   CH1   0.199999921872   43.9290   51.1620  119.9800
FUC        H4      H   HCH1  0.0799999218588   44.1549   52.1728  119.6404
FUC        C5      C   CH1   0.199999921872   43.9730   50.2120  118.7740
FUC        H5      H   HCH1  0.0799999218588   44.9263   50.3956  118.2784
FUC        C6      C   CH3   -0.240000078124   42.8400   50.4640  117.7970
FUC        H6      H   HCH3  0.0799999218588   41.8862   50.2807  118.2917
FUC        H7      H   HCH3  0.0799999218588   42.9410   49.7943  116.9429
FUC        H8      H   HCH3  0.0799999218588   42.8788   51.4981  117.4545
FUC        O2      O   OH1   -0.680000078078   45.8070   48.8780  122.3070
FUC        H9      H   HOH1  0.399999921893   46.6552   49.0048  121.8756
FUC        O3      O   OH1   -0.680000078078   44.8430   51.5630  122.1830
FUC        H10     H   HOH1  0.399999921893   43.9611   51.4236  122.5358
FUC        O4      O   OH1   -0.680000078078   42.6320   51.1380  120.5600
FUC        H11     H   HOH1  0.399999921893   42.0070   51.4124  119.8849
FUC        O5      O   O2    -0.56000007809   43.8570   48.8390  119.2130
#
loop_
_chem_comp_bond.comp_id
_chem_comp_bond.atom_id_1
_chem_comp_bond.atom_id_2
_chem_comp_bond.type
_chem_comp_bond.value_dist
_chem_comp_bond.value_dist_esd
FUC  H1      C1     single        1.094 0.020
FUC  C2      C1     single        1.520 0.020
FUC  H2      C2     single        1.096 0.020
FUC  C3      C2     single        1.529 0.020
FUC  H3      C3     single        1.097 0.020
FUC  C4      C3     single        1.533 0.020
FUC  H4      C4     single        1.096 0.020
FUC  C5      C4     single        1.538 0.020
FUC  H5      C5     single        1.098 0.020
FUC  C6      C5     single        1.524 0.020
FUC  H6      C6     single        1.095 0.020
FUC  H7      C6     single        1.096 0.020
FUC  H8      C6     single        1.094 0.020
FUC  O5      C5     single        1.435 0.020
FUC  O4      C4     single        1.429 0.020
FUC  H11     O4     single        0.972 0.020
FUC  O3      C3     single        1.425 0.020
FUC  H10     O3     single        0.973 0.020
FUC  O2      C2     single        1.422 0.020
FUC  H9      O2     single        0.973 0.020
FUC  C1      O5     single        1.422 0.020
#
loop_
_chem_comp_angle.comp_id
_chem_comp_angle.atom_id_1
_chem_comp_angle.atom_id_2
_chem_comp_angle.atom_id_3
_chem_comp_angle.value_angle
_chem_comp_angle.value_angle_esd
FUC  H1      C1      C2           111.79 3.000
FUC  H1      C1      O5           109.70 3.000
FUC  C2      C1      O5           111.18 3.000
FUC  H2      C2      C3           110.16 3.000
FUC  H2      C2      O2           107.44 3.000
FUC  C1      C2      H2           110.58 3.000
FUC  C1      C2      C3           109.26 3.000
FUC  C1      C2      O2           109.12 3.000
FUC  C3      C2      O2           110.26 3.000
FUC  H3      C3      C4           109.58 3.000
FUC  H3      C3      O3           106.47 3.000
FUC  C2      C3      H3           109.55 3.000
FUC  C2      C3      C4           110.85 3.000
FUC  C2      C3      O3           110.17 3.000
FUC  C4      C3      O3           110.13 3.000
FUC  H4      C4      C5           111.43 3.000
FUC  H4      C4      O4           107.20 3.000
FUC  C3      C4      H4           109.80 3.000
FUC  C3      C4      C5           109.96 3.000
FUC  C3      C4      O4           108.44 3.000
FUC  C5      C4      O4           109.94 3.000
FUC  H5      C5      C6           108.31 3.000
FUC  H5      C5      O5           108.37 3.000
FUC  C6      C5      O5           107.41 3.000
FUC  C4      C5      H5           109.64 3.000
FUC  C4      C5      C6           112.95 3.000
FUC  C4      C5      O5           110.03 3.000
FUC  H6      C6      H7           106.17 3.000
FUC  H6      C6      H8           109.07 3.000
FUC  H7      C6      H8           108.43 3.000
FUC  C5      C6      H6           111.64 3.000
FUC  C5      C6      H7           110.02 3.000
FUC  C5      C6      H8           111.33 3.000
FUC  C2      O2      H9           107.92 3.000
FUC  C3      O3      H10          107.69 3.000
FUC  C4      O4      H11          107.67 3.000
FUC  C1      O5      C5           111.08 3.000
#
loop_
_chem_comp_tor.comp_id
_chem_comp_tor.id
_chem_comp_tor.atom_id_1
_chem_comp_tor.atom_id_2
_chem_comp_tor.atom_id_3
_chem_comp_tor.atom_id_4
_chem_comp_tor.value_angle
_chem_comp_tor.value_angle_esd
_chem_comp_tor.period
FUC CONST_1       H1      C1      C2      H2           -59.43  20.0 3
FUC CONST_2       H1      C1      O5      C5          -171.56  20.0 3
FUC CONST_3       H2      C2      C3      H3           169.23  20.0 3
FUC Var_1         H2      C2      O2      H9           178.44   0.0 0
FUC CONST_4       H3      C3      C4      H4           -53.60  20.0 3
FUC Var_2         H3      C3      O3      H10          177.74   0.0 0
FUC CONST_5       H4      C4      C5      H5            59.07  20.0 3
FUC Var_3         H4      C4      O4      H11           49.00   0.0 0
FUC Var_4         H5      C5      C6      H6           171.86   0.0 0
#
loop_
_chem_comp_tree.comp_id
_chem_comp_tree.atom_id
_chem_comp_tree.atom_back
_chem_comp_tree.atom_forward
_chem_comp_tree.connect_type
FUC      C1     ?      H1     START
FUC      H1     C1     ?      ?
FUC      C2     C1     H2     ?
FUC      H2     C2     ?      ?
FUC      C3     C2     H3     ?
FUC      H3     C3     ?      ?
FUC      C4     C3     H4     ?
FUC      H4     C4     ?      ?
FUC      C5     C4     H5     ?
FUC      H5     C5     ?      ?
FUC      C6     C5     H6     ?
FUC      H6     C6     ?      ?
FUC      H7     C6     ?      ?
FUC      H8     C6     ?      ?
FUC      O5     C5     ?      ?
FUC      O4     C4     H11    ?
FUC      H11    O4     ?      ?
FUC      O3     C3     H10    ?
FUC      H10    O3     ?      ?
FUC      O2     C2     H9     ?
FUC      H9     O2     ?      END
FUC      C1     O5     ?      ADD
#
loop_
_chem_comp_chir.comp_id
_chem_comp_chir.id
_chem_comp_chir.atom_id_centre
_chem_comp_chir.atom_id_1
_chem_comp_chir.atom_id_2
_chem_comp_chir.atom_id_3
_chem_comp_chir.volume_sign
FUC chir_1  C2      C1      C3      O2     positive
FUC chir_2  C3      C2      C4      O3     negative
FUC chir_3  C4      C3      C5      O4     negative
FUC chir_4  C5      C6      C4      O5     negative
#
data_comp_MAN
#
loop_
_chem_comp_atom.comp_id
_chem_comp_atom.atom_id
_chem_comp_atom.type_symbol
_chem_comp_atom.type_energy
_chem_comp_atom.partial_charge
_chem_comp_atom.x
_chem_comp_atom.y
_chem_comp_atom.z
MAN        C1      C   CH2   0.479999921901   88.3210   61.2070   67.8430
MAN        H1      H   HCH2  0.0799999218588   87.7764   60.3310   68.1954
MAN        C2      C   CH1   0.199999921872   89.3460   61.6270   68.9110
MAN        H2      H   HCH1  0.0799999218588   88.8341   61.8043   69.8568
MAN        C3      C   CH1   0.199999921872   90.0520   62.9150   68.4610
MAN        H3      H   HCH1  0.0799999218588   89.3092   63.7093   68.3876
MAN        C4      C   CH1   0.199999921872   90.7030   62.7150   67.0860
MAN        H4      H   HCH1  0.0799999218588   91.5312   62.0145   67.1933
MAN        C5      C   CH1   0.199999921872   89.6970   62.1210   66.0730
MAN        H5      H   HCH1  0.0799999218588   88.9800   62.9181   65.8763
MAN        C6      C   CH2   0.119999921863   90.3630   61.6950   64.7780
MAN        H6      H   HCH2  0.0799999218588   89.7480   62.0197   63.9387
MAN        H7      H   HCH2  0.0799999218588   90.4516   60.6087   64.7647
MAN        O2      O   OH1   -0.680000078078   90.3070   60.5910   69.0840
MAN        H8      H   HOH1  0.399999921893   90.9299   60.8818   69.7540
MAN        O3      O   OH1   -0.680000078078   91.0410   63.2880   69.4110
MAN        H9      H   HOH1  0.399999921893   91.4469   64.1017   69.1032
MAN        O4      O   OH1   -0.680000078078   91.1790   63.9690   66.6060
MAN        H10     H   HOH1  0.399999921893   91.5929   63.8154   65.7535
MAN        O5      O   O2    -0.56000007809   89.0340   60.9420   66.6160
MAN        O6      O   OH1   -0.680000078078   91.6580   62.2670   64.6520
MAN        H11     H   HOH1  0.399999921893   92.0274   61.9683   63.8178
#
loop_
_chem_comp_bond.comp_id
_chem_comp_bond.atom_id_1
_chem_comp_bond.atom_id_2
_chem_comp_bond.type
_chem_comp_bond.value_dist
_chem_comp_bond.value_dist_esd
MAN  H1      C1     single        1.094 0.020
MAN  C2      C1     single        1.521 0.020
MAN  H2      C2     single        1.095 0.020
MAN  C3      C2     single        1.526 0.020
MAN  H3      C3     single        1.097 0.020
MAN  C4      C3     single        1.531 0.020
MAN  H4      C4     single        1.097 0.020
MAN  C5      C4     single        1.540 0.020
MAN  H5      C5     single        1.099 0.020
MAN  C6      C5     single        1.530 0.020
MAN  H6      C6     single        1.096 0.020
MAN  H7      C6     single        1.096 0.020
MAN  O6      C6     single        1.418 0.020
MAN  H11     O6     single        0.972 0.020
MAN  O5      C5     single        1.430 0.020
MAN  O4      C4     single        1.425 0.020
MAN  H10     O4     single        0.972 0.020
MAN  O3      C3     single        1.425 0.020
MAN  H9      O3     single        0.972 0.020
MAN  O2      C2     single        1.426 0.020
MAN  H8      O2     single        0.972 0.020
MAN  C1      O5     single        1.428 0.020
#
loop_
_chem_comp_angle.comp_id
_chem_comp_angle.atom_id_1
_chem_comp_angle.atom_id_2
_chem_comp_angle.atom_id_3
_chem_comp_angle.value_angle
_chem_comp_angle.value_angle_esd
MAN  H1      C1      C2           110.53 3.000
MAN  H1      C1      O5           107.11 3.000
MAN  C2      C1      O5           110.44 3.000
MAN  H2      C2      C3           110.14 3.000
MAN  H2      C2      O2           107.64 3.000
MAN  C1      C2      H2           110.54 3.000
MAN  C1      C2      C3           109.60 3.000
MAN  C1      C2      O2           108.21 3.000
MAN  C3      C2      O2           110.69 3.000
MAN  H3      C3      C4           109.60 3.000
MAN  H3      C3      O3           106.88 3.000
MAN  C2      C3      H3           109.43 3.000
MAN  C2      C3      C4           111.51 3.000
MAN  C2      C3      O3           109.13 3.000
MAN  C4      C3      O3           110.18 3.000
MAN  H4      C4      C5           110.94 3.000
MAN  H4      C4      O4           107.68 3.000
MAN  C3      C4      H4           109.29 3.000
MAN  C3      C4      C5           110.20 3.000
MAN  C3      C4      O4           107.81 3.000
MAN  C5      C4      O4           110.83 3.000
MAN  H5      C5      C6           108.04 3.000
MAN  H5      C5      O5           109.41 3.000
MAN  C6      C5      O5           106.92 3.000
MAN  C4      C5      H5           109.48 3.000
MAN  C4      C5      C6           112.72 3.000
MAN  C4      C5      O5           110.19 3.000
MAN  H6      C6      H7           107.29 3.000
MAN  H6      C6      O6           108.52 3.000
MAN  H7      C6      O6           109.17 3.000
MAN  C5      C6      H6           110.14 3.000
MAN  C5      C6      H7           110.81 3.000
MAN  C5      C6      O6           110.82 3.000
MAN  C2      O2      H8           107.32 3.000
MAN  C3      O3      H9           107.39 3.000
MAN  C4      O4      H10          107.63 3.000
MAN  C1      O5      C5           111.92 3.000
MAN  C6      O6      H11          107.12 3.000
#
loop_
_chem_comp_tor.comp_id
_chem_comp_tor.id
_chem_comp_tor.atom_id_1
_chem_comp_tor.atom_id_2
_chem_comp_tor.atom_id_3
_chem_comp_tor.atom_id_4
_chem_comp_tor.value_angle
_chem_comp_tor.value_angle_esd
_chem_comp_tor.period
MAN CONST_1       H1      C1      C2      H2           -62.65  20.0 3
MAN CONST_2       H1      C1      O5      C5           175.32  20.0 3
MAN CONST_3       H2      C2      C3      H3           -51.90  20.0 3
MAN Var_1         H2      C2      O2      H8           -63.75   0.0 0
MAN CONST_4       H3      C3      C4      H4           166.81  20.0 3
MAN Var_2         H3      C3      O3      H9           -63.35   0.0 0
MAN CONST_5       H4      C4      C5      H5          -173.01  20.0 3
MAN Var_3         H4      C4      O4      H10           58.66   0.0 0
MAN Var_4         H5      C5      C6      H6           -66.19   0.0 0
MAN Var_5         H6      C6      O6      H11          -58.88   0.0 0
#
loop_
_chem_comp_tree.comp_id
_chem_comp_tree.atom_id
_chem_comp_tree.atom_back
_chem_comp_tree.atom_forward
_chem_comp_tree.connect_type
MAN      C1     ?      H1     START
MAN      H1     C1     ?      ?
MAN      C2     C1     H2     ?
MAN      H2     C2     ?      ?
MAN      C3     C2     H3     ?
MAN      H3     C3     ?      ?
MAN      C4     C3     H4     ?
MAN      H4     C4     ?      ?
MAN      C5     C4     H5     ?
MAN      H5     C5     ?      ?
MAN      C6     C5     H6     ?
MAN      H6     C6     ?      ?
MAN      H7     C6     ?      ?
MAN      O6     C6     H11    ?
MAN      H11    O6     ?      ?
MAN      O5     C5     ?      ?
MAN      O4     C4     H10    ?
MAN      H10    O4     ?      ?
MAN      O3     C3     H9     ?
MAN      H9     O3     ?      ?
MAN      O2     C2     H8     ?
MAN      H8     O2     ?      END
MAN      C1     O5     ?      ADD
#
loop_
_chem_comp_chir.comp_id
_chem_comp_chir.id
_chem_comp_chir.atom_id_centre
_chem_comp_chir.atom_id_1
_chem_comp_chir.atom_id_2
_chem_comp_chir.atom_id_3
_chem_comp_chir.volume_sign
MAN chir_1  C2      C1      C3      O2     positive
MAN chir_2  C3      C2      C4      O3     positive
MAN chir_3  C4      C3      C5      O4     negative
MAN chir_4  C5      C6      C4      O5     positive
#
data_comp_A3M
#
loop_
_chem_comp_atom.comp_id
_chem_comp_atom.atom_id
_chem_comp_atom.type_symbol
_chem_comp_atom.type_energy
_chem_comp_atom.partial_charge
_chem_comp_atom.x
_chem_comp_atom.y
_chem_comp_atom.z
A3M        C1      C   CH2   -0.160000078054   84.1890   77.2130   97.3480
A3M        HC11    H   HCH2  0.0799999219457   83.9826   78.2825   97.3896
A3M        HC12    H   HCH2  0.0799999219457   84.9566   77.0200   96.5986
A3M        C2      C   CH2   0.140099921946   82.8540   76.3810   97.0320
A3M        HC21    H   HCH2  0.0799999219457   82.9799   75.7808   96.1309
A3M        HC22    H   HCH2  0.0799999219457   82.0043   77.0519   96.9059
A3M        N3      N   N     -0.660200078054   82.6620   75.5160   98.2090
A3M        C4      C   CH2   0.140099921946   84.0340   75.2340   98.6920
A3M        HC41    H   HCH2  0.0799999219457   84.5846   74.6124   97.9859
A3M        HC42    H   HCH2  0.0799999219457   84.0205   74.7499   99.6685
A3M        C5      C   CH2   -0.160000078054   84.6320   76.6600   98.7760
A3M        HC51    H   HCH2  0.0799999219457   84.1940   77.2377   99.5899
A3M        HC52    H   HCH2  0.0799999219457   85.7162   76.6408   98.8865
A3M        C14     C   C     0.568999921946   81.8000   74.3630   97.9530
A3M        C15     C   CH1   0.250999921946   80.4200   74.3850   97.4480
A3M        H15     H   HCH1  0.0799999219457   80.3514   75.4102   97.0842
A3M        C16     C   CH1   -0.0800000780543   79.2960   74.2300   98.4320
A3M        H16     H   HCH1  0.0799999219457   79.5023   73.2744   98.9141
A3M        C17     C   CH3   -0.240000078054   79.2210   75.2820   99.4580
A3M        H171    H   HCH3  0.0799999219457   79.0148   76.2403   98.9813
A3M        H172    H   HCH3  0.0799999219457   80.1702   75.3381   99.9910
A3M        H173    H   HCH3  0.0799999219457   78.4225   75.0469  100.1617
A3M        O18     O   O     -0.570000078054   82.3220   73.1150   98.2010
A3M        N19     N   NT2   -0.990000078054   80.2150   73.3530   96.3790
A3M        H191    H   H     0.359999921946   80.2913   72.4304   96.7827
A3M        H192    H   H     0.359999921946   80.9179   73.4662   95.6626
A3M        C26     C   CH3   -0.240000078054   77.8050   74.2860   97.6340
A3M        H261    H   HCH3  0.0799999219457   77.6726   75.2680   97.1799
A3M        H262    H   HCH3  0.0799999219457   77.0029   74.1054   98.3496
A3M        H263    H   HCH3  0.0799999219457   77.7790   73.5206   96.8584
#
loop_
_chem_comp_bond.comp_id
_chem_comp_bond.atom_id_1
_chem_comp_bond.atom_id_2
_chem_comp_bond.type
_chem_comp_bond.value_dist
_chem_comp_bond.value_dist_esd
A3M  HC11    C1     single        1.093 0.020
A3M  HC12    C1     single        1.097 0.020
A3M  C5      C1     single        1.523 0.020
A3M  HC51    C5     single        1.097 0.020
A3M  HC52    C5     single        1.093 0.020
A3M  C4      C5     single        1.521 0.020
A3M  HC41    C4     single        1.096 0.020
A3M  HC42    C4     single        1.094 0.020
A3M  N3      C4     single        1.456 0.020
A3M  C2      N3     single        1.460 0.020
A3M  HC21    C2     single        1.093 0.020
A3M  HC22    C2     single        1.095 0.020
A3M  C14     N3     single        1.386 0.020
A3M  C15     C14    single        1.533 0.020
A3M  H15     C15    single        1.093 0.020
A3M  C16     C15    single        1.550 0.020
A3M  H16     C16    single        1.098 0.020
A3M  C17     C16    single        1.535 0.020
A3M  H171    C17    single        1.095 0.020
A3M  H172    C17    single        1.094 0.020
A3M  H173    C17    single        1.095 0.020
A3M  C26     C16    single        1.534 0.020
A3M  H261    C26    single        1.095 0.020
A3M  H262    C26    single        1.096 0.020
A3M  H263    C26    single        1.095 0.020
A3M  N19     C15    single        1.465 0.020
A3M  H191    N19    single        1.019 0.020
A3M  H192    N19    single        1.019 0.020
A3M  O18     C14    double        1.235 0.020
A3M  C1      C2     single        1.522 0.020
#
loop_
_chem_comp_angle.comp_id
_chem_comp_angle.atom_id_1
_chem_comp_angle.atom_id_2
_chem_comp_angle.atom_id_3
_chem_comp_angle.value_angle
_chem_comp_angle.value_angle_esd
A3M  HC11    C1      HC12         108.29 3.000
A3M  HC11    C1      C5           113.11 3.000
A3M  HC11    C1      C2           112.67 3.000
A3M  HC12    C1      C5           109.72 3.000
A3M  HC12    C1      C2           110.01 3.000
A3M  C2      C1      C5           102.94 3.000
A3M  HC21    C2      HC22         109.34 3.000
A3M  HC21    C2      N3           111.23 3.000
A3M  HC22    C2      N3           107.81 3.000
A3M  C1      C2      HC21         112.40 3.000
A3M  C1      C2      HC22         111.34 3.000
A3M  C1      C2      N3           104.57 3.000
A3M  C2      N3      C4           110.78 3.000
A3M  C2      N3      C14          127.51 3.000
A3M  C4      N3      C14          121.71 3.000
A3M  HC41    C4      HC42         108.84 3.000
A3M  HC41    C4      C5           111.53 3.000
A3M  HC42    C4      C5           113.10 3.000
A3M  N3      C4      HC41         107.67 3.000
A3M  N3      C4      HC42         110.94 3.000
A3M  N3      C4      C5           104.60 3.000
A3M  HC51    C5      HC52         108.35 3.000
A3M  C1      C5      HC51         109.75 3.000
A3M  C1      C5      HC52         113.10 3.000
A3M  C1      C5      C4           102.76 3.000
A3M  C4      C5      HC51         110.08 3.000
A3M  C4      C5      HC52         112.71 3.000
A3M  C15     C14     O18          120.67 3.000
A3M  N3      C14     C15          116.55 3.000
A3M  N3      C14     O18          122.77 3.000
A3M  H15     C15     C16          108.30 3.000
A3M  H15     C15     N19          108.85 3.000
A3M  C16     C15     N19          111.03 3.000
A3M  C14     C15     H15          111.29 3.000
A3M  C14     C15     C16          111.71 3.000
A3M  C14     C15     N19          105.63 3.000
A3M  H16     C16     C17          107.70 3.000
A3M  H16     C16     C26          107.76 3.000
A3M  C17     C16     C26          108.80 3.000
A3M  C15     C16     H16          109.79 3.000
A3M  C15     C16     C17          110.74 3.000
A3M  C15     C16     C26          111.91 3.000
A3M  H171    C17     H172         108.02 3.000
A3M  H171    C17     H173         107.94 3.000
A3M  H172    C17     H173         107.30 3.000
A3M  C16     C17     H171         111.18 3.000
A3M  C16     C17     H172         111.51 3.000
A3M  C16     C17     H173         110.73 3.000
A3M  H191    N19     H192         106.80 3.000
A3M  C15     N19     H191         110.13 3.000
A3M  C15     N19     H192         110.12 3.000
A3M  H261    C26     H262         107.93 3.000
A3M  H261    C26     H263         108.18 3.000
A3M  H262    C26     H263         107.17 3.000
A3M  C16     C26     H261         111.20 3.000
A3M  C16     C26     H262         110.73 3.000
A3M  C16     C26     H263         111.46 3.000
#
loop_
_chem_comp_tor.comp_id
_chem_comp_tor.id
_chem_comp_tor.atom_id_1
_chem_comp_tor.atom_id_2
_chem_comp_tor.atom_id_3
_chem_comp_tor.atom_id_4
_chem_comp_tor.value_angle
_chem_comp_tor.value_angle_esd
_chem_comp_tor.period
A3M CONST_1       HC11    C1      C5      HC51          42.62  20.0 3
A3M CONST_2       HC11    C1      C2      HC21          86.85  20.0 3
A3M CONST_3       HC21    C2      N3      C4           132.42  20.0 3
A3M CONST_4       C2      N3      C4      HC41        -105.70  20.0 3
A3M Var_1         C2      N3      C14     C15           -0.96   0.0 0
A3M CONST_5       HC41    C4      C5      HC51        -158.53  20.0 3
A3M Var_2         N3      C14     C15     H15          -21.61   0.0 0
A3M Var_3         H15     C15     C16     H16         -177.75   0.0 0
A3M Var_4         H15     C15     N19     H191        -179.24   0.0 0
A3M Var_5         H16     C16     C17     H171         179.52   0.0 0
A3M Var_6         H16     C16     C26     H261        -178.20   0.0 0
#
loop_
_chem_comp_tree.comp_id
_chem_comp_tree.atom_id
_chem_comp_tree.atom_back
_chem_comp_tree.atom_forward
_chem_comp_tree.connect_type
A3M      C1     ?      HC11   START
A3M      HC11   C1     ?      ?
A3M      HC12   C1     ?      ?
A3M      C5     C1     HC51   ?
A3M      HC51   C5     ?      ?
A3M      HC52   C5     ?      ?
A3M      C4     C5     HC41   ?
A3M      HC41   C4     ?      ?
A3M      HC42   C4     ?      ?
A3M      N3     C4     C2     ?
A3M      C2     N3     HC21   ?
A3M      HC21   C2     ?      ?
A3M      HC22   C2     ?      ?
A3M      C14    N3     C15    ?
A3M      C15    C14    H15    ?
A3M      H15    C15    ?      ?
A3M      C16    C15    H16    ?
A3M      H16    C16    ?      ?
A3M      C17    C16    H171   ?
A3M      H171   C17    ?      ?
A3M      H172   C17    ?      ?
A3M      H173   C17    ?      ?
A3M      C26    C16    H261   ?
A3M      H261   C26    ?      ?
A3M      H262   C26    ?      ?
A3M      H263   C26    ?      ?
A3M      N19    C15    H191   ?
A3M      H191   N19    ?      ?
A3M      H192   N19    ?      ?
A3M      O18    C14    ?      END
A3M      C1     C2     ?      ADD
#
loop_
_chem_comp_chir.comp_id
_chem_comp_chir.id
_chem_comp_chir.atom_id_centre
_chem_comp_chir.atom_id_1
_chem_comp_chir.atom_id_2
_chem_comp_chir.atom_id_3
_chem_comp_chir.volume_sign
A3M chir_1  C15     C16     C14     N19    negative
