# Supplementary material for: High-throughput quantum-mechanics/molecular-mechanics (ONIOM) macromolecular crystallographic refinement with PHENIX/DivCon: the impact of mixed Hamiltonian methods on ligand and protein structure
Source: Acta Crystallogr D Struct Biol. 2018 Oct 29;74(Pt 11):1063–77. doi: 10.1107/S2059798318012913 (PMC6213575; doi:10.1107/S2059798318012913)
Supplement: Supplementary file 2 [file d-74-01063-sup2.gz › results_ONIOM/1N2J-H_refine_001.pdb]

REMARK Date 2017-01-11 Time 11:44:58 EST -0500 (1484153098.35 s)
REMARK PHENIX refinement
REMARK 
REMARK ****************** INPUT FILES AND LABELS ******************************
REMARK Reflections:
REMARK   file name      : 1N2J.sf
REMARK   labels         : ['r1n2jsf,wavelength_id=1,_refln.F_meas_au,_refln.F_meas_sigma_au']
REMARK R-free flags:
REMARK   file name      : None
REMARK   label          : R-free-flags
REMARK   test_flag_value: 1
REMARK Model file name(s): 
REMARK   /scratch/oleg/2711248.gondor.quantumbioinc.com/1N2J-H.pdb
REMARK 
REMARK ******************** REFINEMENT SUMMARY: QUICK FACTS *******************
REMARK Start: r_work = 0.1778 r_free = 0.1799 bonds = 0.014 angles = 1.591
REMARK Final: r_work = 0.1701 r_free = 0.2015 bonds = 0.012 angles = 1.634
REMARK ************************************************************************
REMARK 
REMARK ****************** REFINEMENT STATISTICS STEP BY STEP ******************
REMARK leading digit, like 1_, means number of macro-cycle                     
REMARK 0    : statistics at the very beginning when nothing is done yet        
REMARK 1_bss: bulk solvent correction and/or (anisotropic) scaling             
REMARK 1_xyz: refinement of coordinates                                        
REMARK 1_adp: refinement of ADPs (Atomic Displacement Parameters)              
REMARK 1_occ: refinement of occupancies                                        
REMARK ------------------------------------------------------------------------
REMARK  stage       r-work r-free bonds angles b_min b_max b_ave n_water shift
REMARK       0    : 0.3146 0.3024 0.014  1.59  18.6  74.8  33.6 915      0.000
REMARK       1_bss: 0.1778 0.1799 0.014  1.59  18.6  74.8  33.6 915      0.000
REMARK 1_settarget: 0.1778 0.1799 0.014  1.59  18.6  74.8  33.6 915      0.000
REMARK       1_nqh: 0.1778 0.1799 0.014  1.59  18.6  74.8  33.6 915      0.000
REMARK    1_weight: 0.1778 0.1799 0.014  1.59  18.6  74.8  33.6 915      0.000
REMARK    1_checkH: 0.1779 0.1807 0.014  1.59  18.6  74.8  33.6 915      0.453
REMARK    1_xyzrec: 0.1773 0.2034 0.012  1.81  18.6  74.8  33.6 915      0.560
REMARK    1_checkH: 0.1773 0.2033 0.012  1.81  18.6  74.8  33.6 915      0.560
REMARK       1_adp: 0.1734 0.2111 0.012  1.81  19.9  81.7  34.2 915      0.560
REMARK   1_regHadp: 0.1734 0.2114 0.012  1.81  19.9  81.7  34.2 915      0.560
REMARK       2_bss: 0.1735 0.2113 0.012  1.81  19.6  81.4  33.8 915      0.560
REMARK 2_settarget: 0.1735 0.2113 0.012  1.81  19.6  81.4  33.8 915      0.560
REMARK 2_updatecdl: 0.1735 0.2113 0.012  1.81  19.6  81.4  33.8 915      0.560
REMARK       2_nqh: 0.1735 0.2113 0.012  1.81  19.6  81.4  33.8 915      0.562
REMARK    2_weight: 0.1735 0.2113 0.012  1.81  19.6  81.4  33.8 915      0.562
REMARK    2_checkH: 0.1735 0.2112 0.012  1.81  19.6  81.4  33.8 915      0.561
REMARK    2_xyzrec: 0.1732 0.2044 0.012  1.60  19.6  81.4  33.8 915      0.559
REMARK    2_checkH: 0.1732 0.2043 0.012  1.60  19.6  81.4  33.8 915      0.559
REMARK       2_adp: 0.1728 0.2021 0.012  1.60  19.5  79.9  33.8 915      0.559
REMARK   2_regHadp: 0.1733 0.2022 0.012  1.60  19.5  79.9  33.8 915      0.559
REMARK       3_bss: 0.1730 0.2012 0.012  1.60  19.5  79.9  33.8 915      0.559
REMARK 3_settarget: 0.1730 0.2012 0.012  1.60  19.5  79.9  33.8 915      0.559
REMARK 3_updatecdl: 0.1730 0.2012 0.012  1.60  19.5  79.9  33.8 915      0.559
REMARK       3_nqh: 0.1730 0.2012 0.012  1.60  19.5  79.9  33.8 915      0.559
REMARK    3_weight: 0.1730 0.2012 0.012  1.60  19.5  79.9  33.8 915      0.559
REMARK    3_checkH: 0.1730 0.2012 0.012  1.60  19.5  79.9  33.8 915      0.559
REMARK    3_xyzrec: 0.1701 0.2016 0.012  1.63  19.5  79.9  33.8 915      0.567
REMARK    3_checkH: 0.1701 0.2018 0.012  1.63  19.5  79.9  33.8 915      0.567
REMARK       3_adp: 0.1702 0.2018 0.012  1.63  19.4  79.9  33.7 915      0.567
REMARK   3_regHadp: 0.1702 0.2018 0.012  1.63  19.4  79.9  33.7 915      0.567
REMARK         end: 0.1701 0.2015 0.012  1.63  19.4  79.9  33.7 915      0.567
REMARK ------------------------------------------------------------------------
REMARK MODEL CONTENT.
REMARK  ELEMENT        ATOM RECORD COUNT   OCCUPANCY SUM
REMARK        C                     2710         2710.00
REMARK        H                     5028         5028.00
REMARK        O                     1048         1048.00
REMARK        N                      764          764.00
REMARK        S                       15           15.00
REMARK      O1-                       74           74.00
REMARK    TOTAL                     9639         9639.00
REMARK -----------------------------------------------------------------------
REMARK r_free_flags.md5.hexdigest e36799ccfacc2d308fa0ccc948c93973
REMARK 
REMARK IF THIS FILE IS FOR PDB DEPOSITION: REMOVE ALL FROM THIS LINE UP.
REMARK   3
REMARK   3 REFINEMENT.
REMARK   3   PROGRAM     : PHENIX (1.11.1_2575: ???)
REMARK   3   AUTHORS     : Adams,Afonine,Bunkoczi,Burnley,Chen,Dar,Davis,
REMARK   3               : Draizen,Echols,Gildea,Gros,Grosse-Kunstleve,Headd,
REMARK   3               : Hintze,Hung,Ioerger,Liebschner,McCoy,McKee,Moriarty,
REMARK   3               : Oeffner,Poon,Read,Richardson,Richardson,Sacchettini,
REMARK   3               : Sauter,Sobolev,Storoni,Terwilliger,Williams,Zwart
REMARK   3
REMARK   3  REFINEMENT TARGET : ML
REMARK   3  
REMARK   3  DATA USED IN REFINEMENT.
REMARK   3   RESOLUTION RANGE HIGH (ANGSTROMS) : 1.800   
REMARK   3   RESOLUTION RANGE LOW  (ANGSTROMS) : 30.217  
REMARK   3   MIN(FOBS/SIGMA_FOBS)              : 1.37  
REMARK   3   COMPLETENESS FOR RANGE        (%) : 97.57 
REMARK   3   NUMBER OF REFLECTIONS             : 48853     
REMARK   3   NUMBER OF REFLECTIONS (NON-ANOMALOUS) : 48853     
REMARK   3  
REMARK   3  FIT TO DATA USED IN REFINEMENT.
REMARK   3   R VALUE     (WORKING + TEST SET) : 0.1714
REMARK   3   R VALUE            (WORKING SET) : 0.1701
REMARK   3   FREE R VALUE                     : 0.2015
REMARK   3   FREE R VALUE TEST SET SIZE   (%) : 4.09  
REMARK   3   FREE R VALUE TEST SET COUNT      : 1999      
REMARK   3  
REMARK   3  FIT TO DATA USED IN REFINEMENT (IN BINS).
REMARK   3   BIN  RESOLUTION RANGE  COMPL.    NWORK NFREE   RWORK  RFREE  CCWORK CCFREE
REMARK   3     1 30.2217 -  4.3344    0.92     3235   138  0.1749 0.1756   0.906  0.897
REMARK   3     2  4.3344 -  3.4419    0.94     3243   139  0.1608 0.2202   0.920  0.838
REMARK   3     3  3.4419 -  3.0073    0.96     3311   141  0.1719 0.2053   0.921  0.885
REMARK   3     4  3.0073 -  2.7325    0.98     3366   144  0.1782 0.2084   0.916  0.868
REMARK   3     5  2.7325 -  2.5368    0.98     3379   144  0.1636 0.1860   0.928  0.897
REMARK   3     6  2.5368 -  2.3873    0.99     3395   145  0.1552 0.1911   0.936  0.905
REMARK   3     7  2.3873 -  2.2677    0.99     3395   145  0.1504 0.1825   0.939  0.911
REMARK   3     8  2.2677 -  2.1691    1.00     3400   145  0.1652 0.2031   0.929  0.895
REMARK   3     9  2.1691 -  2.0856    1.00     3369   143  0.1605 0.2035   0.928  0.868
REMARK   3    10  2.0856 -  2.0136    1.00     3437   148  0.1624 0.1965   0.931  0.906
REMARK   3    11  2.0136 -  1.9507    0.98     3374   144  0.1796 0.2159   0.910  0.858
REMARK   3    12  1.9507 -  1.8949    0.98     3344   141  0.1960 0.2074   0.904  0.891
REMARK   3    13  1.8949 -  1.8451    0.97     3312   142  0.2223 0.2884   0.880  0.797
REMARK   3    14  1.8451 -  1.8000    0.96     3294   140  0.2565 0.2961   0.843  0.782
REMARK   3  
REMARK   3  BULK SOLVENT MODELLING.
REMARK   3   METHOD USED        : FLAT BULK SOLVENT MODEL
REMARK   3   SOLVENT RADIUS     : 1.11    
REMARK   3   SHRINKAGE RADIUS   : 0.90    
REMARK   3   GRID STEP FACTOR   : 4.00    
REMARK   3  
REMARK   3  ERROR ESTIMATES.
REMARK   3   COORDINATE ERROR (MAXIMUM-LIKELIHOOD BASED)     : 0.20    
REMARK   3   PHASE ERROR (DEGREES, MAXIMUM-LIKELIHOOD BASED) : 18.62   
REMARK   3  
REMARK   3  STRUCTURE FACTORS CALCULATION ALGORITHM : FFT
REMARK   3  
REMARK   3  RESTRAINTS LIBRARY
REMARK   3    GEOSTD + MON.LIB. + CDL v1.2
REMARK   3  
REMARK   3  DEVIATIONS FROM IDEAL VALUES.
REMARK   3                 RMSD     MAX  COUNT
REMARK   3   BOND      :  0.012   0.061   4367
REMARK   3   ANGLE     :  1.634   8.045   5951
REMARK   3   CHIRALITY :  0.096   0.416    707
REMARK   3   PLANARITY :  0.020   0.296    786
REMARK   3   DIHEDRAL  : 12.136 117.651   2617
REMARK   3   MIN NONBONDED DISTANCE : 2.329 
REMARK   3  
REMARK   3  MOLPROBITY STATISTICS.
REMARK   3   ALL-ATOM CLASHSCORE : 0.23
REMARK   3   RAMACHANDRAN PLOT:
REMARK   3     OUTLIERS : 0.00  %
REMARK   3     ALLOWED  : 1.58  %
REMARK   3     FAVORED  : 98.42 %
REMARK   3   ROTAMER OUTLIERS : 1.41 %
REMARK   3   CBETA DEVIATIONS : 2
REMARK   3   PEPTIDE PLANE:
REMARK   3     CIS-PROLINE     : 0
REMARK   3     CIS-GENERAL     : 0
REMARK   3     TWISTED PROLINE : 0
REMARK   3     TWISTED GENERAL : 0
REMARK   3  
REMARK   3  ATOMIC DISPLACEMENT PARAMETERS.
REMARK   3   WILSON B : 29.67
REMARK   3   RMS(B_ISO_OR_EQUIVALENT_BONDED) : 3.95
REMARK   3   ATOMS          NUMBER OF ATOMS
REMARK   3                    ISO.  ANISO. 
REMARK   3    ALL         :   9639       0
REMARK   3    ALL (NO H)  :   4611       0
REMARK   3    SOLVENT     :    305       0
REMARK   3    NON-SOLVENT :   4306       0
REMARK   3    HYDROGENS   :   5028       0
REMARK   3
REMARK   3
REMARK   3   OTHER REFINEMENT REMARKS:
REMARK   3   XRAY REFINEMENT USING QUANTUM MECHANICAL FUNCTIONAL
REMARK   3   PROGRAM      :QuantumBio DivCon 6 build-7.1.1-b4015.17
REMARK   3   AUTHORS      :BORBULEVYCH O.Y., PLUMLEY J., 
REMARK   3                :MARTIN, R.I., WESTERHOFF L.M. 
REMARK   3
REMARK   3   REFERENCE     :BORBULEVYCH O.Y., PLUMLEY J.A.,
REMARK   3                 :MARTIN, R.I., MERZ, K.M.,  WESTERHOFF L.M.
REMARK   3                 :ACTA CRYSTLLOGRAPHICA SECTION D, 2014, 
REMARK   3                 :V. D70, pp. 1233-1247
REMARK   3   QM METHOD(HAMILTONIAN): PM6 AMBERFF14
REMARK   3   REGION QM REFINEMENT: 
REMARK   3      MAIN/BUFFER QM REGION RADII (A): 3.0 / 0.0
REMARK   3      LIGAND / STRAIN ENERGY: PAF_A_1001 / 6.1 KCAL/MOLE
REMARK   3      LIGAND / STRAIN ENERGY: PAF_B_1002 / 6.57 KCAL/MOLE
REMARK   3
HELIX    1   1 PRO A   17  LEU A   29  1               Generated by MOE   13
HELIX    2   2 GLU A   45  LYS A   55  1               Generated by MOE   11
HELIX    3   3 PRO A   70  GLN A   72  5               Generated by MOE    3
HELIX    4   4 GLY A   76  ALA A   81  1               Generated by MOE    6
HELIX    5   5 PRO A   86  ALA A   95  1               Generated by MOE   10
HELIX    6   6 THR A  106  MET A  109  1               Generated by MOE    4
HELIX    7   7 PRO A  122  ALA A  125  5               Generated by MOE    4
HELIX    8   8 LEU A  127  GLY A  129  5               Generated by MOE    3
HELIX    9   9 HIS A  135  VAL A  150  1               Generated by MOE   16
HELIX   10  10 GLU A  159  ASP A  161  5               Generated by MOE    3
HELIX   11  11 TYR A  162  ASP A  174  1               Generated by MOE   13
HELIX   12  12 ASN A  199  TYR A  201  5               Generated by MOE    3
HELIX   13  13 PRO A  204  ALA A  209  1               Generated by MOE    6
HELIX   14  14 VAL A  211  ALA A  223  1               Generated by MOE   13
HELIX   15  15 ALA A  224  ALA A  226  5               Generated by MOE    3
HELIX   16  16 ALA A  228  ALA A  241  1               Generated by MOE   14
HELIX   17  17 PRO B   17  LEU B   29  1               Generated by MOE   13
HELIX   18  18 GLU B   45  LYS B   55  1               Generated by MOE   11
HELIX   19  19 PRO B   70  GLN B   72  5               Generated by MOE    3
HELIX   20  20 PRO B   86  ALA B   95  1               Generated by MOE   10
HELIX   21  21 THR B  106  MET B  109  1               Generated by MOE    4
HELIX   22  22 PRO B  122  ALA B  125  5               Generated by MOE    4
HELIX   23  23 LEU B  127  GLY B  129  5               Generated by MOE    3
HELIX   24  24 HIS B  135  VAL B  150  1               Generated by MOE   16
HELIX   25  25 GLU B  159  ASP B  161  5               Generated by MOE    3
HELIX   26  26 TYR B  162  ASP B  174  1               Generated by MOE   13
HELIX   27  27 SER B  197  TYR B  201  5               Generated by MOE    5
HELIX   28  28 PRO B  204  ALA B  209  1               Generated by MOE    6
HELIX   29  29 VAL B  211  ALA B  223  1               Generated by MOE   13
HELIX   30  30 ALA B  224  ALA B  226  5               Generated by MOE    3
HELIX   31  31 ALA B  228  ASP B  240  1               Generated by MOE   13
SHEET    1       ASN A  12  TYR A  14                  Generated by MOE
SHEET    2       ARG A  33  THR A  39                  Generated by MOE
SHEET    3       SER A  60  ILE A  66                  Generated by MOE
SHEET    4       ILE A 100  PHE A 102                  Generated by MOE
SHEET    5       THR A 117  GLN A 119                  Generated by MOE
SHEET    6       ARG A 154  GLY A 158                  Generated by MOE
SHEET    7       ALA A 180  VAL A 184                  Generated by MOE
SHEET    8       ALA A 246  ASP A 254                  Generated by MOE
SHEET    9       SER A 265  LEU A 274                  Generated by MOE
SHEET   10       THR A 277  GLU A 286                  Generated by MOE
SHEET   11       ASN B  12  TYR B  14                  Generated by MOE
SHEET   12       ARG B  33  THR B  39                  Generated by MOE
SHEET   13       SER B  60  ILE B  66                  Generated by MOE
SHEET   14       ILE B 100  PHE B 102                  Generated by MOE
SHEET   15       THR B 117  GLN B 119                  Generated by MOE
SHEET   16       ARG B 154  GLY B 158                  Generated by MOE
SHEET   17       ALA B 180  VAL B 184                  Generated by MOE
SHEET   18       ALA B 246  ASP B 254                  Generated by MOE
SHEET   19       GLY B 264  LEU B 274                  Generated by MOE
SHEET   20       THR B 277  ILE B 287                  Generated by MOE
CRYST1   48.050   70.692   81.586  90.00  99.10  90.00 P 1 21 1
SCALE1      0.020812  0.000000  0.003333        0.00000
SCALE2      0.000000  0.014146  0.000000        0.00000
SCALE3      0.000000  0.000000  0.012413        0.00000
ATOM      1  N   ILE A   3      12.505  46.918  61.354  1.00 48.84           N
ATOM      2  CA  ILE A   3      12.716  47.265  59.931  1.00 57.38           C
ATOM      3  C   ILE A   3      13.470  48.601  59.780  1.00 58.90           C
ATOM      4  O   ILE A   3      12.926  49.648  60.139  1.00 59.59           O
ATOM      5  CB  ILE A   3      11.413  47.275  59.081  1.00 61.63           C
ATOM      6  CG1 ILE A   3      10.072  47.363  59.859  1.00 68.84           C
ATOM      7  CG2 ILE A   3      11.448  46.062  58.134  1.00 57.97           C
ATOM      8  CD1 ILE A   3       9.834  48.679  60.629  1.00 52.54           C
ATOM      9  H1  ILE A   3      12.091  46.001  61.442  1.00 58.61           H
ATOM     10  H2  ILE A   3      11.927  47.616  61.800  1.00 58.61           H
ATOM     11  HA  ILE A   3      13.356  46.485  59.520  1.00 68.86           H
ATOM     12  HB  ILE A   3      11.448  48.150  58.427  1.00 73.95           H
ATOM     13 HG12 ILE A   3       9.990  46.524  60.550  1.00 82.61           H
ATOM     14 HG13 ILE A   3       9.257  47.264  59.139  1.00 82.61           H
ATOM     15 HG21 ILE A   3      12.328  46.120  57.491  1.00 69.57           H
ATOM     16 HG22 ILE A   3      11.489  45.135  58.708  1.00 69.57           H
ATOM     17 HG23 ILE A   3      10.560  46.052  57.502  1.00 69.57           H
ATOM     18 HD11 ILE A   3      10.615  48.846  61.368  1.00 63.05           H
ATOM     19 HD12 ILE A   3       9.820  49.518  59.931  1.00 63.05           H
ATOM     20 HD13 ILE A   3       8.872  48.630  61.141  1.00 63.05           H
ATOM     21  N   PRO A   4      14.675  48.596  59.182  1.00 56.61           N
ATOM     22  CA  PRO A   4      15.365  49.826  58.818  1.00 45.53           C
ATOM     23  C   PRO A   4      14.734  50.415  57.551  1.00 46.67           C
ATOM     24  O   PRO A   4      13.937  49.756  56.872  1.00 47.05           O
ATOM     25  CB  PRO A   4      16.806  49.365  58.543  1.00 45.16           C
ATOM     26  CG  PRO A   4      16.586  47.995  57.919  1.00 52.23           C
ATOM     27  CD  PRO A   4      15.443  47.430  58.765  1.00 49.00           C
ATOM     28  HA  PRO A   4      15.420  50.535  59.646  1.00 54.63           H
ATOM     29  HB2 PRO A   4      17.389  50.032  57.909  1.00 54.19           H
ATOM     30  HB3 PRO A   4      17.302  49.235  59.507  1.00 54.19           H
ATOM     31  HG2 PRO A   4      16.322  48.116  56.870  1.00 62.68           H
ATOM     32  HG3 PRO A   4      17.457  47.358  58.028  1.00 62.68           H
ATOM     33  HD2 PRO A   4      14.846  46.758  58.151  1.00 58.80           H
ATOM     34  HD3 PRO A   4      15.859  46.930  59.641  1.00 58.80           H
ATOM     35  N   ALA A   5      15.098  51.662  57.231  1.00 48.17           N
ATOM     36  CA  ALA A   5      14.631  52.348  56.033  1.00 46.80           C
ATOM     37  C   ALA A   5      14.868  51.483  54.792  1.00 46.91           C
ATOM     38  O   ALA A   5      15.955  50.934  54.613  1.00 42.12           O
ATOM     39  CB  ALA A   5      15.373  53.683  55.902  1.00 48.02           C
ATOM     40  H   ALA A   5      15.754  52.149  57.824  1.00 57.80           H
ATOM     41  HA  ALA A   5      13.565  52.557  56.134  1.00 56.16           H
ATOM     42  HB1 ALA A   5      15.025  54.210  55.012  1.00 57.63           H
ATOM     43  HB2 ALA A   5      15.179  54.301  56.779  1.00 57.63           H
ATOM     44  HB3 ALA A   5      16.447  53.511  55.814  1.00 57.63           H
ATOM     45  N   PHE A   6      13.844  51.378  53.946  1.00 44.18           N
ATOM     46  CA  PHE A   6      13.912  50.738  52.640  1.00 36.64           C
ATOM     47  C   PHE A   6      13.172  51.628  51.636  1.00 46.29           C
ATOM     48  O   PHE A   6      11.994  51.939  51.820  1.00 47.98           O
ATOM     49  CB  PHE A   6      13.333  49.321  52.720  1.00 38.25           C
ATOM     50  CG  PHE A   6      13.285  48.601  51.393  1.00 40.07           C
ATOM     51  CD1 PHE A   6      14.465  48.085  50.826  1.00 39.71           C
ATOM     52  CD2 PHE A   6      12.075  48.500  50.674  1.00 42.74           C
ATOM     53  CE1 PHE A   6      14.441  47.474  49.561  1.00 35.54           C
ATOM     54  CE2 PHE A   6      12.049  47.878  49.414  1.00 40.61           C
ATOM     55  CZ  PHE A   6      13.232  47.363  48.851  1.00 45.42           C
ATOM     56  H   PHE A   6      12.977  51.839  54.177  1.00 53.01           H
ATOM     57  HA  PHE A   6      14.952  50.660  52.330  1.00 43.96           H
ATOM     58  HB2 PHE A   6      13.937  48.737  53.416  1.00 45.90           H
ATOM     59  HB3 PHE A   6      12.323  49.377  53.128  1.00 45.90           H
ATOM     60  HD1 PHE A   6      15.402  48.173  51.352  1.00 47.65           H
ATOM     61  HD2 PHE A   6      11.166  48.917  51.083  1.00 51.28           H
ATOM     62  HE1 PHE A   6      15.354  47.092  49.132  1.00 42.65           H
ATOM     63  HE2 PHE A   6      11.121  47.803  48.869  1.00 48.73           H
ATOM     64  HZ  PHE A   6      13.214  46.890  47.880  1.00 54.51           H
ATOM     65  N   HIS A   7      13.884  52.042  50.589  1.00 40.49           N
ATOM     66  CA  HIS A   7      13.356  52.839  49.488  1.00 41.65           C
ATOM     67  C   HIS A   7      13.283  51.945  48.248  1.00 46.21           C
ATOM     68  O   HIS A   7      14.328  51.617  47.677  1.00 42.82           O
ATOM     69  CB  HIS A   7      14.265  54.057  49.285  1.00 45.87           C
ATOM     70  CG  HIS A   7      14.426  54.874  50.544  1.00 53.90           C
ATOM     71  ND1 HIS A   7      13.420  55.619  51.168  1.00 62.55           N
ATOM     72  CD2 HIS A   7      15.554  54.930  51.309  1.00 50.87           C
ATOM     73  CE1 HIS A   7      13.984  56.129  52.273  1.00 54.03           C
ATOM     74  NE2 HIS A   7      15.260  55.724  52.390  1.00 57.77           N
ATOM     75  H   HIS A   7      14.856  51.777  50.528  1.00 48.58           H
ATOM     76  HA  HIS A   7      12.367  53.216  49.746  1.00 49.98           H
ATOM     77  HB2 HIS A   7      13.840  54.688  48.505  1.00 55.05           H
ATOM     78  HB3 HIS A   7      15.253  53.729  48.957  1.00 55.05           H
ATOM     79  HD2 HIS A   7      16.480  54.415  51.110  1.00 61.04           H
ATOM     80  HE1 HIS A   7      13.493  56.817  52.946  1.00 64.84           H
ATOM     81  HE2 HIS A   7      15.907  56.004  53.112  1.00 69.33           H
ATOM     82  N   PRO A   8      12.078  51.535  47.796  1.00 46.76           N
ATOM     83  CA  PRO A   8      11.941  50.772  46.559  1.00 48.13           C
ATOM     84  C   PRO A   8      12.488  51.538  45.354  1.00 41.38           C
ATOM     85  O   PRO A   8      12.471  52.767  45.333  1.00 44.89           O
ATOM     86  CB  PRO A   8      10.427  50.576  46.379  1.00 51.72           C
ATOM     87  CG  PRO A   8       9.871  50.719  47.789  1.00 45.55           C
ATOM     88  CD  PRO A   8      10.778  51.780  48.401  1.00 52.96           C
ATOM     89  HA  PRO A   8      12.384  49.781  46.673  1.00 57.76           H
ATOM     90  HB2 PRO A   8      10.046  51.411  45.787  1.00 62.07           H
ATOM     91  HB3 PRO A   8      10.153  49.631  45.908  1.00 62.07           H
ATOM     92  HG2 PRO A   8       8.841  51.080  47.777  1.00 54.65           H
ATOM     93  HG3 PRO A   8       9.941  49.769  48.318  1.00 54.65           H
ATOM     94  HD2 PRO A   8      10.426  52.778  48.132  1.00 63.55           H
ATOM     95  HD3 PRO A   8      10.796  51.627  49.481  1.00 63.55           H
ATOM     96  N   GLY A   9      12.954  50.798  44.349  1.00 42.19           N
ATOM     97  CA  GLY A   9      13.507  51.374  43.125  1.00 51.04           C
ATOM     98  C   GLY A   9      14.878  52.052  43.284  1.00 45.09           C
ATOM     99  O   GLY A   9      15.387  52.584  42.299  1.00 49.44           O
ATOM    100  H   GLY A   9      12.943  49.790  44.435  1.00 50.63           H
ATOM    101  HA2 GLY A   9      13.591  50.583  42.384  1.00 61.25           H
ATOM    102  HA3 GLY A   9      12.812  52.128  42.757  1.00 61.25           H
ATOM    103  N   GLU A  10      15.466  52.033  44.489  1.00 41.89           N
ATOM    104  CA  GLU A  10      16.778  52.598  44.819  1.00 48.24           C
ATOM    105  C   GLU A  10      17.681  51.526  45.459  1.00 35.23           C
ATOM    106  O   GLU A  10      17.181  50.556  46.016  1.00 33.36           O
ATOM    107  CB  GLU A  10      16.616  53.740  45.830  1.00 47.41           C
ATOM    108  CG  GLU A  10      15.691  54.863  45.346  1.00 51.25           C
ATOM    109  CD  GLU A  10      15.960  56.143  46.126  1.00 54.62           C
ATOM    110  OE1 GLU A  10      15.934  56.074  47.373  1.00 63.23           O
ATOM    111  OE2 GLU A  10      16.211  57.170  45.459  1.00 69.39           O1-
ATOM    112  H   GLU A  10      14.977  51.590  45.253  1.00 50.26           H
ATOM    113  HA  GLU A  10      17.267  52.989  43.926  1.00 57.89           H
ATOM    114  HB2 GLU A  10      16.218  53.335  46.761  1.00 56.89           H
ATOM    115  HB3 GLU A  10      17.602  54.158  46.043  1.00 56.89           H
ATOM    116  HG2 GLU A  10      15.817  55.035  44.275  1.00 61.50           H
ATOM    117  HG3 GLU A  10      14.669  54.543  45.551  1.00 61.50           H
ATOM    118  N   LEU A  11      19.009  51.715  45.409  1.00 35.18           N
ATOM    119  CA  LEU A  11      19.936  50.833  46.114  1.00 34.93           C
ATOM    120  C   LEU A  11      19.990  51.213  47.591  1.00 31.37           C
ATOM    121  O   LEU A  11      20.415  52.312  47.944  1.00 33.66           O
ATOM    122  CB  LEU A  11      21.314  50.869  45.442  1.00 35.91           C
ATOM    123  CG  LEU A  11      22.362  49.963  46.121  1.00 35.40           C
ATOM    124  CD1 LEU A  11      22.013  48.480  45.926  1.00 29.67           C
ATOM    125  CD2 LEU A  11      23.737  50.262  45.519  1.00 35.66           C
ATOM    126  H   LEU A  11      19.377  52.542  44.963  1.00 42.21           H
ATOM    127  HA  LEU A  11      19.561  49.814  46.027  1.00 41.91           H
ATOM    128  HB2 LEU A  11      21.209  50.573  44.397  1.00 43.09           H
ATOM    129  HB3 LEU A  11      21.671  51.899  45.477  1.00 43.09           H
ATOM    130  HG  LEU A  11      22.400  50.179  47.189  1.00 42.48           H
ATOM    131 HD11 LEU A  11      22.786  47.861  46.368  1.00 35.61           H
ATOM    132 HD12 LEU A  11      21.070  48.240  46.415  1.00 35.61           H
ATOM    133 HD13 LEU A  11      21.950  48.248  44.862  1.00 35.61           H
ATOM    134 HD21 LEU A  11      24.478  49.592  45.953  1.00 42.80           H
ATOM    135 HD22 LEU A  11      23.716  50.103  44.440  1.00 42.80           H
ATOM    136 HD23 LEU A  11      24.024  51.292  45.732  1.00 42.80           H
ATOM    137  N   ASN A  12      19.612  50.265  48.450  1.00 27.28           N
ATOM    138  CA  ASN A  12      19.680  50.350  49.892  1.00 29.86           C
ATOM    139  C   ASN A  12      20.877  49.533  50.361  1.00 29.62           C
ATOM    140  O   ASN A  12      20.956  48.340  50.080  1.00 31.76           O
ATOM    141  CB  ASN A  12      18.400  49.793  50.544  1.00 31.87           C
ATOM    142  CG  ASN A  12      17.147  50.565  50.121  1.00 32.48           C
ATOM    143  OD1 ASN A  12      16.778  51.546  50.760  1.00 39.22           O
ATOM    144  ND2 ASN A  12      16.519  50.157  49.030  1.00 32.12           N
ATOM    145  H   ASN A  12      19.279  49.394  48.066  1.00 32.74           H
ATOM    146  HA  ASN A  12      19.805  51.387  50.198  1.00 35.83           H
ATOM    147  HB2 ASN A  12      18.284  48.733  50.318  1.00 38.24           H
ATOM    148  HB3 ASN A  12      18.535  49.925  51.617  1.00 38.24           H
ATOM    149 HD21 ASN A  12      15.734  50.686  48.675  1.00 38.55           H
ATOM    150 HD22 ASN A  12      16.880  49.375  48.501  1.00 38.55           H
ATOM    151  N   VAL A  13      21.776  50.171  51.096  1.00 28.10           N
ATOM    152  CA  VAL A  13      23.017  49.555  51.572  1.00 29.62           C
ATOM    153  C   VAL A  13      22.872  49.324  53.071  1.00 29.15           C
ATOM    154  O   VAL A  13      22.638  50.258  53.840  1.00 28.57           O
ATOM    155  CB  VAL A  13      24.241  50.429  51.206  1.00 30.80           C
ATOM    156  CG1 VAL A  13      25.557  49.733  51.615  1.00 31.50           C
ATOM    157  CG2 VAL A  13      24.284  50.732  49.701  1.00 29.44           C
ATOM    158  H   VAL A  13      21.642  51.154  51.282  1.00 33.71           H
ATOM    159  HA  VAL A  13      23.156  48.594  51.079  1.00 35.54           H
ATOM    160  HB  VAL A  13      24.169  51.374  51.746  1.00 36.96           H
ATOM    161 HG11 VAL A  13      26.406  50.359  51.338  1.00 37.80           H
ATOM    162 HG12 VAL A  13      25.579  49.576  52.693  1.00 37.80           H
ATOM    163 HG13 VAL A  13      25.644  48.771  51.109  1.00 37.80           H
ATOM    164 HG21 VAL A  13      25.179  51.312  49.472  1.00 35.33           H
ATOM    165 HG22 VAL A  13      24.304  49.812  49.123  1.00 35.33           H
ATOM    166 HG23 VAL A  13      23.417  51.319  49.398  1.00 35.33           H
ATOM    167  N   TYR A  14      23.029  48.066  53.495  1.00 28.02           N
ATOM    168  CA  TYR A  14      22.996  47.705  54.909  1.00 28.95           C
ATOM    169  C   TYR A  14      24.277  46.987  55.252  1.00 31.26           C
ATOM    170  O   TYR A  14      24.659  46.046  54.566  1.00 27.71           O
ATOM    171  CB  TYR A  14      21.823  46.778  55.229  1.00 29.28           C
ATOM    172  CG  TYR A  14      20.489  47.307  54.769  1.00 26.90           C
ATOM    173  CD1 TYR A  14      19.874  46.713  53.656  1.00 28.95           C
ATOM    174  CD2 TYR A  14      19.857  48.364  55.453  1.00 35.03           C
ATOM    175  CE1 TYR A  14      18.629  47.175  53.208  1.00 28.67           C
ATOM    176  CE2 TYR A  14      18.614  48.843  54.997  1.00 33.42           C
ATOM    177  CZ  TYR A  14      17.998  48.250  53.867  1.00 36.49           C
ATOM    178  OH  TYR A  14      16.791  48.696  53.407  1.00 36.99           O
ATOM    179  H   TYR A  14      23.219  47.335  52.824  1.00 33.62           H
ATOM    180  HA  TYR A  14      22.901  48.590  55.538  1.00 34.74           H
ATOM    181  HB2 TYR A  14      21.997  45.806  54.766  1.00 35.13           H
ATOM    182  HB3 TYR A  14      21.788  46.624  56.307  1.00 35.13           H
ATOM    183  HD1 TYR A  14      20.356  45.891  53.153  1.00 34.74           H
ATOM    184  HD2 TYR A  14      20.326  48.813  56.315  1.00 42.03           H
ATOM    185  HE1 TYR A  14      18.155  46.712  52.356  1.00 34.40           H
ATOM    186  HE2 TYR A  14      18.132  49.660  55.512  1.00 40.11           H
ATOM    187  HH  TYR A  14      16.448  49.437  53.918  1.00 44.39           H
ATOM    188  N   SER A  15      24.894  47.391  56.355  1.00 30.05           N
ATOM    189  CA  SER A  15      26.059  46.709  56.894  1.00 28.38           C
ATOM    190  C   SER A  15      25.663  45.713  57.977  1.00 27.71           C
ATOM    191  O   SER A  15      26.294  44.674  58.107  1.00 28.77           O
ATOM    192  CB  SER A  15      27.055  47.743  57.422  1.00 28.66           C
ATOM    193  OG  SER A  15      27.550  48.487  56.328  1.00 42.10           O
ATOM    194  H   SER A  15      24.497  48.155  56.883  1.00 36.06           H
ATOM    195  HA  SER A  15      26.551  46.144  56.104  1.00 34.05           H
ATOM    196  HB2 SER A  15      26.565  48.404  58.137  1.00 34.40           H
ATOM    197  HB3 SER A  15      27.886  47.232  57.906  1.00 34.40           H
ATOM    198  HG  SER A  15      28.193  49.124  56.649  1.00 50.52           H
ATOM    199  N   ALA A  16      24.665  46.025  58.805  1.00 28.14           N
ATOM    200  CA  ALA A  16      24.344  45.218  59.968  1.00 29.60           C
ATOM    201  C   ALA A  16      23.618  43.948  59.520  1.00 25.68           C
ATOM    202  O   ALA A  16      22.599  44.062  58.845  1.00 29.20           O
ATOM    203  CB  ALA A  16      23.466  46.048  60.901  1.00 33.27           C
ATOM    204  H   ALA A  16      24.131  46.869  58.645  1.00 33.76           H
ATOM    205  HA  ALA A  16      25.259  44.980  60.509  1.00 35.52           H
ATOM    206  HB1 ALA A  16      23.162  45.440  61.751  1.00 39.93           H
ATOM    207  HB2 ALA A  16      24.025  46.913  61.260  1.00 39.93           H
ATOM    208  HB3 ALA A  16      22.583  46.395  60.371  1.00 39.93           H
ATOM    209  N   PRO A  17      24.074  42.745  59.902  1.00 30.53           N
ATOM    210  CA  PRO A  17      23.351  41.520  59.571  1.00 28.79           C
ATOM    211  C   PRO A  17      21.879  41.551  59.991  1.00 30.79           C
ATOM    212  O   PRO A  17      21.037  41.111  59.225  1.00 28.83           O
ATOM    213  CB  PRO A  17      24.102  40.408  60.308  1.00 30.14           C
ATOM    214  CG  PRO A  17      25.533  40.944  60.367  1.00 32.83           C
ATOM    215  CD  PRO A  17      25.307  42.435  60.611  1.00 29.76           C
ATOM    216  HA  PRO A  17      23.446  41.332  58.500  1.00 34.54           H
ATOM    217  HB2 PRO A  17      23.718  40.358  61.330  1.00 36.16           H
ATOM    218  HB3 PRO A  17      24.031  39.428  59.836  1.00 36.16           H
ATOM    219  HG2 PRO A  17      26.080  40.513  61.207  1.00 39.39           H
ATOM    220  HG3 PRO A  17      26.053  40.757  59.428  1.00 39.39           H
ATOM    221  HD2 PRO A  17      25.179  42.619  61.677  1.00 35.71           H
ATOM    222  HD3 PRO A  17      26.156  42.975  60.189  1.00 35.71           H
ATOM    223  N   GLY A  18      21.568  42.139  61.154  1.00 32.78           N
ATOM    224  CA  GLY A  18      20.207  42.279  61.662  1.00 33.08           C
ATOM    225  C   GLY A  18      19.348  43.147  60.751  1.00 28.22           C
ATOM    226  O   GLY A  18      18.185  42.821  60.550  1.00 31.76           O
ATOM    227  H   GLY A  18      22.316  42.505  61.722  1.00 39.34           H
ATOM    228  HA2 GLY A  18      19.754  41.289  61.710  1.00 39.70           H
ATOM    229  HA3 GLY A  18      20.224  42.712  62.661  1.00 39.70           H
ATOM    230  N   ASP A  19      19.900  44.231  60.184  1.00 28.18           N
ATOM    231  CA  ASP A  19      19.199  45.058  59.207  1.00 32.01           C
ATOM    232  C   ASP A  19      18.778  44.311  57.945  1.00 34.94           C
ATOM    233  O   ASP A  19      17.601  44.334  57.595  1.00 32.08           O
ATOM    234  CB  ASP A  19      19.982  46.334  58.845  1.00 30.52           C
ATOM    235  CG  ASP A  19      20.019  47.398  59.934  1.00 38.22           C
ATOM    236  OD1 ASP A  19      19.392  47.204  60.997  1.00 35.13           O
ATOM    237  OD2 ASP A  19      20.683  48.418  59.666  1.00 37.07           O1-
ATOM    238  H   ASP A  19      20.854  44.468  60.398  1.00 33.81           H
ATOM    239  HA  ASP A  19      18.276  45.381  59.693  1.00 38.41           H
ATOM    240  HB2 ASP A  19      21.008  46.093  58.571  1.00 36.62           H
ATOM    241  HB3 ASP A  19      19.584  46.787  57.939  1.00 36.62           H
ATOM    242  N   VAL A  20      19.713  43.653  57.242  1.00 29.16           N
ATOM    243  CA  VAL A  20      19.341  42.947  56.030  1.00 29.52           C
ATOM    244  C   VAL A  20      18.387  41.783  56.374  1.00 27.76           C
ATOM    245  O   VAL A  20      17.502  41.494  55.576  1.00 30.32           O
ATOM    246  CB  VAL A  20      20.589  42.537  55.221  1.00 29.75           C
ATOM    247  CG1 VAL A  20      21.244  41.284  55.788  1.00 33.30           C
ATOM    248  CG2 VAL A  20      20.193  42.239  53.775  1.00 33.80           C
ATOM    249  H   VAL A  20      20.666  43.614  57.571  1.00 35.00           H
ATOM    250  HA  VAL A  20      18.786  43.655  55.412  1.00 35.42           H
ATOM    251  HB  VAL A  20      21.312  43.355  55.220  1.00 35.70           H
ATOM    252 HG11 VAL A  20      22.124  41.034  55.197  1.00 39.96           H
ATOM    253 HG12 VAL A  20      21.554  41.459  56.813  1.00 39.96           H
ATOM    254 HG13 VAL A  20      20.553  40.444  55.738  1.00 39.96           H
ATOM    255 HG21 VAL A  20      21.071  41.951  53.201  1.00 40.57           H
ATOM    256 HG22 VAL A  20      19.471  41.423  53.735  1.00 40.57           H
ATOM    257 HG23 VAL A  20      19.757  43.131  53.328  1.00 40.57           H
ATOM    258  N   ALA A  21      18.563  41.103  57.518  1.00 28.55           N
ATOM    259  CA  ALA A  21      17.724  39.977  57.919  1.00 27.40           C
ATOM    260  C   ALA A  21      16.268  40.412  58.151  1.00 32.17           C
ATOM    261  O   ALA A  21      15.338  39.723  57.736  1.00 30.79           O
ATOM    262  CB  ALA A  21      18.310  39.340  59.170  1.00 29.81           C
ATOM    263  H   ALA A  21      19.311  41.374  58.141  1.00 34.26           H
ATOM    264  HA  ALA A  21      17.734  39.237  57.120  1.00 32.88           H
ATOM    265  HB1 ALA A  21      17.637  38.565  59.520  1.00 35.77           H
ATOM    266  HB2 ALA A  21      19.285  38.909  58.946  1.00 35.77           H
ATOM    267  HB3 ALA A  21      18.417  40.085  59.959  1.00 35.77           H
ATOM    268  N   ASP A  22      16.080  41.560  58.797  1.00 34.17           N
ATOM    269  CA  ASP A  22      14.765  42.146  59.026  1.00 34.87           C
ATOM    270  C   ASP A  22      14.070  42.583  57.742  1.00 34.70           C
ATOM    271  O   ASP A  22      12.887  42.289  57.572  1.00 32.51           O
ATOM    272  CB  ASP A  22      14.875  43.309  60.013  1.00 34.43           C
ATOM    273  CG  ASP A  22      15.209  42.871  61.426  1.00 35.62           C
ATOM    274  OD1 ASP A  22      15.117  41.652  61.714  1.00 39.53           O
ATOM    275  OD2 ASP A  22      15.501  43.793  62.214  1.00 36.18           O1-
ATOM    276  H   ASP A  22      16.881  42.051  59.173  1.00 41.01           H
ATOM    277  HA  ASP A  22      14.132  41.379  59.476  1.00 41.84           H
ATOM    278  HB2 ASP A  22      15.600  44.055  59.683  1.00 41.31           H
ATOM    279  HB3 ASP A  22      13.931  43.855  60.052  1.00 41.31           H
ATOM    280  N   VAL A  23      14.779  43.287  56.851  1.00 29.95           N
ATOM    281  CA  VAL A  23      14.252  43.721  55.565  1.00 31.54           C
ATOM    282  C   VAL A  23      13.879  42.510  54.734  1.00 31.93           C
ATOM    283  O   VAL A  23      12.809  42.497  54.133  1.00 30.08           O
ATOM    284  CB  VAL A  23      15.258  44.625  54.818  1.00 35.86           C
ATOM    285  CG1 VAL A  23      14.736  45.039  53.436  1.00 41.26           C
ATOM    286  CG2 VAL A  23      15.527  45.906  55.593  1.00 39.55           C
ATOM    287  H   VAL A  23      15.744  43.512  57.059  1.00 35.94           H
ATOM    288  HA  VAL A  23      13.347  44.301  55.752  1.00 37.85           H
ATOM    289  HB  VAL A  23      16.199  44.087  54.685  1.00 43.03           H
ATOM    290 HG11 VAL A  23      15.446  45.719  52.963  1.00 49.52           H
ATOM    291 HG12 VAL A  23      14.642  44.164  52.804  1.00 49.52           H
ATOM    292 HG13 VAL A  23      13.771  45.537  53.530  1.00 49.52           H
ATOM    293 HG21 VAL A  23      16.298  46.480  55.082  1.00 47.47           H
ATOM    294 HG22 VAL A  23      14.619  46.508  55.664  1.00 47.47           H
ATOM    295 HG23 VAL A  23      15.879  45.674  56.588  1.00 47.47           H
ATOM    296  N   SER A  24      14.757  41.502  54.669  1.00 28.04           N
ATOM    297  CA  SER A  24      14.522  40.296  53.888  1.00 30.75           C
ATOM    298  C   SER A  24      13.284  39.529  54.370  1.00 31.23           C
ATOM    299  O   SER A  24      12.473  39.087  53.552  1.00 33.18           O
ATOM    300  CB  SER A  24      15.750  39.390  53.985  1.00 30.81           C
ATOM    301  OG  SER A  24      15.484  38.271  53.179  1.00 29.58           O
ATOM    302  H   SER A  24      15.625  41.577  55.182  1.00 33.64           H
ATOM    303  HA  SER A  24      14.386  40.585  52.846  1.00 36.90           H
ATOM    304  HB2 SER A  24      16.631  39.912  53.611  1.00 36.98           H
ATOM    305  HB3 SER A  24      15.917  39.074  55.016  1.00 36.98           H
ATOM    306  HG  SER A  24      16.262  37.701  53.175  1.00 35.50           H
ATOM    307  N   ARG A  25      13.158  39.335  55.685  1.00 32.53           N
ATOM    308  CA  ARG A  25      11.997  38.682  56.283  1.00 38.29           C
ATOM    309  C   ARG A  25      10.717  39.455  55.975  1.00 35.69           C
ATOM    310  O   ARG A  25       9.739  38.837  55.572  1.00 37.08           O
ATOM    311  CB  ARG A  25      12.217  38.475  57.784  1.00 35.65           C
ATOM    312  CG  ARG A  25      11.041  37.766  58.473  1.00 47.39           C
ATOM    313  CD  ARG A  25      11.368  37.515  59.955  1.00 51.71           C
ATOM    314  NE  ARG A  25      10.359  36.657  60.604  1.00 65.07           N
ATOM    315  CZ  ARG A  25       9.163  37.046  61.064  1.00 66.07           C
ATOM    316  NH1 ARG A  25       8.784  38.325  61.041  1.00 64.23           N
ATOM    317  NH2 ARG A  25       8.324  36.135  61.555  1.00 66.51           N1+
ATOM    318  H   ARG A  25      13.871  39.699  56.303  1.00 39.04           H
ATOM    319  HA  ARG A  25      11.882  37.705  55.819  1.00 45.95           H
ATOM    320  HB2 ARG A  25      13.121  37.879  57.923  1.00 42.78           H
ATOM    321  HB3 ARG A  25      12.369  39.447  58.259  1.00 42.78           H
ATOM    322  HG2 ARG A  25      10.145  38.383  58.406  1.00 56.86           H
ATOM    323  HG3 ARG A  25      10.852  36.812  57.976  1.00 56.86           H
ATOM    324  HD2 ARG A  25      12.333  37.010  60.019  1.00 62.05           H
ATOM    325  HD3 ARG A  25      11.451  38.465  60.485  1.00 62.05           H
ATOM    326  HE  ARG A  25      10.575  35.671  60.640  1.00 78.08           H
ATOM    327 HH11 ARG A  25       9.413  39.023  60.674  1.00 77.08           H
ATOM    328 HH12 ARG A  25       7.879  38.596  61.391  1.00 77.08           H
ATOM    329 HH21 ARG A  25       8.601  35.166  61.583  1.00 79.82           H
ATOM    330 HH22 ARG A  25       7.423  36.422  61.904  1.00 79.82           H
ATOM    331  N   ALA A  26      10.734  40.782  56.110  1.00 36.02           N
ATOM    332  CA  ALA A  26       9.593  41.628  55.800  1.00 39.06           C
ATOM    333  C   ALA A  26       9.190  41.507  54.329  1.00 37.87           C
ATOM    334  O   ALA A  26       8.007  41.347  54.043  1.00 35.19           O
ATOM    335  CB  ALA A  26       9.886  43.063  56.221  1.00 37.23           C
ATOM    336  H   ALA A  26      11.581  41.232  56.428  1.00 43.22           H
ATOM    337  HA  ALA A  26       8.752  41.283  56.402  1.00 46.87           H
ATOM    338  HB1 ALA A  26       9.007  43.684  56.044  1.00 44.68           H
ATOM    339  HB2 ALA A  26      10.133  43.091  57.282  1.00 44.68           H
ATOM    340  HB3 ALA A  26      10.725  43.460  55.647  1.00 44.68           H
ATOM    341  N   LEU A  27      10.157  41.515  53.396  1.00 30.92           N
ATOM    342  CA  LEU A  27       9.892  41.313  51.978  1.00 32.97           C
ATOM    343  C   LEU A  27       9.281  39.934  51.713  1.00 34.74           C
ATOM    344  O   LEU A  27       8.278  39.822  51.010  1.00 35.32           O
ATOM    345  CB  LEU A  27      11.178  41.529  51.160  1.00 33.27           C
ATOM    346  CG  LEU A  27      11.597  43.014  51.119  1.00 32.10           C
ATOM    347  CD1 LEU A  27      13.079  43.155  50.755  1.00 42.17           C
ATOM    348  CD2 LEU A  27      10.762  43.833  50.133  1.00 39.93           C
ATOM    349  H   LEU A  27      11.116  41.635  53.687  1.00 37.11           H
ATOM    350  HA  LEU A  27       9.164  42.062  51.670  1.00 39.57           H
ATOM    351  HB2 LEU A  27      11.976  40.943  51.620  1.00 39.92           H
ATOM    352  HB3 LEU A  27      11.041  41.157  50.145  1.00 39.92           H
ATOM    353  HG  LEU A  27      11.452  43.460  52.102  1.00 38.53           H
ATOM    354 HD11 LEU A  27      13.367  44.205  50.797  1.00 50.60           H
ATOM    355 HD12 LEU A  27      13.691  42.583  51.450  1.00 50.60           H
ATOM    356 HD13 LEU A  27      13.259  42.786  49.757  1.00 50.60           H
ATOM    357 HD21 LEU A  27      11.083  44.875  50.163  1.00 47.92           H
ATOM    358 HD22 LEU A  27      10.895  43.446  49.124  1.00 47.92           H
ATOM    359 HD23 LEU A  27       9.708  43.793  50.403  1.00 47.92           H
ATOM    360  N   ARG A  28       9.868  38.884  52.290  1.00 32.63           N
ATOM    361  CA  ARG A  28       9.384  37.518  52.141  1.00 36.67           C
ATOM    362  C   ARG A  28       7.933  37.387  52.620  1.00 35.55           C
ATOM    363  O   ARG A  28       7.126  36.738  51.957  1.00 37.15           O
ATOM    364  CB  ARG A  28      10.361  36.593  52.866  1.00 36.60           C
ATOM    365  CG  ARG A  28      10.141  35.100  52.616  1.00 48.69           C
ATOM    366  CD  ARG A  28      11.309  34.223  53.131  1.00 55.67           C
ATOM    367  NE  ARG A  28      11.981  34.734  54.356  1.00 49.22           N
ATOM    368  CZ  ARG A  28      13.083  35.508  54.347  1.00 49.89           C
ATOM    369  NH1 ARG A  28      13.660  35.893  53.213  1.00 42.97           N
ATOM    370  NH2 ARG A  28      13.632  35.916  55.487  1.00 46.35           N1+
ATOM    371  H   ARG A  28      10.688  39.042  52.860  1.00 39.15           H
ATOM    372  HA  ARG A  28       9.411  37.264  51.085  1.00 44.01           H
ATOM    373  HB2 ARG A  28      11.360  36.846  52.515  1.00 43.92           H
ATOM    374  HB3 ARG A  28      10.297  36.791  53.936  1.00 43.92           H
ATOM    375  HG2 ARG A  28       9.200  34.778  53.063  1.00 58.42           H
ATOM    376  HG3 ARG A  28      10.076  34.945  51.536  1.00 58.42           H
ATOM    377  HD2 ARG A  28      10.902  33.237  53.368  1.00 66.81           H
ATOM    378  HD3 ARG A  28      12.037  34.080  52.329  1.00 66.81           H
ATOM    379  HE  ARG A  28      11.569  34.493  55.243  1.00 59.06           H
ATOM    380 HH11 ARG A  28      13.281  35.588  52.329  1.00 51.56           H
ATOM    381 HH12 ARG A  28      14.490  36.468  53.228  1.00 51.56           H
ATOM    382 HH21 ARG A  28      13.232  35.649  56.370  1.00 55.62           H
ATOM    383 HH22 ARG A  28      14.459  36.494  55.451  1.00 55.62           H
ATOM    384  N   LEU A  29       7.594  38.056  53.728  1.00 38.06           N
ATOM    385  CA  LEU A  29       6.247  38.056  54.298  1.00 43.70           C
ATOM    386  C   LEU A  29       5.210  38.810  53.453  1.00 43.54           C
ATOM    387  O   LEU A  29       4.020  38.549  53.618  1.00 37.98           O
ATOM    388  CB  LEU A  29       6.273  38.593  55.738  1.00 33.30           C
ATOM    389  CG  LEU A  29       6.869  37.636  56.789  1.00 47.48           C
ATOM    390  CD1 LEU A  29       6.775  38.313  58.164  1.00 51.15           C
ATOM    391  CD2 LEU A  29       6.145  36.279  56.846  1.00 46.85           C
ATOM    392  H   LEU A  29       8.307  38.585  54.209  1.00 45.68           H
ATOM    393  HA  LEU A  29       5.908  37.022  54.321  1.00 52.44           H
ATOM    394  HB2 LEU A  29       6.831  39.530  55.751  1.00 39.96           H
ATOM    395  HB3 LEU A  29       5.249  38.826  56.033  1.00 39.96           H
ATOM    396  HG  LEU A  29       7.916  37.452  56.559  1.00 56.97           H
ATOM    397 HD11 LEU A  29       7.192  37.656  58.924  1.00 61.38           H
ATOM    398 HD12 LEU A  29       7.335  39.249  58.157  1.00 61.38           H
ATOM    399 HD13 LEU A  29       5.733  38.522  58.410  1.00 61.38           H
ATOM    400 HD21 LEU A  29       6.505  35.706  57.701  1.00 56.22           H
ATOM    401 HD22 LEU A  29       5.069  36.427  56.947  1.00 56.22           H
ATOM    402 HD23 LEU A  29       6.354  35.701  55.947  1.00 56.22           H
ATOM    403  N   THR A  30       5.633  39.727  52.568  1.00 39.80           N
ATOM    404  CA  THR A  30       4.738  40.430  51.632  1.00 40.92           C
ATOM    405  C   THR A  30       4.712  39.772  50.247  1.00 41.40           C
ATOM    406  O   THR A  30       4.121  40.334  49.324  1.00 49.73           O
ATOM    407  CB  THR A  30       5.040  41.937  51.545  1.00 43.39           C
ATOM    408  OG1 THR A  30       6.277  42.195  50.911  1.00 49.17           O
ATOM    409  CG2 THR A  30       4.960  42.623  52.917  1.00 48.97           C
ATOM    410  H   THR A  30       6.624  39.916  52.500  1.00 47.75           H
ATOM    411  HA  THR A  30       3.719  40.360  52.014  1.00 49.10           H
ATOM    412  HB  THR A  30       4.266  42.385  50.919  1.00 52.06           H
ATOM    413  HG1 THR A  30       6.949  41.640  51.314  1.00 59.01           H
ATOM    414 HG21 THR A  30       5.151  43.690  52.800  1.00 58.77           H
ATOM    415 HG22 THR A  30       3.966  42.483  53.343  1.00 58.77           H
ATOM    416 HG23 THR A  30       5.704  42.218  53.599  1.00 58.77           H
ATOM    417  N   GLY A  31       5.310  38.581  50.095  1.00 41.67           N
ATOM    418  CA  GLY A  31       5.208  37.759  48.888  1.00 45.98           C
ATOM    419  C   GLY A  31       6.329  37.978  47.860  1.00 41.71           C
ATOM    420  O   GLY A  31       6.313  37.328  46.813  1.00 45.79           O
ATOM    421  H   GLY A  31       5.799  38.180  50.885  1.00 50.00           H
ATOM    422  HA2 GLY A  31       5.236  36.712  49.190  1.00 55.18           H
ATOM    423  HA3 GLY A  31       4.256  37.964  48.396  1.00 55.18           H
ATOM    424  N   ARG A  32       7.305  38.854  48.146  1.00 37.00           N
ATOM    425  CA  ARG A  32       8.484  39.010  47.286  1.00 34.56           C
ATOM    426  C   ARG A  32       9.433  37.838  47.553  1.00 34.85           C
ATOM    427  O   ARG A  32       9.610  37.429  48.700  1.00 36.26           O
ATOM    428  CB  ARG A  32       9.115  40.402  47.475  1.00 35.43           C
ATOM    429  CG  ARG A  32       8.172  41.468  46.878  1.00 45.93           C
ATOM    430  CD  ARG A  32       8.767  42.872  46.734  1.00 57.00           C
ATOM    431  NE  ARG A  32       9.747  42.968  45.635  1.00 55.95           N
ATOM    432  CZ  ARG A  32      10.548  44.019  45.395  1.00 57.14           C
ATOM    433  NH1 ARG A  32      10.520  45.129  46.135  1.00 57.85           N
ATOM    434  NH2 ARG A  32      11.416  43.962  44.391  1.00 50.87           N1+
ATOM    435  H   ARG A  32       7.292  39.338  49.034  1.00 44.40           H
ATOM    436  HA  ARG A  32       8.177  38.934  46.242  1.00 41.47           H
ATOM    437  HB2 ARG A  32       9.291  40.596  48.533  1.00 42.51           H
ATOM    438  HB3 ARG A  32      10.070  40.434  46.948  1.00 42.51           H
ATOM    439  HG2 ARG A  32       7.867  41.145  45.880  1.00 55.12           H
ATOM    440  HG3 ARG A  32       7.276  41.533  47.497  1.00 55.12           H
ATOM    441  HD2 ARG A  32       7.950  43.566  46.533  1.00 68.40           H
ATOM    442  HD3 ARG A  32       9.234  43.159  47.674  1.00 68.40           H
ATOM    443  HE  ARG A  32       9.832  42.164  45.030  1.00 67.14           H
ATOM    444 HH11 ARG A  32       9.878  45.208  46.908  1.00 69.42           H
ATOM    445 HH12 ARG A  32      11.149  45.891  45.913  1.00 69.42           H
ATOM    446 HH21 ARG A  32      11.481  43.135  43.815  1.00 61.05           H
ATOM    447 HH22 ARG A  32      12.039  44.742  44.218  1.00 61.05           H
ATOM    448  N   ARG A  33      10.013  37.282  46.487  1.00 33.35           N
ATOM    449  CA  ARG A  33      10.984  36.195  46.588  1.00 35.14           C
ATOM    450  C   ARG A  33      12.388  36.788  46.636  1.00 36.34           C
ATOM    451  O   ARG A  33      12.765  37.537  45.739  1.00 33.97           O
ATOM    452  CB  ARG A  33      10.826  35.228  45.418  1.00 35.45           C
ATOM    453  CG  ARG A  33       9.513  34.436  45.546  1.00 44.79           C
ATOM    454  CD  ARG A  33       9.456  33.268  44.558  1.00 44.69           C
ATOM    455  NE  ARG A  33       9.285  33.725  43.168  1.00 45.78           N
ATOM    456  CZ  ARG A  33       9.255  32.916  42.099  1.00 51.39           C
ATOM    457  NH1 ARG A  33       9.459  31.602  42.203  1.00 54.42           N
ATOM    458  NH2 ARG A  33       9.017  33.423  40.894  1.00 52.73           N1+
ATOM    459  H   ARG A  33       9.844  37.684  45.575  1.00 40.02           H
ATOM    460  HA  ARG A  33      10.820  35.633  47.510  1.00 42.17           H
ATOM    461  HB2 ARG A  33      10.862  35.772  44.473  1.00 42.54           H
ATOM    462  HB3 ARG A  33      11.646  34.512  45.449  1.00 42.54           H
ATOM    463  HG2 ARG A  33       9.449  34.018  46.552  1.00 53.74           H
ATOM    464  HG3 ARG A  33       8.660  35.098  45.391  1.00 53.74           H
ATOM    465  HD2 ARG A  33      10.388  32.705  44.636  1.00 53.63           H
ATOM    466  HD3 ARG A  33       8.632  32.607  44.828  1.00 53.63           H
ATOM    467  HE  ARG A  33       9.122  34.711  43.019  1.00 54.94           H
ATOM    468 HH11 ARG A  33       9.644  31.189  43.104  1.00 65.30           H
ATOM    469 HH12 ARG A  33       9.433  31.032  41.368  1.00 65.30           H
ATOM    470 HH21 ARG A  33       8.869  34.418  40.788  1.00 63.27           H
ATOM    471 HH22 ARG A  33       9.006  32.820  40.080  1.00 63.27           H
ATOM    472  N   VAL A  34      13.156  36.455  47.671  1.00 32.38           N
ATOM    473  CA  VAL A  34      14.466  37.056  47.887  1.00 27.66           C
ATOM    474  C   VAL A  34      15.522  36.230  47.152  1.00 24.90           C
ATOM    475  O   VAL A  34      15.613  35.017  47.333  1.00 25.94           O
ATOM    476  CB  VAL A  34      14.746  37.165  49.397  1.00 26.17           C
ATOM    477  CG1 VAL A  34      16.155  37.726  49.659  1.00 29.59           C
ATOM    478  CG2 VAL A  34      13.694  38.065  50.082  1.00 35.70           C
ATOM    479  H   VAL A  34      12.823  35.769  48.337  1.00 38.86           H
ATOM    480  HA  VAL A  34      14.471  38.067  47.485  1.00 33.19           H
ATOM    481  HB  VAL A  34      14.689  36.170  49.837  1.00 31.40           H
ATOM    482 HG11 VAL A  34      16.328  37.788  50.731  1.00 35.51           H
ATOM    483 HG12 VAL A  34      16.920  37.074  49.238  1.00 35.51           H
ATOM    484 HG13 VAL A  34      16.253  38.718  49.220  1.00 35.51           H
ATOM    485 HG21 VAL A  34      13.877  38.100  51.152  1.00 42.83           H
ATOM    486 HG22 VAL A  34      13.745  39.076  49.691  1.00 42.83           H
ATOM    487 HG23 VAL A  34      12.690  37.671  49.931  1.00 42.83           H
ATOM    488  N   MET A  35      16.334  36.894  46.333  1.00 25.97           N
ATOM    489  CA  MET A  35      17.408  36.285  45.559  1.00 29.55           C
ATOM    490  C   MET A  35      18.728  36.781  46.150  1.00 29.13           C
ATOM    491  O   MET A  35      18.838  37.963  46.456  1.00 28.52           O
ATOM    492  CB  MET A  35      17.284  36.696  44.084  1.00 27.72           C
ATOM    493  CG  MET A  35      15.938  36.325  43.452  1.00 28.22           C
ATOM    494  SD  MET A  35      15.612  34.557  43.362  1.00 32.31           S
ATOM    495  CE  MET A  35      14.002  34.505  44.158  1.00 32.73           C
ATOM    496  H   MET A  35      16.230  37.896  46.252  1.00 31.17           H
ATOM    497  HA  MET A  35      17.365  35.197  45.622  1.00 35.46           H
ATOM    498  HB2 MET A  35      17.415  37.774  43.999  1.00 33.27           H
ATOM    499  HB3 MET A  35      18.084  36.215  43.530  1.00 33.27           H
ATOM    500  HG2 MET A  35      15.136  36.816  44.001  1.00 33.87           H
ATOM    501  HG3 MET A  35      15.924  36.711  42.435  1.00 33.87           H
ATOM    502  HE1 MET A  35      13.629  33.481  44.145  1.00 39.28           H
ATOM    503  HE2 MET A  35      14.098  34.849  45.187  1.00 39.28           H
ATOM    504  HE3 MET A  35      13.313  35.155  43.618  1.00 39.28           H
ATOM    505  N   LEU A  36      19.713  35.902  46.346  1.00 26.27           N
ATOM    506  CA  LEU A  36      21.002  36.303  46.931  1.00 26.02           C
ATOM    507  C   LEU A  36      22.099  36.048  45.911  1.00 26.85           C
ATOM    508  O   LEU A  36      22.192  34.952  45.376  1.00 24.66           O
ATOM    509  CB  LEU A  36      21.259  35.553  48.239  1.00 24.68           C
ATOM    510  CG  LEU A  36      22.658  35.818  48.847  1.00 24.31           C
ATOM    511  CD1 LEU A  36      22.889  37.281  49.245  1.00 23.81           C
ATOM    512  CD2 LEU A  36      22.847  34.908  50.061  1.00 27.52           C
ATOM    513  H   LEU A  36      19.583  34.933  46.089  1.00 31.52           H
ATOM    514  HA  LEU A  36      20.994  37.360  47.175  1.00 31.22           H
ATOM    515  HB2 LEU A  36      20.499  35.838  48.964  1.00 29.62           H
ATOM    516  HB3 LEU A  36      21.160  34.486  48.034  1.00 29.62           H
ATOM    517  HG  LEU A  36      23.409  35.554  48.109  1.00 29.17           H
ATOM    518 HD11 LEU A  36      23.815  37.360  49.817  1.00 28.58           H
ATOM    519 HD12 LEU A  36      23.002  37.897  48.357  1.00 28.58           H
ATOM    520 HD13 LEU A  36      22.062  37.652  49.846  1.00 28.58           H
ATOM    521 HD21 LEU A  36      23.854  35.036  50.459  1.00 33.02           H
ATOM    522 HD22 LEU A  36      22.118  35.152  50.834  1.00 33.02           H
ATOM    523 HD23 LEU A  36      22.727  33.869  49.760  1.00 33.02           H
ATOM    524  N   VAL A  37      22.961  37.042  45.702  1.00 23.33           N
ATOM    525  CA  VAL A  37      24.142  36.940  44.862  1.00 21.16           C
ATOM    526  C   VAL A  37      25.327  37.224  45.790  1.00 24.79           C
ATOM    527  O   VAL A  37      25.611  38.386  46.071  1.00 25.27           O
ATOM    528  CB  VAL A  37      24.076  37.936  43.691  1.00 25.92           C
ATOM    529  CG1 VAL A  37      25.319  37.805  42.797  1.00 25.53           C
ATOM    530  CG2 VAL A  37      22.826  37.707  42.828  1.00 27.55           C
ATOM    531  H   VAL A  37      22.815  37.917  46.186  1.00 27.99           H
ATOM    532  HA  VAL A  37      24.233  35.938  44.445  1.00 25.39           H
ATOM    533  HB  VAL A  37      24.044  38.946  44.088  1.00 31.11           H
ATOM    534 HG11 VAL A  37      25.254  38.519  41.975  1.00 30.64           H
ATOM    535 HG12 VAL A  37      26.223  38.023  43.362  1.00 30.64           H
ATOM    536 HG13 VAL A  37      25.392  36.793  42.402  1.00 30.64           H
ATOM    537 HG21 VAL A  37      22.786  38.465  42.047  1.00 33.06           H
ATOM    538 HG22 VAL A  37      22.864  36.725  42.364  1.00 33.06           H
ATOM    539 HG23 VAL A  37      21.919  37.789  43.428  1.00 33.06           H
ATOM    540  N   PRO A  38      26.021  36.190  46.277  1.00 23.11           N
ATOM    541  CA  PRO A  38      27.165  36.429  47.160  1.00 22.62           C
ATOM    542  C   PRO A  38      28.421  36.742  46.332  1.00 23.12           C
ATOM    543  O   PRO A  38      28.795  36.105  45.364  1.00 24.53           O
ATOM    544  CB  PRO A  38      27.393  35.102  47.918  1.00 24.50           C
ATOM    545  CG  PRO A  38      26.093  34.312  47.707  1.00 26.54           C
ATOM    546  CD  PRO A  38      25.634  34.760  46.292  1.00 25.66           C
ATOM    547  HA  PRO A  38      26.919  37.239  47.854  1.00 27.14           H
ATOM    548  HB2 PRO A  38      28.254  34.542  47.501  1.00 29.40           H
ATOM    549  HB3 PRO A  38      27.614  35.280  48.981  1.00 29.40           H
ATOM    550  HG2 PRO A  38      26.258  33.223  47.760  1.00 31.85           H
ATOM    551  HG3 PRO A  38      25.356  34.564  48.479  1.00 31.85           H
ATOM    552  HD2 PRO A  38      26.149  34.186  45.499  1.00 30.79           H
ATOM    553  HD3 PRO A  38      24.546  34.628  46.182  1.00 30.79           H
ATOM    554  N   THR A  39      29.109  37.875  46.749  1.00 22.57           N
ATOM    555  CA  THR A  39      30.339  38.275  46.040  1.00 26.62           C
ATOM    556  C   THR A  39      31.360  38.756  47.092  1.00 23.78           C
ATOM    557  O   THR A  39      31.048  39.082  48.232  1.00 24.32           O
ATOM    558  CB  THR A  39      30.077  39.435  45.031  1.00 24.92           C
ATOM    559  OG1 THR A  39      30.072  40.704  45.701  1.00 22.80           O
ATOM    560  CG2 THR A  39      28.761  39.272  44.285  1.00 25.07           C
ATOM    561  H   THR A  39      28.879  38.410  47.583  1.00 27.09           H
ATOM    562  HA  THR A  39      30.740  37.383  45.462  1.00 31.95           H
ATOM    563  HB  THR A  39      30.951  39.533  44.344  1.00 29.90           H
ATOM    564  HG1 THR A  39      29.368  40.735  46.386  1.00 27.36           H
ATOM    565 HG21 THR A  39      28.653  40.050  43.521  1.00 30.08           H
ATOM    566 HG22 THR A  39      28.718  38.289  43.789  1.00 30.08           H
ATOM    567 HG23 THR A  39      27.900  39.341  44.953  1.00 30.08           H
ATOM    568  N   MET A  40      32.645  38.861  46.592  1.00 23.43           N
ATOM    569  CA  MET A  40      33.697  39.559  47.355  1.00 24.69           C
ATOM    570  C   MET A  40      34.056  40.900  46.709  1.00 31.00           C
ATOM    571  O   MET A  40      35.157  41.391  46.812  1.00 27.07           O
ATOM    572  CB  MET A  40      34.940  38.664  47.509  1.00 26.23           C
ATOM    573  CG  MET A  40      34.528  37.360  48.175  1.00 24.30           C
ATOM    574  SD  MET A  40      35.887  36.628  49.103  1.00 28.12           S
ATOM    575  CE  MET A  40      37.044  36.225  47.779  1.00 25.32           C
ATOM    576  H   MET A  40      32.933  38.380  45.700  1.00 28.12           H
ATOM    577  HA  MET A  40      33.283  39.810  48.381  1.00 29.63           H
ATOM    578  HB2 MET A  40      35.392  38.469  46.517  1.00 31.48           H
ATOM    579  HB3 MET A  40      35.711  39.213  48.087  1.00 31.48           H
ATOM    580  HG2 MET A  40      33.685  37.489  48.880  1.00 29.16           H
ATOM    581  HG3 MET A  40      34.156  36.634  47.405  1.00 29.16           H
ATOM    582  HE1 MET A  40      37.900  35.715  48.218  1.00 30.38           H
ATOM    583  HE2 MET A  40      36.583  35.574  47.032  1.00 30.38           H
ATOM    584  HE3 MET A  40      37.386  37.132  47.282  1.00 30.38           H
ATOM    585  N   GLY A  41      33.054  41.523  46.075  1.00 27.16           N
ATOM    586  CA  GLY A  41      33.201  42.840  45.454  1.00 24.54           C
ATOM    587  C   GLY A  41      34.126  42.756  44.235  1.00 26.78           C
ATOM    588  O   GLY A  41      34.317  41.685  43.661  1.00 25.54           O
ATOM    589  H   GLY A  41      32.161  41.058  45.991  1.00 32.59           H
ATOM    590  HA2 GLY A  41      32.218  43.199  45.147  1.00 29.45           H
ATOM    591  HA3 GLY A  41      33.641  43.537  46.168  1.00 29.45           H
ATOM    592  N   ALA A  42      34.691  43.893  43.825  1.00 28.30           N
ATOM    593  CA  ALA A  42      35.478  43.977  42.591  1.00 32.08           C
ATOM    594  C   ALA A  42      34.665  43.424  41.403  1.00 29.18           C
ATOM    595  O   ALA A  42      35.127  42.559  40.654  1.00 26.95           O
ATOM    596  CB  ALA A  42      36.851  43.315  42.787  1.00 32.23           C
ATOM    597  H   ALA A  42      34.445  44.757  44.288  1.00 33.96           H
ATOM    598  HA  ALA A  42      35.646  45.026  42.388  1.00 38.49           H
ATOM    599  HB1 ALA A  42      37.456  43.451  41.891  1.00 38.67           H
ATOM    600  HB2 ALA A  42      37.353  43.794  43.627  1.00 38.67           H
ATOM    601  HB3 ALA A  42      36.747  42.248  42.984  1.00 38.67           H
ATOM    602  N   LEU A  43      33.444  43.961  41.263  1.00 25.31           N
ATOM    603  CA  LEU A  43      32.410  43.447  40.394  1.00 27.52           C
ATOM    604  C   LEU A  43      32.773  43.704  38.935  1.00 27.61           C
ATOM    605  O   LEU A  43      33.236  44.784  38.574  1.00 29.63           O
ATOM    606  CB  LEU A  43      31.052  44.062  40.727  1.00 27.68           C
ATOM    607  CG  LEU A  43      30.558  43.852  42.173  1.00 26.96           C
ATOM    608  CD1 LEU A  43      29.147  44.435  42.301  1.00 28.06           C
ATOM    609  CD2 LEU A  43      30.548  42.387  42.602  1.00 28.26           C
ATOM    610  H   LEU A  43      33.179  44.714  41.887  1.00 30.38           H
ATOM    611  HA  LEU A  43      32.343  42.381  40.563  1.00 33.02           H
ATOM    612  HB2 LEU A  43      31.085  45.134  40.521  1.00 33.21           H
ATOM    613  HB3 LEU A  43      30.321  43.620  40.048  1.00 33.21           H
ATOM    614  HG  LEU A  43      31.207  44.397  42.853  1.00 32.35           H
ATOM    615 HD11 LEU A  43      28.818  44.369  43.339  1.00 33.67           H
ATOM    616 HD12 LEU A  43      29.142  45.480  41.994  1.00 33.67           H
ATOM    617 HD13 LEU A  43      28.455  43.880  41.666  1.00 33.67           H
ATOM    618 HD21 LEU A  43      30.144  42.314  43.608  1.00 33.91           H
ATOM    619 HD22 LEU A  43      29.927  41.803  41.925  1.00 33.91           H
ATOM    620 HD23 LEU A  43      31.559  41.983  42.615  1.00 33.91           H
ATOM    621  N   HIS A  44      32.537  42.697  38.112  1.00 28.63           N
ATOM    622  CA  HIS A  44      32.693  42.747  36.654  1.00 31.10           C
ATOM    623  C   HIS A  44      31.441  42.142  36.014  1.00 35.28           C
ATOM    624  O   HIS A  44      30.498  41.762  36.707  1.00 28.32           O
ATOM    625  CB  HIS A  44      33.976  41.993  36.266  1.00 32.07           C
ATOM    626  CG  HIS A  44      33.984  40.547  36.717  1.00 27.95           C
ATOM    627  ND1 HIS A  44      33.150  39.537  36.236  1.00 31.48           N
ATOM    628  CD2 HIS A  44      34.821  40.014  37.646  1.00 30.89           C
ATOM    629  CE1 HIS A  44      33.459  38.437  36.935  1.00 31.56           C
ATOM    630  NE2 HIS A  44      34.479  38.687  37.767  1.00 34.73           N
ATOM    631  H   HIS A  44      32.194  41.831  38.505  1.00 34.35           H
ATOM    632  HA  HIS A  44      32.776  43.779  36.312  1.00 37.32           H
ATOM    633  HB2 HIS A  44      34.827  42.506  36.715  1.00 38.48           H
ATOM    634  HB3 HIS A  44      34.100  42.023  35.184  1.00 38.48           H
ATOM    635  HD2 HIS A  44      35.575  40.540  38.213  1.00 37.07           H
ATOM    636  HE1 HIS A  44      32.890  37.519  36.935  1.00 37.87           H
ATOM    637  HE2 HIS A  44      34.831  38.042  38.468  1.00 41.68           H
ATOM    638  N   GLU A  45      31.402  42.077  34.681  1.00 31.96           N
ATOM    639  CA  GLU A  45      30.204  41.687  33.958  1.00 35.14           C
ATOM    640  C   GLU A  45      29.755  40.246  34.272  1.00 29.32           C
ATOM    641  O   GLU A  45      28.571  39.947  34.137  1.00 33.21           O
ATOM    642  CB  GLU A  45      30.363  41.947  32.446  1.00 36.50           C
ATOM    643  CG  GLU A  45      30.743  43.405  32.096  1.00 48.39           C
ATOM    644  CD  GLU A  45      32.262  43.652  31.952  1.00 61.96           C
ATOM    645  OE1 GLU A  45      32.691  43.755  30.776  1.00 57.11           O
ATOM    646  OE2 GLU A  45      32.962  43.767  32.992  1.00 43.02           O1-
ATOM    647  H   GLU A  45      32.189  42.426  34.148  1.00 38.35           H
ATOM    648  HA  GLU A  45      29.403  42.346  34.293  1.00 42.17           H
ATOM    649  HB2 GLU A  45      31.101  41.272  32.039  1.00 43.80           H
ATOM    650  HB3 GLU A  45      29.416  41.714  31.954  1.00 43.80           H
ATOM    651  HG2 GLU A  45      30.254  43.648  31.151  1.00 58.07           H
ATOM    652  HG3 GLU A  45      30.351  44.044  32.888  1.00 58.07           H
ATOM    653  N   GLY A  46      30.659  39.355  34.713  1.00 30.02           N
ATOM    654  CA  GLY A  46      30.320  38.031  35.213  1.00 31.92           C
ATOM    655  C   GLY A  46      29.404  38.104  36.435  1.00 27.53           C
ATOM    656  O   GLY A  46      28.419  37.369  36.493  1.00 32.12           O
ATOM    657  H   GLY A  46      31.624  39.646  34.802  1.00 36.03           H
ATOM    658  HA2 GLY A  46      29.785  37.490  34.439  1.00 38.30           H
ATOM    659  HA3 GLY A  46      31.224  37.482  35.469  1.00 38.30           H
ATOM    660  N   HIS A  47      29.701  38.999  37.382  1.00 28.94           N
ATOM    661  CA  HIS A  47      28.808  39.236  38.520  1.00 27.68           C
ATOM    662  C   HIS A  47      27.495  39.839  38.054  1.00 29.23           C
ATOM    663  O   HIS A  47      26.451  39.469  38.579  1.00 26.48           O
ATOM    664  CB  HIS A  47      29.435  40.134  39.597  1.00 26.27           C
ATOM    665  CG  HIS A  47      30.747  39.640  40.144  1.00 29.91           C
ATOM    666  ND1 HIS A  47      31.988  40.173  39.809  1.00 25.75           N
ATOM    667  CD2 HIS A  47      30.928  38.626  41.042  1.00 28.82           C
ATOM    668  CE1 HIS A  47      32.884  39.505  40.547  1.00 30.96           C
ATOM    669  NE2 HIS A  47      32.283  38.556  41.282  1.00 34.15           N
ATOM    670  H   HIS A  47      30.511  39.596  37.273  1.00 34.73           H
ATOM    671  HA  HIS A  47      28.598  38.272  38.984  1.00 33.22           H
ATOM    672  HB2 HIS A  47      28.731  40.220  40.425  1.00 31.52           H
ATOM    673  HB3 HIS A  47      29.587  41.134  39.189  1.00 31.52           H
ATOM    674  HD2 HIS A  47      30.161  38.016  41.496  1.00 34.58           H
ATOM    675  HE1 HIS A  47      33.945  39.712  40.557  1.00 37.15           H
ATOM    676  HE2 HIS A  47      32.749  37.923  41.922  1.00 40.98           H
ATOM    677  N   LEU A  48      27.521  40.752  37.069  1.00 29.21           N
ATOM    678  CA  LEU A  48      26.302  41.383  36.577  1.00 32.76           C
ATOM    679  C   LEU A  48      25.388  40.354  35.916  1.00 28.49           C
ATOM    680  O   LEU A  48      24.178  40.506  36.008  1.00 30.22           O
ATOM    681  CB  LEU A  48      26.601  42.562  35.646  1.00 37.35           C
ATOM    682  CG  LEU A  48      27.493  43.669  36.240  1.00 36.72           C
ATOM    683  CD1 LEU A  48      27.537  44.843  35.251  1.00 41.57           C
ATOM    684  CD2 LEU A  48      27.049  44.162  37.623  1.00 40.55           C
ATOM    685  H   LEU A  48      28.404  40.992  36.639  1.00 35.06           H
ATOM    686  HA  LEU A  48      25.763  41.781  37.435  1.00 39.31           H
ATOM    687  HB2 LEU A  48      27.062  42.184  34.732  1.00 44.82           H
ATOM    688  HB3 LEU A  48      25.640  43.007  35.380  1.00 44.82           H
ATOM    689  HG  LEU A  48      28.505  43.283  36.326  1.00 44.07           H
ATOM    690 HD11 LEU A  48      28.173  45.632  35.644  1.00 49.88           H
ATOM    691 HD12 LEU A  48      27.941  44.507  34.297  1.00 49.88           H
ATOM    692 HD13 LEU A  48      26.536  45.247  35.101  1.00 49.88           H
ATOM    693 HD21 LEU A  48      27.768  44.896  37.982  1.00 48.66           H
ATOM    694 HD22 LEU A  48      26.069  44.623  37.568  1.00 48.66           H
ATOM    695 HD23 LEU A  48      27.032  43.344  38.342  1.00 48.66           H
ATOM    696  N   ALA A  49      25.925  39.305  35.280  1.00 28.80           N
ATOM    697  CA  ALA A  49      25.124  38.192  34.777  1.00 34.14           C
ATOM    698  C   ALA A  49      24.436  37.421  35.908  1.00 31.14           C
ATOM    699  O   ALA A  49      23.295  36.993  35.730  1.00 29.16           O
ATOM    700  CB  ALA A  49      25.961  37.261  33.900  1.00 30.79           C
ATOM    701  H   ALA A  49      26.931  39.247  35.191  1.00 34.56           H
ATOM    702  HA  ALA A  49      24.342  38.610  34.142  1.00 40.97           H
ATOM    703  HB1 ALA A  49      25.348  36.432  33.547  1.00 36.94           H
ATOM    704  HB2 ALA A  49      26.326  37.822  33.040  1.00 36.94           H
ATOM    705  HB3 ALA A  49      26.804  36.859  34.461  1.00 36.94           H
ATOM    706  N   LEU A  50      25.090  37.259  37.070  1.00 26.51           N
ATOM    707  CA  LEU A  50      24.435  36.694  38.249  1.00 28.99           C
ATOM    708  C   LEU A  50      23.256  37.579  38.667  1.00 28.68           C
ATOM    709  O   LEU A  50      22.165  37.063  38.898  1.00 25.85           O
ATOM    710  CB  LEU A  50      25.402  36.555  39.436  1.00 28.21           C
ATOM    711  CG  LEU A  50      26.728  35.842  39.142  1.00 29.08           C
ATOM    712  CD1 LEU A  50      27.549  35.697  40.428  1.00 35.94           C
ATOM    713  CD2 LEU A  50      26.477  34.463  38.547  1.00 37.24           C
ATOM    714  H   LEU A  50      26.026  37.628  37.169  1.00 31.82           H
ATOM    715  HA  LEU A  50      24.050  35.706  37.996  1.00 34.79           H
ATOM    716  HB2 LEU A  50      25.622  37.536  39.847  1.00 33.85           H
ATOM    717  HB3 LEU A  50      24.878  35.993  40.211  1.00 33.85           H
ATOM    718  HG  LEU A  50      27.304  36.437  38.443  1.00 34.89           H
ATOM    719 HD11 LEU A  50      28.503  35.217  40.203  1.00 43.12           H
ATOM    720 HD12 LEU A  50      27.746  36.680  40.858  1.00 43.12           H
ATOM    721 HD13 LEU A  50      27.004  35.088  41.150  1.00 43.12           H
ATOM    722 HD21 LEU A  50      27.428  33.950  38.404  1.00 44.69           H
ATOM    723 HD22 LEU A  50      25.839  33.875  39.211  1.00 44.69           H
ATOM    724 HD23 LEU A  50      26.003  34.574  37.576  1.00 44.69           H
ATOM    725  N   VAL A  51      23.493  38.899  38.745  1.00 26.28           N
ATOM    726  CA  VAL A  51      22.481  39.890  39.123  1.00 28.32           C
ATOM    727  C   VAL A  51      21.292  39.806  38.171  1.00 32.06           C
ATOM    728  O   VAL A  51      20.158  39.806  38.631  1.00 31.22           O
ATOM    729  CB  VAL A  51      23.064  41.314  39.171  1.00 28.97           C
ATOM    730  CG1 VAL A  51      21.950  42.370  39.272  1.00 31.82           C
ATOM    731  CG2 VAL A  51      23.995  41.478  40.382  1.00 28.62           C
ATOM    732  H   VAL A  51      24.416  39.238  38.509  1.00 31.53           H
ATOM    733  HA  VAL A  51      22.125  39.634  40.121  1.00 33.98           H
ATOM    734  HB  VAL A  51      23.632  41.512  38.267  1.00 34.76           H
ATOM    735 HG11 VAL A  51      22.402  43.355  39.381  1.00 38.18           H
ATOM    736 HG12 VAL A  51      21.342  42.383  38.367  1.00 38.18           H
ATOM    737 HG13 VAL A  51      21.317  42.160  40.135  1.00 38.18           H
ATOM    738 HG21 VAL A  51      24.427  42.479  40.379  1.00 34.35           H
ATOM    739 HG22 VAL A  51      23.435  41.330  41.304  1.00 34.35           H
ATOM    740 HG23 VAL A  51      24.808  40.753  40.333  1.00 34.35           H
ATOM    741  N   ARG A  52      21.546  39.770  36.857  1.00 29.39           N
ATOM    742  CA  ARG A  52      20.499  39.725  35.848  1.00 29.62           C
ATOM    743  C   ARG A  52      19.717  38.421  35.917  1.00 31.53           C
ATOM    744  O   ARG A  52      18.494  38.473  35.831  1.00 35.39           O
ATOM    745  CB  ARG A  52      21.082  39.975  34.462  1.00 35.87           C
ATOM    746  CG  ARG A  52      21.611  41.407  34.315  1.00 35.08           C
ATOM    747  CD  ARG A  52      22.567  41.469  33.118  1.00 39.22           C
ATOM    748  NE  ARG A  52      23.280  42.746  33.105  1.00 36.70           N
ATOM    749  CZ  ARG A  52      24.455  42.972  32.524  1.00 41.65           C
ATOM    750  NH1 ARG A  52      25.069  42.027  31.812  1.00 44.90           N
ATOM    751  NH2 ARG A  52      25.022  44.164  32.667  1.00 44.86           N1+
ATOM    752  H   ARG A  52      22.506  39.804  36.545  1.00 35.26           H
ATOM    753  HA  ARG A  52      19.796  40.533  36.054  1.00 35.54           H
ATOM    754  HB2 ARG A  52      21.864  39.242  34.255  1.00 43.04           H
ATOM    755  HB3 ARG A  52      20.286  39.838  33.730  1.00 43.04           H
ATOM    756  HG2 ARG A  52      20.773  42.088  34.162  1.00 42.09           H
ATOM    757  HG3 ARG A  52      22.147  41.720  35.209  1.00 42.09           H
ATOM    758  HD2 ARG A  52      23.284  40.649  33.177  1.00 47.07           H
ATOM    759  HD3 ARG A  52      21.989  41.373  32.198  1.00 47.07           H
ATOM    760  HE  ARG A  52      22.867  43.507  33.634  1.00 44.04           H
ATOM    761 HH11 ARG A  52      24.642  41.120  31.714  1.00 53.88           H
ATOM    762 HH12 ARG A  52      25.965  42.216  31.389  1.00 53.88           H
ATOM    763 HH21 ARG A  52      24.561  44.877  33.222  1.00 53.83           H
ATOM    764 HH22 ARG A  52      25.915  44.362  32.245  1.00 53.83           H
ATOM    765  N   ALA A  53      20.382  37.281  36.157  1.00 29.45           N
ATOM    766  CA  ALA A  53      19.712  36.008  36.407  1.00 26.81           C
ATOM    767  C   ALA A  53      18.781  36.089  37.625  1.00 30.02           C
ATOM    768  O   ALA A  53      17.669  35.585  37.567  1.00 34.00           O
ATOM    769  CB  ALA A  53      20.738  34.880  36.576  1.00 28.34           C
ATOM    770  H   ALA A  53      21.390  37.308  36.231  1.00 35.34           H
ATOM    771  HA  ALA A  53      19.106  35.775  35.531  1.00 32.18           H
ATOM    772  HB1 ALA A  53      20.217  33.927  36.669  1.00 34.00           H
ATOM    773  HB2 ALA A  53      21.389  34.839  35.702  1.00 34.00           H
ATOM    774  HB3 ALA A  53      21.346  35.035  37.467  1.00 34.00           H
ATOM    775  N   ALA A  54      19.215  36.730  38.715  1.00 30.16           N
ATOM    776  CA  ALA A  54      18.413  36.939  39.911  1.00 27.36           C
ATOM    777  C   ALA A  54      17.211  37.829  39.604  1.00 32.08           C
ATOM    778  O   ALA A  54      16.106  37.520  40.031  1.00 28.57           O
ATOM    779  CB  ALA A  54      19.313  37.514  41.012  1.00 28.11           C
ATOM    780  H   ALA A  54      20.157  37.100  38.721  1.00 36.20           H
ATOM    781  HA  ALA A  54      18.041  35.973  40.251  1.00 32.83           H
ATOM    782  HB1 ALA A  54      18.745  37.627  41.929  1.00 33.74           H
ATOM    783  HB2 ALA A  54      20.150  36.838  41.201  1.00 33.74           H
ATOM    784  HB3 ALA A  54      19.701  38.490  40.726  1.00 33.74           H
ATOM    785  N   LYS A  55      17.423  38.924  38.859  1.00 31.87           N
ATOM    786  CA  LYS A  55      16.420  39.972  38.659  1.00 36.56           C
ATOM    787  C   LYS A  55      15.239  39.495  37.799  1.00 38.63           C
ATOM    788  O   LYS A  55      14.113  39.965  37.988  1.00 36.69           O
ATOM    789  CB  LYS A  55      17.112  41.229  38.118  1.00 35.99           C
ATOM    790  CG  LYS A  55      16.170  42.440  38.032  1.00 49.33           C
ATOM    791  CD  LYS A  55      16.906  43.782  38.174  1.00 49.76           C
ATOM    792  CE  LYS A  55      17.531  44.002  39.561  1.00 51.76           C
ATOM    793  NZ  LYS A  55      16.506  44.058  40.624  1.00 47.90           N1+
ATOM    794  H   LYS A  55      18.353  39.085  38.496  1.00 38.25           H
ATOM    795  HA  LYS A  55      16.017  40.216  39.642  1.00 43.88           H
ATOM    796  HB2 LYS A  55      17.964  41.468  38.753  1.00 43.19           H
ATOM    797  HB3 LYS A  55      17.497  41.016  37.121  1.00 43.19           H
ATOM    798  HG2 LYS A  55      15.624  42.414  37.089  1.00 59.20           H
ATOM    799  HG3 LYS A  55      15.438  42.376  38.837  1.00 59.20           H
ATOM    800  HD2 LYS A  55      17.691  43.830  37.425  1.00 59.71           H
ATOM    801  HD3 LYS A  55      16.209  44.594  37.967  1.00 59.71           H
ATOM    802  HE2 LYS A  55      18.247  43.208  39.777  1.00 62.11           H
ATOM    803  HE3 LYS A  55      18.074  44.948  39.547  1.00 62.11           H
ATOM    804  HZ1 LYS A  55      15.929  44.877  40.484  1.00 57.48           H
ATOM    805  HZ2 LYS A  55      15.932  43.229  40.600  1.00 57.48           H
ATOM    806  HZ3 LYS A  55      16.945  44.138  41.531  1.00 57.48           H
ATOM    807  N   ARG A  56      15.480  38.546  36.888  1.00 35.59           N
ATOM    808  CA  ARG A  56      14.435  38.003  36.018  1.00 39.34           C
ATOM    809  C   ARG A  56      13.490  37.029  36.728  1.00 42.39           C
ATOM    810  O   ARG A  56      12.476  36.671  36.131  1.00 41.62           O
ATOM    811  CB  ARG A  56      15.031  37.397  34.737  1.00 40.96           C
ATOM    812  CG  ARG A  56      15.763  36.061  34.962  1.00 44.22           C
ATOM    813  CD  ARG A  56      16.043  35.241  33.698  1.00 50.90           C
ATOM    814  NE  ARG A  56      14.809  34.903  32.969  1.00 66.84           N
ATOM    815  CZ  ARG A  56      14.339  35.546  31.891  1.00 66.49           C
ATOM    816  NH1 ARG A  56      15.038  36.515  31.297  1.00 69.20           N
ATOM    817  NH2 ARG A  56      13.147  35.217  31.402  1.00 63.35           N1+
ATOM    818  H   ARG A  56      16.419  38.184  36.796  1.00 42.71           H
ATOM    819  HA  ARG A  56      13.821  38.847  35.698  1.00 47.21           H
ATOM    820  HB2 ARG A  56      14.207  37.244  34.043  1.00 49.15           H
ATOM    821  HB3 ARG A  56      15.715  38.115  34.283  1.00 49.15           H
ATOM    822  HG2 ARG A  56      16.712  36.279  35.439  1.00 53.06           H
ATOM    823  HG3 ARG A  56      15.182  35.423  35.626  1.00 53.06           H
ATOM    824  HD2 ARG A  56      16.729  35.800  33.062  1.00 61.08           H
ATOM    825  HD3 ARG A  56      16.542  34.313  33.982  1.00 61.08           H
ATOM    826  HE  ARG A  56      14.225  34.189  33.381  1.00 80.20           H
ATOM    827 HH11 ARG A  56      15.941  36.771  31.665  1.00 83.04           H
ATOM    828 HH12 ARG A  56      14.669  36.990  30.488  1.00 83.04           H
ATOM    829 HH21 ARG A  56      12.606  34.488  31.845  1.00 76.02           H
ATOM    830 HH22 ARG A  56      12.783  35.694  30.592  1.00 76.02           H
ATOM    831  N   VAL A  57      13.816  36.546  37.939  1.00 33.64           N
ATOM    832  CA  VAL A  57      12.917  35.641  38.657  1.00 33.83           C
ATOM    833  C   VAL A  57      11.673  36.459  39.040  1.00 40.39           C
ATOM    834  O   VAL A  57      11.837  37.519  39.643  1.00 31.48           O
ATOM    835  CB  VAL A  57      13.590  35.016  39.894  1.00 36.95           C
ATOM    836  CG1 VAL A  57      12.629  34.097  40.660  1.00 36.37           C
ATOM    837  CG2 VAL A  57      14.810  34.190  39.481  1.00 31.35           C
ATOM    838  H   VAL A  57      14.660  36.858  38.396  1.00 40.36           H
ATOM    839  HA  VAL A  57      12.658  34.818  37.992  1.00 40.60           H
ATOM    840  HB  VAL A  57      13.918  35.811  40.563  1.00 44.34           H
ATOM    841 HG11 VAL A  57      13.151  33.638  41.498  1.00 43.64           H
ATOM    842 HG12 VAL A  57      11.788  34.670  41.050  1.00 43.64           H
ATOM    843 HG13 VAL A  57      12.256  33.310  40.002  1.00 43.64           H
ATOM    844 HG21 VAL A  57      15.265  33.742  40.363  1.00 37.63           H
ATOM    845 HG22 VAL A  57      14.510  33.403  38.787  1.00 37.63           H
ATOM    846 HG23 VAL A  57      15.547  34.829  38.999  1.00 37.63           H
ATOM    847  N   PRO A  58      10.436  36.008  38.736  1.00 40.36           N
ATOM    848  CA  PRO A  58       9.265  36.856  38.942  1.00 39.06           C
ATOM    849  C   PRO A  58       9.033  37.203  40.420  1.00 32.25           C
ATOM    850  O   PRO A  58       9.129  36.349  41.307  1.00 36.79           O
ATOM    851  CB  PRO A  58       8.087  36.031  38.388  1.00 42.89           C
ATOM    852  CG  PRO A  58       8.735  35.142  37.330  1.00 46.51           C
ATOM    853  CD  PRO A  58      10.097  34.829  37.944  1.00 43.70           C
ATOM    854  HA  PRO A  58       9.350  37.745  38.314  1.00 46.87           H
ATOM    855  HB2 PRO A  58       7.718  35.383  39.184  1.00 51.47           H
ATOM    856  HB3 PRO A  58       7.270  36.633  37.991  1.00 51.47           H
ATOM    857  HG2 PRO A  58       8.175  34.216  37.187  1.00 55.81           H
ATOM    858  HG3 PRO A  58       8.829  35.685  36.389  1.00 55.81           H
ATOM    859  HD2 PRO A  58      10.036  33.945  38.574  1.00 52.43           H
ATOM    860  HD3 PRO A  58      10.786  34.677  37.113  1.00 52.43           H
ATOM    861  N   GLY A  59       8.707  38.474  40.680  1.00 34.58           N
ATOM    862  CA  GLY A  59       8.517  38.997  42.032  1.00 41.41           C
ATOM    863  C   GLY A  59       9.822  39.071  42.844  1.00 36.50           C
ATOM    864  O   GLY A  59       9.766  39.170  44.067  1.00 46.40           O
ATOM    865  H   GLY A  59       8.669  39.132  39.915  1.00 41.50           H
ATOM    866  HA2 GLY A  59       8.095  40.000  41.970  1.00 49.70           H
ATOM    867  HA3 GLY A  59       7.824  38.343  42.565  1.00 49.70           H
ATOM    868  N   SER A  60      10.986  39.036  42.182  1.00 34.83           N
ATOM    869  CA  SER A  60      12.278  39.045  42.865  1.00 38.66           C
ATOM    870  C   SER A  60      12.528  40.367  43.578  1.00 33.81           C
ATOM    871  O   SER A  60      12.169  41.430  43.076  1.00 31.83           O
ATOM    872  CB  SER A  60      13.442  38.755  41.907  1.00 34.58           C
ATOM    873  OG  SER A  60      13.495  39.695  40.850  1.00 45.25           O
ATOM    874  H   SER A  60      10.990  38.965  41.175  1.00 41.79           H
ATOM    875  HA  SER A  60      12.274  38.236  43.589  1.00 46.39           H
ATOM    876  HB2 SER A  60      14.374  38.824  42.470  1.00 41.50           H
ATOM    877  HB3 SER A  60      13.368  37.742  41.518  1.00 41.50           H
ATOM    878  HG  SER A  60      12.952  39.367  40.126  1.00 54.30           H
ATOM    879  N   VAL A  61      13.220  40.273  44.715  1.00 31.42           N
ATOM    880  CA  VAL A  61      14.068  41.335  45.238  1.00 27.43           C
ATOM    881  C   VAL A  61      15.495  40.780  45.342  1.00 26.46           C
ATOM    882  O   VAL A  61      15.707  39.712  45.900  1.00 29.99           O
ATOM    883  CB  VAL A  61      13.473  41.861  46.546  1.00 31.98           C
ATOM    884  CG1 VAL A  61      13.381  40.809  47.663  1.00 36.27           C
ATOM    885  CG2 VAL A  61      14.281  43.080  46.998  1.00 29.11           C
ATOM    886  H   VAL A  61      13.371  39.351  45.101  1.00 37.70           H
ATOM    887  HA  VAL A  61      14.080  42.165  44.530  1.00 32.92           H
ATOM    888  HB  VAL A  61      12.455  42.200  46.352  1.00 38.37           H
ATOM    889 HG11 VAL A  61      12.769  41.184  48.476  1.00 43.53           H
ATOM    890 HG12 VAL A  61      12.899  39.903  47.295  1.00 43.53           H
ATOM    891 HG13 VAL A  61      14.374  40.561  48.037  1.00 43.53           H
ATOM    892 HG21 VAL A  61      13.797  43.563  47.840  1.00 34.94           H
ATOM    893 HG22 VAL A  61      15.295  42.791  47.279  1.00 34.94           H
ATOM    894 HG23 VAL A  61      14.324  43.805  46.185  1.00 34.94           H
ATOM    895  N   VAL A  62      16.466  41.486  44.760  1.00 24.78           N
ATOM    896  CA  VAL A  62      17.855  41.029  44.691  1.00 31.29           C
ATOM    897  C   VAL A  62      18.646  41.644  45.849  1.00 26.03           C
ATOM    898  O   VAL A  62      18.648  42.855  46.040  1.00 29.44           O
ATOM    899  CB  VAL A  62      18.454  41.340  43.303  1.00 30.21           C
ATOM    900  CG1 VAL A  62      19.921  40.876  43.222  1.00 27.60           C
ATOM    901  CG2 VAL A  62      17.608  40.647  42.215  1.00 34.85           C
ATOM    902  H   VAL A  62      16.234  42.348  44.292  1.00 29.74           H
ATOM    903  HA  VAL A  62      17.880  39.944  44.800  1.00 37.55           H
ATOM    904  HB  VAL A  62      18.419  42.419  43.139  1.00 36.25           H
ATOM    905 HG11 VAL A  62      20.308  41.054  42.219  1.00 33.12           H
ATOM    906 HG12 VAL A  62      20.532  41.434  43.928  1.00 33.12           H
ATOM    907 HG13 VAL A  62      19.996  39.812  43.442  1.00 33.12           H
ATOM    908 HG21 VAL A  62      18.070  40.796  41.240  1.00 41.82           H
ATOM    909 HG22 VAL A  62      17.537  39.578  42.416  1.00 41.82           H
ATOM    910 HG23 VAL A  62      16.602  41.066  42.180  1.00 41.82           H
ATOM    911  N   VAL A  63      19.345  40.776  46.583  1.00 26.96           N
ATOM    912  CA  VAL A  63      20.334  41.107  47.587  1.00 26.21           C
ATOM    913  C   VAL A  63      21.674  40.688  46.999  1.00 23.65           C
ATOM    914  O   VAL A  63      21.883  39.513  46.702  1.00 24.17           O
ATOM    915  CB  VAL A  63      20.056  40.374  48.920  1.00 26.88           C
ATOM    916  CG1 VAL A  63      21.156  40.701  49.957  1.00 25.32           C
ATOM    917  CG2 VAL A  63      18.701  40.776  49.514  1.00 26.97           C
ATOM    918  H   VAL A  63      19.273  39.795  46.353  1.00 32.35           H
ATOM    919  HA  VAL A  63      20.324  42.176  47.776  1.00 31.45           H
ATOM    920  HB  VAL A  63      20.050  39.297  48.746  1.00 32.25           H
ATOM    921 HG11 VAL A  63      20.947  40.191  50.900  1.00 30.39           H
ATOM    922 HG12 VAL A  63      22.131  40.367  49.602  1.00 30.39           H
ATOM    923 HG13 VAL A  63      21.200  41.772  50.136  1.00 30.39           H
ATOM    924 HG21 VAL A  63      18.524  40.222  50.436  1.00 32.37           H
ATOM    925 HG22 VAL A  63      18.686  41.836  49.746  1.00 32.37           H
ATOM    926 HG23 VAL A  63      17.899  40.547  48.814  1.00 32.37           H
ATOM    927  N   VAL A  64      22.593  41.638  46.864  1.00 25.04           N
ATOM    928  CA  VAL A  64      23.979  41.340  46.528  1.00 22.80           C
ATOM    929  C   VAL A  64      24.786  41.539  47.791  1.00 24.05           C
ATOM    930  O   VAL A  64      24.788  42.646  48.311  1.00 25.07           O
ATOM    931  CB  VAL A  64      24.505  42.242  45.398  1.00 24.29           C
ATOM    932  CG1 VAL A  64      25.980  41.921  45.110  1.00 28.38           C
ATOM    933  CG2 VAL A  64      23.685  42.055  44.114  1.00 28.36           C
ATOM    934  H   VAL A  64      22.358  42.593  47.101  1.00 30.05           H
ATOM    935  HA  VAL A  64      24.076  40.305  46.205  1.00 27.37           H
ATOM    936  HB  VAL A  64      24.423  43.286  45.711  1.00 29.15           H
ATOM    937 HG11 VAL A  64      26.340  42.528  44.280  1.00 34.05           H
ATOM    938 HG12 VAL A  64      26.602  42.136  45.979  1.00 34.05           H
ATOM    939 HG13 VAL A  64      26.086  40.869  44.843  1.00 34.05           H
ATOM    940 HG21 VAL A  64      24.093  42.688  43.330  1.00 34.04           H
ATOM    941 HG22 VAL A  64      23.730  41.025  43.779  1.00 34.04           H
ATOM    942 HG23 VAL A  64      22.647  42.334  44.287  1.00 34.04           H
ATOM    943  N   SER A  65      25.479  40.506  48.259  1.00 24.10           N
ATOM    944  CA  SER A  65      26.424  40.686  49.338  1.00 20.90           C
ATOM    945  C   SER A  65      27.804  40.964  48.767  1.00 22.68           C
ATOM    946  O   SER A  65      28.186  40.397  47.749  1.00 23.76           O
ATOM    947  CB  SER A  65      26.386  39.540  50.351  1.00 23.16           C
ATOM    948  OG  SER A  65      26.803  38.329  49.785  1.00 23.00           O
ATOM    949  H   SER A  65      25.483  39.629  47.755  1.00 28.93           H
ATOM    950  HA  SER A  65      26.121  41.558  49.909  1.00 25.08           H
ATOM    951  HB2 SER A  65      27.028  39.776  51.200  1.00 27.79           H
ATOM    952  HB3 SER A  65      25.362  39.423  50.704  1.00 27.79           H
ATOM    953  HG  SER A  65      27.664  38.094  50.145  1.00 27.60           H
ATOM    954  N   ILE A  66      28.524  41.863  49.438  1.00 25.92           N
ATOM    955  CA  ILE A  66      29.910  42.225  49.160  1.00 27.09           C
ATOM    956  C   ILE A  66      30.644  42.088  50.496  1.00 22.76           C
ATOM    957  O   ILE A  66      30.405  42.875  51.414  1.00 25.79           O
ATOM    958  CB  ILE A  66      30.028  43.653  48.575  1.00 26.01           C
ATOM    959  CG1 ILE A  66      29.257  43.819  47.255  1.00 24.51           C
ATOM    960  CG2 ILE A  66      31.526  43.997  48.402  1.00 28.34           C
ATOM    961  CD1 ILE A  66      29.171  45.264  46.736  1.00 32.77           C
ATOM    962  H   ILE A  66      28.089  42.318  50.229  1.00 31.11           H
ATOM    963  HA  ILE A  66      30.336  41.523  48.442  1.00 32.51           H
ATOM    964  HB  ILE A  66      29.606  44.342  49.303  1.00 31.21           H
ATOM    965 HG12 ILE A  66      29.727  43.204  46.488  1.00 29.42           H
ATOM    966 HG13 ILE A  66      28.233  43.472  47.387  1.00 29.42           H
ATOM    967 HG21 ILE A  66      31.662  44.942  47.881  1.00 34.01           H
ATOM    968 HG22 ILE A  66      32.005  44.087  49.376  1.00 34.01           H
ATOM    969 HG23 ILE A  66      32.015  43.205  47.845  1.00 34.01           H
ATOM    970 HD11 ILE A  66      28.555  45.291  45.840  1.00 39.32           H
ATOM    971 HD12 ILE A  66      28.725  45.907  47.494  1.00 39.32           H
ATOM    972 HD13 ILE A  66      30.158  45.637  46.472  1.00 39.32           H
ATOM    973  N   PHE A  67      31.526  41.097  50.589  1.00 21.26           N
ATOM    974  CA  PHE A  67      32.296  40.801  51.785  1.00 20.69           C
ATOM    975  C   PHE A  67      33.534  40.016  51.396  1.00 21.76           C
ATOM    976  O   PHE A  67      33.424  38.912  50.875  1.00 23.53           O
ATOM    977  CB  PHE A  67      31.431  40.000  52.776  1.00 22.39           C
ATOM    978  CG  PHE A  67      32.151  39.655  54.055  1.00 21.23           C
ATOM    979  CD1 PHE A  67      32.750  40.674  54.819  1.00 25.54           C
ATOM    980  CD2 PHE A  67      32.243  38.321  54.478  1.00 22.98           C
ATOM    981  CE1 PHE A  67      33.453  40.350  55.996  1.00 24.25           C
ATOM    982  CE2 PHE A  67      32.896  38.002  55.677  1.00 25.49           C
ATOM    983  CZ  PHE A  67      33.509  39.019  56.430  1.00 25.10           C
ATOM    984  H   PHE A  67      31.638  40.467  49.804  1.00 25.51           H
ATOM    985  HA  PHE A  67      32.603  41.741  52.241  1.00 24.83           H
ATOM    986  HB2 PHE A  67      30.559  40.596  53.036  1.00 26.87           H
ATOM    987  HB3 PHE A  67      31.081  39.089  52.294  1.00 26.87           H
ATOM    988  HD1 PHE A  67      32.692  41.702  54.499  1.00 30.65           H
ATOM    989  HD2 PHE A  67      31.789  37.541  53.889  1.00 27.57           H
ATOM    990  HE1 PHE A  67      33.937  41.128  56.567  1.00 29.10           H
ATOM    991  HE2 PHE A  67      32.942  36.975  56.005  1.00 30.59           H
ATOM    992  HZ  PHE A  67      34.030  38.772  57.343  1.00 30.12           H
ATOM    993  N   VAL A  68      34.721  40.605  51.614  1.00 22.76           N
ATOM    994  CA  VAL A  68      35.975  39.935  51.326  1.00 24.17           C
ATOM    995  C   VAL A  68      36.255  39.087  52.551  1.00 24.88           C
ATOM    996  O   VAL A  68      36.782  39.583  53.548  1.00 27.17           O
ATOM    997  CB  VAL A  68      37.102  40.927  51.009  1.00 24.83           C
ATOM    998  CG1 VAL A  68      38.344  40.111  50.638  1.00 21.68           C
ATOM    999  CG2 VAL A  68      36.720  41.838  49.846  1.00 23.83           C
ATOM   1000  H   VAL A  68      34.754  41.531  52.012  1.00 27.31           H
ATOM   1001  HA  VAL A  68      35.844  39.286  50.461  1.00 29.01           H
ATOM   1002  HB  VAL A  68      37.318  41.548  51.881  1.00 29.80           H
ATOM   1003 HG11 VAL A  68      39.176  40.779  50.419  1.00 26.01           H
ATOM   1004 HG12 VAL A  68      38.635  39.465  51.465  1.00 26.01           H
ATOM   1005 HG13 VAL A  68      38.144  39.498  49.760  1.00 26.01           H
ATOM   1006 HG21 VAL A  68      37.548  42.506  49.610  1.00 28.60           H
ATOM   1007 HG22 VAL A  68      36.497  41.239  48.968  1.00 28.60           H
ATOM   1008 HG23 VAL A  68      35.858  42.451  50.105  1.00 28.60           H
ATOM   1009  N   ASN A  69      35.796  37.842  52.486  1.00 23.78           N
ATOM   1010  CA  ASN A  69      35.709  36.944  53.622  1.00 21.50           C
ATOM   1011  C   ASN A  69      37.103  36.517  54.097  1.00 25.21           C
ATOM   1012  O   ASN A  69      37.741  35.712  53.417  1.00 23.13           O
ATOM   1013  CB  ASN A  69      34.891  35.735  53.158  1.00 20.48           C
ATOM   1014  CG  ASN A  69      34.958  34.615  54.189  1.00 26.67           C
ATOM   1015  OD1 ASN A  69      34.987  34.882  55.388  1.00 25.40           O
ATOM   1016  ND2 ASN A  69      34.934  33.372  53.738  1.00 23.16           N
ATOM   1017  H   ASN A  69      35.349  37.545  51.630  1.00 28.53           H
ATOM   1018  HA  ASN A  69      35.170  37.450  54.417  1.00 25.80           H
ATOM   1019  HB2 ASN A  69      33.852  36.055  53.086  1.00 24.58           H
ATOM   1020  HB3 ASN A  69      35.232  35.383  52.185  1.00 24.58           H
ATOM   1021 HD21 ASN A  69      34.929  32.597  54.381  1.00 27.79           H
ATOM   1022 HD22 ASN A  69      34.883  33.199  52.743  1.00 27.79           H
ATOM   1023  N   PRO A  70      37.591  36.956  55.270  1.00 26.30           N
ATOM   1024  CA  PRO A  70      38.959  36.632  55.672  1.00 24.16           C
ATOM   1025  C   PRO A  70      39.213  35.139  55.831  1.00 25.96           C
ATOM   1026  O   PRO A  70      40.349  34.707  55.626  1.00 24.57           O
ATOM   1027  CB  PRO A  70      39.164  37.329  57.026  1.00 24.57           C
ATOM   1028  CG  PRO A  70      38.129  38.447  57.013  1.00 30.11           C
ATOM   1029  CD  PRO A  70      36.960  37.817  56.260  1.00 27.04           C
ATOM   1030  HA  PRO A  70      39.653  37.093  54.971  1.00 28.99           H
ATOM   1031  HB2 PRO A  70      38.875  36.625  57.808  1.00 29.49           H
ATOM   1032  HB3 PRO A  70      40.176  37.686  57.212  1.00 29.49           H
ATOM   1033  HG2 PRO A  70      37.817  38.705  58.023  1.00 36.13           H
ATOM   1034  HG3 PRO A  70      38.526  39.319  56.490  1.00 36.13           H
ATOM   1035  HD2 PRO A  70      36.356  37.216  56.939  1.00 32.45           H
ATOM   1036  HD3 PRO A  70      36.386  38.623  55.805  1.00 32.45           H
ATOM   1037  N   MET A  71      38.181  34.352  56.182  1.00 24.74           N
ATOM   1038  CA  MET A  71      38.354  32.942  56.543  1.00 23.36           C
ATOM   1039  C   MET A  71      38.790  32.057  55.356  1.00 27.66           C
ATOM   1040  O   MET A  71      39.391  31.009  55.570  1.00 28.80           O
ATOM   1041  CB  MET A  71      37.065  32.417  57.177  1.00 23.95           C
ATOM   1042  CG  MET A  71      37.244  31.011  57.766  1.00 31.23           C
ATOM   1043  SD  MET A  71      35.677  30.277  58.273  1.00 30.48           S
ATOM   1044  CE  MET A  71      36.286  28.604  58.585  1.00 31.45           C
ATOM   1045  H   MET A  71      37.263  34.760  56.282  1.00 29.69           H
ATOM   1046  HA  MET A  71      39.137  32.888  57.301  1.00 28.03           H
ATOM   1047  HB2 MET A  71      36.754  33.089  57.980  1.00 28.75           H
ATOM   1048  HB3 MET A  71      36.280  32.388  56.421  1.00 28.75           H
ATOM   1049  HG2 MET A  71      37.675  30.345  57.028  1.00 37.47           H
ATOM   1050  HG3 MET A  71      37.918  31.058  58.621  1.00 37.47           H
ATOM   1051  HE1 MET A  71      35.462  27.985  58.923  1.00 37.74           H
ATOM   1052  HE2 MET A  71      36.685  28.183  57.664  1.00 37.74           H
ATOM   1053  HE3 MET A  71      37.063  28.629  59.349  1.00 37.74           H
ATOM   1054  N   GLN A  72      38.455  32.431  54.114  1.00 25.87           N
ATOM   1055  CA  GLN A  72      38.829  31.675  52.927  1.00 26.21           C
ATOM   1056  C   GLN A  72      40.207  32.051  52.309  1.00 24.33           C
ATOM   1057  O   GLN A  72      40.612  31.501  51.317  1.00 28.17           O
ATOM   1058  CB  GLN A  72      37.756  31.744  51.831  1.00 24.03           C
ATOM   1059  CG  GLN A  72      37.603  33.113  51.178  1.00 25.83           C
ATOM   1060  CD  GLN A  72      36.311  33.099  50.359  1.00 25.47           C
ATOM   1061  OE1 GLN A  72      35.206  33.078  50.898  1.00 24.24           O
ATOM   1062  NE2 GLN A  72      36.449  33.067  48.993  1.00 23.89           N
ATOM   1063  H   GLN A  72      37.941  33.273  54.004  1.00 31.04           H
ATOM   1064  HA  GLN A  72      38.938  30.578  53.182  1.00 31.45           H
ATOM   1065  HB2 GLN A  72      37.998  30.988  51.052  1.00 28.83           H
ATOM   1066  HB3 GLN A  72      36.775  31.427  52.261  1.00 28.83           H
ATOM   1067  HG2 GLN A  72      37.489  33.902  51.936  1.00 30.99           H
ATOM   1068  HG3 GLN A  72      38.496  33.385  50.587  1.00 30.99           H
ATOM   1069 HE21 GLN A  72      37.342  33.120  48.538  1.00 28.67           H
ATOM   1070 HE22 GLN A  72      35.622  33.029  48.366  1.00 28.67           H
ATOM   1071  N   PHE A  73      40.925  32.985  52.955  1.00 25.06           N
ATOM   1072  CA  PHE A  73      42.299  33.324  52.596  1.00 28.87           C
ATOM   1073  C   PHE A  73      43.255  32.600  53.530  1.00 30.94           C
ATOM   1074  O   PHE A  73      43.027  32.527  54.735  1.00 31.71           O
ATOM   1075  CB  PHE A  73      42.546  34.830  52.663  1.00 28.04           C
ATOM   1076  CG  PHE A  73      41.781  35.589  51.615  1.00 29.19           C
ATOM   1077  CD1 PHE A  73      40.432  35.911  51.838  1.00 25.33           C
ATOM   1078  CD2 PHE A  73      42.389  35.950  50.407  1.00 28.70           C
ATOM   1079  CE1 PHE A  73      39.694  36.586  50.854  1.00 25.85           C
ATOM   1080  CE2 PHE A  73      41.662  36.644  49.431  1.00 28.79           C
ATOM   1081  CZ  PHE A  73      40.314  36.965  49.653  1.00 28.37           C
ATOM   1082  H   PHE A  73      40.550  33.398  53.796  1.00 30.07           H
ATOM   1083  HA  PHE A  73      42.504  33.013  51.572  1.00 34.65           H
ATOM   1084  HB2 PHE A  73      42.279  35.200  53.654  1.00 33.65           H
ATOM   1085  HB3 PHE A  73      43.613  35.013  52.511  1.00 33.65           H
ATOM   1086  HD1 PHE A  73      39.983  35.629  52.771  1.00 30.39           H
ATOM   1087  HD2 PHE A  73      43.415  35.683  50.224  1.00 34.44           H
ATOM   1088  HE1 PHE A  73      38.654  36.825  51.022  1.00 31.02           H
ATOM   1089  HE2 PHE A  73      42.140  36.916  48.501  1.00 34.55           H
ATOM   1090  HZ  PHE A  73      39.750  37.496  48.901  1.00 34.05           H
ATOM   1091  N   GLY A  74      44.331  32.083  52.939  1.00 39.24           N
ATOM   1092  CA  GLY A  74      45.369  31.348  53.642  1.00 48.15           C
ATOM   1093  C   GLY A  74      46.219  32.270  54.507  1.00 46.37           C
ATOM   1094  O   GLY A  74      46.425  31.981  55.686  1.00 60.36           O
ATOM   1095  H   GLY A  74      44.427  32.183  51.940  1.00 47.09           H
ATOM   1096  HA2 GLY A  74      44.903  30.601  54.285  1.00 57.78           H
ATOM   1097  HA3 GLY A  74      46.014  30.844  52.922  1.00 57.78           H
ATOM   1098  N   ALA A  75      46.738  33.348  53.912  1.00 46.37           N
ATOM   1099  CA  ALA A  75      47.631  34.285  54.580  1.00 55.17           C
ATOM   1100  C   ALA A  75      47.080  35.709  54.458  1.00 54.11           C
ATOM   1101  O   ALA A  75      46.370  36.051  53.502  1.00 42.93           O
ATOM   1102  CB  ALA A  75      49.046  34.163  53.977  1.00 48.44           C
ATOM   1103  H   ALA A  75      46.529  33.524  52.938  1.00 55.64           H
ATOM   1104  HA  ALA A  75      47.709  34.041  55.641  1.00 66.20           H
ATOM   1105  HB1 ALA A  75      49.720  34.861  54.475  1.00 58.13           H
ATOM   1106  HB2 ALA A  75      49.423  33.149  54.116  1.00 58.13           H
ATOM   1107  HB3 ALA A  75      49.020  34.393  52.910  1.00 58.13           H
ATOM   1108  N   GLY A  76      47.462  36.549  55.435  1.00 58.66           N
ATOM   1109  CA  GLY A  76      47.148  37.974  55.447  1.00 52.37           C
ATOM   1110  C   GLY A  76      47.564  38.690  54.150  1.00 46.33           C
ATOM   1111  O   GLY A  76      46.898  39.650  53.788  1.00 33.93           O
ATOM   1112  H   GLY A  76      48.018  36.191  56.198  1.00 70.39           H
ATOM   1113  HA2 GLY A  76      46.068  38.080  55.562  1.00 62.84           H
ATOM   1114  HA3 GLY A  76      47.644  38.453  56.292  1.00 62.84           H
ATOM   1115  N   GLY A  77      48.617  38.227  53.446  1.00 44.81           N
ATOM   1116  CA  GLY A  77      49.094  38.814  52.189  1.00 39.73           C
ATOM   1117  C   GLY A  77      48.110  38.666  51.016  1.00 37.30           C
ATOM   1118  O   GLY A  77      47.841  39.633  50.302  1.00 32.19           O
ATOM   1119  H   GLY A  77      49.131  37.441  53.812  1.00 53.77           H
ATOM   1120  HA2 GLY A  77      49.254  39.877  52.358  1.00 47.67           H
ATOM   1121  HA3 GLY A  77      50.043  38.356  51.913  1.00 47.67           H
ATOM   1122  N   ASP A  78      47.550  37.472  50.805  1.00 36.34           N
ATOM   1123  CA  ASP A  78      46.474  37.295  49.839  1.00 34.15           C
ATOM   1124  C   ASP A  78      45.247  38.144  50.190  1.00 28.35           C
ATOM   1125  O   ASP A  78      44.652  38.741  49.295  1.00 29.85           O
ATOM   1126  CB  ASP A  78      46.072  35.821  49.714  1.00 41.62           C
ATOM   1127  CG  ASP A  78      47.254  34.981  49.251  1.00 51.23           C
ATOM   1128  OD1 ASP A  78      47.795  34.239  50.102  1.00 56.44           O
ATOM   1129  OD2 ASP A  78      47.597  35.120  48.056  1.00 48.39           O1-
ATOM   1130  H   ASP A  78      47.793  36.687  51.392  1.00 43.61           H
ATOM   1131  HA  ASP A  78      46.844  37.624  48.867  1.00 40.97           H
ATOM   1132  HB2 ASP A  78      45.709  35.464  50.679  1.00 49.95           H
ATOM   1133  HB3 ASP A  78      45.297  35.778  48.948  1.00 49.95           H
ATOM   1134  N   LEU A  79      44.866  38.191  51.470  1.00 27.63           N
ATOM   1135  CA  LEU A  79      43.711  38.972  51.919  1.00 27.61           C
ATOM   1136  C   LEU A  79      43.906  40.465  51.637  1.00 30.08           C
ATOM   1137  O   LEU A  79      43.030  41.116  51.061  1.00 26.79           O
ATOM   1138  CB  LEU A  79      43.473  38.669  53.404  1.00 27.44           C
ATOM   1139  CG  LEU A  79      42.348  39.491  54.046  1.00 26.92           C
ATOM   1140  CD1 LEU A  79      41.011  39.261  53.333  1.00 28.98           C
ATOM   1141  CD2 LEU A  79      42.237  39.109  55.539  1.00 30.43           C
ATOM   1142  H   LEU A  79      45.371  37.655  52.162  1.00 33.15           H
ATOM   1143  HA  LEU A  79      42.845  38.627  51.354  1.00 33.13           H
ATOM   1144  HB2 LEU A  79      43.235  37.610  53.501  1.00 32.93           H
ATOM   1145  HB3 LEU A  79      44.396  38.857  53.951  1.00 32.93           H
ATOM   1146  HG  LEU A  79      42.598  40.550  53.987  1.00 32.30           H
ATOM   1147 HD11 LEU A  79      40.222  39.800  53.859  1.00 34.77           H
ATOM   1148 HD12 LEU A  79      41.050  39.624  52.308  1.00 34.77           H
ATOM   1149 HD13 LEU A  79      40.772  38.200  53.331  1.00 34.77           H
ATOM   1150 HD21 LEU A  79      41.453  39.699  56.012  1.00 36.51           H
ATOM   1151 HD22 LEU A  79      42.007  38.048  55.645  1.00 36.51           H
ATOM   1152 HD23 LEU A  79      43.182  39.324  56.041  1.00 36.51           H
ATOM   1153  N   ASP A  80      45.063  41.017  52.004  1.00 26.57           N
ATOM   1154  CA  ASP A  80      45.393  42.409  51.706  1.00 28.97           C
ATOM   1155  C   ASP A  80      45.485  42.709  50.207  1.00 31.59           C
ATOM   1156  O   ASP A  80      45.169  43.830  49.814  1.00 31.69           O
ATOM   1157  CB  ASP A  80      46.669  42.820  52.443  1.00 32.41           C
ATOM   1158  CG  ASP A  80      46.523  42.885  53.974  1.00 32.94           C
ATOM   1159  OD1 ASP A  80      45.413  43.187  54.467  1.00 30.78           O
ATOM   1160  OD2 ASP A  80      47.553  42.649  54.640  1.00 35.78           O1-
ATOM   1161  H   ASP A  80      45.745  40.465  52.504  1.00 31.89           H
ATOM   1162  HA  ASP A  80      44.578  43.021  52.093  1.00 34.77           H
ATOM   1163  HB2 ASP A  80      47.499  42.169  52.170  1.00 38.89           H
ATOM   1164  HB3 ASP A  80      46.942  43.821  52.106  1.00 38.89           H
ATOM   1165  N   ALA A  81      45.904  41.738  49.378  1.00 31.52           N
ATOM   1166  CA  ALA A  81      46.051  41.904  47.935  1.00 29.38           C
ATOM   1167  C   ALA A  81      44.726  41.812  47.171  1.00 31.56           C
ATOM   1168  O   ALA A  81      44.704  42.170  46.002  1.00 28.55           O
ATOM   1169  CB  ALA A  81      47.052  40.862  47.406  1.00 28.23           C
ATOM   1170  H   ALA A  81      46.155  40.839  49.770  1.00 37.83           H
ATOM   1171  HA  ALA A  81      46.482  42.888  47.748  1.00 35.26           H
ATOM   1172  HB1 ALA A  81      47.182  40.982  46.330  1.00 33.88           H
ATOM   1173  HB2 ALA A  81      48.016  40.996  47.898  1.00 33.88           H
ATOM   1174  HB3 ALA A  81      46.691  39.852  47.603  1.00 33.88           H
ATOM   1175  N   TYR A  82      43.636  41.290  47.765  1.00 30.47           N
ATOM   1176  CA  TYR A  82      42.399  41.103  47.010  1.00 26.93           C
ATOM   1177  C   TYR A  82      41.897  42.473  46.543  1.00 28.69           C
ATOM   1178  O   TYR A  82      41.890  43.414  47.343  1.00 25.94           O
ATOM   1179  CB  TYR A  82      41.337  40.411  47.866  1.00 26.86           C
ATOM   1180  CG  TYR A  82      40.251  39.813  46.999  1.00 30.41           C
ATOM   1181  CD1 TYR A  82      40.475  38.559  46.397  1.00 28.68           C
ATOM   1182  CD2 TYR A  82      39.061  40.523  46.731  1.00 27.55           C
ATOM   1183  CE1 TYR A  82      39.506  38.002  45.548  1.00 30.89           C
ATOM   1184  CE2 TYR A  82      38.114  39.989  45.839  1.00 28.79           C
ATOM   1185  CZ  TYR A  82      38.324  38.715  45.277  1.00 25.70           C
ATOM   1186  OH  TYR A  82      37.393  38.137  44.480  1.00 30.91           O
ATOM   1187  H   TYR A  82      43.685  40.966  48.720  1.00 36.56           H
ATOM   1188  HA  TYR A  82      42.616  40.458  46.156  1.00 32.31           H
ATOM   1189  HB2 TYR A  82      41.808  39.604  48.431  1.00 32.23           H
ATOM   1190  HB3 TYR A  82      40.909  41.121  48.577  1.00 32.23           H
ATOM   1191  HD1 TYR A  82      41.386  38.017  46.597  1.00 34.42           H
ATOM   1192  HD2 TYR A  82      38.892  41.493  47.176  1.00 33.06           H
ATOM   1193  HE1 TYR A  82      39.650  37.023  45.112  1.00 37.07           H
ATOM   1194  HE2 TYR A  82      37.221  40.544  45.595  1.00 34.55           H
ATOM   1195  HH  TYR A  82      36.738  38.752  44.131  1.00 37.09           H
ATOM   1196  N   PRO A  83      41.459  42.633  45.290  1.00 28.17           N
ATOM   1197  CA  PRO A  83      41.075  43.959  44.819  1.00 28.61           C
ATOM   1198  C   PRO A  83      39.801  44.449  45.499  1.00 28.24           C
ATOM   1199  O   PRO A  83      38.866  43.673  45.722  1.00 29.00           O
ATOM   1200  CB  PRO A  83      40.827  43.787  43.320  1.00 27.03           C
ATOM   1201  CG  PRO A  83      40.534  42.296  43.154  1.00 28.40           C
ATOM   1202  CD  PRO A  83      41.392  41.637  44.232  1.00 28.76           C
ATOM   1203  HA  PRO A  83      41.903  44.659  44.921  1.00 34.34           H
ATOM   1204  HB2 PRO A  83      40.043  44.423  42.906  1.00 32.44           H
ATOM   1205  HB3 PRO A  83      41.766  44.014  42.823  1.00 32.44           H
ATOM   1206  HG2 PRO A  83      39.473  42.105  43.315  1.00 34.09           H
ATOM   1207  HG3 PRO A  83      40.839  41.935  42.171  1.00 34.09           H
ATOM   1208  HD2 PRO A  83      40.894  40.722  44.546  1.00 34.52           H
ATOM   1209  HD3 PRO A  83      42.393  41.448  43.843  1.00 34.52           H
ATOM   1210  N   ARG A  84      39.781  45.753  45.801  1.00 27.61           N
ATOM   1211  CA  ARG A  84      38.678  46.440  46.471  1.00 28.98           C
ATOM   1212  C   ARG A  84      38.350  47.707  45.672  1.00 36.20           C
ATOM   1213  O   ARG A  84      39.184  48.599  45.548  1.00 31.13           O
ATOM   1214  CB  ARG A  84      39.024  46.699  47.950  1.00 34.17           C
ATOM   1215  CG  ARG A  84      39.133  45.390  48.767  1.00 32.82           C
ATOM   1216  CD  ARG A  84      39.599  45.664  50.194  1.00 34.25           C
ATOM   1217  NE  ARG A  84      39.599  44.469  51.051  1.00 29.67           N
ATOM   1218  CZ  ARG A  84      40.600  43.597  51.185  1.00 32.09           C
ATOM   1219  NH1 ARG A  84      41.669  43.646  50.402  1.00 29.44           N
ATOM   1220  NH2 ARG A  84      40.530  42.652  52.114  1.00 30.02           N1+
ATOM   1221  H   ARG A  84      40.590  46.309  45.564  1.00 33.14           H
ATOM   1222  HA  ARG A  84      37.792  45.813  46.446  1.00 34.78           H
ATOM   1223  HB2 ARG A  84      39.959  47.258  48.017  1.00 41.00           H
ATOM   1224  HB3 ARG A  84      38.224  47.302  48.383  1.00 41.00           H
ATOM   1225  HG2 ARG A  84      38.162  44.897  48.791  1.00 39.39           H
ATOM   1226  HG3 ARG A  84      39.853  44.721  48.301  1.00 39.39           H
ATOM   1227  HD2 ARG A  84      40.604  46.088  50.165  1.00 41.10           H
ATOM   1228  HD3 ARG A  84      38.938  46.407  50.642  1.00 41.10           H
ATOM   1229  HE  ARG A  84      38.791  44.345  51.641  1.00 35.60           H
ATOM   1230 HH11 ARG A  84      41.736  44.348  49.680  1.00 35.33           H
ATOM   1231 HH12 ARG A  84      42.408  42.967  50.515  1.00 35.33           H
ATOM   1232 HH21 ARG A  84      39.729  42.587  52.720  1.00 36.03           H
ATOM   1233 HH22 ARG A  84      41.290  41.992  52.199  1.00 36.03           H
ATOM   1234  N   THR A  85      37.150  47.752  45.091  1.00 27.58           N
ATOM   1235  CA  THR A  85      36.655  48.853  44.256  1.00 26.00           C
ATOM   1236  C   THR A  85      35.223  49.172  44.706  1.00 30.43           C
ATOM   1237  O   THR A  85      34.305  49.096  43.892  1.00 28.46           O
ATOM   1238  CB  THR A  85      36.749  48.513  42.764  1.00 31.36           C
ATOM   1239  OG1 THR A  85      35.976  47.363  42.483  1.00 28.42           O
ATOM   1240  CG2 THR A  85      38.190  48.280  42.290  1.00 32.28           C
ATOM   1241  H   THR A  85      36.516  46.983  45.246  1.00 33.09           H
ATOM   1242  HA  THR A  85      37.259  49.744  44.433  1.00 31.20           H
ATOM   1243  HB  THR A  85      36.341  49.349  42.196  1.00 37.63           H
ATOM   1244  HG1 THR A  85      35.061  47.538  42.730  1.00 34.11           H
ATOM   1245 HG21 THR A  85      38.191  48.094  41.216  1.00 38.73           H
ATOM   1246 HG22 THR A  85      38.793  49.163  42.504  1.00 38.73           H
ATOM   1247 HG23 THR A  85      38.617  47.408  42.785  1.00 38.73           H
ATOM   1248  N   PRO A  86      34.997  49.517  45.983  1.00 30.91           N
ATOM   1249  CA  PRO A  86      33.651  49.645  46.535  1.00 29.75           C
ATOM   1250  C   PRO A  86      32.769  50.674  45.811  1.00 35.89           C
ATOM   1251  O   PRO A  86      31.593  50.395  45.574  1.00 31.36           O
ATOM   1252  CB  PRO A  86      33.866  50.041  48.005  1.00 32.87           C
ATOM   1253  CG  PRO A  86      35.260  50.654  48.031  1.00 33.76           C
ATOM   1254  CD  PRO A  86      35.997  49.789  47.013  1.00 32.84           C
ATOM   1255  HA  PRO A  86      33.166  48.667  46.540  1.00 35.69           H
ATOM   1256  HB2 PRO A  86      33.108  50.704  48.423  1.00 39.45           H
ATOM   1257  HB3 PRO A  86      33.892  49.113  48.577  1.00 39.45           H
ATOM   1258  HG2 PRO A  86      35.217  51.703  47.736  1.00 40.52           H
ATOM   1259  HG3 PRO A  86      35.726  50.545  49.009  1.00 40.52           H
ATOM   1260  HD2 PRO A  86      36.844  50.355  46.628  1.00 39.40           H
ATOM   1261  HD3 PRO A  86      36.314  48.854  47.480  1.00 39.40           H
ATOM   1262  N   ASP A  87      33.320  51.824  45.399  1.00 30.29           N
ATOM   1263  CA  ASP A  87      32.538  52.856  44.716  1.00 32.27           C
ATOM   1264  C   ASP A  87      32.075  52.402  43.327  1.00 30.81           C
ATOM   1265  O   ASP A  87      30.923  52.617  42.961  1.00 32.62           O
ATOM   1266  CB  ASP A  87      33.325  54.172  44.622  1.00 34.92           C
ATOM   1267  CG  ASP A  87      33.694  54.672  46.009  1.00 33.02           C
ATOM   1268  OD1 ASP A  87      32.798  55.238  46.675  1.00 33.57           O
ATOM   1269  OD2 ASP A  87      34.868  54.463  46.389  1.00 40.81           O1-
ATOM   1270  H   ASP A  87      34.299  52.004  45.572  1.00 36.35           H
ATOM   1271  HA  ASP A  87      31.647  53.048  45.316  1.00 38.73           H
ATOM   1272  HB2 ASP A  87      34.227  53.992  44.036  1.00 41.90           H
ATOM   1273  HB3 ASP A  87      32.671  54.901  44.143  1.00 41.90           H
ATOM   1274  N   ASP A  88      32.949  51.742  42.563  1.00 28.12           N
ATOM   1275  CA  ASP A  88      32.562  51.151  41.298  1.00 29.68           C
ATOM   1276  C   ASP A  88      31.530  50.035  41.500  1.00 29.94           C
ATOM   1277  O   ASP A  88      30.564  49.964  40.748  1.00 27.29           O
ATOM   1278  CB  ASP A  88      33.782  50.653  40.528  1.00 33.88           C
ATOM   1279  CG  ASP A  88      34.772  51.731  40.086  1.00 46.90           C
ATOM   1280  OD1 ASP A  88      34.434  52.934  40.176  1.00 45.55           O
ATOM   1281  OD2 ASP A  88      35.864  51.321  39.630  1.00 51.92           O1-
ATOM   1282  H   ASP A  88      33.880  51.561  42.906  1.00 33.74           H
ATOM   1283  HA  ASP A  88      32.091  51.933  40.701  1.00 35.61           H
ATOM   1284  HB2 ASP A  88      34.316  49.890  41.094  1.00 40.66           H
ATOM   1285  HB3 ASP A  88      33.438  50.138  39.630  1.00 40.66           H
ATOM   1286  N   ASP A  89      31.712  49.172  42.511  1.00 27.55           N
ATOM   1287  CA  ASP A  89      30.760  48.099  42.797  1.00 30.74           C
ATOM   1288  C   ASP A  89      29.353  48.653  43.003  1.00 27.98           C
ATOM   1289  O   ASP A  89      28.414  48.196  42.352  1.00 29.95           O
ATOM   1290  CB  ASP A  89      31.187  47.305  44.041  1.00 28.29           C
ATOM   1291  CG  ASP A  89      32.509  46.558  43.893  1.00 27.32           C
ATOM   1292  OD1 ASP A  89      33.034  46.449  42.761  1.00 28.98           O
ATOM   1293  OD2 ASP A  89      32.948  46.048  44.938  1.00 29.09           O1-
ATOM   1294  H   ASP A  89      32.526  49.258  43.104  1.00 33.06           H
ATOM   1295  HA  ASP A  89      30.747  47.419  41.945  1.00 36.89           H
ATOM   1296  HB2 ASP A  89      31.233  47.937  44.924  1.00 33.95           H
ATOM   1297  HB3 ASP A  89      30.418  46.569  44.277  1.00 33.95           H
ATOM   1298  N   LEU A  90      29.190  49.629  43.910  1.00 28.51           N
ATOM   1299  CA  LEU A  90      27.879  50.189  44.211  1.00 28.27           C
ATOM   1300  C   LEU A  90      27.304  50.925  42.996  1.00 30.89           C
ATOM   1301  O   LEU A  90      26.111  50.808  42.755  1.00 28.35           O
ATOM   1302  CB  LEU A  90      27.928  51.102  45.444  1.00 30.58           C
ATOM   1303  CG  LEU A  90      28.297  50.366  46.757  1.00 39.96           C
ATOM   1304  CD1 LEU A  90      28.304  51.364  47.918  1.00 39.09           C
ATOM   1305  CD2 LEU A  90      27.351  49.208  47.113  1.00 35.07           C
ATOM   1306  H   LEU A  90      29.999  49.994  44.398  1.00 34.21           H
ATOM   1307  HA  LEU A  90      27.206  49.360  44.419  1.00 33.92           H
ATOM   1308  HB2 LEU A  90      28.651  51.899  45.259  1.00 36.69           H
ATOM   1309  HB3 LEU A  90      26.946  51.562  45.566  1.00 36.69           H
ATOM   1310  HG  LEU A  90      29.300  49.953  46.665  1.00 47.95           H
ATOM   1311 HD11 LEU A  90      28.659  50.872  48.822  1.00 46.91           H
ATOM   1312 HD12 LEU A  90      28.976  52.190  47.687  1.00 46.91           H
ATOM   1313 HD13 LEU A  90      27.299  51.752  48.089  1.00 46.91           H
ATOM   1314 HD21 LEU A  90      27.659  48.767  48.062  1.00 42.09           H
ATOM   1315 HD22 LEU A  90      26.329  49.569  47.215  1.00 42.09           H
ATOM   1316 HD23 LEU A  90      27.398  48.426  46.355  1.00 42.09           H
ATOM   1317  N   ALA A  91      28.119  51.637  42.218  1.00 31.09           N
ATOM   1318  CA  ALA A  91      27.658  52.265  40.972  1.00 32.65           C
ATOM   1319  C   ALA A  91      27.091  51.232  39.990  1.00 32.84           C
ATOM   1320  O   ALA A  91      26.045  51.466  39.391  1.00 35.80           O
ATOM   1321  CB  ALA A  91      28.793  53.059  40.314  1.00 39.96           C
ATOM   1322  H   ALA A  91      29.106  51.679  42.437  1.00 37.30           H
ATOM   1323  HA  ALA A  91      26.863  52.968  41.225  1.00 39.18           H
ATOM   1324  HB1 ALA A  91      28.417  53.561  39.422  1.00 47.95           H
ATOM   1325  HB2 ALA A  91      29.172  53.810  41.008  1.00 47.95           H
ATOM   1326  HB3 ALA A  91      29.609  52.392  40.031  1.00 47.95           H
ATOM   1327  N   GLN A  92      27.748  50.081  39.842  1.00 29.61           N
ATOM   1328  CA  GLN A  92      27.283  49.018  38.977  1.00 28.83           C
ATOM   1329  C   GLN A  92      25.982  48.421  39.486  1.00 32.52           C
ATOM   1330  O   GLN A  92      25.085  48.175  38.686  1.00 30.44           O
ATOM   1331  CB  GLN A  92      28.365  47.955  38.811  1.00 29.20           C
ATOM   1332  CG  GLN A  92      29.502  48.511  37.927  1.00 41.04           C
ATOM   1333  CD  GLN A  92      30.437  47.408  37.447  1.00 38.23           C
ATOM   1334  OE1 GLN A  92      30.239  46.830  36.386  1.00 54.45           O
ATOM   1335  NE2 GLN A  92      31.455  47.087  38.226  1.00 42.38           N
ATOM   1336  H   GLN A  92      28.591  49.919  40.378  1.00 35.53           H
ATOM   1337  HA  GLN A  92      27.080  49.448  37.995  1.00 34.59           H
ATOM   1338  HB2 GLN A  92      28.762  47.665  39.783  1.00 35.03           H
ATOM   1339  HB3 GLN A  92      27.930  47.076  38.338  1.00 35.03           H
ATOM   1340  HG2 GLN A  92      29.038  48.948  37.041  1.00 49.24           H
ATOM   1341  HG3 GLN A  92      30.066  49.276  38.456  1.00 49.24           H
ATOM   1342 HE21 GLN A  92      31.619  47.583  39.091  1.00 50.86           H
ATOM   1343 HE22 GLN A  92      32.084  46.351  37.935  1.00 50.86           H
ATOM   1344  N   LEU A  93      25.853  48.216  40.809  1.00 29.60           N
ATOM   1345  CA  LEU A  93      24.604  47.708  41.380  1.00 31.93           C
ATOM   1346  C   LEU A  93      23.426  48.667  41.153  1.00 36.12           C
ATOM   1347  O   LEU A  93      22.341  48.215  40.773  1.00 31.28           O
ATOM   1348  CB  LEU A  93      24.797  47.381  42.867  1.00 29.22           C
ATOM   1349  CG  LEU A  93      25.800  46.245  43.161  1.00 28.45           C
ATOM   1350  CD1 LEU A  93      25.712  45.922  44.661  1.00 29.64           C
ATOM   1351  CD2 LEU A  93      25.563  44.989  42.315  1.00 32.20           C
ATOM   1352  H   LEU A  93      26.621  48.436  41.429  1.00 35.52           H
ATOM   1353  HA  LEU A  93      24.354  46.787  40.853  1.00 38.31           H
ATOM   1354  HB2 LEU A  93      25.127  48.281  43.388  1.00 35.06           H
ATOM   1355  HB3 LEU A  93      23.828  47.102  43.280  1.00 35.06           H
ATOM   1356  HG  LEU A  93      26.805  46.590  42.961  1.00 34.14           H
ATOM   1357 HD11 LEU A  93      26.423  45.137  44.913  1.00 35.57           H
ATOM   1358 HD12 LEU A  93      25.950  46.811  45.245  1.00 35.57           H
ATOM   1359 HD13 LEU A  93      24.707  45.587  44.918  1.00 35.57           H
ATOM   1360 HD21 LEU A  93      26.204  44.182  42.667  1.00 38.64           H
ATOM   1361 HD22 LEU A  93      24.526  44.683  42.390  1.00 38.64           H
ATOM   1362 HD23 LEU A  93      25.816  45.185  41.273  1.00 38.64           H
ATOM   1363  N   ARG A  94      23.646  49.980  41.344  1.00 32.07           N
ATOM   1364  CA  ARG A  94      22.639  51.006  41.038  1.00 37.05           C
ATOM   1365  C   ARG A  94      22.203  50.954  39.577  1.00 36.71           C
ATOM   1366  O   ARG A  94      21.006  51.033  39.314  1.00 31.97           O
ATOM   1367  CB  ARG A  94      23.141  52.416  41.357  1.00 35.60           C
ATOM   1368  CG  ARG A  94      23.280  52.661  42.859  1.00 42.15           C
ATOM   1369  CD  ARG A  94      23.488  54.145  43.172  1.00 47.49           C
ATOM   1370  NE  ARG A  94      24.102  54.312  44.501  1.00 49.95           N
ATOM   1371  CZ  ARG A  94      25.419  54.435  44.730  1.00 56.31           C
ATOM   1372  NH1 ARG A  94      26.298  54.539  43.730  1.00 55.60           N
ATOM   1373  NH2 ARG A  94      25.865  54.455  45.983  1.00 57.35           N1+
ATOM   1374  H   ARG A  94      24.565  50.281  41.638  1.00 38.48           H
ATOM   1375  HA  ARG A  94      21.752  50.805  41.641  1.00 44.45           H
ATOM   1376  HB2 ARG A  94      24.099  52.586  40.864  1.00 42.73           H
ATOM   1377  HB3 ARG A  94      22.418  53.134  40.964  1.00 42.73           H
ATOM   1378  HG2 ARG A  94      22.356  52.351  43.342  1.00 50.58           H
ATOM   1379  HG3 ARG A  94      24.099  52.074  43.262  1.00 50.58           H
ATOM   1380  HD2 ARG A  94      24.117  54.594  42.401  1.00 56.99           H
ATOM   1381  HD3 ARG A  94      22.524  54.656  43.160  1.00 56.99           H
ATOM   1382  HE  ARG A  94      23.490  54.221  45.300  1.00 59.94           H
ATOM   1383 HH11 ARG A  94      25.978  54.525  42.774  1.00 66.72           H
ATOM   1384 HH12 ARG A  94      27.287  54.632  43.924  1.00 66.72           H
ATOM   1385 HH21 ARG A  94      25.219  54.379  46.755  1.00 68.82           H
ATOM   1386 HH22 ARG A  94      26.855  54.550  46.160  1.00 68.82           H
ATOM   1387  N   ALA A  95      23.157  50.787  38.651  1.00 33.41           N
ATOM   1388  CA  ALA A  95      22.868  50.698  37.220  1.00 38.27           C
ATOM   1389  C   ALA A  95      22.059  49.442  36.848  1.00 35.76           C
ATOM   1390  O   ALA A  95      21.325  49.461  35.860  1.00 36.25           O
ATOM   1391  CB  ALA A  95      24.172  50.800  36.426  1.00 33.80           C
ATOM   1392  H   ALA A  95      24.121  50.719  38.942  1.00 40.09           H
ATOM   1393  HA  ALA A  95      22.262  51.563  36.955  1.00 45.93           H
ATOM   1394  HB1 ALA A  95      23.955  50.783  35.359  1.00 40.56           H
ATOM   1395  HB2 ALA A  95      24.675  51.736  36.669  1.00 40.56           H
ATOM   1396  HB3 ALA A  95      24.827  49.961  36.664  1.00 40.56           H
ATOM   1397  N   GLU A  96      22.169  48.361  37.631  1.00 30.11           N
ATOM   1398  CA  GLU A  96      21.436  47.123  37.392  1.00 32.49           C
ATOM   1399  C   GLU A  96      20.053  47.102  38.062  1.00 29.77           C
ATOM   1400  O   GLU A  96      19.340  46.103  37.963  1.00 37.47           O
ATOM   1401  CB  GLU A  96      22.274  45.897  37.796  1.00 34.63           C
ATOM   1402  CG  GLU A  96      23.519  45.684  36.933  1.00 37.93           C
ATOM   1403  CD  GLU A  96      23.229  45.466  35.450  1.00 40.37           C
ATOM   1404  OE1 GLU A  96      22.305  44.690  35.127  1.00 38.86           O
ATOM   1405  OE2 GLU A  96      23.954  46.076  34.640  1.00 38.67           O1-
ATOM   1406  H   GLU A  96      22.811  48.382  38.410  1.00 36.14           H
ATOM   1407  HA  GLU A  96      21.262  47.028  36.320  1.00 38.99           H
ATOM   1408  HB2 GLU A  96      22.597  46.026  38.830  1.00 41.56           H
ATOM   1409  HB3 GLU A  96      21.668  44.995  37.756  1.00 41.56           H
ATOM   1410  HG2 GLU A  96      24.246  46.481  37.065  1.00 45.52           H
ATOM   1411  HG3 GLU A  96      23.946  44.751  37.299  1.00 45.52           H
ATOM   1412  N   GLY A  97      19.674  48.159  38.785  1.00 31.40           N
ATOM   1413  CA  GLY A  97      18.411  48.219  39.504  1.00 28.89           C
ATOM   1414  C   GLY A  97      18.374  47.299  40.733  1.00 36.29           C
ATOM   1415  O   GLY A  97      17.293  46.938  41.184  1.00 31.65           O
ATOM   1416  H   GLY A  97      20.280  48.968  38.830  1.00 37.68           H
ATOM   1417  HA2 GLY A  97      18.236  49.245  39.824  1.00 34.67           H
ATOM   1418  HA3 GLY A  97      17.618  47.905  38.826  1.00 34.67           H
ATOM   1419  N   VAL A  98      19.531  46.923  41.293  1.00 32.82           N
ATOM   1420  CA  VAL A  98      19.605  46.174  42.552  1.00 30.36           C
ATOM   1421  C   VAL A  98      19.080  47.050  43.672  1.00 28.88           C
ATOM   1422  O   VAL A  98      19.490  48.201  43.820  1.00 29.35           O
ATOM   1423  CB  VAL A  98      21.052  45.704  42.810  1.00 32.03           C
ATOM   1424  CG1 VAL A  98      21.225  45.088  44.211  1.00 27.71           C
ATOM   1425  CG2 VAL A  98      21.431  44.649  41.760  1.00 29.11           C
ATOM   1426  H   VAL A  98      20.397  47.263  40.896  1.00 39.39           H
ATOM   1427  HA  VAL A  98      18.975  45.287  42.471  1.00 36.44           H
ATOM   1428  HB  VAL A  98      21.717  46.560  42.720  1.00 38.44           H
ATOM   1429 HG11 VAL A  98      22.248  44.728  44.327  1.00 33.25           H
ATOM   1430 HG12 VAL A  98      21.049  45.839  44.981  1.00 33.25           H
ATOM   1431 HG13 VAL A  98      20.533  44.255  44.346  1.00 33.25           H
ATOM   1432 HG21 VAL A  98      22.438  44.282  41.936  1.00 34.93           H
ATOM   1433 HG22 VAL A  98      20.739  43.808  41.817  1.00 34.93           H
ATOM   1434 HG23 VAL A  98      21.391  45.085  40.761  1.00 34.93           H
ATOM   1435  N   GLU A  99      18.200  46.483  44.495  1.00 30.01           N
ATOM   1436  CA  GLU A  99      17.595  47.213  45.600  1.00 35.90           C
ATOM   1437  C   GLU A  99      18.340  47.056  46.923  1.00 29.18           C
ATOM   1438  O   GLU A  99      18.179  47.906  47.786  1.00 29.99           O
ATOM   1439  CB  GLU A  99      16.116  46.820  45.750  1.00 34.59           C
ATOM   1440  CG  GLU A  99      15.286  47.422  44.602  1.00 35.20           C
ATOM   1441  CD  GLU A  99      13.878  46.836  44.601  1.00 42.78           C
ATOM   1442  OE1 GLU A  99      12.938  47.591  44.928  1.00 44.57           O
ATOM   1443  OE2 GLU A  99      13.767  45.630  44.283  1.00 38.87           O1-
ATOM   1444  H   GLU A  99      17.926  45.524  44.351  1.00 36.01           H
ATOM   1445  HA  GLU A  99      17.613  48.269  45.349  1.00 43.08           H
ATOM   1446  HB2 GLU A  99      16.026  45.734  45.772  1.00 41.51           H
ATOM   1447  HB3 GLU A  99      15.735  47.211  46.694  1.00 41.51           H
ATOM   1448  HG2 GLU A  99      15.254  48.508  44.713  1.00 42.24           H
ATOM   1449  HG3 GLU A  99      15.763  47.135  43.664  1.00 42.24           H
ATOM   1450  N   ILE A 100      19.089  45.960  47.131  1.00 26.54           N
ATOM   1451  CA  ILE A 100      19.785  45.716  48.385  1.00 26.29           C
ATOM   1452  C   ILE A 100      21.230  45.290  48.129  1.00 24.56           C
ATOM   1453  O   ILE A 100      21.471  44.283  47.471  1.00 24.07           O
ATOM   1454  CB  ILE A 100      19.044  44.666  49.232  1.00 25.70           C
ATOM   1455  CG1 ILE A 100      17.592  45.152  49.503  1.00 26.41           C
ATOM   1456  CG2 ILE A 100      19.836  44.450  50.545  1.00 25.61           C
ATOM   1457  CD1 ILE A 100      16.720  44.161  50.284  1.00 32.02           C
ATOM   1458  H   ILE A 100      19.174  45.265  46.404  1.00 31.85           H
ATOM   1459  HA  ILE A 100      19.804  46.636  48.958  1.00 31.55           H
ATOM   1460  HB  ILE A 100      19.007  43.735  48.672  1.00 30.84           H
ATOM   1461 HG12 ILE A 100      17.629  46.096  50.049  1.00 31.69           H
ATOM   1462 HG13 ILE A 100      17.077  45.325  48.559  1.00 31.69           H
ATOM   1463 HG21 ILE A 100      19.300  43.773  51.205  1.00 30.74           H
ATOM   1464 HG22 ILE A 100      20.810  44.008  50.342  1.00 30.74           H
ATOM   1465 HG23 ILE A 100      19.981  45.407  51.041  1.00 30.74           H
ATOM   1466 HD11 ILE A 100      15.710  44.564  50.352  1.00 38.42           H
ATOM   1467 HD12 ILE A 100      16.687  43.209  49.754  1.00 38.42           H
ATOM   1468 HD13 ILE A 100      17.100  44.016  51.294  1.00 38.42           H
ATOM   1469  N   ALA A 101      22.164  46.030  48.744  1.00 24.08           N
ATOM   1470  CA  ALA A 101      23.549  45.620  48.924  1.00 25.43           C
ATOM   1471  C   ALA A 101      23.790  45.336  50.420  1.00 26.17           C
ATOM   1472  O   ALA A 101      23.478  46.160  51.277  1.00 27.81           O
ATOM   1473  CB  ALA A 101      24.492  46.710  48.398  1.00 26.43           C
ATOM   1474  H   ALA A 101      21.867  46.848  49.258  1.00 28.89           H
ATOM   1475  HA  ALA A 101      23.734  44.725  48.343  1.00 30.52           H
ATOM   1476  HB1 ALA A 101      25.523  46.467  48.654  1.00 31.72           H
ATOM   1477  HB2 ALA A 101      24.416  46.758  47.313  1.00 31.72           H
ATOM   1478  HB3 ALA A 101      24.230  47.670  48.836  1.00 31.72           H
ATOM   1479  N   PHE A 102      24.339  44.161  50.718  1.00 24.45           N
ATOM   1480  CA  PHE A 102      24.705  43.753  52.060  1.00 23.47           C
ATOM   1481  C   PHE A 102      26.233  43.787  52.214  1.00 24.62           C
ATOM   1482  O   PHE A 102      26.948  42.996  51.613  1.00 23.56           O
ATOM   1483  CB  PHE A 102      24.072  42.388  52.374  1.00 24.49           C
ATOM   1484  CG  PHE A 102      24.451  41.837  53.745  1.00 25.11           C
ATOM   1485  CD1 PHE A 102      24.471  42.680  54.876  1.00 25.74           C
ATOM   1486  CD2 PHE A 102      24.773  40.478  53.901  1.00 24.35           C
ATOM   1487  CE1 PHE A 102      24.836  42.175  56.131  1.00 27.83           C
ATOM   1488  CE2 PHE A 102      25.109  39.967  55.168  1.00 26.05           C
ATOM   1489  CZ  PHE A 102      25.146  40.816  56.284  1.00 27.26           C
ATOM   1490  H   PHE A 102      24.572  43.530  49.964  1.00 29.34           H
ATOM   1491  HA  PHE A 102      24.274  44.463  52.761  1.00 28.16           H
ATOM   1492  HB2 PHE A 102      22.992  42.504  52.328  1.00 29.39           H
ATOM   1493  HB3 PHE A 102      24.362  41.667  51.610  1.00 29.39           H
ATOM   1494  HD1 PHE A 102      24.179  43.709  54.796  1.00 30.89           H
ATOM   1495  HD2 PHE A 102      24.749  39.813  53.050  1.00 29.22           H
ATOM   1496  HE1 PHE A 102      24.844  42.828  56.988  1.00 33.40           H
ATOM   1497  HE2 PHE A 102      25.326  38.922  55.295  1.00 31.26           H
ATOM   1498  HZ  PHE A 102      25.407  40.421  57.252  1.00 32.71           H
ATOM   1499  N   THR A 103      26.738  44.728  53.012  1.00 25.36           N
ATOM   1500  CA  THR A 103      28.160  45.077  53.082  1.00 26.31           C
ATOM   1501  C   THR A 103      28.638  44.913  54.538  1.00 23.73           C
ATOM   1502  O   THR A 103      28.947  45.917  55.189  1.00 26.06           O
ATOM   1503  CB  THR A 103      28.345  46.518  52.554  1.00 25.94           C
ATOM   1504  OG1 THR A 103      27.559  47.444  53.292  1.00 28.41           O
ATOM   1505  CG2 THR A 103      27.990  46.647  51.064  1.00 27.21           C
ATOM   1506  H   THR A 103      26.096  45.345  53.491  1.00 30.44           H
ATOM   1507  HA  THR A 103      28.742  44.406  52.455  1.00 31.57           H
ATOM   1508  HB  THR A 103      29.395  46.791  52.673  1.00 31.13           H
ATOM   1509  HG1 THR A 103      27.806  47.375  54.219  1.00 34.10           H
ATOM   1510 HG21 THR A 103      28.173  47.671  50.729  1.00 32.66           H
ATOM   1511 HG22 THR A 103      28.598  45.963  50.474  1.00 32.66           H
ATOM   1512 HG23 THR A 103      26.931  46.430  50.909  1.00 32.66           H
ATOM   1513  N   PRO A 104      28.680  43.692  55.094  1.00 25.73           N
ATOM   1514  CA  PRO A 104      28.985  43.522  56.514  1.00 25.70           C
ATOM   1515  C   PRO A 104      30.466  43.730  56.831  1.00 26.17           C
ATOM   1516  O   PRO A 104      31.335  43.663  55.965  1.00 25.58           O
ATOM   1517  CB  PRO A 104      28.578  42.082  56.812  1.00 25.11           C
ATOM   1518  CG  PRO A 104      28.842  41.360  55.496  1.00 27.43           C
ATOM   1519  CD  PRO A 104      28.388  42.406  54.468  1.00 28.46           C
ATOM   1520  HA  PRO A 104      28.356  44.154  57.130  1.00 30.83           H
ATOM   1521  HB2 PRO A 104      29.093  41.637  57.660  1.00 30.13           H
ATOM   1522  HB3 PRO A 104      27.509  42.085  57.010  1.00 30.13           H
ATOM   1523  HG2 PRO A 104      29.899  41.117  55.412  1.00 32.92           H
ATOM   1524  HG3 PRO A 104      28.235  40.458  55.405  1.00 32.92           H
ATOM   1525  HD2 PRO A 104      28.950  42.264  53.548  1.00 34.15           H
ATOM   1526  HD3 PRO A 104      27.315  42.308  54.316  1.00 34.15           H
ATOM   1527  N   THR A 105      30.748  44.013  58.097  1.00 27.16           N
ATOM   1528  CA  THR A 105      32.104  44.132  58.595  1.00 26.03           C
ATOM   1529  C   THR A 105      32.581  42.745  59.037  1.00 26.38           C
ATOM   1530  O   THR A 105      31.789  41.838  59.310  1.00 24.24           O
ATOM   1531  CB  THR A 105      32.167  45.121  59.772  1.00 21.27           C
ATOM   1532  OG1 THR A 105      31.448  44.555  60.848  1.00 25.58           O
ATOM   1533  CG2 THR A 105      31.611  46.523  59.478  1.00 23.65           C
ATOM   1534  H   THR A 105      29.992  44.087  58.762  1.00 32.59           H
ATOM   1535  HA  THR A 105      32.762  44.508  57.812  1.00 31.23           H
ATOM   1536  HB  THR A 105      33.211  45.236  60.072  1.00 25.52           H
ATOM   1537  HG1 THR A 105      30.510  44.662  60.677  1.00 30.69           H
ATOM   1538 HG21 THR A 105      31.698  47.146  60.367  1.00 28.38           H
ATOM   1539 HG22 THR A 105      32.164  46.980  58.658  1.00 28.38           H
ATOM   1540 HG23 THR A 105      30.557  46.474  59.216  1.00 28.38           H
ATOM   1541  N   THR A 106      33.899  42.584  59.122  1.00 22.35           N
ATOM   1542  CA  THR A 106      34.522  41.372  59.639  1.00 24.71           C
ATOM   1543  C   THR A 106      34.102  41.116  61.078  1.00 24.40           C
ATOM   1544  O   THR A 106      33.867  39.968  61.447  1.00 25.96           O
ATOM   1545  CB  THR A 106      36.047  41.470  59.474  1.00 29.90           C
ATOM   1546  OG1 THR A 106      36.359  41.442  58.091  1.00 28.92           O
ATOM   1547  CG2 THR A 106      36.798  40.328  60.171  1.00 27.45           C
ATOM   1548  H   THR A 106      34.505  43.344  58.852  1.00 26.82           H
ATOM   1549  HA  THR A 106      34.172  40.540  59.030  1.00 29.65           H
ATOM   1550  HB  THR A 106      36.392  42.417  59.892  1.00 35.88           H
ATOM   1551  HG1 THR A 106      37.261  41.748  57.971  1.00 34.70           H
ATOM   1552 HG21 THR A 106      37.866  40.408  59.952  1.00 32.94           H
ATOM   1553 HG22 THR A 106      36.663  40.371  61.253  1.00 32.94           H
ATOM   1554 HG23 THR A 106      36.436  39.368  59.795  1.00 32.94           H
ATOM   1555  N   ALA A 107      33.989  42.170  61.891  1.00 24.35           N
ATOM   1556  CA  ALA A 107      33.535  42.058  63.271  1.00 26.06           C
ATOM   1557  C   ALA A 107      32.098  41.540  63.375  1.00 27.06           C
ATOM   1558  O   ALA A 107      31.833  40.709  64.239  1.00 26.57           O
ATOM   1559  CB  ALA A 107      33.686  43.396  64.013  1.00 23.24           C
ATOM   1560  H   ALA A 107      34.153  43.094  61.522  1.00 29.22           H
ATOM   1561  HA  ALA A 107      34.187  41.336  63.769  1.00 31.27           H
ATOM   1562  HB1 ALA A 107      33.390  43.271  65.057  1.00 27.88           H
ATOM   1563  HB2 ALA A 107      34.726  43.725  63.984  1.00 27.88           H
ATOM   1564  HB3 ALA A 107      33.061  44.157  63.544  1.00 27.88           H
ATOM   1565  N   ALA A 108      31.171  42.047  62.547  1.00 25.44           N
ATOM   1566  CA  ALA A 108      29.790  41.581  62.538  1.00 27.14           C
ATOM   1567  C   ALA A 108      29.679  40.136  62.059  1.00 26.38           C
ATOM   1568  O   ALA A 108      28.790  39.449  62.535  1.00 26.74           O
ATOM   1569  CB  ALA A 108      28.895  42.487  61.693  1.00 27.58           C
ATOM   1570  H   ALA A 108      31.438  42.759  61.884  1.00 30.53           H
ATOM   1571  HA  ALA A 108      29.424  41.630  63.562  1.00 32.57           H
ATOM   1572  HB1 ALA A 108      27.868  42.134  61.755  1.00 33.10           H
ATOM   1573  HB2 ALA A 108      28.938  43.503  62.083  1.00 33.10           H
ATOM   1574  HB3 ALA A 108      29.219  42.468  60.651  1.00 33.10           H
ATOM   1575  N   MET A 109      30.546  39.659  61.152  1.00 22.87           N
ATOM   1576  CA  MET A 109      30.505  38.280  60.660  1.00 24.15           C
ATOM   1577  C   MET A 109      31.233  37.302  61.578  1.00 28.08           C
ATOM   1578  O   MET A 109      30.818  36.157  61.680  1.00 26.78           O
ATOM   1579  CB  MET A 109      31.084  38.207  59.239  1.00 22.38           C
ATOM   1580  CG  MET A 109      30.181  38.946  58.225  1.00 24.31           C
ATOM   1581  SD  MET A 109      28.501  38.294  57.990  1.00 25.78           S
ATOM   1582  CE  MET A 109      28.809  36.951  56.823  1.00 25.88           C
ATOM   1583  H   MET A 109      31.265  40.272  60.794  1.00 27.45           H
ATOM   1584  HA  MET A 109      29.466  37.958  60.607  1.00 28.98           H
ATOM   1585  HB2 MET A 109      32.074  38.662  59.226  1.00 26.86           H
ATOM   1586  HB3 MET A 109      31.192  37.165  58.936  1.00 26.86           H
ATOM   1587  HG2 MET A 109      30.098  39.980  58.541  1.00 29.17           H
ATOM   1588  HG3 MET A 109      30.684  38.936  57.257  1.00 29.17           H
ATOM   1589  HE1 MET A 109      27.878  36.413  56.633  1.00 31.05           H
ATOM   1590  HE2 MET A 109      29.182  37.353  55.878  1.00 31.05           H
ATOM   1591  HE3 MET A 109      29.546  36.260  57.238  1.00 31.05           H
ATOM   1592  N   TYR A 110      32.332  37.727  62.207  1.00 22.24           N
ATOM   1593  CA  TYR A 110      33.223  36.884  63.002  1.00 21.68           C
ATOM   1594  C   TYR A 110      33.441  37.490  64.401  1.00 25.42           C
ATOM   1595  O   TYR A 110      34.585  37.710  64.802  1.00 27.02           O
ATOM   1596  CB  TYR A 110      34.544  36.676  62.235  1.00 25.49           C
ATOM   1597  CG  TYR A 110      34.359  35.883  60.960  1.00 24.73           C
ATOM   1598  CD1 TYR A 110      34.478  36.490  59.697  1.00 26.10           C
ATOM   1599  CD2 TYR A 110      34.012  34.529  61.055  1.00 24.94           C
ATOM   1600  CE1 TYR A 110      34.273  35.728  58.532  1.00 24.93           C
ATOM   1601  CE2 TYR A 110      33.773  33.763  59.900  1.00 22.57           C
ATOM   1602  CZ  TYR A 110      33.918  34.364  58.630  1.00 22.53           C
ATOM   1603  OH  TYR A 110      33.707  33.621  57.511  1.00 23.91           O
ATOM   1604  H   TYR A 110      32.613  38.688  62.084  1.00 26.68           H
ATOM   1605  HA  TYR A 110      32.760  35.913  63.129  1.00 26.01           H
ATOM   1606  HB2 TYR A 110      35.010  37.637  62.017  1.00 30.59           H
ATOM   1607  HB3 TYR A 110      35.226  36.111  62.872  1.00 30.59           H
ATOM   1608  HD1 TYR A 110      34.727  37.537  59.618  1.00 31.32           H
ATOM   1609  HD2 TYR A 110      33.928  34.078  62.029  1.00 29.93           H
ATOM   1610  HE1 TYR A 110      34.380  36.192  57.566  1.00 29.92           H
ATOM   1611  HE2 TYR A 110      33.499  32.721  59.982  1.00 27.08           H
ATOM   1612  HH  TYR A 110      33.963  34.088  56.711  1.00 28.69           H
ATOM   1613  N   PRO A 111      32.380  37.766  65.170  1.00 27.10           N
ATOM   1614  CA  PRO A 111      32.534  38.392  66.481  1.00 28.72           C
ATOM   1615  C   PRO A 111      33.254  37.472  67.482  1.00 29.24           C
ATOM   1616  O   PRO A 111      33.848  37.977  68.428  1.00 28.89           O
ATOM   1617  CB  PRO A 111      31.100  38.670  66.942  1.00 25.67           C
ATOM   1618  CG  PRO A 111      30.312  37.549  66.258  1.00 25.92           C
ATOM   1619  CD  PRO A 111      30.986  37.473  64.895  1.00 27.62           C
ATOM   1620  HA  PRO A 111      33.030  39.360  66.393  1.00 34.47           H
ATOM   1621  HB2 PRO A 111      30.969  38.679  68.024  1.00 30.80           H
ATOM   1622  HB3 PRO A 111      30.794  39.624  66.519  1.00 30.80           H
ATOM   1623  HG2 PRO A 111      30.410  36.621  66.820  1.00 31.10           H
ATOM   1624  HG3 PRO A 111      29.267  37.809  66.124  1.00 31.10           H
ATOM   1625  HD2 PRO A 111      30.849  36.467  64.497  1.00 33.15           H
ATOM   1626  HD3 PRO A 111      30.565  38.238  64.243  1.00 33.15           H
ATOM   1627  N   ASP A 112      33.231  36.150  67.259  1.00 25.49           N
ATOM   1628  CA  ASP A 112      33.859  35.134  68.093  1.00 25.98           C
ATOM   1629  C   ASP A 112      35.079  34.494  67.436  1.00 28.62           C
ATOM   1630  O   ASP A 112      35.529  33.424  67.850  1.00 28.31           O
ATOM   1631  CB  ASP A 112      32.800  34.123  68.593  1.00 30.39           C
ATOM   1632  CG  ASP A 112      31.828  34.818  69.536  1.00 31.99           C
ATOM   1633  OD1 ASP A 112      32.246  35.069  70.684  1.00 32.37           O
ATOM   1634  OD2 ASP A 112      30.687  35.101  69.113  1.00 30.14           O1-
ATOM   1635  H   ASP A 112      32.706  35.808  66.468  1.00 30.58           H
ATOM   1636  HA  ASP A 112      34.243  35.630  68.983  1.00 31.17           H
ATOM   1637  HB2 ASP A 112      32.268  33.699  67.742  1.00 36.47           H
ATOM   1638  HB3 ASP A 112      33.324  33.351  69.157  1.00 36.47           H
ATOM   1639  N   GLY A 113      35.627  35.142  66.396  1.00 27.53           N
ATOM   1640  CA  GLY A 113      36.720  34.590  65.612  1.00 26.27           C
ATOM   1641  C   GLY A 113      36.248  33.312  64.939  1.00 27.68           C
ATOM   1642  O   GLY A 113      35.086  33.190  64.562  1.00 32.20           O
ATOM   1643  H   GLY A 113      35.204  36.003  66.078  1.00 33.03           H
ATOM   1644  HA2 GLY A 113      37.023  35.312  64.853  1.00 31.52           H
ATOM   1645  HA3 GLY A 113      37.561  34.364  66.265  1.00 31.52           H
ATOM   1646  N   LEU A 114      37.134  32.325  64.839  1.00 27.50           N
ATOM   1647  CA  LEU A 114      36.804  31.017  64.282  1.00 28.98           C
ATOM   1648  C   LEU A 114      36.465  30.072  65.422  1.00 30.23           C
ATOM   1649  O   LEU A 114      37.334  29.593  66.151  1.00 30.50           O
ATOM   1650  CB  LEU A 114      37.960  30.494  63.409  1.00 34.84           C
ATOM   1651  CG  LEU A 114      38.311  31.406  62.216  1.00 38.63           C
ATOM   1652  CD1 LEU A 114      39.279  30.643  61.295  1.00 44.86           C
ATOM   1653  CD2 LEU A 114      37.093  31.861  61.397  1.00 35.77           C
ATOM   1654  H   LEU A 114      38.053  32.450  65.236  1.00 33.00           H
ATOM   1655  HA  LEU A 114      35.920  31.105  63.650  1.00 34.77           H
ATOM   1656  HB2 LEU A 114      38.848  30.354  64.026  1.00 41.81           H
ATOM   1657  HB3 LEU A 114      37.658  29.517  63.027  1.00 41.81           H
ATOM   1658  HG  LEU A 114      38.824  32.290  62.596  1.00 46.35           H
ATOM   1659 HD11 LEU A 114      39.627  31.300  60.498  1.00 53.83           H
ATOM   1660 HD12 LEU A 114      40.143  30.298  61.865  1.00 53.83           H
ATOM   1661 HD13 LEU A 114      38.774  29.781  60.855  1.00 53.83           H
ATOM   1662 HD21 LEU A 114      37.426  32.401  60.510  1.00 42.93           H
ATOM   1663 HD22 LEU A 114      36.499  30.996  61.098  1.00 42.93           H
ATOM   1664 HD23 LEU A 114      36.476  32.542  61.982  1.00 42.93           H
ATOM   1665  N   ARG A 115      35.163  29.843  65.586  1.00 28.49           N
ATOM   1666  CA  ARG A 115      34.603  28.970  66.599  1.00 28.71           C
ATOM   1667  C   ARG A 115      33.917  27.804  65.873  1.00 27.75           C
ATOM   1668  O   ARG A 115      34.629  26.933  65.376  1.00 26.28           O
ATOM   1669  CB  ARG A 115      33.743  29.828  67.540  1.00 24.15           C
ATOM   1670  CG  ARG A 115      33.403  29.016  68.800  1.00 25.54           C
ATOM   1671  CD  ARG A 115      32.841  29.884  69.925  1.00 25.15           C
ATOM   1672  NE  ARG A 115      31.530  30.438  69.571  1.00 25.53           N
ATOM   1673  CZ  ARG A 115      30.804  31.220  70.360  1.00 26.47           C
ATOM   1674  NH1 ARG A 115      31.185  31.474  71.610  1.00 26.74           N
ATOM   1675  NH2 ARG A 115      29.676  31.740  69.907  1.00 26.21           N1+
ATOM   1676  H   ARG A 115      34.516  30.322  64.975  1.00 34.18           H
ATOM   1677  HA  ARG A 115      35.418  28.543  67.184  1.00 34.45           H
ATOM   1678  HB2 ARG A 115      34.313  30.708  67.847  1.00 28.99           H
ATOM   1679  HB3 ARG A 115      32.859  30.182  67.020  1.00 28.99           H
ATOM   1680  HG2 ARG A 115      32.696  28.223  68.552  1.00 30.64           H
ATOM   1681  HG3 ARG A 115      34.318  28.558  69.177  1.00 30.64           H
ATOM   1682  HD2 ARG A 115      32.725  29.245  70.799  1.00 30.18           H
ATOM   1683  HD3 ARG A 115      33.532  30.693  70.171  1.00 30.18           H
ATOM   1684  HE  ARG A 115      31.198  30.284  68.628  1.00 30.63           H
ATOM   1685 HH11 ARG A 115      32.046  31.081  71.960  1.00 32.08           H
ATOM   1686 HH12 ARG A 115      30.628  32.074  72.194  1.00 32.08           H
ATOM   1687 HH21 ARG A 115      29.393  31.560  68.954  1.00 31.45           H
ATOM   1688 HH22 ARG A 115      29.113  32.333  70.495  1.00 31.45           H
ATOM   1689  N   THR A 116      32.582  27.781  65.771  1.00 26.54           N
ATOM   1690  CA  THR A 116      31.880  26.769  64.972  1.00 23.86           C
ATOM   1691  C   THR A 116      32.134  27.074  63.490  1.00 25.70           C
ATOM   1692  O   THR A 116      31.928  28.202  63.055  1.00 24.15           O
ATOM   1693  CB  THR A 116      30.364  26.763  65.247  1.00 26.73           C
ATOM   1694  OG1 THR A 116      30.036  26.868  66.620  1.00 25.72           O
ATOM   1695  CG2 THR A 116      29.739  25.470  64.738  1.00 25.23           C
ATOM   1696  H   THR A 116      32.044  28.547  66.153  1.00 31.84           H
ATOM   1697  HA  THR A 116      32.281  25.795  65.247  1.00 28.63           H
ATOM   1698  HB  THR A 116      29.914  27.603  64.718  1.00 32.08           H
ATOM   1699  HG1 THR A 116      30.258  27.763  66.903  1.00 30.87           H
ATOM   1700 HG21 THR A 116      28.668  25.498  64.917  1.00 30.28           H
ATOM   1701 HG22 THR A 116      29.920  25.345  63.672  1.00 30.28           H
ATOM   1702 HG23 THR A 116      30.158  24.624  65.283  1.00 30.28           H
ATOM   1703  N   THR A 117      32.544  26.077  62.707  1.00 26.07           N
ATOM   1704  CA  THR A 117      32.775  26.244  61.282  1.00 23.40           C
ATOM   1705  C   THR A 117      32.215  25.039  60.533  1.00 24.96           C
ATOM   1706  O   THR A 117      31.795  24.030  61.114  1.00 24.07           O
ATOM   1707  CB  THR A 117      34.272  26.414  60.985  1.00 26.58           C
ATOM   1708  OG1 THR A 117      34.967  25.272  61.385  1.00 26.07           O
ATOM   1709  CG2 THR A 117      34.897  27.660  61.643  1.00 29.04           C
ATOM   1710  H   THR A 117      32.713  25.168  63.113  1.00 31.29           H
ATOM   1711  HA  THR A 117      32.264  27.134  60.914  1.00 28.08           H
ATOM   1712  HB  THR A 117      34.396  26.504  59.908  1.00 31.90           H
ATOM   1713  HG1 THR A 117      35.339  24.922  60.718  1.00 31.28           H
ATOM   1714 HG21 THR A 117      35.953  27.720  61.378  1.00 34.85           H
ATOM   1715 HG22 THR A 117      34.386  28.559  61.299  1.00 34.85           H
ATOM   1716 HG23 THR A 117      34.835  27.596  62.728  1.00 34.85           H
ATOM   1717  N   VAL A 118      32.152  25.194  59.212  1.00 24.66           N
ATOM   1718  CA  VAL A 118      31.767  24.119  58.305  1.00 24.48           C
ATOM   1719  C   VAL A 118      33.020  23.367  57.899  1.00 26.79           C
ATOM   1720  O   VAL A 118      33.979  23.974  57.429  1.00 25.69           O
ATOM   1721  CB  VAL A 118      31.033  24.660  57.073  1.00 21.67           C
ATOM   1722  CG1 VAL A 118      30.620  23.476  56.184  1.00 24.54           C
ATOM   1723  CG2 VAL A 118      29.775  25.414  57.532  1.00 26.46           C
ATOM   1724  H   VAL A 118      32.450  26.070  58.803  1.00 29.60           H
ATOM   1725  HA  VAL A 118      31.085  23.441  58.819  1.00 29.37           H
ATOM   1726  HB  VAL A 118      31.690  25.327  56.515  1.00 26.01           H
ATOM   1727 HG11 VAL A 118      30.024  23.829  55.345  1.00 29.45           H
ATOM   1728 HG12 VAL A 118      31.498  22.968  55.786  1.00 29.45           H
ATOM   1729 HG13 VAL A 118      30.031  22.764  56.761  1.00 29.45           H
ATOM   1730 HG21 VAL A 118      29.224  25.782  56.667  1.00 31.75           H
ATOM   1731 HG22 VAL A 118      29.141  24.749  58.116  1.00 31.75           H
ATOM   1732 HG23 VAL A 118      30.042  26.268  58.152  1.00 31.75           H
ATOM   1733  N   GLN A 119      32.969  22.046  58.062  1.00 29.90           N
ATOM   1734  CA  GLN A 119      33.943  21.093  57.562  1.00 24.98           C
ATOM   1735  C   GLN A 119      33.415  20.545  56.228  1.00 23.22           C
ATOM   1736  O   GLN A 119      32.491  19.722  56.234  1.00 25.43           O
ATOM   1737  CB  GLN A 119      34.146  20.003  58.625  1.00 28.69           C
ATOM   1738  CG  GLN A 119      34.971  18.799  58.152  1.00 41.10           C
ATOM   1739  CD  GLN A 119      36.415  19.188  57.913  1.00 46.64           C
ATOM   1740  OE1 GLN A 119      37.141  19.481  58.855  1.00 48.50           O
ATOM   1741  NE2 GLN A 119      36.838  19.206  56.650  1.00 49.34           N
ATOM   1742  H   GLN A 119      32.114  21.652  58.425  1.00 35.88           H
ATOM   1743  HA  GLN A 119      34.897  21.599  57.419  1.00 29.97           H
ATOM   1744  HB2 GLN A 119      34.670  20.454  59.466  1.00 34.43           H
ATOM   1745  HB3 GLN A 119      33.179  19.651  58.976  1.00 34.43           H
ATOM   1746  HG2 GLN A 119      34.946  18.081  58.972  1.00 49.32           H
ATOM   1747  HG3 GLN A 119      34.542  18.369  57.253  1.00 49.32           H
ATOM   1748 HE21 GLN A 119      36.215  18.954  55.895  1.00 59.21           H
ATOM   1749 HE22 GLN A 119      37.782  19.500  56.451  1.00 59.21           H
ATOM   1750  N   PRO A 120      33.963  20.952  55.072  1.00 26.01           N
ATOM   1751  CA  PRO A 120      33.494  20.381  53.816  1.00 24.23           C
ATOM   1752  C   PRO A 120      33.864  18.892  53.719  1.00 26.26           C
ATOM   1753  O   PRO A 120      34.740  18.397  54.436  1.00 29.69           O
ATOM   1754  CB  PRO A 120      34.247  21.161  52.729  1.00 25.61           C
ATOM   1755  CG  PRO A 120      34.824  22.388  53.427  1.00 26.60           C
ATOM   1756  CD  PRO A 120      35.048  21.902  54.853  1.00 27.39           C
ATOM   1757  HA  PRO A 120      32.435  20.579  53.661  1.00 29.07           H
ATOM   1758  HB2 PRO A 120      35.080  20.528  52.442  1.00 30.73           H
ATOM   1759  HB3 PRO A 120      33.653  21.407  51.852  1.00 30.73           H
ATOM   1760  HG2 PRO A 120      35.767  22.691  52.975  1.00 31.92           H
ATOM   1761  HG3 PRO A 120      34.107  23.209  53.392  1.00 31.92           H
ATOM   1762  HD2 PRO A 120      36.007  21.396  54.945  1.00 32.87           H
ATOM   1763  HD3 PRO A 120      34.981  22.766  55.507  1.00 32.87           H
ATOM   1764  N   GLY A 121      33.226  18.177  52.796  1.00 29.26           N
ATOM   1765  CA  GLY A 121      33.619  16.819  52.466  1.00 26.37           C
ATOM   1766  C   GLY A 121      34.993  16.756  51.762  1.00 28.64           C
ATOM   1767  O   GLY A 121      35.647  17.787  51.573  1.00 26.06           O
ATOM   1768  H   GLY A 121      32.530  18.625  52.220  1.00 35.11           H
ATOM   1769  HA2 GLY A 121      33.690  16.242  53.388  1.00 31.65           H
ATOM   1770  HA3 GLY A 121      32.860  16.391  51.815  1.00 31.65           H
ATOM   1771  N   PRO A 122      35.422  15.539  51.373  1.00 28.86           N
ATOM   1772  CA  PRO A 122      36.736  15.268  50.778  1.00 26.87           C
ATOM   1773  C   PRO A 122      37.063  16.063  49.512  1.00 24.79           C
ATOM   1774  O   PRO A 122      38.245  16.275  49.225  1.00 27.19           O
ATOM   1775  CB  PRO A 122      36.687  13.777  50.415  1.00 34.16           C
ATOM   1776  CG  PRO A 122      35.673  13.168  51.366  1.00 39.97           C
ATOM   1777  CD  PRO A 122      34.664  14.298  51.528  1.00 33.93           C
ATOM   1778  HA  PRO A 122      37.508  15.396  51.537  1.00 32.25           H
ATOM   1779  HB2 PRO A 122      36.275  13.697  49.407  1.00 41.00           H
ATOM   1780  HB3 PRO A 122      37.656  13.276  50.452  1.00 41.00           H
ATOM   1781  HG2 PRO A 122      35.188  12.298  50.925  1.00 47.97           H
ATOM   1782  HG3 PRO A 122      36.152  12.910  52.311  1.00 47.97           H
ATOM   1783  HD2 PRO A 122      33.912  14.231  50.743  1.00 40.71           H
ATOM   1784  HD3 PRO A 122      34.232  14.208  52.524  1.00 40.71           H
ATOM   1785  N   LEU A 123      36.056  16.527  48.753  1.00 24.42           N
ATOM   1786  CA  LEU A 123      36.305  17.320  47.542  1.00 29.72           C
ATOM   1787  C   LEU A 123      37.104  18.603  47.849  1.00 26.39           C
ATOM   1788  O   LEU A 123      37.895  19.060  47.031  1.00 30.03           O
ATOM   1789  CB  LEU A 123      34.967  17.588  46.827  1.00 27.63           C
ATOM   1790  CG  LEU A 123      35.062  18.586  45.662  1.00 29.78           C
ATOM   1791  CD1 LEU A 123      35.988  18.082  44.534  1.00 29.80           C
ATOM   1792  CD2 LEU A 123      33.654  18.824  45.110  1.00 25.77           C
ATOM   1793  H   LEU A 123      35.097  16.343  49.015  1.00 29.31           H
ATOM   1794  HA  LEU A 123      36.914  16.704  46.880  1.00 35.66           H
ATOM   1795  HB2 LEU A 123      34.584  16.639  46.449  1.00 33.15           H
ATOM   1796  HB3 LEU A 123      34.252  17.963  47.555  1.00 33.15           H
ATOM   1797  HG  LEU A 123      35.437  19.546  46.016  1.00 35.74           H
ATOM   1798 HD11 LEU A 123      36.047  18.831  43.745  1.00 35.76           H
ATOM   1799 HD12 LEU A 123      36.994  17.893  44.902  1.00 35.76           H
ATOM   1800 HD13 LEU A 123      35.593  17.155  44.124  1.00 35.76           H
ATOM   1801 HD21 LEU A 123      33.685  19.633  44.380  1.00 30.92           H
ATOM   1802 HD22 LEU A 123      33.281  17.917  44.632  1.00 30.92           H
ATOM   1803 HD23 LEU A 123      32.970  19.099  45.912  1.00 30.92           H
ATOM   1804  N   ALA A 124      36.933  19.178  49.044  1.00 26.71           N
ATOM   1805  CA  ALA A 124      37.644  20.386  49.438  1.00 27.38           C
ATOM   1806  C   ALA A 124      39.156  20.205  49.554  1.00 26.28           C
ATOM   1807  O   ALA A 124      39.840  21.217  49.613  1.00 25.18           O
ATOM   1808  CB  ALA A 124      37.094  20.860  50.770  1.00 27.27           C
ATOM   1809  H   ALA A 124      36.311  18.753  49.720  1.00 32.05           H
ATOM   1810  HA  ALA A 124      37.459  21.161  48.693  1.00 32.86           H
ATOM   1811  HB1 ALA A 124      37.677  21.703  51.137  1.00 32.72           H
ATOM   1812  HB2 ALA A 124      36.064  21.178  50.609  1.00 32.72           H
ATOM   1813  HB3 ALA A 124      37.141  20.051  51.502  1.00 32.72           H
ATOM   1814  N   ALA A 125      39.664  18.969  49.671  1.00 25.30           N
ATOM   1815  CA  ALA A 125      41.108  18.711  49.764  1.00 30.70           C
ATOM   1816  C   ALA A 125      41.767  18.557  48.380  1.00 34.50           C
ATOM   1817  O   ALA A 125      42.971  18.333  48.300  1.00 35.51           O
ATOM   1818  CB  ALA A 125      41.316  17.457  50.611  1.00 35.28           C
ATOM   1819  H   ALA A 125      39.047  18.168  49.654  1.00 30.36           H
ATOM   1820  HA  ALA A 125      41.599  19.539  50.274  1.00 36.84           H
ATOM   1821  HB1 ALA A 125      42.381  17.275  50.756  1.00 42.34           H
ATOM   1822  HB2 ALA A 125      40.850  17.588  51.587  1.00 42.34           H
ATOM   1823  HB3 ALA A 125      40.874  16.593  50.115  1.00 42.34           H
ATOM   1824  N   GLU A 126      40.980  18.612  47.304  1.00 32.75           N
ATOM   1825  CA  GLU A 126      41.435  18.343  45.938  1.00 34.30           C
ATOM   1826  C   GLU A 126      41.395  19.596  45.077  1.00 30.14           C
ATOM   1827  O   GLU A 126      40.797  20.589  45.468  1.00 27.00           O
ATOM   1828  CB  GLU A 126      40.561  17.259  45.338  1.00 31.45           C
ATOM   1829  CG  GLU A 126      40.780  15.939  46.100  1.00 38.95           C
ATOM   1830  CD  GLU A 126      39.874  14.803  45.654  1.00 47.38           C
ATOM   1831  OE1 GLU A 126      38.901  15.084  44.919  1.00 49.31           O
ATOM   1832  OE2 GLU A 126      40.159  13.664  46.085  1.00 53.28           O1-
ATOM   1833  H   GLU A 126      39.993  18.785  47.427  1.00 39.30           H
ATOM   1834  HA  GLU A 126      42.461  17.977  45.935  1.00 41.15           H
ATOM   1835  HB2 GLU A 126      39.514  17.562  45.397  1.00 37.74           H
ATOM   1836  HB3 GLU A 126      40.827  17.113  44.290  1.00 37.74           H
ATOM   1837  HG2 GLU A 126      41.820  15.617  46.035  1.00 46.74           H
ATOM   1838  HG3 GLU A 126      40.601  16.083  47.165  1.00 46.74           H
ATOM   1839  N   LEU A 127      42.050  19.561  43.902  1.00 29.71           N
ATOM   1840  CA  LEU A 127      42.053  20.649  42.931  1.00 26.63           C
ATOM   1841  C   LEU A 127      42.485  21.966  43.618  1.00 29.82           C
ATOM   1842  O   LEU A 127      43.597  22.040  44.144  1.00 28.77           O
ATOM   1843  CB  LEU A 127      40.702  20.679  42.195  1.00 27.58           C
ATOM   1844  CG  LEU A 127      40.374  19.415  41.364  1.00 30.39           C
ATOM   1845  CD1 LEU A 127      38.882  19.425  41.000  1.00 31.52           C
ATOM   1846  CD2 LEU A 127      41.214  19.353  40.077  1.00 29.21           C
ATOM   1847  H   LEU A 127      42.548  18.718  43.652  1.00 35.65           H
ATOM   1848  HA  LEU A 127      42.826  20.423  42.197  1.00 31.95           H
ATOM   1849  HB2 LEU A 127      39.925  20.792  42.945  1.00 33.09           H
ATOM   1850  HB3 LEU A 127      40.666  21.551  41.544  1.00 33.09           H
ATOM   1851  HG  LEU A 127      40.576  18.520  41.954  1.00 36.46           H
ATOM   1852 HD11 LEU A 127      38.638  18.555  40.394  1.00 37.83           H
ATOM   1853 HD12 LEU A 127      38.277  19.398  41.908  1.00 37.83           H
ATOM   1854 HD13 LEU A 127      38.639  20.324  40.434  1.00 37.83           H
ATOM   1855 HD21 LEU A 127      40.967  18.449  39.520  1.00 35.05           H
ATOM   1856 HD22 LEU A 127      41.002  20.217  39.450  1.00 35.05           H
ATOM   1857 HD23 LEU A 127      42.277  19.328  40.313  1.00 35.05           H
ATOM   1858  N   GLU A 128      41.621  22.987  43.693  1.00 24.97           N
ATOM   1859  CA  GLU A 128      41.957  24.254  44.350  1.00 23.06           C
ATOM   1860  C   GLU A 128      42.341  24.073  45.825  1.00 25.90           C
ATOM   1861  O   GLU A 128      43.136  24.835  46.374  1.00 29.21           O
ATOM   1862  CB  GLU A 128      40.782  25.239  44.268  1.00 25.36           C
ATOM   1863  CG  GLU A 128      40.496  25.682  42.835  1.00 30.13           C
ATOM   1864  CD  GLU A 128      41.731  26.375  42.296  1.00 32.98           C
ATOM   1865  OE1 GLU A 128      42.065  27.451  42.824  1.00 28.58           O
ATOM   1866  OE2 GLU A 128      42.400  25.770  41.436  1.00 30.33           O1-
ATOM   1867  H   GLU A 128      40.691  22.885  43.312  1.00 29.97           H
ATOM   1868  HA  GLU A 128      42.822  24.674  43.839  1.00 27.68           H
ATOM   1869  HB2 GLU A 128      39.895  24.756  44.660  1.00 30.43           H
ATOM   1870  HB3 GLU A 128      40.985  26.114  44.887  1.00 30.43           H
ATOM   1871  HG2 GLU A 128      40.226  24.822  42.222  1.00 36.15           H
ATOM   1872  HG3 GLU A 128      39.673  26.397  42.894  1.00 36.15           H
ATOM   1873  N   GLY A 129      41.780  23.056  46.459  1.00 26.05           N
ATOM   1874  CA  GLY A 129      41.964  22.793  47.874  1.00 29.26           C
ATOM   1875  C   GLY A 129      43.248  22.053  48.220  1.00 35.90           C
ATOM   1876  O   GLY A 129      43.649  22.072  49.381  1.00 32.93           O
ATOM   1877  H   GLY A 129      41.202  22.411  45.936  1.00 31.26           H
ATOM   1878  HA2 GLY A 129      41.934  23.730  48.428  1.00 35.12           H
ATOM   1879  HA3 GLY A 129      41.141  22.164  48.146  1.00 35.12           H
ATOM   1880  N   GLY A 130      43.901  21.405  47.248  1.00 30.46           N
ATOM   1881  CA  GLY A 130      45.110  20.622  47.514  1.00 35.44           C
ATOM   1882  C   GLY A 130      46.185  21.438  48.246  1.00 35.63           C
ATOM   1883  O   GLY A 130      46.577  21.042  49.347  1.00 40.50           O
ATOM   1884  H   GLY A 130      43.532  21.423  46.307  1.00 36.55           H
ATOM   1885  HA2 GLY A 130      44.846  19.783  48.154  1.00 42.52           H
ATOM   1886  HA3 GLY A 130      45.517  20.230  46.583  1.00 42.52           H
ATOM   1887  N   PRO A 131      46.625  22.586  47.701  1.00 38.34           N
ATOM   1888  CA  PRO A 131      47.592  23.460  48.357  1.00 36.19           C
ATOM   1889  C   PRO A 131      46.966  24.439  49.366  1.00 42.27           C
ATOM   1890  O   PRO A 131      47.678  25.236  49.974  1.00 37.61           O
ATOM   1891  CB  PRO A 131      48.215  24.274  47.206  1.00 43.39           C
ATOM   1892  CG  PRO A 131      47.810  23.546  45.931  1.00 51.88           C
ATOM   1893  CD  PRO A 131      46.445  23.001  46.320  1.00 36.31           C
ATOM   1894  HA  PRO A 131      48.403  22.870  48.785  1.00 43.43           H
ATOM   1895  HB2 PRO A 131      47.731  25.251  47.182  1.00 52.07           H
ATOM   1896  HB3 PRO A 131      49.294  24.404  47.288  1.00 52.07           H
ATOM   1897  HG2 PRO A 131      47.716  24.230  45.086  1.00 62.26           H
ATOM   1898  HG3 PRO A 131      48.522  22.747  45.713  1.00 62.26           H
ATOM   1899  HD2 PRO A 131      45.677  23.772  46.260  1.00 43.57           H
ATOM   1900  HD3 PRO A 131      46.215  22.161  45.663  1.00 43.57           H
ATOM   1901  N   ARG A 132      45.632  24.437  49.492  1.00 40.55           N
ATOM   1902  CA  ARG A 132      44.877  25.420  50.276  1.00 34.54           C
ATOM   1903  C   ARG A 132      43.822  24.660  51.088  1.00 37.49           C
ATOM   1904  O   ARG A 132      42.638  24.781  50.775  1.00 31.16           O
ATOM   1905  CB  ARG A 132      44.233  26.465  49.348  1.00 35.63           C
ATOM   1906  CG  ARG A 132      45.181  27.091  48.327  1.00 44.82           C
ATOM   1907  CD  ARG A 132      44.372  27.908  47.318  1.00 48.07           C
ATOM   1908  NE  ARG A 132      45.189  28.331  46.169  1.00 58.62           N
ATOM   1909  CZ  ARG A 132      45.769  27.508  45.286  1.00 56.15           C
ATOM   1910  NH1 ARG A 132      45.310  26.279  45.030  1.00 42.15           N
ATOM   1911  NH2 ARG A 132      46.842  27.944  44.636  1.00 52.04           N1+
ATOM   1912  H   ARG A 132      45.101  23.735  48.994  1.00 48.66           H
ATOM   1913  HA  ARG A 132      45.542  25.933  50.972  1.00 41.44           H
ATOM   1914  HB2 ARG A 132      43.422  25.994  48.790  1.00 42.75           H
ATOM   1915  HB3 ARG A 132      43.811  27.259  49.964  1.00 42.75           H
ATOM   1916  HG2 ARG A 132      45.909  27.724  48.837  1.00 53.78           H
ATOM   1917  HG3 ARG A 132      45.705  26.309  47.783  1.00 53.78           H
ATOM   1918  HD2 ARG A 132      43.447  27.429  46.994  1.00 57.68           H
ATOM   1919  HD3 ARG A 132      44.101  28.815  47.860  1.00 57.68           H
ATOM   1920  HE  ARG A 132      45.620  29.236  46.271  1.00 70.34           H
ATOM   1921 HH11 ARG A 132      44.489  25.940  45.516  1.00 50.58           H
ATOM   1922 HH12 ARG A 132      45.767  25.690  44.351  1.00 50.58           H
ATOM   1923 HH21 ARG A 132      47.195  28.871  44.818  1.00 62.45           H
ATOM   1924 HH22 ARG A 132      47.292  27.348  43.958  1.00 62.45           H
ATOM   1925  N   PRO A 133      44.214  23.873  52.107  1.00 33.65           N
ATOM   1926  CA  PRO A 133      43.329  22.887  52.737  1.00 35.35           C
ATOM   1927  C   PRO A 133      42.187  23.466  53.582  1.00 32.97           C
ATOM   1928  O   PRO A 133      41.287  22.713  53.944  1.00 31.13           O
ATOM   1929  CB  PRO A 133      44.237  22.055  53.661  1.00 37.60           C
ATOM   1930  CG  PRO A 133      45.643  22.341  53.174  1.00 39.20           C
ATOM   1931  CD  PRO A 133      45.548  23.776  52.673  1.00 40.98           C
ATOM   1932  HA  PRO A 133      42.962  22.199  51.972  1.00 42.42           H
ATOM   1933  HB2 PRO A 133      44.151  22.469  54.668  1.00 45.12           H
ATOM   1934  HB3 PRO A 133      43.999  20.991  53.678  1.00 45.12           H
ATOM   1935  HG2 PRO A 133      46.365  22.276  53.985  1.00 47.04           H
ATOM   1936  HG3 PRO A 133      45.897  21.649  52.369  1.00 47.04           H
ATOM   1937  HD2 PRO A 133      45.646  24.477  53.501  1.00 49.17           H
ATOM   1938  HD3 PRO A 133      46.333  23.918  51.936  1.00 49.17           H
ATOM   1939  N   THR A 134      42.238  24.761  53.932  1.00 28.65           N
ATOM   1940  CA  THR A 134      41.209  25.432  54.733  1.00 32.38           C
ATOM   1941  C   THR A 134      40.356  26.366  53.861  1.00 28.32           C
ATOM   1942  O   THR A 134      39.421  26.965  54.387  1.00 26.22           O
ATOM   1943  CB  THR A 134      41.836  26.200  55.917  1.00 33.67           C
ATOM   1944  OG1 THR A 134      42.652  27.260  55.487  1.00 32.32           O
ATOM   1945  CG2 THR A 134      42.644  25.279  56.845  1.00 40.38           C
ATOM   1946  H   THR A 134      43.020  25.317  53.615  1.00 34.38           H
ATOM   1947  HA  THR A 134      40.539  24.690  55.165  1.00 38.85           H
ATOM   1948  HB  THR A 134      41.032  26.624  56.515  1.00 40.41           H
ATOM   1949  HG1 THR A 134      42.093  27.904  55.043  1.00 38.79           H
ATOM   1950 HG21 THR A 134      43.011  25.853  57.702  1.00 48.46           H
ATOM   1951 HG22 THR A 134      42.009  24.466  57.208  1.00 48.46           H
ATOM   1952 HG23 THR A 134      43.509  24.864  56.319  1.00 48.46           H
ATOM   1953  N   HIS A 135      40.686  26.540  52.577  1.00 27.68           N
ATOM   1954  CA  HIS A 135      40.003  27.485  51.701  1.00 28.67           C
ATOM   1955  C   HIS A 135      38.484  27.269  51.644  1.00 26.78           C
ATOM   1956  O   HIS A 135      37.716  28.202  51.871  1.00 24.92           O
ATOM   1957  CB  HIS A 135      40.570  27.396  50.279  1.00 25.87           C
ATOM   1958  CG  HIS A 135      39.824  28.293  49.315  1.00 26.71           C
ATOM   1959  ND1 HIS A 135      39.752  29.663  49.347  1.00 31.03           N
ATOM   1960  CD2 HIS A 135      38.967  27.878  48.331  1.00 25.85           C
ATOM   1961  CE1 HIS A 135      38.878  30.055  48.411  1.00 28.68           C
ATOM   1962  NE2 HIS A 135      38.424  29.003  47.723  1.00 26.60           N
ATOM   1963  H   HIS A 135      41.455  26.015  52.187  1.00 33.22           H
ATOM   1964  HA  HIS A 135      40.190  28.493  52.071  1.00 34.41           H
ATOM   1965  HB2 HIS A 135      40.495  26.368  49.915  1.00 31.05           H
ATOM   1966  HB3 HIS A 135      41.618  27.686  50.283  1.00 31.05           H
ATOM   1967  HD1 HIS A 135      40.210  30.262  50.015  1.00 37.23           H
ATOM   1968  HD2 HIS A 135      38.720  26.849  48.103  1.00 31.02           H
ATOM   1969  HE1 HIS A 135      38.529  31.061  48.278  1.00 34.41           H
ATOM   1970  N   PHE A 136      38.047  26.053  51.302  1.00 25.85           N
ATOM   1971  CA  PHE A 136      36.624  25.804  51.105  1.00 22.89           C
ATOM   1972  C   PHE A 136      35.837  25.715  52.413  1.00 24.39           C
ATOM   1973  O   PHE A 136      34.639  25.970  52.382  1.00 23.71           O
ATOM   1974  CB  PHE A 136      36.405  24.582  50.229  1.00 21.82           C
ATOM   1975  CG  PHE A 136      36.792  24.817  48.777  1.00 23.64           C
ATOM   1976  CD1 PHE A 136      37.859  24.101  48.205  1.00 25.99           C
ATOM   1977  CD2 PHE A 136      36.079  25.749  48.003  1.00 26.57           C
ATOM   1978  CE1 PHE A 136      38.184  24.295  46.860  1.00 24.03           C
ATOM   1979  CE2 PHE A 136      36.395  25.920  46.644  1.00 24.41           C
ATOM   1980  CZ  PHE A 136      37.453  25.203  46.077  1.00 27.68           C
ATOM   1981  H   PHE A 136      38.704  25.314  51.095  1.00 31.02           H
ATOM   1982  HA  PHE A 136      36.215  26.650  50.557  1.00 27.47           H
ATOM   1983  HB2 PHE A 136      36.976  23.750  50.638  1.00 26.18           H
ATOM   1984  HB3 PHE A 136      35.344  24.326  50.258  1.00 26.18           H
ATOM   1985  HD1 PHE A 136      38.418  23.386  48.788  1.00 31.18           H
ATOM   1986  HD2 PHE A 136      35.268  26.315  48.439  1.00 31.89           H
ATOM   1987  HE1 PHE A 136      38.985  23.716  46.427  1.00 28.84           H
ATOM   1988  HE2 PHE A 136      35.844  26.624  46.047  1.00 29.29           H
ATOM   1989  HZ  PHE A 136      37.691  25.343  45.033  1.00 33.22           H
ATOM   1990  N   ALA A 137      36.471  25.368  53.545  1.00 26.43           N
ATOM   1991  CA  ALA A 137      35.890  25.547  54.872  1.00 28.14           C
ATOM   1992  C   ALA A 137      35.541  27.022  55.080  1.00 26.42           C
ATOM   1993  O   ALA A 137      34.459  27.324  55.560  1.00 22.67           O
ATOM   1994  CB  ALA A 137      36.863  25.051  55.952  1.00 22.02           C
ATOM   1995  H   ALA A 137      37.442  25.098  53.500  1.00 31.71           H
ATOM   1996  HA  ALA A 137      34.973  24.962  54.934  1.00 33.77           H
ATOM   1997  HB1 ALA A 137      36.419  25.198  56.935  1.00 26.42           H
ATOM   1998  HB2 ALA A 137      37.068  23.994  55.797  1.00 26.42           H
ATOM   1999  HB3 ALA A 137      37.798  25.606  55.904  1.00 26.42           H
ATOM   2000  N   GLY A 138      36.422  27.943  54.668  1.00 25.86           N
ATOM   2001  CA  GLY A 138      36.154  29.381  54.718  1.00 24.48           C
ATOM   2002  C   GLY A 138      34.964  29.790  53.853  1.00 23.76           C
ATOM   2003  O   GLY A 138      34.115  30.567  54.292  1.00 22.55           O
ATOM   2004  H   GLY A 138      37.300  27.635  54.275  1.00 31.03           H
ATOM   2005  HA2 GLY A 138      35.904  29.643  55.737  1.00 29.38           H
ATOM   2006  HA3 GLY A 138      37.036  29.936  54.407  1.00 29.38           H
ATOM   2007  N   VAL A 139      34.905  29.282  52.629  1.00 22.16           N
ATOM   2008  CA  VAL A 139      33.873  29.660  51.670  1.00 22.92           C
ATOM   2009  C   VAL A 139      32.487  29.148  52.177  1.00 25.02           C
ATOM   2010  O   VAL A 139      31.522  29.883  52.201  1.00 22.06           O
ATOM   2011  CB  VAL A 139      34.162  29.006  50.287  1.00 23.46           C
ATOM   2012  CG1 VAL A 139      32.955  29.167  49.378  1.00 23.66           C
ATOM   2013  CG2 VAL A 139      35.423  29.602  49.625  1.00 24.11           C
ATOM   2014  H   VAL A 139      35.625  28.663  52.341  1.00 26.59           H
ATOM   2015  HA  VAL A 139      33.819  30.780  51.553  1.00 27.50           H
ATOM   2016  HB  VAL A 139      34.345  27.915  50.442  1.00 28.15           H
ATOM   2017 HG11 VAL A 139      33.207  28.882  48.342  1.00 28.39           H
ATOM   2018 HG12 VAL A 139      32.097  28.571  49.693  1.00 28.39           H
ATOM   2019 HG13 VAL A 139      32.634  30.218  49.305  1.00 28.39           H
ATOM   2020 HG21 VAL A 139      35.642  29.093  48.680  1.00 28.93           H
ATOM   2021 HG22 VAL A 139      35.268  30.664  49.371  1.00 28.93           H
ATOM   2022 HG23 VAL A 139      36.305  29.543  50.257  1.00 28.93           H
ATOM   2023  N   LEU A 140      32.431  27.858  52.558  1.00 21.66           N
ATOM   2024  CA  LEU A 140      31.209  27.187  52.996  1.00 21.68           C
ATOM   2025  C   LEU A 140      30.704  27.762  54.317  1.00 22.76           C
ATOM   2026  O   LEU A 140      29.489  27.865  54.475  1.00 22.89           O
ATOM   2027  CB  LEU A 140      31.333  25.648  53.089  1.00 24.91           C
ATOM   2028  CG  LEU A 140      31.507  24.860  51.770  1.00 28.27           C
ATOM   2029  CD1 LEU A 140      31.213  23.368  52.014  1.00 25.48           C
ATOM   2030  CD2 LEU A 140      30.639  25.399  50.638  1.00 32.15           C
ATOM   2031  H   LEU A 140      33.272  27.304  52.511  1.00 25.99           H
ATOM   2032  HA  LEU A 140      30.439  27.410  52.258  1.00 26.02           H
ATOM   2033  HB2 LEU A 140      32.148  25.392  53.766  1.00 29.89           H
ATOM   2034  HB3 LEU A 140      30.413  25.293  53.550  1.00 29.89           H
ATOM   2035  HG  LEU A 140      32.544  24.935  51.449  1.00 33.92           H
ATOM   2036 HD11 LEU A 140      31.417  22.798  51.107  1.00 30.58           H
ATOM   2037 HD12 LEU A 140      31.846  22.986  52.811  1.00 30.58           H
ATOM   2038 HD13 LEU A 140      30.176  23.224  52.308  1.00 30.58           H
ATOM   2039 HD21 LEU A 140      30.735  24.758  49.764  1.00 38.58           H
ATOM   2040 HD22 LEU A 140      29.596  25.429  50.947  1.00 38.58           H
ATOM   2041 HD23 LEU A 140      30.974  26.398  50.360  1.00 38.58           H
ATOM   2042  N   THR A 141      31.598  28.118  55.255  1.00 22.23           N
ATOM   2043  CA  THR A 141      31.192  28.756  56.515  1.00 24.14           C
ATOM   2044  C   THR A 141      30.518  30.088  56.210  1.00 22.35           C
ATOM   2045  O   THR A 141      29.422  30.353  56.693  1.00 22.09           O
ATOM   2046  CB  THR A 141      32.386  28.920  57.475  1.00 22.19           C
ATOM   2047  OG1 THR A 141      32.952  27.674  57.833  1.00 23.29           O
ATOM   2048  CG2 THR A 141      31.973  29.615  58.778  1.00 24.67           C
ATOM   2049  H   THR A 141      32.587  28.025  55.068  1.00 26.67           H
ATOM   2050  HA  THR A 141      30.463  28.100  56.986  1.00 28.96           H
ATOM   2051  HB  THR A 141      33.147  29.523  56.975  1.00 26.63           H
ATOM   2052  HG1 THR A 141      33.363  27.301  57.047  1.00 27.94           H
ATOM   2053 HG21 THR A 141      32.836  29.687  59.442  1.00 29.61           H
ATOM   2054 HG22 THR A 141      31.611  30.622  58.572  1.00 29.61           H
ATOM   2055 HG23 THR A 141      31.200  29.034  59.281  1.00 29.61           H
ATOM   2056  N   VAL A 142      31.159  30.943  55.406  1.00 22.27           N
ATOM   2057  CA  VAL A 142      30.582  32.251  55.149  1.00 22.22           C
ATOM   2058  C   VAL A 142      29.277  32.159  54.324  1.00 23.85           C
ATOM   2059  O   VAL A 142      28.329  32.892  54.565  1.00 25.18           O
ATOM   2060  CB  VAL A 142      31.586  33.236  54.498  1.00 24.43           C
ATOM   2061  CG1 VAL A 142      31.658  33.102  52.979  1.00 22.70           C
ATOM   2062  CG2 VAL A 142      31.174  34.653  54.901  1.00 23.81           C
ATOM   2063  H   VAL A 142      31.997  30.663  54.958  1.00 26.72           H
ATOM   2064  HA  VAL A 142      30.258  32.705  56.135  1.00 26.66           H
ATOM   2065  HB  VAL A 142      32.586  33.014  54.940  1.00 29.32           H
ATOM   2066 HG11 VAL A 142      32.415  33.771  52.545  1.00 27.24           H
ATOM   2067 HG12 VAL A 142      31.906  32.083  52.659  1.00 27.24           H
ATOM   2068 HG13 VAL A 142      30.714  33.383  52.495  1.00 27.24           H
ATOM   2069 HG21 VAL A 142      31.755  35.394  54.343  1.00 28.57           H
ATOM   2070 HG22 VAL A 142      30.119  34.854  54.665  1.00 28.57           H
ATOM   2071 HG23 VAL A 142      31.327  34.841  55.965  1.00 28.57           H
ATOM   2072  N   VAL A 143      29.196  31.172  53.352  1.00 23.34           N
ATOM   2073  CA  VAL A 143      27.985  31.039  52.532  1.00 22.61           C
ATOM   2074  C   VAL A 143      26.830  30.549  53.417  1.00 22.79           C
ATOM   2075  O   VAL A 143      25.739  31.047  53.306  1.00 21.69           O
ATOM   2076  CB  VAL A 143      28.217  30.099  51.319  1.00 24.70           C
ATOM   2077  CG1 VAL A 143      26.886  29.701  50.676  1.00 24.01           C
ATOM   2078  CG2 VAL A 143      29.104  30.803  50.288  1.00 21.65           C
ATOM   2079  H   VAL A 143      30.008  30.606  53.090  1.00 28.01           H
ATOM   2080  HA  VAL A 143      27.680  32.062  52.158  1.00 27.13           H
ATOM   2081  HB  VAL A 143      28.743  29.177  51.675  1.00 29.64           H
ATOM   2082 HG11 VAL A 143      27.054  29.100  49.775  1.00 28.81           H
ATOM   2083 HG12 VAL A 143      26.270  29.096  51.350  1.00 28.81           H
ATOM   2084 HG13 VAL A 143      26.293  30.581  50.400  1.00 28.81           H
ATOM   2085 HG21 VAL A 143      29.288  30.158  49.424  1.00 25.98           H
ATOM   2086 HG22 VAL A 143      28.667  31.738  49.924  1.00 25.98           H
ATOM   2087 HG23 VAL A 143      30.091  31.043  50.721  1.00 25.98           H
ATOM   2088  N   LEU A 144      27.125  29.609  54.336  1.00 22.93           N
ATOM   2089  CA  LEU A 144      26.132  29.154  55.309  1.00 19.44           C
ATOM   2090  C   LEU A 144      25.582  30.354  56.074  1.00 22.58           C
ATOM   2091  O   LEU A 144      24.367  30.527  56.131  1.00 23.66           O
ATOM   2092  CB  LEU A 144      26.690  28.029  56.202  1.00 21.39           C
ATOM   2093  CG  LEU A 144      25.689  27.582  57.283  1.00 27.35           C
ATOM   2094  CD1 LEU A 144      24.422  26.972  56.644  1.00 26.07           C
ATOM   2095  CD2 LEU A 144      26.334  26.546  58.205  1.00 22.89           C
ATOM   2096  H   LEU A 144      28.063  29.243  54.402  1.00 27.51           H
ATOM   2097  HA  LEU A 144      25.315  28.728  54.725  1.00 23.33           H
ATOM   2098  HB2 LEU A 144      26.944  27.175  55.576  1.00 25.67           H
ATOM   2099  HB3 LEU A 144      27.603  28.376  56.686  1.00 25.67           H
ATOM   2100  HG  LEU A 144      25.400  28.440  57.890  1.00 32.82           H
ATOM   2101 HD11 LEU A 144      23.751  26.624  57.430  1.00 31.28           H
ATOM   2102 HD12 LEU A 144      23.889  27.714  56.051  1.00 31.28           H
ATOM   2103 HD13 LEU A 144      24.696  26.126  56.011  1.00 31.28           H
ATOM   2104 HD21 LEU A 144      25.627  26.265  58.984  1.00 27.47           H
ATOM   2105 HD22 LEU A 144      26.600  25.657  57.634  1.00 27.47           H
ATOM   2106 HD23 LEU A 144      27.231  26.965  58.659  1.00 27.47           H
ATOM   2107  N   LYS A 145      26.459  31.217  56.605  1.00 24.01           N
ATOM   2108  CA  LYS A 145      26.047  32.361  57.408  1.00 22.51           C
ATOM   2109  C   LYS A 145      25.208  33.333  56.576  1.00 22.57           C
ATOM   2110  O   LYS A 145      24.178  33.799  57.031  1.00 23.25           O
ATOM   2111  CB  LYS A 145      27.272  33.065  58.015  1.00 19.75           C
ATOM   2112  CG  LYS A 145      27.971  32.183  59.062  1.00 19.68           C
ATOM   2113  CD  LYS A 145      29.383  32.700  59.404  1.00 22.49           C
ATOM   2114  CE  LYS A 145      29.387  34.137  59.911  1.00 25.92           C
ATOM   2115  NZ  LYS A 145      28.678  34.268  61.184  1.00 23.58           N1+
ATOM   2116  H   LYS A 145      27.449  31.049  56.480  1.00 28.81           H
ATOM   2117  HA  LYS A 145      25.422  32.004  58.229  1.00 27.02           H
ATOM   2118  HB2 LYS A 145      27.975  33.333  57.226  1.00 23.70           H
ATOM   2119  HB3 LYS A 145      26.936  33.983  58.496  1.00 23.70           H
ATOM   2120  HG2 LYS A 145      27.355  32.143  59.956  1.00 23.61           H
ATOM   2121  HG3 LYS A 145      28.083  31.169  58.690  1.00 23.61           H
ATOM   2122  HD2 LYS A 145      29.822  32.052  60.165  1.00 26.99           H
ATOM   2123  HD3 LYS A 145      30.007  32.648  58.513  1.00 26.99           H
ATOM   2124  HE2 LYS A 145      30.421  34.465  60.038  1.00 31.10           H
ATOM   2125  HE3 LYS A 145      28.905  34.775  59.169  1.00 31.10           H
ATOM   2126  HZ1 LYS A 145      28.732  35.220  61.520  1.00 28.29           H
ATOM   2127  HZ2 LYS A 145      27.710  33.998  61.077  1.00 28.29           H
ATOM   2128  HZ3 LYS A 145      29.108  33.654  61.865  1.00 28.29           H
ATOM   2129  N   LEU A 146      25.631  33.629  55.346  1.00 22.09           N
ATOM   2130  CA  LEU A 146      24.913  34.518  54.454  1.00 21.39           C
ATOM   2131  C   LEU A 146      23.503  33.988  54.137  1.00 22.28           C
ATOM   2132  O   LEU A 146      22.566  34.784  54.133  1.00 23.62           O
ATOM   2133  CB  LEU A 146      25.715  34.736  53.155  1.00 22.16           C
ATOM   2134  CG  LEU A 146      26.987  35.588  53.333  1.00 21.85           C
ATOM   2135  CD1 LEU A 146      27.816  35.503  52.050  1.00 24.16           C
ATOM   2136  CD2 LEU A 146      26.663  37.045  53.692  1.00 25.61           C
ATOM   2137  H   LEU A 146      26.484  33.209  55.009  1.00 26.51           H
ATOM   2138  HA  LEU A 146      24.795  35.473  54.963  1.00 25.67           H
ATOM   2139  HB2 LEU A 146      25.992  33.757  52.762  1.00 26.59           H
ATOM   2140  HB3 LEU A 146      25.073  35.216  52.416  1.00 26.59           H
ATOM   2141  HG  LEU A 146      27.575  35.195  54.159  1.00 26.21           H
ATOM   2142 HD11 LEU A 146      28.765  36.021  52.193  1.00 28.99           H
ATOM   2143 HD12 LEU A 146      28.026  34.460  51.810  1.00 28.99           H
ATOM   2144 HD13 LEU A 146      27.268  35.967  51.230  1.00 28.99           H
ATOM   2145 HD21 LEU A 146      27.582  37.632  53.733  1.00 30.73           H
ATOM   2146 HD22 LEU A 146      25.986  37.487  52.961  1.00 30.73           H
ATOM   2147 HD23 LEU A 146      26.207  37.066  54.679  1.00 30.73           H
ATOM   2148  N   LEU A 147      23.363  32.677  53.898  1.00 25.11           N
ATOM   2149  CA  LEU A 147      22.070  32.036  53.657  1.00 27.11           C
ATOM   2150  C   LEU A 147      21.150  32.136  54.877  1.00 28.41           C
ATOM   2151  O   LEU A 147      19.945  32.332  54.721  1.00 26.31           O
ATOM   2152  CB  LEU A 147      22.253  30.567  53.250  1.00 24.82           C
ATOM   2153  CG  LEU A 147      22.914  30.335  51.888  1.00 25.08           C
ATOM   2154  CD1 LEU A 147      23.238  28.839  51.697  1.00 23.84           C
ATOM   2155  CD2 LEU A 147      22.015  30.824  50.753  1.00 24.86           C
ATOM   2156  H   LEU A 147      24.184  32.088  53.911  1.00 30.14           H
ATOM   2157  HA  LEU A 147      21.584  32.564  52.838  1.00 32.53           H
ATOM   2158  HB2 LEU A 147      22.861  30.082  54.015  1.00 29.78           H
ATOM   2159  HB3 LEU A 147      21.280  30.072  53.256  1.00 29.78           H
ATOM   2160  HG  LEU A 147      23.833  30.908  51.824  1.00 30.10           H
ATOM   2161 HD11 LEU A 147      23.749  28.695  50.747  1.00 28.61           H
ATOM   2162 HD12 LEU A 147      23.885  28.491  52.502  1.00 28.61           H
ATOM   2163 HD13 LEU A 147      22.322  28.248  51.697  1.00 28.61           H
ATOM   2164 HD21 LEU A 147      22.480  30.591  49.798  1.00 29.83           H
ATOM   2165 HD22 LEU A 147      21.040  30.341  50.811  1.00 29.83           H
ATOM   2166 HD23 LEU A 147      21.884  31.901  50.815  1.00 29.83           H
ATOM   2167  N   GLN A 148      21.702  31.992  56.085  1.00 24.84           N
ATOM   2168  CA  GLN A 148      20.921  32.104  57.320  1.00 23.84           C
ATOM   2169  C   GLN A 148      20.528  33.550  57.608  1.00 28.41           C
ATOM   2170  O   GLN A 148      19.420  33.778  58.088  1.00 26.13           O
ATOM   2171  CB  GLN A 148      21.705  31.471  58.463  1.00 21.50           C
ATOM   2172  CG  GLN A 148      22.000  29.987  58.224  1.00 26.47           C
ATOM   2173  CD  GLN A 148      20.769  29.117  58.097  1.00 33.40           C
ATOM   2174  OE1 GLN A 148      19.777  29.321  58.778  1.00 33.66           O
ATOM   2175  NE2 GLN A 148      20.843  28.115  57.233  1.00 41.34           N
ATOM   2176  H   GLN A 148      22.691  31.800  56.162  1.00 29.81           H
ATOM   2177  HA  GLN A 148      19.998  31.537  57.188  1.00 28.60           H
ATOM   2178  HB2 GLN A 148      22.653  31.999  58.570  1.00 25.80           H
ATOM   2179  HB3 GLN A 148      21.146  31.579  59.390  1.00 25.80           H
ATOM   2180  HG2 GLN A 148      22.589  29.839  57.338  1.00 31.77           H
ATOM   2181  HG3 GLN A 148      22.585  29.628  59.065  1.00 31.77           H
ATOM   2182 HE21 GLN A 148      21.676  27.989  56.680  1.00 49.60           H
ATOM   2183 HE22 GLN A 148      20.055  27.490  57.127  1.00 49.60           H
ATOM   2184  N   ILE A 149      21.393  34.532  57.310  1.00 25.06           N
ATOM   2185  CA  ILE A 149      21.106  35.957  57.499  1.00 26.81           C
ATOM   2186  C   ILE A 149      19.997  36.405  56.541  1.00 26.93           C
ATOM   2187  O   ILE A 149      19.042  37.077  56.948  1.00 27.18           O
ATOM   2188  CB  ILE A 149      22.391  36.804  57.340  1.00 26.60           C
ATOM   2189  CG1 ILE A 149      23.407  36.539  58.477  1.00 24.12           C
ATOM   2190  CG2 ILE A 149      22.052  38.302  57.270  1.00 23.01           C
ATOM   2191  CD1 ILE A 149      24.806  37.059  58.149  1.00 22.48           C
ATOM   2192  H   ILE A 149      22.298  34.279  56.935  1.00 30.07           H
ATOM   2193  HA  ILE A 149      20.753  36.097  58.521  1.00 32.17           H
ATOM   2194  HB  ILE A 149      22.855  36.525  56.393  1.00 31.92           H
ATOM   2195 HG12 ILE A 149      23.056  37.015  59.391  1.00 28.94           H
ATOM   2196 HG13 ILE A 149      23.477  35.475  58.680  1.00 28.94           H
ATOM   2197 HG21 ILE A 149      22.954  38.907  57.189  1.00 27.61           H
ATOM   2198 HG22 ILE A 149      21.452  38.505  56.386  1.00 27.61           H
ATOM   2199 HG23 ILE A 149      21.501  38.606  58.160  1.00 27.61           H
ATOM   2200 HD11 ILE A 149      25.487  36.790  58.954  1.00 26.98           H
ATOM   2201 HD12 ILE A 149      25.163  36.597  57.228  1.00 26.98           H
ATOM   2202 HD13 ILE A 149      24.814  38.140  58.035  1.00 26.98           H
ATOM   2203  N   VAL A 150      20.164  36.099  55.252  1.00 29.18           N
ATOM   2204  CA  VAL A 150      19.328  36.632  54.181  1.00 30.59           C
ATOM   2205  C   VAL A 150      18.116  35.738  53.944  1.00 30.59           C
ATOM   2206  O   VAL A 150      17.086  36.252  53.541  1.00 30.44           O
ATOM   2207  CB  VAL A 150      20.168  36.854  52.901  1.00 26.57           C
ATOM   2208  CG1 VAL A 150      19.309  37.267  51.696  1.00 27.11           C
ATOM   2209  CG2 VAL A 150      21.242  37.913  53.161  1.00 25.36           C
ATOM   2210  H   VAL A 150      20.975  35.559  54.982  1.00 35.02           H
ATOM   2211  HA  VAL A 150      18.954  37.607  54.493  1.00 36.71           H
ATOM   2212  HB  VAL A 150      20.662  35.917  52.640  1.00 31.88           H
ATOM   2213 HG11 VAL A 150      19.943  37.446  50.827  1.00 32.54           H
ATOM   2214 HG12 VAL A 150      18.611  36.473  51.433  1.00 32.54           H
ATOM   2215 HG13 VAL A 150      18.760  38.181  51.926  1.00 32.54           H
ATOM   2216 HG21 VAL A 150      21.837  38.070  52.260  1.00 30.44           H
ATOM   2217 HG22 VAL A 150      20.776  38.856  53.450  1.00 30.44           H
ATOM   2218 HG23 VAL A 150      21.918  37.589  53.953  1.00 30.44           H
ATOM   2219  N   ARG A 151      18.220  34.420  54.151  1.00 24.84           N
ATOM   2220  CA  ARG A 151      17.160  33.435  53.908  1.00 26.17           C
ATOM   2221  C   ARG A 151      16.587  33.584  52.502  1.00 29.00           C
ATOM   2222  O   ARG A 151      15.379  33.773  52.361  1.00 26.89           O
ATOM   2223  CB  ARG A 151      16.065  33.520  54.996  1.00 32.63           C
ATOM   2224  CG  ARG A 151      16.495  32.938  56.350  1.00 43.64           C
ATOM   2225  CD  ARG A 151      15.785  33.641  57.527  1.00 54.61           C
ATOM   2226  NE  ARG A 151      16.688  34.603  58.166  1.00 60.35           N
ATOM   2227  CZ  ARG A 151      16.400  35.495  59.111  1.00 59.37           C
ATOM   2228  NH1 ARG A 151      15.156  35.865  59.410  1.00 56.50           N
ATOM   2229  NH2 ARG A 151      17.416  36.025  59.773  1.00 57.26           N1+
ATOM   2230  H   ARG A 151      19.097  34.064  54.500  1.00 29.81           H
ATOM   2231  HA  ARG A 151      17.593  32.435  53.944  1.00 31.41           H
ATOM   2232  HB2 ARG A 151      15.748  34.552  55.100  1.00 39.16           H
ATOM   2233  HB3 ARG A 151      15.206  32.927  54.679  1.00 39.16           H
ATOM   2234  HG2 ARG A 151      16.298  31.866  56.373  1.00 52.37           H
ATOM   2235  HG3 ARG A 151      17.569  33.072  56.461  1.00 52.37           H
ATOM   2236  HD2 ARG A 151      14.934  34.194  57.128  1.00 65.54           H
ATOM   2237  HD3 ARG A 151      15.410  32.924  58.259  1.00 65.54           H
ATOM   2238  HE  ARG A 151      17.672  34.408  58.041  1.00 72.42           H
ATOM   2239 HH11 ARG A 151      14.380  35.445  58.930  1.00 67.80           H
ATOM   2240 HH12 ARG A 151      15.000  36.532  60.151  1.00 67.80           H
ATOM   2241 HH21 ARG A 151      18.360  35.740  59.547  1.00 68.71           H
ATOM   2242 HH22 ARG A 151      17.247  36.703  60.500  1.00 68.71           H
ATOM   2243  N   PRO A 152      17.415  33.542  51.454  1.00 25.98           N
ATOM   2244  CA  PRO A 152      16.893  33.703  50.115  1.00 24.51           C
ATOM   2245  C   PRO A 152      16.142  32.443  49.668  1.00 28.38           C
ATOM   2246  O   PRO A 152      16.404  31.340  50.139  1.00 27.40           O
ATOM   2247  CB  PRO A 152      18.155  33.909  49.280  1.00 23.35           C
ATOM   2248  CG  PRO A 152      19.190  33.022  49.974  1.00 20.53           C
ATOM   2249  CD  PRO A 152      18.858  33.261  51.436  1.00 25.18           C
ATOM   2250  HA  PRO A 152      16.307  34.613  50.014  1.00 29.42           H
ATOM   2251  HB2 PRO A 152      18.038  33.690  48.224  1.00 28.02           H
ATOM   2252  HB3 PRO A 152      18.442  34.952  49.408  1.00 28.02           H
ATOM   2253  HG2 PRO A 152      19.060  31.984  49.674  1.00 24.64           H
ATOM   2254  HG3 PRO A 152      20.207  33.353  49.783  1.00 24.64           H
ATOM   2255  HD2 PRO A 152      19.106  32.354  51.989  1.00 30.22           H
ATOM   2256  HD3 PRO A 152      19.416  34.131  51.781  1.00 30.22           H
ATOM   2257  N   ASP A 153      15.230  32.603  48.712  1.00 27.69           N
ATOM   2258  CA  ASP A 153      14.632  31.497  47.969  1.00 28.36           C
ATOM   2259  C   ASP A 153      15.614  30.829  47.011  1.00 25.49           C
ATOM   2260  O   ASP A 153      15.612  29.602  46.883  1.00 26.70           O
ATOM   2261  CB  ASP A 153      13.391  31.990  47.207  1.00 30.89           C
ATOM   2262  CG  ASP A 153      12.324  32.427  48.210  1.00 42.73           C
ATOM   2263  OD1 ASP A 153      11.697  31.515  48.785  1.00 46.14           O
ATOM   2264  OD2 ASP A 153      12.163  33.651  48.405  1.00 47.08           O1-
ATOM   2265  H   ASP A 153      15.014  33.537  48.398  1.00 33.23           H
ATOM   2266  HA  ASP A 153      14.308  30.742  48.686  1.00 34.03           H
ATOM   2267  HB2 ASP A 153      13.674  32.824  46.567  1.00 37.07           H
ATOM   2268  HB3 ASP A 153      13.018  31.148  46.623  1.00 37.07           H
ATOM   2269  N   ARG A 154      16.465  31.628  46.350  1.00 26.59           N
ATOM   2270  CA  ARG A 154      17.497  31.125  45.448  1.00 25.48           C
ATOM   2271  C   ARG A 154      18.805  31.887  45.667  1.00 24.33           C
ATOM   2272  O   ARG A 154      18.787  33.069  45.989  1.00 26.14           O
ATOM   2273  CB  ARG A 154      17.074  31.245  43.971  1.00 27.20           C
ATOM   2274  CG  ARG A 154      15.629  30.819  43.684  1.00 28.43           C
ATOM   2275  CD  ARG A 154      15.319  30.794  42.192  1.00 29.56           C
ATOM   2276  NE  ARG A 154      13.921  30.382  42.012  1.00 34.38           N
ATOM   2277  CZ  ARG A 154      13.248  30.437  40.860  1.00 41.45           C
ATOM   2278  NH1 ARG A 154      13.840  30.802  39.735  1.00 39.15           N
ATOM   2279  NH2 ARG A 154      11.961  30.119  40.826  1.00 40.28           N1+
ATOM   2280  H   ARG A 154      16.433  32.626  46.517  1.00 31.90           H
ATOM   2281  HA  ARG A 154      17.664  30.075  45.676  1.00 30.58           H
ATOM   2282  HB2 ARG A 154      17.174  32.284  43.669  1.00 32.65           H
ATOM   2283  HB3 ARG A 154      17.760  30.659  43.358  1.00 32.65           H
ATOM   2284  HG2 ARG A 154      15.455  29.825  44.089  1.00 34.12           H
ATOM   2285  HG3 ARG A 154      14.944  31.513  44.170  1.00 34.12           H
ATOM   2286  HD2 ARG A 154      15.474  31.786  41.767  1.00 35.47           H
ATOM   2287  HD3 ARG A 154      15.975  30.077  41.695  1.00 35.47           H
ATOM   2288  HE  ARG A 154      13.429  30.076  42.836  1.00 41.26           H
ATOM   2289 HH11 ARG A 154      14.820  31.038  39.728  1.00 46.98           H
ATOM   2290 HH12 ARG A 154      13.309  30.857  38.873  1.00 46.98           H
ATOM   2291 HH21 ARG A 154      11.484  29.827  41.660  1.00 48.33           H
ATOM   2292 HH22 ARG A 154      11.465  30.177  39.942  1.00 48.33           H
ATOM   2293  N   VAL A 155      19.925  31.194  45.476  1.00 23.51           N
ATOM   2294  CA  VAL A 155      21.271  31.753  45.589  1.00 27.37           C
ATOM   2295  C   VAL A 155      22.023  31.455  44.299  1.00 24.06           C
ATOM   2296  O   VAL A 155      21.922  30.354  43.770  1.00 27.13           O
ATOM   2297  CB  VAL A 155      21.976  31.218  46.844  1.00 22.74           C
ATOM   2298  CG1 VAL A 155      22.236  29.699  46.783  1.00 24.71           C
ATOM   2299  CG2 VAL A 155      23.280  32.007  47.089  1.00 25.51           C
ATOM   2300  H   VAL A 155      19.854  30.230  45.176  1.00 28.21           H
ATOM   2301  HA  VAL A 155      21.192  32.831  45.703  1.00 32.85           H
ATOM   2302  HB  VAL A 155      21.324  31.406  47.699  1.00 27.28           H
ATOM   2303 HG11 VAL A 155      22.691  29.363  47.715  1.00 29.65           H
ATOM   2304 HG12 VAL A 155      21.300  29.157  46.646  1.00 29.65           H
ATOM   2305 HG13 VAL A 155      22.907  29.450  45.963  1.00 29.65           H
ATOM   2306 HG21 VAL A 155      23.759  31.645  47.999  1.00 30.61           H
ATOM   2307 HG22 VAL A 155      23.971  31.886  46.257  1.00 30.61           H
ATOM   2308 HG23 VAL A 155      23.054  33.064  47.212  1.00 30.61           H
ATOM   2309  N   PHE A 156      22.757  32.454  43.801  1.00 25.03           N
ATOM   2310  CA  PHE A 156      23.324  32.458  42.467  1.00 24.71           C
ATOM   2311  C   PHE A 156      24.838  32.457  42.555  1.00 24.50           C
ATOM   2312  O   PHE A 156      25.419  33.309  43.221  1.00 26.18           O
ATOM   2313  CB  PHE A 156      22.854  33.686  41.682  1.00 23.34           C
ATOM   2314  CG  PHE A 156      21.374  33.673  41.393  1.00 22.66           C
ATOM   2315  CD1 PHE A 156      20.457  34.048  42.398  1.00 24.69           C
ATOM   2316  CD2 PHE A 156      20.907  33.226  40.147  1.00 29.69           C
ATOM   2317  CE1 PHE A 156      19.086  33.876  42.182  1.00 28.02           C
ATOM   2318  CE2 PHE A 156      19.524  33.099  39.917  1.00 29.22           C
ATOM   2319  CZ  PHE A 156      18.621  33.393  40.946  1.00 28.48           C
ATOM   2320  H   PHE A 156      22.836  33.310  44.332  1.00 30.03           H
ATOM   2321  HA  PHE A 156      22.987  31.576  41.931  1.00 29.65           H
ATOM   2322  HB2 PHE A 156      23.109  34.574  42.253  1.00 28.01           H
ATOM   2323  HB3 PHE A 156      23.395  33.719  40.737  1.00 28.01           H
ATOM   2324  HD1 PHE A 156      20.804  34.408  43.351  1.00 29.63           H
ATOM   2325  HD2 PHE A 156      21.605  32.953  39.368  1.00 35.63           H
ATOM   2326  HE1 PHE A 156      18.393  34.103  42.972  1.00 33.62           H
ATOM   2327  HE2 PHE A 156      19.161  32.753  38.961  1.00 35.06           H
ATOM   2328  HZ  PHE A 156      17.563  33.260  40.784  1.00 34.17           H
ATOM   2329  N   PHE A 157      25.449  31.515  41.843  1.00 25.25           N
ATOM   2330  CA  PHE A 157      26.884  31.346  41.782  1.00 25.01           C
ATOM   2331  C   PHE A 157      27.272  31.119  40.314  1.00 27.58           C
ATOM   2332  O   PHE A 157      26.567  30.502  39.542  1.00 27.93           O
ATOM   2333  CB  PHE A 157      27.319  30.082  42.581  1.00 25.33           C
ATOM   2334  CG  PHE A 157      27.186  30.291  44.056  1.00 25.14           C
ATOM   2335  CD1 PHE A 157      26.081  29.759  44.728  1.00 25.63           C
ATOM   2336  CD2 PHE A 157      28.131  31.046  44.767  1.00 31.06           C
ATOM   2337  CE1 PHE A 157      25.907  29.998  46.086  1.00 26.28           C
ATOM   2338  CE2 PHE A 157      27.932  31.306  46.123  1.00 28.99           C
ATOM   2339  CZ  PHE A 157      26.818  30.793  46.788  1.00 29.62           C
ATOM   2340  H   PHE A 157      24.884  30.839  41.377  1.00 30.30           H
ATOM   2341  HA  PHE A 157      27.428  32.229  42.198  1.00 30.01           H
ATOM   2342  HB2 PHE A 157      26.680  29.239  42.255  1.00 30.39           H
ATOM   2343  HB3 PHE A 157      28.354  29.796  42.323  1.00 30.39           H
ATOM   2344  HD1 PHE A 157      25.354  29.170  44.172  1.00 30.75           H
ATOM   2345  HD2 PHE A 157      29.015  31.433  44.264  1.00 37.27           H
ATOM   2346  HE1 PHE A 157      25.058  29.566  46.610  1.00 31.54           H
ATOM   2347  HE2 PHE A 157      28.666  31.913  46.662  1.00 34.79           H
ATOM   2348  HZ  PHE A 157      26.671  30.990  47.848  1.00 35.54           H
ATOM   2349  N   GLY A 158      28.458  31.643  39.965  1.00 27.42           N
ATOM   2350  CA  GLY A 158      29.083  31.490  38.659  1.00 26.38           C
ATOM   2351  C   GLY A 158      29.657  30.095  38.470  1.00 27.46           C
ATOM   2352  O   GLY A 158      30.253  29.521  39.382  1.00 28.45           O
ATOM   2353  H   GLY A 158      28.986  32.153  40.662  1.00 32.90           H
ATOM   2354  HA2 GLY A 158      28.338  31.671  37.884  1.00 31.65           H
ATOM   2355  HA3 GLY A 158      29.887  32.217  38.558  1.00 31.65           H
ATOM   2356  N   GLU A 159      29.539  29.549  37.257  1.00 25.52           N
ATOM   2357  CA  GLU A 159      30.210  28.314  36.907  1.00 26.08           C
ATOM   2358  C   GLU A 159      31.739  28.433  36.808  1.00 29.71           C
ATOM   2359  O   GLU A 159      32.393  27.397  36.834  1.00 24.71           O
ATOM   2360  CB  GLU A 159      29.625  27.737  35.623  1.00 26.94           C
ATOM   2361  CG  GLU A 159      28.220  27.182  35.824  1.00 26.98           C
ATOM   2362  CD  GLU A 159      27.638  26.530  34.575  1.00 35.08           C
ATOM   2363  OE1 GLU A 159      28.367  26.422  33.568  1.00 29.52           O
ATOM   2364  OE2 GLU A 159      26.457  26.146  34.643  1.00 36.84           O1-
ATOM   2365  H   GLU A 159      29.009  30.028  36.543  1.00 30.62           H
ATOM   2366  HA  GLU A 159      30.006  27.594  37.702  1.00 31.30           H
ATOM   2367  HB2 GLU A 159      29.599  28.522  34.863  1.00 32.33           H
ATOM   2368  HB3 GLU A 159      30.275  26.932  35.275  1.00 32.33           H
ATOM   2369  HG2 GLU A 159      28.223  26.433  36.616  1.00 32.37           H
ATOM   2370  HG3 GLU A 159      27.530  27.947  36.179  1.00 32.37           H
ATOM   2371  N   LYS A 160      32.321  29.640  36.678  1.00 26.16           N
ATOM   2372  CA  LYS A 160      33.776  29.844  36.626  1.00 32.01           C
ATOM   2373  C   LYS A 160      34.484  29.144  37.790  1.00 26.38           C
ATOM   2374  O   LYS A 160      35.454  28.419  37.579  1.00 25.82           O
ATOM   2375  CB  LYS A 160      34.125  31.350  36.602  1.00 31.19           C
ATOM   2376  CG  LYS A 160      35.650  31.557  36.687  1.00 44.13           C
ATOM   2377  CD  LYS A 160      36.077  33.028  36.730  1.00 49.18           C
ATOM   2378  CE  LYS A 160      37.167  33.256  37.785  1.00 48.05           C
ATOM   2379  NZ  LYS A 160      36.632  33.385  39.149  1.00 42.57           N1+
ATOM   2380  H   LYS A 160      31.727  30.457  36.649  1.00 31.39           H
ATOM   2381  HA  LYS A 160      34.156  29.396  35.708  1.00 38.41           H
ATOM   2382  HB2 LYS A 160      33.740  31.806  35.690  1.00 37.43           H
ATOM   2383  HB3 LYS A 160      33.659  31.833  37.461  1.00 37.43           H
ATOM   2384  HG2 LYS A 160      36.042  31.075  37.582  1.00 52.96           H
ATOM   2385  HG3 LYS A 160      36.114  31.083  35.821  1.00 52.96           H
ATOM   2386  HD2 LYS A 160      36.486  33.298  35.756  1.00 59.02           H
ATOM   2387  HD3 LYS A 160      35.221  33.671  36.944  1.00 59.02           H
ATOM   2388  HE2 LYS A 160      37.911  32.460  37.745  1.00 57.66           H
ATOM   2389  HE3 LYS A 160      37.653  34.197  37.547  1.00 57.66           H
ATOM   2390  HZ1 LYS A 160      37.341  33.174  39.836  1.00 51.09           H
ATOM   2391  HZ2 LYS A 160      36.311  34.335  39.307  1.00 51.09           H
ATOM   2392  HZ3 LYS A 160      35.851  32.759  39.303  1.00 51.09           H
ATOM   2393  N   ASP A 161      33.981  29.348  39.008  1.00 26.71           N
ATOM   2394  CA  ASP A 161      34.472  28.655  40.187  1.00 25.33           C
ATOM   2395  C   ASP A 161      33.614  27.392  40.377  1.00 26.06           C
ATOM   2396  O   ASP A 161      32.763  27.324  41.260  1.00 22.80           O
ATOM   2397  CB  ASP A 161      34.482  29.611  41.383  1.00 27.21           C
ATOM   2398  CG  ASP A 161      35.416  30.795  41.090  1.00 29.47           C
ATOM   2399  OD1 ASP A 161      36.646  30.589  41.140  1.00 37.25           O
ATOM   2400  OD2 ASP A 161      34.884  31.872  40.756  1.00 33.94           O1-
ATOM   2401  H   ASP A 161      33.195  29.971  39.120  1.00 32.05           H
ATOM   2402  HA  ASP A 161      35.501  28.340  40.008  1.00 30.39           H
ATOM   2403  HB2 ASP A 161      33.469  29.973  41.563  1.00 32.66           H
ATOM   2404  HB3 ASP A 161      34.868  29.056  42.234  1.00 32.66           H
ATOM   2405  N   TYR A 162      33.830  26.398  39.499  1.00 26.35           N
ATOM   2406  CA  TYR A 162      32.963  25.243  39.387  1.00 26.27           C
ATOM   2407  C   TYR A 162      33.055  24.349  40.630  1.00 25.78           C
ATOM   2408  O   TYR A 162      32.031  23.850  41.101  1.00 22.83           O
ATOM   2409  CB  TYR A 162      33.312  24.469  38.106  1.00 26.54           C
ATOM   2410  CG  TYR A 162      32.348  23.345  37.806  1.00 23.36           C
ATOM   2411  CD1 TYR A 162      31.098  23.629  37.219  1.00 25.60           C
ATOM   2412  CD2 TYR A 162      32.675  22.033  38.192  1.00 24.51           C
ATOM   2413  CE1 TYR A 162      30.169  22.592  37.029  1.00 27.52           C
ATOM   2414  CE2 TYR A 162      31.759  20.990  37.982  1.00 27.11           C
ATOM   2415  CZ  TYR A 162      30.506  21.272  37.399  1.00 25.66           C
ATOM   2416  OH  TYR A 162      29.611  20.267  37.201  1.00 34.19           O
ATOM   2417  H   TYR A 162      34.567  26.500  38.813  1.00 31.62           H
ATOM   2418  HA  TYR A 162      31.940  25.608  39.295  1.00 31.53           H
ATOM   2419  HB2 TYR A 162      33.274  25.152  37.268  1.00 31.85           H
ATOM   2420  HB3 TYR A 162      34.327  24.079  38.178  1.00 31.85           H
ATOM   2421  HD1 TYR A 162      30.849  24.641  36.930  1.00 30.72           H
ATOM   2422  HD2 TYR A 162      33.627  21.829  38.647  1.00 29.41           H
ATOM   2423  HE1 TYR A 162      29.206  22.800  36.587  1.00 33.03           H
ATOM   2424  HE2 TYR A 162      32.017  19.981  38.262  1.00 32.54           H
ATOM   2425  HH  TYR A 162      29.917  19.429  37.563  1.00 41.02           H
ATOM   2426  N   GLN A 163      34.265  24.120  41.155  1.00 25.12           N
ATOM   2427  CA  GLN A 163      34.442  23.296  42.343  1.00 25.66           C
ATOM   2428  C   GLN A 163      33.719  23.916  43.545  1.00 22.22           C
ATOM   2429  O   GLN A 163      33.109  23.197  44.329  1.00 22.08           O
ATOM   2430  CB  GLN A 163      35.928  23.107  42.595  1.00 22.80           C
ATOM   2431  CG  GLN A 163      36.199  22.292  43.861  1.00 24.37           C
ATOM   2432  CD  GLN A 163      37.689  22.099  44.098  1.00 25.86           C
ATOM   2433  OE1 GLN A 163      38.538  22.837  43.575  1.00 25.01           O
ATOM   2434  NE2 GLN A 163      38.013  21.122  44.942  1.00 27.99           N
ATOM   2435  H   GLN A 163      35.074  24.588  40.768  1.00 30.14           H
ATOM   2436  HA  GLN A 163      34.003  22.318  42.152  1.00 30.80           H
ATOM   2437  HB2 GLN A 163      36.350  22.572  41.743  1.00 27.36           H
ATOM   2438  HB3 GLN A 163      36.408  24.083  42.684  1.00 27.36           H
ATOM   2439  HG2 GLN A 163      35.808  22.848  44.712  1.00 29.25           H
ATOM   2440  HG3 GLN A 163      35.695  21.325  43.799  1.00 29.25           H
ATOM   2441 HE21 GLN A 163      37.302  20.543  45.362  1.00 33.59           H
ATOM   2442 HE22 GLN A 163      38.986  20.978  45.173  1.00 33.59           H
ATOM   2443  N   GLN A 164      33.814  25.240  43.679  1.00 24.28           N
ATOM   2444  CA  GLN A 164      33.112  26.011  44.706  1.00 25.62           C
ATOM   2445  C   GLN A 164      31.590  25.777  44.586  1.00 27.32           C
ATOM   2446  O   GLN A 164      30.955  25.512  45.572  1.00 23.97           O
ATOM   2447  CB  GLN A 164      33.381  27.515  44.562  1.00 22.89           C
ATOM   2448  CG  GLN A 164      32.392  28.366  45.360  1.00 29.11           C
ATOM   2449  CD  GLN A 164      32.888  29.806  45.392  1.00 27.11           C
ATOM   2450  OE1 GLN A 164      33.747  30.146  46.197  1.00 26.11           O
ATOM   2451  NE2 GLN A 164      32.373  30.685  44.473  1.00 26.90           N
ATOM   2452  H   GLN A 164      34.349  25.730  43.000  1.00 29.13           H
ATOM   2453  HA  GLN A 164      33.435  25.672  45.733  1.00 30.74           H
ATOM   2454  HB2 GLN A 164      34.414  27.748  44.896  1.00 27.47           H
ATOM   2455  HB3 GLN A 164      33.352  27.834  43.511  1.00 27.47           H
ATOM   2456  HG2 GLN A 164      31.374  28.299  44.938  1.00 34.94           H
ATOM   2457  HG3 GLN A 164      32.322  27.996  46.407  1.00 34.94           H
ATOM   2458 HE21 GLN A 164      31.715  30.420  43.763  1.00 32.28           H
ATOM   2459 HE22 GLN A 164      32.678  31.685  44.489  1.00 32.28           H
ATOM   2460  N   LEU A 165      31.047  25.857  43.344  1.00 24.88           N
ATOM   2461  CA  LEU A 165      29.632  25.651  43.060  1.00 21.35           C
ATOM   2462  C   LEU A 165      29.205  24.247  43.511  1.00 23.58           C
ATOM   2463  O   LEU A 165      28.199  24.088  44.196  1.00 25.07           O
ATOM   2464  CB  LEU A 165      29.336  25.929  41.573  1.00 22.63           C
ATOM   2465  CG  LEU A 165      27.947  25.510  41.057  1.00 27.02           C
ATOM   2466  CD1 LEU A 165      26.773  26.235  41.730  1.00 28.75           C
ATOM   2467  CD2 LEU A 165      27.870  25.816  39.554  1.00 29.94           C
ATOM   2468  H   LEU A 165      31.654  26.090  42.571  1.00 29.85           H
ATOM   2469  HA  LEU A 165      29.071  26.380  43.646  1.00 25.63           H
ATOM   2470  HB2 LEU A 165      29.453  26.998  41.406  1.00 27.16           H
ATOM   2471  HB3 LEU A 165      30.084  25.420  40.972  1.00 27.16           H
ATOM   2472  HG  LEU A 165      27.813  24.435  41.185  1.00 32.43           H
ATOM   2473 HD11 LEU A 165      25.834  25.789  41.404  1.00 34.51           H
ATOM   2474 HD12 LEU A 165      26.841  26.152  42.815  1.00 34.51           H
ATOM   2475 HD13 LEU A 165      26.773  27.281  41.440  1.00 34.51           H
ATOM   2476 HD21 LEU A 165      26.916  25.478  39.149  1.00 35.92           H
ATOM   2477 HD22 LEU A 165      27.972  26.889  39.382  1.00 35.92           H
ATOM   2478 HD23 LEU A 165      28.672  25.294  39.028  1.00 35.92           H
ATOM   2479  N   VAL A 166      29.977  23.221  43.140  1.00 21.83           N
ATOM   2480  CA  VAL A 166      29.717  21.844  43.531  1.00 25.60           C
ATOM   2481  C   VAL A 166      29.697  21.713  45.051  1.00 24.65           C
ATOM   2482  O   VAL A 166      28.788  21.071  45.578  1.00 23.46           O
ATOM   2483  CB  VAL A 166      30.745  20.903  42.899  1.00 25.80           C
ATOM   2484  CG1 VAL A 166      30.593  19.469  43.417  1.00 21.89           C
ATOM   2485  CG2 VAL A 166      30.540  20.868  41.378  1.00 24.81           C
ATOM   2486  H   VAL A 166      30.824  23.419  42.625  1.00 26.20           H
ATOM   2487  HA  VAL A 166      28.732  21.567  43.153  1.00 30.72           H
ATOM   2488  HB  VAL A 166      31.754  21.252  43.116  1.00 30.96           H
ATOM   2489 HG11 VAL A 166      31.383  18.870  42.971  1.00 26.27           H
ATOM   2490 HG12 VAL A 166      30.716  19.420  44.498  1.00 26.27           H
ATOM   2491 HG13 VAL A 166      29.616  19.067  43.145  1.00 26.27           H
ATOM   2492 HG21 VAL A 166      31.298  20.234  40.924  1.00 29.77           H
ATOM   2493 HG22 VAL A 166      29.557  20.463  41.138  1.00 29.77           H
ATOM   2494 HG23 VAL A 166      30.614  21.861  40.946  1.00 29.77           H
ATOM   2495  N   LEU A 167      30.674  22.304  45.746  1.00 23.63           N
ATOM   2496  CA  LEU A 167      30.752  22.257  47.211  1.00 23.08           C
ATOM   2497  C   LEU A 167      29.571  22.959  47.860  1.00 24.33           C
ATOM   2498  O   LEU A 167      29.052  22.466  48.851  1.00 23.31           O
ATOM   2499  CB  LEU A 167      32.118  22.780  47.700  1.00 23.58           C
ATOM   2500  CG  LEU A 167      33.250  21.759  47.476  1.00 22.88           C
ATOM   2501  CD1 LEU A 167      34.632  22.423  47.600  1.00 25.01           C
ATOM   2502  CD2 LEU A 167      33.160  20.585  48.445  1.00 23.32           C
ATOM   2503  H   LEU A 167      31.382  22.827  45.252  1.00 28.35           H
ATOM   2504  HA  LEU A 167      30.684  21.212  47.501  1.00 27.69           H
ATOM   2505  HB2 LEU A 167      32.345  23.695  47.155  1.00 28.30           H
ATOM   2506  HB3 LEU A 167      32.069  23.030  48.762  1.00 28.30           H
ATOM   2507  HG  LEU A 167      33.160  21.358  46.468  1.00 27.45           H
ATOM   2508 HD11 LEU A 167      35.411  21.704  47.344  1.00 30.02           H
ATOM   2509 HD12 LEU A 167      34.704  23.278  46.928  1.00 30.02           H
ATOM   2510 HD13 LEU A 167      34.787  22.759  48.623  1.00 30.02           H
ATOM   2511 HD21 LEU A 167      34.075  19.996  48.396  1.00 27.99           H
ATOM   2512 HD22 LEU A 167      33.046  20.952  49.467  1.00 27.99           H
ATOM   2513 HD23 LEU A 167      32.319  19.946  48.187  1.00 27.99           H
ATOM   2514  N   ILE A 168      29.116  24.076  47.298  1.00 23.58           N
ATOM   2515  CA  ILE A 168      27.918  24.751  47.773  1.00 23.09           C
ATOM   2516  C   ILE A 168      26.664  23.899  47.553  1.00 24.03           C
ATOM   2517  O   ILE A 168      25.817  23.860  48.439  1.00 24.21           O
ATOM   2518  CB  ILE A 168      27.848  26.175  47.193  1.00 23.88           C
ATOM   2519  CG1 ILE A 168      29.033  26.989  47.779  1.00 28.62           C
ATOM   2520  CG2 ILE A 168      26.495  26.822  47.554  1.00 25.83           C
ATOM   2521  CD1 ILE A 168      29.286  28.280  47.007  1.00 31.33           C
ATOM   2522  H   ILE A 168      29.606  24.468  46.508  1.00 28.30           H
ATOM   2523  HA  ILE A 168      28.028  24.863  48.853  1.00 27.70           H
ATOM   2524  HB  ILE A 168      27.933  26.113  46.108  1.00 28.66           H
ATOM   2525 HG12 ILE A 168      28.831  27.227  48.825  1.00 34.35           H
ATOM   2526 HG13 ILE A 168      29.959  26.417  47.757  1.00 34.35           H
ATOM   2527 HG21 ILE A 168      26.503  27.867  47.280  1.00 30.99           H
ATOM   2528 HG22 ILE A 168      25.686  26.327  47.019  1.00 30.99           H
ATOM   2529 HG23 ILE A 168      26.323  26.744  48.628  1.00 30.99           H
ATOM   2530 HD11 ILE A 168      30.218  28.731  47.346  1.00 37.60           H
ATOM   2531 HD12 ILE A 168      29.332  28.078  45.937  1.00 37.60           H
ATOM   2532 HD13 ILE A 168      28.482  28.969  47.217  1.00 37.60           H
ATOM   2533  N   ARG A 169      26.528  23.175  46.433  1.00 20.99           N
ATOM   2534  CA  ARG A 169      25.435  22.214  46.272  1.00 22.61           C
ATOM   2535  C   ARG A 169      25.511  21.121  47.340  1.00 25.93           C
ATOM   2536  O   ARG A 169      24.471  20.714  47.857  1.00 24.67           O
ATOM   2537  CB  ARG A 169      25.415  21.583  44.878  1.00 24.12           C
ATOM   2538  CG  ARG A 169      25.060  22.577  43.766  1.00 27.51           C
ATOM   2539  CD  ARG A 169      24.877  21.787  42.464  1.00 29.60           C
ATOM   2540  NE  ARG A 169      24.753  22.674  41.295  1.00 30.10           N
ATOM   2541  CZ  ARG A 169      23.728  23.464  40.962  1.00 39.26           C
ATOM   2542  NH1 ARG A 169      22.587  23.492  41.655  1.00 32.44           N
ATOM   2543  NH2 ARG A 169      23.865  24.245  39.896  1.00 32.21           N1+
ATOM   2544  H   ARG A 169      27.250  23.219  45.727  1.00 25.18           H
ATOM   2545  HA  ARG A 169      24.489  22.740  46.413  1.00 27.13           H
ATOM   2546  HB2 ARG A 169      26.383  21.130  44.669  1.00 28.94           H
ATOM   2547  HB3 ARG A 169      24.662  20.792  44.875  1.00 28.94           H
ATOM   2548  HG2 ARG A 169      24.137  23.095  44.019  1.00 33.01           H
ATOM   2549  HG3 ARG A 169      25.849  23.317  43.643  1.00 33.01           H
ATOM   2550  HD2 ARG A 169      25.760  21.164  42.316  1.00 35.52           H
ATOM   2551  HD3 ARG A 169      24.007  21.131  42.530  1.00 35.52           H
ATOM   2552  HE  ARG A 169      25.584  22.750  40.722  1.00 36.12           H
ATOM   2553 HH11 ARG A 169      22.476  22.900  42.464  1.00 38.92           H
ATOM   2554 HH12 ARG A 169      21.837  24.112  41.380  1.00 38.92           H
ATOM   2555 HH21 ARG A 169      24.718  24.229  39.354  1.00 38.66           H
ATOM   2556 HH22 ARG A 169      23.106  24.847  39.615  1.00 38.66           H
ATOM   2557  N   GLN A 170      26.721  20.670  47.694  1.00 24.29           N
ATOM   2558  CA  GLN A 170      26.908  19.701  48.777  1.00 22.84           C
ATOM   2559  C   GLN A 170      26.481  20.279  50.117  1.00 22.62           C
ATOM   2560  O   GLN A 170      25.795  19.594  50.874  1.00 24.56           O
ATOM   2561  CB  GLN A 170      28.343  19.188  48.851  1.00 22.29           C
ATOM   2562  CG  GLN A 170      28.715  18.352  47.615  1.00 29.50           C
ATOM   2563  CD  GLN A 170      30.112  17.753  47.717  1.00 26.67           C
ATOM   2564  OE1 GLN A 170      30.806  17.902  48.718  1.00 24.63           O
ATOM   2565  NE2 GLN A 170      30.523  17.001  46.699  1.00 26.44           N
ATOM   2566  H   GLN A 170      27.544  21.060  47.254  1.00 29.15           H
ATOM   2567  HA  GLN A 170      26.263  18.847  48.566  1.00 27.40           H
ATOM   2568  HB2 GLN A 170      29.034  20.020  48.942  1.00 26.74           H
ATOM   2569  HB3 GLN A 170      28.441  18.569  49.744  1.00 26.74           H
ATOM   2570  HG2 GLN A 170      27.996  17.547  47.501  1.00 35.40           H
ATOM   2571  HG3 GLN A 170      28.652  18.952  46.716  1.00 35.40           H
ATOM   2572 HE21 GLN A 170      29.916  16.861  45.904  1.00 31.72           H
ATOM   2573 HE22 GLN A 170      31.428  16.560  46.732  1.00 31.72           H
ATOM   2574  N   LEU A 171      26.876  21.518  50.429  1.00 23.81           N
ATOM   2575  CA  LEU A 171      26.457  22.207  51.640  1.00 22.57           C
ATOM   2576  C   LEU A 171      24.924  22.197  51.760  1.00 22.45           C
ATOM   2577  O   LEU A 171      24.365  21.875  52.814  1.00 24.39           O
ATOM   2578  CB  LEU A 171      27.011  23.645  51.630  1.00 22.75           C
ATOM   2579  CG  LEU A 171      26.484  24.569  52.744  1.00 25.69           C
ATOM   2580  CD1 LEU A 171      27.170  24.266  54.082  1.00 27.31           C
ATOM   2581  CD2 LEU A 171      26.689  26.043  52.344  1.00 24.67           C
ATOM   2582  H   LEU A 171      27.445  22.027  49.769  1.00 28.57           H
ATOM   2583  HA  LEU A 171      26.877  21.675  52.492  1.00 27.09           H
ATOM   2584  HB2 LEU A 171      28.097  23.617  51.662  1.00 27.30           H
ATOM   2585  HB3 LEU A 171      26.738  24.090  50.679  1.00 27.30           H
ATOM   2586  HG  LEU A 171      25.415  24.423  52.882  1.00 30.83           H
ATOM   2587 HD11 LEU A 171      26.705  24.852  54.873  1.00 32.78           H
ATOM   2588 HD12 LEU A 171      27.064  23.209  54.324  1.00 32.78           H
ATOM   2589 HD13 LEU A 171      28.229  24.517  54.027  1.00 32.78           H
ATOM   2590 HD21 LEU A 171      26.297  26.701  53.119  1.00 29.60           H
ATOM   2591 HD22 LEU A 171      27.750  26.251  52.203  1.00 29.60           H
ATOM   2592 HD23 LEU A 171      26.155  26.242  51.414  1.00 29.60           H
ATOM   2593  N   VAL A 172      24.259  22.597  50.683  1.00 21.38           N
ATOM   2594  CA  VAL A 172      22.811  22.726  50.657  1.00 25.03           C
ATOM   2595  C   VAL A 172      22.120  21.378  50.865  1.00 27.24           C
ATOM   2596  O   VAL A 172      21.218  21.289  51.702  1.00 27.24           O
ATOM   2597  CB  VAL A 172      22.388  23.493  49.393  1.00 25.55           C
ATOM   2598  CG1 VAL A 172      20.886  23.373  49.122  1.00 23.77           C
ATOM   2599  CG2 VAL A 172      22.788  24.969  49.573  1.00 26.03           C
ATOM   2600  H   VAL A 172      24.779  22.884  49.867  1.00 25.66           H
ATOM   2601  HA  VAL A 172      22.539  23.345  51.509  1.00 30.03           H
ATOM   2602  HB  VAL A 172      22.920  23.089  48.528  1.00 30.66           H
ATOM   2603 HG11 VAL A 172      20.627  23.954  48.237  1.00 28.53           H
ATOM   2604 HG12 VAL A 172      20.619  22.333  48.939  1.00 28.53           H
ATOM   2605 HG13 VAL A 172      20.309  23.745  49.967  1.00 28.53           H
ATOM   2606 HG21 VAL A 172      22.585  25.529  48.665  1.00 31.24           H
ATOM   2607 HG22 VAL A 172      22.205  25.418  50.376  1.00 31.24           H
ATOM   2608 HG23 VAL A 172      23.848  25.058  49.805  1.00 31.24           H
ATOM   2609  N   ALA A 173      22.554  20.328  50.153  1.00 22.95           N
ATOM   2610  CA  ALA A 173      22.010  18.986  50.310  1.00 29.48           C
ATOM   2611  C   ALA A 173      22.261  18.435  51.731  1.00 27.48           C
ATOM   2612  O   ALA A 173      21.338  17.937  52.381  1.00 27.30           O
ATOM   2613  CB  ALA A 173      22.616  18.064  49.245  1.00 25.51           C
ATOM   2614  H   ALA A 173      23.342  20.448  49.531  1.00 27.54           H
ATOM   2615  HA  ALA A 173      20.935  19.037  50.140  1.00 35.38           H
ATOM   2616  HB1 ALA A 173      22.179  17.068  49.342  1.00 30.61           H
ATOM   2617  HB2 ALA A 173      22.402  18.453  48.249  1.00 30.61           H
ATOM   2618  HB3 ALA A 173      23.698  17.994  49.375  1.00 30.61           H
ATOM   2619  N   ASP A 174      23.505  18.522  52.202  1.00 24.34           N
ATOM   2620  CA  ASP A 174      23.989  17.852  53.406  1.00 22.74           C
ATOM   2621  C   ASP A 174      23.409  18.462  54.684  1.00 25.75           C
ATOM   2622  O   ASP A 174      23.266  17.755  55.674  1.00 25.96           O
ATOM   2623  CB  ASP A 174      25.514  17.848  53.452  1.00 25.44           C
ATOM   2624  CG  ASP A 174      26.162  17.036  52.340  1.00 28.93           C
ATOM   2625  OD1 ASP A 174      25.444  16.276  51.669  1.00 26.32           O
ATOM   2626  OD2 ASP A 174      27.386  17.169  52.165  1.00 26.36           O1-
ATOM   2627  H   ASP A 174      24.203  18.976  51.631  1.00 29.21           H
ATOM   2628  HA  ASP A 174      23.659  16.816  53.363  1.00 27.29           H
ATOM   2629  HB2 ASP A 174      25.904  18.864  53.438  1.00 30.52           H
ATOM   2630  HB3 ASP A 174      25.853  17.432  54.402  1.00 30.52           H
ATOM   2631  N   PHE A 175      23.100  19.762  54.667  1.00 27.86           N
ATOM   2632  CA  PHE A 175      22.490  20.459  55.799  1.00 26.51           C
ATOM   2633  C   PHE A 175      20.997  20.715  55.604  1.00 24.56           C
ATOM   2634  O   PHE A 175      20.409  21.442  56.396  1.00 24.16           O
ATOM   2635  CB  PHE A 175      23.290  21.724  56.101  1.00 23.34           C
ATOM   2636  CG  PHE A 175      24.684  21.524  56.656  1.00 23.68           C
ATOM   2637  CD1 PHE A 175      25.509  22.647  56.750  1.00 23.51           C
ATOM   2638  CD2 PHE A 175      25.172  20.274  57.108  1.00 24.17           C
ATOM   2639  CE1 PHE A 175      26.815  22.526  57.240  1.00 24.73           C
ATOM   2640  CE2 PHE A 175      26.451  20.175  57.668  1.00 25.33           C
ATOM   2641  CZ  PHE A 175      27.276  21.297  57.711  1.00 24.24           C
ATOM   2642  H   PHE A 175      23.284  20.302  53.830  1.00 33.43           H
ATOM   2643  HA  PHE A 175      22.548  19.845  56.691  1.00 31.82           H
ATOM   2644  HB2 PHE A 175      23.347  22.336  55.202  1.00 28.00           H
ATOM   2645  HB3 PHE A 175      22.747  22.310  56.844  1.00 28.00           H
ATOM   2646  HD1 PHE A 175      25.151  23.610  56.417  1.00 28.21           H
ATOM   2647  HD2 PHE A 175      24.571  19.384  57.073  1.00 29.01           H
ATOM   2648  HE1 PHE A 175      27.462  23.387  57.270  1.00 29.68           H
ATOM   2649  HE2 PHE A 175      26.806  19.226  58.035  1.00 30.40           H
ATOM   2650  HZ  PHE A 175      28.273  21.219  58.108  1.00 29.09           H
ATOM   2651  N   ASN A 176      20.363  20.130  54.571  1.00 27.83           N
ATOM   2652  CA  ASN A 176      18.919  20.270  54.339  1.00 23.73           C
ATOM   2653  C   ASN A 176      18.488  21.736  54.187  1.00 25.89           C
ATOM   2654  O   ASN A 176      17.408  22.107  54.646  1.00 25.25           O
ATOM   2655  CB  ASN A 176      18.124  19.596  55.479  1.00 24.25           C
ATOM   2656  CG  ASN A 176      18.556  18.161  55.642  1.00 29.36           C
ATOM   2657  OD1 ASN A 176      19.476  17.876  56.402  1.00 26.43           O
ATOM   2658  ND2 ASN A 176      17.912  17.257  54.911  1.00 25.59           N
ATOM   2659  H   ASN A 176      20.895  19.566  53.924  1.00 33.39           H
ATOM   2660  HA  ASN A 176      18.671  19.755  53.412  1.00 28.48           H
ATOM   2661  HB2 ASN A 176      18.308  20.128  56.410  1.00 29.10           H
ATOM   2662  HB3 ASN A 176      17.058  19.641  55.263  1.00 29.10           H
ATOM   2663 HD21 ASN A 176      18.181  16.284  54.971  1.00 30.71           H
ATOM   2664 HD22 ASN A 176      17.184  17.543  54.275  1.00 30.71           H
ATOM   2665  N   LEU A 177      19.320  22.592  53.583  1.00 25.33           N
ATOM   2666  CA  LEU A 177      19.004  24.014  53.452  1.00 26.28           C
ATOM   2667  C   LEU A 177      17.867  24.200  52.448  1.00 29.68           C
ATOM   2668  O   LEU A 177      17.891  23.600  51.373  1.00 28.81           O
ATOM   2669  CB  LEU A 177      20.260  24.817  53.042  1.00 26.57           C
ATOM   2670  CG  LEU A 177      21.511  24.619  53.919  1.00 29.30           C
ATOM   2671  CD1 LEU A 177      22.649  25.576  53.505  1.00 26.20           C
ATOM   2672  CD2 LEU A 177      21.199  24.856  55.398  1.00 30.99           C
ATOM   2673  H   LEU A 177      20.200  22.254  53.219  1.00 30.40           H
ATOM   2674  HA  LEU A 177      18.666  24.392  54.418  1.00 31.54           H
ATOM   2675  HB2 LEU A 177      20.522  24.561  52.018  1.00 31.88           H
ATOM   2676  HB3 LEU A 177      19.990  25.874  53.056  1.00 31.88           H
ATOM   2677  HG  LEU A 177      21.871  23.597  53.799  1.00 35.16           H
ATOM   2678 HD11 LEU A 177      23.541  25.359  54.091  1.00 31.44           H
ATOM   2679 HD12 LEU A 177      22.897  25.443  52.457  1.00 31.44           H
ATOM   2680 HD13 LEU A 177      22.349  26.609  53.681  1.00 31.44           H
ATOM   2681 HD21 LEU A 177      22.101  24.728  55.996  1.00 37.19           H
ATOM   2682 HD22 LEU A 177      20.800  25.861  55.539  1.00 37.19           H
ATOM   2683 HD23 LEU A 177      20.459  24.132  55.719  1.00 37.19           H
ATOM   2684  N   ASP A 178      16.876  25.037  52.781  1.00 31.14           N
ATOM   2685  CA  ASP A 178      15.703  25.246  51.936  1.00 37.01           C
ATOM   2686  C   ASP A 178      15.990  26.447  51.014  1.00 36.89           C
ATOM   2687  O   ASP A 178      15.451  27.542  51.186  1.00 40.10           O
ATOM   2688  CB  ASP A 178      14.459  25.446  52.819  1.00 36.91           C
ATOM   2689  CG  ASP A 178      13.152  25.581  52.034  1.00 47.72           C
ATOM   2690  OD1 ASP A 178      13.104  25.110  50.876  1.00 52.81           O
ATOM   2691  OD2 ASP A 178      12.199  26.151  52.612  1.00 55.73           O1-
ATOM   2692  H   ASP A 178      16.918  25.531  53.659  1.00 37.37           H
ATOM   2693  HA  ASP A 178      15.547  24.356  51.327  1.00 44.41           H
ATOM   2694  HB2 ASP A 178      14.356  24.568  53.458  1.00 44.30           H
ATOM   2695  HB3 ASP A 178      14.573  26.291  53.498  1.00 44.30           H
ATOM   2696  N   VAL A 179      16.890  26.247  50.052  1.00 29.77           N
ATOM   2697  CA  VAL A 179      17.269  27.233  49.047  1.00 28.01           C
ATOM   2698  C   VAL A 179      17.601  26.472  47.770  1.00 25.66           C
ATOM   2699  O   VAL A 179      18.140  25.372  47.826  1.00 30.41           O
ATOM   2700  CB  VAL A 179      18.455  28.107  49.544  1.00 29.50           C
ATOM   2701  CG1 VAL A 179      19.758  27.315  49.771  1.00 27.40           C
ATOM   2702  CG2 VAL A 179      18.780  29.240  48.560  1.00 24.55           C
ATOM   2703  H   VAL A 179      17.329  25.338  49.992  1.00 35.72           H
ATOM   2704  HA  VAL A 179      16.421  27.888  48.840  1.00 33.62           H
ATOM   2705  HB  VAL A 179      18.171  28.568  50.490  1.00 35.41           H
ATOM   2706 HG11 VAL A 179      20.519  27.976  50.180  1.00 32.88           H
ATOM   2707 HG12 VAL A 179      19.586  26.506  50.480  1.00 32.88           H
ATOM   2708 HG13 VAL A 179      20.123  26.900  48.831  1.00 32.88           H
ATOM   2709 HG21 VAL A 179      19.599  29.846  48.947  1.00 29.46           H
ATOM   2710 HG22 VAL A 179      19.086  28.834  47.596  1.00 29.46           H
ATOM   2711 HG23 VAL A 179      17.909  29.877  48.420  1.00 29.46           H
ATOM   2712  N   ALA A 180      17.283  27.062  46.626  1.00 27.78           N
ATOM   2713  CA  ALA A 180      17.695  26.558  45.326  1.00 27.55           C
ATOM   2714  C   ALA A 180      19.036  27.205  44.932  1.00 27.78           C
ATOM   2715  O   ALA A 180      19.139  28.426  44.905  1.00 28.57           O
ATOM   2716  CB  ALA A 180      16.609  26.883  44.303  1.00 28.67           C
ATOM   2717  H   ALA A 180      16.825  27.964  46.658  1.00 33.34           H
ATOM   2718  HA  ALA A 180      17.802  25.474  45.363  1.00 33.06           H
ATOM   2719  HB1 ALA A 180      16.885  26.466  43.337  1.00 34.40           H
ATOM   2720  HB2 ALA A 180      15.659  26.454  44.618  1.00 34.40           H
ATOM   2721  HB3 ALA A 180      16.508  27.960  44.205  1.00 34.40           H
ATOM   2722  N   VAL A 181      20.037  26.395  44.599  1.00 25.93           N
ATOM   2723  CA  VAL A 181      21.309  26.869  44.061  1.00 22.36           C
ATOM   2724  C   VAL A 181      21.197  26.957  42.540  1.00 27.14           C
ATOM   2725  O   VAL A 181      20.921  25.947  41.888  1.00 25.41           O
ATOM   2726  CB  VAL A 181      22.446  25.920  44.472  1.00 24.48           C
ATOM   2727  CG1 VAL A 181      23.780  26.474  43.944  1.00 26.46           C
ATOM   2728  CG2 VAL A 181      22.531  25.773  46.002  1.00 26.50           C
ATOM   2729  H   VAL A 181      19.906  25.395  44.660  1.00 31.12           H
ATOM   2730  HA  VAL A 181      21.532  27.855  44.470  1.00 26.83           H
ATOM   2731  HB  VAL A 181      22.271  24.935  44.040  1.00 29.37           H
ATOM   2732 HG11 VAL A 181      24.594  25.809  44.233  1.00 31.75           H
ATOM   2733 HG12 VAL A 181      23.773  26.540  42.856  1.00 31.75           H
ATOM   2734 HG13 VAL A 181      23.955  27.465  44.361  1.00 31.75           H
ATOM   2735 HG21 VAL A 181      23.354  25.110  46.264  1.00 31.80           H
ATOM   2736 HG22 VAL A 181      22.696  26.748  46.460  1.00 31.80           H
ATOM   2737 HG23 VAL A 181      21.612  25.342  46.394  1.00 31.80           H
ATOM   2738  N   VAL A 182      21.483  28.140  41.987  1.00 25.94           N
ATOM   2739  CA  VAL A 182      21.466  28.402  40.556  1.00 28.40           C
ATOM   2740  C   VAL A 182      22.884  28.698  40.099  1.00 27.56           C
ATOM   2741  O   VAL A 182      23.443  29.730  40.453  1.00 26.43           O
ATOM   2742  CB  VAL A 182      20.505  29.566  40.219  1.00 27.85           C
ATOM   2743  CG1 VAL A 182      20.467  29.769  38.694  1.00 29.30           C
ATOM   2744  CG2 VAL A 182      19.087  29.292  40.735  1.00 32.46           C
ATOM   2745  H   VAL A 182      21.753  28.907  42.590  1.00 31.12           H
ATOM   2746  HA  VAL A 182      21.113  27.517  40.030  1.00 34.08           H
ATOM   2747  HB  VAL A 182      20.873  30.478  40.692  1.00 33.42           H
ATOM   2748 HG11 VAL A 182      19.752  30.550  38.446  1.00 35.16           H
ATOM   2749 HG12 VAL A 182      21.446  30.075  38.327  1.00 35.16           H
ATOM   2750 HG13 VAL A 182      20.169  28.845  38.199  1.00 35.16           H
ATOM   2751 HG21 VAL A 182      18.451  30.146  40.511  1.00 38.95           H
ATOM   2752 HG22 VAL A 182      18.682  28.397  40.259  1.00 38.95           H
ATOM   2753 HG23 VAL A 182      19.095  29.158  41.818  1.00 38.95           H
ATOM   2754  N   GLY A 183      23.426  27.818  39.249  1.00 25.87           N
ATOM   2755  CA  GLY A 183      24.685  28.014  38.570  1.00 27.08           C
ATOM   2756  C   GLY A 183      24.433  28.802  37.290  1.00 29.67           C
ATOM   2757  O   GLY A 183      23.516  28.487  36.530  1.00 29.37           O
ATOM   2758  H   GLY A 183      22.868  27.037  38.942  1.00 31.05           H
ATOM   2759  HA2 GLY A 183      25.373  28.537  39.224  1.00 32.50           H
ATOM   2760  HA3 GLY A 183      25.126  27.052  38.313  1.00 32.50           H
ATOM   2761  N   VAL A 184      25.239  29.835  37.060  1.00 24.69           N
ATOM   2762  CA  VAL A 184      25.103  30.713  35.907  1.00 24.96           C
ATOM   2763  C   VAL A 184      26.343  30.515  35.027  1.00 27.42           C
ATOM   2764  O   VAL A 184      27.458  30.601  35.549  1.00 26.51           O
ATOM   2765  CB  VAL A 184      24.959  32.168  36.376  1.00 25.88           C
ATOM   2766  CG1 VAL A 184      24.879  33.152  35.200  1.00 29.59           C
ATOM   2767  CG2 VAL A 184      23.706  32.331  37.256  1.00 27.39           C
ATOM   2768  H   VAL A 184      25.970  30.048  37.724  1.00 29.63           H
ATOM   2769  HA  VAL A 184      24.197  30.464  35.361  1.00 29.95           H
ATOM   2770  HB  VAL A 184      25.845  32.398  36.964  1.00 31.06           H
ATOM   2771 HG11 VAL A 184      24.748  34.169  35.567  1.00 35.51           H
ATOM   2772 HG12 VAL A 184      25.798  33.120  34.615  1.00 35.51           H
ATOM   2773 HG13 VAL A 184      24.034  32.896  34.561  1.00 35.51           H
ATOM   2774 HG21 VAL A 184      23.586  33.372  37.552  1.00 32.87           H
ATOM   2775 HG22 VAL A 184      22.819  32.005  36.712  1.00 32.87           H
ATOM   2776 HG23 VAL A 184      23.810  31.739  38.164  1.00 32.87           H
ATOM   2777  N   PRO A 185      26.194  30.324  33.705  1.00 30.76           N
ATOM   2778  CA  PRO A 185      27.344  30.085  32.845  1.00 30.42           C
ATOM   2779  C   PRO A 185      28.350  31.227  32.895  1.00 31.08           C
ATOM   2780  O   PRO A 185      28.000  32.395  33.073  1.00 29.98           O
ATOM   2781  CB  PRO A 185      26.760  29.936  31.439  1.00 31.64           C
ATOM   2782  CG  PRO A 185      25.382  29.341  31.720  1.00 35.98           C
ATOM   2783  CD  PRO A 185      24.954  30.116  32.967  1.00 34.82           C
ATOM   2784  HA  PRO A 185      27.799  29.129  33.105  1.00 36.50           H
ATOM   2785  HB2 PRO A 185      26.629  30.934  31.015  1.00 37.97           H
ATOM   2786  HB3 PRO A 185      27.356  29.310  30.774  1.00 37.97           H
ATOM   2787  HG2 PRO A 185      24.685  29.544  30.907  1.00 43.18           H
ATOM   2788  HG3 PRO A 185      25.465  28.270  31.914  1.00 43.18           H
ATOM   2789  HD2 PRO A 185      24.526  31.080  32.692  1.00 41.78           H
ATOM   2790  HD3 PRO A 185      24.250  29.488  33.512  1.00 41.78           H
ATOM   2791  N   THR A 186      29.621  30.868  32.754  1.00 26.75           N
ATOM   2792  CA  THR A 186      30.749  31.787  32.766  1.00 27.40           C
ATOM   2793  C   THR A 186      30.577  32.867  31.693  1.00 28.54           C
ATOM   2794  O   THR A 186      30.323  32.551  30.532  1.00 28.46           O
ATOM   2795  CB  THR A 186      32.015  30.955  32.512  1.00 29.71           C
ATOM   2796  OG1 THR A 186      32.142  30.008  33.554  1.00 35.90           O
ATOM   2797  CG2 THR A 186      33.282  31.803  32.447  1.00 28.86           C
ATOM   2798  H   THR A 186      29.832  29.890  32.626  1.00 32.11           H
ATOM   2799  HA  THR A 186      30.819  32.241  33.755  1.00 32.88           H
ATOM   2800  HB  THR A 186      31.910  30.423  31.565  1.00 35.65           H
ATOM   2801  HG1 THR A 186      32.979  29.550  33.440  1.00 43.08           H
ATOM   2802 HG21 THR A 186      34.144  31.151  32.315  1.00 34.63           H
ATOM   2803 HG22 THR A 186      33.245  32.492  31.605  1.00 34.63           H
ATOM   2804 HG23 THR A 186      33.403  32.361  33.374  1.00 34.63           H
ATOM   2805  N   VAL A 187      30.784  34.131  32.059  1.00 26.99           N
ATOM   2806  CA  VAL A 187      30.835  35.249  31.116  1.00 28.48           C
ATOM   2807  C   VAL A 187      32.282  35.396  30.663  1.00 28.80           C
ATOM   2808  O   VAL A 187      33.198  35.386  31.488  1.00 27.50           O
ATOM   2809  CB  VAL A 187      30.284  36.549  31.740  1.00 30.16           C
ATOM   2810  CG1 VAL A 187      30.322  37.704  30.724  1.00 33.47           C
ATOM   2811  CG2 VAL A 187      28.831  36.355  32.177  1.00 36.11           C
ATOM   2812  H   VAL A 187      30.996  34.331  33.025  1.00 32.39           H
ATOM   2813  HA  VAL A 187      30.212  35.021  30.249  1.00 34.17           H
ATOM   2814  HB  VAL A 187      30.893  36.815  32.603  1.00 36.19           H
ATOM   2815 HG11 VAL A 187      29.926  38.608  31.184  1.00 40.16           H
ATOM   2816 HG12 VAL A 187      31.346  37.905  30.414  1.00 40.16           H
ATOM   2817 HG13 VAL A 187      29.725  37.457  29.848  1.00 40.16           H
ATOM   2818 HG21 VAL A 187      28.464  37.298  32.576  1.00 43.34           H
ATOM   2819 HG22 VAL A 187      28.214  36.061  31.328  1.00 43.34           H
ATOM   2820 HG23 VAL A 187      28.762  35.596  32.956  1.00 43.34           H
ATOM   2821  N   ARG A 188      32.480  35.501  29.344  1.00 29.07           N
ATOM   2822  CA  ARG A 188      33.792  35.547  28.708  1.00 29.26           C
ATOM   2823  C   ARG A 188      33.981  36.859  27.946  1.00 33.58           C
ATOM   2824  O   ARG A 188      33.031  37.434  27.427  1.00 28.15           O
ATOM   2825  CB  ARG A 188      33.937  34.348  27.764  1.00 27.51           C
ATOM   2826  CG  ARG A 188      33.856  33.026  28.540  1.00 31.44           C
ATOM   2827  CD  ARG A 188      33.888  31.838  27.581  1.00 29.81           C
ATOM   2828  NE  ARG A 188      33.824  30.572  28.317  1.00 26.15           N
ATOM   2829  CZ  ARG A 188      34.818  30.065  29.040  1.00 27.84           C
ATOM   2830  NH1 ARG A 188      36.039  30.572  28.977  1.00 25.07           N
ATOM   2831  NH2 ARG A 188      34.581  29.040  29.854  1.00 29.06           N1+
ATOM   2832  H   ARG A 188      31.673  35.514  28.738  1.00 34.89           H
ATOM   2833  HA  ARG A 188      34.576  35.482  29.461  1.00 35.11           H
ATOM   2834  HB2 ARG A 188      33.157  34.374  27.001  1.00 33.01           H
ATOM   2835  HB3 ARG A 188      34.906  34.409  27.271  1.00 33.01           H
ATOM   2836  HG2 ARG A 188      34.691  32.967  29.236  1.00 37.72           H
ATOM   2837  HG3 ARG A 188      32.925  32.969  29.104  1.00 37.72           H
ATOM   2838  HD2 ARG A 188      32.994  31.904  26.962  1.00 35.77           H
ATOM   2839  HD3 ARG A 188      34.761  31.867  26.927  1.00 35.77           H
ATOM   2840  HE  ARG A 188      32.907  30.169  28.450  1.00 31.37           H
ATOM   2841 HH11 ARG A 188      36.242  31.355  28.375  1.00 30.08           H
ATOM   2842 HH12 ARG A 188      36.780  30.165  29.530  1.00 30.08           H
ATOM   2843 HH21 ARG A 188      33.654  28.642  29.915  1.00 34.87           H
ATOM   2844 HH22 ARG A 188      35.330  28.664  30.422  1.00 34.87           H
ATOM   2845  N   GLU A 189      35.225  37.322  27.894  1.00 28.51           N
ATOM   2846  CA  GLU A 189      35.665  38.377  27.000  1.00 30.36           C
ATOM   2847  C   GLU A 189      35.529  37.906  25.538  1.00 30.59           C
ATOM   2848  O   GLU A 189      35.338  36.722  25.276  1.00 29.72           O
ATOM   2849  CB  GLU A 189      37.119  38.743  27.338  1.00 28.01           C
ATOM   2850  CG  GLU A 189      37.335  39.305  28.745  1.00 32.24           C
ATOM   2851  CD  GLU A 189      36.767  40.712  28.976  1.00 41.00           C
ATOM   2852  OE1 GLU A 189      36.241  41.304  28.018  1.00 36.12           O
ATOM   2853  OE2 GLU A 189      36.858  41.194  30.120  1.00 40.80           O1-
ATOM   2854  H   GLU A 189      35.949  36.798  28.359  1.00 34.22           H
ATOM   2855  HA  GLU A 189      35.041  39.256  27.152  1.00 36.43           H
ATOM   2856  HB2 GLU A 189      37.730  37.848  27.234  1.00 33.61           H
ATOM   2857  HB3 GLU A 189      37.490  39.464  26.610  1.00 33.61           H
ATOM   2858  HG2 GLU A 189      36.962  38.630  29.517  1.00 38.68           H
ATOM   2859  HG3 GLU A 189      38.406  39.357  28.947  1.00 38.68           H
ATOM   2860  N   ALA A 190      35.597  38.824  24.566  1.00 35.61           N
ATOM   2861  CA  ALA A 190      35.385  38.516  23.144  1.00 33.28           C
ATOM   2862  C   ALA A 190      36.301  37.400  22.628  1.00 29.71           C
ATOM   2863  O   ALA A 190      35.888  36.637  21.755  1.00 31.98           O
ATOM   2864  CB  ALA A 190      35.538  39.800  22.316  1.00 36.94           C
ATOM   2865  H   ALA A 190      35.753  39.789  24.820  1.00 42.74           H
ATOM   2866  HA  ALA A 190      34.357  38.171  23.030  1.00 39.94           H
ATOM   2867  HB1 ALA A 190      35.359  39.581  21.263  1.00 44.32           H
ATOM   2868  HB2 ALA A 190      34.818  40.547  22.651  1.00 44.32           H
ATOM   2869  HB3 ALA A 190      36.548  40.197  22.431  1.00 44.32           H
ATOM   2870  N   ASP A 191      37.516  37.261  23.174  1.00 28.33           N
ATOM   2871  CA  ASP A 191      38.427  36.195  22.771  1.00 29.71           C
ATOM   2872  C   ASP A 191      38.223  34.865  23.513  1.00 32.66           C
ATOM   2873  O   ASP A 191      38.923  33.907  23.203  1.00 32.26           O
ATOM   2874  CB  ASP A 191      39.878  36.639  22.888  1.00 30.86           C
ATOM   2875  CG  ASP A 191      40.389  36.894  24.296  1.00 38.12           C
ATOM   2876  OD1 ASP A 191      39.571  36.948  25.237  1.00 31.55           O
ATOM   2877  OD2 ASP A 191      41.624  37.024  24.417  1.00 38.92           O1-
ATOM   2878  H   ASP A 191      37.815  37.886  23.906  1.00 33.99           H
ATOM   2879  HA  ASP A 191      38.263  35.994  21.711  1.00 35.65           H
ATOM   2880  HB2 ASP A 191      40.542  35.936  22.381  1.00 37.03           H
ATOM   2881  HB3 ASP A 191      39.995  37.571  22.334  1.00 37.03           H
ATOM   2882  N   GLY A 192      37.318  34.793  24.499  1.00 28.84           N
ATOM   2883  CA  GLY A 192      37.057  33.590  25.284  1.00 26.47           C
ATOM   2884  C   GLY A 192      37.559  33.680  26.728  1.00 25.44           C
ATOM   2885  O   GLY A 192      37.125  32.850  27.515  1.00 24.94           O
ATOM   2886  H   GLY A 192      36.761  35.610  24.706  1.00 34.60           H
ATOM   2887  HA2 GLY A 192      35.979  33.450  25.314  1.00 31.76           H
ATOM   2888  HA3 GLY A 192      37.499  32.710  24.820  1.00 31.76           H
ATOM   2889  N   LEU A 193      38.423  34.643  27.101  1.00 27.08           N
ATOM   2890  CA  LEU A 193      38.957  34.723  28.466  1.00 24.80           C
ATOM   2891  C   LEU A 193      37.810  34.807  29.474  1.00 25.70           C
ATOM   2892  O   LEU A 193      36.980  35.700  29.380  1.00 24.74           O
ATOM   2893  CB  LEU A 193      39.932  35.907  28.606  1.00 27.25           C
ATOM   2894  CG  LEU A 193      40.515  36.059  30.025  1.00 25.96           C
ATOM   2895  CD1 LEU A 193      41.434  34.886  30.390  1.00 25.57           C
ATOM   2896  CD2 LEU A 193      41.322  37.357  30.130  1.00 28.81           C
ATOM   2897  H   LEU A 193      38.745  35.320  26.424  1.00 32.49           H
ATOM   2898  HA  LEU A 193      39.515  33.809  28.651  1.00 29.76           H
ATOM   2899  HB2 LEU A 193      40.749  35.786  27.892  1.00 32.70           H
ATOM   2900  HB3 LEU A 193      39.401  36.822  28.348  1.00 32.70           H
ATOM   2901  HG  LEU A 193      39.709  36.104  30.755  1.00 31.15           H
ATOM   2902 HD11 LEU A 193      41.914  35.073  31.349  1.00 30.69           H
ATOM   2903 HD12 LEU A 193      40.852  33.974  30.475  1.00 30.69           H
ATOM   2904 HD13 LEU A 193      42.198  34.761  29.623  1.00 30.69           H
ATOM   2905 HD21 LEU A 193      41.682  37.487  31.149  1.00 34.57           H
ATOM   2906 HD22 LEU A 193      42.183  37.301  29.467  1.00 34.57           H
ATOM   2907 HD23 LEU A 193      40.693  38.207  29.866  1.00 34.57           H
ATOM   2908  N   ALA A 194      37.746  33.875  30.426  1.00 24.78           N
ATOM   2909  CA  ALA A 194      36.739  33.901  31.493  1.00 23.69           C
ATOM   2910  C   ALA A 194      36.901  35.195  32.289  1.00 25.03           C
ATOM   2911  O   ALA A 194      38.000  35.487  32.743  1.00 22.91           O
ATOM   2912  CB  ALA A 194      36.941  32.687  32.405  1.00 24.84           C
ATOM   2913  H   ALA A 194      38.419  33.123  30.427  1.00 29.73           H
ATOM   2914  HA  ALA A 194      35.737  33.858  31.067  1.00 28.43           H
ATOM   2915  HB1 ALA A 194      36.222  32.731  33.225  1.00 29.80           H
ATOM   2916  HB2 ALA A 194      36.777  31.771  31.836  1.00 29.80           H
ATOM   2917  HB3 ALA A 194      37.950  32.678  32.820  1.00 29.80           H
ATOM   2918  N   MET A 195      35.834  35.969  32.481  1.00 28.83           N
ATOM   2919  CA  MET A 195      35.902  37.128  33.366  1.00 25.22           C
ATOM   2920  C   MET A 195      36.215  36.738  34.811  1.00 26.59           C
ATOM   2921  O   MET A 195      35.721  35.741  35.343  1.00 27.71           O
ATOM   2922  CB  MET A 195      34.641  37.977  33.276  1.00 35.05           C
ATOM   2923  CG  MET A 195      34.596  38.646  31.893  1.00 35.34           C
ATOM   2924  SD  MET A 195      33.313  39.883  31.859  1.00 47.21           S
ATOM   2925  CE  MET A 195      33.389  40.361  30.115  1.00 39.15           C
ATOM   2926  H   MET A 195      34.949  35.731  32.056  1.00 34.60           H
ATOM   2927  HA  MET A 195      36.720  37.761  33.012  1.00 30.26           H
ATOM   2928  HB2 MET A 195      33.751  37.368  33.437  1.00 42.07           H
ATOM   2929  HB3 MET A 195      34.682  38.757  34.035  1.00 42.07           H
ATOM   2930  HG2 MET A 195      35.548  39.140  31.692  1.00 42.41           H
ATOM   2931  HG3 MET A 195      34.413  37.899  31.121  1.00 42.41           H
ATOM   2932  HE1 MET A 195      32.544  41.006  29.879  1.00 46.98           H
ATOM   2933  HE2 MET A 195      34.308  40.911  29.933  1.00 46.98           H
ATOM   2934  HE3 MET A 195      33.357  39.473  29.485  1.00 46.98           H
ATOM   2935  N   SER A 196      37.088  37.541  35.418  1.00 27.26           N
ATOM   2936  CA  SER A 196      37.609  37.342  36.766  1.00 29.15           C
ATOM   2937  C   SER A 196      38.141  38.678  37.275  1.00 29.83           C
ATOM   2938  O   SER A 196      38.736  39.432  36.502  1.00 29.75           O
ATOM   2939  CB  SER A 196      38.752  36.319  36.684  1.00 27.22           C
ATOM   2940  OG  SER A 196      39.373  36.158  37.937  1.00 35.09           O
ATOM   2941  H   SER A 196      37.447  38.336  34.908  1.00 32.71           H
ATOM   2942  HA  SER A 196      36.827  36.967  37.426  1.00 34.98           H
ATOM   2943  HB2 SER A 196      38.356  35.367  36.336  1.00 32.67           H
ATOM   2944  HB3 SER A 196      39.498  36.653  35.966  1.00 32.67           H
ATOM   2945  HG  SER A 196      39.799  35.298  37.962  1.00 42.10           H
ATOM   2946  N   SER A 197      37.990  38.950  38.573  1.00 28.56           N
ATOM   2947  CA  SER A 197      38.645  40.096  39.211  1.00 30.38           C
ATOM   2948  C   SER A 197      40.181  39.976  39.196  1.00 30.18           C
ATOM   2949  O   SER A 197      40.847  40.960  39.502  1.00 34.37           O
ATOM   2950  CB  SER A 197      38.159  40.270  40.656  1.00 32.07           C
ATOM   2951  OG  SER A 197      38.600  39.184  41.444  1.00 38.58           O
ATOM   2952  H   SER A 197      37.455  38.319  39.161  1.00 34.27           H
ATOM   2953  HA  SER A 197      38.361  40.995  38.668  1.00 36.46           H
ATOM   2954  HB2 SER A 197      38.585  41.189  41.060  1.00 38.48           H
ATOM   2955  HB3 SER A 197      37.070  40.349  40.688  1.00 38.48           H
ATOM   2956  HG  SER A 197      37.991  38.445  41.315  1.00 46.29           H
ATOM   2957  N   ARG A 198      40.744  38.789  38.912  1.00 29.47           N
ATOM   2958  CA  ARG A 198      42.190  38.571  38.793  1.00 31.81           C
ATOM   2959  C   ARG A 198      42.746  39.002  37.427  1.00 28.64           C
ATOM   2960  O   ARG A 198      43.957  39.187  37.329  1.00 29.83           O
ATOM   2961  CB  ARG A 198      42.538  37.097  39.063  1.00 39.33           C
ATOM   2962  CG  ARG A 198      42.453  36.697  40.540  1.00 51.56           C
ATOM   2963  CD  ARG A 198      43.735  37.083  41.287  1.00 58.76           C
ATOM   2964  NE  ARG A 198      43.766  36.537  42.650  1.00 74.53           N
ATOM   2965  CZ  ARG A 198      42.913  36.872  43.623  1.00 69.12           C
ATOM   2966  NH1 ARG A 198      42.144  37.956  43.519  1.00 63.68           N
ATOM   2967  NH2 ARG A 198      42.835  36.107  44.709  1.00 71.87           N1+
ATOM   2968  H   ARG A 198      40.137  37.994  38.758  1.00 35.37           H
ATOM   2969  HA  ARG A 198      42.701  39.177  39.540  1.00 38.17           H
ATOM   2970  HB2 ARG A 198      41.915  36.439  38.457  1.00 47.20           H
ATOM   2971  HB3 ARG A 198      43.566  36.926  38.742  1.00 47.20           H
ATOM   2972  HG2 ARG A 198      41.576  37.154  40.999  1.00 61.87           H
ATOM   2973  HG3 ARG A 198      42.344  35.612  40.599  1.00 61.87           H
ATOM   2974  HD2 ARG A 198      44.555  36.613  40.742  1.00 70.51           H
ATOM   2975  HD3 ARG A 198      43.903  38.159  41.299  1.00 70.51           H
ATOM   2976  HE  ARG A 198      44.299  35.690  42.778  1.00 89.43           H
ATOM   2977 HH11 ARG A 198      42.203  38.532  42.693  1.00 76.42           H
ATOM   2978 HH12 ARG A 198      41.498  38.195  44.256  1.00 76.42           H
ATOM   2979 HH21 ARG A 198      43.409  35.284  44.797  1.00 86.25           H
ATOM   2980 HH22 ARG A 198      42.197  36.345  45.453  1.00 86.25           H
ATOM   2981  N   ASN A 199      41.906  39.157  36.390  1.00 25.63           N
ATOM   2982  CA  ASN A 199      42.370  39.543  35.058  1.00 27.46           C
ATOM   2983  C   ASN A 199      43.071  40.906  35.030  1.00 30.27           C
ATOM   2984  O   ASN A 199      43.878  41.142  34.132  1.00 27.06           O
ATOM   2985  CB  ASN A 199      41.240  39.492  34.014  1.00 28.70           C
ATOM   2986  CG  ASN A 199      40.701  38.081  33.775  1.00 28.98           C
ATOM   2987  OD1 ASN A 199      41.280  37.081  34.194  1.00 29.43           O
ATOM   2988  ND2 ASN A 199      39.613  37.979  33.027  1.00 28.13           N
ATOM   2989  H   ASN A 199      40.920  38.979  36.517  1.00 30.76           H
ATOM   2990  HA  ASN A 199      43.115  38.803  34.764  1.00 32.95           H
ATOM   2991  HB2 ASN A 199      40.421  40.151  34.306  1.00 34.44           H
ATOM   2992  HB3 ASN A 199      41.639  39.860  33.068  1.00 34.44           H
ATOM   2993 HD21 ASN A 199      39.243  37.068  32.800  1.00 33.76           H
ATOM   2994 HD22 ASN A 199      39.168  38.813  32.670  1.00 33.76           H
ATOM   2995  N   ARG A 200      42.789  41.803  35.988  1.00 28.96           N
ATOM   2996  CA  ARG A 200      43.462  43.105  36.091  1.00 30.31           C
ATOM   2997  C   ARG A 200      44.976  42.988  36.330  1.00 33.32           C
ATOM   2998  O   ARG A 200      45.706  43.958  36.137  1.00 31.27           O
ATOM   2999  CB  ARG A 200      42.775  43.970  37.166  1.00 32.80           C
ATOM   3000  CG  ARG A 200      42.997  43.504  38.614  1.00 36.08           C
ATOM   3001  CD  ARG A 200      42.117  44.279  39.614  1.00 32.30           C
ATOM   3002  NE  ARG A 200      40.709  43.867  39.493  1.00 39.34           N
ATOM   3003  CZ  ARG A 200      39.607  44.619  39.541  1.00 41.67           C
ATOM   3004  NH1 ARG A 200      39.646  45.932  39.748  1.00 40.64           N
ATOM   3005  NH2 ARG A 200      38.429  44.032  39.381  1.00 46.13           N1+
ATOM   3006  H   ARG A 200      42.093  41.567  36.682  1.00 34.75           H
ATOM   3007  HA  ARG A 200      43.326  43.615  35.136  1.00 36.37           H
ATOM   3008  HB2 ARG A 200      43.181  44.979  37.082  1.00 39.36           H
ATOM   3009  HB3 ARG A 200      41.708  44.026  36.950  1.00 39.36           H
ATOM   3010  HG2 ARG A 200      42.774  42.441  38.695  1.00 43.30           H
ATOM   3011  HG3 ARG A 200      44.044  43.648  38.879  1.00 43.30           H
ATOM   3012  HD2 ARG A 200      42.468  44.063  40.623  1.00 38.76           H
ATOM   3013  HD3 ARG A 200      42.215  45.347  39.426  1.00 38.76           H
ATOM   3014  HE  ARG A 200      40.566  42.876  39.349  1.00 47.21           H
ATOM   3015 HH11 ARG A 200      40.530  46.396  39.879  1.00 48.77           H
ATOM   3016 HH12 ARG A 200      38.780  46.454  39.778  1.00 48.77           H
ATOM   3017 HH21 ARG A 200      38.366  43.038  39.226  1.00 55.36           H
ATOM   3018 HH22 ARG A 200      37.583  44.587  39.424  1.00 55.36           H
ATOM   3019  N   TYR A 201      45.451  41.828  36.794  1.00 27.19           N
ATOM   3020  CA  TYR A 201      46.856  41.598  37.105  1.00 28.03           C
ATOM   3021  C   TYR A 201      47.643  41.005  35.928  1.00 28.11           C
ATOM   3022  O   TYR A 201      48.825  40.712  36.080  1.00 32.61           O
ATOM   3023  CB  TYR A 201      46.960  40.752  38.381  1.00 29.71           C
ATOM   3024  CG  TYR A 201      46.248  41.371  39.580  1.00 26.33           C
ATOM   3025  CD1 TYR A 201      45.282  40.630  40.291  1.00 35.13           C
ATOM   3026  CD2 TYR A 201      46.558  42.686  39.979  1.00 28.63           C
ATOM   3027  CE1 TYR A 201      44.601  41.221  41.372  1.00 32.84           C
ATOM   3028  CE2 TYR A 201      45.873  43.287  41.051  1.00 37.68           C
ATOM   3029  CZ  TYR A 201      44.887  42.551  41.748  1.00 39.10           C
ATOM   3030  OH  TYR A 201      44.194  43.130  42.766  1.00 39.81           O
ATOM   3031  H   TYR A 201      44.808  41.065  36.946  1.00 32.63           H
ATOM   3032  HA  TYR A 201      47.323  42.558  37.324  1.00 33.64           H
ATOM   3033  HB2 TYR A 201      46.541  39.767  38.185  1.00 35.65           H
ATOM   3034  HB3 TYR A 201      48.012  40.635  38.639  1.00 35.65           H
ATOM   3035  HD1 TYR A 201      45.051  39.617  39.998  1.00 42.16           H
ATOM   3036  HD2 TYR A 201      47.312  43.250  39.453  1.00 34.35           H
ATOM   3037  HE1 TYR A 201      43.842  40.662  41.902  1.00 39.41           H
ATOM   3038  HE2 TYR A 201      46.096  44.305  41.331  1.00 45.21           H
ATOM   3039  HH  TYR A 201      44.315  44.080  42.802  1.00 47.77           H
ATOM   3040  N   LEU A 202      47.009  40.847  34.764  1.00 28.77           N
ATOM   3041  CA  LEU A 202      47.654  40.402  33.539  1.00 31.89           C
ATOM   3042  C   LEU A 202      48.168  41.636  32.817  1.00 29.25           C
ATOM   3043  O   LEU A 202      47.372  42.495  32.442  1.00 31.91           O
ATOM   3044  CB  LEU A 202      46.646  39.644  32.652  1.00 27.58           C
ATOM   3045  CG  LEU A 202      46.033  38.410  33.345  1.00 28.11           C
ATOM   3046  CD1 LEU A 202      44.871  37.878  32.503  1.00 28.55           C
ATOM   3047  CD2 LEU A 202      47.045  37.286  33.636  1.00 27.43           C
ATOM   3048  H   LEU A 202      46.043  41.132  34.691  1.00 34.52           H
ATOM   3049  HA  LEU A 202      48.488  39.742  33.769  1.00 38.27           H
ATOM   3050  HB2 LEU A 202      45.844  40.330  32.378  1.00 33.09           H
ATOM   3051  HB3 LEU A 202      47.143  39.335  31.732  1.00 33.09           H
ATOM   3052  HG  LEU A 202      45.606  38.706  34.304  1.00 33.74           H
ATOM   3053 HD11 LEU A 202      44.354  37.092  33.051  1.00 34.26           H
ATOM   3054 HD12 LEU A 202      44.160  38.678  32.298  1.00 34.26           H
ATOM   3055 HD13 LEU A 202      45.245  37.482  31.558  1.00 34.26           H
ATOM   3056 HD21 LEU A 202      46.572  36.509  34.240  1.00 32.92           H
ATOM   3057 HD22 LEU A 202      47.386  36.842  32.700  1.00 32.92           H
ATOM   3058 HD23 LEU A 202      47.903  37.666  34.189  1.00 32.92           H
ATOM   3059  N   ASP A 203      49.483  41.708  32.612  1.00 31.38           N
ATOM   3060  CA  ASP A 203      50.056  42.733  31.741  1.00 29.91           C
ATOM   3061  C   ASP A 203      49.631  42.398  30.282  1.00 33.70           C
ATOM   3062  O   ASP A 203      49.062  41.329  30.033  1.00 30.27           O
ATOM   3063  CB  ASP A 203      51.572  42.814  32.019  1.00 27.42           C
ATOM   3064  CG  ASP A 203      52.432  41.639  31.560  1.00 35.51           C
ATOM   3065  OD1 ASP A 203      52.012  40.929  30.625  1.00 38.32           O
ATOM   3066  OD2 ASP A 203      53.540  41.497  32.115  1.00 36.39           O1-
ATOM   3067  H   ASP A 203      50.084  40.962  32.933  1.00 37.66           H
ATOM   3068  HA  ASP A 203      49.631  43.699  32.016  1.00 35.89           H
ATOM   3069  HB2 ASP A 203      51.966  43.711  31.544  1.00 32.91           H
ATOM   3070  HB3 ASP A 203      51.753  42.984  33.080  1.00 32.91           H
ATOM   3071  N   PRO A 204      49.806  43.295  29.303  1.00 35.06           N
ATOM   3072  CA  PRO A 204      49.343  43.051  27.936  1.00 37.03           C
ATOM   3073  C   PRO A 204      49.829  41.734  27.310  1.00 33.55           C
ATOM   3074  O   PRO A 204      49.048  41.090  26.606  1.00 30.68           O
ATOM   3075  CB  PRO A 204      49.845  44.256  27.134  1.00 37.02           C
ATOM   3076  CG  PRO A 204      49.821  45.376  28.177  1.00 36.13           C
ATOM   3077  CD  PRO A 204      50.303  44.657  29.441  1.00 38.95           C
ATOM   3078  HA  PRO A 204      48.254  43.096  27.935  1.00 44.43           H
ATOM   3079  HB2 PRO A 204      50.884  44.068  26.856  1.00 44.43           H
ATOM   3080  HB3 PRO A 204      49.253  44.488  26.247  1.00 44.43           H
ATOM   3081  HG2 PRO A 204      50.518  46.174  27.921  1.00 43.36           H
ATOM   3082  HG3 PRO A 204      48.807  45.765  28.287  1.00 43.36           H
ATOM   3083  HD2 PRO A 204      51.391  44.651  29.471  1.00 46.74           H
ATOM   3084  HD3 PRO A 204      49.871  45.162  30.305  1.00 46.74           H
ATOM   3085  N   ALA A 205      51.064  41.304  27.609  1.00 31.26           N
ATOM   3086  CA  ALA A 205      51.610  40.037  27.119  1.00 32.03           C
ATOM   3087  C   ALA A 205      50.893  38.841  27.743  1.00 34.91           C
ATOM   3088  O   ALA A 205      50.474  37.927  27.036  1.00 30.26           O
ATOM   3089  CB  ALA A 205      53.111  39.969  27.406  1.00 37.03           C
ATOM   3090  H   ALA A 205      51.636  41.857  28.232  1.00 37.51           H
ATOM   3091  HA  ALA A 205      51.474  39.994  26.037  1.00 38.43           H
ATOM   3092  HB1 ALA A 205      53.509  39.018  27.053  1.00 44.43           H
ATOM   3093  HB2 ALA A 205      53.615  40.780  26.879  1.00 44.43           H
ATOM   3094  HB3 ALA A 205      53.304  40.059  28.475  1.00 44.43           H
ATOM   3095  N   GLN A 206      50.741  38.854  29.070  1.00 32.19           N
ATOM   3096  CA  GLN A 206      50.015  37.835  29.812  1.00 28.97           C
ATOM   3097  C   GLN A 206      48.556  37.765  29.370  1.00 27.68           C
ATOM   3098  O   GLN A 206      48.019  36.664  29.249  1.00 32.08           O
ATOM   3099  CB  GLN A 206      50.132  38.121  31.307  1.00 29.80           C
ATOM   3100  CG  GLN A 206      51.547  37.852  31.850  1.00 30.99           C
ATOM   3101  CD  GLN A 206      51.773  38.491  33.216  1.00 32.81           C
ATOM   3102  OE1 GLN A 206      51.059  39.406  33.602  1.00 31.54           O
ATOM   3103  NE2 GLN A 206      52.784  38.043  33.954  1.00 33.33           N
ATOM   3104  H   GLN A 206      51.107  39.640  29.593  1.00 38.63           H
ATOM   3105  HA  GLN A 206      50.486  36.871  29.620  1.00 34.76           H
ATOM   3106  HB2 GLN A 206      49.843  39.155  31.478  1.00 35.76           H
ATOM   3107  HB3 GLN A 206      49.437  37.481  31.845  1.00 35.76           H
ATOM   3108  HG2 GLN A 206      51.708  36.779  31.913  1.00 37.19           H
ATOM   3109  HG3 GLN A 206      52.281  38.279  31.168  1.00 37.19           H
ATOM   3110 HE21 GLN A 206      53.380  37.309  33.603  1.00 39.99           H
ATOM   3111 HE22 GLN A 206      52.972  38.475  34.848  1.00 39.99           H
ATOM   3112  N   ARG A 207      47.908  38.908  29.099  1.00 26.84           N
ATOM   3113  CA  ARG A 207      46.525  38.954  28.667  1.00 29.62           C
ATOM   3114  C   ARG A 207      46.385  38.262  27.311  1.00 31.61           C
ATOM   3115  O   ARG A 207      45.474  37.457  27.136  1.00 28.64           O
ATOM   3116  CB  ARG A 207      46.005  40.401  28.663  1.00 30.98           C
ATOM   3117  CG  ARG A 207      44.612  40.575  28.046  1.00 37.20           C
ATOM   3118  CD  ARG A 207      43.548  39.842  28.883  1.00 29.51           C
ATOM   3119  NE  ARG A 207      42.255  39.887  28.210  1.00 31.94           N
ATOM   3120  CZ  ARG A 207      41.833  39.016  27.292  1.00 30.86           C
ATOM   3121  NH1 ARG A 207      42.610  38.021  26.863  1.00 27.83           N
ATOM   3122  NH2 ARG A 207      40.612  39.140  26.797  1.00 31.45           N1+
ATOM   3123  H   ARG A 207      48.411  39.783  29.162  1.00 32.21           H
ATOM   3124  HA  ARG A 207      45.936  38.387  29.386  1.00 35.55           H
ATOM   3125  HB2 ARG A 207      45.999  40.783  29.686  1.00 37.18           H
ATOM   3126  HB3 ARG A 207      46.695  41.015  28.083  1.00 37.18           H
ATOM   3127  HG2 ARG A 207      44.371  41.638  28.028  1.00 44.64           H
ATOM   3128  HG3 ARG A 207      44.608  40.210  27.018  1.00 44.64           H
ATOM   3129  HD2 ARG A 207      43.842  38.808  29.051  1.00 35.41           H
ATOM   3130  HD3 ARG A 207      43.454  40.331  29.852  1.00 35.41           H
ATOM   3131  HE  ARG A 207      41.634  40.638  28.471  1.00 38.33           H
ATOM   3132 HH11 ARG A 207      43.547  37.909  27.218  1.00 33.39           H
ATOM   3133 HH12 ARG A 207      42.253  37.385  26.161  1.00 33.39           H
ATOM   3134 HH21 ARG A 207      40.005  39.880  27.112  1.00 37.74           H
ATOM   3135 HH22 ARG A 207      40.281  38.472  26.111  1.00 37.74           H
ATOM   3136  N   ALA A 208      47.301  38.547  26.377  1.00 31.36           N
ATOM   3137  CA  ALA A 208      47.360  37.842  25.113  1.00 31.97           C
ATOM   3138  C   ALA A 208      47.540  36.331  25.312  1.00 28.09           C
ATOM   3139  O   ALA A 208      46.819  35.567  24.681  1.00 32.87           O
ATOM   3140  CB  ALA A 208      48.484  38.431  24.250  1.00 33.97           C
ATOM   3141  H   ALA A 208      48.014  39.236  26.573  1.00 37.63           H
ATOM   3142  HA  ALA A 208      46.414  38.010  24.595  1.00 38.36           H
ATOM   3143  HB1 ALA A 208      48.500  37.930  23.282  1.00 40.77           H
ATOM   3144  HB2 ALA A 208      48.303  39.495  24.093  1.00 40.77           H
ATOM   3145  HB3 ALA A 208      49.448  38.302  24.738  1.00 40.77           H
ATOM   3146  N   ALA A 209      48.469  35.896  26.172  1.00 28.37           N
ATOM   3147  CA  ALA A 209      48.755  34.488  26.386  1.00 29.50           C
ATOM   3148  C   ALA A 209      47.587  33.748  27.049  1.00 34.03           C
ATOM   3149  O   ALA A 209      47.394  32.565  26.760  1.00 27.27           O
ATOM   3150  CB  ALA A 209      50.033  34.334  27.209  1.00 33.33           C
ATOM   3151  H   ALA A 209      49.028  36.573  26.672  1.00 34.05           H
ATOM   3152  HA  ALA A 209      48.930  34.029  25.412  1.00 35.40           H
ATOM   3153  HB1 ALA A 209      50.269  33.277  27.323  1.00 40.00           H
ATOM   3154  HB2 ALA A 209      50.857  34.833  26.701  1.00 40.00           H
ATOM   3155  HB3 ALA A 209      49.907  34.780  28.195  1.00 40.00           H
ATOM   3156  N   ALA A 210      46.842  34.432  27.940  1.00 31.38           N
ATOM   3157  CA  ALA A 210      45.785  33.838  28.765  1.00 28.66           C
ATOM   3158  C   ALA A 210      44.608  33.294  27.944  1.00 25.32           C
ATOM   3159  O   ALA A 210      43.865  32.468  28.460  1.00 26.58           O
ATOM   3160  CB  ALA A 210      45.272  34.854  29.794  1.00 26.89           C
ATOM   3161  H   ALA A 210      47.069  35.403  28.110  1.00 37.65           H
ATOM   3162  HA  ALA A 210      46.221  33.003  29.317  1.00 34.39           H
ATOM   3163  HB1 ALA A 210      44.518  34.384  30.421  1.00 32.27           H
ATOM   3164  HB2 ALA A 210      46.091  35.188  30.425  1.00 32.27           H
ATOM   3165  HB3 ALA A 210      44.829  35.712  29.287  1.00 32.27           H
ATOM   3166  N   VAL A 211      44.435  33.718  26.687  1.00 27.40           N
ATOM   3167  CA  VAL A 211      43.450  33.146  25.771  1.00 30.11           C
ATOM   3168  C   VAL A 211      43.595  31.616  25.658  1.00 25.04           C
ATOM   3169  O   VAL A 211      42.621  30.934  25.336  1.00 27.17           O
ATOM   3170  CB  VAL A 211      43.571  33.827  24.388  1.00 30.25           C
ATOM   3171  CG1 VAL A 211      44.773  33.332  23.559  1.00 33.78           C
ATOM   3172  CG2 VAL A 211      42.301  33.564  23.570  1.00 32.08           C
ATOM   3173  H   VAL A 211      45.071  34.411  26.316  1.00 32.88           H
ATOM   3174  HA  VAL A 211      42.458  33.367  26.169  1.00 36.13           H
ATOM   3175  HB  VAL A 211      43.663  34.906  24.525  1.00 36.30           H
ATOM   3176 HG11 VAL A 211      44.872  33.941  22.661  1.00 40.53           H
ATOM   3177 HG12 VAL A 211      45.691  33.398  24.140  1.00 40.53           H
ATOM   3178 HG13 VAL A 211      44.629  32.293  23.255  1.00 40.53           H
ATOM   3179 HG21 VAL A 211      42.346  34.127  22.638  1.00 38.50           H
ATOM   3180 HG22 VAL A 211      42.201  32.504  23.335  1.00 38.50           H
ATOM   3181 HG23 VAL A 211      41.427  33.890  24.134  1.00 38.50           H
ATOM   3182  N   ALA A 212      44.800  31.090  25.899  1.00 24.13           N
ATOM   3183  CA  ALA A 212      45.100  29.672  25.797  1.00 31.69           C
ATOM   3184  C   ALA A 212      44.217  28.808  26.700  1.00 25.48           C
ATOM   3185  O   ALA A 212      43.929  27.683  26.315  1.00 25.01           O
ATOM   3186  CB  ALA A 212      46.568  29.424  26.108  1.00 33.94           C
ATOM   3187  H   ALA A 212      45.554  31.706  26.169  1.00 28.96           H
ATOM   3188  HA  ALA A 212      44.927  29.374  24.763  1.00 38.03           H
ATOM   3189  HB1 ALA A 212      46.802  28.368  25.980  1.00 40.73           H
ATOM   3190  HB2 ALA A 212      47.180  30.012  25.425  1.00 40.73           H
ATOM   3191  HB3 ALA A 212      46.791  29.715  27.135  1.00 40.73           H
ATOM   3192  N   LEU A 213      43.797  29.290  27.880  1.00 26.93           N
ATOM   3193  CA  LEU A 213      42.970  28.478  28.767  1.00 26.91           C
ATOM   3194  C   LEU A 213      41.635  28.149  28.118  1.00 25.54           C
ATOM   3195  O   LEU A 213      41.288  26.979  28.048  1.00 25.18           O
ATOM   3196  CB  LEU A 213      42.723  29.134  30.128  1.00 24.70           C
ATOM   3197  CG  LEU A 213      43.885  28.976  31.120  1.00 26.27           C
ATOM   3198  CD1 LEU A 213      45.167  29.716  30.686  1.00 29.15           C
ATOM   3199  CD2 LEU A 213      43.440  29.520  32.490  1.00 29.05           C
ATOM   3200  H   LEU A 213      44.009  30.242  28.143  1.00 32.32           H
ATOM   3201  HA  LEU A 213      43.498  27.540  28.940  1.00 32.29           H
ATOM   3202  HB2 LEU A 213      42.503  30.192  29.982  1.00 29.64           H
ATOM   3203  HB3 LEU A 213      41.838  28.665  30.563  1.00 29.64           H
ATOM   3204  HG  LEU A 213      44.119  27.914  31.216  1.00 31.52           H
ATOM   3205 HD11 LEU A 213      45.901  29.690  31.491  1.00 34.98           H
ATOM   3206 HD12 LEU A 213      45.604  29.229  29.815  1.00 34.98           H
ATOM   3207 HD13 LEU A 213      44.940  30.756  30.450  1.00 34.98           H
ATOM   3208 HD21 LEU A 213      44.198  29.299  33.242  1.00 34.86           H
ATOM   3209 HD22 LEU A 213      43.290  30.599  32.429  1.00 34.86           H
ATOM   3210 HD23 LEU A 213      42.502  29.052  32.794  1.00 34.86           H
ATOM   3211  N   SER A 214      40.893  29.150  27.637  1.00 25.13           N
ATOM   3212  CA  SER A 214      39.593  28.930  27.031  1.00 22.46           C
ATOM   3213  C   SER A 214      39.759  28.257  25.667  1.00 23.99           C
ATOM   3214  O   SER A 214      38.947  27.425  25.302  1.00 24.84           O
ATOM   3215  CB  SER A 214      38.832  30.244  26.910  1.00 23.45           C
ATOM   3216  OG  SER A 214      39.548  31.163  26.104  1.00 24.52           O
ATOM   3217  H   SER A 214      41.241  30.098  27.681  1.00 30.16           H
ATOM   3218  HA  SER A 214      39.012  28.271  27.675  1.00 26.95           H
ATOM   3219  HB2 SER A 214      37.860  30.050  26.460  1.00 28.14           H
ATOM   3220  HB3 SER A 214      38.674  30.668  27.902  1.00 28.14           H
ATOM   3221  HG  SER A 214      39.879  30.714  25.320  1.00 29.42           H
ATOM   3222  N   ALA A 215      40.811  28.594  24.909  1.00 25.11           N
ATOM   3223  CA  ALA A 215      41.080  27.927  23.626  1.00 25.85           C
ATOM   3224  C   ALA A 215      41.334  26.427  23.822  1.00 24.45           C
ATOM   3225  O   ALA A 215      40.847  25.620  23.033  1.00 23.96           O
ATOM   3226  CB  ALA A 215      42.258  28.610  22.916  1.00 25.68           C
ATOM   3227  H   ALA A 215      41.453  29.304  25.232  1.00 30.13           H
ATOM   3228  HA  ALA A 215      40.200  28.041  22.992  1.00 31.02           H
ATOM   3229  HB1 ALA A 215      42.456  28.110  21.966  1.00 30.82           H
ATOM   3230  HB2 ALA A 215      42.009  29.655  22.723  1.00 30.82           H
ATOM   3231  HB3 ALA A 215      43.155  28.561  23.533  1.00 30.82           H
ATOM   3232  N   ALA A 216      42.091  26.050  24.860  1.00 24.41           N
ATOM   3233  CA  ALA A 216      42.404  24.667  25.198  1.00 27.49           C
ATOM   3234  C   ALA A 216      41.132  23.910  25.580  1.00 26.64           C
ATOM   3235  O   ALA A 216      40.936  22.778  25.138  1.00 25.76           O
ATOM   3236  CB  ALA A 216      43.411  24.618  26.356  1.00 25.10           C
ATOM   3237  H   ALA A 216      42.467  26.766  25.467  1.00 29.30           H
ATOM   3238  HA  ALA A 216      42.851  24.184  24.329  1.00 32.99           H
ATOM   3239  HB1 ALA A 216      43.632  23.589  26.624  1.00 30.12           H
ATOM   3240  HB2 ALA A 216      44.332  25.115  26.059  1.00 30.12           H
ATOM   3241  HB3 ALA A 216      43.010  25.124  27.234  1.00 30.12           H
ATOM   3242  N   LEU A 217      40.305  24.522  26.432  1.00 22.95           N
ATOM   3243  CA  LEU A 217      39.065  23.933  26.896  1.00 24.55           C
ATOM   3244  C   LEU A 217      38.076  23.719  25.755  1.00 24.76           C
ATOM   3245  O   LEU A 217      37.493  22.642  25.654  1.00 25.77           O
ATOM   3246  CB  LEU A 217      38.445  24.838  27.969  1.00 26.46           C
ATOM   3247  CG  LEU A 217      39.166  24.851  29.321  1.00 29.34           C
ATOM   3248  CD1 LEU A 217      38.302  25.673  30.280  1.00 24.84           C
ATOM   3249  CD2 LEU A 217      39.409  23.478  29.932  1.00 32.15           C
ATOM   3250  H   LEU A 217      40.547  25.443  26.772  1.00 27.54           H
ATOM   3251  HA  LEU A 217      39.290  22.958  27.326  1.00 29.46           H
ATOM   3252  HB2 LEU A 217      38.401  25.862  27.591  1.00 31.75           H
ATOM   3253  HB3 LEU A 217      37.419  24.516  28.125  1.00 31.75           H
ATOM   3254  HG  LEU A 217      40.131  25.330  29.229  1.00 35.21           H
ATOM   3255 HD11 LEU A 217      38.812  25.762  31.233  1.00 29.81           H
ATOM   3256 HD12 LEU A 217      38.126  26.662  29.859  1.00 29.81           H
ATOM   3257 HD13 LEU A 217      37.345  25.177  30.423  1.00 29.81           H
ATOM   3258 HD21 LEU A 217      39.810  23.588  30.941  1.00 38.58           H
ATOM   3259 HD22 LEU A 217      38.472  22.925  29.985  1.00 38.58           H
ATOM   3260 HD23 LEU A 217      40.142  22.933  29.339  1.00 38.58           H
ATOM   3261  N   THR A 218      37.876  24.729  24.893  1.00 22.56           N
ATOM   3262  CA  THR A 218      36.951  24.611  23.776  1.00 27.49           C
ATOM   3263  C   THR A 218      37.469  23.646  22.718  1.00 24.12           C
ATOM   3264  O   THR A 218      36.665  22.904  22.149  1.00 26.20           O
ATOM   3265  CB  THR A 218      36.575  25.992  23.209  1.00 31.58           C
ATOM   3266  OG1 THR A 218      36.084  26.818  24.258  1.00 34.21           O
ATOM   3267  CG2 THR A 218      35.440  25.836  22.201  1.00 33.14           C
ATOM   3268  H   THR A 218      38.402  25.585  24.995  1.00 27.07           H
ATOM   3269  HA  THR A 218      36.037  24.192  24.198  1.00 32.98           H
ATOM   3270  HB  THR A 218      37.444  26.460  22.738  1.00 37.90           H
ATOM   3271  HG1 THR A 218      36.791  26.941  24.896  1.00 41.05           H
ATOM   3272 HG21 THR A 218      35.128  26.824  21.858  1.00 39.76           H
ATOM   3273 HG22 THR A 218      35.766  25.253  21.339  1.00 39.76           H
ATOM   3274 HG23 THR A 218      34.582  25.355  22.673  1.00 39.76           H
ATOM   3275  N   ALA A 219      38.792  23.598  22.486  1.00 23.63           N
ATOM   3276  CA  ALA A 219      39.393  22.576  21.637  1.00 25.92           C
ATOM   3277  C   ALA A 219      39.097  21.171  22.167  1.00 22.81           C
ATOM   3278  O   ALA A 219      38.619  20.314  21.413  1.00 23.17           O
ATOM   3279  CB  ALA A 219      40.893  22.811  21.489  1.00 24.38           C
ATOM   3280  H   ALA A 219      39.409  24.243  22.957  1.00 28.35           H
ATOM   3281  HA  ALA A 219      38.950  22.663  20.643  1.00 31.11           H
ATOM   3282  HB1 ALA A 219      41.303  22.064  20.806  1.00 29.26           H
ATOM   3283  HB2 ALA A 219      41.071  23.804  21.077  1.00 29.26           H
ATOM   3284  HB3 ALA A 219      41.395  22.715  22.453  1.00 29.26           H
ATOM   3285  N   ALA A 220      39.327  20.950  23.467  1.00 23.19           N
ATOM   3286  CA  ALA A 220      39.037  19.697  24.133  1.00 27.11           C
ATOM   3287  C   ALA A 220      37.565  19.303  24.006  1.00 22.74           C
ATOM   3288  O   ALA A 220      37.303  18.140  23.719  1.00 25.68           O
ATOM   3289  CB  ALA A 220      39.439  19.772  25.596  1.00 27.73           C
ATOM   3290  H   ALA A 220      39.715  21.697  24.029  1.00 27.82           H
ATOM   3291  HA  ALA A 220      39.646  18.918  23.669  1.00 32.54           H
ATOM   3292  HB1 ALA A 220      39.226  18.824  26.085  1.00 33.28           H
ATOM   3293  HB2 ALA A 220      40.506  19.964  25.660  1.00 33.28           H
ATOM   3294  HB3 ALA A 220      38.892  20.566  26.098  1.00 33.28           H
ATOM   3295  N   ALA A 221      36.621  20.241  24.199  1.00 22.64           N
ATOM   3296  CA  ALA A 221      35.194  19.931  24.114  1.00 24.53           C
ATOM   3297  C   ALA A 221      34.820  19.396  22.736  1.00 29.32           C
ATOM   3298  O   ALA A 221      33.953  18.529  22.658  1.00 27.49           O
ATOM   3299  CB  ALA A 221      34.323  21.131  24.503  1.00 26.73           C
ATOM   3300  H   ALA A 221      36.897  21.186  24.433  1.00 27.17           H
ATOM   3301  HA  ALA A 221      34.991  19.133  24.831  1.00 29.44           H
ATOM   3302  HB1 ALA A 221      33.273  20.838  24.500  1.00 32.07           H
ATOM   3303  HB2 ALA A 221      34.590  21.466  25.505  1.00 32.07           H
ATOM   3304  HB3 ALA A 221      34.466  21.950  23.796  1.00 32.07           H
ATOM   3305  N   HIS A 222      35.457  19.900  21.666  1.00 24.35           N
ATOM   3306  CA  HIS A 222      35.192  19.428  20.309  1.00 27.16           C
ATOM   3307  C   HIS A 222      35.967  18.148  19.975  1.00 25.16           C
ATOM   3308  O   HIS A 222      35.470  17.323  19.209  1.00 28.70           O
ATOM   3309  CB  HIS A 222      35.396  20.557  19.275  1.00 29.63           C
ATOM   3310  CG  HIS A 222      34.337  21.625  19.385  1.00 32.33           C
ATOM   3311  ND1 HIS A 222      34.295  22.645  20.311  1.00 32.24           N
ATOM   3312  CD2 HIS A 222      33.145  21.651  18.711  1.00 31.01           C
ATOM   3313  CE1 HIS A 222      33.110  23.266  20.191  1.00 30.71           C
ATOM   3314  NE2 HIS A 222      32.378  22.712  19.212  1.00 34.72           N
ATOM   3315  H   HIS A 222      36.152  20.623  21.795  1.00 29.21           H
ATOM   3316  HA  HIS A 222      34.133  19.164  20.255  1.00 32.59           H
ATOM   3317  HB2 HIS A 222      35.346  20.124  18.277  1.00 35.56           H
ATOM   3318  HB3 HIS A 222      36.382  21.004  19.409  1.00 35.56           H
ATOM   3319  HD1 HIS A 222      35.005  22.846  21.000  1.00 38.68           H
ATOM   3320  HD2 HIS A 222      32.813  20.922  17.986  1.00 37.21           H
ATOM   3321  HE1 HIS A 222      32.764  24.059  20.834  1.00 36.85           H
ATOM   3322  N   ALA A 223      37.183  17.997  20.504  1.00 25.78           N
ATOM   3323  CA  ALA A 223      38.019  16.806  20.314  1.00 27.21           C
ATOM   3324  C   ALA A 223      37.412  15.558  20.983  1.00 27.67           C
ATOM   3325  O   ALA A 223      37.756  14.441  20.601  1.00 27.91           O
ATOM   3326  CB  ALA A 223      39.419  17.069  20.875  1.00 25.57           C
ATOM   3327  H   ALA A 223      37.537  18.722  21.111  1.00 30.94           H
ATOM   3328  HA  ALA A 223      38.109  16.610  19.244  1.00 32.65           H
ATOM   3329  HB1 ALA A 223      40.043  16.178  20.767  1.00 30.69           H
ATOM   3330  HB2 ALA A 223      39.889  17.893  20.336  1.00 30.69           H
ATOM   3331  HB3 ALA A 223      39.340  17.340  21.924  1.00 30.69           H
ATOM   3332  N   ALA A 224      36.553  15.764  21.996  1.00 27.10           N
ATOM   3333  CA  ALA A 224      36.015  14.746  22.882  1.00 26.41           C
ATOM   3334  C   ALA A 224      35.174  13.702  22.150  1.00 24.46           C
ATOM   3335  O   ALA A 224      34.982  12.625  22.698  1.00 28.08           O
ATOM   3336  CB  ALA A 224      35.190  15.413  23.989  1.00 30.06           C
ATOM   3337  H   ALA A 224      36.341  16.719  22.247  1.00 32.52           H
ATOM   3338  HA  ALA A 224      36.851  14.226  23.349  1.00 31.69           H
ATOM   3339  HB1 ALA A 224      34.784  14.654  24.655  1.00 36.07           H
ATOM   3340  HB2 ALA A 224      35.817  16.094  24.567  1.00 36.07           H
ATOM   3341  HB3 ALA A 224      34.360  15.969  23.551  1.00 36.07           H
ATOM   3342  N   THR A 225      34.712  13.970  20.925  1.00 29.02           N
ATOM   3343  CA  THR A 225      34.080  12.932  20.090  1.00 32.89           C
ATOM   3344  C   THR A 225      35.022  11.731  19.933  1.00 29.57           C
ATOM   3345  O   THR A 225      34.560  10.603  19.781  1.00 32.88           O
ATOM   3346  CB  THR A 225      33.713  13.501  18.707  1.00 26.17           C
ATOM   3347  OG1 THR A 225      34.879  13.996  18.078  1.00 30.42           O
ATOM   3348  CG2 THR A 225      32.685  14.627  18.803  1.00 30.13           C
ATOM   3349  H   THR A 225      34.907  14.867  20.506  1.00 34.82           H
ATOM   3350  HA  THR A 225      33.162  12.605  20.582  1.00 39.47           H
ATOM   3351  HB  THR A 225      33.292  12.700  18.099  1.00 31.41           H
ATOM   3352  HG1 THR A 225      34.716  14.911  17.828  1.00 36.50           H
ATOM   3353 HG21 THR A 225      32.467  15.019  17.810  1.00 36.15           H
ATOM   3354 HG22 THR A 225      31.763  14.234  19.224  1.00 36.15           H
ATOM   3355 HG23 THR A 225      33.057  15.450  19.415  1.00 36.15           H
ATOM   3356  N   ALA A 226      36.342  11.961  19.951  1.00 25.47           N
ATOM   3357  CA  ALA A 226      37.363  10.948  19.811  1.00 25.45           C
ATOM   3358  C   ALA A 226      37.783  10.329  21.158  1.00 27.87           C
ATOM   3359  O   ALA A 226      38.684   9.501  21.146  1.00 31.71           O
ATOM   3360  CB  ALA A 226      38.563  11.523  19.067  1.00 25.11           C
ATOM   3361  H   ALA A 226      36.659  12.914  20.065  1.00 30.56           H
ATOM   3362  HA  ALA A 226      36.966  10.143  19.191  1.00 30.54           H
ATOM   3363  HB1 ALA A 226      39.331  10.759  18.947  1.00 30.13           H
ATOM   3364  HB2 ALA A 226      38.253  11.867  18.078  1.00 30.13           H
ATOM   3365  HB3 ALA A 226      38.977  12.362  19.624  1.00 30.13           H
ATOM   3366  N   GLY A 227      37.164  10.728  22.278  1.00 28.84           N
ATOM   3367  CA  GLY A 227      37.393  10.192  23.623  1.00 25.94           C
ATOM   3368  C   GLY A 227      38.172  11.147  24.531  1.00 29.98           C
ATOM   3369  O   GLY A 227      38.573  12.240  24.121  1.00 26.44           O
ATOM   3370  H   GLY A 227      36.447  11.435  22.194  1.00 34.61           H
ATOM   3371  HA2 GLY A 227      36.419  10.019  24.075  1.00 31.12           H
ATOM   3372  HA3 GLY A 227      37.937   9.250  23.554  1.00 31.12           H
ATOM   3373  N   ALA A 228      38.376  10.715  25.791  1.00 28.77           N
ATOM   3374  CA  ALA A 228      39.003  11.515  26.843  1.00 29.79           C
ATOM   3375  C   ALA A 228      40.468  11.830  26.538  1.00 25.55           C
ATOM   3376  O   ALA A 228      40.904  12.952  26.793  1.00 23.51           O
ATOM   3377  CB  ALA A 228      38.882  10.810  28.201  1.00 27.45           C
ATOM   3378  H   ALA A 228      38.054   9.796  26.048  1.00 34.52           H
ATOM   3379  HA  ALA A 228      38.465  12.462  26.915  1.00 35.75           H
ATOM   3380  HB1 ALA A 228      39.422  11.373  28.961  1.00 32.94           H
ATOM   3381  HB2 ALA A 228      37.830  10.741  28.483  1.00 32.94           H
ATOM   3382  HB3 ALA A 228      39.311   9.808  28.133  1.00 32.94           H
ATOM   3383  N   GLN A 229      41.232  10.861  26.012  1.00 28.85           N
ATOM   3384  CA  GLN A 229      42.642  11.062  25.736  1.00 25.27           C
ATOM   3385  C   GLN A 229      42.818  12.152  24.681  1.00 29.71           C
ATOM   3386  O   GLN A 229      43.649  13.038  24.847  1.00 26.05           O
ATOM   3387  CB  GLN A 229      43.309   9.741  25.333  1.00 33.05           C
ATOM   3388  CG  GLN A 229      44.838   9.915  25.284  1.00 34.17           C
ATOM   3389  CD  GLN A 229      45.395  10.056  26.696  1.00 39.03           C
ATOM   3390  OE1 GLN A 229      45.256   9.141  27.506  1.00 36.61           O
ATOM   3391  NE2 GLN A 229      45.997  11.195  27.021  1.00 37.28           N
ATOM   3392  H   GLN A 229      40.826   9.962  25.801  1.00 34.62           H
ATOM   3393  HA  GLN A 229      43.104  11.409  26.660  1.00 30.33           H
ATOM   3394  HB2 GLN A 229      43.048   8.966  26.054  1.00 39.66           H
ATOM   3395  HB3 GLN A 229      42.956   9.424  24.354  1.00 39.66           H
ATOM   3396  HG2 GLN A 229      45.227   8.990  24.858  1.00 41.01           H
ATOM   3397  HG3 GLN A 229      45.127  10.757  24.655  1.00 41.01           H
ATOM   3398 HE21 GLN A 229      46.108  11.932  26.333  1.00 44.73           H
ATOM   3399 HE22 GLN A 229      46.351  11.320  27.954  1.00 44.73           H
ATOM   3400  N   ALA A 230      42.023  12.095  23.615  1.00 27.33           N
ATOM   3401  CA  ALA A 230      42.040  13.093  22.556  1.00 26.43           C
ATOM   3402  C   ALA A 230      41.709  14.484  23.106  1.00 24.11           C
ATOM   3403  O   ALA A 230      42.396  15.439  22.750  1.00 26.46           O
ATOM   3404  CB  ALA A 230      41.085  12.669  21.443  1.00 25.87           C
ATOM   3405  H   ALA A 230      41.344  11.350  23.552  1.00 32.80           H
ATOM   3406  HA  ALA A 230      43.047  13.123  22.137  1.00 31.71           H
ATOM   3407  HB1 ALA A 230      41.146  13.385  20.622  1.00 31.05           H
ATOM   3408  HB2 ALA A 230      41.356  11.681  21.071  1.00 31.05           H
ATOM   3409  HB3 ALA A 230      40.061  12.638  21.818  1.00 31.05           H
ATOM   3410  N   ALA A 231      40.683  14.606  23.962  1.00 25.30           N
ATOM   3411  CA  ALA A 231      40.273  15.869  24.574  1.00 26.71           C
ATOM   3412  C   ALA A 231      41.400  16.468  25.410  1.00 27.65           C
ATOM   3413  O   ALA A 231      41.759  17.636  25.236  1.00 25.50           O
ATOM   3414  CB  ALA A 231      39.011  15.642  25.420  1.00 26.01           C
ATOM   3415  H   ALA A 231      40.163  13.779  24.218  1.00 30.36           H
ATOM   3416  HA  ALA A 231      40.023  16.573  23.786  1.00 32.05           H
ATOM   3417  HB1 ALA A 231      38.690  16.580  25.871  1.00 31.21           H
ATOM   3418  HB2 ALA A 231      38.208  15.267  24.789  1.00 31.21           H
ATOM   3419  HB3 ALA A 231      39.210  14.918  26.210  1.00 31.21           H
ATOM   3420  N   LEU A 232      41.971  15.657  26.309  1.00 28.91           N
ATOM   3421  CA  LEU A 232      43.048  16.097  27.177  1.00 29.45           C
ATOM   3422  C   LEU A 232      44.277  16.498  26.376  1.00 29.09           C
ATOM   3423  O   LEU A 232      44.867  17.525  26.687  1.00 29.79           O
ATOM   3424  CB  LEU A 232      43.385  15.017  28.207  1.00 28.51           C
ATOM   3425  CG  LEU A 232      42.353  14.972  29.352  1.00 36.02           C
ATOM   3426  CD1 LEU A 232      42.477  13.640  30.098  1.00 35.17           C
ATOM   3427  CD2 LEU A 232      42.588  16.157  30.316  1.00 32.38           C
ATOM   3428  H   LEU A 232      41.662  14.697  26.382  1.00 34.69           H
ATOM   3429  HA  LEU A 232      42.700  16.988  27.696  1.00 35.34           H
ATOM   3430  HB2 LEU A 232      43.396  14.055  27.690  1.00 34.21           H
ATOM   3431  HB3 LEU A 232      44.384  15.184  28.612  1.00 34.21           H
ATOM   3432  HG  LEU A 232      41.346  15.055  28.941  1.00 43.23           H
ATOM   3433 HD11 LEU A 232      41.729  13.593  30.888  1.00 42.21           H
ATOM   3434 HD12 LEU A 232      42.302  12.811  29.412  1.00 42.21           H
ATOM   3435 HD13 LEU A 232      43.473  13.547  30.533  1.00 42.21           H
ATOM   3436 HD21 LEU A 232      41.918  16.073  31.173  1.00 38.85           H
ATOM   3437 HD22 LEU A 232      43.619  16.161  30.671  1.00 38.85           H
ATOM   3438 HD23 LEU A 232      42.387  17.102  29.817  1.00 38.85           H
ATOM   3439  N   ASP A 233      44.660  15.714  25.369  1.00 29.23           N
ATOM   3440  CA  ASP A 233      45.830  16.008  24.545  1.00 27.73           C
ATOM   3441  C   ASP A 233      45.670  17.260  23.681  1.00 26.48           C
ATOM   3442  O   ASP A 233      46.646  17.994  23.505  1.00 25.88           O
ATOM   3443  CB  ASP A 233      46.247  14.770  23.760  1.00 27.81           C
ATOM   3444  CG  ASP A 233      46.791  13.642  24.647  1.00 38.91           C
ATOM   3445  OD1 ASP A 233      46.998  13.868  25.859  1.00 35.29           O
ATOM   3446  OD2 ASP A 233      46.999  12.543  24.096  1.00 33.61           O1-
ATOM   3447  H   ASP A 233      44.151  14.864  25.175  1.00 35.08           H
ATOM   3448  HA  ASP A 233      46.651  16.228  25.230  1.00 33.28           H
ATOM   3449  HB2 ASP A 233      45.426  14.387  23.155  1.00 33.37           H
ATOM   3450  HB3 ASP A 233      47.025  15.034  23.043  1.00 33.37           H
ATOM   3451  N   ALA A 234      44.463  17.523  23.161  1.00 26.85           N
ATOM   3452  CA  ALA A 234      44.149  18.768  22.457  1.00 25.52           C
ATOM   3453  C   ALA A 234      44.341  19.971  23.393  1.00 27.35           C
ATOM   3454  O   ALA A 234      45.012  20.940  23.024  1.00 25.73           O
ATOM   3455  CB  ALA A 234      42.729  18.717  21.886  1.00 23.69           C
ATOM   3456  H   ALA A 234      43.706  16.870  23.322  1.00 32.22           H
ATOM   3457  HA  ALA A 234      44.842  18.865  21.619  1.00 30.63           H
ATOM   3458  HB1 ALA A 234      42.512  19.646  21.358  1.00 28.42           H
ATOM   3459  HB2 ALA A 234      42.655  17.880  21.191  1.00 28.42           H
ATOM   3460  HB3 ALA A 234      42.001  18.580  22.687  1.00 28.42           H
ATOM   3461  N   ALA A 235      43.788  19.902  24.619  1.00 26.35           N
ATOM   3462  CA  ALA A 235      43.987  20.971  25.599  1.00 26.69           C
ATOM   3463  C   ALA A 235      45.467  21.154  25.929  1.00 24.67           C
ATOM   3464  O   ALA A 235      45.928  22.295  25.955  1.00 27.22           O
ATOM   3465  CB  ALA A 235      43.191  20.715  26.882  1.00 25.66           C
ATOM   3466  H   ALA A 235      43.240  19.093  24.883  1.00 31.62           H
ATOM   3467  HA  ALA A 235      43.626  21.901  25.156  1.00 32.03           H
ATOM   3468  HB1 ALA A 235      43.506  21.413  27.660  1.00 30.79           H
ATOM   3469  HB2 ALA A 235      42.133  20.869  26.690  1.00 30.79           H
ATOM   3470  HB3 ALA A 235      43.351  19.693  27.225  1.00 30.79           H
ATOM   3471  N   ARG A 236      46.200  20.049  26.171  1.00 23.11           N
ATOM   3472  CA  ARG A 236      47.623  20.090  26.558  1.00 28.79           C
ATOM   3473  C   ARG A 236      48.443  20.760  25.460  1.00 29.99           C
ATOM   3474  O   ARG A 236      49.341  21.530  25.785  1.00 30.51           O
ATOM   3475  CB  ARG A 236      48.193  18.690  26.843  1.00 26.56           C
ATOM   3476  CG  ARG A 236      47.519  17.882  27.969  1.00 48.89           C
ATOM   3477  CD  ARG A 236      48.438  17.385  29.095  1.00 52.63           C
ATOM   3478  NE  ARG A 236      48.620  18.370  30.175  1.00 52.96           N
ATOM   3479  CZ  ARG A 236      49.476  19.393  30.185  1.00 53.59           C
ATOM   3480  NH1 ARG A 236      50.336  19.616  29.192  1.00 60.18           N
ATOM   3481  NH2 ARG A 236      49.470  20.214  31.226  1.00 37.63           N1+
ATOM   3482  H   ARG A 236      45.763  19.141  26.079  1.00 27.73           H
ATOM   3483  HA  ARG A 236      47.715  20.693  27.461  1.00 34.55           H
ATOM   3484  HB2 ARG A 236      48.087  18.109  25.927  1.00 31.87           H
ATOM   3485  HB3 ARG A 236      49.262  18.773  27.023  1.00 31.87           H
ATOM   3486  HG2 ARG A 236      46.709  18.463  28.399  1.00 58.67           H
ATOM   3487  HG3 ARG A 236      47.087  16.990  27.520  1.00 58.67           H
ATOM   3488  HD2 ARG A 236      47.973  16.498  29.526  1.00 63.15           H
ATOM   3489  HD3 ARG A 236      49.404  17.083  28.691  1.00 63.15           H
ATOM   3490  HE  ARG A 236      47.990  18.289  30.958  1.00 63.56           H
ATOM   3491 HH11 ARG A 236      50.348  19.001  28.394  1.00 72.21           H
ATOM   3492 HH12 ARG A 236      50.972  20.401  29.208  1.00 72.21           H
ATOM   3493 HH21 ARG A 236      48.830  20.052  31.987  1.00 45.15           H
ATOM   3494 HH22 ARG A 236      50.106  20.995  31.255  1.00 45.15           H
ATOM   3495  N   ALA A 237      48.113  20.504  24.182  1.00 27.71           N
ATOM   3496  CA  ALA A 237      48.820  21.063  23.037  1.00 29.72           C
ATOM   3497  C   ALA A 237      48.661  22.578  22.982  1.00 26.45           C
ATOM   3498  O   ALA A 237      49.618  23.288  22.675  1.00 27.78           O
ATOM   3499  CB  ALA A 237      48.338  20.402  21.735  1.00 27.69           C
ATOM   3500  H   ALA A 237      47.357  19.860  23.992  1.00 33.25           H
ATOM   3501  HA  ALA A 237      49.880  20.838  23.150  1.00 35.66           H
ATOM   3502  HB1 ALA A 237      48.899  20.802  20.890  1.00 33.23           H
ATOM   3503  HB2 ALA A 237      48.503  19.324  21.785  1.00 33.23           H
ATOM   3504  HB3 ALA A 237      47.277  20.596  21.582  1.00 33.23           H
ATOM   3505  N   VAL A 238      47.452  23.086  23.256  1.00 24.83           N
ATOM   3506  CA  VAL A 238      47.172  24.513  23.227  1.00 24.42           C
ATOM   3507  C   VAL A 238      47.922  25.185  24.377  1.00 28.73           C
ATOM   3508  O   VAL A 238      48.579  26.209  24.166  1.00 26.55           O
ATOM   3509  CB  VAL A 238      45.652  24.778  23.245  1.00 27.71           C
ATOM   3510  CG1 VAL A 238      45.365  26.287  23.353  1.00 30.76           C
ATOM   3511  CG2 VAL A 238      44.982  24.236  21.979  1.00 29.86           C
ATOM   3512  H   VAL A 238      46.701  22.457  23.506  1.00 29.79           H
ATOM   3513  HA  VAL A 238      47.564  24.912  22.289  1.00 29.31           H
ATOM   3514  HB  VAL A 238      45.223  24.269  24.108  1.00 33.25           H
ATOM   3515 HG11 VAL A 238      44.294  26.458  23.280  1.00 36.91           H
ATOM   3516 HG12 VAL A 238      45.713  26.675  24.310  1.00 36.91           H
ATOM   3517 HG13 VAL A 238      45.861  26.824  22.543  1.00 36.91           H
ATOM   3518 HG21 VAL A 238      43.909  24.426  22.017  1.00 35.83           H
ATOM   3519 HG22 VAL A 238      45.398  24.727  21.098  1.00 35.83           H
ATOM   3520 HG23 VAL A 238      45.140  23.164  21.891  1.00 35.83           H
ATOM   3521  N   LEU A 239      47.835  24.607  25.583  1.00 24.59           N
ATOM   3522  CA  LEU A 239      48.528  25.150  26.757  1.00 27.24           C
ATOM   3523  C   LEU A 239      50.056  25.149  26.564  1.00 27.85           C
ATOM   3524  O   LEU A 239      50.716  26.139  26.875  1.00 30.68           O
ATOM   3525  CB  LEU A 239      48.102  24.376  28.016  1.00 26.81           C
ATOM   3526  CG  LEU A 239      46.610  24.606  28.363  1.00 30.79           C
ATOM   3527  CD1 LEU A 239      46.081  23.504  29.291  1.00 28.85           C
ATOM   3528  CD2 LEU A 239      46.386  25.988  28.996  1.00 28.46           C
ATOM   3529  H   LEU A 239      47.299  23.757  25.688  1.00 29.50           H
ATOM   3530  HA  LEU A 239      48.218  26.187  26.867  1.00 32.69           H
ATOM   3531  HB2 LEU A 239      48.274  23.316  27.828  1.00 32.18           H
ATOM   3532  HB3 LEU A 239      48.724  24.672  28.860  1.00 32.18           H
ATOM   3533  HG  LEU A 239      46.022  24.580  27.452  1.00 36.95           H
ATOM   3534 HD11 LEU A 239      45.000  23.605  29.387  1.00 34.62           H
ATOM   3535 HD12 LEU A 239      46.299  22.521  28.873  1.00 34.62           H
ATOM   3536 HD13 LEU A 239      46.531  23.585  30.280  1.00 34.62           H
ATOM   3537 HD21 LEU A 239      45.334  26.102  29.261  1.00 34.15           H
ATOM   3538 HD22 LEU A 239      46.992  26.094  29.898  1.00 34.15           H
ATOM   3539 HD23 LEU A 239      46.647  26.777  28.292  1.00 34.15           H
ATOM   3540  N   ASP A 240      50.614  24.061  26.025  1.00 30.95           N
ATOM   3541  CA  ASP A 240      52.033  23.946  25.686  1.00 34.51           C
ATOM   3542  C   ASP A 240      52.486  24.929  24.597  1.00 32.08           C
ATOM   3543  O   ASP A 240      53.670  25.254  24.524  1.00 38.57           O
ATOM   3544  CB  ASP A 240      52.380  22.504  25.294  1.00 29.34           C
ATOM   3545  CG  ASP A 240      52.353  21.465  26.424  1.00 38.54           C
ATOM   3546  OD1 ASP A 240      52.170  21.841  27.601  1.00 41.18           O
ATOM   3547  OD2 ASP A 240      52.525  20.275  26.081  1.00 43.29           O1-
ATOM   3548  H   ASP A 240      50.027  23.265  25.825  1.00 37.13           H
ATOM   3549  HA  ASP A 240      52.604  24.181  26.586  1.00 41.41           H
ATOM   3550  HB2 ASP A 240      51.732  22.160  24.485  1.00 35.21           H
ATOM   3551  HB3 ASP A 240      53.375  22.471  24.849  1.00 35.21           H
ATOM   3552  N   ALA A 241      51.583  25.383  23.716  1.00 35.01           N
ATOM   3553  CA  ALA A 241      51.916  26.373  22.695  1.00 37.63           C
ATOM   3554  C   ALA A 241      51.972  27.797  23.272  1.00 45.36           C
ATOM   3555  O   ALA A 241      52.401  28.705  22.560  1.00 41.62           O
ATOM   3556  CB  ALA A 241      50.922  26.275  21.526  1.00 34.47           C
ATOM   3557  H   ALA A 241      50.620  25.088  23.797  1.00 42.01           H
ATOM   3558  HA  ALA A 241      52.904  26.143  22.293  1.00 45.16           H
ATOM   3559  HB1 ALA A 241      51.187  26.999  20.755  1.00 41.36           H
ATOM   3560  HB2 ALA A 241      50.953  25.276  21.091  1.00 41.36           H
ATOM   3561  HB3 ALA A 241      49.909  26.484  21.865  1.00 41.36           H
ATOM   3562  N   ALA A 242      51.473  28.017  24.504  1.00 37.84           N
ATOM   3563  CA  ALA A 242      51.234  29.353  25.021  1.00 39.95           C
ATOM   3564  C   ALA A 242      52.460  29.849  25.781  1.00 41.81           C
ATOM   3565  O   ALA A 242      52.998  29.104  26.606  1.00 40.22           O
ATOM   3566  CB  ALA A 242      50.008  29.335  25.935  1.00 35.75           C
ATOM   3567  H   ALA A 242      51.186  27.234  25.074  1.00 45.40           H
ATOM   3568  HA  ALA A 242      50.991  30.009  24.187  1.00 47.94           H
ATOM   3569  HB1 ALA A 242      49.743  30.355  26.217  1.00 42.89           H
ATOM   3570  HB2 ALA A 242      49.173  28.875  25.412  1.00 42.89           H
ATOM   3571  HB3 ALA A 242      50.218  28.749  26.828  1.00 42.89           H
ATOM   3572  N   PRO A 243      52.868  31.118  25.572  1.00 45.35           N
ATOM   3573  CA  PRO A 243      54.086  31.625  26.172  1.00 45.92           C
ATOM   3574  C   PRO A 243      53.832  32.070  27.605  1.00 44.19           C
ATOM   3575  O   PRO A 243      53.006  32.948  27.858  1.00 48.70           O
ATOM   3576  CB  PRO A 243      54.473  32.826  25.287  1.00 54.80           C
ATOM   3577  CG  PRO A 243      53.138  33.342  24.746  1.00 54.74           C
ATOM   3578  CD  PRO A 243      52.321  32.059  24.591  1.00 46.67           C
ATOM   3579  HA  PRO A 243      54.898  30.901  26.084  1.00 55.11           H
ATOM   3580  HB2 PRO A 243      55.055  33.599  25.789  1.00 65.76           H
ATOM   3581  HB3 PRO A 243      55.044  32.426  24.447  1.00 65.76           H
ATOM   3582  HG2 PRO A 243      52.686  34.041  25.450  1.00 65.68           H
ATOM   3583  HG3 PRO A 243      53.259  33.816  23.770  1.00 65.68           H
ATOM   3584  HD2 PRO A 243      51.269  32.285  24.778  1.00 56.01           H
ATOM   3585  HD3 PRO A 243      52.486  31.664  23.588  1.00 56.01           H
ATOM   3586  N   GLY A 244      54.586  31.492  28.549  1.00 37.85           N
ATOM   3587  CA  GLY A 244      54.533  31.917  29.940  1.00 49.78           C
ATOM   3588  C   GLY A 244      53.247  31.458  30.631  1.00 42.13           C
ATOM   3589  O   GLY A 244      52.856  32.068  31.622  1.00 42.55           O
ATOM   3590  H   GLY A 244      55.206  30.735  28.300  1.00 45.42           H
ATOM   3591  HA2 GLY A 244      55.391  31.516  30.479  1.00 59.74           H
ATOM   3592  HA3 GLY A 244      54.568  33.007  29.974  1.00 59.74           H
ATOM   3593  N   VAL A 245      52.624  30.369  30.160  1.00 34.11           N
ATOM   3594  CA  VAL A 245      51.503  29.716  30.849  1.00 34.59           C
ATOM   3595  C   VAL A 245      52.028  28.469  31.576  1.00 35.45           C
ATOM   3596  O   VAL A 245      52.413  27.486  30.941  1.00 35.96           O
ATOM   3597  CB  VAL A 245      50.380  29.408  29.834  1.00 36.00           C
ATOM   3598  CG1 VAL A 245      49.216  28.631  30.471  1.00 42.62           C
ATOM   3599  CG2 VAL A 245      49.820  30.712  29.247  1.00 37.82           C
ATOM   3600  H   VAL A 245      52.971  29.928  29.320  1.00 40.93           H
ATOM   3601  HA  VAL A 245      51.089  30.399  31.591  1.00 41.51           H
ATOM   3602  HB  VAL A 245      50.800  28.806  29.028  1.00 43.20           H
ATOM   3603 HG11 VAL A 245      48.454  28.431  29.717  1.00 51.14           H
ATOM   3604 HG12 VAL A 245      49.563  27.676  30.868  1.00 51.14           H
ATOM   3605 HG13 VAL A 245      48.773  29.219  31.275  1.00 51.14           H
ATOM   3606 HG21 VAL A 245      49.017  30.490  28.545  1.00 45.39           H
ATOM   3607 HG22 VAL A 245      49.427  31.335  30.046  1.00 45.39           H
ATOM   3608 HG23 VAL A 245      50.597  31.259  28.715  1.00 45.39           H
ATOM   3609  N   ALA A 246      52.026  28.508  32.909  1.00 29.79           N
ATOM   3610  CA  ALA A 246      52.453  27.400  33.744  1.00 34.55           C
ATOM   3611  C   ALA A 246      51.224  26.696  34.303  1.00 30.50           C
ATOM   3612  O   ALA A 246      50.610  27.170  35.254  1.00 30.34           O
ATOM   3613  CB  ALA A 246      53.401  27.907  34.842  1.00 36.15           C
ATOM   3614  H   ALA A 246      51.685  29.338  33.375  1.00 35.75           H
ATOM   3615  HA  ALA A 246      53.013  26.686  33.138  1.00 41.46           H
ATOM   3616  HB1 ALA A 246      53.721  27.068  35.461  1.00 43.38           H
ATOM   3617  HB2 ALA A 246      54.278  28.367  34.384  1.00 43.38           H
ATOM   3618  HB3 ALA A 246      52.898  28.644  35.469  1.00 43.38           H
ATOM   3619  N   VAL A 247      50.905  25.524  33.754  1.00 29.91           N
ATOM   3620  CA  VAL A 247      49.738  24.754  34.184  1.00 28.32           C
ATOM   3621  C   VAL A 247      49.989  24.191  35.567  1.00 33.19           C
ATOM   3622  O   VAL A 247      50.994  23.526  35.808  1.00 30.98           O
ATOM   3623  CB  VAL A 247      49.389  23.645  33.168  1.00 27.95           C
ATOM   3624  CG1 VAL A 247      48.181  22.808  33.643  1.00 31.60           C
ATOM   3625  CG2 VAL A 247      49.043  24.251  31.799  1.00 34.29           C
ATOM   3626  H   VAL A 247      51.481  25.146  33.015  1.00 35.90           H
ATOM   3627  HA  VAL A 247      48.880  25.428  34.232  1.00 33.99           H
ATOM   3628  HB  VAL A 247      50.252  22.986  33.059  1.00 33.54           H
ATOM   3629 HG11 VAL A 247      47.905  22.085  32.876  1.00 37.92           H
ATOM   3630 HG12 VAL A 247      48.432  22.259  34.550  1.00 37.92           H
ATOM   3631 HG13 VAL A 247      47.326  23.457  33.840  1.00 37.92           H
ATOM   3632 HG21 VAL A 247      48.779  23.450  31.108  1.00 41.15           H
ATOM   3633 HG22 VAL A 247      48.201  24.940  31.891  1.00 41.15           H
ATOM   3634 HG23 VAL A 247      49.898  24.790  31.392  1.00 41.15           H
ATOM   3635  N   ASP A 248      49.041  24.448  36.466  1.00 32.30           N
ATOM   3636  CA  ASP A 248      48.978  23.813  37.762  1.00 28.62           C
ATOM   3637  C   ASP A 248      48.287  22.444  37.643  1.00 30.55           C
ATOM   3638  O   ASP A 248      48.872  21.418  37.998  1.00 32.31           O
ATOM   3639  CB  ASP A 248      48.264  24.776  38.717  1.00 31.71           C
ATOM   3640  CG  ASP A 248      48.257  24.320  40.162  1.00 47.36           C
ATOM   3641  OD1 ASP A 248      48.804  23.236  40.452  1.00 51.77           O
ATOM   3642  OD2 ASP A 248      47.726  25.103  40.979  1.00 52.13           O1-
ATOM   3643  H   ASP A 248      48.257  25.024  36.195  1.00 38.76           H
ATOM   3644  HA  ASP A 248      49.996  23.671  38.130  1.00 34.34           H
ATOM   3645  HB2 ASP A 248      48.728  25.764  38.677  1.00 38.05           H
ATOM   3646  HB3 ASP A 248      47.234  24.944  38.407  1.00 38.05           H
ATOM   3647  N   TYR A 249      47.058  22.414  37.113  1.00 28.22           N
ATOM   3648  CA  TYR A 249      46.374  21.166  36.813  1.00 27.45           C
ATOM   3649  C   TYR A 249      45.468  21.335  35.613  1.00 26.20           C
ATOM   3650  O   TYR A 249      44.998  22.429  35.298  1.00 26.77           O
ATOM   3651  CB  TYR A 249      45.609  20.633  38.033  1.00 25.80           C
ATOM   3652  CG  TYR A 249      44.454  21.510  38.501  1.00 28.64           C
ATOM   3653  CD1 TYR A 249      43.241  21.553  37.775  1.00 28.94           C
ATOM   3654  CD2 TYR A 249      44.594  22.248  39.688  1.00 31.41           C
ATOM   3655  CE1 TYR A 249      42.189  22.386  38.210  1.00 26.20           C
ATOM   3656  CE2 TYR A 249      43.529  23.021  40.160  1.00 27.38           C
ATOM   3657  CZ  TYR A 249      42.339  23.119  39.413  1.00 28.53           C
ATOM   3658  OH  TYR A 249      41.346  23.940  39.836  1.00 28.56           O
ATOM   3659  H   TYR A 249      46.603  23.276  36.848  1.00 33.86           H
ATOM   3660  HA  TYR A 249      47.120  20.414  36.548  1.00 32.95           H
ATOM   3661  HB2 TYR A 249      45.206  19.653  37.777  1.00 30.95           H
ATOM   3662  HB3 TYR A 249      46.313  20.486  38.853  1.00 30.95           H
ATOM   3663  HD1 TYR A 249      43.113  20.959  36.882  1.00 34.73           H
ATOM   3664  HD2 TYR A 249      45.516  22.204  40.252  1.00 37.69           H
ATOM   3665  HE1 TYR A 249      41.279  22.457  37.635  1.00 31.44           H
ATOM   3666  HE2 TYR A 249      43.637  23.560  41.088  1.00 32.86           H
ATOM   3667  HH  TYR A 249      41.667  24.588  40.475  1.00 34.27           H
ATOM   3668  N   LEU A 250      45.231  20.199  34.966  1.00 28.34           N
ATOM   3669  CA  LEU A 250      44.264  20.018  33.912  1.00 29.00           C
ATOM   3670  C   LEU A 250      43.646  18.647  34.142  1.00 27.83           C
ATOM   3671  O   LEU A 250      44.323  17.634  33.984  1.00 29.74           O
ATOM   3672  CB  LEU A 250      44.973  20.085  32.554  1.00 27.15           C
ATOM   3673  CG  LEU A 250      44.013  19.901  31.358  1.00 25.77           C
ATOM   3674  CD1 LEU A 250      43.134  21.133  31.119  1.00 26.65           C
ATOM   3675  CD2 LEU A 250      44.854  19.610  30.110  1.00 33.07           C
ATOM   3676  H   LEU A 250      45.655  19.355  35.325  1.00 34.00           H
ATOM   3677  HA  LEU A 250      43.509  20.795  33.978  1.00 34.80           H
ATOM   3678  HB2 LEU A 250      45.500  21.037  32.459  1.00 32.58           H
ATOM   3679  HB3 LEU A 250      45.723  19.290  32.537  1.00 32.58           H
ATOM   3680  HG  LEU A 250      43.359  19.046  31.534  1.00 30.92           H
ATOM   3681 HD11 LEU A 250      42.486  20.970  30.258  1.00 31.97           H
ATOM   3682 HD12 LEU A 250      42.498  21.310  31.986  1.00 31.97           H
ATOM   3683 HD13 LEU A 250      43.759  22.009  30.942  1.00 31.97           H
ATOM   3684 HD21 LEU A 250      44.192  19.384  29.277  1.00 39.69           H
ATOM   3685 HD22 LEU A 250      45.486  20.464  29.863  1.00 39.69           H
ATOM   3686 HD23 LEU A 250      45.481  18.737  30.294  1.00 39.69           H
ATOM   3687  N   GLU A 251      42.379  18.614  34.530  1.00 27.90           N
ATOM   3688  CA  GLU A 251      41.704  17.377  34.909  1.00 24.47           C
ATOM   3689  C   GLU A 251      40.315  17.331  34.337  1.00 27.41           C
ATOM   3690  O   GLU A 251      39.582  18.315  34.345  1.00 27.97           O
ATOM   3691  CB  GLU A 251      41.632  17.226  36.436  1.00 30.69           C
ATOM   3692  CG  GLU A 251      42.992  16.896  37.071  1.00 34.36           C
ATOM   3693  CD  GLU A 251      42.882  16.361  38.497  1.00 34.57           C
ATOM   3694  OE1 GLU A 251      41.836  15.756  38.833  1.00 35.82           O
ATOM   3695  OE2 GLU A 251      43.860  16.568  39.241  1.00 42.67           O1-
ATOM   3696  H   GLU A 251      41.865  19.480  34.629  1.00 33.48           H
ATOM   3697  HA  GLU A 251      42.250  16.517  34.518  1.00 29.37           H
ATOM   3698  HB2 GLU A 251      41.251  18.149  36.876  1.00 36.83           H
ATOM   3699  HB3 GLU A 251      40.927  16.423  36.655  1.00 36.83           H
ATOM   3700  HG2 GLU A 251      43.463  16.111  36.476  1.00 41.23           H
ATOM   3701  HG3 GLU A 251      43.668  17.752  37.038  1.00 41.23           H
ATOM   3702  N   LEU A 252      39.943  16.135  33.888  1.00 29.37           N
ATOM   3703  CA  LEU A 252      38.650  15.797  33.357  1.00 28.71           C
ATOM   3704  C   LEU A 252      37.972  14.871  34.351  1.00 30.38           C
ATOM   3705  O   LEU A 252      38.447  13.763  34.586  1.00 31.15           O
ATOM   3706  CB  LEU A 252      38.901  15.129  32.004  1.00 29.60           C
ATOM   3707  CG  LEU A 252      37.649  14.662  31.270  1.00 37.30           C
ATOM   3708  CD1 LEU A 252      36.694  15.803  30.914  1.00 39.03           C
ATOM   3709  CD2 LEU A 252      38.142  13.985  29.984  1.00 40.10           C
ATOM   3710  H   LEU A 252      40.610  15.378  33.938  1.00 35.24           H
ATOM   3711  HA  LEU A 252      38.055  16.700  33.211  1.00 34.45           H
ATOM   3712  HB2 LEU A 252      39.445  15.825  31.367  1.00 35.53           H
ATOM   3713  HB3 LEU A 252      39.542  14.261  32.166  1.00 35.53           H
ATOM   3714  HG  LEU A 252      37.120  13.951  31.897  1.00 44.76           H
ATOM   3715 HD11 LEU A 252      35.865  15.418  30.320  1.00 46.84           H
ATOM   3716 HD12 LEU A 252      36.290  16.257  31.817  1.00 46.84           H
ATOM   3717 HD13 LEU A 252      37.236  16.550  30.336  1.00 46.84           H
ATOM   3718 HD21 LEU A 252      37.303  13.585  29.424  1.00 48.12           H
ATOM   3719 HD22 LEU A 252      38.674  14.703  29.360  1.00 48.12           H
ATOM   3720 HD23 LEU A 252      38.812  13.166  30.240  1.00 48.12           H
ATOM   3721  N   ARG A 253      36.889  15.353  34.963  1.00 28.72           N
ATOM   3722  CA  ARG A 253      36.161  14.639  36.012  1.00 30.02           C
ATOM   3723  C   ARG A 253      34.709  14.431  35.636  1.00 27.52           C
ATOM   3724  O   ARG A 253      34.150  15.153  34.813  1.00 27.45           O
ATOM   3725  CB  ARG A 253      36.264  15.450  37.309  1.00 29.65           C
ATOM   3726  CG  ARG A 253      37.706  15.452  37.839  1.00 33.10           C
ATOM   3727  CD  ARG A 253      37.743  15.925  39.290  1.00 38.68           C
ATOM   3728  NE  ARG A 253      39.081  15.744  39.875  1.00 33.03           N
ATOM   3729  CZ  ARG A 253      39.336  15.603  41.184  1.00 33.59           C
ATOM   3730  NH1 ARG A 253      38.349  15.540  42.075  1.00 38.41           N
ATOM   3731  NH2 ARG A 253      40.598  15.528  41.598  1.00 36.62           N1+
ATOM   3732  H   ARG A 253      36.576  16.287  34.733  1.00 34.46           H
ATOM   3733  HA  ARG A 253      36.593  13.653  36.187  1.00 36.03           H
ATOM   3734  HB2 ARG A 253      35.931  16.473  37.131  1.00 35.59           H
ATOM   3735  HB3 ARG A 253      35.617  15.002  38.062  1.00 35.59           H
ATOM   3736  HG2 ARG A 253      38.105  14.438  37.803  1.00 39.72           H
ATOM   3737  HG3 ARG A 253      38.327  16.104  37.223  1.00 39.72           H
ATOM   3738  HD2 ARG A 253      37.475  16.981  39.328  1.00 46.41           H
ATOM   3739  HD3 ARG A 253      37.007  15.369  39.863  1.00 46.41           H
ATOM   3740  HE  ARG A 253      39.878  15.786  39.251  1.00 39.64           H
ATOM   3741 HH11 ARG A 253      37.386  15.572  41.776  1.00 46.09           H
ATOM   3742 HH12 ARG A 253      38.556  15.424  43.060  1.00 46.09           H
ATOM   3743 HH21 ARG A 253      41.350  15.576  40.920  1.00 43.94           H
ATOM   3744 HH22 ARG A 253      40.800  15.424  42.580  1.00 43.94           H
ATOM   3745  N   ASP A 254      34.062  13.474  36.304  1.00 26.80           N
ATOM   3746  CA  ASP A 254      32.614  13.466  36.396  1.00 27.13           C
ATOM   3747  C   ASP A 254      32.115  14.861  36.822  1.00 28.78           C
ATOM   3748  O   ASP A 254      32.834  15.608  37.497  1.00 28.12           O
ATOM   3749  CB  ASP A 254      32.188  12.367  37.381  1.00 32.71           C
ATOM   3750  CG  ASP A 254      30.672  12.381  37.602  1.00 32.41           C
ATOM   3751  OD1 ASP A 254      30.232  12.929  38.631  1.00 34.04           O
ATOM   3752  OD2 ASP A 254      29.954  11.873  36.724  1.00 34.88           O1-
ATOM   3753  H   ASP A 254      34.572  12.903  36.960  1.00 32.16           H
ATOM   3754  HA  ASP A 254      32.202  13.223  35.415  1.00 32.56           H
ATOM   3755  HB2 ASP A 254      32.472  11.415  36.932  1.00 39.25           H
ATOM   3756  HB3 ASP A 254      32.700  12.532  38.331  1.00 39.25           H
ATOM   3757  N   ILE A 255      30.902  15.229  36.397  1.00 30.20           N
ATOM   3758  CA  ILE A 255      30.318  16.544  36.664  1.00 30.04           C
ATOM   3759  C   ILE A 255      30.198  16.856  38.153  1.00 35.01           C
ATOM   3760  O   ILE A 255      30.265  18.025  38.506  1.00 29.37           O
ATOM   3761  CB  ILE A 255      28.957  16.706  35.957  1.00 37.73           C
ATOM   3762  CG1 ILE A 255      27.992  15.494  36.098  1.00 41.03           C
ATOM   3763  CG2 ILE A 255      29.226  17.001  34.476  1.00 37.27           C
ATOM   3764  CD1 ILE A 255      26.985  15.669  37.232  1.00 50.68           C
ATOM   3765  H   ILE A 255      30.350  14.573  35.860  1.00 36.24           H
ATOM   3766  HA  ILE A 255      31.007  17.281  36.248  1.00 36.05           H
ATOM   3767  HB  ILE A 255      28.462  17.590  36.364  1.00 45.27           H
ATOM   3768 HG12 ILE A 255      27.404  15.401  35.184  1.00 49.24           H
ATOM   3769 HG13 ILE A 255      28.517  14.548  36.222  1.00 49.24           H
ATOM   3770 HG21 ILE A 255      28.284  17.165  33.954  1.00 44.73           H
ATOM   3771 HG22 ILE A 255      29.828  17.904  34.380  1.00 44.73           H
ATOM   3772 HG23 ILE A 255      29.748  16.166  34.018  1.00 44.73           H
ATOM   3773 HD11 ILE A 255      26.353  14.781  37.292  1.00 60.82           H
ATOM   3774 HD12 ILE A 255      27.499  15.798  38.181  1.00 60.82           H
ATOM   3775 HD13 ILE A 255      26.357  16.540  37.037  1.00 60.82           H
ATOM   3776  N   GLY A 256      30.030  15.853  39.024  1.00 29.41           N
ATOM   3777  CA  GLY A 256      29.979  16.068  40.468  1.00 31.99           C
ATOM   3778  C   GLY A 256      31.351  16.199  41.127  1.00 30.30           C
ATOM   3779  O   GLY A 256      31.397  16.489  42.327  1.00 31.00           O
ATOM   3780  H   GLY A 256      29.980  14.902  38.684  1.00 35.29           H
ATOM   3781  HA2 GLY A 256      29.422  16.982  40.668  1.00 38.38           H
ATOM   3782  HA3 GLY A 256      29.464  15.221  40.919  1.00 38.38           H
ATOM   3783  N   LEU A 257      32.449  15.946  40.391  1.00 27.00           N
ATOM   3784  CA  LEU A 257      33.854  16.039  40.823  1.00 28.99           C
ATOM   3785  C   LEU A 257      34.196  15.055  41.956  1.00 37.57           C
ATOM   3786  O   LEU A 257      35.280  15.121  42.523  1.00 38.85           O
ATOM   3787  CB  LEU A 257      34.197  17.464  41.292  1.00 25.80           C
ATOM   3788  CG  LEU A 257      33.857  18.613  40.342  1.00 25.27           C
ATOM   3789  CD1 LEU A 257      34.285  19.894  41.067  1.00 26.78           C
ATOM   3790  CD2 LEU A 257      34.597  18.473  39.010  1.00 25.94           C
ATOM   3791  H   LEU A 257      32.309  15.674  39.427  1.00 32.40           H
ATOM   3792  HA  LEU A 257      34.497  15.792  39.980  1.00 34.79           H
ATOM   3793  HB2 LEU A 257      33.686  17.638  42.239  1.00 30.96           H
ATOM   3794  HB3 LEU A 257      35.270  17.500  41.489  1.00 30.96           H
ATOM   3795  HG  LEU A 257      32.785  18.634  40.158  1.00 30.32           H
ATOM   3796 HD11 LEU A 257      34.048  20.762  40.465  1.00 32.14           H
ATOM   3797 HD12 LEU A 257      33.749  19.971  42.014  1.00 32.14           H
ATOM   3798 HD13 LEU A 257      35.357  19.874  41.271  1.00 32.14           H
ATOM   3799 HD21 LEU A 257      34.402  19.348  38.392  1.00 31.12           H
ATOM   3800 HD22 LEU A 257      35.668  18.394  39.188  1.00 31.12           H
ATOM   3801 HD23 LEU A 257      34.251  17.588  38.480  1.00 31.12           H
ATOM   3802  N   GLY A 258      33.249  14.186  42.311  1.00 33.88           N
ATOM   3803  CA  GLY A 258      33.263  13.319  43.478  1.00 41.57           C
ATOM   3804  C   GLY A 258      33.810  11.941  43.121  1.00 40.40           C
ATOM   3805  O   GLY A 258      34.512  11.795  42.119  1.00 32.40           O
ATOM   3806  H   GLY A 258      32.400  14.172  41.765  1.00 40.65           H
ATOM   3807  HA2 GLY A 258      33.887  13.758  44.257  1.00 49.88           H
ATOM   3808  HA3 GLY A 258      32.234  13.227  43.827  1.00 49.88           H
ATOM   3809  N   PRO A 259      33.487  10.912  43.926  1.00 34.40           N
ATOM   3810  CA  PRO A 259      34.115   9.591  43.847  1.00 30.25           C
ATOM   3811  C   PRO A 259      33.448   8.675  42.810  1.00 33.37           C
ATOM   3812  O   PRO A 259      33.079   7.533  43.094  1.00 38.73           O
ATOM   3813  CB  PRO A 259      33.960   9.061  45.281  1.00 36.41           C
ATOM   3814  CG  PRO A 259      32.608   9.628  45.720  1.00 31.94           C
ATOM   3815  CD  PRO A 259      32.652  11.026  45.122  1.00 33.52           C
ATOM   3816  HA  PRO A 259      35.188   9.679  43.669  1.00 36.30           H
ATOM   3817  HB2 PRO A 259      34.037   7.979  45.395  1.00 43.70           H
ATOM   3818  HB3 PRO A 259      34.740   9.541  45.876  1.00 43.70           H
ATOM   3819  HG2 PRO A 259      31.790   9.022  45.327  1.00 38.33           H
ATOM   3820  HG3 PRO A 259      32.543   9.708  46.806  1.00 38.33           H
ATOM   3821  HD2 PRO A 259      31.634  11.337  44.884  1.00 40.23           H
ATOM   3822  HD3 PRO A 259      33.134  11.696  45.835  1.00 40.23           H
ATOM   3823  N   MET A 260      33.276   9.216  41.601  1.00 39.07           N
ATOM   3824  CA  MET A 260      32.631   8.570  40.473  1.00 33.55           C
ATOM   3825  C   MET A 260      33.582   8.718  39.288  1.00 35.38           C
ATOM   3826  O   MET A 260      34.085   9.823  39.072  1.00 30.15           O
ATOM   3827  CB  MET A 260      31.307   9.286  40.156  1.00 35.32           C
ATOM   3828  CG  MET A 260      30.235   9.132  41.250  1.00 57.93           C
ATOM   3829  SD  MET A 260      28.998   7.829  40.973  1.00 75.71           S
ATOM   3830  CE  MET A 260      29.962   6.304  41.187  1.00 62.79           C
ATOM   3831  H   MET A 260      33.635  10.148  41.440  1.00 46.89           H
ATOM   3832  HA  MET A 260      32.441   7.523  40.697  1.00 40.26           H
ATOM   3833  HB2 MET A 260      31.516  10.348  40.029  1.00 42.38           H
ATOM   3834  HB3 MET A 260      30.906   8.919  39.210  1.00 42.38           H
ATOM   3835  HG2 MET A 260      30.711   8.969  42.216  1.00 69.51           H
ATOM   3836  HG3 MET A 260      29.694  10.076  41.316  1.00 69.51           H
ATOM   3837  HE1 MET A 260      29.289   5.447  41.175  1.00 75.35           H
ATOM   3838  HE2 MET A 260      30.672   6.203  40.369  1.00 75.35           H
ATOM   3839  HE3 MET A 260      30.499   6.332  42.136  1.00 75.35           H
ATOM   3840  N   PRO A 261      33.808   7.660  38.495  1.00 32.54           N
ATOM   3841  CA  PRO A 261      34.600   7.799  37.287  1.00 31.28           C
ATOM   3842  C   PRO A 261      33.827   8.612  36.244  1.00 34.23           C
ATOM   3843  O   PRO A 261      32.596   8.671  36.251  1.00 32.94           O
ATOM   3844  CB  PRO A 261      34.779   6.356  36.796  1.00 35.49           C
ATOM   3845  CG  PRO A 261      33.535   5.633  37.302  1.00 40.54           C
ATOM   3846  CD  PRO A 261      33.295   6.306  38.652  1.00 35.61           C
ATOM   3847  HA  PRO A 261      35.598   8.190  37.491  1.00 37.54           H
ATOM   3848  HB2 PRO A 261      34.922   6.250  35.719  1.00 42.59           H
ATOM   3849  HB3 PRO A 261      35.645   5.951  37.322  1.00 42.59           H
ATOM   3850  HG2 PRO A 261      32.704   5.781  36.614  1.00 48.65           H
ATOM   3851  HG3 PRO A 261      33.728   4.571  37.454  1.00 48.65           H
ATOM   3852  HD2 PRO A 261      32.223   6.296  38.841  1.00 42.74           H
ATOM   3853  HD3 PRO A 261      33.861   5.786  39.424  1.00 42.74           H
ATOM   3854  N   LEU A 262      34.580   9.191  35.305  1.00 27.28           N
ATOM   3855  CA  LEU A 262      34.027   9.865  34.154  1.00 26.10           C
ATOM   3856  C   LEU A 262      33.272   8.848  33.290  1.00 31.30           C
ATOM   3857  O   LEU A 262      33.849   7.841  32.876  1.00 34.06           O
ATOM   3858  CB  LEU A 262      35.197  10.501  33.395  1.00 27.84           C
ATOM   3859  CG  LEU A 262      34.787  11.166  32.072  1.00 30.47           C
ATOM   3860  CD1 LEU A 262      34.053  12.490  32.340  1.00 31.05           C
ATOM   3861  CD2 LEU A 262      36.040  11.370  31.214  1.00 30.59           C
ATOM   3862  H   LEU A 262      35.582   9.109  35.358  1.00 32.73           H
ATOM   3863  HA  LEU A 262      33.350  10.649  34.497  1.00 31.33           H
ATOM   3864  HB2 LEU A 262      35.694  11.236  34.033  1.00 33.41           H
ATOM   3865  HB3 LEU A 262      35.913   9.707  33.176  1.00 33.41           H
ATOM   3866  HG  LEU A 262      34.121  10.506  31.516  1.00 36.57           H
ATOM   3867 HD11 LEU A 262      33.727  12.924  31.394  1.00 37.26           H
ATOM   3868 HD12 LEU A 262      33.168  12.318  32.953  1.00 37.26           H
ATOM   3869 HD13 LEU A 262      34.717  13.194  32.842  1.00 37.26           H
ATOM   3870 HD21 LEU A 262      35.810  12.013  30.366  1.00 36.70           H
ATOM   3871 HD22 LEU A 262      36.837  11.814  31.808  1.00 36.70           H
ATOM   3872 HD23 LEU A 262      36.386  10.404  30.844  1.00 36.70           H
ATOM   3873  N   ASN A 263      32.004   9.143  32.993  1.00 32.98           N
ATOM   3874  CA  ASN A 263      31.103   8.293  32.217  1.00 42.02           C
ATOM   3875  C   ASN A 263      30.157   9.194  31.413  1.00 50.28           C
ATOM   3876  O   ASN A 263      28.974   9.342  31.733  1.00 47.15           O
ATOM   3877  CB  ASN A 263      30.272   7.327  33.104  1.00 51.91           C
ATOM   3878  CG  ASN A 263      30.970   6.342  34.059  1.00 53.94           C
ATOM   3879  OD1 ASN A 263      30.459   6.103  35.153  1.00 51.69           O
ATOM   3880  ND2 ASN A 263      32.094   5.727  33.679  1.00 36.53           N
ATOM   3881  H   ASN A 263      31.628  10.012  33.338  1.00 39.58           H
ATOM   3882  HA  ASN A 263      31.692   7.711  31.506  1.00 50.43           H
ATOM   3883  HB2 ASN A 263      29.561   7.904  33.693  1.00 62.30           H
ATOM   3884  HB3 ASN A 263      29.647   6.725  32.443  1.00 62.30           H
ATOM   3885 HD21 ASN A 263      32.535   5.076  34.307  1.00 43.83           H
ATOM   3886 HD22 ASN A 263      32.538   5.983  32.809  1.00 43.83           H
ATOM   3887  N   GLY A 264      30.673   9.753  30.317  1.00 41.90           N
ATOM   3888  CA  GLY A 264      29.819  10.374  29.295  1.00 41.56           C
ATOM   3889  C   GLY A 264      29.670  11.889  29.465  1.00 44.09           C
ATOM   3890  O   GLY A 264      29.911  12.614  28.506  1.00 40.64           O
ATOM   3891  H   GLY A 264      31.658   9.651  30.126  1.00 50.28           H
ATOM   3892  HA2 GLY A 264      30.270  10.189  28.321  1.00 49.87           H
ATOM   3893  HA3 GLY A 264      28.826   9.927  29.294  1.00 49.87           H
ATOM   3894  N   SER A 265      29.272  12.368  30.652  1.00 35.99           N
ATOM   3895  CA  SER A 265      29.123  13.795  30.940  1.00 36.44           C
ATOM   3896  C   SER A 265      30.169  14.192  31.971  1.00 34.95           C
ATOM   3897  O   SER A 265      30.204  13.665  33.080  1.00 37.41           O
ATOM   3898  CB  SER A 265      27.720  14.112  31.468  1.00 37.44           C
ATOM   3899  OG  SER A 265      26.771  13.797  30.481  1.00 44.29           O
ATOM   3900  H   SER A 265      29.076  11.718  31.400  1.00 43.18           H
ATOM   3901  HA  SER A 265      29.277  14.386  30.037  1.00 43.73           H
ATOM   3902  HB2 SER A 265      27.518  13.538  32.372  1.00 44.93           H
ATOM   3903  HB3 SER A 265      27.660  15.178  31.692  1.00 44.93           H
ATOM   3904  HG  SER A 265      25.908  14.103  30.766  1.00 53.15           H
ATOM   3905  N   GLY A 266      31.029  15.137  31.609  1.00 29.77           N
ATOM   3906  CA  GLY A 266      32.151  15.555  32.430  1.00 29.45           C
ATOM   3907  C   GLY A 266      32.329  17.062  32.487  1.00 22.77           C
ATOM   3908  O   GLY A 266      31.617  17.849  31.850  1.00 26.08           O
ATOM   3909  H   GLY A 266      30.922  15.577  30.708  1.00 35.73           H
ATOM   3910  HA2 GLY A 266      32.027  15.184  33.446  1.00 35.35           H
ATOM   3911  HA3 GLY A 266      33.061  15.128  32.009  1.00 35.35           H
ATOM   3912  N   ARG A 267      33.331  17.437  33.268  1.00 26.86           N
ATOM   3913  CA  ARG A 267      33.822  18.796  33.379  1.00 26.62           C
ATOM   3914  C   ARG A 267      35.335  18.741  33.254  1.00 25.81           C
ATOM   3915  O   ARG A 267      35.996  17.970  33.948  1.00 27.73           O
ATOM   3916  CB  ARG A 267      33.356  19.383  34.718  1.00 24.86           C
ATOM   3917  CG  ARG A 267      33.278  20.915  34.622  1.00 28.39           C
ATOM   3918  CD  ARG A 267      31.938  21.296  33.992  1.00 26.75           C
ATOM   3919  NE  ARG A 267      31.855  22.734  33.790  1.00 25.86           N
ATOM   3920  CZ  ARG A 267      30.747  23.417  33.495  1.00 29.62           C
ATOM   3921  NH1 ARG A 267      29.598  22.807  33.235  1.00 30.02           N
ATOM   3922  NH2 ARG A 267      30.800  24.739  33.463  1.00 27.26           N1+
ATOM   3923  H   ARG A 267      33.824  16.728  33.794  1.00 32.24           H
ATOM   3924  HA  ARG A 267      33.413  19.382  32.556  1.00 31.94           H
ATOM   3925  HB2 ARG A 267      32.354  19.012  34.947  1.00 29.84           H
ATOM   3926  HB3 ARG A 267      34.011  19.068  35.532  1.00 29.84           H
ATOM   3927  HG2 ARG A 267      33.323  21.339  35.622  1.00 34.07           H
ATOM   3928  HG3 ARG A 267      34.116  21.312  34.047  1.00 34.07           H
ATOM   3929  HD2 ARG A 267      31.850  20.804  33.024  1.00 32.10           H
ATOM   3930  HD3 ARG A 267      31.118  20.962  34.627  1.00 32.10           H
ATOM   3931  HE  ARG A 267      32.688  23.273  33.978  1.00 31.03           H
ATOM   3932 HH11 ARG A 267      29.543  21.799  33.255  1.00 36.02           H
ATOM   3933 HH12 ARG A 267      28.782  23.354  33.006  1.00 36.02           H
ATOM   3934 HH21 ARG A 267      31.672  25.205  33.676  1.00 32.71           H
ATOM   3935 HH22 ARG A 267      29.967  25.273  33.257  1.00 32.71           H
ATOM   3936  N   LEU A 268      35.879  19.561  32.357  1.00 24.39           N
ATOM   3937  CA  LEU A 268      37.310  19.733  32.196  1.00 25.77           C
ATOM   3938  C   LEU A 268      37.673  21.018  32.913  1.00 24.48           C
ATOM   3939  O   LEU A 268      37.110  22.064  32.603  1.00 25.04           O
ATOM   3940  CB  LEU A 268      37.654  19.824  30.710  1.00 24.50           C
ATOM   3941  CG  LEU A 268      39.146  20.009  30.398  1.00 28.07           C
ATOM   3942  CD1 LEU A 268      40.017  18.838  30.887  1.00 27.88           C
ATOM   3943  CD2 LEU A 268      39.292  20.139  28.874  1.00 26.01           C
ATOM   3944  H   LEU A 268      35.273  20.156  31.807  1.00 29.27           H
ATOM   3945  HA  LEU A 268      37.841  18.888  32.631  1.00 30.92           H
ATOM   3946  HB2 LEU A 268      37.339  18.902  30.237  1.00 29.41           H
ATOM   3947  HB3 LEU A 268      37.091  20.643  30.271  1.00 29.41           H
ATOM   3948  HG  LEU A 268      39.507  20.922  30.873  1.00 33.68           H
ATOM   3949 HD11 LEU A 268      41.037  18.961  30.526  1.00 33.45           H
ATOM   3950 HD12 LEU A 268      40.047  18.825  31.969  1.00 33.45           H
ATOM   3951 HD13 LEU A 268      39.614  17.897  30.518  1.00 33.45           H
ATOM   3952 HD21 LEU A 268      40.332  20.351  28.620  1.00 31.21           H
ATOM   3953 HD22 LEU A 268      38.988  19.211  28.394  1.00 31.21           H
ATOM   3954 HD23 LEU A 268      38.663  20.946  28.500  1.00 31.21           H
ATOM   3955  N   LEU A 269      38.572  20.920  33.882  1.00 25.28           N
ATOM   3956  CA  LEU A 269      38.991  22.030  34.733  1.00 25.12           C
ATOM   3957  C   LEU A 269      40.472  22.298  34.524  1.00 26.45           C
ATOM   3958  O   LEU A 269      41.270  21.368  34.474  1.00 23.66           O
ATOM   3959  CB  LEU A 269      38.744  21.696  36.217  1.00 23.86           C
ATOM   3960  CG  LEU A 269      37.287  21.308  36.553  1.00 24.84           C
ATOM   3961  CD1 LEU A 269      37.190  19.781  36.731  1.00 32.07           C
ATOM   3962  CD2 LEU A 269      36.801  22.007  37.830  1.00 28.04           C
ATOM   3963  H   LEU A 269      38.970  20.013  34.076  1.00 30.34           H
ATOM   3964  HA  LEU A 269      38.435  22.936  34.488  1.00 30.14           H
ATOM   3965  HB2 LEU A 269      39.433  20.918  36.553  1.00 28.64           H
ATOM   3966  HB3 LEU A 269      38.992  22.598  36.778  1.00 28.64           H
ATOM   3967  HG  LEU A 269      36.617  21.598  35.744  1.00 29.80           H
ATOM   3968 HD11 LEU A 269      36.147  19.489  36.841  1.00 38.48           H
ATOM   3969 HD12 LEU A 269      37.593  19.271  35.859  1.00 38.48           H
ATOM   3970 HD13 LEU A 269      37.751  19.468  37.613  1.00 38.48           H
ATOM   3971 HD21 LEU A 269      35.771  21.724  38.031  1.00 33.65           H
ATOM   3972 HD22 LEU A 269      37.419  21.705  38.676  1.00 33.65           H
ATOM   3973 HD23 LEU A 269      36.855  23.089  37.710  1.00 33.65           H
ATOM   3974  N   VAL A 270      40.839  23.573  34.487  1.00 22.95           N
ATOM   3975  CA  VAL A 270      42.225  24.000  34.354  1.00 22.44           C
ATOM   3976  C   VAL A 270      42.491  25.095  35.374  1.00 25.20           C
ATOM   3977  O   VAL A 270      41.638  25.949  35.597  1.00 27.35           O
ATOM   3978  CB  VAL A 270      42.539  24.446  32.897  1.00 25.04           C
ATOM   3979  CG1 VAL A 270      41.878  25.766  32.456  1.00 24.97           C
ATOM   3980  CG2 VAL A 270      44.064  24.589  32.706  1.00 28.44           C
ATOM   3981  H   VAL A 270      40.133  24.292  34.566  1.00 27.54           H
ATOM   3982  HA  VAL A 270      42.872  23.162  34.592  1.00 26.92           H
ATOM   3983  HB  VAL A 270      42.194  23.670  32.213  1.00 30.04           H
ATOM   3984 HG11 VAL A 270      42.072  25.945  31.398  1.00 29.96           H
ATOM   3985 HG12 VAL A 270      40.803  25.708  32.599  1.00 29.96           H
ATOM   3986 HG13 VAL A 270      42.275  26.604  33.030  1.00 29.96           H
ATOM   3987 HG21 VAL A 270      44.281  24.817  31.660  1.00 34.13           H
ATOM   3988 HG22 VAL A 270      44.456  25.396  33.324  1.00 34.13           H
ATOM   3989 HG23 VAL A 270      44.563  23.657  32.972  1.00 34.13           H
ATOM   3990  N   ALA A 271      43.706  25.095  35.917  1.00 24.67           N
ATOM   3991  CA  ALA A 271      44.294  26.178  36.686  1.00 28.38           C
ATOM   3992  C   ALA A 271      45.711  26.390  36.167  1.00 31.09           C
ATOM   3993  O   ALA A 271      46.438  25.420  35.953  1.00 29.25           O
ATOM   3994  CB  ALA A 271      44.303  25.822  38.181  1.00 29.58           C
ATOM   3995  H   ALA A 271      44.324  24.330  35.685  1.00 29.60           H
ATOM   3996  HA  ALA A 271      43.712  27.084  36.544  1.00 34.06           H
ATOM   3997  HB1 ALA A 271      44.756  26.639  38.743  1.00 35.49           H
ATOM   3998  HB2 ALA A 271      43.285  25.670  38.528  1.00 35.49           H
ATOM   3999  HB3 ALA A 271      44.871  24.907  38.352  1.00 35.49           H
ATOM   4000  N   ALA A 272      46.094  27.642  35.917  1.00 27.24           N
ATOM   4001  CA  ALA A 272      47.391  27.983  35.344  1.00 28.32           C
ATOM   4002  C   ALA A 272      47.850  29.339  35.895  1.00 33.06           C
ATOM   4003  O   ALA A 272      47.031  30.187  36.241  1.00 33.39           O
ATOM   4004  CB  ALA A 272      47.285  28.009  33.812  1.00 29.29           C
ATOM   4005  H   ALA A 272      45.442  28.398  36.084  1.00 32.68           H
ATOM   4006  HA  ALA A 272      48.125  27.227  35.624  1.00 33.99           H
ATOM   4007  HB1 ALA A 272      48.262  28.214  33.375  1.00 35.14           H
ATOM   4008  HB2 ALA A 272      46.930  27.045  33.445  1.00 35.14           H
ATOM   4009  HB3 ALA A 272      46.589  28.786  33.498  1.00 35.14           H
ATOM   4010  N   ARG A 273      49.165  29.524  36.005  1.00 33.21           N
ATOM   4011  CA  ARG A 273      49.793  30.765  36.461  1.00 33.59           C
ATOM   4012  C   ARG A 273      50.384  31.470  35.248  1.00 35.91           C
ATOM   4013  O   ARG A 273      51.057  30.849  34.418  1.00 36.84           O
ATOM   4014  CB  ARG A 273      50.862  30.491  37.525  1.00 35.29           C
ATOM   4015  CG  ARG A 273      50.264  29.998  38.850  1.00 45.33           C
ATOM   4016  CD  ARG A 273      51.341  29.488  39.810  1.00 47.42           C
ATOM   4017  NE  ARG A 273      51.860  28.165  39.411  1.00 57.67           N
ATOM   4018  CZ  ARG A 273      53.020  27.897  38.788  1.00 58.61           C
ATOM   4019  NH1 ARG A 273      53.902  28.851  38.482  1.00 57.37           N
ATOM   4020  NH2 ARG A 273      53.301  26.637  38.462  1.00 54.58           N1+
ATOM   4021  H   ARG A 273      49.779  28.777  35.713  1.00 39.85           H
ATOM   4022  HA  ARG A 273      49.049  31.411  36.915  1.00 40.30           H
ATOM   4023  HB2 ARG A 273      51.577  29.768  37.135  1.00 42.35           H
ATOM   4024  HB3 ARG A 273      51.391  31.423  37.729  1.00 42.35           H
ATOM   4025  HG2 ARG A 273      49.712  30.812  39.321  1.00 54.40           H
ATOM   4026  HG3 ARG A 273      49.571  29.179  38.656  1.00 54.40           H
ATOM   4027  HD2 ARG A 273      52.149  30.219  39.845  1.00 56.90           H
ATOM   4028  HD3 ARG A 273      50.915  29.413  40.811  1.00 56.90           H
ATOM   4029  HE  ARG A 273      51.246  27.382  39.584  1.00 69.20           H
ATOM   4030 HH11 ARG A 273      53.701  29.812  38.716  1.00 68.84           H
ATOM   4031 HH12 ARG A 273      54.761  28.616  38.009  1.00 68.84           H
ATOM   4032 HH21 ARG A 273      52.645  25.900  38.680  1.00 65.50           H
ATOM   4033 HH22 ARG A 273      54.165  26.412  37.994  1.00 65.50           H
ATOM   4034  N   LEU A 274      50.096  32.770  35.161  1.00 29.45           N
ATOM   4035  CA  LEU A 274      50.718  33.716  34.256  1.00 30.72           C
ATOM   4036  C   LEU A 274      51.427  34.746  35.124  1.00 32.61           C
ATOM   4037  O   LEU A 274      50.766  35.596  35.714  1.00 31.18           O
ATOM   4038  CB  LEU A 274      49.671  34.352  33.342  1.00 28.75           C
ATOM   4039  CG  LEU A 274      49.241  33.367  32.225  1.00 34.35           C
ATOM   4040  CD1 LEU A 274      48.012  32.555  32.632  1.00 33.90           C
ATOM   4041  CD2 LEU A 274      48.927  34.156  30.959  1.00 32.85           C
ATOM   4042  H   LEU A 274      49.489  33.165  35.866  1.00 35.34           H
ATOM   4043  HA  LEU A 274      51.466  33.208  33.646  1.00 36.87           H
ATOM   4044  HB2 LEU A 274      48.808  34.695  33.916  1.00 34.50           H
ATOM   4045  HB3 LEU A 274      50.135  35.228  32.889  1.00 34.50           H
ATOM   4046  HG  LEU A 274      50.059  32.679  32.010  1.00 41.22           H
ATOM   4047 HD11 LEU A 274      47.698  31.922  31.803  1.00 40.69           H
ATOM   4048 HD12 LEU A 274      48.233  31.913  33.483  1.00 40.69           H
ATOM   4049 HD13 LEU A 274      47.204  33.231  32.894  1.00 40.69           H
ATOM   4050 HD21 LEU A 274      48.576  33.489  30.172  1.00 39.42           H
ATOM   4051 HD22 LEU A 274      48.160  34.896  31.182  1.00 39.42           H
ATOM   4052 HD23 LEU A 274      49.827  34.665  30.611  1.00 39.42           H
ATOM   4053  N   GLY A 275      52.750  34.599  35.281  1.00 36.43           N
ATOM   4054  CA  GLY A 275      53.489  35.292  36.338  1.00 33.44           C
ATOM   4055  C   GLY A 275      52.957  34.857  37.706  1.00 31.88           C
ATOM   4056  O   GLY A 275      52.859  33.664  37.983  1.00 33.11           O
ATOM   4057  H   GLY A 275      53.229  33.869  34.774  1.00 43.71           H
ATOM   4058  HA2 GLY A 275      54.547  35.049  36.271  1.00 40.13           H
ATOM   4059  HA3 GLY A 275      53.354  36.364  36.217  1.00 40.13           H
ATOM   4060  N   THR A 276      52.536  35.823  38.530  1.00 32.91           N
ATOM   4061  CA  THR A 276      51.949  35.570  39.845  1.00 38.65           C
ATOM   4062  C   THR A 276      50.418  35.401  39.787  1.00 34.05           C
ATOM   4063  O   THR A 276      49.829  35.078  40.817  1.00 32.00           O
ATOM   4064  CB  THR A 276      52.331  36.702  40.814  1.00 34.35           C
ATOM   4065  OG1 THR A 276      51.764  37.905  40.353  1.00 34.30           O
ATOM   4066  CG2 THR A 276      53.851  36.882  40.956  1.00 43.16           C
ATOM   4067  H   THR A 276      52.615  36.788  38.236  1.00 39.49           H
ATOM   4068  HA  THR A 276      52.370  34.649  40.247  1.00 46.37           H
ATOM   4069  HB  THR A 276      51.926  36.472  41.798  1.00 41.22           H
ATOM   4070  HG1 THR A 276      50.827  37.883  40.572  1.00 41.16           H
ATOM   4071 HG21 THR A 276      54.055  37.683  41.666  1.00 51.79           H
ATOM   4072 HG22 THR A 276      54.313  35.962  41.314  1.00 51.79           H
ATOM   4073 HG23 THR A 276      54.297  37.175  40.008  1.00 51.79           H
ATOM   4074  N   THR A 277      49.769  35.639  38.635  1.00 30.03           N
ATOM   4075  CA  THR A 277      48.310  35.562  38.494  1.00 34.21           C
ATOM   4076  C   THR A 277      47.874  34.134  38.200  1.00 32.98           C
ATOM   4077  O   THR A 277      48.209  33.582  37.152  1.00 34.91           O
ATOM   4078  CB  THR A 277      47.794  36.524  37.413  1.00 33.38           C
ATOM   4079  OG1 THR A 277      48.173  37.844  37.712  1.00 34.49           O
ATOM   4080  CG2 THR A 277      46.268  36.515  37.358  1.00 31.90           C
ATOM   4081  H   THR A 277      50.301  35.876  37.808  1.00 36.04           H
ATOM   4082  HA  THR A 277      47.876  35.887  39.440  1.00 41.05           H
ATOM   4083  HB  THR A 277      48.206  36.241  36.444  1.00 40.06           H
ATOM   4084  HG1 THR A 277      49.007  38.029  37.263  1.00 41.39           H
ATOM   4085 HG21 THR A 277      45.930  37.243  36.619  1.00 38.28           H
ATOM   4086 HG22 THR A 277      45.903  35.529  37.078  1.00 38.28           H
ATOM   4087 HG23 THR A 277      45.858  36.805  38.324  1.00 38.28           H
ATOM   4088  N   ARG A 278      47.087  33.554  39.101  1.00 27.45           N
ATOM   4089  CA  ARG A 278      46.503  32.230  38.918  1.00 36.50           C
ATOM   4090  C   ARG A 278      45.093  32.394  38.349  1.00 27.24           C
ATOM   4091  O   ARG A 278      44.244  33.040  38.955  1.00 27.40           O
ATOM   4092  CB  ARG A 278      46.556  31.476  40.250  1.00 41.71           C
ATOM   4093  CG  ARG A 278      46.503  29.959  40.042  1.00 41.28           C
ATOM   4094  CD  ARG A 278      47.123  29.258  41.266  1.00 44.29           C
ATOM   4095  NE  ARG A 278      46.735  27.847  41.342  1.00 41.44           N
ATOM   4096  CZ  ARG A 278      45.485  27.450  41.593  1.00 34.85           C
ATOM   4097  NH1 ARG A 278      44.557  28.343  41.907  1.00 36.99           N
ATOM   4098  NH2 ARG A 278      45.168  26.162  41.537  1.00 31.67           N1+
ATOM   4099  H   ARG A 278      46.814  34.078  39.920  1.00 32.94           H
ATOM   4100  HA  ARG A 278      47.117  31.686  38.201  1.00 43.79           H
ATOM   4101  HB2 ARG A 278      47.499  31.713  40.747  1.00 50.05           H
ATOM   4102  HB3 ARG A 278      45.737  31.800  40.894  1.00 50.05           H
ATOM   4103  HG2 ARG A 278      45.474  29.653  39.851  1.00 49.53           H
ATOM   4104  HG3 ARG A 278      47.105  29.685  39.176  1.00 49.53           H
ATOM   4105  HD2 ARG A 278      48.208  29.306  41.154  1.00 53.15           H
ATOM   4106  HD3 ARG A 278      46.855  29.768  42.192  1.00 53.15           H
ATOM   4107  HE  ARG A 278      47.404  27.142  41.058  1.00 49.73           H
ATOM   4108 HH11 ARG A 278      44.782  29.323  41.946  1.00 44.39           H
ATOM   4109 HH12 ARG A 278      43.613  28.033  42.095  1.00 44.39           H
ATOM   4110 HH21 ARG A 278      45.872  25.477  41.296  1.00 38.01           H
ATOM   4111 HH22 ARG A 278      44.216  25.867  41.709  1.00 38.01           H
ATOM   4112  N   LEU A 279      44.877  31.830  37.159  1.00 27.29           N
ATOM   4113  CA  LEU A 279      43.618  31.827  36.431  1.00 25.95           C
ATOM   4114  C   LEU A 279      43.016  30.421  36.463  1.00 28.20           C
ATOM   4115  O   LEU A 279      43.731  29.423  36.370  1.00 27.20           O
ATOM   4116  CB  LEU A 279      43.873  32.242  34.968  1.00 27.29           C
ATOM   4117  CG  LEU A 279      44.469  33.648  34.767  1.00 30.15           C
ATOM   4118  CD1 LEU A 279      44.530  33.926  33.264  1.00 28.50           C
ATOM   4119  CD2 LEU A 279      43.664  34.766  35.451  1.00 36.22           C
ATOM   4120  H   LEU A 279      45.638  31.322  36.736  1.00 32.74           H
ATOM   4121  HA  LEU A 279      42.911  32.528  36.874  1.00 31.14           H
ATOM   4122  HB2 LEU A 279      44.545  31.514  34.510  1.00 32.75           H
ATOM   4123  HB3 LEU A 279      42.925  32.195  34.440  1.00 32.75           H
ATOM   4124  HG  LEU A 279      45.489  33.677  35.152  1.00 36.18           H
ATOM   4125 HD11 LEU A 279      45.162  34.793  33.077  1.00 34.20           H
ATOM   4126 HD12 LEU A 279      44.938  33.065  32.733  1.00 34.20           H
ATOM   4127 HD13 LEU A 279      43.530  34.128  32.879  1.00 34.20           H
ATOM   4128 HD21 LEU A 279      44.105  35.736  35.215  1.00 43.46           H
ATOM   4129 HD22 LEU A 279      42.632  34.750  35.104  1.00 43.46           H
ATOM   4130 HD23 LEU A 279      43.674  34.635  36.532  1.00 43.46           H
ATOM   4131  N   LEU A 280      41.691  30.366  36.587  1.00 25.24           N
ATOM   4132  CA  LEU A 280      40.890  29.158  36.495  1.00 23.92           C
ATOM   4133  C   LEU A 280      39.945  29.262  35.306  1.00 27.07           C
ATOM   4134  O   LEU A 280      39.455  30.339  34.959  1.00 25.12           O
ATOM   4135  CB  LEU A 280      40.008  28.979  37.745  1.00 25.75           C
ATOM   4136  CG  LEU A 280      40.707  29.006  39.105  1.00 34.04           C
ATOM   4137  CD1 LEU A 280      39.674  28.609  40.168  1.00 30.47           C
ATOM   4138  CD2 LEU A 280      41.912  28.067  39.180  1.00 34.48           C
ATOM   4139  H   LEU A 280      41.186  31.236  36.688  1.00 30.29           H
ATOM   4140  HA  LEU A 280      41.525  28.283  36.378  1.00 28.71           H
ATOM   4141  HB2 LEU A 280      39.239  29.755  37.744  1.00 30.90           H
ATOM   4142  HB3 LEU A 280      39.502  28.018  37.645  1.00 30.90           H
ATOM   4143  HG  LEU A 280      41.043  30.023  39.318  1.00 40.85           H
ATOM   4144 HD11 LEU A 280      40.113  28.705  41.161  1.00 36.57           H
ATOM   4145 HD12 LEU A 280      38.807  29.267  40.114  1.00 36.57           H
ATOM   4146 HD13 LEU A 280      39.353  27.577  40.020  1.00 36.57           H
ATOM   4147 HD21 LEU A 280      42.362  28.143  40.167  1.00 41.38           H
ATOM   4148 HD22 LEU A 280      41.586  27.043  38.999  1.00 41.38           H
ATOM   4149 HD23 LEU A 280      42.670  28.346  38.453  1.00 41.38           H
ATOM   4150  N   ASP A 281      39.609  28.111  34.747  1.00 25.97           N
ATOM   4151  CA  ASP A 281      38.526  28.003  33.792  1.00 22.35           C
ATOM   4152  C   ASP A 281      38.092  26.537  33.767  1.00 24.12           C
ATOM   4153  O   ASP A 281      38.786  25.623  34.227  1.00 25.59           O
ATOM   4154  CB  ASP A 281      39.003  28.522  32.405  1.00 25.55           C
ATOM   4155  CG  ASP A 281      37.868  28.918  31.462  1.00 25.78           C
ATOM   4156  OD1 ASP A 281      36.681  28.739  31.809  1.00 23.46           O
ATOM   4157  OD2 ASP A 281      38.189  29.415  30.366  1.00 26.80           O1-
ATOM   4158  H   ASP A 281      40.038  27.255  35.070  1.00 31.16           H
ATOM   4159  HA  ASP A 281      37.686  28.610  34.134  1.00 26.82           H
ATOM   4160  HB2 ASP A 281      39.672  29.376  32.498  1.00 30.65           H
ATOM   4161  HB3 ASP A 281      39.631  27.785  31.911  1.00 30.65           H
ATOM   4162  N   ASN A 282      36.903  26.313  33.234  1.00 26.40           N
ATOM   4163  CA  ASN A 282      36.334  24.989  33.094  1.00 24.69           C
ATOM   4164  C   ASN A 282      35.235  25.021  32.038  1.00 24.60           C
ATOM   4165  O   ASN A 282      34.696  26.078  31.706  1.00 23.94           O
ATOM   4166  CB  ASN A 282      35.805  24.482  34.452  1.00 23.65           C
ATOM   4167  CG  ASN A 282      34.596  25.309  34.870  1.00 27.41           C
ATOM   4168  OD1 ASN A 282      33.470  24.965  34.528  1.00 26.30           O
ATOM   4169  ND2 ASN A 282      34.808  26.414  35.562  1.00 27.20           N
ATOM   4170  H   ASN A 282      36.377  27.091  32.855  1.00 31.68           H
ATOM   4171  HA  ASN A 282      37.128  24.336  32.752  1.00 29.63           H
ATOM   4172  HB2 ASN A 282      35.487  23.447  34.320  1.00 28.38           H
ATOM   4173  HB3 ASN A 282      36.586  24.528  35.212  1.00 28.38           H
ATOM   4174 HD21 ASN A 282      34.016  26.974  35.847  1.00 32.63           H
ATOM   4175 HD22 ASN A 282      35.741  26.653  35.870  1.00 32.63           H
ATOM   4176  N   ILE A 283      34.891  23.837  31.525  1.00 24.26           N
ATOM   4177  CA  ILE A 283      33.894  23.681  30.488  1.00 25.79           C
ATOM   4178  C   ILE A 283      33.232  22.308  30.643  1.00 25.77           C
ATOM   4179  O   ILE A 283      33.865  21.351  31.099  1.00 24.18           O
ATOM   4180  CB  ILE A 283      34.587  23.863  29.114  1.00 24.74           C
ATOM   4181  CG1 ILE A 283      33.561  24.213  28.023  1.00 26.55           C
ATOM   4182  CG2 ILE A 283      35.438  22.638  28.750  1.00 27.70           C
ATOM   4183  CD1 ILE A 283      34.177  24.579  26.661  1.00 29.58           C
ATOM   4184  H   ILE A 283      35.375  23.009  31.839  1.00 29.12           H
ATOM   4185  HA  ILE A 283      33.128  24.448  30.604  1.00 30.95           H
ATOM   4186  HB  ILE A 283      35.262  24.716  29.190  1.00 29.69           H
ATOM   4187 HG12 ILE A 283      32.875  23.379  27.882  1.00 31.86           H
ATOM   4188 HG13 ILE A 283      32.979  25.072  28.357  1.00 31.86           H
ATOM   4189 HG21 ILE A 283      35.974  22.807  27.821  1.00 33.24           H
ATOM   4190 HG22 ILE A 283      36.164  22.457  29.538  1.00 33.24           H
ATOM   4191 HG23 ILE A 283      34.810  21.762  28.612  1.00 33.24           H
ATOM   4192 HD11 ILE A 283      33.387  24.905  25.985  1.00 35.50           H
ATOM   4193 HD12 ILE A 283      34.895  25.389  26.791  1.00 35.50           H
ATOM   4194 HD13 ILE A 283      34.672  23.718  26.217  1.00 35.50           H
ATOM   4195  N   ALA A 284      31.959  22.234  30.251  1.00 26.01           N
ATOM   4196  CA  ALA A 284      31.231  20.990  30.060  1.00 27.29           C
ATOM   4197  C   ALA A 284      31.866  20.196  28.926  1.00 32.50           C
ATOM   4198  O   ALA A 284      32.282  20.748  27.906  1.00 29.39           O
ATOM   4199  CB  ALA A 284      29.751  21.282  29.776  1.00 27.36           C
ATOM   4200  H   ALA A 284      31.507  23.074  29.922  1.00 31.21           H
ATOM   4201  HA  ALA A 284      31.279  20.407  30.980  1.00 32.75           H
ATOM   4202  HB1 ALA A 284      29.203  20.347  29.664  1.00 32.83           H
ATOM   4203  HB2 ALA A 284      29.326  21.847  30.605  1.00 32.83           H
ATOM   4204  HB3 ALA A 284      29.655  21.862  28.857  1.00 32.83           H
ATOM   4205  N   ILE A 285      31.956  18.885  29.127  1.00 29.20           N
ATOM   4206  CA  ILE A 285      32.489  17.941  28.143  1.00 34.62           C
ATOM   4207  C   ILE A 285      31.485  16.811  28.017  1.00 28.34           C
ATOM   4208  O   ILE A 285      31.050  16.257  29.022  1.00 32.00           O
ATOM   4209  CB  ILE A 285      33.842  17.355  28.596  1.00 31.70           C
ATOM   4210  CG1 ILE A 285      34.926  18.408  28.865  1.00 37.09           C
ATOM   4211  CG2 ILE A 285      34.332  16.306  27.567  1.00 37.53           C
ATOM   4212  CD1 ILE A 285      35.463  19.136  27.630  1.00 37.56           C
ATOM   4213  H   ILE A 285      31.616  18.500  29.995  1.00 35.04           H
ATOM   4214  HA  ILE A 285      32.612  18.426  27.174  1.00 41.55           H
ATOM   4215  HB  ILE A 285      33.666  16.829  29.536  1.00 38.04           H
ATOM   4216 HG12 ILE A 285      34.571  19.143  29.588  1.00 44.51           H
ATOM   4217 HG13 ILE A 285      35.756  17.877  29.315  1.00 44.51           H
ATOM   4218 HG21 ILE A 285      35.358  16.016  27.792  1.00 45.04           H
ATOM   4219 HG22 ILE A 285      33.710  15.415  27.620  1.00 45.04           H
ATOM   4220 HG23 ILE A 285      34.287  16.717  26.558  1.00 45.04           H
ATOM   4221 HD11 ILE A 285      36.197  19.878  27.938  1.00 45.07           H
ATOM   4222 HD12 ILE A 285      35.954  18.430  26.961  1.00 45.07           H
ATOM   4223 HD13 ILE A 285      34.647  19.635  27.110  1.00 45.07           H
ATOM   4224  N   GLU A 286      31.200  16.415  26.786  1.00 26.49           N
ATOM   4225  CA  GLU A 286      30.455  15.206  26.466  1.00 32.24           C
ATOM   4226  C   GLU A 286      31.408  14.274  25.705  1.00 34.26           C
ATOM   4227  O   GLU A 286      31.973  14.656  24.685  1.00 31.93           O
ATOM   4228  CB  GLU A 286      29.214  15.548  25.637  1.00 36.94           C
ATOM   4229  CG  GLU A 286      28.241  16.504  26.352  1.00 38.24           C
ATOM   4230  CD  GLU A 286      27.475  17.367  25.340  1.00 69.55           C
ATOM   4231  OE1 GLU A 286      26.633  16.792  24.612  1.00 63.93           O
ATOM   4232  OE2 GLU A 286      27.736  18.594  25.327  1.00 70.04           O1-
ATOM   4233  H   GLU A 286      31.607  16.910  26.006  1.00 31.79           H
ATOM   4234  HA  GLU A 286      30.128  14.722  27.381  1.00 38.68           H
ATOM   4235  HB2 GLU A 286      29.521  15.978  24.682  1.00 44.32           H
ATOM   4236  HB3 GLU A 286      28.682  14.617  25.444  1.00 44.32           H
ATOM   4237  HG2 GLU A 286      27.532  15.873  26.888  1.00 45.89           H
ATOM   4238  HG3 GLU A 286      28.770  17.154  27.048  1.00 45.89           H
ATOM   4239  N   ILE A 287      31.635  13.071  26.239  1.00 30.02           N
ATOM   4240  CA  ILE A 287      32.596  12.115  25.704  1.00 29.73           C
ATOM   4241  C   ILE A 287      31.902  11.248  24.653  1.00 34.07           C
ATOM   4242  O   ILE A 287      30.886  10.624  24.948  1.00 34.50           O
ATOM   4243  CB  ILE A 287      33.185  11.265  26.850  1.00 35.16           C
ATOM   4244  CG1 ILE A 287      33.840  12.111  27.962  1.00 37.05           C
ATOM   4245  CG2 ILE A 287      34.177  10.219  26.311  1.00 37.87           C
ATOM   4246  CD1 ILE A 287      35.090  12.882  27.526  1.00 33.88           C
ATOM   4247  H   ILE A 287      31.131  12.808  27.074  1.00 36.03           H
ATOM   4248  HA  ILE A 287      33.412  12.656  25.223  1.00 35.68           H
ATOM   4249  HB  ILE A 287      32.355  10.716  27.301  1.00 42.19           H
ATOM   4250 HG12 ILE A 287      33.117  12.816  28.376  1.00 44.46           H
ATOM   4251 HG13 ILE A 287      34.122  11.439  28.772  1.00 44.46           H
ATOM   4252 HG21 ILE A 287      34.669   9.712  27.141  1.00 45.44           H
ATOM   4253 HG22 ILE A 287      33.651   9.471  25.718  1.00 45.44           H
ATOM   4254 HG23 ILE A 287      34.930  10.705  25.690  1.00 45.44           H
ATOM   4255 HD11 ILE A 287      35.393  13.538  28.336  1.00 40.66           H
ATOM   4256 HD12 ILE A 287      35.903  12.194  27.301  1.00 40.66           H
ATOM   4257 HD13 ILE A 287      34.881  13.494  26.652  1.00 40.66           H
ATOM   4258  N   GLY A 288      32.465  11.203  23.436  1.00 36.09           N
ATOM   4259  CA  GLY A 288      31.924  10.420  22.317  1.00 40.87           C
ATOM   4260  C   GLY A 288      30.630  10.982  21.722  1.00 38.05           C
ATOM   4261  O   GLY A 288      29.901  10.218  21.092  1.00 55.77           O
ATOM   4262  H   GLY A 288      33.302  11.744  23.268  1.00 43.31           H
ATOM   4263  HA2 GLY A 288      32.672  10.369  21.529  1.00 49.04           H
ATOM   4264  HA3 GLY A 288      31.718   9.409  22.671  1.00 49.04           H
ATOM   4265  N   THR A 289      30.340  12.278  21.908  1.00 47.46           N
ATOM   4266  CA  THR A 289      29.108  12.961  21.488  1.00 54.98           C
ATOM   4267  C   THR A 289      29.426  14.210  20.653  1.00 60.10           C
ATOM   4268  O   THR A 289      28.811  14.343  19.569  1.00 49.59           O
ATOM   4269  CB  THR A 289      28.273  13.315  22.736  1.00 57.47           C
ATOM   4270  OG1 THR A 289      27.774  12.135  23.351  1.00 51.20           O
ATOM   4271  CG2 THR A 289      27.074  14.226  22.429  1.00 64.15           C
ATOM   4272  H   THR A 289      31.000  12.848  22.419  1.00 56.95           H
ATOM   4273  HA  THR A 289      28.518  12.277  20.876  1.00 65.98           H
ATOM   4274  HB  THR A 289      28.923  13.829  23.441  1.00 68.96           H
ATOM   4275  HG1 THR A 289      28.524  11.570  23.556  1.00 61.44           H
ATOM   4276 HG21 THR A 289      26.428  13.757  21.687  1.00 76.98           H
ATOM   4277 HG22 THR A 289      27.413  15.197  22.065  1.00 76.98           H
ATOM   4278 HG23 THR A 289      26.497  14.386  23.340  1.00 76.98           H
ATOM   4279  HC  THR A 289      30.270  15.014  21.115  1.00 72.11           H
TER
ATOM   4280  N   ALA B   2       1.433  18.747  46.520  1.00 47.74           N
ATOM   4281  CA  ALA B   2       0.446  18.598  47.607  1.00 42.18           C
ATOM   4282  C   ALA B   2       1.125  18.421  48.974  1.00 54.08           C
ATOM   4283  O   ALA B   2       2.067  17.641  49.092  1.00 61.37           O
ATOM   4284  CB  ALA B   2      -0.481  17.415  47.331  1.00 48.69           C
ATOM   4285  H1  ALA B   2       0.984  18.677  45.618  1.00 57.29           H
ATOM   4286  H2  ALA B   2       2.137  18.024  46.609  1.00 57.29           H
ATOM   4287  HA  ALA B   2      -0.167  19.499  47.646  1.00 50.62           H
ATOM   4288  HB1 ALA B   2      -1.008  17.571  46.390  1.00 58.43           H
ATOM   4289  HB2 ALA B   2       0.100  16.494  47.273  1.00 58.43           H
ATOM   4290  HB3 ALA B   2      -1.211  17.328  48.137  1.00 58.43           H
ATOM   4291  N   ILE B   3       0.644  19.139  49.997  1.00 45.68           N
ATOM   4292  CA  ILE B   3       1.212  19.057  51.354  1.00 48.11           C
ATOM   4293  C   ILE B   3       0.672  17.777  52.012  1.00 43.89           C
ATOM   4294  O   ILE B   3      -0.523  17.508  51.867  1.00 44.71           O
ATOM   4295  CB  ILE B   3       0.882  20.357  52.139  1.00 43.24           C
ATOM   4296  CG1 ILE B   3       1.551  21.530  51.375  1.00 49.47           C
ATOM   4297  CG2 ILE B   3       1.330  20.286  53.616  1.00 50.23           C
ATOM   4298  CD1 ILE B   3       1.550  22.898  52.051  1.00 48.50           C
ATOM   4299  H   ILE B   3      -0.151  19.743  49.856  1.00 54.82           H
ATOM   4300  HA  ILE B   3       2.298  18.997  51.273  1.00 57.73           H
ATOM   4301  HB  ILE B   3      -0.198  20.516  52.129  1.00 51.89           H
ATOM   4302 HG12 ILE B   3       2.596  21.270  51.192  1.00 59.36           H
ATOM   4303 HG13 ILE B   3       1.067  21.651  50.406  1.00 59.36           H
ATOM   4304 HG21 ILE B   3       1.023  21.188  54.142  1.00 60.28           H
ATOM   4305 HG22 ILE B   3       0.852  19.447  54.117  1.00 60.28           H
ATOM   4306 HG23 ILE B   3       2.413  20.177  53.684  1.00 60.28           H
ATOM   4307 HD11 ILE B   3       1.725  23.668  51.299  1.00 58.20           H
ATOM   4308 HD12 ILE B   3       0.589  23.079  52.535  1.00 58.20           H
ATOM   4309 HD13 ILE B   3       2.360  22.937  52.775  1.00 58.20           H
ATOM   4310  N   PRO B   4       1.492  16.994  52.747  1.00 45.27           N
ATOM   4311  CA  PRO B   4       0.990  15.773  53.370  1.00 41.05           C
ATOM   4312  C   PRO B   4      -0.058  16.052  54.448  1.00 38.13           C
ATOM   4313  O   PRO B   4      -0.179  17.169  54.960  1.00 38.40           O
ATOM   4314  CB  PRO B   4       2.211  15.052  53.961  1.00 41.72           C
ATOM   4315  CG  PRO B   4       3.421  15.949  53.699  1.00 46.02           C
ATOM   4316  CD  PRO B   4       2.949  17.068  52.774  1.00 41.03           C
ATOM   4317  HA  PRO B   4       0.594  15.111  52.598  1.00 49.26           H
ATOM   4318  HB2 PRO B   4       2.116  14.784  55.014  1.00 50.06           H
ATOM   4319  HB3 PRO B   4       2.340  14.142  53.373  1.00 50.06           H
ATOM   4320  HG2 PRO B   4       3.736  16.385  54.639  1.00 55.23           H
ATOM   4321  HG3 PRO B   4       4.253  15.392  53.271  1.00 55.23           H
ATOM   4322  HD2 PRO B   4       3.300  18.025  53.162  1.00 49.23           H
ATOM   4323  HD3 PRO B   4       3.340  16.867  51.775  1.00 49.23           H
ATOM   4324  N   ALA B   5      -0.862  15.028  54.744  1.00 42.29           N
ATOM   4325  CA  ALA B   5      -1.993  15.146  55.656  1.00 44.96           C
ATOM   4326  C   ALA B   5      -1.513  15.443  57.079  1.00 42.30           C
ATOM   4327  O   ALA B   5      -0.581  14.798  57.556  1.00 39.03           O
ATOM   4328  CB  ALA B   5      -2.799  13.843  55.638  1.00 44.84           C
ATOM   4329  H   ALA B   5      -0.708  14.137  54.298  1.00 50.75           H
ATOM   4330  HA  ALA B   5      -2.644  15.952  55.313  1.00 53.96           H
ATOM   4331  HB1 ALA B   5      -3.654  13.932  56.310  1.00 53.81           H
ATOM   4332  HB2 ALA B   5      -3.161  13.647  54.629  1.00 53.81           H
ATOM   4333  HB3 ALA B   5      -2.174  13.010  55.964  1.00 53.81           H
ATOM   4334  N   PHE B   6      -2.200  16.380  57.743  1.00 38.39           N
ATOM   4335  CA  PHE B   6      -2.050  16.675  59.164  1.00 46.11           C
ATOM   4336  C   PHE B   6      -3.419  16.713  59.857  1.00 46.07           C
ATOM   4337  O   PHE B   6      -4.287  17.488  59.459  1.00 50.89           O
ATOM   4338  CB  PHE B   6      -1.281  17.995  59.324  1.00 37.62           C
ATOM   4339  CG  PHE B   6      -1.170  18.435  60.770  1.00 42.60           C
ATOM   4340  CD1 PHE B   6      -0.224  17.828  61.616  1.00 37.34           C
ATOM   4341  CD2 PHE B   6      -2.043  19.411  61.293  1.00 43.05           C
ATOM   4342  CE1 PHE B   6      -0.143  18.201  62.965  1.00 35.47           C
ATOM   4343  CE2 PHE B   6      -1.947  19.794  62.645  1.00 41.60           C
ATOM   4344  CZ  PHE B   6      -0.992  19.193  63.479  1.00 40.02           C
ATOM   4345  H   PHE B   6      -2.935  16.873  57.259  1.00 46.07           H
ATOM   4346  HA  PHE B   6      -1.461  15.887  59.634  1.00 55.33           H
ATOM   4347  HB2 PHE B   6      -0.280  17.865  58.910  1.00 45.15           H
ATOM   4348  HB3 PHE B   6      -1.785  18.775  58.752  1.00 45.15           H
ATOM   4349  HD1 PHE B   6       0.439  17.068  61.232  1.00 44.81           H
ATOM   4350  HD2 PHE B   6      -2.787  19.868  60.658  1.00 51.67           H
ATOM   4351  HE1 PHE B   6       0.576  17.722  63.611  1.00 42.56           H
ATOM   4352  HE2 PHE B   6      -2.603  20.553  63.043  1.00 49.92           H
ATOM   4353  HZ  PHE B   6      -0.921  19.483  64.516  1.00 48.03           H
ATOM   4354  N   HIS B   7      -3.583  15.880  60.894  1.00 43.01           N
ATOM   4355  CA  HIS B   7      -4.774  15.753  61.732  1.00 45.26           C
ATOM   4356  C   HIS B   7      -4.509  16.441  63.074  1.00 50.94           C
ATOM   4357  O   HIS B   7      -3.825  15.866  63.926  1.00 51.73           O
ATOM   4358  CB  HIS B   7      -5.111  14.266  61.954  1.00 46.37           C
ATOM   4359  CG  HIS B   7      -5.310  13.512  60.666  1.00 52.64           C
ATOM   4360  ND1 HIS B   7      -6.338  13.731  59.749  1.00 53.44           N
ATOM   4361  CD2 HIS B   7      -4.477  12.542  60.191  1.00 53.03           C
ATOM   4362  CE1 HIS B   7      -6.101  12.874  58.748  1.00 58.53           C
ATOM   4363  NE2 HIS B   7      -4.990  12.155  58.980  1.00 58.65           N
ATOM   4364  H   HIS B   7      -2.805  15.287  61.145  1.00 51.62           H
ATOM   4365  HA  HIS B   7      -5.622  16.212  61.223  1.00 54.31           H
ATOM   4366  HB2 HIS B   7      -6.021  14.194  62.551  1.00 55.64           H
ATOM   4367  HB3 HIS B   7      -4.305  13.783  62.506  1.00 55.64           H
ATOM   4368  HD2 HIS B   7      -3.582  12.173  60.670  1.00 63.63           H
ATOM   4369  HE1 HIS B   7      -6.738  12.757  57.884  1.00 70.24           H
ATOM   4370  HE2 HIS B   7      -4.619  11.428  58.386  1.00 70.39           H
ATOM   4371  N   PRO B   8      -5.032  17.659  63.302  1.00 49.38           N
ATOM   4372  CA  PRO B   8      -4.884  18.317  64.596  1.00 46.85           C
ATOM   4373  C   PRO B   8      -5.435  17.449  65.732  1.00 53.16           C
ATOM   4374  O   PRO B   8      -6.372  16.676  65.529  1.00 53.25           O
ATOM   4375  CB  PRO B   8      -5.714  19.603  64.462  1.00 51.73           C
ATOM   4376  CG  PRO B   8      -5.740  19.880  62.961  1.00 52.31           C
ATOM   4377  CD  PRO B   8      -5.800  18.473  62.376  1.00 46.36           C
ATOM   4378  HA  PRO B   8      -3.846  18.612  64.754  1.00 56.22           H
ATOM   4379  HB2 PRO B   8      -6.736  19.373  64.772  1.00 62.07           H
ATOM   4380  HB3 PRO B   8      -5.332  20.444  65.040  1.00 62.07           H
ATOM   4381  HG2 PRO B   8      -6.633  20.433  62.673  1.00 62.77           H
ATOM   4382  HG3 PRO B   8      -4.842  20.415  62.655  1.00 62.77           H
ATOM   4383  HD2 PRO B   8      -6.832  18.121  62.350  1.00 55.63           H
ATOM   4384  HD3 PRO B   8      -5.349  18.507  61.387  1.00 55.63           H
ATOM   4385  N   GLY B   9      -4.857  17.596  66.928  1.00 47.15           N
ATOM   4386  CA  GLY B   9      -5.251  16.866  68.133  1.00 46.29           C
ATOM   4387  C   GLY B   9      -4.765  15.412  68.181  1.00 48.63           C
ATOM   4388  O   GLY B   9      -4.985  14.746  69.191  1.00 52.33           O
ATOM   4389  H   GLY B   9      -4.082  18.240  67.012  1.00 56.58           H
ATOM   4390  HA2 GLY B   9      -4.837  17.387  68.996  1.00 55.54           H
ATOM   4391  HA3 GLY B   9      -6.339  16.860  68.205  1.00 55.54           H
ATOM   4392  N   GLU B  10      -4.118  14.920  67.121  1.00 45.72           N
ATOM   4393  CA  GLU B  10      -3.590  13.564  67.020  1.00 47.80           C
ATOM   4394  C   GLU B  10      -2.074  13.599  66.834  1.00 44.80           C
ATOM   4395  O   GLU B  10      -1.536  14.602  66.371  1.00 42.41           O
ATOM   4396  CB  GLU B  10      -4.210  12.852  65.806  1.00 51.72           C
ATOM   4397  CG  GLU B  10      -5.715  12.563  65.937  1.00 59.22           C
ATOM   4398  CD  GLU B  10      -6.257  11.878  64.675  1.00 57.74           C
ATOM   4399  OE1 GLU B  10      -5.588  10.933  64.200  1.00 59.60           O
ATOM   4400  OE2 GLU B  10      -7.336  12.305  64.209  1.00 63.06           O1-
ATOM   4401  H   GLU B  10      -3.991  15.514  66.313  1.00 54.86           H
ATOM   4402  HA  GLU B  10      -3.822  12.985  67.915  1.00 57.35           H
ATOM   4403  HB2 GLU B  10      -4.044  13.454  64.913  1.00 62.07           H
ATOM   4404  HB3 GLU B  10      -3.687  11.904  65.664  1.00 62.07           H
ATOM   4405  HG2 GLU B  10      -5.829  11.869  66.772  1.00 71.06           H
ATOM   4406  HG3 GLU B  10      -6.279  13.471  66.152  1.00 71.06           H
ATOM   4407  N   LEU B  11      -1.400  12.482  67.138  1.00 41.57           N
ATOM   4408  CA  LEU B  11       0.004  12.299  66.809  1.00 38.20           C
ATOM   4409  C   LEU B  11       0.149  11.871  65.345  1.00 43.53           C
ATOM   4410  O   LEU B  11      -0.210  10.757  64.972  1.00 42.79           O
ATOM   4411  CB  LEU B  11       0.626  11.305  67.801  1.00 38.55           C
ATOM   4412  CG  LEU B  11       2.128  11.055  67.571  1.00 38.08           C
ATOM   4413  CD1 LEU B  11       2.942  12.320  67.874  1.00 38.96           C
ATOM   4414  CD2 LEU B  11       2.593   9.914  68.481  1.00 45.46           C
ATOM   4415  H   LEU B  11      -1.897  11.688  67.516  1.00 49.88           H
ATOM   4416  HA  LEU B  11       0.503  13.257  66.948  1.00 45.83           H
ATOM   4417  HB2 LEU B  11       0.477  11.681  68.814  1.00 46.26           H
ATOM   4418  HB3 LEU B  11       0.097  10.357  67.704  1.00 46.26           H
ATOM   4419  HG  LEU B  11       2.299  10.764  66.535  1.00 45.69           H
ATOM   4420 HD11 LEU B  11       4.002  12.103  67.768  1.00 46.75           H
ATOM   4421 HD12 LEU B  11       2.689  13.117  67.175  1.00 46.75           H
ATOM   4422 HD13 LEU B  11       2.755  12.649  68.897  1.00 46.75           H
ATOM   4423 HD21 LEU B  11       3.663   9.760  68.364  1.00 54.55           H
ATOM   4424 HD22 LEU B  11       2.392  10.169  69.521  1.00 54.55           H
ATOM   4425 HD23 LEU B  11       2.071   8.994  68.220  1.00 54.55           H
ATOM   4426  N   ASN B  12       0.713  12.766  64.534  1.00 36.62           N
ATOM   4427  CA  ASN B  12       1.040  12.571  63.138  1.00 34.25           C
ATOM   4428  C   ASN B  12       2.510  12.193  63.048  1.00 36.55           C
ATOM   4429  O   ASN B  12       3.377  12.969  63.439  1.00 36.98           O
ATOM   4430  CB  ASN B  12       0.777  13.849  62.333  1.00 36.37           C
ATOM   4431  CG  ASN B  12      -0.674  14.303  62.384  1.00 42.61           C
ATOM   4432  OD1 ASN B  12      -1.457  13.978  61.503  1.00 40.12           O
ATOM   4433  ND2 ASN B  12      -1.059  15.015  63.434  1.00 37.83           N
ATOM   4434  H   ASN B  12       0.969  13.658  64.929  1.00 43.94           H
ATOM   4435  HA  ASN B  12       0.424  11.773  62.726  1.00 41.10           H
ATOM   4436  HB2 ASN B  12       1.429  14.652  62.678  1.00 43.64           H
ATOM   4437  HB3 ASN B  12       1.016  13.602  61.301  1.00 43.64           H
ATOM   4438 HD21 ASN B  12      -2.023  15.297  63.521  1.00 45.39           H
ATOM   4439 HD22 ASN B  12      -0.404  15.229  64.171  1.00 45.39           H
ATOM   4440  N   VAL B  13       2.793  10.999  62.535  1.00 34.34           N
ATOM   4441  CA  VAL B  13       4.146  10.478  62.414  1.00 37.10           C
ATOM   4442  C   VAL B  13       4.595  10.605  60.954  1.00 39.40           C
ATOM   4443  O   VAL B  13       3.888  10.168  60.043  1.00 36.59           O
ATOM   4444  CB  VAL B  13       4.223   9.034  62.938  1.00 37.70           C
ATOM   4445  CG1 VAL B  13       5.692   8.582  62.999  1.00 36.44           C
ATOM   4446  CG2 VAL B  13       3.611   8.891  64.343  1.00 36.46           C
ATOM   4447  H   VAL B  13       2.036  10.400  62.240  1.00 41.21           H
ATOM   4448  HA  VAL B  13       4.812  11.068  63.038  1.00 44.52           H
ATOM   4449  HB  VAL B  13       3.681   8.381  62.251  1.00 45.24           H
ATOM   4450 HG11 VAL B  13       5.750   7.560  63.373  1.00 43.73           H
ATOM   4451 HG12 VAL B  13       6.139   8.610  62.006  1.00 43.73           H
ATOM   4452 HG13 VAL B  13       6.261   9.238  63.659  1.00 43.73           H
ATOM   4453 HG21 VAL B  13       3.723   7.862  64.678  1.00 43.75           H
ATOM   4454 HG22 VAL B  13       4.111   9.553  65.046  1.00 43.75           H
ATOM   4455 HG23 VAL B  13       2.547   9.123  64.328  1.00 43.75           H
ATOM   4456  N   TYR B  14       5.781  11.194  60.744  1.00 34.50           N
ATOM   4457  CA  TYR B  14       6.408  11.375  59.434  1.00 34.91           C
ATOM   4458  C   TYR B  14       7.844  10.876  59.539  1.00 34.54           C
ATOM   4459  O   TYR B  14       8.553  11.227  60.477  1.00 33.71           O
ATOM   4460  CB  TYR B  14       6.428  12.860  59.034  1.00 34.89           C
ATOM   4461  CG  TYR B  14       5.089  13.563  59.118  1.00 32.98           C
ATOM   4462  CD1 TYR B  14       4.821  14.409  60.200  1.00 32.75           C
ATOM   4463  CD2 TYR B  14       4.124  13.376  58.113  1.00 38.86           C
ATOM   4464  CE1 TYR B  14       3.583  15.060  60.313  1.00 36.67           C
ATOM   4465  CE2 TYR B  14       2.881  14.016  58.220  1.00 31.58           C
ATOM   4466  CZ  TYR B  14       2.606  14.854  59.320  1.00 35.58           C
ATOM   4467  OH  TYR B  14       1.396  15.452  59.441  1.00 35.73           O
ATOM   4468  H   TYR B  14       6.304  11.518  61.545  1.00 41.40           H
ATOM   4469  HA  TYR B  14       5.873  10.809  58.670  1.00 41.89           H
ATOM   4470  HB2 TYR B  14       7.135  13.384  59.679  1.00 41.87           H
ATOM   4471  HB3 TYR B  14       6.798  12.937  58.012  1.00 41.87           H
ATOM   4472  HD1 TYR B  14       5.576  14.549  60.956  1.00 39.30           H
ATOM   4473  HD2 TYR B  14       4.333  12.737  57.267  1.00 46.63           H
ATOM   4474  HE1 TYR B  14       3.375  15.706  61.150  1.00 44.00           H
ATOM   4475  HE2 TYR B  14       2.128  13.858  57.464  1.00 37.90           H
ATOM   4476  HH  TYR B  14       0.783  15.174  58.753  1.00 42.88           H
ATOM   4477  N   SER B  15       8.282  10.079  58.572  1.00 31.55           N
ATOM   4478  CA  SER B  15       9.658   9.605  58.479  1.00 37.09           C
ATOM   4479  C   SER B  15      10.457  10.359  57.424  1.00 34.01           C
ATOM   4480  O   SER B  15      11.678  10.408  57.532  1.00 37.13           O
ATOM   4481  CB  SER B  15       9.672   8.099  58.192  1.00 41.49           C
ATOM   4482  OG  SER B  15       9.144   7.403  59.302  1.00 40.44           O
ATOM   4483  H   SER B  15       7.652   9.835  57.822  1.00 37.86           H
ATOM   4484  HA  SER B  15      10.174   9.764  59.427  1.00 44.50           H
ATOM   4485  HB2 SER B  15       9.079   7.880  57.303  1.00 49.79           H
ATOM   4486  HB3 SER B  15      10.699   7.772  58.033  1.00 49.79           H
ATOM   4487  HG  SER B  15       9.314   6.465  59.186  1.00 48.53           H
ATOM   4488  N   ALA B  16       9.815  10.905  56.379  1.00 31.17           N
ATOM   4489  CA  ALA B  16      10.521  11.628  55.327  1.00 39.74           C
ATOM   4490  C   ALA B  16      10.801  13.056  55.799  1.00 31.80           C
ATOM   4491  O   ALA B  16       9.846  13.740  56.154  1.00 31.83           O
ATOM   4492  CB  ALA B  16       9.667  11.645  54.057  1.00 38.01           C
ATOM   4493  H   ALA B  16       8.806  10.867  56.338  1.00 37.40           H
ATOM   4494  HA  ALA B  16      11.447  11.109  55.090  1.00 47.69           H
ATOM   4495  HB1 ALA B  16      10.174  12.220  53.282  1.00 45.61           H
ATOM   4496  HB2 ALA B  16       9.516  10.626  53.704  1.00 45.61           H
ATOM   4497  HB3 ALA B  16       8.697  12.098  54.261  1.00 45.61           H
ATOM   4498  N   PRO B  17      12.064  13.531  55.767  1.00 37.04           N
ATOM   4499  CA  PRO B  17      12.395  14.931  56.028  1.00 31.77           C
ATOM   4500  C   PRO B  17      11.531  15.926  55.240  1.00 35.72           C
ATOM   4501  O   PRO B  17      11.040  16.899  55.802  1.00 33.87           O
ATOM   4502  CB  PRO B  17      13.868  15.062  55.616  1.00 29.38           C
ATOM   4503  CG  PRO B  17      14.441  13.676  55.909  1.00 34.19           C
ATOM   4504  CD  PRO B  17      13.275  12.755  55.542  1.00 29.50           C
ATOM   4505  HA  PRO B  17      12.323  15.118  57.100  1.00 38.12           H
ATOM   4506  HB2 PRO B  17      13.900  15.215  54.537  1.00 35.25           H
ATOM   4507  HB3 PRO B  17      14.407  15.864  56.115  1.00 35.25           H
ATOM   4508  HG2 PRO B  17      15.294  13.459  55.266  1.00 41.03           H
ATOM   4509  HG3 PRO B  17      14.730  13.587  56.953  1.00 41.03           H
ATOM   4510  HD2 PRO B  17      13.350  12.492  54.487  1.00 35.40           H
ATOM   4511  HD3 PRO B  17      13.324  11.881  56.190  1.00 35.40           H
ATOM   4512  N   GLY B  18      11.275  15.641  53.958  1.00 32.36           N
ATOM   4513  CA  GLY B  18      10.478  16.494  53.093  1.00 40.39           C
ATOM   4514  C   GLY B  18       9.064  16.641  53.620  1.00 30.68           C
ATOM   4515  O   GLY B  18       8.536  17.751  53.605  1.00 35.00           O
ATOM   4516  H   GLY B  18      11.685  14.812  53.552  1.00 38.83           H
ATOM   4517  HA2 GLY B  18      10.937  17.483  53.060  1.00 48.47           H
ATOM   4518  HA3 GLY B  18      10.444  16.078  52.087  1.00 48.47           H
ATOM   4519  N   ASP B  19       8.458  15.551  54.107  1.00 28.89           N
ATOM   4520  CA  ASP B  19       7.114  15.607  54.667  1.00 34.87           C
ATOM   4521  C   ASP B  19       7.028  16.481  55.921  1.00 34.63           C
ATOM   4522  O   ASP B  19       6.149  17.338  56.026  1.00 30.69           O
ATOM   4523  CB  ASP B  19       6.559  14.207  54.951  1.00 34.03           C
ATOM   4524  CG  ASP B  19       6.242  13.362  53.711  1.00 35.25           C
ATOM   4525  OD1 ASP B  19       6.355  13.873  52.581  1.00 36.53           O
ATOM   4526  OD2 ASP B  19       5.868  12.193  53.929  1.00 39.56           O1-
ATOM   4527  H   ASP B  19       8.946  14.669  54.123  1.00 34.67           H
ATOM   4528  HA  ASP B  19       6.473  16.065  53.912  1.00 41.85           H
ATOM   4529  HB2 ASP B  19       7.229  13.646  55.600  1.00 40.83           H
ATOM   4530  HB3 ASP B  19       5.641  14.285  55.534  1.00 40.83           H
ATOM   4531  N   VAL B  20       7.918  16.274  56.897  1.00 33.00           N
ATOM   4532  CA  VAL B  20       7.834  17.085  58.109  1.00 32.43           C
ATOM   4533  C   VAL B  20       8.154  18.564  57.792  1.00 29.37           C
ATOM   4534  O   VAL B  20       7.569  19.447  58.417  1.00 33.88           O
ATOM   4535  CB  VAL B  20       8.662  16.475  59.262  1.00 31.55           C
ATOM   4536  CG1 VAL B  20      10.152  16.774  59.148  1.00 31.77           C
ATOM   4537  CG2 VAL B  20       8.144  17.045  60.593  1.00 36.97           C
ATOM   4538  H   VAL B  20       8.656  15.590  56.790  1.00 39.60           H
ATOM   4539  HA  VAL B  20       6.792  17.052  58.431  1.00 38.92           H
ATOM   4540  HB  VAL B  20       8.530  15.392  59.268  1.00 37.86           H
ATOM   4541 HG11 VAL B  20      10.686  16.339  59.991  1.00 38.13           H
ATOM   4542 HG12 VAL B  20      10.543  16.342  58.229  1.00 38.13           H
ATOM   4543 HG13 VAL B  20      10.320  17.850  59.157  1.00 38.13           H
ATOM   4544 HG21 VAL B  20       8.684  16.597  61.425  1.00 44.37           H
ATOM   4545 HG22 VAL B  20       8.278  18.126  60.631  1.00 44.37           H
ATOM   4546 HG23 VAL B  20       7.084  16.812  60.696  1.00 44.37           H
ATOM   4547  N   ALA B  21       9.060  18.834  56.843  1.00 30.85           N
ATOM   4548  CA  ALA B  21       9.407  20.175  56.389  1.00 33.16           C
ATOM   4549  C   ALA B  21       8.182  20.877  55.808  1.00 34.69           C
ATOM   4550  O   ALA B  21       7.854  21.989  56.224  1.00 31.66           O
ATOM   4551  CB  ALA B  21      10.549  20.120  55.373  1.00 30.41           C
ATOM   4552  H   ALA B  21       9.513  18.064  56.370  1.00 37.02           H
ATOM   4553  HA  ALA B  21       9.744  20.744  57.253  1.00 39.79           H
ATOM   4554  HB1 ALA B  21      10.809  21.130  55.056  1.00 36.50           H
ATOM   4555  HB2 ALA B  21      11.426  19.659  55.827  1.00 36.50           H
ATOM   4556  HB3 ALA B  21      10.254  19.536  54.504  1.00 36.50           H
ATOM   4557  N   ASP B  22       7.478  20.208  54.887  1.00 32.94           N
ATOM   4558  CA  ASP B  22       6.252  20.718  54.276  1.00 36.97           C
ATOM   4559  C   ASP B  22       5.115  20.958  55.281  1.00 32.22           C
ATOM   4560  O   ASP B  22       4.473  22.010  55.226  1.00 37.07           O
ATOM   4561  CB  ASP B  22       5.809  19.774  53.150  1.00 33.93           C
ATOM   4562  CG  ASP B  22       6.743  19.709  51.950  1.00 39.99           C
ATOM   4563  OD1 ASP B  22       7.610  20.605  51.810  1.00 39.31           O
ATOM   4564  OD2 ASP B  22       6.533  18.760  51.163  1.00 41.24           O1-
ATOM   4565  H   ASP B  22       7.822  19.314  54.561  1.00 39.53           H
ATOM   4566  HA  ASP B  22       6.491  21.681  53.822  1.00 44.36           H
ATOM   4567  HB2 ASP B  22       5.634  18.764  53.524  1.00 40.71           H
ATOM   4568  HB3 ASP B  22       4.836  20.102  52.782  1.00 40.71           H
ATOM   4569  N   VAL B  23       4.848  20.012  56.201  1.00 34.32           N
ATOM   4570  CA  VAL B  23       3.826  20.182  57.243  1.00 35.87           C
ATOM   4571  C   VAL B  23       4.200  21.336  58.177  1.00 36.66           C
ATOM   4572  O   VAL B  23       3.342  22.134  58.545  1.00 37.97           O
ATOM   4573  CB  VAL B  23       3.578  18.879  58.032  1.00 36.63           C
ATOM   4574  CG1 VAL B  23       2.575  19.081  59.188  1.00 35.88           C
ATOM   4575  CG2 VAL B  23       3.004  17.822  57.092  1.00 35.81           C
ATOM   4576  H   VAL B  23       5.391  19.157  56.202  1.00 41.18           H
ATOM   4577  HA  VAL B  23       2.893  20.451  56.745  1.00 43.05           H
ATOM   4578  HB  VAL B  23       4.520  18.515  58.443  1.00 43.95           H
ATOM   4579 HG11 VAL B  23       2.395  18.135  59.699  1.00 43.06           H
ATOM   4580 HG12 VAL B  23       2.968  19.784  59.921  1.00 43.06           H
ATOM   4581 HG13 VAL B  23       1.630  19.464  58.803  1.00 43.06           H
ATOM   4582 HG21 VAL B  23       2.854  16.890  57.624  1.00 42.97           H
ATOM   4583 HG22 VAL B  23       2.057  18.157  56.670  1.00 42.97           H
ATOM   4584 HG23 VAL B  23       3.704  17.649  56.291  1.00 42.97           H
ATOM   4585  N   SER B  24       5.472  21.426  58.569  1.00 31.75           N
ATOM   4586  CA  SER B  24       5.924  22.458  59.491  1.00 33.11           C
ATOM   4587  C   SER B  24       5.723  23.835  58.862  1.00 33.83           C
ATOM   4588  O   SER B  24       5.130  24.704  59.500  1.00 40.23           O
ATOM   4589  CB  SER B  24       7.376  22.219  59.876  1.00 37.13           C
ATOM   4590  OG  SER B  24       7.762  23.297  60.686  1.00 30.82           O
ATOM   4591  H   SER B  24       6.147  20.752  58.233  1.00 38.10           H
ATOM   4592  HA  SER B  24       5.323  22.387  60.397  1.00 39.73           H
ATOM   4593  HB2 SER B  24       7.475  21.284  60.429  1.00 44.56           H
ATOM   4594  HB3 SER B  24       7.999  22.191  58.982  1.00 44.56           H
ATOM   4595  HG  SER B  24       8.721  23.278  60.781  1.00 36.98           H
ATOM   4596  N   ARG B  25       6.166  24.012  57.610  1.00 33.83           N
ATOM   4597  CA  ARG B  25       5.980  25.232  56.824  1.00 40.22           C
ATOM   4598  C   ARG B  25       4.500  25.618  56.720  1.00 39.45           C
ATOM   4599  O   ARG B  25       4.145  26.754  57.029  1.00 39.10           O
ATOM   4600  CB  ARG B  25       6.658  25.060  55.456  1.00 42.86           C
ATOM   4601  CG  ARG B  25       6.378  26.204  54.467  1.00 47.30           C
ATOM   4602  CD  ARG B  25       7.403  26.179  53.328  1.00 57.57           C
ATOM   4603  NE  ARG B  25       7.106  27.206  52.317  1.00 69.57           N
ATOM   4604  CZ  ARG B  25       7.933  27.610  51.339  1.00 77.56           C
ATOM   4605  NH1 ARG B  25       9.208  27.217  51.267  1.00 72.09           N
ATOM   4606  NH2 ARG B  25       7.467  28.437  50.403  1.00 72.19           N1+
ATOM   4607  H   ARG B  25       6.629  23.233  57.156  1.00 40.60           H
ATOM   4608  HA  ARG B  25       6.488  26.045  57.346  1.00 48.26           H
ATOM   4609  HB2 ARG B  25       7.734  24.944  55.599  1.00 51.44           H
ATOM   4610  HB3 ARG B  25       6.282  24.142  55.001  1.00 51.44           H
ATOM   4611  HG2 ARG B  25       5.366  26.112  54.069  1.00 56.76           H
ATOM   4612  HG3 ARG B  25       6.470  27.159  54.987  1.00 56.76           H
ATOM   4613  HD2 ARG B  25       8.386  26.380  53.758  1.00 69.08           H
ATOM   4614  HD3 ARG B  25       7.421  25.196  52.855  1.00 69.08           H
ATOM   4615  HE  ARG B  25       6.155  27.543  52.292  1.00 83.49           H
ATOM   4616 HH11 ARG B  25       9.597  26.588  51.956  1.00 86.51           H
ATOM   4617 HH12 ARG B  25       9.800  27.542  50.518  1.00 86.51           H
ATOM   4618 HH21 ARG B  25       6.508  28.749  50.436  1.00 86.63           H
ATOM   4619 HH22 ARG B  25       8.076  28.752  49.662  1.00 86.63           H
ATOM   4620  N   ALA B  26       3.639  24.664  56.344  1.00 39.05           N
ATOM   4621  CA  ALA B  26       2.202  24.872  56.229  1.00 38.53           C
ATOM   4622  C   ALA B  26       1.612  25.351  57.549  1.00 43.88           C
ATOM   4623  O   ALA B  26       0.890  26.343  57.548  1.00 44.17           O
ATOM   4624  CB  ALA B  26       1.521  23.582  55.761  1.00 34.94           C
ATOM   4625  H   ALA B  26       3.998  23.746  56.119  1.00 46.86           H
ATOM   4626  HA  ALA B  26       2.032  25.640  55.474  1.00 46.24           H
ATOM   4627  HB1 ALA B  26       0.469  23.772  55.551  1.00 41.93           H
ATOM   4628  HB2 ALA B  26       2.010  23.225  54.863  1.00 41.93           H
ATOM   4629  HB3 ALA B  26       1.599  22.813  56.529  1.00 41.93           H
ATOM   4630  N   LEU B  27       1.957  24.696  58.667  1.00 40.52           N
ATOM   4631  CA  LEU B  27       1.448  25.020  59.995  1.00 40.72           C
ATOM   4632  C   LEU B  27       1.905  26.392  60.480  1.00 37.08           C
ATOM   4633  O   LEU B  27       1.093  27.105  61.067  1.00 36.87           O
ATOM   4634  CB  LEU B  27       1.805  23.911  61.001  1.00 38.97           C
ATOM   4635  CG  LEU B  27       0.957  22.637  60.840  1.00 43.75           C
ATOM   4636  CD1 LEU B  27       1.439  21.580  61.829  1.00 39.43           C
ATOM   4637  CD2 LEU B  27      -0.538  22.901  61.095  1.00 43.03           C
ATOM   4638  H   LEU B  27       2.593  23.912  58.593  1.00 48.62           H
ATOM   4639  HA  LEU B  27       0.365  25.075  59.909  1.00 48.86           H
ATOM   4640  HB2 LEU B  27       2.859  23.655  60.880  1.00 46.76           H
ATOM   4641  HB3 LEU B  27       1.669  24.292  62.014  1.00 46.76           H
ATOM   4642  HG  LEU B  27       1.067  22.249  59.828  1.00 52.50           H
ATOM   4643 HD11 LEU B  27       0.957  20.627  61.614  1.00 47.31           H
ATOM   4644 HD12 LEU B  27       2.518  21.458  61.746  1.00 47.31           H
ATOM   4645 HD13 LEU B  27       1.182  21.892  62.840  1.00 47.31           H
ATOM   4646 HD21 LEU B  27      -1.076  21.956  61.117  1.00 51.63           H
ATOM   4647 HD22 LEU B  27      -0.677  23.410  62.048  1.00 51.63           H
ATOM   4648 HD23 LEU B  27      -0.965  23.499  60.292  1.00 51.63           H
ATOM   4649  N   ARG B  28       3.157  26.787  60.206  1.00 35.71           N
ATOM   4650  CA  ARG B  28       3.646  28.127  60.528  1.00 38.17           C
ATOM   4651  C   ARG B  28       2.853  29.228  59.820  1.00 48.64           C
ATOM   4652  O   ARG B  28       2.716  30.328  60.357  1.00 42.63           O
ATOM   4653  CB  ARG B  28       5.154  28.239  60.248  1.00 39.68           C
ATOM   4654  CG  ARG B  28       5.806  29.150  61.301  1.00 54.37           C
ATOM   4655  CD  ARG B  28       7.071  29.819  60.770  1.00 57.59           C
ATOM   4656  NE  ARG B  28       7.629  30.773  61.748  1.00 61.30           N
ATOM   4657  CZ  ARG B  28       7.168  32.007  61.999  1.00 63.28           C
ATOM   4658  NH1 ARG B  28       6.096  32.505  61.375  1.00 59.90           N
ATOM   4659  NH2 ARG B  28       7.789  32.766  62.896  1.00 58.27           N1+
ATOM   4660  H   ARG B  28       3.780  26.153  59.723  1.00 42.85           H
ATOM   4661  HA  ARG B  28       3.489  28.239  61.600  1.00 45.80           H
ATOM   4662  HB2 ARG B  28       5.608  27.255  60.370  1.00 47.61           H
ATOM   4663  HB3 ARG B  28       5.344  28.579  59.229  1.00 47.61           H
ATOM   4664  HG2 ARG B  28       5.107  29.941  61.572  1.00 65.25           H
ATOM   4665  HG3 ARG B  28       6.030  28.577  62.204  1.00 65.25           H
ATOM   4666  HD2 ARG B  28       7.814  29.044  60.573  1.00 69.11           H
ATOM   4667  HD3 ARG B  28       6.855  30.330  59.830  1.00 69.11           H
ATOM   4668  HE  ARG B  28       8.408  30.443  62.305  1.00 73.57           H
ATOM   4669 HH11 ARG B  28       5.603  31.931  60.707  1.00 71.88           H
ATOM   4670 HH12 ARG B  28       5.761  33.427  61.597  1.00 71.88           H
ATOM   4671 HH21 ARG B  28       8.582  32.376  63.396  1.00 69.92           H
ATOM   4672 HH22 ARG B  28       7.453  33.686  63.119  1.00 69.92           H
ATOM   4673  N   LEU B  29       2.327  28.931  58.627  1.00 42.98           N
ATOM   4674  CA  LEU B  29       1.482  29.850  57.855  1.00 48.65           C
ATOM   4675  C   LEU B  29       0.004  29.831  58.296  1.00 47.45           C
ATOM   4676  O   LEU B  29      -0.737  30.712  57.868  1.00 52.33           O
ATOM   4677  CB  LEU B  29       1.649  29.591  56.344  1.00 46.67           C
ATOM   4678  CG  LEU B  29       3.079  29.803  55.797  1.00 51.37           C
ATOM   4679  CD1 LEU B  29       3.122  29.373  54.325  1.00 50.98           C
ATOM   4680  CD2 LEU B  29       3.553  31.260  55.917  1.00 52.93           C
ATOM   4681  H   LEU B  29       2.503  28.013  58.240  1.00 51.58           H
ATOM   4682  HA  LEU B  29       1.835  30.864  58.038  1.00 58.38           H
ATOM   4683  HB2 LEU B  29       1.346  28.563  56.141  1.00 56.00           H
ATOM   4684  HB3 LEU B  29       0.969  30.248  55.799  1.00 56.00           H
ATOM   4685  HG  LEU B  29       3.776  29.184  56.357  1.00 61.64           H
ATOM   4686 HD11 LEU B  29       4.140  29.458  53.943  1.00 61.17           H
ATOM   4687 HD12 LEU B  29       2.800  28.335  54.235  1.00 61.17           H
ATOM   4688 HD13 LEU B  29       2.460  30.006  53.734  1.00 61.17           H
ATOM   4689 HD21 LEU B  29       4.525  31.368  55.436  1.00 63.52           H
ATOM   4690 HD22 LEU B  29       2.837  31.929  55.438  1.00 63.52           H
ATOM   4691 HD23 LEU B  29       3.661  31.535  56.966  1.00 63.52           H
ATOM   4692  N   THR B  30      -0.428  28.868  59.135  1.00 44.09           N
ATOM   4693  CA  THR B  30      -1.781  28.811  59.724  1.00 46.02           C
ATOM   4694  C   THR B  30      -1.867  29.481  61.107  1.00 45.45           C
ATOM   4695  O   THR B  30      -2.929  29.456  61.731  1.00 50.21           O
ATOM   4696  CB  THR B  30      -2.326  27.368  59.838  1.00 52.85           C
ATOM   4697  OG1 THR B  30      -1.639  26.602  60.814  1.00 53.76           O
ATOM   4698  CG2 THR B  30      -2.369  26.617  58.510  1.00 51.36           C
ATOM   4699  H   THR B  30       0.224  28.148  59.411  1.00 52.91           H
ATOM   4700  HA  THR B  30      -2.465  29.349  59.067  1.00 55.23           H
ATOM   4701  HB  THR B  30      -3.360  27.446  60.176  1.00 63.42           H
ATOM   4702  HG1 THR B  30      -0.692  26.717  60.693  1.00 64.52           H
ATOM   4703 HG21 THR B  30      -2.809  25.631  58.667  1.00 61.63           H
ATOM   4704 HG22 THR B  30      -2.969  27.170  57.788  1.00 61.63           H
ATOM   4705 HG23 THR B  30      -1.373  26.476  58.118  1.00 61.63           H
ATOM   4706  N   GLY B  31      -0.767  30.051  61.614  1.00 46.81           N
ATOM   4707  CA  GLY B  31      -0.740  30.697  62.925  1.00 48.11           C
ATOM   4708  C   GLY B  31      -0.372  29.737  64.059  1.00 50.42           C
ATOM   4709  O   GLY B  31      -0.795  29.956  65.199  1.00 43.47           O
ATOM   4710  H   GLY B  31       0.083  30.049  61.069  1.00 56.17           H
ATOM   4711  HA2 GLY B  31      -0.007  31.503  62.907  1.00 57.73           H
ATOM   4712  HA3 GLY B  31      -1.724  31.116  63.142  1.00 57.73           H
ATOM   4713  N   ARG B  32       0.467  28.729  63.766  1.00 40.97           N
ATOM   4714  CA  ARG B  32       1.154  27.949  64.801  1.00 36.02           C
ATOM   4715  C   ARG B  32       2.615  28.390  64.902  1.00 36.42           C
ATOM   4716  O   ARG B  32       3.215  28.858  63.936  1.00 39.49           O
ATOM   4717  CB  ARG B  32       1.068  26.453  64.492  1.00 36.62           C
ATOM   4718  CG  ARG B  32      -0.375  25.928  64.412  1.00 44.44           C
ATOM   4719  CD  ARG B  32      -0.945  25.457  65.757  1.00 36.69           C
ATOM   4720  NE  ARG B  32      -1.828  24.305  65.503  1.00 42.54           N
ATOM   4721  CZ  ARG B  32      -1.814  23.138  66.148  1.00 49.50           C
ATOM   4722  NH1 ARG B  32      -1.088  22.972  67.248  1.00 37.56           N
ATOM   4723  NH2 ARG B  32      -2.550  22.125  65.687  1.00 51.47           N1+
ATOM   4724  H   ARG B  32       0.757  28.596  62.807  1.00 49.17           H
ATOM   4725  HA  ARG B  32       0.676  28.115  65.765  1.00 43.22           H
ATOM   4726  HB2 ARG B  32       1.578  26.244  63.550  1.00 43.94           H
ATOM   4727  HB3 ARG B  32       1.599  25.913  65.275  1.00 43.94           H
ATOM   4728  HG2 ARG B  32      -1.045  26.671  63.980  1.00 53.33           H
ATOM   4729  HG3 ARG B  32      -0.362  25.080  63.726  1.00 53.33           H
ATOM   4730  HD2 ARG B  32      -0.121  25.162  66.408  1.00 44.03           H
ATOM   4731  HD3 ARG B  32      -1.505  26.258  66.239  1.00 44.03           H
ATOM   4732  HE  ARG B  32      -2.412  24.369  64.683  1.00 51.04           H
ATOM   4733 HH11 ARG B  32      -0.527  23.724  67.615  1.00 45.07           H
ATOM   4734 HH12 ARG B  32      -1.094  22.074  67.714  1.00 45.07           H
ATOM   4735 HH21 ARG B  32      -3.109  22.231  64.857  1.00 61.76           H
ATOM   4736 HH22 ARG B  32      -2.546  21.240  66.183  1.00 61.76           H
ATOM   4737  N   ARG B  33       3.178  28.210  66.095  1.00 35.07           N
ATOM   4738  CA  ARG B  33       4.593  28.364  66.355  1.00 35.24           C
ATOM   4739  C   ARG B  33       5.155  26.969  66.534  1.00 34.13           C
ATOM   4740  O   ARG B  33       4.682  26.212  67.377  1.00 31.85           O
ATOM   4741  CB  ARG B  33       4.817  29.193  67.612  1.00 37.46           C
ATOM   4742  CG  ARG B  33       4.481  30.675  67.444  1.00 44.72           C
ATOM   4743  CD  ARG B  33       5.051  31.378  68.676  1.00 58.32           C
ATOM   4744  NE  ARG B  33       4.910  32.841  68.620  1.00 65.91           N
ATOM   4745  CZ  ARG B  33       5.462  33.678  69.509  1.00 65.31           C
ATOM   4746  NH1 ARG B  33       6.280  33.234  70.458  1.00 55.42           N
ATOM   4747  NH2 ARG B  33       5.195  34.981  69.465  1.00 73.02           N1+
ATOM   4748  H   ARG B  33       2.614  27.814  66.834  1.00 42.09           H
ATOM   4749  HA  ARG B  33       5.095  28.849  65.516  1.00 42.29           H
ATOM   4750  HB2 ARG B  33       4.233  28.775  68.435  1.00 44.96           H
ATOM   4751  HB3 ARG B  33       5.876  29.124  67.852  1.00 44.96           H
ATOM   4752  HG2 ARG B  33       4.963  31.070  66.548  1.00 53.66           H
ATOM   4753  HG3 ARG B  33       3.401  30.814  67.380  1.00 53.66           H
ATOM   4754  HD2 ARG B  33       4.567  30.991  69.574  1.00 69.98           H
ATOM   4755  HD3 ARG B  33       6.116  31.145  68.730  1.00 69.98           H
ATOM   4756  HE  ARG B  33       4.271  33.217  67.937  1.00 79.10           H
ATOM   4757 HH11 ARG B  33       6.473  32.247  70.526  1.00 66.51           H
ATOM   4758 HH12 ARG B  33       6.662  33.882  71.128  1.00 66.51           H
ATOM   4759 HH21 ARG B  33       4.569  35.347  68.766  1.00 87.63           H
ATOM   4760 HH22 ARG B  33       5.611  35.599  70.145  1.00 87.63           H
ATOM   4761  N   VAL B  34       6.143  26.621  65.729  1.00 30.74           N
ATOM   4762  CA  VAL B  34       6.681  25.270  65.694  1.00 31.19           C
ATOM   4763  C   VAL B  34       7.760  25.156  66.756  1.00 30.43           C
ATOM   4764  O   VAL B  34       8.728  25.912  66.754  1.00 30.38           O
ATOM   4765  CB  VAL B  34       7.207  24.946  64.287  1.00 30.16           C
ATOM   4766  CG1 VAL B  34       7.777  23.516  64.292  1.00 30.79           C
ATOM   4767  CG2 VAL B  34       6.089  25.105  63.237  1.00 32.16           C
ATOM   4768  H   VAL B  34       6.537  27.310  65.101  1.00 36.89           H
ATOM   4769  HA  VAL B  34       5.884  24.561  65.916  1.00 37.43           H
ATOM   4770  HB  VAL B  34       8.004  25.644  64.037  1.00 36.19           H
ATOM   4771 HG11 VAL B  34       8.130  23.257  63.295  1.00 36.94           H
ATOM   4772 HG12 VAL B  34       8.624  23.435  64.973  1.00 36.94           H
ATOM   4773 HG13 VAL B  34       7.004  22.809  64.593  1.00 36.94           H
ATOM   4774 HG21 VAL B  34       6.475  24.882  62.245  1.00 38.59           H
ATOM   4775 HG22 VAL B  34       5.266  24.428  63.457  1.00 38.59           H
ATOM   4776 HG23 VAL B  34       5.722  26.131  63.220  1.00 38.59           H
ATOM   4777  N   MET B  35       7.595  24.180  67.644  1.00 27.44           N
ATOM   4778  CA  MET B  35       8.521  23.880  68.729  1.00 26.94           C
ATOM   4779  C   MET B  35       9.193  22.555  68.388  1.00 31.08           C
ATOM   4780  O   MET B  35       8.498  21.585  68.116  1.00 35.19           O
ATOM   4781  CB  MET B  35       7.757  23.733  70.052  1.00 29.08           C
ATOM   4782  CG  MET B  35       6.902  24.943  70.434  1.00 30.40           C
ATOM   4783  SD  MET B  35       7.852  26.448  70.740  1.00 32.88           S
ATOM   4784  CE  MET B  35       7.172  27.586  69.525  1.00 37.69           C
ATOM   4785  H   MET B  35       6.803  23.563  67.535  1.00 32.93           H
ATOM   4786  HA  MET B  35       9.266  24.665  68.840  1.00 32.32           H
ATOM   4787  HB2 MET B  35       7.104  22.861  69.994  1.00 34.90           H
ATOM   4788  HB3 MET B  35       8.484  23.561  70.843  1.00 34.90           H
ATOM   4789  HG2 MET B  35       6.165  25.122  69.648  1.00 36.48           H
ATOM   4790  HG3 MET B  35       6.362  24.697  71.346  1.00 36.48           H
ATOM   4791  HE1 MET B  35       7.652  28.560  69.633  1.00 45.22           H
ATOM   4792  HE2 MET B  35       7.351  27.196  68.522  1.00 45.22           H
ATOM   4793  HE3 MET B  35       6.097  27.686  69.695  1.00 45.22           H
ATOM   4794  N   LEU B  36      10.523  22.497  68.424  1.00 26.46           N
ATOM   4795  CA  LEU B  36      11.270  21.268  68.181  1.00 26.42           C
ATOM   4796  C   LEU B  36      11.891  20.746  69.463  1.00 27.65           C
ATOM   4797  O   LEU B  36      12.585  21.474  70.173  1.00 25.81           O
ATOM   4798  CB  LEU B  36      12.310  21.509  67.095  1.00 26.53           C
ATOM   4799  CG  LEU B  36      13.217  20.302  66.792  1.00 25.77           C
ATOM   4800  CD1 LEU B  36      12.440  19.090  66.263  1.00 22.45           C
ATOM   4801  CD2 LEU B  36      14.298  20.739  65.791  1.00 27.69           C
ATOM   4802  H   LEU B  36      11.048  23.332  68.640  1.00 31.75           H
ATOM   4803  HA  LEU B  36      10.595  20.510  67.792  1.00 31.70           H
ATOM   4804  HB2 LEU B  36      11.789  21.785  66.178  1.00 31.84           H
ATOM   4805  HB3 LEU B  36      12.931  22.350  67.407  1.00 31.84           H
ATOM   4806  HG  LEU B  36      13.718  19.995  67.706  1.00 30.93           H
ATOM   4807 HD11 LEU B  36      13.139  18.289  66.024  1.00 26.94           H
ATOM   4808 HD12 LEU B  36      11.750  18.720  67.016  1.00 26.94           H
ATOM   4809 HD13 LEU B  36      11.877  19.358  65.373  1.00 26.94           H
ATOM   4810 HD21 LEU B  36      14.996  19.920  65.637  1.00 33.23           H
ATOM   4811 HD22 LEU B  36      13.842  21.020  64.842  1.00 33.23           H
ATOM   4812 HD23 LEU B  36      14.851  21.585  66.193  1.00 33.23           H
ATOM   4813  N   VAL B  37      11.683  19.457  69.710  1.00 26.47           N
ATOM   4814  CA  VAL B  37      12.250  18.705  70.819  1.00 25.43           C
ATOM   4815  C   VAL B  37      13.053  17.554  70.218  1.00 28.88           C
ATOM   4816  O   VAL B  37      12.493  16.506  69.891  1.00 28.90           O
ATOM   4817  CB  VAL B  37      11.143  18.218  71.787  1.00 28.00           C
ATOM   4818  CG1 VAL B  37      11.747  17.365  72.914  1.00 26.14           C
ATOM   4819  CG2 VAL B  37      10.386  19.380  72.429  1.00 27.65           C
ATOM   4820  H   VAL B  37      11.114  18.937  69.056  1.00 31.76           H
ATOM   4821  HA  VAL B  37      12.922  19.350  71.388  1.00 30.51           H
ATOM   4822  HB  VAL B  37      10.443  17.616  71.219  1.00 33.60           H
ATOM   4823 HG11 VAL B  37      10.965  17.079  73.615  1.00 31.37           H
ATOM   4824 HG12 VAL B  37      12.192  16.454  72.519  1.00 31.37           H
ATOM   4825 HG13 VAL B  37      12.514  17.934  73.439  1.00 31.37           H
ATOM   4826 HG21 VAL B  37       9.578  18.994  73.049  1.00 33.18           H
ATOM   4827 HG22 VAL B  37      11.061  19.959  73.052  1.00 33.18           H
ATOM   4828 HG23 VAL B  37       9.954  20.025  71.664  1.00 33.18           H
ATOM   4829  N   PRO B  38      14.372  17.715  70.069  1.00 27.44           N
ATOM   4830  CA  PRO B  38      15.202  16.632  69.554  1.00 25.23           C
ATOM   4831  C   PRO B  38      15.518  15.566  70.615  1.00 30.06           C
ATOM   4832  O   PRO B  38      15.910  15.790  71.749  1.00 29.53           O
ATOM   4833  CB  PRO B  38      16.522  17.290  69.090  1.00 25.25           C
ATOM   4834  CG  PRO B  38      16.188  18.788  68.994  1.00 24.76           C
ATOM   4835  CD  PRO B  38      15.113  19.001  70.078  1.00 29.77           C
ATOM   4836  HA  PRO B  38      14.695  16.169  68.692  1.00 30.28           H
ATOM   4837  HB2 PRO B  38      17.340  17.113  69.810  1.00 30.30           H
ATOM   4838  HB3 PRO B  38      16.846  16.869  68.125  1.00 30.30           H
ATOM   4839  HG2 PRO B  38      17.070  19.423  69.158  1.00 29.71           H
ATOM   4840  HG3 PRO B  38      15.799  19.031  67.993  1.00 29.71           H
ATOM   4841  HD2 PRO B  38      15.567  19.210  71.068  1.00 35.73           H
ATOM   4842  HD3 PRO B  38      14.463  19.851  69.809  1.00 35.73           H
ATOM   4843  N   THR B  39      15.246  14.271  70.178  1.00 25.42           N
ATOM   4844  CA  THR B  39      15.536  13.125  71.057  1.00 26.43           C
ATOM   4845  C   THR B  39      16.138  11.978  70.238  1.00 28.69           C
ATOM   4846  O   THR B  39      16.065  11.885  69.014  1.00 29.27           O
ATOM   4847  CB  THR B  39      14.262  12.570  71.779  1.00 28.55           C
ATOM   4848  OG1 THR B  39      13.598  11.620  70.942  1.00 27.42           O
ATOM   4849  CG2 THR B  39      13.316  13.664  72.238  1.00 30.80           C
ATOM   4850  H   THR B  39      15.076  14.048  69.189  1.00 30.50           H
ATOM   4851  HA  THR B  39      16.261  13.455  71.868  1.00 31.72           H
ATOM   4852  HB  THR B  39      14.583  11.920  72.633  1.00 34.25           H
ATOM   4853  HG1 THR B  39      13.238  12.052  70.131  1.00 32.91           H
ATOM   4854 HG21 THR B  39      12.455  13.241  72.767  1.00 36.96           H
ATOM   4855 HG22 THR B  39      13.824  14.368  72.915  1.00 36.96           H
ATOM   4856 HG23 THR B  39      12.931  14.253  71.400  1.00 36.96           H
ATOM   4857  N   MET B  40      16.705  10.985  71.005  1.00 27.80           N
ATOM   4858  CA  MET B  40      17.140   9.722  70.381  1.00 31.35           C
ATOM   4859  C   MET B  40      16.284   8.534  70.852  1.00 34.48           C
ATOM   4860  O   MET B  40      16.734   7.410  70.887  1.00 36.82           O
ATOM   4861  CB  MET B  40      18.608   9.450  70.706  1.00 31.42           C
ATOM   4862  CG  MET B  40      19.465  10.620  70.256  1.00 32.20           C
ATOM   4863  SD  MET B  40      21.074  10.033  69.722  1.00 34.38           S
ATOM   4864  CE  MET B  40      21.736   9.390  71.284  1.00 33.86           C
ATOM   4865  H   MET B  40      16.850  11.083  72.051  1.00 33.36           H
ATOM   4866  HA  MET B  40      17.002   9.795  69.259  1.00 37.62           H
ATOM   4867  HB2 MET B  40      18.731   9.268  71.794  1.00 37.71           H
ATOM   4868  HB3 MET B  40      18.900   8.496  70.215  1.00 37.71           H
ATOM   4869  HG2 MET B  40      19.024  11.158  69.388  1.00 38.64           H
ATOM   4870  HG3 MET B  40      19.550  11.391  71.057  1.00 38.64           H
ATOM   4871  HE1 MET B  40      22.730   8.973  71.095  1.00 40.63           H
ATOM   4872  HE2 MET B  40      21.824  10.186  72.031  1.00 40.63           H
ATOM   4873  HE3 MET B  40      21.100   8.598  71.690  1.00 40.63           H
ATOM   4874  N   GLY B  41      15.022   8.849  71.177  1.00 32.40           N
ATOM   4875  CA  GLY B  41      14.019   7.932  71.713  1.00 29.67           C
ATOM   4876  C   GLY B  41      14.402   7.418  73.101  1.00 34.75           C
ATOM   4877  O   GLY B  41      15.202   8.031  73.823  1.00 34.92           O
ATOM   4878  H   GLY B  41      14.741   9.816  71.095  1.00 38.89           H
ATOM   4879  HA2 GLY B  41      13.062   8.450  71.782  1.00 35.61           H
ATOM   4880  HA3 GLY B  41      13.918   7.080  71.040  1.00 35.61           H
ATOM   4881  N   ALA B  42      13.783   6.290  73.467  1.00 35.96           N
[truncated: 376,043 more chars]
