# Supplementary material for: High-throughput quantum-mechanics/molecular-mechanics (ONIOM) macromolecular crystallographic refinement with PHENIX/DivCon: the impact of mixed Hamiltonian methods on ligand and protein structure
Source: Acta Crystallogr D Struct Biol. 2018 Oct 29;74(Pt 11):1063–77. doi: 10.1107/S2059798318012913 (PMC6213575; doi:10.1107/S2059798318012913)
Supplement: Supplementary file 2 [file d-74-01063-sup2.gz › results_ONIOM/1N2J-H.cif]

#
# Files merged : Wed Jan 11 06:50:03 2017
#
#	/scratch/oleg/2711248.gondor.quantumbioinc.com/ligandsCIF/PAF.cif
#	/scratch/oleg/2711248.gondor.quantumbioinc.com/ligandsCIF/BAL.cif
#
data_comp_list


#
data_comp_PAF
#
loop_
_chem_comp_atom.comp_id
_chem_comp_atom.atom_id
_chem_comp_atom.type_symbol
_chem_comp_atom.type_energy
_chem_comp_atom.partial_charge
_chem_comp_atom.x
_chem_comp_atom.y
_chem_comp_atom.z
PAF        O2      O   O     -0.9      33.3200   33.2000   44.9730
PAF        C1      C   C     0.906     33.3260   34.2000   45.8110
PAF        O1      O   O     -0.9      33.2480   35.3780   45.4420
PAF        C2      C   CH1   0.094     33.4000   33.8580   47.3360
PAF        H21     H   HCH1  0.08      33.9050   34.6702   47.8590
PAF        O3      O   OH1   -0.68     34.1460   32.6030   47.4910
PAF        HO31    H   HOH1  0.4       33.6666   31.9199   47.0166
PAF        C3      C   CT    0.0       31.9500   33.7180   47.9770
PAF        C4      C   CH3   -0.24     31.1660   35.0230   47.8550
PAF        H41     H   HCH3  0.08      30.9924   35.2455   46.8022
PAF        H42     H   HCH3  0.08      31.7367   35.8335   48.3083
PAF        H43     H   HCH3  0.08      30.2093   34.9214   48.3674
PAF        C5      C   CH3   -0.24     31.1820   32.5830   47.3280
PAF        H51     H   HCH3  0.08      31.0211   32.8092   46.2740
PAF        H52     H   HCH3  0.08      30.2193   32.4646   47.8253
PAF        H53     H   HCH3  0.08      31.7536   31.6593   47.4182
PAF        C6      C   CH2   0.12      32.1890   33.4150   49.4770
PAF        H61     H   HCH2  0.08      32.7489   32.4841   49.5669
PAF        H62     H   HCH2  0.08      31.2259   33.3093   49.9763
PAF        O4      O   OH1   -0.68     32.9210   34.4570   50.1000
PAF        HO41    H   HOH1  0.4       33.7632   34.5321   49.6454
#
loop_
_chem_comp_bond.comp_id
_chem_comp_bond.atom_id_1
_chem_comp_bond.atom_id_2
_chem_comp_bond.type
_chem_comp_bond.value_dist
_chem_comp_bond.value_dist_esd
PAF  C1      O2     double        1.263 0.020
PAF  C2      C1     single        1.539 0.020
PAF  H21     C2     single        1.097 0.020
PAF  C3      C2     single        1.555 0.020
PAF  C4      C3     single        1.542 0.020
PAF  H41     C4     single        1.095 0.020
PAF  H42     C4     single        1.096 0.020
PAF  H43     C4     single        1.096 0.020
PAF  C5      C3     single        1.542 0.020
PAF  H51     C5     single        1.095 0.020
PAF  H52     C5     single        1.096 0.020
PAF  H53     C5     single        1.095 0.020
PAF  C6      C3     single        1.552 0.020
PAF  H61     C6     single        1.096 0.020
PAF  H62     C6     single        1.096 0.020
PAF  O4      C6     single        1.422 0.020
PAF  HO41    O4     single        0.972 0.020
PAF  O3      C2     single        1.430 0.020
PAF  HO31    O3     single        0.972 0.020
PAF  O1      C1     single        1.264 0.020
#
loop_
_chem_comp_angle.comp_id
_chem_comp_angle.atom_id_1
_chem_comp_angle.atom_id_2
_chem_comp_angle.atom_id_3
_chem_comp_angle.value_angle
_chem_comp_angle.value_angle_esd
PAF  O1      C1      C2           114.69 3.000
PAF  O2      C1      C2           115.96 3.000
PAF  O2      C1      O1           129.35 3.000
PAF  H21     C2      C3           109.38 3.000
PAF  H21     C2      O3           105.66 3.000
PAF  C1      C2      H21          106.87 3.000
PAF  C1      C2      C3           115.74 3.000
PAF  C1      C2      O3           107.64 3.000
PAF  O3      C2      C3           111.01 3.000
PAF  C2      O3      HO31         108.06 3.000
PAF  C4      C3      C5           108.44 3.000
PAF  C4      C3      C6           108.91 3.000
PAF  C5      C3      C6           107.22 3.000
PAF  C2      C3      C4           109.60 3.000
PAF  C2      C3      C5           111.92 3.000
PAF  C2      C3      C6           110.66 3.000
PAF  H41     C4      H42          107.79 3.000
PAF  H41     C4      H43          107.14 3.000
PAF  H42     C4      H43          107.63 3.000
PAF  C3      C4      H41          111.58 3.000
PAF  C3      C4      H42          111.46 3.000
PAF  C3      C4      H43          111.05 3.000
PAF  H51     C5      H52          106.93 3.000
PAF  H51     C5      H53          108.07 3.000
PAF  H52     C5      H53          107.27 3.000
PAF  C3      C5      H51          111.73 3.000
PAF  C3      C5      H52          110.90 3.000
PAF  C3      C5      H53          111.71 3.000
PAF  H61     C6      H62          106.94 3.000
PAF  H61     C6      O4           108.28 3.000
PAF  H62     C6      O4           107.06 3.000
PAF  C3      C6      H61          111.72 3.000
PAF  C3      C6      H62          110.40 3.000
PAF  C3      C6      O4           112.19 3.000
PAF  C6      O4      HO41         107.67 3.000
#
loop_
_chem_comp_tor.comp_id
_chem_comp_tor.id
_chem_comp_tor.atom_id_1
_chem_comp_tor.atom_id_2
_chem_comp_tor.atom_id_3
_chem_comp_tor.atom_id_4
_chem_comp_tor.value_angle
_chem_comp_tor.value_angle_esd
_chem_comp_tor.period
PAF Var_1         O1      C1      C2      H21          -29.50   0.0 0
PAF Var_2         H21     C2      C3      C4            57.43   0.0 0
PAF Var_3         H21     C2      O3      HO31        -172.27   0.0 0
PAF Var_4         C4      C3      C5      H51           59.06   0.0 0
PAF Var_5         C4      C3      C6      H61          177.13   0.0 0
PAF Var_6         C2      C3      C4      H41           65.86   0.0 0
PAF Var_7         H61     C6      O4      HO41          51.15   0.0 0
#
loop_
_chem_comp_tree.comp_id
_chem_comp_tree.atom_id
_chem_comp_tree.atom_back
_chem_comp_tree.atom_forward
_chem_comp_tree.connect_type
PAF      O2     ?      C1     START
PAF      C1     O2     C2     ?
PAF      C2     C1     H21    ?
PAF      H21    C2     ?      ?
PAF      C3     C2     C4     ?
PAF      C4     C3     H41    ?
PAF      H41    C4     ?      ?
PAF      H42    C4     ?      ?
PAF      H43    C4     ?      ?
PAF      C5     C3     H51    ?
PAF      H51    C5     ?      ?
PAF      H52    C5     ?      ?
PAF      H53    C5     ?      ?
PAF      C6     C3     H61    ?
PAF      H61    C6     ?      ?
PAF      H62    C6     ?      ?
PAF      O4     C6     HO41   ?
PAF      HO41   O4     ?      ?
PAF      O3     C2     HO31   ?
PAF      HO31   O3     ?      ?
PAF      O1     C1     ?      END
#
loop_
_chem_comp_chir.comp_id
_chem_comp_chir.id
_chem_comp_chir.atom_id_centre
_chem_comp_chir.atom_id_1
_chem_comp_chir.atom_id_2
_chem_comp_chir.atom_id_3
_chem_comp_chir.volume_sign
PAF chir_1  C2      C3      C1      O3     positive
#
loop_
_chem_comp_plane_atom.comp_id
_chem_comp_plane_atom.plane_id
_chem_comp_plane_atom.atom_id
_chem_comp_plane_atom.dist_esd
PAF plan-1  O2     0.020
PAF plan-1  C1     0.020
PAF plan-1  O1     0.020
PAF plan-1  C2     0.020
#
data_comp_BAL
#
loop_
_chem_comp_atom.comp_id
_chem_comp_atom.atom_id
_chem_comp_atom.type_symbol
_chem_comp_atom.type_energy
_chem_comp_atom.partial_charge
_chem_comp_atom.x
_chem_comp_atom.y
_chem_comp_atom.z
BAL        N       N   NT3   -0.853    27.1830   40.1990   64.5480
BAL        H3      H   H     0.45      26.5681   40.9870   64.4029
BAL        H1      H   H     0.45      27.6074   39.9369   63.6697
BAL        H2      H   H     0.45      27.9043   40.4519   65.2082
BAL        CB      C   CH2   0.343     26.4170   39.0750   65.0720
BAL        HB1     H   HCH2  0.08      26.4944   38.2398   64.3759
BAL        HB2     H   HCH2  0.08      25.3729   39.3730   65.1672
BAL        CA      C   CH2   -0.266    26.9330   38.6270   66.4450
BAL        HA1     H   HCH2  0.08      26.6810   39.3933   67.1780
BAL        HA2     H   HCH2  0.08      28.0162   38.5183   66.3907
BAL        C       C   C     0.906     26.3280   37.2890   66.9060
BAL        O       O   O     -0.9      26.9760   36.4640   67.5860
BAL        OXT     O   O     -0.9      25.1700   36.9960   66.6190
#
loop_
_chem_comp_bond.comp_id
_chem_comp_bond.atom_id_1
_chem_comp_bond.atom_id_2
_chem_comp_bond.type
_chem_comp_bond.value_dist
_chem_comp_bond.value_dist_esd
BAL  H3      N      single        1.029 0.020
BAL  H1      N      single        1.029 0.020
BAL  H2      N      single        1.029 0.020
BAL  CB      N      single        1.483 0.020
BAL  HB1     CB     single        1.094 0.020
BAL  HB2     CB     single        1.094 0.020
BAL  CA      CB     single        1.518 0.020
BAL  HA1     CA     single        1.097 0.020
BAL  HA2     CA     single        1.097 0.020
BAL  C       CA     single        1.532 0.020
BAL  O       C      single        1.265 0.020
BAL  OXT     C      double        1.261 0.020
#
loop_
_chem_comp_angle.comp_id
_chem_comp_angle.atom_id_1
_chem_comp_angle.atom_id_2
_chem_comp_angle.atom_id_3
_chem_comp_angle.value_angle
_chem_comp_angle.value_angle_esd
BAL  H3      N       H1           107.30 3.000
BAL  H3      N       H2           107.62 3.000
BAL  H3      N       CB           111.66 3.000
BAL  H1      N       H2           107.30 3.000
BAL  H1      N       CB           111.08 3.000
BAL  H2      N       CB           111.66 3.000
BAL  HB1     CB      HB2          109.43 3.000
BAL  HB1     CB      CA           112.12 3.000
BAL  HB2     CB      CA           112.12 3.000
BAL  N       CB      HB1          106.86 3.000
BAL  N       CB      HB2          106.86 3.000
BAL  N       CB      CA           109.20 3.000
BAL  HA1     CA      HA2          107.19 3.000
BAL  HA1     CA      C            107.62 3.000
BAL  HA2     CA      C            107.62 3.000
BAL  CB      CA      HA1          109.75 3.000
BAL  CB      CA      HA2          109.75 3.000
BAL  CB      CA      C            114.62 3.000
BAL  CA      C       O            114.03 3.000
BAL  CA      C       OXT          116.68 3.000
BAL  O       C       OXT          129.29 3.000
#
loop_
_chem_comp_tor.comp_id
_chem_comp_tor.id
_chem_comp_tor.atom_id_1
_chem_comp_tor.atom_id_2
_chem_comp_tor.atom_id_3
_chem_comp_tor.atom_id_4
_chem_comp_tor.value_angle
_chem_comp_tor.value_angle_esd
_chem_comp_tor.period
BAL Var_1         H3      N       CB      HB1          178.26   0.0 0
BAL Var_2         HB1     CB      CA      HA1          177.00   0.0 0
BAL Var_3         HA1     CA      C       O            -57.62   0.0 0
#
loop_
_chem_comp_tree.comp_id
_chem_comp_tree.atom_id
_chem_comp_tree.atom_back
_chem_comp_tree.atom_forward
_chem_comp_tree.connect_type
BAL      N      ?      H3     START
BAL      H3     N      ?      ?
BAL      H1     N      ?      ?
BAL      H2     N      ?      ?
BAL      CB     N      HB1    ?
BAL      HB1    CB     ?      ?
BAL      HB2    CB     ?      ?
BAL      CA     CB     HA1    ?
BAL      HA1    CA     ?      ?
BAL      HA2    CA     ?      ?
BAL      C      CA     O      ?
BAL      O      C      ?      ?
BAL      OXT    C      ?      END
#
loop_
_chem_comp_plane_atom.comp_id
_chem_comp_plane_atom.plane_id
_chem_comp_plane_atom.atom_id
_chem_comp_plane_atom.dist_esd
BAL plan-1  N      0.020
BAL plan-1  CB     0.020
BAL plan-1  CA     0.020
BAL plan-1  C      0.020
BAL plan-1  O      0.020
BAL plan-1  OXT    0.020
