# Supplementary material for: High-throughput quantum-mechanics/molecular-mechanics (ONIOM) macromolecular crystallographic refinement with PHENIX/DivCon: the impact of mixed Hamiltonian methods on ligand and protein structure
Source: Acta Crystallogr D Struct Biol. 2018 Oct 29;74(Pt 11):1063–77. doi: 10.1107/S2059798318012913 (PMC6213575; doi:10.1107/S2059798318012913)
Supplement: Supplementary file 2 [file d-74-01063-sup2.gz › results_ONIOM/1N2V-H_refine_001.pdb]

REMARK Date 2017-01-11 Time 09:04:55 EST -0500 (1484143495.13 s)
REMARK PHENIX refinement
REMARK 
REMARK ****************** INPUT FILES AND LABELS ******************************
REMARK Reflections:
REMARK   file name      : 1N2V.sf
REMARK   labels         : ['r1n2vsf,wavelength_id=1,_refln.F_meas_au,_refln.F_meas_sigma_au']
REMARK R-free flags:
REMARK   file name      : 1N2V.sf
REMARK   label          : r1n2vsf,wavelength_id=1,_refln.status
REMARK   test_flag_value: 0
REMARK Model file name(s): 
REMARK   /scratch/oleg/2711249.gondor.quantumbioinc.com/1N2V-H.pdb
REMARK 
REMARK ******************** REFINEMENT SUMMARY: QUICK FACTS *******************
REMARK Start: r_work = 0.1810 r_free = 0.2221 bonds = 0.011 angles = 1.360
REMARK Final: r_work = 0.1620 r_free = 0.2150 bonds = 0.013 angles = 1.883
REMARK ************************************************************************
REMARK 
REMARK ****************** REFINEMENT STATISTICS STEP BY STEP ******************
REMARK leading digit, like 1_, means number of macro-cycle                     
REMARK 0    : statistics at the very beginning when nothing is done yet        
REMARK 1_bss: bulk solvent correction and/or (anisotropic) scaling             
REMARK 1_xyz: refinement of coordinates                                        
REMARK 1_adp: refinement of ADPs (Atomic Displacement Parameters)              
REMARK 1_occ: refinement of occupancies                                        
REMARK ------------------------------------------------------------------------
REMARK  stage       r-work r-free bonds angles b_min b_max b_ave n_water shift
REMARK       0    : 0.2155 0.2622 0.011  1.36   5.2  80.5  26.6 846      0.000
REMARK       1_bss: 0.1810 0.2221 0.011  1.36   5.2  80.5  26.6 846      0.000
REMARK 1_settarget: 0.1810 0.2221 0.011  1.36   5.2  80.5  26.6 846      0.000
REMARK       1_nqh: 0.1810 0.2221 0.011  1.36   5.2  80.5  26.6 846      0.002
REMARK    1_weight: 0.1810 0.2221 0.011  1.36   5.2  80.5  26.6 846      0.002
REMARK    1_checkH: 0.1816 0.2222 0.011  1.36   5.2  80.5  26.6 846      0.425
REMARK    1_xyzrec: 0.1767 0.2229 0.012  1.94   5.2  80.5  26.6 846      0.537
REMARK    1_checkH: 0.1768 0.2230 0.012  1.94   5.2  80.5  26.6 846      0.538
REMARK       1_adp: 0.1689 0.2213 0.012  1.94   9.9  83.3  27.2 846      0.538
REMARK   1_regHadp: 0.1683 0.2210 0.012  1.94   9.9  83.3  27.2 846      0.538
REMARK       2_bss: 0.1678 0.2208 0.012  1.94   9.9  83.3  27.2 846      0.538
REMARK 2_settarget: 0.1678 0.2208 0.012  1.94   9.9  83.3  27.2 846      0.538
REMARK 2_updatecdl: 0.1678 0.2208 0.012  1.94   9.9  83.3  27.2 846      0.538
REMARK       2_nqh: 0.1678 0.2208 0.012  1.94   9.9  83.3  27.2 846      0.538
REMARK    2_weight: 0.1678 0.2208 0.012  1.94   9.9  83.3  27.2 846      0.538
REMARK    2_checkH: 0.1678 0.2208 0.012  1.94   9.9  83.3  27.2 846      0.538
REMARK    2_xyzrec: 0.1662 0.2153 0.013  1.85   9.9  83.3  27.2 846      0.550
REMARK    2_checkH: 0.1662 0.2154 0.013  1.85   9.9  83.3  27.2 846      0.550
REMARK       2_adp: 0.1639 0.2136 0.013  1.85   8.1  86.0  27.1 846      0.550
REMARK   2_regHadp: 0.1642 0.2136 0.013  1.85   8.1  86.0  27.1 846      0.550
REMARK       3_bss: 0.1641 0.2136 0.013  1.85   8.1  86.0  27.1 846      0.550
REMARK 3_settarget: 0.1641 0.2136 0.013  1.85   8.1  86.0  27.1 846      0.550
REMARK 3_updatecdl: 0.1641 0.2136 0.013  1.85   8.1  86.0  27.1 846      0.550
REMARK       3_nqh: 0.1640 0.2137 0.013  1.85   8.1  86.0  27.1 846      0.553
REMARK    3_weight: 0.1640 0.2137 0.013  1.85   8.1  86.0  27.1 846      0.553
REMARK    3_checkH: 0.1640 0.2137 0.013  1.85   8.1  86.0  27.1 846      0.553
REMARK    3_xyzrec: 0.1620 0.2153 0.013  1.88   8.1  86.0  27.1 846      0.564
REMARK    3_checkH: 0.1619 0.2152 0.013  1.88   8.1  86.0  27.1 846      0.565
REMARK       3_adp: 0.1620 0.2150 0.013  1.88   7.9  86.0  27.1 846      0.565
REMARK   3_regHadp: 0.1620 0.2150 0.013  1.88   7.9  86.0  27.1 846      0.565
REMARK         end: 0.1620 0.2150 0.013  1.88   7.9  86.0  27.1 846      0.565
REMARK ------------------------------------------------------------------------
REMARK MODEL CONTENT.
REMARK  ELEMENT        ATOM RECORD COUNT   OCCUPANCY SUM
REMARK        C                     1826         1825.00
REMARK        H                     3430         3427.00
REMARK        O                      777          777.00
REMARK        N                      530          530.00
REMARK        S                       21           21.00
REMARK     Zn2+                        1            1.00
REMARK      O1-                       45           45.00
REMARK    TOTAL                     6630         6626.00
REMARK -----------------------------------------------------------------------
REMARK r_free_flags.md5.hexdigest 65465cf8968cd87bac657861e326da81
REMARK 
REMARK IF THIS FILE IS FOR PDB DEPOSITION: REMOVE ALL FROM THIS LINE UP.
REMARK   3
REMARK   3 REFINEMENT.
REMARK   3   PROGRAM     : PHENIX (1.11.1_2575: ???)
REMARK   3   AUTHORS     : Adams,Afonine,Bunkoczi,Burnley,Chen,Dar,Davis,
REMARK   3               : Draizen,Echols,Gildea,Gros,Grosse-Kunstleve,Headd,
REMARK   3               : Hintze,Hung,Ioerger,Liebschner,McCoy,McKee,Moriarty,
REMARK   3               : Oeffner,Poon,Read,Richardson,Richardson,Sacchettini,
REMARK   3               : Sauter,Sobolev,Storoni,Terwilliger,Williams,Zwart
REMARK   3
REMARK   3  REFINEMENT TARGET : ML
REMARK   3  
REMARK   3  DATA USED IN REFINEMENT.
REMARK   3   RESOLUTION RANGE HIGH (ANGSTROMS) : 2.100   
REMARK   3   RESOLUTION RANGE LOW  (ANGSTROMS) : 9.991   
REMARK   3   MIN(FOBS/SIGMA_FOBS)              : 1.37  
REMARK   3   COMPLETENESS FOR RANGE        (%) : 99.83 
REMARK   3   NUMBER OF REFLECTIONS             : 23607     
REMARK   3   NUMBER OF REFLECTIONS (NON-ANOMALOUS) : 23607     
REMARK   3  
REMARK   3  FIT TO DATA USED IN REFINEMENT.
REMARK   3   R VALUE     (WORKING + TEST SET) : 0.1673
REMARK   3   R VALUE            (WORKING SET) : 0.1620
REMARK   3   FREE R VALUE                     : 0.2150
REMARK   3   FREE R VALUE TEST SET SIZE   (%) : 10.08 
REMARK   3   FREE R VALUE TEST SET COUNT      : 2380      
REMARK   3  
REMARK   3  FIT TO DATA USED IN REFINEMENT (IN BINS).
REMARK   3   BIN  RESOLUTION RANGE  COMPL.    NWORK NFREE   RWORK  RFREE  CCWORK CCFREE
REMARK   3     1 9.9908 - 5.1561      1.00     1278   158  0.1581 0.1822   0.935  0.926
REMARK   3     2 5.1561 - 4.1906      1.00     1254   141  0.1368 0.1728   0.954  0.923
REMARK   3     3 4.1906 - 3.6914      1.00     1275   124  0.1437 0.2048   0.940  0.881
REMARK   3     4 3.6914 - 3.3681      1.00     1264   134  0.1629 0.2083   0.927  0.860
REMARK   3     5 3.3681 - 3.1347      1.00     1243   148  0.1736 0.2277   0.919  0.835
REMARK   3     6 3.1347 - 2.9549      1.00     1243   135  0.1823 0.2027   0.911  0.857
REMARK   3     7 2.9549 - 2.8104      1.00     1245   147  0.1657 0.2412   0.917  0.844
REMARK   3     8 2.8104 - 2.6905      1.00     1241   149  0.1788 0.2381   0.916  0.832
REMARK   3     9 2.6905 - 2.5888      1.00     1266   123  0.1693 0.2723   0.924  0.804
REMARK   3    10 2.5888 - 2.5009      1.00     1273   122  0.1678 0.2185   0.923  0.866
REMARK   3    11 2.5009 - 2.4239      1.00     1227   135  0.1666 0.2019   0.924  0.880
REMARK   3    12 2.4239 - 2.3555      1.00     1292   119  0.1555 0.2238   0.930  0.849
REMARK   3    13 2.3555 - 2.2943      1.00     1233   134  0.1568 0.1999   0.930  0.906
REMARK   3    14 2.2943 - 2.2389      1.00     1216   159  0.1673 0.2279   0.921  0.881
REMARK   3    15 2.2389 - 2.1886      1.00     1212   161  0.1713 0.2623   0.913  0.811
REMARK   3    16 2.1886 - 2.1425      0.99     1225   134  0.1806 0.2700   0.897  0.785
REMARK   3    17 2.1425 - 2.1000      0.99     1240   157  0.1790 0.2616   0.904  0.779
REMARK   3  
REMARK   3  BULK SOLVENT MODELLING.
REMARK   3   METHOD USED        : FLAT BULK SOLVENT MODEL
REMARK   3   SOLVENT RADIUS     : 1.11    
REMARK   3   SHRINKAGE RADIUS   : 0.90    
REMARK   3   GRID STEP FACTOR   : 4.00    
REMARK   3  
REMARK   3  ERROR ESTIMATES.
REMARK   3   COORDINATE ERROR (MAXIMUM-LIKELIHOOD BASED)     : 0.21    
REMARK   3   PHASE ERROR (DEGREES, MAXIMUM-LIKELIHOOD BASED) : 20.39   
REMARK   3  
REMARK   3  STRUCTURE FACTORS CALCULATION ALGORITHM : FFT
REMARK   3  
REMARK   3  RESTRAINTS LIBRARY
REMARK   3    GEOSTD + MON.LIB. + CDL v1.2
REMARK   3  
REMARK   3  DEVIATIONS FROM IDEAL VALUES.
REMARK   3                 RMSD     MAX  COUNT
REMARK   3   BOND      :  0.013   0.070   2980
REMARK   3   ANGLE     :  1.883   9.940   4014
REMARK   3   CHIRALITY :  0.103   0.334    421
REMARK   3   PLANARITY :  0.017   0.167    530
REMARK   3   DIHEDRAL  : 16.246 178.229   1793
REMARK   3   MIN NONBONDED DISTANCE : 2.059 
REMARK   3  
REMARK   3  MOLPROBITY STATISTICS.
REMARK   3   ALL-ATOM CLASHSCORE : 1.21
REMARK   3   RAMACHANDRAN PLOT:
REMARK   3     OUTLIERS : 0.00  %
REMARK   3     ALLOWED  : 3.51  %
REMARK   3     FAVORED  : 96.49 %
REMARK   3   ROTAMER OUTLIERS : 3.95 %
REMARK   3   CBETA DEVIATIONS : 0
REMARK   3   PEPTIDE PLANE:
REMARK   3     CIS-PROLINE     : 2
REMARK   3     CIS-GENERAL     : 0
REMARK   3     TWISTED PROLINE : 0
REMARK   3     TWISTED GENERAL : 0
REMARK   3  
REMARK   3  ATOMIC DISPLACEMENT PARAMETERS.
REMARK   3   WILSON B : 21.27
REMARK   3   RMS(B_ISO_OR_EQUIVALENT_BONDED) : 4.76
REMARK   3   ATOMS          NUMBER OF ATOMS
REMARK   3                    ISO.  ANISO. 
REMARK   3    ALL         :   6630       0
REMARK   3    ALL (NO H)  :   3200       0
REMARK   3    SOLVENT     :    282       0
REMARK   3    NON-SOLVENT :   2918       0
REMARK   3    HYDROGENS   :   3430       0
REMARK   3
REMARK   3
REMARK   3   OTHER REFINEMENT REMARKS:
REMARK   3   XRAY REFINEMENT USING QUANTUM MECHANICAL FUNCTIONAL
REMARK   3   PROGRAM      :QuantumBio DivCon 6 build-7.1.1-b4015.17
REMARK   3   AUTHORS      :BORBULEVYCH O.Y., PLUMLEY J., 
REMARK   3                :MARTIN, R.I., WESTERHOFF L.M. 
REMARK   3
REMARK   3   REFERENCE     :BORBULEVYCH O.Y., PLUMLEY J.A.,
REMARK   3                 :MARTIN, R.I., MERZ, K.M.,  WESTERHOFF L.M.
REMARK   3                 :ACTA CRYSTLLOGRAPHICA SECTION D, 2014, 
REMARK   3                 :V. D70, pp. 1233-1247
REMARK   3   QM METHOD(HAMILTONIAN): PM6 AMBERFF14
REMARK   3   REGION QM REFINEMENT: 
REMARK   3      MAIN/BUFFER QM REGION RADII (A): 3.0 / 0.0
REMARK   3      LIGAND / STRAIN ENERGY: BDI_A_900 / 10.5 KCAL/MOLE
REMARK   3
HELIX    1   1 PRO A   56  ALA A   61  1               Generated by MOE    6
HELIX    2   2 THR A   71  LEU A   76  1               Generated by MOE    6
HELIX    3   3 ALA A   80  LYS A   85  1               Generated by MOE    6
HELIX    4   4 LEU A   89  MET A   93  1               Generated by MOE    5
HELIX    5   5 GLY A  105  VAL A  108  1               Generated by MOE    4
HELIX    6   6 PRO A  137  LEU A  147  1               Generated by MOE   11
HELIX    7   7 PRO A  165  SER A  188  1               Generated by MOE   24
HELIX    8   8 LYS A  190  ASN A  195  1               Generated by MOE    6
HELIX    9   9 GLU A  208  ILE A  221  1               Generated by MOE   14
HELIX   10  10 GLN A  237  SER A  247  1               Generated by MOE   11
HELIX   11  11 VAL A  248  MET A  250  5               Generated by MOE    3
HELIX   12  12 PRO A  265  GLU A  273  1               Generated by MOE    9
HELIX   13  13 LEU A  283  ASN A  290  1               Generated by MOE    8
HELIX   14  14 ALA A  305  PHE A  307  5               Generated by MOE    3
HELIX   15  15 ALA A  321  LYS A  325  1               Generated by MOE    5
HELIX   16  16 ARG A  328  ARG A  336  1               Generated by MOE    9
HELIX   17  17 ILE A  340  SER A  366  1               Generated by MOE   27
HELIX   18  18 PHE A  370  TYR A  381  1               Generated by MOE   12
SHEET    1       PHE A  14  GLU A  22                  Generated by MOE
SHEET    2       ALA A  25  MET A  32                  Generated by MOE
SHEET    3       GLY A  35  THR A  39                  Generated by MOE
SHEET    4       ALA A  41  MET A  43                  Generated by MOE
SHEET    5       VAL A  45  GLY A  46                  Generated by MOE
SHEET    6       ILE A  67  GLY A  69                  Generated by MOE
SHEET    7       ILE A  99  THR A 101                  Generated by MOE
SHEET    8       SER A 113  GLN A 117                  Generated by MOE
SHEET    9       VAL A 122  LYS A 125                  Generated by MOE
SHEET   10       ARG A 132  LEU A 135                  Generated by MOE
SHEET   11       ILE A 151  MET A 153                  Generated by MOE
SHEET   12       ALA A 197  GLN A 202                  Generated by MOE
SHEET   13       GLY A 225  VAL A 228                  Generated by MOE
SHEET   14       HIS A 257  LEU A 259                  Generated by MOE
SHEET   15       MET A 278  ASP A 280                  Generated by MOE
SHEET   16       GLN A 292  ALA A 293                  Generated by MOE
SHEET   17       ILE A 300  ASN A 301                  Generated by MOE
CRYST1   91.060   64.380   70.770  90.00  96.50  90.00 C 1 2 1
SCALE1      0.010982  0.000000  0.001251        0.00000
SCALE2      0.000000  0.015533  0.000000        0.00000
SCALE3      0.000000  0.000000  0.014222        0.00000
ATOM      1  N   ARG A  11       7.538 -10.929  25.649  1.00 35.46           N
ATOM      2  CA  ARG A  11       8.761 -10.106  25.755  1.00 27.37           C
ATOM      3  C   ARG A  11       8.825  -9.374  27.107  1.00 24.11           C
ATOM      4  O   ARG A  11       7.777  -9.136  27.720  1.00 25.32           O
ATOM      5  CB  ARG A  11       8.869  -9.115  24.579  1.00 35.97           C
ATOM      6  CG  ARG A  11       9.003  -9.788  23.196  1.00 46.02           C
ATOM      7  CD  ARG A  11       9.182  -8.754  22.064  1.00 30.76           C
ATOM      8  NE  ARG A  11       8.730  -9.272  20.765  1.00 49.40           N
ATOM      9  CZ  ARG A  11       7.475  -9.186  20.295  1.00 38.92           C
ATOM     10  NH1 ARG A  11       6.488  -8.603  20.983  1.00 42.32           N
ATOM     11  NH2 ARG A  11       7.200  -9.691  19.096  1.00 56.49           N1+
ATOM     12  H1  ARG A  11       7.468 -11.337  24.728  1.00 42.55           H
ATOM     13  H2  ARG A  11       6.725 -10.361  25.847  1.00 42.55           H
ATOM     14  HA  ARG A  11       9.633 -10.761  25.700  1.00 32.85           H
ATOM     15  HB2 ARG A  11       9.733  -8.466  24.722  1.00 43.17           H
ATOM     16  HB3 ARG A  11       7.979  -8.482  24.583  1.00 43.17           H
ATOM     17  HG2 ARG A  11       8.109 -10.382  23.003  1.00 55.23           H
ATOM     18  HG3 ARG A  11       9.872 -10.448  23.203  1.00 55.23           H
ATOM     19  HD2 ARG A  11      10.234  -8.466  21.997  1.00 36.91           H
ATOM     20  HD3 ARG A  11       8.585  -7.883  22.269  1.00 36.91           H
ATOM     21  HE  ARG A  11       9.421  -9.750  20.205  1.00 59.28           H
ATOM     22 HH11 ARG A  11       5.556  -8.544  20.601  1.00 50.78           H
ATOM     23 HH12 ARG A  11       6.673  -8.204  21.892  1.00 50.78           H
ATOM     24 HH21 ARG A  11       7.925 -10.135  18.556  1.00 67.79           H
ATOM     25 HH22 ARG A  11       6.263  -9.623  18.729  1.00 67.79           H
ATOM     26  N   PRO A  12      10.023  -8.959  27.561  1.00 17.11           N
ATOM     27  CA  PRO A  12      10.144  -8.083  28.728  1.00 21.46           C
ATOM     28  C   PRO A  12       9.709  -6.648  28.424  1.00 22.27           C
ATOM     29  O   PRO A  12       9.533  -6.271  27.266  1.00 26.83           O
ATOM     30  CB  PRO A  12      11.642  -8.088  29.051  1.00 24.27           C
ATOM     31  CG  PRO A  12      12.293  -8.308  27.687  1.00 21.12           C
ATOM     32  CD  PRO A  12      11.325  -9.260  26.990  1.00 20.69           C
ATOM     33  HA  PRO A  12       9.642  -8.497  29.602  1.00 25.75           H
ATOM     34  HB2 PRO A  12      12.019  -7.207  29.573  1.00 29.13           H
ATOM     35  HB3 PRO A  12      11.825  -8.974  29.663  1.00 29.13           H
ATOM     36  HG2 PRO A  12      12.401  -7.359  27.160  1.00 25.35           H
ATOM     37  HG3 PRO A  12      13.260  -8.801  27.788  1.00 25.35           H
ATOM     38  HD2 PRO A  12      11.381  -9.074  25.922  1.00 24.83           H
ATOM     39  HD3 PRO A  12      11.595 -10.287  27.235  1.00 24.83           H
ATOM     40  N   ARG A  13       9.524  -5.863  29.492  1.00 23.51           N
ATOM     41  CA  ARG A  13       9.397  -4.415  29.442  1.00 22.15           C
ATOM     42  C   ARG A  13      10.535  -3.808  28.637  1.00 25.27           C
ATOM     43  O   ARG A  13      10.271  -2.981  27.772  1.00 21.83           O
ATOM     44  CB  ARG A  13       9.388  -3.859  30.865  1.00 19.53           C
ATOM     45  CG  ARG A  13       9.271  -2.333  30.920  1.00 20.12           C
ATOM     46  CD  ARG A  13       9.601  -1.837  32.326  1.00 22.38           C
ATOM     47  NE  ARG A  13      11.027  -2.048  32.628  1.00 19.75           N
ATOM     48  CZ  ARG A  13      12.006  -1.180  32.392  1.00 22.55           C
ATOM     49  NH1 ARG A  13      11.739  -0.018  31.798  1.00 20.37           N
ATOM     50  NH2 ARG A  13      13.254  -1.478  32.753  1.00 17.23           N1+
ATOM     51  H   ARG A  13       9.646  -6.274  30.407  1.00 28.21           H
ATOM     52  HA  ARG A  13       8.461  -4.150  28.950  1.00 26.58           H
ATOM     53  HB2 ARG A  13       8.538  -4.287  31.397  1.00 23.43           H
ATOM     54  HB3 ARG A  13      10.297  -4.180  31.371  1.00 23.43           H
ATOM     55  HG2 ARG A  13       9.959  -1.856  30.224  1.00 24.15           H
ATOM     56  HG3 ARG A  13       8.259  -2.037  30.652  1.00 24.15           H
ATOM     57  HD2 ARG A  13       9.349  -0.785  32.414  1.00 26.85           H
ATOM     58  HD3 ARG A  13       8.997  -2.381  33.050  1.00 26.85           H
ATOM     59  HE  ARG A  13      11.273  -2.930  33.052  1.00 23.69           H
ATOM     60 HH11 ARG A  13      10.790   0.208  31.539  1.00 24.44           H
ATOM     61 HH12 ARG A  13      12.484   0.646  31.629  1.00 24.44           H
ATOM     62 HH21 ARG A  13      13.459  -2.354  33.207  1.00 20.68           H
ATOM     63 HH22 ARG A  13      13.998  -0.812  32.593  1.00 20.68           H
ATOM     64  N   PHE A  14      11.779  -4.217  28.909  1.00 16.85           N
ATOM     65  CA  PHE A  14      12.941  -3.614  28.282  1.00 20.50           C
ATOM     66  C   PHE A  14      14.178  -4.474  28.539  1.00 19.09           C
ATOM     67  O   PHE A  14      14.553  -4.702  29.688  1.00 18.57           O
ATOM     68  CB  PHE A  14      13.139  -2.194  28.826  1.00 18.17           C
ATOM     69  CG  PHE A  14      14.231  -1.460  28.086  1.00 18.66           C
ATOM     70  CD1 PHE A  14      13.908  -0.687  26.952  1.00 17.71           C
ATOM     71  CD2 PHE A  14      15.564  -1.556  28.536  1.00 21.86           C
ATOM     72  CE1 PHE A  14      14.918   0.036  26.299  1.00 20.68           C
ATOM     73  CE2 PHE A  14      16.571  -0.852  27.865  1.00 22.04           C
ATOM     74  CZ  PHE A  14      16.240  -0.043  26.772  1.00 15.84           C
ATOM     75  H   PHE A  14      11.934  -4.891  29.642  1.00 20.22           H
ATOM     76  HA  PHE A  14      12.769  -3.531  27.215  1.00 24.60           H
ATOM     77  HB2 PHE A  14      12.216  -1.627  28.721  1.00 21.80           H
ATOM     78  HB3 PHE A  14      13.385  -2.240  29.888  1.00 21.80           H
ATOM     79  HD1 PHE A  14      12.893  -0.630  26.595  1.00 21.26           H
ATOM     80  HD2 PHE A  14      15.815  -2.148  29.405  1.00 26.23           H
ATOM     81  HE1 PHE A  14      14.679   0.658  25.450  1.00 24.82           H
ATOM     82  HE2 PHE A  14      17.594  -0.906  28.210  1.00 26.44           H
ATOM     83  HZ  PHE A  14      17.013   0.536  26.300  1.00 19.01           H
ATOM     84  N   SER A  15      14.827  -4.924  27.466  1.00 18.91           N
ATOM     85  CA  SER A  15      16.088  -5.656  27.539  1.00 22.48           C
ATOM     86  C   SER A  15      16.935  -5.302  26.335  1.00 17.33           C
ATOM     87  O   SER A  15      16.578  -5.666  25.225  1.00 22.92           O
ATOM     88  CB  SER A  15      15.801  -7.166  27.566  1.00 22.81           C
ATOM     89  OG  SER A  15      17.019  -7.874  27.536  1.00 32.31           O
ATOM     90  H   SER A  15      14.439  -4.744  26.550  1.00 22.69           H
ATOM     91  HA  SER A  15      16.624  -5.371  28.444  1.00 26.98           H
ATOM     92  HB2 SER A  15      15.252  -7.427  28.470  1.00 27.37           H
ATOM     93  HB3 SER A  15      15.210  -7.440  26.694  1.00 27.37           H
ATOM     94  HG  SER A  15      17.434  -7.808  28.400  1.00 38.77           H
ATOM     95  N   PHE A  16      18.072  -4.661  26.555  1.00 17.61           N
ATOM     96  CA  PHE A  16      19.039  -4.369  25.507  1.00 20.08           C
ATOM     97  C   PHE A  16      20.131  -5.409  25.626  1.00 18.75           C
ATOM     98  O   PHE A  16      20.706  -5.538  26.694  1.00 20.67           O
ATOM     99  CB  PHE A  16      19.560  -2.931  25.672  1.00 21.34           C
ATOM    100  CG  PHE A  16      20.678  -2.516  24.731  1.00 16.54           C
ATOM    101  CD1 PHE A  16      20.558  -2.629  23.339  1.00 15.94           C
ATOM    102  CD2 PHE A  16      21.867  -2.006  25.263  1.00 18.17           C
ATOM    103  CE1 PHE A  16      21.593  -2.199  22.493  1.00 16.72           C
ATOM    104  CE2 PHE A  16      22.916  -1.610  24.427  1.00 17.24           C
ATOM    105  CZ  PHE A  16      22.778  -1.684  23.038  1.00 14.76           C
ATOM    106  H   PHE A  16      18.344  -4.462  27.506  1.00 21.13           H
ATOM    107  HA  PHE A  16      18.574  -4.435  24.532  1.00 24.10           H
ATOM    108  HB2 PHE A  16      18.723  -2.247  25.527  1.00 25.61           H
ATOM    109  HB3 PHE A  16      19.910  -2.808  26.699  1.00 25.61           H
ATOM    110  HD1 PHE A  16      19.655  -3.023  22.905  1.00 19.12           H
ATOM    111  HD2 PHE A  16      21.971  -1.907  26.324  1.00 21.81           H
ATOM    112  HE1 PHE A  16      21.481  -2.280  21.425  1.00 20.06           H
ATOM    113  HE2 PHE A  16      23.823  -1.217  24.862  1.00 20.68           H
ATOM    114  HZ  PHE A  16      23.584  -1.360  22.393  1.00 17.71           H
ATOM    115  N   SER A  17      20.412  -6.148  24.554  1.00 17.83           N
ATOM    116  CA  SER A  17      21.544  -7.064  24.478  1.00 25.14           C
ATOM    117  C   SER A  17      22.394  -6.723  23.260  1.00 18.91           C
ATOM    118  O   SER A  17      21.879  -6.494  22.171  1.00 26.58           O
ATOM    119  CB  SER A  17      21.065  -8.520  24.468  1.00 22.36           C
ATOM    120  OG  SER A  17      20.227  -8.756  23.361  1.00 42.09           O
ATOM    121  H   SER A  17      19.872  -6.013  23.714  1.00 21.40           H
ATOM    122  HA  SER A  17      22.171  -6.947  25.365  1.00 30.17           H
ATOM    123  HB2 SER A  17      21.936  -9.174  24.398  1.00 26.84           H
ATOM    124  HB3 SER A  17      20.516  -8.735  25.385  1.00 26.84           H
ATOM    125  HG  SER A  17      19.351  -8.405  23.558  1.00 50.51           H
ATOM    126  N   ILE A  18      23.707  -6.671  23.455  1.00 17.65           N
ATOM    127  CA  ILE A  18      24.701  -6.429  22.427  1.00 20.12           C
ATOM    128  C   ILE A  18      25.177  -7.800  21.952  1.00 24.83           C
ATOM    129  O   ILE A  18      25.665  -8.595  22.758  1.00 24.04           O
ATOM    130  CB  ILE A  18      25.835  -5.558  23.011  1.00 22.08           C
ATOM    131  CG1 ILE A  18      25.283  -4.188  23.471  1.00 21.14           C
ATOM    132  CG2 ILE A  18      26.969  -5.419  21.978  1.00 17.38           C
ATOM    133  CD1 ILE A  18      26.247  -3.387  24.347  1.00 24.10           C
ATOM    134  H   ILE A  18      24.063  -6.849  24.384  1.00 21.18           H
ATOM    135  HA  ILE A  18      24.252  -5.886  21.596  1.00 24.14           H
ATOM    136  HB  ILE A  18      26.239  -6.076  23.883  1.00 26.50           H
ATOM    137 HG12 ILE A  18      25.031  -3.594  22.593  1.00 25.37           H
ATOM    138 HG13 ILE A  18      24.374  -4.323  24.059  1.00 25.37           H
ATOM    139 HG21 ILE A  18      27.752  -4.767  22.361  1.00 20.86           H
ATOM    140 HG22 ILE A  18      27.418  -6.392  21.780  1.00 20.86           H
ATOM    141 HG23 ILE A  18      26.580  -5.021  21.040  1.00 20.86           H
ATOM    142 HD11 ILE A  18      25.751  -2.487  24.704  1.00 28.92           H
ATOM    143 HD12 ILE A  18      26.548  -3.983  25.207  1.00 28.92           H
ATOM    144 HD13 ILE A  18      27.118  -3.085  23.769  1.00 28.92           H
ATOM    145  N   ALA A  19      24.994  -8.081  20.656  1.00 21.10           N
ATOM    146  CA  ALA A  19      25.396  -9.338  20.028  1.00 17.15           C
ATOM    147  C   ALA A  19      26.793  -9.246  19.435  1.00 23.35           C
ATOM    148  O   ALA A  19      27.421 -10.283  19.270  1.00 23.66           O
ATOM    149  CB  ALA A  19      24.407  -9.756  18.922  1.00 20.76           C
ATOM    150  H   ALA A  19      24.588  -7.372  20.062  1.00 25.32           H
ATOM    151  HA  ALA A  19      25.397 -10.126  20.781  1.00 20.58           H
ATOM    152  HB1 ALA A  19      24.728 -10.692  18.466  1.00 24.91           H
ATOM    153  HB2 ALA A  19      23.412  -9.890  19.343  1.00 24.91           H
ATOM    154  HB3 ALA A  19      24.368  -8.990  18.148  1.00 24.91           H
ATOM    155  N   ALA A  20      27.241  -8.055  19.027  1.00 21.08           N
ATOM    156  CA  ALA A  20      28.523  -7.880  18.358  1.00 16.96           C
ATOM    157  C   ALA A  20      29.023  -6.456  18.484  1.00 20.61           C
ATOM    158  O   ALA A  20      28.239  -5.515  18.640  1.00 16.66           O
ATOM    159  CB  ALA A  20      28.472  -8.343  16.896  1.00 18.48           C
ATOM    160  H   ALA A  20      26.665  -7.235  19.163  1.00 25.30           H
ATOM    161  HA  ALA A  20      29.249  -8.508  18.871  1.00 20.35           H
ATOM    162  HB1 ALA A  20      29.453  -8.215  16.436  1.00 22.18           H
ATOM    163  HB2 ALA A  20      28.193  -9.395  16.840  1.00 22.18           H
ATOM    164  HB3 ALA A  20      27.748  -7.772  16.332  1.00 22.18           H
ATOM    165  N   ARG A  21      30.361  -6.351  18.480  1.00 20.29           N
ATOM    166  CA  ARG A  21      31.106  -5.112  18.569  1.00 22.89           C
ATOM    167  C   ARG A  21      32.212  -5.067  17.556  1.00 21.88           C
ATOM    168  O   ARG A  21      32.718  -6.097  17.142  1.00 21.69           O
ATOM    169  CB  ARG A  21      31.785  -5.004  19.937  1.00 20.29           C
ATOM    170  CG  ARG A  21      30.742  -4.901  21.023  1.00 24.67           C
ATOM    171  CD  ARG A  21      31.502  -4.540  22.288  1.00 30.11           C
ATOM    172  NE  ARG A  21      30.588  -4.529  23.396  1.00 28.15           N
ATOM    173  CZ  ARG A  21      30.180  -3.477  24.079  1.00 29.05           C
ATOM    174  NH1 ARG A  21      30.474  -2.198  23.758  1.00 24.65           N
ATOM    175  NH2 ARG A  21      29.442  -3.811  25.128  1.00 29.17           N1+
ATOM    176  H   ARG A  21      30.908  -7.197  18.377  1.00 24.34           H
ATOM    177  HA  ARG A  21      30.440  -4.270  18.407  1.00 27.47           H
ATOM    178  HB2 ARG A  21      32.410  -5.881  20.109  1.00 24.34           H
ATOM    179  HB3 ARG A  21      32.415  -4.114  19.962  1.00 24.34           H
ATOM    180  HG2 ARG A  21      30.033  -4.106  20.786  1.00 29.60           H
ATOM    181  HG3 ARG A  21      30.213  -5.847  21.144  1.00 29.60           H
ATOM    182  HD2 ARG A  21      32.246  -5.316  22.476  1.00 36.13           H
ATOM    183  HD3 ARG A  21      32.015  -3.587  22.198  1.00 36.13           H
ATOM    184  HE  ARG A  21      30.286  -5.435  23.724  1.00 33.79           H
ATOM    185 HH11 ARG A  21      31.042  -1.992  22.948  1.00 29.58           H
ATOM    186 HH12 ARG A  21      30.160  -1.445  24.357  1.00 29.58           H
ATOM    187 HH21 ARG A  21      29.255  -4.778  25.342  1.00 35.00           H
ATOM    188 HH22 ARG A  21      29.088  -3.087  25.738  1.00 35.00           H
ATOM    189  N   GLU A  22      32.619  -3.842  17.255  1.00 21.12           N
ATOM    190  CA  GLU A  22      33.798  -3.535  16.494  1.00 19.78           C
ATOM    191  C   GLU A  22      34.192  -2.106  16.864  1.00 28.44           C
ATOM    192  O   GLU A  22      33.457  -1.161  16.573  1.00 21.86           O
ATOM    193  CB  GLU A  22      33.472  -3.669  15.007  1.00 24.07           C
ATOM    194  CG  GLU A  22      34.721  -3.396  14.154  1.00 19.19           C
ATOM    195  CD  GLU A  22      34.463  -3.546  12.663  1.00 18.91           C
ATOM    196  OE1 GLU A  22      33.538  -4.309  12.297  1.00 16.56           O
ATOM    197  OE2 GLU A  22      35.182  -2.868  11.898  1.00 18.15           O1-
ATOM    198  H   GLU A  22      32.102  -3.060  17.628  1.00 25.34           H
ATOM    199  HA  GLU A  22      34.598  -4.224  16.769  1.00 23.74           H
ATOM    200  HB2 GLU A  22      33.114  -4.681  14.814  1.00 28.88           H
ATOM    201  HB3 GLU A  22      32.685  -2.962  14.740  1.00 28.88           H
ATOM    202  HG2 GLU A  22      35.146  -2.411  14.354  1.00 23.02           H
ATOM    203  HG3 GLU A  22      35.483  -4.125  14.427  1.00 23.02           H
ATOM    204  N   GLY A  23      35.326  -1.939  17.553  1.00 19.67           N
ATOM    205  CA  GLY A  23      35.715  -0.629  18.071  1.00 20.12           C
ATOM    206  C   GLY A  23      34.655  -0.185  19.073  1.00 16.02           C
ATOM    207  O   GLY A  23      34.205  -1.004  19.863  1.00 26.79           O
ATOM    208  H   GLY A  23      35.880  -2.743  17.809  1.00 23.60           H
ATOM    209  HA2 GLY A  23      36.685  -0.682  18.564  1.00 24.14           H
ATOM    210  HA3 GLY A  23      35.747   0.081  17.244  1.00 24.14           H
ATOM    211  N   LYS A  24      34.167   1.049  18.964  1.00 18.25           N
ATOM    212  CA  LYS A  24      33.044   1.531  19.773  1.00 24.03           C
ATOM    213  C   LYS A  24      31.670   1.121  19.234  1.00 18.33           C
ATOM    214  O   LYS A  24      30.675   1.277  19.931  1.00 22.14           O
ATOM    215  CB  LYS A  24      33.125   3.049  19.922  1.00 25.61           C
ATOM    216  CG  LYS A  24      34.409   3.499  20.627  1.00 19.79           C
ATOM    217  CD  LYS A  24      34.486   5.010  20.516  1.00 17.63           C
ATOM    218  CE  LYS A  24      35.529   5.553  21.491  1.00 29.57           C
ATOM    219  NZ  LYS A  24      35.463   7.025  21.556  1.00 24.96           N1+
ATOM    220  H   LYS A  24      34.537   1.665  18.253  1.00 21.90           H
ATOM    221  HA  LYS A  24      33.125   1.103  20.772  1.00 28.84           H
ATOM    222  HB2 LYS A  24      33.057   3.509  18.947  1.00 30.73           H
ATOM    223  HB3 LYS A  24      32.276   3.386  20.519  1.00 30.73           H
ATOM    224  HG2 LYS A  24      34.401   3.179  21.669  1.00 23.75           H
ATOM    225  HG3 LYS A  24      35.283   3.084  20.123  1.00 23.75           H
ATOM    226  HD2 LYS A  24      34.762   5.287  19.498  1.00 21.16           H
ATOM    227  HD3 LYS A  24      33.511   5.432  20.753  1.00 21.16           H
ATOM    228  HE2 LYS A  24      35.348   5.137  22.483  1.00 35.48           H
ATOM    229  HE3 LYS A  24      36.520   5.248  21.151  1.00 35.48           H
ATOM    230  HZ1 LYS A  24      36.129   7.370  22.233  1.00 29.95           H
ATOM    231  HZ2 LYS A  24      35.657   7.419  20.644  1.00 29.95           H
ATOM    232  HZ3 LYS A  24      34.537   7.320  21.836  1.00 29.95           H
ATOM    233  N   ALA A  25      31.592   0.634  18.001  1.00 20.38           N
ATOM    234  CA  ALA A  25      30.332   0.282  17.388  1.00 19.19           C
ATOM    235  C   ALA A  25      29.772  -1.027  17.953  1.00 21.43           C
ATOM    236  O   ALA A  25      30.499  -1.951  18.328  1.00 17.63           O
ATOM    237  CB  ALA A  25      30.544   0.300  15.870  1.00 19.21           C
ATOM    238  H   ALA A  25      32.437   0.499  17.463  1.00 24.46           H
ATOM    239  HA  ALA A  25      29.617   1.072  17.608  1.00 23.03           H
ATOM    240  HB1 ALA A  25      29.566   0.291  15.400  1.00 23.05           H
ATOM    241  HB2 ALA A  25      31.046   1.220  15.576  1.00 23.05           H
ATOM    242  HB3 ALA A  25      31.158  -0.539  15.554  1.00 23.05           H
ATOM    243  N   ARG A  26      28.450  -1.063  18.075  1.00 14.34           N
ATOM    244  CA  ARG A  26      27.694  -2.178  18.625  1.00 18.44           C
ATOM    245  C   ARG A  26      26.517  -2.471  17.715  1.00 16.24           C
ATOM    246  O   ARG A  26      25.957  -1.572  17.093  1.00 14.68           O
ATOM    247  CB  ARG A  26      27.131  -1.828  20.013  1.00 24.88           C
ATOM    248  CG  ARG A  26      28.194  -1.342  21.004  1.00 19.73           C
ATOM    249  CD  ARG A  26      28.118   0.173  21.224  1.00 24.91           C
ATOM    250  NE  ARG A  26      26.903   0.557  21.958  1.00 18.75           N
ATOM    251  CZ  ARG A  26      26.763   0.419  23.277  1.00 22.06           C
ATOM    252  NH1 ARG A  26      27.786   0.018  24.030  1.00 22.34           N
ATOM    253  NH2 ARG A  26      25.599   0.681  23.849  1.00 17.22           N1+
ATOM    254  H   ARG A  26      27.922  -0.259  17.762  1.00 17.21           H
ATOM    255  HA  ARG A  26      28.326  -3.062  18.704  1.00 22.13           H
ATOM    256  HB2 ARG A  26      26.376  -1.051  19.887  1.00 29.86           H
ATOM    257  HB3 ARG A  26      26.633  -2.704  20.431  1.00 29.86           H
ATOM    258  HG2 ARG A  26      28.023  -1.841  21.957  1.00 23.67           H
ATOM    259  HG3 ARG A  26      29.186  -1.625  20.668  1.00 23.67           H
ATOM    260  HD2 ARG A  26      29.000   0.508  21.769  1.00 29.90           H
ATOM    261  HD3 ARG A  26      28.108   0.672  20.257  1.00 29.90           H
ATOM    262  HE  ARG A  26      26.094   0.832  21.413  1.00 22.50           H
ATOM    263 HH11 ARG A  26      28.682  -0.162  23.604  1.00 26.81           H
ATOM    264 HH12 ARG A  26      27.665  -0.093  25.027  1.00 26.81           H
ATOM    265 HH21 ARG A  26      24.823   0.997  23.282  1.00 20.66           H
ATOM    266 HH22 ARG A  26      25.489   0.578  24.847  1.00 20.66           H
ATOM    267  N   THR A  27      26.114  -3.724  17.706  1.00 16.17           N
ATOM    268  CA  THR A  27      24.865  -4.140  17.117  1.00 19.65           C
ATOM    269  C   THR A  27      24.214  -5.132  18.056  1.00 19.98           C
ATOM    270  O   THR A  27      24.899  -5.892  18.740  1.00 18.94           O
ATOM    271  CB  THR A  27      25.099  -4.688  15.695  1.00 16.03           C
ATOM    272  OG1 THR A  27      23.883  -4.927  15.023  1.00 23.65           O
ATOM    273  CG2 THR A  27      25.909  -5.984  15.686  1.00 16.48           C
ATOM    274  H   THR A  27      26.631  -4.416  18.233  1.00 19.41           H
ATOM    275  HA  THR A  27      24.193  -3.291  17.054  1.00 23.58           H
ATOM    276  HB  THR A  27      25.657  -3.936  15.135  1.00 19.23           H
ATOM    277  HG1 THR A  27      23.350  -4.127  15.055  1.00 28.38           H
ATOM    278 HG21 THR A  27      26.110  -6.270  14.655  1.00 19.78           H
ATOM    279 HG22 THR A  27      26.852  -5.824  16.200  1.00 19.78           H
ATOM    280 HG23 THR A  27      25.360  -6.789  16.174  1.00 19.78           H
ATOM    281  N   GLY A  28      22.891  -5.116  18.078  1.00 16.51           N
ATOM    282  CA  GLY A  28      22.113  -5.946  18.981  1.00 18.84           C
ATOM    283  C   GLY A  28      20.628  -5.642  18.898  1.00 15.12           C
ATOM    284  O   GLY A  28      20.130  -5.242  17.839  1.00 19.86           O
ATOM    285  H   GLY A  28      22.401  -4.472  17.473  1.00 19.81           H
ATOM    286  HA2 GLY A  28      22.278  -6.998  18.745  1.00 22.60           H
ATOM    287  HA3 GLY A  28      22.472  -5.749  19.985  1.00 22.60           H
ATOM    288  N   THR A  29      19.919  -5.798  20.015  1.00 14.49           N
ATOM    289  CA  THR A  29      18.479  -5.617  20.029  1.00 18.25           C
ATOM    290  C   THR A  29      18.012  -5.064  21.349  1.00 23.39           C
ATOM    291  O   THR A  29      18.587  -5.351  22.393  1.00 17.65           O
ATOM    292  CB  THR A  29      17.751  -6.939  19.797  1.00 25.32           C
ATOM    293  OG1 THR A  29      18.104  -7.871  20.800  1.00 26.02           O
ATOM    294  CG2 THR A  29      18.004  -7.551  18.426  1.00 19.95           C
ATOM    295  H   THR A  29      20.377  -6.063  20.876  1.00 17.39           H
ATOM    296  HA  THR A  29      18.207  -4.924  19.242  1.00 21.90           H
ATOM    297  HB  THR A  29      16.683  -6.741  19.875  1.00 30.39           H
ATOM    298  HG1 THR A  29      19.045  -8.056  20.722  1.00 31.23           H
ATOM    299 HG21 THR A  29      17.426  -8.470  18.340  1.00 23.94           H
ATOM    300 HG22 THR A  29      17.695  -6.860  17.644  1.00 23.94           H
ATOM    301 HG23 THR A  29      19.054  -7.811  18.305  1.00 23.94           H
ATOM    302  N   ILE A  30      16.908  -4.316  21.283  1.00 16.50           N
ATOM    303  CA  ILE A  30      16.114  -3.925  22.430  1.00 15.75           C
ATOM    304  C   ILE A  30      14.814  -4.724  22.304  1.00 23.92           C
ATOM    305  O   ILE A  30      14.089  -4.559  21.326  1.00 20.48           O
ATOM    306  CB  ILE A  30      15.845  -2.401  22.450  1.00 16.57           C
ATOM    307  CG1 ILE A  30      17.138  -1.579  22.347  1.00 17.83           C
ATOM    308  CG2 ILE A  30      15.055  -2.014  23.694  1.00 17.49           C
ATOM    309  CD1 ILE A  30      16.888  -0.095  22.091  1.00 16.25           C
ATOM    310  H   ILE A  30      16.515  -4.127  20.373  1.00 19.80           H
ATOM    311  HA  ILE A  30      16.634  -4.190  23.343  1.00 18.90           H
ATOM    312  HB  ILE A  30      15.218  -2.150  21.603  1.00 19.89           H
ATOM    313 HG12 ILE A  30      17.698  -1.687  23.274  1.00 21.40           H
ATOM    314 HG13 ILE A  30      17.758  -1.945  21.529  1.00 21.40           H
ATOM    315 HG21 ILE A  30      14.739  -0.975  23.625  1.00 20.99           H
ATOM    316 HG22 ILE A  30      14.159  -2.626  23.777  1.00 20.99           H
ATOM    317 HG23 ILE A  30      15.674  -2.162  24.582  1.00 20.99           H
ATOM    318 HD11 ILE A  30      17.837   0.396  21.875  1.00 19.50           H
ATOM    319 HD12 ILE A  30      16.235   0.023  21.226  1.00 19.50           H
ATOM    320 HD13 ILE A  30      16.442   0.373  22.969  1.00 19.50           H
ATOM    321  N   GLU A  31      14.493  -5.551  23.299  1.00 20.12           N
ATOM    322  CA  GLU A  31      13.201  -6.188  23.409  1.00 21.63           C
ATOM    323  C   GLU A  31      12.316  -5.346  24.292  1.00 19.86           C
ATOM    324  O   GLU A  31      12.692  -4.968  25.402  1.00 14.89           O
ATOM    325  CB  GLU A  31      13.292  -7.607  23.998  1.00 20.08           C
ATOM    326  CG  GLU A  31      14.002  -8.573  23.057  1.00 20.50           C
ATOM    327  CD  GLU A  31      13.887 -10.028  23.518  1.00 36.56           C
ATOM    328  OE1 GLU A  31      13.834 -10.891  22.619  1.00 42.50           O
ATOM    329  OE2 GLU A  31      13.824 -10.258  24.746  1.00 43.14           O1-
ATOM    330  H   GLU A  31      15.125  -5.658  24.076  1.00 24.14           H
ATOM    331  HA  GLU A  31      12.743  -6.275  22.422  1.00 25.96           H
ATOM    332  HB2 GLU A  31      13.822  -7.566  24.949  1.00 24.10           H
ATOM    333  HB3 GLU A  31      12.281  -7.977  24.172  1.00 24.10           H
ATOM    334  HG2 GLU A  31      13.636  -8.472  22.038  1.00 24.60           H
ATOM    335  HG3 GLU A  31      15.057  -8.311  23.033  1.00 24.60           H
ATOM    336  N   MET A  32      11.095  -5.149  23.814  1.00 17.58           N
ATOM    337  CA  MET A  32      10.047  -4.413  24.495  1.00 17.91           C
ATOM    338  C   MET A  32       8.759  -5.178  24.319  1.00 12.70           C
ATOM    339  O   MET A  32       8.669  -6.037  23.453  1.00 18.52           O
ATOM    340  CB  MET A  32       9.937  -2.998  23.920  1.00 18.33           C
ATOM    341  CG  MET A  32      11.224  -2.199  24.083  1.00 17.42           C
ATOM    342  SD  MET A  32      11.023  -0.396  24.019  1.00 17.15           S
ATOM    343  CE  MET A  32      10.235  -0.105  25.613  1.00 18.85           C
ATOM    344  H   MET A  32      10.851  -5.563  22.926  1.00 21.09           H
ATOM    345  HA  MET A  32      10.255  -4.338  25.562  1.00 21.49           H
ATOM    346  HB2 MET A  32       9.651  -3.032  22.866  1.00 21.99           H
ATOM    347  HB3 MET A  32       9.161  -2.480  24.474  1.00 21.99           H
ATOM    348  HG2 MET A  32      11.665  -2.441  25.051  1.00 20.91           H
ATOM    349  HG3 MET A  32      11.916  -2.504  23.297  1.00 20.91           H
ATOM    350  HE1 MET A  32      10.379   0.938  25.882  1.00 22.62           H
ATOM    351  HE2 MET A  32       9.171  -0.327  25.550  1.00 22.62           H
ATOM    352  HE3 MET A  32      10.690  -0.727  26.381  1.00 22.62           H
ATOM    353  N   LYS A  33       7.733  -4.880  25.102  1.00 12.36           N
ATOM    354  CA  LYS A  33       6.441  -5.566  24.951  1.00 17.84           C
ATOM    355  C   LYS A  33       5.898  -5.557  23.523  1.00 19.68           C
ATOM    356  O   LYS A  33       5.481  -6.598  23.027  1.00 17.94           O
ATOM    357  CB  LYS A  33       5.432  -5.054  25.980  1.00 18.40           C
ATOM    358  CG  LYS A  33       5.852  -5.542  27.374  1.00 26.23           C
ATOM    359  CD  LYS A  33       4.907  -5.037  28.466  1.00 35.86           C
ATOM    360  CE  LYS A  33       5.014  -5.877  29.753  1.00 36.15           C
ATOM    361  NZ  LYS A  33       6.392  -5.912  30.262  1.00 48.45           N1+
ATOM    362  H   LYS A  33       7.844  -4.184  25.825  1.00 14.83           H
ATOM    363  HA  LYS A  33       6.608  -6.620  25.170  1.00 21.41           H
ATOM    364  HB2 LYS A  33       5.369  -3.965  25.951  1.00 22.08           H
ATOM    365  HB3 LYS A  33       4.450  -5.467  25.749  1.00 22.08           H
ATOM    366  HG2 LYS A  33       5.882  -6.634  27.389  1.00 31.48           H
ATOM    367  HG3 LYS A  33       6.854  -5.169  27.588  1.00 31.48           H
ATOM    368  HD2 LYS A  33       5.158  -4.001  28.695  1.00 43.03           H
ATOM    369  HD3 LYS A  33       3.876  -5.068  28.108  1.00 43.03           H
ATOM    370  HE2 LYS A  33       4.357  -5.460  30.518  1.00 43.39           H
ATOM    371  HE3 LYS A  33       4.691  -6.897  29.538  1.00 43.39           H
ATOM    372  HZ1 LYS A  33       6.412  -6.401  31.148  1.00 58.14           H
ATOM    373  HZ2 LYS A  33       6.990  -6.377  29.593  1.00 58.14           H
ATOM    374  HZ3 LYS A  33       6.714  -4.964  30.409  1.00 58.14           H
ATOM    375  N   ARG A  34       5.962  -4.425  22.820  1.00 19.26           N
ATOM    376  CA  ARG A  34       5.362  -4.267  21.478  1.00 14.27           C
ATOM    377  C   ARG A  34       6.226  -4.766  20.345  1.00 16.49           C
ATOM    378  O   ARG A  34       5.760  -4.760  19.210  1.00 17.40           O
ATOM    379  CB  ARG A  34       5.011  -2.802  21.255  1.00 22.25           C
ATOM    380  CG  ARG A  34       3.836  -2.435  22.145  1.00 16.36           C
ATOM    381  CD  ARG A  34       3.309  -1.119  21.611  1.00 16.63           C
ATOM    382  NE  ARG A  34       2.308  -0.596  22.513  1.00 18.49           N
ATOM    383  CZ  ARG A  34       1.002  -0.615  22.332  1.00 26.78           C
ATOM    384  NH1 ARG A  34       0.450  -1.165  21.239  1.00 30.02           N
ATOM    385  NH2 ARG A  34       0.280  -0.045  23.299  1.00 26.55           N1+
ATOM    386  H   ARG A  34       6.370  -3.613  23.258  1.00 23.11           H
ATOM    387  HA  ARG A  34       4.437  -4.840  21.416  1.00 17.12           H
ATOM    388  HB2 ARG A  34       5.875  -2.175  21.476  1.00 26.70           H
ATOM    389  HB3 ARG A  34       4.731  -2.637  20.216  1.00 26.70           H
ATOM    390  HG2 ARG A  34       3.051  -3.185  22.055  1.00 19.63           H
ATOM    391  HG3 ARG A  34       4.144  -2.344  23.187  1.00 19.63           H
ATOM    392  HD2 ARG A  34       4.134  -0.409  21.554  1.00 19.96           H
ATOM    393  HD3 ARG A  34       2.902  -1.245  20.611  1.00 19.96           H
ATOM    394  HE  ARG A  34       2.653  -0.175  23.369  1.00 22.19           H
ATOM    395 HH11 ARG A  34       1.039  -1.594  20.539  1.00 36.02           H
ATOM    396 HH12 ARG A  34      -0.552  -1.159  21.117  1.00 36.02           H
ATOM    397 HH21 ARG A  34       0.745   0.357  24.101  1.00 31.86           H
ATOM    398 HH22 ARG A  34      -0.726  -0.018  23.221  1.00 31.86           H
ATOM    399  N   GLY A  35       7.481  -5.140  20.608  1.00 16.24           N
ATOM    400  CA  GLY A  35       8.353  -5.641  19.569  1.00 16.93           C
ATOM    401  C   GLY A  35       9.823  -5.555  19.926  1.00 19.19           C
ATOM    402  O   GLY A  35      10.215  -5.030  20.972  1.00 16.63           O
ATOM    403  H   GLY A  35       7.847  -5.052  21.545  1.00 19.49           H
ATOM    404  HA2 GLY A  35       8.098  -6.679  19.371  1.00 20.32           H
ATOM    405  HA3 GLY A  35       8.190  -5.063  18.657  1.00 20.32           H
ATOM    406  N   VAL A  36      10.614  -6.049  18.979  1.00 19.91           N
ATOM    407  CA  VAL A  36      12.072  -6.032  18.997  1.00 18.91           C
ATOM    408  C   VAL A  36      12.553  -4.886  18.105  1.00 13.76           C
ATOM    409  O   VAL A  36      12.086  -4.717  16.982  1.00 16.73           O
ATOM    410  CB  VAL A  36      12.644  -7.384  18.514  1.00 22.97           C
ATOM    411  CG1 VAL A  36      14.176  -7.369  18.649  1.00 24.49           C
ATOM    412  CG2 VAL A  36      12.061  -8.587  19.296  1.00 19.91           C
ATOM    413  H   VAL A  36      10.175  -6.413  18.147  1.00 23.89           H
ATOM    414  HA  VAL A  36      12.417  -5.871  20.017  1.00 22.69           H
ATOM    415  HB  VAL A  36      12.392  -7.507  17.459  1.00 27.56           H
ATOM    416 HG11 VAL A  36      14.582  -8.328  18.329  1.00 29.38           H
ATOM    417 HG12 VAL A  36      14.614  -6.593  18.021  1.00 29.38           H
ATOM    418 HG13 VAL A  36      14.458  -7.202  19.690  1.00 29.38           H
ATOM    419 HG21 VAL A  36      12.552  -9.507  18.977  1.00 23.89           H
ATOM    420 HG22 VAL A  36      12.218  -8.456  20.363  1.00 23.89           H
ATOM    421 HG23 VAL A  36      10.994  -8.684  19.110  1.00 23.89           H
ATOM    422  N   ILE A  37      13.531  -4.137  18.599  1.00 13.19           N
ATOM    423  CA  ILE A  37      14.187  -3.069  17.883  1.00 17.13           C
ATOM    424  C   ILE A  37      15.603  -3.523  17.614  1.00 14.30           C
ATOM    425  O   ILE A  37      16.351  -3.774  18.550  1.00 14.21           O
ATOM    426  CB  ILE A  37      14.159  -1.767  18.710  1.00 16.87           C
ATOM    427  CG1 ILE A  37      12.739  -1.314  19.154  1.00 15.34           C
ATOM    428  CG2 ILE A  37      14.894  -0.674  17.928  1.00 11.75           C
ATOM    429  CD1 ILE A  37      12.731  -0.514  20.468  1.00 17.66           C
ATOM    430  H   ILE A  37      13.882  -4.352  19.520  1.00 15.83           H
ATOM    431  HA  ILE A  37      13.687  -2.890  16.936  1.00 20.55           H
ATOM    432  HB  ILE A  37      14.747  -1.962  19.599  1.00 20.25           H
ATOM    433 HG12 ILE A  37      12.289  -0.720  18.360  1.00 18.41           H
ATOM    434 HG13 ILE A  37      12.100  -2.179  19.321  1.00 18.41           H
ATOM    435 HG21 ILE A  37      14.779   0.284  18.431  1.00 14.10           H
ATOM    436 HG22 ILE A  37      15.960  -0.893  17.875  1.00 14.10           H
ATOM    437 HG23 ILE A  37      14.495  -0.606  16.916  1.00 14.10           H
ATOM    438 HD11 ILE A  37      11.713  -0.209  20.704  1.00 21.19           H
ATOM    439 HD12 ILE A  37      13.101  -1.134  21.284  1.00 21.19           H
ATOM    440 HD13 ILE A  37      13.355   0.375  20.385  1.00 21.19           H
ATOM    441  N   ARG A  38      15.988  -3.550  16.350  1.00 12.46           N
ATOM    442  CA  ARG A  38      17.334  -3.891  15.918  1.00 11.05           C
ATOM    443  C   ARG A  38      18.187  -2.650  15.966  1.00 12.35           C
ATOM    444  O   ARG A  38      17.762  -1.623  15.451  1.00 14.72           O
ATOM    445  CB  ARG A  38      17.257  -4.451  14.505  1.00 12.67           C
ATOM    446  CG  ARG A  38      16.564  -5.810  14.474  1.00 17.49           C
ATOM    447  CD  ARG A  38      16.331  -6.235  13.011  1.00 23.38           C
ATOM    448  NE  ARG A  38      15.305  -5.391  12.382  1.00 17.13           N
ATOM    449  CZ  ARG A  38      14.997  -5.333  11.087  1.00 21.33           C
ATOM    450  NH1 ARG A  38      15.609  -6.086  10.177  1.00 23.91           N
ATOM    451  NH2 ARG A  38      14.040  -4.496  10.708  1.00 17.28           N1+
ATOM    452  H   ARG A  38      15.328  -3.277  15.636  1.00 14.95           H
ATOM    453  HA  ARG A  38      17.767  -4.645  16.573  1.00 13.27           H
ATOM    454  HB2 ARG A  38      16.748  -3.739  13.857  1.00 15.20           H
ATOM    455  HB3 ARG A  38      18.267  -4.591  14.130  1.00 15.20           H
ATOM    456  HG2 ARG A  38      17.184  -6.539  14.986  1.00 20.99           H
ATOM    457  HG3 ARG A  38      15.601  -5.754  14.982  1.00 20.99           H
ATOM    458  HD2 ARG A  38      17.267  -6.145  12.457  1.00 28.05           H
ATOM    459  HD3 ARG A  38      16.002  -7.275  12.992  1.00 28.05           H
ATOM    460  HE  ARG A  38      14.785  -4.783  13.002  1.00 20.55           H
ATOM    461 HH11 ARG A  38      16.336  -6.726  10.461  1.00 28.69           H
ATOM    462 HH12 ARG A  38      15.360  -6.018   9.203  1.00 28.69           H
ATOM    463 HH21 ARG A  38      13.566  -3.925  11.395  1.00 20.74           H
ATOM    464 HH22 ARG A  38      13.785  -4.418   9.737  1.00 20.74           H
ATOM    465  N   THR A  39      19.375  -2.727  16.563  1.00 12.77           N
ATOM    466  CA  THR A  39      20.238  -1.581  16.754  1.00 11.26           C
ATOM    467  C   THR A  39      21.563  -1.879  16.018  1.00 12.74           C
ATOM    468  O   THR A  39      22.030  -3.008  16.074  1.00 16.23           O
ATOM    469  CB  THR A  39      20.471  -1.193  18.228  1.00 12.86           C
ATOM    470  OG1 THR A  39      21.242  -2.146  18.919  1.00 18.37           O
ATOM    471  CG2 THR A  39      19.190  -0.956  19.025  1.00 13.88           C
ATOM    472  H   THR A  39      19.694  -3.617  16.912  1.00 15.33           H
ATOM    473  HA  THR A  39      19.731  -0.727  16.345  1.00 13.52           H
ATOM    474  HB  THR A  39      21.029  -0.261  18.227  1.00 15.43           H
ATOM    475  HG1 THR A  39      22.054  -1.936  18.873  1.00 22.05           H
ATOM    476 HG21 THR A  39      19.446  -0.652  20.038  1.00 16.65           H
ATOM    477 HG22 THR A  39      18.605  -0.165  18.556  1.00 16.65           H
ATOM    478 HG23 THR A  39      18.606  -1.874  19.085  1.00 16.65           H
ATOM    479  N   PRO A  40      22.213  -0.894  15.386  1.00 14.27           N
ATOM    480  CA  PRO A  40      21.771   0.489  15.408  1.00 14.17           C
ATOM    481  C   PRO A  40      20.442   0.699  14.654  1.00 16.88           C
ATOM    482  O   PRO A  40      20.190   0.053  13.637  1.00 17.19           O
ATOM    483  CB  PRO A  40      22.917   1.261  14.755  1.00 12.74           C
ATOM    484  CG  PRO A  40      24.140   0.413  15.122  1.00 14.65           C
ATOM    485  CD  PRO A  40      23.579  -0.982  14.874  1.00 14.93           C
ATOM    486  HA  PRO A  40      21.744   0.819  16.441  1.00 17.01           H
ATOM    487  HB2 PRO A  40      22.790   1.224  13.673  1.00 15.29           H
ATOM    488  HB3 PRO A  40      22.997   2.296  15.089  1.00 15.29           H
ATOM    489  HG2 PRO A  40      24.979   0.588  14.452  1.00 17.57           H
ATOM    490  HG3 PRO A  40      24.422   0.586  16.161  1.00 17.57           H
ATOM    491  HD2 PRO A  40      23.578  -1.187  13.801  1.00 17.92           H
ATOM    492  HD3 PRO A  40      24.174  -1.714  15.413  1.00 17.92           H
ATOM    493  N   ALA A  41      19.572   1.563  15.189  1.00 13.20           N
ATOM    494  CA  ALA A  41      18.214   1.775  14.694  1.00 12.06           C
ATOM    495  C   ALA A  41      18.025   3.190  14.156  1.00 14.89           C
ATOM    496  O   ALA A  41      18.497   4.148  14.769  1.00 10.70           O
ATOM    497  CB  ALA A  41      17.212   1.537  15.825  1.00 12.34           C
ATOM    498  H   ALA A  41      19.841   2.077  16.016  1.00 15.84           H
ATOM    499  HA  ALA A  41      18.000   1.061  13.907  1.00 14.47           H
ATOM    500  HB1 ALA A  41      16.197   1.535  15.430  1.00 14.80           H
ATOM    501  HB2 ALA A  41      17.409   0.593  16.323  1.00 14.80           H
ATOM    502  HB3 ALA A  41      17.300   2.334  16.562  1.00 14.80           H
ATOM    503  N   PHE A  42      17.284   3.322  13.051  1.00 12.42           N
ATOM    504  CA  PHE A  42      16.752   4.598  12.587  1.00 10.59           C
ATOM    505  C   PHE A  42      15.240   4.629  12.792  1.00 10.63           C
ATOM    506  O   PHE A  42      14.520   3.733  12.349  1.00 10.81           O
ATOM    507  CB  PHE A  42      17.114   4.808  11.119  1.00 16.77           C
ATOM    508  CG  PHE A  42      16.666   6.172  10.654  1.00 18.58           C
ATOM    509  CD1 PHE A  42      17.492   7.276  10.917  1.00 22.02           C
ATOM    510  CD2 PHE A  42      15.401   6.355  10.054  1.00 15.03           C
ATOM    511  CE1 PHE A  42      17.059   8.575  10.588  1.00 33.30           C
ATOM    512  CE2 PHE A  42      14.964   7.652   9.725  1.00 24.58           C
ATOM    513  CZ  PHE A  42      15.787   8.764  10.013  1.00 19.95           C
ATOM    514  H   PHE A  42      16.990   2.491  12.558  1.00 14.91           H
ATOM    515  HA  PHE A  42      17.200   5.412  13.151  1.00 12.71           H
ATOM    516  HB2 PHE A  42      18.196   4.753  11.016  1.00 20.12           H
ATOM    517  HB3 PHE A  42      16.662   4.030  10.504  1.00 20.12           H
ATOM    518  HD1 PHE A  42      18.457   7.129  11.378  1.00 26.43           H
ATOM    519  HD2 PHE A  42      14.758   5.510   9.868  1.00 18.04           H
ATOM    520  HE1 PHE A  42      17.694   9.424  10.800  1.00 39.96           H
ATOM    521  HE2 PHE A  42      13.992   7.796   9.275  1.00 29.50           H
ATOM    522  HZ  PHE A  42      15.446   9.763   9.793  1.00 23.94           H
ATOM    523  N   MET A  43      14.769   5.682  13.437  1.00  7.90           N
ATOM    524  CA  MET A  43      13.390   5.890  13.804  1.00 14.45           C
ATOM    525  C   MET A  43      12.810   6.944  12.884  1.00 14.75           C
ATOM    526  O   MET A  43      13.167   8.125  13.034  1.00 13.33           O
ATOM    527  CB  MET A  43      13.300   6.387  15.253  1.00 14.45           C
ATOM    528  CG  MET A  43      13.811   5.337  16.241  1.00 14.53           C
ATOM    529  SD  MET A  43      13.609   5.869  17.947  1.00 18.13           S
ATOM    530  CE  MET A  43      15.021   6.991  18.074  1.00 17.61           C
ATOM    531  H   MET A  43      15.424   6.375  13.764  1.00  9.48           H
ATOM    532  HA  MET A  43      12.838   4.955  13.738  1.00 17.34           H
ATOM    533  HB2 MET A  43      13.880   7.303  15.372  1.00 17.34           H
ATOM    534  HB3 MET A  43      12.258   6.619  15.487  1.00 17.34           H
ATOM    535  HG2 MET A  43      13.234   4.431  16.102  1.00 17.44           H
ATOM    536  HG3 MET A  43      14.863   5.130  16.046  1.00 17.44           H
ATOM    537  HE1 MET A  43      15.172   7.278  19.114  1.00 21.13           H
ATOM    538  HE2 MET A  43      15.915   6.491  17.703  1.00 21.13           H
ATOM    539  HE3 MET A  43      14.822   7.880  17.484  1.00 21.13           H
ATOM    540  N   PRO A  44      11.893   6.559  11.975  1.00 17.07           N
ATOM    541  CA  PRO A  44      11.144   7.549  11.225  1.00 14.53           C
ATOM    542  C   PRO A  44      10.345   8.418  12.194  1.00 15.37           C
ATOM    543  O   PRO A  44       9.935   7.940  13.248  1.00 11.75           O
ATOM    544  CB  PRO A  44      10.213   6.750  10.327  1.00 15.61           C
ATOM    545  CG  PRO A  44      10.931   5.408  10.168  1.00 13.12           C
ATOM    546  CD  PRO A  44      11.499   5.219  11.572  1.00 11.49           C
ATOM    547  HA  PRO A  44      11.816   8.116  10.580  1.00 17.44           H
ATOM    548  HB2 PRO A  44       9.281   6.573  10.866  1.00 18.74           H
ATOM    549  HB3 PRO A  44      10.006   7.240   9.379  1.00 18.74           H
ATOM    550  HG2 PRO A  44      10.237   4.603   9.932  1.00 15.75           H
ATOM    551  HG3 PRO A  44      11.716   5.493   9.419  1.00 15.75           H
ATOM    552  HD2 PRO A  44      10.733   4.833  12.242  1.00 13.78           H
ATOM    553  HD3 PRO A  44      12.354   4.555  11.494  1.00 13.78           H
ATOM    554  N   VAL A  45      10.128   9.684  11.839  1.00 16.41           N
ATOM    555  CA  VAL A  45       9.455  10.639  12.717  1.00 20.02           C
ATOM    556  C   VAL A  45       8.017  10.794  12.272  1.00 23.91           C
ATOM    557  O   VAL A  45       7.725  11.076  11.110  1.00 23.09           O
ATOM    558  CB  VAL A  45      10.216  11.970  12.807  1.00 19.74           C
ATOM    559  CG1 VAL A  45       9.469  12.974  13.712  1.00 22.05           C
ATOM    560  CG2 VAL A  45      11.612  11.713  13.409  1.00 23.36           C
ATOM    561  H   VAL A  45      10.501  10.031  10.966  1.00 19.69           H
ATOM    562  HA  VAL A  45       9.448  10.243  13.731  1.00 24.03           H
ATOM    563  HB  VAL A  45      10.320  12.392  11.806  1.00 23.69           H
ATOM    564 HG11 VAL A  45      10.045  13.893  13.810  1.00 26.45           H
ATOM    565 HG12 VAL A  45       8.499  13.224  13.281  1.00 26.45           H
ATOM    566 HG13 VAL A  45       9.311  12.551  14.701  1.00 26.45           H
ATOM    567 HG21 VAL A  45      12.163  12.651  13.497  1.00 28.03           H
ATOM    568 HG22 VAL A  45      11.525  11.284  14.403  1.00 28.03           H
ATOM    569 HG23 VAL A  45      12.188  11.038  12.775  1.00 28.03           H
ATOM    570  N   GLY A  46       7.120  10.596  13.231  1.00 19.89           N
ATOM    571  CA  GLY A  46       5.703  10.882  13.123  1.00 30.63           C
ATOM    572  C   GLY A  46       5.474  12.210  13.817  1.00 24.39           C
ATOM    573  O   GLY A  46       5.673  12.317  15.021  1.00 39.37           O
ATOM    574  H   GLY A  46       7.460  10.324  14.141  1.00 23.86           H
ATOM    575  HA2 GLY A  46       5.427  10.948  12.080  1.00 36.76           H
ATOM    576  HA3 GLY A  46       5.118  10.105  13.614  1.00 36.76           H
ATOM    577  N   THR A  47       5.157  13.250  13.063  1.00 27.55           N
ATOM    578  CA  THR A  47       5.080  14.604  13.617  1.00 34.54           C
ATOM    579  C   THR A  47       3.759  14.858  14.344  1.00 36.65           C
ATOM    580  O   THR A  47       3.757  15.221  15.519  1.00 53.04           O
ATOM    581  CB  THR A  47       5.381  15.628  12.516  1.00 40.18           C
ATOM    582  OG1 THR A  47       6.724  15.445  12.116  1.00 35.85           O
ATOM    583  CG2 THR A  47       5.185  17.070  12.999  1.00 36.67           C
ATOM    584  H   THR A  47       5.061  13.129  12.065  1.00 33.06           H
ATOM    585  HA  THR A  47       5.881  14.694  14.351  1.00 41.44           H
ATOM    586  HB  THR A  47       4.728  15.440  11.661  1.00 48.22           H
ATOM    587  HG1 THR A  47       7.252  15.270  12.900  1.00 43.03           H
ATOM    588 HG21 THR A  47       5.460  17.757  12.198  1.00 44.01           H
ATOM    589 HG22 THR A  47       4.147  17.250  13.278  1.00 44.01           H
ATOM    590 HG23 THR A  47       5.832  17.262  13.859  1.00 44.01           H
ATOM    591  N   ALA A  48       2.648  14.663  13.644  1.00 21.27           N
ATOM    592  CA  ALA A  48       1.294  14.853  14.156  1.00 30.69           C
ATOM    593  C   ALA A  48       0.537  13.529  14.034  1.00 18.36           C
ATOM    594  O   ALA A  48      -0.503  13.480  13.394  1.00 18.17           O
ATOM    595  CB  ALA A  48       0.614  15.978  13.358  1.00 33.67           C
ATOM    596  H   ALA A  48       2.736  14.332  12.692  1.00 25.53           H
ATOM    597  HA  ALA A  48       1.319  15.139  15.207  1.00 36.83           H
ATOM    598  HB1 ALA A  48      -0.400  16.139  13.728  1.00 40.40           H
ATOM    599  HB2 ALA A  48       1.180  16.903  13.480  1.00 40.40           H
ATOM    600  HB3 ALA A  48       0.577  15.719  12.298  1.00 40.40           H
ATOM    601  N   ALA A  49       1.089  12.465  14.637  1.00 20.97           N
ATOM    602  CA  ALA A  49       0.555  11.099  14.614  1.00 17.60           C
ATOM    603  C   ALA A  49       0.480  10.563  13.199  1.00 12.40           C
ATOM    604  O   ALA A  49      -0.405   9.781  12.888  1.00 18.37           O
ATOM    605  CB  ALA A  49      -0.802  10.973  15.323  1.00 14.80           C
ATOM    606  H   ALA A  49       1.952  12.600  15.145  1.00 25.17           H
ATOM    607  HA  ALA A  49       1.262  10.471  15.156  1.00 21.12           H
ATOM    608  HB1 ALA A  49      -1.083   9.925  15.400  1.00 17.76           H
ATOM    609  HB2 ALA A  49      -0.736  11.382  16.331  1.00 17.76           H
ATOM    610  HB3 ALA A  49      -1.576  11.509  14.774  1.00 17.76           H
ATOM    611  N   THR A  50       1.458  10.919  12.371  1.00 18.93           N
ATOM    612  CA  THR A  50       1.616  10.363  11.034  1.00 22.56           C
ATOM    613  C   THR A  50       3.070  10.482  10.629  1.00 21.35           C
ATOM    614  O   THR A  50       3.645  11.566  10.744  1.00 22.52           O
ATOM    615  CB  THR A  50       0.671  11.006   9.993  1.00 14.65           C
ATOM    616  OG1 THR A  50       0.972  10.483   8.704  1.00 19.97           O
ATOM    617  CG2 THR A  50       0.679  12.542   9.888  1.00 14.86           C
ATOM    618  H   THR A  50       2.176  11.543  12.703  1.00 22.72           H
ATOM    619  HA  THR A  50       1.386   9.297  11.070  1.00 27.08           H
ATOM    620  HB  THR A  50      -0.346  10.705  10.245  1.00 17.57           H
ATOM    621  HG1 THR A  50       0.957   9.522   8.746  1.00 23.96           H
ATOM    622 HG21 THR A  50      -0.067  12.848   9.156  1.00 17.83           H
ATOM    623 HG22 THR A  50       0.435  12.995  10.847  1.00 17.83           H
ATOM    624 HG23 THR A  50       1.648  12.894   9.536  1.00 17.83           H
ATOM    625  N   VAL A  51       3.638   9.384  10.104  1.00 14.91           N
ATOM    626  CA  VAL A  51       4.869   9.464   9.343  1.00 17.57           C
ATOM    627  C   VAL A  51       4.450   9.987   7.971  1.00 19.22           C
ATOM    628  O   VAL A  51       3.692   9.310   7.280  1.00 18.22           O
ATOM    629  CB  VAL A  51       5.622   8.120   9.278  1.00 15.95           C
ATOM    630  CG1 VAL A  51       6.921   8.343   8.486  1.00 13.28           C
ATOM    631  CG2 VAL A  51       5.924   7.541  10.675  1.00 17.61           C
ATOM    632  H   VAL A  51       3.095   8.534  10.018  1.00 17.89           H
ATOM    633  HA  VAL A  51       5.530  10.186   9.825  1.00 21.08           H
ATOM    634  HB  VAL A  51       4.997   7.411   8.733  1.00 19.14           H
ATOM    635 HG11 VAL A  51       7.464   7.402   8.419  1.00 15.93           H
ATOM    636 HG12 VAL A  51       6.712   8.688   7.473  1.00 15.93           H
ATOM    637 HG13 VAL A  51       7.545   9.085   8.984  1.00 15.93           H
ATOM    638 HG21 VAL A  51       6.457   6.600  10.566  1.00 21.13           H
ATOM    639 HG22 VAL A  51       6.535   8.239  11.243  1.00 21.13           H
ATOM    640 HG23 VAL A  51       4.997   7.353  11.214  1.00 21.13           H
ATOM    641  N   LYS A  52       4.906  11.205   7.652  1.00 17.31           N
ATOM    642  CA  LYS A  52       4.424  12.051   6.551  1.00 25.16           C
ATOM    643  C   LYS A  52       4.301  11.234   5.288  1.00 17.37           C
ATOM    644  O   LYS A  52       5.278  10.669   4.826  1.00 17.67           O
ATOM    645  CB  LYS A  52       5.390  13.237   6.363  1.00 28.16           C
ATOM    646  CG  LYS A  52       5.214  14.064   5.067  1.00 35.40           C
ATOM    647  CD  LYS A  52       6.084  15.351   5.095  1.00 40.29           C
ATOM    648  CE  LYS A  52       6.215  16.064   3.740  1.00 50.30           C
ATOM    649  NZ  LYS A  52       6.787  15.173   2.716  1.00 49.77           N1+
ATOM    650  H   LYS A  52       5.563  11.625   8.295  1.00 20.77           H
ATOM    651  HA  LYS A  52       3.440  12.441   6.807  1.00 30.19           H
ATOM    652  HB2 LYS A  52       5.320  13.900   7.227  1.00 33.79           H
ATOM    653  HB3 LYS A  52       6.396  12.826   6.335  1.00 33.79           H
ATOM    654  HG2 LYS A  52       5.476  13.444   4.204  1.00 42.48           H
ATOM    655  HG3 LYS A  52       4.163  14.360   4.984  1.00 42.48           H
ATOM    656  HD2 LYS A  52       5.633  16.048   5.808  1.00 48.35           H
ATOM    657  HD3 LYS A  52       7.085  15.099   5.463  1.00 48.35           H
ATOM    658  HE2 LYS A  52       5.217  16.368   3.430  1.00 60.36           H
ATOM    659  HE3 LYS A  52       6.836  16.948   3.858  1.00 60.36           H
ATOM    660  HZ1 LYS A  52       7.091  15.705   1.920  1.00 59.73           H
ATOM    661  HZ2 LYS A  52       7.586  14.684   3.098  1.00 59.73           H
ATOM    662  HZ3 LYS A  52       6.107  14.487   2.431  1.00 59.73           H
ATOM    663  N   ALA A  53       3.085  11.171   4.754  1.00 16.70           N
ATOM    664  CA  ALA A  53       2.776  10.622   3.437  1.00 16.65           C
ATOM    665  C   ALA A  53       2.873   9.083   3.369  1.00 21.08           C
ATOM    666  O   ALA A  53       2.884   8.536   2.268  1.00 16.48           O
ATOM    667  CB  ALA A  53       3.612  11.310   2.347  1.00 20.24           C
ATOM    668  H   ALA A  53       2.320  11.580   5.266  1.00 20.04           H
ATOM    669  HA  ALA A  53       1.736  10.872   3.225  1.00 19.98           H
ATOM    670  HB1 ALA A  53       3.183  11.089   1.368  1.00 24.29           H
ATOM    671  HB2 ALA A  53       3.590  12.390   2.492  1.00 24.29           H
ATOM    672  HB3 ALA A  53       4.646  10.963   2.368  1.00 24.29           H
ATOM    673  N   LEU A  54       2.931   8.387   4.518  1.00 11.47           N
ATOM    674  CA  LEU A  54       3.045   6.933   4.581  1.00 15.72           C
ATOM    675  C   LEU A  54       1.991   6.342   5.510  1.00 15.06           C
ATOM    676  O   LEU A  54       1.830   6.786   6.645  1.00 14.28           O
ATOM    677  CB  LEU A  54       4.429   6.511   5.084  1.00 15.38           C
ATOM    678  CG  LEU A  54       5.619   6.925   4.196  1.00 19.31           C
ATOM    679  CD1 LEU A  54       6.873   6.307   4.835  1.00 25.77           C
ATOM    680  CD2 LEU A  54       5.536   6.414   2.762  1.00 16.94           C
ATOM    681  H   LEU A  54       2.924   8.883   5.399  1.00 13.76           H
ATOM    682  HA  LEU A  54       2.888   6.503   3.592  1.00 18.86           H
ATOM    683  HB2 LEU A  54       4.581   6.926   6.083  1.00 18.46           H
ATOM    684  HB3 LEU A  54       4.424   5.425   5.178  1.00 18.46           H
ATOM    685  HG  LEU A  54       5.716   8.010   4.182  1.00 23.17           H
ATOM    686 HD11 LEU A  54       7.738   6.512   4.208  1.00 30.92           H
ATOM    687 HD12 LEU A  54       7.027   6.742   5.822  1.00 30.92           H
ATOM    688 HD13 LEU A  54       6.762   5.226   4.930  1.00 30.92           H
ATOM    689 HD21 LEU A  54       6.382   6.811   2.203  1.00 20.32           H
ATOM    690 HD22 LEU A  54       5.560   5.327   2.747  1.00 20.32           H
ATOM    691 HD23 LEU A  54       4.626   6.752   2.282  1.00 20.32           H
ATOM    692  N   LYS A  55       1.323   5.286   5.041  1.00 14.87           N
ATOM    693  CA  LYS A  55       0.586   4.401   5.935  1.00 15.94           C
ATOM    694  C   LYS A  55       1.591   3.710   6.865  1.00 14.40           C
ATOM    695  O   LYS A  55       2.702   3.419   6.426  1.00 12.49           O
ATOM    696  CB  LYS A  55      -0.190   3.327   5.174  1.00 13.29           C
ATOM    697  CG  LYS A  55      -1.445   3.875   4.490  1.00 15.17           C
ATOM    698  CD  LYS A  55      -2.139   2.755   3.723  1.00 16.96           C
ATOM    699  CE  LYS A  55      -3.411   3.254   3.045  1.00 12.24           C
ATOM    700  NZ  LYS A  55      -3.978   2.191   2.200  1.00 16.06           N1+
ATOM    701  H   LYS A  55       1.523   4.961   4.105  1.00 17.84           H
ATOM    702  HA  LYS A  55      -0.125   4.992   6.511  1.00 19.13           H
ATOM    703  HB2 LYS A  55       0.463   2.833   4.454  1.00 15.94           H
ATOM    704  HB3 LYS A  55      -0.522   2.576   5.885  1.00 15.94           H
ATOM    705  HG2 LYS A  55      -2.125   4.272   5.245  1.00 18.20           H
ATOM    706  HG3 LYS A  55      -1.165   4.665   3.792  1.00 18.20           H
ATOM    707  HD2 LYS A  55      -1.455   2.366   2.969  1.00 20.35           H
ATOM    708  HD3 LYS A  55      -2.395   1.955   4.418  1.00 20.35           H
ATOM    709  HE2 LYS A  55      -4.138   3.541   3.803  1.00 14.69           H
ATOM    710  HE3 LYS A  55      -3.166   4.117   2.422  1.00 14.69           H
ATOM    711  HZ1 LYS A  55      -4.800   2.518   1.715  1.00 19.28           H
ATOM    712  HZ2 LYS A  55      -3.282   1.894   1.528  1.00 19.28           H
ATOM    713  HZ3 LYS A  55      -4.214   1.393   2.776  1.00 19.28           H
ATOM    714  N   PRO A  56       1.182   3.356   8.088  1.00 14.71           N
ATOM    715  CA  PRO A  56       2.031   2.641   9.028  1.00 18.19           C
ATOM    716  C   PRO A  56       2.527   1.295   8.475  1.00 14.06           C
ATOM    717  O   PRO A  56       3.663   0.913   8.761  1.00 14.49           O
ATOM    718  CB  PRO A  56       1.114   2.363  10.225  1.00 20.51           C
ATOM    719  CG  PRO A  56       0.058   3.441  10.165  1.00 19.10           C
ATOM    720  CD  PRO A  56      -0.084   3.733   8.692  1.00 12.83           C
ATOM    721  HA  PRO A  56       2.839   3.283   9.375  1.00 21.83           H
ATOM    722  HB2 PRO A  56       0.591   1.431  10.026  1.00 24.62           H
ATOM    723  HB3 PRO A  56       1.613   2.302  11.189  1.00 24.62           H
ATOM    724  HG2 PRO A  56      -0.894   3.070  10.539  1.00 22.92           H
ATOM    725  HG3 PRO A  56       0.389   4.316  10.725  1.00 22.92           H
ATOM    726  HD2 PRO A  56      -0.892   3.139   8.281  1.00 15.40           H
ATOM    727  HD3 PRO A  56      -0.283   4.800   8.595  1.00 15.40           H
ATOM    728  N   GLU A  57       1.722   0.588   7.665  1.00 11.63           N
ATOM    729  CA  GLU A  57       2.161  -0.653   7.018  1.00 12.37           C
ATOM    730  C   GLU A  57       3.331  -0.375   6.084  1.00 12.24           C
ATOM    731  O   GLU A  57       4.231  -1.193   5.984  1.00 16.59           O
ATOM    732  CB  GLU A  57       1.019  -1.395   6.308  1.00 20.24           C
ATOM    733  CG  GLU A  57       0.469  -0.593   5.127  1.00 27.93           C
ATOM    734  CD  GLU A  57      -0.884  -1.143   4.694  1.00 32.98           C
ATOM    735  OE1 GLU A  57      -0.884  -2.009   3.793  1.00 39.62           O
ATOM    736  OE2 GLU A  57      -1.892  -0.671   5.269  1.00 24.23           O1-
ATOM    737  H   GLU A  57       0.778   0.902   7.491  1.00 13.95           H
ATOM    738  HA  GLU A  57       2.512  -1.320   7.805  1.00 14.85           H
ATOM    739  HB2 GLU A  57       1.398  -2.346   5.933  1.00 24.28           H
ATOM    740  HB3 GLU A  57       0.223  -1.606   7.023  1.00 24.28           H
ATOM    741  HG2 GLU A  57       0.348   0.444   5.438  1.00 33.52           H
ATOM    742  HG3 GLU A  57       1.181  -0.684   4.304  1.00 33.52           H
ATOM    743  N   THR A  58       3.329   0.752   5.372  1.00 13.47           N
ATOM    744  CA  THR A  58       4.419   1.141   4.489  1.00 15.71           C
ATOM    745  C   THR A  58       5.680   1.471   5.280  1.00 16.75           C
ATOM    746  O   THR A  58       6.766   1.044   4.904  1.00 15.14           O
ATOM    747  CB  THR A  58       3.993   2.328   3.623  1.00 14.14           C
ATOM    748  OG1 THR A  58       2.748   2.034   3.048  1.00 17.30           O
ATOM    749  CG2 THR A  58       4.989   2.561   2.499  1.00 15.20           C
ATOM    750  H   THR A  58       2.549   1.385   5.464  1.00 16.16           H
ATOM    751  HA  THR A  58       4.610   0.291   3.834  1.00 18.85           H
ATOM    752  HB  THR A  58       3.915   3.228   4.233  1.00 16.97           H
ATOM    753  HG1 THR A  58       2.059   2.454   3.575  1.00 20.75           H
ATOM    754 HG21 THR A  58       4.643   3.381   1.869  1.00 18.24           H
ATOM    755 HG22 THR A  58       5.963   2.813   2.915  1.00 18.24           H
ATOM    756 HG23 THR A  58       5.075   1.667   1.880  1.00 18.24           H
ATOM    757  N   VAL A  59       5.544   2.194   6.397  1.00 16.33           N
ATOM    758  CA  VAL A  59       6.662   2.466   7.311  1.00 14.49           C
ATOM    759  C   VAL A  59       7.291   1.138   7.725  1.00 11.14           C
ATOM    760  O   VAL A  59       8.497   0.954   7.646  1.00 14.57           O
ATOM    761  CB  VAL A  59       6.180   3.273   8.542  1.00 16.38           C
ATOM    762  CG1 VAL A  59       7.309   3.502   9.558  1.00 15.66           C
ATOM    763  CG2 VAL A  59       5.649   4.635   8.098  1.00 11.24           C
ATOM    764  H   VAL A  59       4.619   2.496   6.672  1.00 19.60           H
ATOM    765  HA  VAL A  59       7.411   3.058   6.781  1.00 17.39           H
ATOM    766  HB  VAL A  59       5.379   2.738   9.048  1.00 19.66           H
ATOM    767 HG11 VAL A  59       6.930   4.085  10.394  1.00 18.80           H
ATOM    768 HG12 VAL A  59       7.672   2.551   9.941  1.00 18.80           H
ATOM    769 HG13 VAL A  59       8.136   4.036   9.090  1.00 18.80           H
ATOM    770 HG21 VAL A  59       5.256   5.164   8.964  1.00 13.49           H
ATOM    771 HG22 VAL A  59       6.451   5.217   7.645  1.00 13.49           H
ATOM    772 HG23 VAL A  59       4.840   4.524   7.385  1.00 13.49           H
ATOM    773  N   ARG A  60       6.476   0.173   8.136  1.00 13.58           N
ATOM    774  CA  ARG A  60       6.955  -1.124   8.557  1.00 11.69           C
ATOM    775  C   ARG A  60       7.601  -1.879   7.387  1.00 15.28           C
ATOM    776  O   ARG A  60       8.637  -2.517   7.561  1.00 16.28           O
ATOM    777  CB  ARG A  60       5.816  -1.933   9.197  1.00 15.48           C
ATOM    778  CG  ARG A  60       6.231  -3.386   9.512  1.00 15.71           C
ATOM    779  CD  ARG A  60       7.432  -3.382  10.444  1.00 15.65           C
ATOM    780  NE  ARG A  60       7.890  -4.727  10.731  1.00 18.09           N
ATOM    781  CZ  ARG A  60       8.989  -5.005  11.430  1.00 21.35           C
ATOM    782  NH1 ARG A  60       9.753  -4.045  11.912  1.00 15.70           N
ATOM    783  NH2 ARG A  60       9.319  -6.266  11.671  1.00 23.37           N1+
ATOM    784  H   ARG A  60       5.481   0.349   8.151  1.00 16.30           H
ATOM    785  HA  ARG A  60       7.725  -0.946   9.304  1.00 14.02           H
ATOM    786  HB2 ARG A  60       5.478  -1.437  10.107  1.00 18.58           H
ATOM    787  HB3 ARG A  60       4.977  -1.973   8.500  1.00 18.58           H
ATOM    788  HG2 ARG A  60       5.397  -3.890  10.000  1.00 18.85           H
ATOM    789  HG3 ARG A  60       6.476  -3.931   8.603  1.00 18.85           H
ATOM    790  HD2 ARG A  60       8.262  -2.858   9.978  1.00 18.78           H
ATOM    791  HD3 ARG A  60       7.179  -2.868  11.374  1.00 18.78           H
ATOM    792  HE  ARG A  60       7.322  -5.491  10.397  1.00 21.71           H
ATOM    793 HH11 ARG A  60       9.522  -3.079  11.737  1.00 18.84           H
ATOM    794 HH12 ARG A  60      10.585  -4.263  12.442  1.00 18.84           H
ATOM    795 HH21 ARG A  60       8.740  -7.007  11.310  1.00 28.05           H
ATOM    796 HH22 ARG A  60      10.158  -6.473  12.194  1.00 28.05           H
ATOM    797  N   ALA A  61       7.018  -1.794   6.195  1.00 14.21           N
ATOM    798  CA  ALA A  61       7.548  -2.469   5.009  1.00 18.26           C
ATOM    799  C   ALA A  61       8.950  -1.959   4.629  1.00 19.07           C
ATOM    800  O   ALA A  61       9.753  -2.742   4.121  1.00 19.34           O
ATOM    801  CB  ALA A  61       6.552  -2.359   3.862  1.00 18.11           C
ATOM    802  H   ALA A  61       6.178  -1.243   6.095  1.00 17.05           H
ATOM    803  HA  ALA A  61       7.640  -3.532   5.242  1.00 21.92           H
ATOM    804  HB1 ALA A  61       6.926  -2.910   2.999  1.00 21.73           H
ATOM    805  HB2 ALA A  61       5.592  -2.783   4.156  1.00 21.73           H
ATOM    806  HB3 ALA A  61       6.419  -1.313   3.589  1.00 21.73           H
ATOM    807  N   THR A  62       9.285  -0.689   4.916  1.00 15.64           N
ATOM    808  CA  THR A  62      10.659  -0.187   4.748  1.00 15.04           C
ATOM    809  C   THR A  62      11.680  -0.876   5.681  1.00 17.67           C
ATOM    810  O   THR A  62      12.868  -0.761   5.422  1.00 16.70           O
ATOM    811  CB  THR A  62      10.783   1.327   4.967  1.00 13.02           C
ATOM    812  OG1 THR A  62      10.641   1.694   6.330  1.00 15.85           O
ATOM    813  CG2 THR A  62       9.863   2.200   4.124  1.00 18.94           C
ATOM    814  H   THR A  62       8.590  -0.073   5.314  1.00 18.76           H
ATOM    815  HA  THR A  62      10.969  -0.397   3.724  1.00 18.04           H
ATOM    816  HB  THR A  62      11.799   1.587   4.691  1.00 15.63           H
ATOM    817  HG1 THR A  62       9.783   1.395   6.649  1.00 19.03           H
ATOM    818 HG21 THR A  62      10.127   3.250   4.255  1.00 22.73           H
ATOM    819 HG22 THR A  62       9.956   1.929   3.072  1.00 22.73           H
ATOM    820 HG23 THR A  62       8.839   2.082   4.446  1.00 22.73           H
ATOM    821  N   GLY A  63      11.264  -1.499   6.794  1.00 15.45           N
ATOM    822  CA  GLY A  63      12.138  -2.167   7.751  1.00 15.56           C
ATOM    823  C   GLY A  63      12.175  -1.485   9.118  1.00 18.01           C
ATOM    824  O   GLY A  63      12.820  -2.018  10.021  1.00 11.98           O
ATOM    825  H   GLY A  63      10.271  -1.552   6.971  1.00 18.54           H
ATOM    826  HA2 GLY A  63      11.751  -3.172   7.909  1.00 18.67           H
ATOM    827  HA3 GLY A  63      13.156  -2.233   7.369  1.00 18.67           H
ATOM    828  N   ALA A  64      11.448  -0.371   9.301  1.00 11.55           N
ATOM    829  CA  ALA A  64      11.410   0.325  10.577  1.00 12.02           C
ATOM    830  C   ALA A  64      10.813  -0.581  11.659  1.00 14.09           C
ATOM    831  O   ALA A  64       9.762  -1.203  11.473  1.00 12.81           O
ATOM    832  CB  ALA A  64      10.633   1.635  10.429  1.00 10.49           C
ATOM    833  H   ALA A  64      10.903   0.003   8.539  1.00 13.86           H
ATOM    834  HA  ALA A  64      12.434   0.579  10.849  1.00 14.42           H
ATOM    835  HB1 ALA A  64      10.650   2.180  11.371  1.00 12.59           H
ATOM    836  HB2 ALA A  64      11.081   2.242   9.640  1.00 12.59           H
ATOM    837  HB3 ALA A  64       9.602   1.414  10.161  1.00 12.59           H
ATOM    838  N   ASP A  65      11.505  -0.662  12.789  1.00 14.43           N
ATOM    839  CA  ASP A  65      11.047  -1.372  13.993  1.00 16.60           C
ATOM    840  C   ASP A  65      10.361  -0.465  15.019  1.00 14.91           C
ATOM    841  O   ASP A  65       9.724  -0.955  15.955  1.00 13.13           O
ATOM    842  CB  ASP A  65      12.237  -2.010  14.689  1.00 14.54           C
ATOM    843  CG  ASP A  65      12.940  -3.074  13.875  1.00 15.94           C
ATOM    844  OD1 ASP A  65      12.252  -3.806  13.134  1.00 16.62           O
ATOM    845  OD2 ASP A  65      14.171  -3.159  14.026  1.00 13.56           O1-
ATOM    846  H   ASP A  65      12.372  -0.151  12.858  1.00 17.31           H
ATOM    847  HA  ASP A  65      10.346  -2.156  13.714  1.00 19.92           H
ATOM    848  HB2 ASP A  65      12.948  -1.252  15.021  1.00 17.45           H
ATOM    849  HB3 ASP A  65      11.853  -2.507  15.579  1.00 17.45           H
ATOM    850  N   ILE A  66      10.576   0.848  14.900  1.00 10.44           N
ATOM    851  CA  ILE A  66      10.142   1.838  15.864  1.00 12.18           C
ATOM    852  C   ILE A  66      10.053   3.164  15.151  1.00 13.02           C
ATOM    853  O   ILE A  66      10.847   3.437  14.254  1.00 15.07           O
ATOM    854  CB  ILE A  66      11.105   1.890  17.078  1.00 11.75           C
ATOM    855  CG1 ILE A  66      10.818   3.072  18.026  1.00 13.87           C
ATOM    856  CG2 ILE A  66      12.572   1.846  16.620  1.00 16.66           C
ATOM    857  CD1 ILE A  66      11.398   2.856  19.421  1.00 15.80           C
ATOM    858  H   ILE A  66      11.171   1.174  14.152  1.00 12.53           H
ATOM    859  HA  ILE A  66       9.149   1.573  16.225  1.00 14.62           H
ATOM    860  HB  ILE A  66      10.921   0.970  17.630  1.00 14.09           H
ATOM    861 HG12 ILE A  66      11.232   3.988  17.605  1.00 16.65           H
ATOM    862 HG13 ILE A  66       9.744   3.203  18.138  1.00 16.65           H
ATOM    863 HG21 ILE A  66      13.241   2.145  17.425  1.00 20.00           H
ATOM    864 HG22 ILE A  66      12.829   0.832  16.323  1.00 20.00           H
ATOM    865 HG23 ILE A  66      12.729   2.496  15.765  1.00 20.00           H
ATOM    866 HD11 ILE A  66      11.001   3.622  20.078  1.00 18.96           H
ATOM    867 HD12 ILE A  66      11.110   1.881  19.805  1.00 18.96           H
ATOM    868 HD13 ILE A  66      12.483   2.934  19.402  1.00 18.96           H
ATOM    869  N   ILE A  67       9.105   3.991  15.591  1.00 12.92           N
ATOM    870  CA  ILE A  67       8.945   5.360  15.120  1.00 14.74           C
ATOM    871  C   ILE A  67       9.039   6.299  16.315  1.00 20.54           C
ATOM    872  O   ILE A  67       8.911   5.879  17.464  1.00 13.90           O
ATOM    873  CB  ILE A  67       7.645   5.545  14.305  1.00 15.81           C
ATOM    874  CG1 ILE A  67       6.305   5.379  15.059  1.00 14.80           C
ATOM    875  CG2 ILE A  67       7.637   4.598  13.098  1.00  8.55           C
ATOM    876  CD1 ILE A  67       5.826   6.645  15.749  1.00 43.12           C
ATOM    877  H   ILE A  67       8.532   3.697  16.370  1.00 15.51           H
ATOM    878  HA  ILE A  67       9.771   5.611  14.457  1.00 17.68           H
ATOM    879  HB  ILE A  67       7.674   6.555  13.892  1.00 18.97           H
ATOM    880 HG12 ILE A  67       5.507   5.135  14.354  1.00 17.76           H
ATOM    881 HG13 ILE A  67       6.392   4.562  15.773  1.00 17.76           H
ATOM    882 HG21 ILE A  67       6.719   4.738  12.526  1.00 10.26           H
ATOM    883 HG22 ILE A  67       8.481   4.817  12.447  1.00 10.26           H
ATOM    884 HG23 ILE A  67       7.691   3.562  13.425  1.00 10.26           H
ATOM    885 HD11 ILE A  67       4.809   6.497  16.112  1.00 51.74           H
ATOM    886 HD12 ILE A  67       6.469   6.886  16.591  1.00 51.74           H
ATOM    887 HD13 ILE A  67       5.825   7.476  15.043  1.00 51.74           H
ATOM    888  N   LEU A  68       9.274   7.581  16.037  1.00 16.93           N
ATOM    889  CA  LEU A  68       9.323   8.633  17.044  1.00 19.96           C
ATOM    890  C   LEU A  68       8.015   9.434  16.959  1.00 16.89           C
ATOM    891  O   LEU A  68       7.638   9.830  15.866  1.00 17.47           O
ATOM    892  CB  LEU A  68      10.598   9.458  16.801  1.00 17.58           C
ATOM    893  CG  LEU A  68      10.806  10.619  17.804  1.00 21.39           C
ATOM    894  CD1 LEU A  68      12.294  10.919  17.947  1.00 26.17           C
ATOM    895  CD2 LEU A  68      10.152  11.938  17.363  1.00 25.23           C
ATOM    896  H   LEU A  68       9.385   7.855  15.072  1.00 20.31           H
ATOM    897  HA  LEU A  68       9.432   8.177  18.017  1.00 23.95           H
ATOM    898  HB2 LEU A  68      11.431   8.760  16.899  1.00 21.09           H
ATOM    899  HB3 LEU A  68      10.613   9.837  15.781  1.00 21.09           H
ATOM    900  HG  LEU A  68      10.404  10.357  18.783  1.00 25.67           H
ATOM    901 HD11 LEU A  68      12.455  11.635  18.752  1.00 31.40           H
ATOM    902 HD12 LEU A  68      12.839  10.003  18.167  1.00 31.40           H
ATOM    903 HD13 LEU A  68      12.669  11.342  17.016  1.00 31.40           H
ATOM    904 HD21 LEU A  68      10.255  12.675  18.159  1.00 30.28           H
ATOM    905 HD22 LEU A  68      10.642  12.317  16.468  1.00 30.28           H
ATOM    906 HD23 LEU A  68       9.090  11.812  17.170  1.00 30.28           H
ATOM    907  N   GLY A  69       7.318   9.712  18.064  1.00 17.32           N
ATOM    908  CA  GLY A  69       6.175  10.634  18.107  1.00 20.50           C
ATOM    909  C   GLY A  69       6.580  11.956  18.778  1.00 21.40           C
ATOM    910  O   GLY A  69       7.226  11.915  19.809  1.00 21.11           O
ATOM    911  H   GLY A  69       7.665   9.372  18.948  1.00 20.78           H
ATOM    912  HA2 GLY A  69       5.796  10.825  17.103  1.00 24.59           H
ATOM    913  HA3 GLY A  69       5.382  10.181  18.703  1.00 24.59           H
ATOM    914  N   ASN A  70       6.218  13.133  18.246  1.00 29.72           N
ATOM    915  CA  ASN A  70       6.539  14.424  18.886  1.00 33.81           C
ATOM    916  C   ASN A  70       5.489  14.808  19.941  1.00 26.99           C
ATOM    917  O   ASN A  70       4.343  15.068  19.581  1.00 41.47           O
ATOM    918  CB  ASN A  70       6.715  15.543  17.827  1.00 33.86           C
ATOM    919  CG  ASN A  70       7.954  15.381  16.929  1.00 35.80           C
ATOM    920  OD1 ASN A  70       7.860  15.369  15.705  1.00 36.22           O
ATOM    921  ND2 ASN A  70       9.134  15.215  17.505  1.00 26.79           N
ATOM    922  H   ASN A  70       5.703  13.148  17.379  1.00 35.66           H
ATOM    923  HA  ASN A  70       7.496  14.317  19.391  1.00 40.57           H
ATOM    924  HB2 ASN A  70       5.823  15.586  17.200  1.00 40.63           H
ATOM    925  HB3 ASN A  70       6.796  16.503  18.337  1.00 40.63           H
ATOM    926 HD21 ASN A  70       9.947  15.056  16.929  1.00 32.15           H
ATOM    927 HD22 ASN A  70       9.221  15.224  18.513  1.00 32.15           H
ATOM    928  N   THR A  71       5.873  14.870  21.225  1.00 32.95           N
ATOM    929  CA  THR A  71       4.988  15.246  22.337  1.00 30.59           C
ATOM    930  C   THR A  71       4.392  16.652  22.187  1.00 38.34           C
ATOM    931  O   THR A  71       3.183  16.817  22.343  1.00 33.87           O
ATOM    932  CB  THR A  71       5.682  14.981  23.684  1.00 31.84           C
ATOM    933  OG1 THR A  71       5.579  13.606  23.995  1.00 33.54           O
ATOM    934  CG2 THR A  71       5.128  15.710  24.902  1.00 31.99           C
ATOM    935  H   THR A  71       6.831  14.643  21.456  1.00 39.54           H
ATOM    936  HA  THR A  71       4.148  14.553  22.291  1.00 36.70           H
ATOM    937  HB  THR A  71       6.733  15.251  23.580  1.00 38.21           H
ATOM    938  HG1 THR A  71       6.402  13.184  23.723  1.00 40.25           H
ATOM    939 HG21 THR A  71       5.572  15.296  25.809  1.00 38.39           H
ATOM    940 HG22 THR A  71       5.408  16.753  24.833  1.00 38.39           H
ATOM    941 HG23 THR A  71       4.050  15.584  24.953  1.00 38.39           H
ATOM    942  N   TYR A  72       5.215  17.653  21.856  1.00 33.96           N
ATOM    943  CA  TYR A  72       4.796  19.037  21.640  1.00 37.80           C
ATOM    944  C   TYR A  72       3.645  19.131  20.654  1.00 33.78           C
ATOM    945  O   TYR A  72       2.625  19.749  20.966  1.00 33.24           O
ATOM    946  CB  TYR A  72       5.966  19.905  21.168  1.00 39.89           C
ATOM    947  CG  TYR A  72       5.573  21.328  20.823  1.00 39.27           C
ATOM    948  CD1 TYR A  72       5.289  22.230  21.862  1.00 39.21           C
ATOM    949  CD2 TYR A  72       5.504  21.748  19.480  1.00 38.87           C
ATOM    950  CE1 TYR A  72       4.963  23.557  21.562  1.00 44.05           C
ATOM    951  CE2 TYR A  72       5.183  23.078  19.174  1.00 48.59           C
ATOM    952  CZ  TYR A  72       4.901  23.988  20.219  1.00 48.04           C
ATOM    953  OH  TYR A  72       4.527  25.269  19.946  1.00 51.83           O
ATOM    954  H   TYR A  72       6.198  17.443  21.748  1.00 40.75           H
ATOM    955  HA  TYR A  72       4.447  19.450  22.583  1.00 45.36           H
ATOM    956  HB2 TYR A  72       6.719  19.931  21.955  1.00 47.87           H
ATOM    957  HB3 TYR A  72       6.397  19.449  20.276  1.00 47.87           H
ATOM    958  HD1 TYR A  72       5.325  21.900  22.890  1.00 47.05           H
ATOM    959  HD2 TYR A  72       5.718  21.054  18.679  1.00 46.65           H
ATOM    960  HE1 TYR A  72       4.756  24.255  22.356  1.00 52.86           H
ATOM    961  HE2 TYR A  72       5.160  23.404  18.147  1.00 58.30           H
ATOM    962  HH  TYR A  72       4.343  25.410  19.013  1.00 62.20           H
ATOM    963  N   HIS A  73       3.786  18.542  19.467  1.00 29.40           N
ATOM    964  CA  HIS A  73       2.720  18.684  18.483  1.00 26.01           C
ATOM    965  C   HIS A  73       1.430  18.021  18.928  1.00 23.87           C
ATOM    966  O   HIS A  73       0.356  18.555  18.677  1.00 25.20           O
ATOM    967  CB  HIS A  73       3.158  18.163  17.122  1.00 38.14           C
ATOM    968  CG  HIS A  73       4.256  19.009  16.546  1.00 48.03           C
ATOM    969  ND1 HIS A  73       5.618  18.711  16.611  1.00 42.59           N
ATOM    970  CD2 HIS A  73       4.075  20.233  15.961  1.00 44.57           C
ATOM    971  CE1 HIS A  73       6.224  19.745  16.002  1.00 49.37           C
ATOM    972  NE2 HIS A  73       5.328  20.680  15.627  1.00 47.52           N
ATOM    973  H   HIS A  73       4.623  18.025  19.237  1.00 35.28           H
ATOM    974  HA  HIS A  73       2.511  19.748  18.370  1.00 31.21           H
ATOM    975  HB2 HIS A  73       2.309  18.179  16.436  1.00 45.77           H
ATOM    976  HB3 HIS A  73       3.506  17.135  17.226  1.00 45.77           H
ATOM    977  HD2 HIS A  73       3.136  20.748  15.812  1.00 53.48           H
ATOM    978  HE1 HIS A  73       7.283  19.793  15.792  1.00 59.25           H
ATOM    979  HE2 HIS A  73       5.542  21.534  15.132  1.00 57.03           H
ATOM    980  N   LEU A  74       1.544  16.840  19.540  1.00 31.64           N
ATOM    981  CA  LEU A  74       0.411  16.004  19.895  1.00 31.51           C
ATOM    982  C   LEU A  74      -0.402  16.640  21.020  1.00 30.98           C
ATOM    983  O   LEU A  74      -1.620  16.534  21.014  1.00 24.57           O
ATOM    984  CB  LEU A  74       0.924  14.608  20.295  1.00 34.04           C
ATOM    985  CG  LEU A  74       1.475  13.772  19.114  1.00 34.42           C
ATOM    986  CD1 LEU A  74       2.199  12.546  19.672  1.00 33.07           C
ATOM    987  CD2 LEU A  74       0.345  13.326  18.183  1.00 33.55           C
ATOM    988  H   LEU A  74       2.469  16.483  19.745  1.00 37.97           H
ATOM    989  HA  LEU A  74      -0.238  15.909  19.026  1.00 37.82           H
ATOM    990  HB2 LEU A  74       1.723  14.738  21.029  1.00 40.85           H
ATOM    991  HB3 LEU A  74       0.118  14.055  20.781  1.00 40.85           H
ATOM    992  HG  LEU A  74       2.174  14.365  18.527  1.00 41.31           H
ATOM    993 HD11 LEU A  74       2.597  11.929  18.872  1.00 39.68           H
ATOM    994 HD12 LEU A  74       3.022  12.858  20.317  1.00 39.68           H
ATOM    995 HD13 LEU A  74       1.502  11.942  20.250  1.00 39.68           H
ATOM    996 HD21 LEU A  74       0.768  12.713  17.390  1.00 40.26           H
ATOM    997 HD22 LEU A  74      -0.383  12.732  18.736  1.00 40.26           H
ATOM    998 HD23 LEU A  74      -0.153  14.185  17.735  1.00 40.26           H
ATOM    999  N   MET A  75       0.262  17.293  21.980  1.00 26.26           N
ATOM   1000  CA  MET A  75      -0.397  17.919  23.110  1.00 25.80           C
ATOM   1001  C   MET A  75      -1.222  19.124  22.665  1.00 24.86           C
ATOM   1002  O   MET A  75      -2.179  19.490  23.338  1.00 30.96           O
ATOM   1003  CB  MET A  75       0.627  18.281  24.192  1.00 23.34           C
ATOM   1004  CG  MET A  75       1.572  19.443  23.853  1.00 32.00           C
ATOM   1005  SD  MET A  75       2.632  20.020  25.207  1.00 32.94           S
ATOM   1006  CE  MET A  75       3.782  18.658  25.245  1.00 45.05           C
ATOM   1007  H   MET A  75       1.273  17.331  21.939  1.00 31.52           H
ATOM   1008  HA  MET A  75      -1.083  17.186  23.539  1.00 30.96           H
ATOM   1009  HB2 MET A  75       0.077  18.541  25.096  1.00 28.01           H
ATOM   1010  HB3 MET A  75       1.218  17.393  24.402  1.00 28.01           H
ATOM   1011  HG2 MET A  75       2.232  19.075  23.083  1.00 38.40           H
ATOM   1012  HG3 MET A  75       1.010  20.296  23.473  1.00 38.40           H
ATOM   1013  HE1 MET A  75       4.256  18.612  26.215  1.00 54.05           H
ATOM   1014  HE2 MET A  75       3.257  17.726  25.050  1.00 54.05           H
ATOM   1015  HE3 MET A  75       4.563  18.815  24.511  1.00 54.05           H
ATOM   1016  N   LEU A  76      -0.818  19.756  21.564  1.00 25.41           N
ATOM   1017  CA  LEU A  76      -1.543  20.846  20.926  1.00 37.55           C
ATOM   1018  C   LEU A  76      -2.692  20.279  20.079  1.00 36.93           C
ATOM   1019  O   LEU A  76      -3.861  20.431  20.439  1.00 36.46           O
ATOM   1020  CB  LEU A  76      -0.546  21.716  20.118  1.00 35.18           C
ATOM   1021  CG  LEU A  76       0.486  22.466  20.990  1.00 37.39           C
ATOM   1022  CD1 LEU A  76       1.453  23.264  20.108  1.00 44.52           C
ATOM   1023  CD2 LEU A  76      -0.205  23.413  21.980  1.00 36.99           C
ATOM   1024  H   LEU A  76       0.008  19.410  21.098  1.00 30.49           H
ATOM   1025  HA  LEU A  76      -1.999  21.469  21.695  1.00 45.06           H
ATOM   1026  HB2 LEU A  76      -0.003  21.081  19.418  1.00 42.22           H
ATOM   1027  HB3 LEU A  76      -1.112  22.441  19.532  1.00 42.22           H
ATOM   1028  HG  LEU A  76       1.058  21.737  21.560  1.00 44.87           H
ATOM   1029 HD11 LEU A  76       2.171  23.781  20.743  1.00 53.42           H
ATOM   1030 HD12 LEU A  76       1.994  22.591  19.443  1.00 53.42           H
ATOM   1031 HD13 LEU A  76       0.913  24.002  19.520  1.00 53.42           H
ATOM   1032 HD21 LEU A  76       0.529  24.081  22.427  1.00 44.39           H
ATOM   1033 HD22 LEU A  76      -0.966  23.999  21.469  1.00 44.39           H
ATOM   1034 HD23 LEU A  76      -0.670  22.834  22.776  1.00 44.39           H
ATOM   1035  N   ARG A  77      -2.359  19.627  18.957  1.00 39.51           N
ATOM   1036  CA  ARG A  77      -3.284  19.520  17.830  1.00 47.81           C
ATOM   1037  C   ARG A  77      -4.470  18.602  18.183  1.00 48.92           C
ATOM   1038  O   ARG A  77      -5.583  19.127  18.261  1.00 55.67           O
ATOM   1039  CB  ARG A  77      -2.485  19.213  16.548  1.00 48.62           C
ATOM   1040  CG  ARG A  77      -3.372  18.934  15.325  1.00 43.43           C
ATOM   1041  CD  ARG A  77      -3.762  20.187  14.528  1.00 44.17           C
ATOM   1042  NE  ARG A  77      -2.603  20.697  13.772  1.00 52.47           N
ATOM   1043  CZ  ARG A  77      -2.629  21.657  12.840  1.00 46.21           C
ATOM   1044  NH1 ARG A  77      -3.684  22.454  12.682  1.00 42.86           N
ATOM   1045  NH2 ARG A  77      -1.567  21.814  12.050  1.00 45.88           N1+
ATOM   1046  H   ARG A  77      -1.382  19.428  18.785  1.00 47.42           H
ATOM   1047  HA  ARG A  77      -3.721  20.509  17.676  1.00 57.37           H
ATOM   1048  HB2 ARG A  77      -1.841  20.070  16.345  1.00 58.34           H
ATOM   1049  HB3 ARG A  77      -1.819  18.363  16.702  1.00 58.34           H
ATOM   1050  HG2 ARG A  77      -2.799  18.290  14.654  1.00 52.12           H
ATOM   1051  HG3 ARG A  77      -4.268  18.380  15.603  1.00 52.12           H
ATOM   1052  HD2 ARG A  77      -4.603  19.987  13.860  1.00 53.00           H
ATOM   1053  HD3 ARG A  77      -4.065  20.944  15.253  1.00 53.00           H
ATOM   1054  HE  ARG A  77      -1.764  20.139  13.829  1.00 62.96           H
ATOM   1055 HH11 ARG A  77      -4.490  22.341  13.280  1.00 51.43           H
ATOM   1056 HH12 ARG A  77      -3.681  23.170  11.972  1.00 51.43           H
ATOM   1057 HH21 ARG A  77      -0.762  21.217  12.161  1.00 55.06           H
ATOM   1058 HH22 ARG A  77      -1.568  22.532  11.341  1.00 55.06           H
ATOM   1059  N   PRO A  78      -4.287  17.289  18.436  1.00 37.46           N
ATOM   1060  CA  PRO A  78      -5.404  16.425  18.855  1.00 35.40           C
ATOM   1061  C   PRO A  78      -5.606  16.468  20.378  1.00 24.85           C
ATOM   1062  O   PRO A  78      -6.740  16.472  20.850  1.00 31.85           O
ATOM   1063  CB  PRO A  78      -4.995  15.024  18.371  1.00 31.79           C
ATOM   1064  CG  PRO A  78      -3.463  15.075  18.419  1.00 36.37           C
ATOM   1065  CD  PRO A  78      -3.116  16.523  18.064  1.00 25.33           C
ATOM   1066  HA  PRO A  78      -6.324  16.664  18.319  1.00 42.48           H
ATOM   1067  HB2 PRO A  78      -5.415  14.196  18.944  1.00 38.14           H
ATOM   1068  HB3 PRO A  78      -5.300  14.942  17.328  1.00 38.14           H
ATOM   1069  HG2 PRO A  78      -3.113  14.819  19.419  1.00 43.64           H
ATOM   1070  HG3 PRO A  78      -3.024  14.405  17.679  1.00 43.64           H
ATOM   1071  HD2 PRO A  78      -2.220  16.844  18.587  1.00 30.40           H
ATOM   1072  HD3 PRO A  78      -2.992  16.566  16.985  1.00 30.40           H
ATOM   1073  N   GLY A  79      -4.516  16.589  21.142  1.00 25.46           N
ATOM   1074  CA  GLY A  79      -4.500  16.694  22.607  1.00 27.15           C
ATOM   1075  C   GLY A  79      -4.178  15.329  23.243  1.00 25.19           C
ATOM   1076  O   GLY A  79      -4.628  14.298  22.753  1.00 19.90           O
ATOM   1077  H   GLY A  79      -3.620  16.616  20.678  1.00 30.55           H
ATOM   1078  HA2 GLY A  79      -3.725  17.407  22.888  1.00 32.58           H
ATOM   1079  HA3 GLY A  79      -5.462  17.047  22.970  1.00 32.58           H
ATOM   1080  N   ALA A  80      -3.391  15.313  24.326  1.00 25.38           N
ATOM   1081  CA  ALA A  80      -2.923  14.080  24.963  1.00 26.03           C
ATOM   1082  C   ALA A  80      -4.081  13.282  25.548  1.00 21.98           C
ATOM   1083  O   ALA A  80      -4.201  12.084  25.315  1.00 19.27           O
ATOM   1084  CB  ALA A  80      -1.913  14.408  26.060  1.00 16.72           C
ATOM   1085  H   ALA A  80      -3.064  16.187  24.707  1.00 30.46           H
ATOM   1086  HA  ALA A  80      -2.424  13.470  24.208  1.00 31.23           H
ATOM   1087  HB1 ALA A  80      -1.492  13.486  26.461  1.00 20.07           H
ATOM   1088  HB2 ALA A  80      -1.116  15.018  25.643  1.00 20.07           H
ATOM   1089  HB3 ALA A  80      -2.393  14.966  26.863  1.00 20.07           H
ATOM   1090  N   GLU A  81      -4.937  13.960  26.301  1.00 21.22           N
ATOM   1091  CA  GLU A  81      -6.124  13.383  26.916  1.00 31.22           C
ATOM   1092  C   GLU A  81      -7.061  12.792  25.865  1.00 20.27           C
ATOM   1093  O   GLU A  81      -7.614  11.714  26.054  1.00 20.80           O
ATOM   1094  CB  GLU A  81      -6.872  14.458  27.725  1.00 26.50           C
ATOM   1095  CG  GLU A  81      -6.226  14.712  29.094  1.00 35.70           C
ATOM   1096  CD  GLU A  81      -4.952  15.553  29.096  1.00 27.61           C
ATOM   1097  OE1 GLU A  81      -4.572  16.144  28.057  1.00 26.83           O
ATOM   1098  OE2 GLU A  81      -4.350  15.586  30.184  1.00 32.11           O1-
ATOM   1099  H   GLU A  81      -4.746  14.933  26.497  1.00 25.46           H
ATOM   1100  HA  GLU A  81      -5.811  12.589  27.595  1.00 37.47           H
ATOM   1101  HB2 GLU A  81      -6.919  15.387  27.159  1.00 31.80           H
ATOM   1102  HB3 GLU A  81      -7.895  14.122  27.896  1.00 31.80           H
ATOM   1103  HG2 GLU A  81      -6.947  15.233  29.725  1.00 42.84           H
ATOM   1104  HG3 GLU A  81      -6.044  13.773  29.620  1.00 42.84           H
ATOM   1105  N   ARG A  82      -7.237  13.496  24.746  1.00 21.70           N
ATOM   1106  CA  ARG A  82      -8.090  13.026  23.667  1.00 28.00           C
ATOM   1107  C   ARG A  82      -7.568  11.710  23.087  1.00 18.02           C
ATOM   1108  O   ARG A  82      -8.343  10.774  22.914  1.00 20.55           O
ATOM   1109  CB  ARG A  82      -8.266  14.119  22.618  1.00 21.29           C
ATOM   1110  CG  ARG A  82      -9.078  13.590  21.429  1.00 19.22           C
ATOM   1111  CD  ARG A  82      -9.531  14.696  20.480  1.00 25.11           C
ATOM   1112  NE  ARG A  82     -10.485  15.614  21.121  1.00 30.90           N
ATOM   1113  CZ  ARG A  82     -10.805  16.826  20.642  1.00 34.77           C
ATOM   1114  NH1 ARG A  82     -10.221  17.335  19.560  1.00 37.01           N
ATOM   1115  NH2 ARG A  82     -11.729  17.554  21.249  1.00 33.90           N1+
ATOM   1116  H   ARG A  82      -6.750  14.375  24.635  1.00 26.04           H
ATOM   1117  HA  ARG A  82      -9.076  12.821  24.086  1.00 33.60           H
ATOM   1118  HB2 ARG A  82      -8.756  14.980  23.072  1.00 25.55           H
ATOM   1119  HB3 ARG A  82      -7.283  14.422  22.260  1.00 25.55           H
ATOM   1120  HG2 ARG A  82      -8.459  12.895  20.868  1.00 23.07           H
ATOM   1121  HG3 ARG A  82      -9.962  13.070  21.802  1.00 23.07           H
ATOM   1122  HD2 ARG A  82      -8.655  15.244  20.142  1.00 30.13           H
ATOM   1123  HD3 ARG A  82     -10.000  14.248  19.603  1.00 30.13           H
ATOM   1124  HE  ARG A  82     -10.965  15.280  21.943  1.00 37.08           H
ATOM   1125 HH11 ARG A  82      -9.503  16.810  19.085  1.00 44.41           H
ATOM   1126 HH12 ARG A  82     -10.488  18.247  19.223  1.00 44.41           H
ATOM   1127 HH21 ARG A  82     -12.190  17.203  22.075  1.00 40.68           H
ATOM   1128 HH22 ARG A  82     -11.961  18.466  20.886  1.00 40.68           H
ATOM   1129  N   ILE A  83      -6.268  11.623  22.814  1.00 23.18           N
ATOM   1130  CA  ILE A  83      -5.660  10.399  22.284  1.00 18.80           C
ATOM   1131  C   ILE A  83      -5.833   9.252  23.263  1.00 18.58           C
ATOM   1132  O   ILE A  83      -6.184   8.153  22.833  1.00 19.22           O
ATOM   1133  CB  ILE A  83      -4.197  10.649  21.867  1.00 14.74           C
ATOM   1134  CG1 ILE A  83      -4.199  11.522  20.594  1.00 26.76           C
ATOM   1135  CG2 ILE A  83      -3.441   9.331  21.621  1.00 15.56           C
ATOM   1136  CD1 ILE A  83      -2.795  11.958  20.150  1.00 28.77           C
ATOM   1137  H   ILE A  83      -5.677  12.427  22.978  1.00 27.81           H
ATOM   1138  HA  ILE A  83      -6.210  10.125  21.383  1.00 22.56           H
ATOM   1139  HB  ILE A  83      -3.686  11.194  22.661  1.00 17.69           H
ATOM   1140 HG12 ILE A  83      -4.667  10.970  19.777  1.00 32.11           H
ATOM   1141 HG13 ILE A  83      -4.787  12.424  20.767  1.00 32.11           H
ATOM   1142 HG21 ILE A  83      -2.405   9.519  21.350  1.00 18.68           H
ATOM   1143 HG22 ILE A  83      -3.410   8.742  22.538  1.00 18.68           H
ATOM   1144 HG23 ILE A  83      -3.925   8.761  20.826  1.00 18.68           H
ATOM   1145 HD11 ILE A  83      -2.885  12.554  19.246  1.00 34.52           H
ATOM   1146 HD12 ILE A  83      -2.324  12.549  20.936  1.00 34.52           H
ATOM   1147 HD13 ILE A  83      -2.179  11.097  19.904  1.00 34.52           H
ATOM   1148  N   ALA A  84      -5.625   9.500  24.557  1.00 17.55           N
ATOM   1149  CA  ALA A  84      -5.823   8.475  25.582  1.00 15.76           C
ATOM   1150  C   ALA A  84      -7.275   7.987  25.586  1.00 16.33           C
ATOM   1151  O   ALA A  84      -7.491   6.776  25.602  1.00 21.53           O
ATOM   1152  CB  ALA A  84      -5.461   9.002  26.965  1.00 17.11           C
ATOM   1153  H   ALA A  84      -5.348  10.428  24.846  1.00 21.06           H
ATOM   1154  HA  ALA A  84      -5.161   7.638  25.356  1.00 18.91           H
ATOM   1155  HB1 ALA A  84      -5.514   8.182  27.682  1.00 20.54           H
ATOM   1156  HB2 ALA A  84      -4.452   9.408  26.965  1.00 20.54           H
ATOM   1157  HB3 ALA A  84      -6.153   9.787  27.264  1.00 20.54           H
ATOM   1158  N   LYS A  85      -8.256   8.899  25.501  1.00 18.58           N
ATOM   1159  CA  LYS A  85      -9.677   8.532  25.424  1.00 26.96           C
ATOM   1160  C   LYS A  85      -9.994   7.703  24.180  1.00 26.63           C
ATOM   1161  O   LYS A  85     -10.879   6.865  24.235  1.00 25.92           O
ATOM   1162  CB  LYS A  85     -10.602   9.748  25.497  1.00 28.55           C
ATOM   1163  CG  LYS A  85     -10.637  10.359  26.903  1.00 43.88           C
ATOM   1164  CD  LYS A  85     -11.428  11.676  27.008  1.00 48.16           C
ATOM   1165  CE  LYS A  85     -12.965  11.529  26.995  1.00 60.89           C
ATOM   1166  NZ  LYS A  85     -13.511  11.021  25.717  1.00 53.15           N1+
ATOM   1167  H   LYS A  85      -8.015   9.879  25.466  1.00 22.30           H
ATOM   1168  HA  LYS A  85      -9.900   7.890  26.279  1.00 32.36           H
ATOM   1169  HB2 LYS A  85     -10.314  10.490  24.751  1.00 34.26           H
ATOM   1170  HB3 LYS A  85     -11.603   9.388  25.269  1.00 34.26           H
ATOM   1171  HG2 LYS A  85     -11.054   9.629  27.600  1.00 52.66           H
ATOM   1172  HG3 LYS A  85      -9.616  10.562  27.216  1.00 52.66           H
ATOM   1173  HD2 LYS A  85     -11.142  12.170  27.939  1.00 57.79           H
ATOM   1174  HD3 LYS A  85     -11.132  12.334  26.191  1.00 57.79           H
ATOM   1175  HE2 LYS A  85     -13.229  10.819  27.781  1.00 73.07           H
ATOM   1176  HE3 LYS A  85     -13.433  12.484  27.240  1.00 73.07           H
ATOM   1177  HZ1 LYS A  85     -14.508  11.185  25.683  1.00 63.79           H
ATOM   1178  HZ2 LYS A  85     -13.063  11.487  24.941  1.00 63.79           H
ATOM   1179  HZ3 LYS A  85     -13.343  10.026  25.650  1.00 63.79           H
ATOM   1180  N   LEU A  86      -9.273   7.944  23.083  1.00 25.85           N
ATOM   1181  CA  LEU A  86      -9.396   7.236  21.816  1.00 25.45           C
ATOM   1182  C   LEU A  86      -8.652   5.901  21.785  1.00 23.55           C
ATOM   1183  O   LEU A  86      -8.789   5.195  20.796  1.00 23.07           O
ATOM   1184  CB  LEU A  86      -8.964   8.180  20.674  1.00 24.38           C
ATOM   1185  CG  LEU A  86     -10.103   9.021  20.054  1.00 31.21           C
ATOM   1186  CD1 LEU A  86     -11.259   9.421  20.970  1.00 32.90           C
ATOM   1187  CD2 LEU A  86      -9.467  10.284  19.472  1.00 23.67           C
ATOM   1188  H   LEU A  86      -8.561   8.659  23.139  1.00 31.02           H
ATOM   1189  HA  LEU A  86     -10.443   6.979  21.663  1.00 30.54           H
ATOM   1190  HB2 LEU A  86      -8.195   8.847  21.063  1.00 29.25           H
ATOM   1191  HB3 LEU A  86      -8.485   7.613  19.874  1.00 29.25           H
ATOM   1192  HG  LEU A  86     -10.529   8.452  19.224  1.00 37.45           H
ATOM   1193 HD11 LEU A  86     -11.955  10.056  20.421  1.00 39.48           H
ATOM   1194 HD12 LEU A  86     -11.809   8.541  21.301  1.00 39.48           H
ATOM   1195 HD13 LEU A  86     -10.879   9.970  21.833  1.00 39.48           H
ATOM   1196 HD21 LEU A  86     -10.213  10.878  18.944  1.00 28.40           H
ATOM   1197 HD22 LEU A  86      -9.027  10.872  20.271  1.00 28.40           H
ATOM   1198 HD23 LEU A  86      -8.681   9.999  18.777  1.00 28.40           H
ATOM   1199  N   GLY A  87      -7.928   5.541  22.850  1.00 20.47           N
ATOM   1200  CA  GLY A  87      -7.271   4.258  23.038  1.00 21.28           C
ATOM   1201  C   GLY A  87      -5.746   4.336  22.926  1.00 20.17           C
ATOM   1202  O   GLY A  87      -5.080   3.309  22.940  1.00 19.71           O
ATOM   1203  H   GLY A  87      -7.869   6.188  23.624  1.00 24.57           H
ATOM   1204  HA2 GLY A  87      -7.509   3.903  24.038  1.00 25.53           H
ATOM   1205  HA3 GLY A  87      -7.638   3.543  22.302  1.00 25.53           H
ATOM   1206  N   GLY A  88      -5.178   5.533  22.830  1.00 20.34           N
ATOM   1207  CA  GLY A  88      -3.731   5.730  22.796  1.00 23.11           C
ATOM   1208  C   GLY A  88      -3.244   5.913  21.365  1.00 16.45           C
ATOM   1209  O   GLY A  88      -3.993   5.703  20.415  1.00 18.09           O
ATOM   1210  H   GLY A  88      -5.769   6.348  22.776  1.00 24.41           H
ATOM   1211  HA2 GLY A  88      -3.493   6.623  23.373  1.00 27.74           H
ATOM   1212  HA3 GLY A  88      -3.220   4.871  23.231  1.00 27.74           H
ATOM   1213  N   LEU A  89      -1.990   6.347  21.223  1.00 16.43           N
ATOM   1214  CA  LEU A  89      -1.389   6.720  19.943  1.00 16.80           C
ATOM   1215  C   LEU A  89      -1.286   5.523  18.994  1.00 14.79           C
ATOM   1216  O   LEU A  89      -1.561   5.684  17.811  1.00 13.33           O
ATOM   1217  CB  LEU A  89      -0.029   7.395  20.195  1.00 14.24           C
ATOM   1218  CG  LEU A  89       0.713   7.945  18.971  1.00 17.12           C
ATOM   1219  CD1 LEU A  89      -0.135   8.945  18.192  1.00 18.88           C
ATOM   1220  CD2 LEU A  89       2.002   8.657  19.447  1.00 11.96           C
ATOM   1221  H   LEU A  89      -1.431   6.490  22.051  1.00 19.72           H
ATOM   1222  HA  LEU A  89      -2.050   7.457  19.490  1.00 20.16           H
ATOM   1223  HB2 LEU A  89      -0.177   8.213  20.904  1.00 17.09           H
ATOM   1224  HB3 LEU A  89       0.627   6.659  20.661  1.00 17.09           H
ATOM   1225  HG  LEU A  89       0.979   7.120  18.310  1.00 20.55           H
ATOM   1226 HD11 LEU A  89       0.446   9.321  17.351  1.00 22.65           H
ATOM   1227 HD12 LEU A  89      -1.030   8.466  17.802  1.00 22.65           H
ATOM   1228 HD13 LEU A  89      -0.416   9.773  18.842  1.00 22.65           H
ATOM   1229 HD21 LEU A  89       2.592   8.962  18.585  1.00 14.35           H
ATOM   1230 HD22 LEU A  89       1.756   9.530  20.047  1.00 14.35           H
ATOM   1231 HD23 LEU A  89       2.596   7.973  20.050  1.00 14.35           H
ATOM   1232  N   HIS A  90      -0.905   4.342  19.503  1.00 15.70           N
ATOM   1233  CA  HIS A  90      -0.741   3.147  18.715  1.00 15.38           C
ATOM   1234  C   HIS A  90      -2.028   2.827  17.968  1.00 16.69           C
ATOM   1235  O   HIS A  90      -2.009   2.666  16.757  1.00 17.72           O
ATOM   1236  CB  HIS A  90      -0.268   1.935  19.541  1.00 16.12           C
ATOM   1237  CG  HIS A  90       1.108   2.061  20.121  1.00 15.68           C
ATOM   1238  ND1 HIS A  90       1.433   2.653  21.323  1.00 13.77           N1+
ATOM   1239  CD2 HIS A  90       2.262   1.593  19.579  1.00 11.01           C
ATOM   1240  CE1 HIS A  90       2.746   2.581  21.489  1.00 13.86           C
ATOM   1241  NE2 HIS A  90       3.269   1.928  20.451  1.00 15.09           N
ATOM   1242  H   HIS A  90      -0.767   4.264  20.503  1.00 18.84           H
ATOM   1243  HA  HIS A  90       0.029   3.362  17.973  1.00 18.46           H
ATOM   1244  HB2 HIS A  90      -0.288   1.048  18.913  1.00 19.34           H
ATOM   1245  HB3 HIS A  90      -0.958   1.754  20.357  1.00 19.34           H
ATOM   1246  HD1 HIS A  90       0.785   3.075  21.970  1.00 16.53           H
ATOM   1247  HD2 HIS A  90       2.380   1.035  18.666  1.00 13.21           H
ATOM   1248  HE1 HIS A  90       3.304   2.972  22.325  1.00 16.63           H
ATOM   1249  HE2 HIS A  90       4.252   1.706  20.341  1.00 18.11           H
ATOM   1250  N   SER A  91      -3.135   2.759  18.693  1.00 17.58           N
ATOM   1251  CA  SER A  91      -4.456   2.512  18.166  1.00 17.12           C
ATOM   1252  C   SER A  91      -4.880   3.648  17.241  1.00 16.74           C
ATOM   1253  O   SER A  91      -5.389   3.394  16.155  1.00 15.66           O
ATOM   1254  CB  SER A  91      -5.388   2.330  19.377  1.00 18.26           C
ATOM   1255  OG  SER A  91      -6.712   2.223  18.981  1.00 22.45           O
ATOM   1256  H   SER A  91      -3.059   2.911  19.687  1.00 21.10           H
ATOM   1257  HA  SER A  91      -4.434   1.578  17.609  1.00 20.54           H
ATOM   1258  HB2 SER A  91      -5.111   1.411  19.893  1.00 21.92           H
ATOM   1259  HB3 SER A  91      -5.297   3.172  20.063  1.00 21.92           H
ATOM   1260  HG  SER A  91      -7.020   3.097  18.721  1.00 26.94           H
ATOM   1261  N   PHE A  92      -4.676   4.903  17.661  1.00 12.80           N
ATOM   1262  CA  PHE A  92      -5.120   6.082  16.917  1.00 16.81           C
ATOM   1263  C   PHE A  92      -4.539   6.107  15.490  1.00 16.17           C
ATOM   1264  O   PHE A  92      -5.288   6.243  14.521  1.00 18.00           O
ATOM   1265  CB  PHE A  92      -4.743   7.321  17.746  1.00 13.36           C
ATOM   1266  CG  PHE A  92      -5.184   8.654  17.212  1.00 14.53           C
ATOM   1267  CD1 PHE A  92      -6.548   8.947  17.091  1.00 17.11           C
ATOM   1268  CD2 PHE A  92      -4.233   9.642  16.942  1.00 13.63           C
ATOM   1269  CE1 PHE A  92      -6.953  10.225  16.681  1.00 15.17           C
ATOM   1270  CE2 PHE A  92      -4.640  10.918  16.534  1.00 16.24           C
ATOM   1271  CZ  PHE A  92      -6.004  11.208  16.400  1.00 13.60           C
ATOM   1272  H   PHE A  92      -4.246   5.048  18.565  1.00 15.36           H
ATOM   1273  HA  PHE A  92      -6.207   6.046  16.836  1.00 20.17           H
ATOM   1274  HB2 PHE A  92      -5.201   7.215  18.729  1.00 16.03           H
ATOM   1275  HB3 PHE A  92      -3.662   7.337  17.882  1.00 16.03           H
ATOM   1276  HD1 PHE A  92      -7.290   8.195  17.320  1.00 20.53           H
ATOM   1277  HD2 PHE A  92      -3.182   9.429  17.068  1.00 16.36           H
ATOM   1278  HE1 PHE A  92      -8.005  10.450  16.573  1.00 18.21           H
ATOM   1279  HE2 PHE A  92      -3.903  11.681  16.329  1.00 19.49           H
ATOM   1280  HZ  PHE A  92      -6.323  12.185  16.073  1.00 16.32           H
ATOM   1281  N   MET A  93      -3.222   5.907  15.363  1.00 14.81           N
ATOM   1282  CA  MET A  93      -2.522   5.987  14.080  1.00 14.94           C
ATOM   1283  C   MET A  93      -2.363   4.624  13.388  1.00 14.39           C
ATOM   1284  O   MET A  93      -1.952   4.593  12.226  1.00 14.24           O
ATOM   1285  CB  MET A  93      -1.192   6.758  14.228  1.00 17.48           C
ATOM   1286  CG  MET A  93      -0.021   5.976  14.836  1.00 23.25           C
ATOM   1287  SD  MET A  93       1.465   7.013  15.072  1.00 18.32           S
ATOM   1288  CE  MET A  93       2.063   7.037  13.367  1.00 15.52           C
ATOM   1289  H   MET A  93      -2.683   5.693  16.191  1.00 17.77           H
ATOM   1290  HA  MET A  93      -3.136   6.590  13.412  1.00 17.93           H
ATOM   1291  HB2 MET A  93      -0.895   7.109  13.240  1.00 20.97           H
ATOM   1292  HB3 MET A  93      -1.365   7.642  14.844  1.00 20.97           H
ATOM   1293  HG2 MET A  93      -0.309   5.548  15.792  1.00 27.90           H
ATOM   1294  HG3 MET A  93       0.234   5.151  14.169  1.00 27.90           H
ATOM   1295  HE1 MET A  93       3.016   7.562  13.323  1.00 18.63           H
ATOM   1296  HE2 MET A  93       2.192   6.016  13.013  1.00 18.63           H
ATOM   1297  HE3 MET A  93       1.344   7.552  12.732  1.00 18.63           H
ATOM   1298  N   GLY A  94      -2.654   3.514  14.079  1.00 11.67           N
ATOM   1299  CA  GLY A  94      -2.516   2.158  13.563  1.00 11.87           C
ATOM   1300  C   GLY A  94      -1.069   1.705  13.380  1.00 18.36           C
ATOM   1301  O   GLY A  94      -0.763   1.035  12.401  1.00 11.56           O
ATOM   1302  H   GLY A  94      -3.019   3.610  15.016  1.00 14.00           H
ATOM   1303  HA2 GLY A  94      -3.015   1.473  14.244  1.00 14.25           H
ATOM   1304  HA3 GLY A  94      -3.001   2.119  12.585  1.00 14.25           H
ATOM   1305  N   TRP A  95      -0.195   2.005  14.347  1.00 15.59           N
ATOM   1306  CA  TRP A  95       1.168   1.456  14.462  1.00 18.30           C
ATOM   1307  C   TRP A  95       1.219   0.698  15.787  1.00 13.71           C
ATOM   1308  O   TRP A  95       0.992   1.344  16.809  1.00 13.93           O
ATOM   1309  CB  TRP A  95       2.189   2.613  14.449  1.00 17.25           C
ATOM   1310  CG  TRP A  95       3.586   2.147  14.689  1.00 16.95           C
ATOM   1311  CD1 TRP A  95       4.216   2.124  15.885  1.00 13.89           C
ATOM   1312  CD2 TRP A  95       4.565   1.679  13.716  1.00 13.94           C
ATOM   1313  NE1 TRP A  95       5.505   1.677  15.732  1.00 15.60           N
ATOM   1314  CE2 TRP A  95       5.781   1.395  14.412  1.00 16.63           C
ATOM   1315  CE3 TRP A  95       4.554   1.454  12.322  1.00 13.10           C
ATOM   1316  CZ2 TRP A  95       6.925   0.912  13.762  1.00 16.39           C
ATOM   1317  CZ3 TRP A  95       5.716   1.020  11.667  1.00 16.02           C
ATOM   1318  CH2 TRP A  95       6.900   0.770  12.376  1.00 12.47           C
ATOM   1319  H   TRP A  95      -0.536   2.534  15.137  1.00 18.70           H
ATOM   1320  HA  TRP A  95       1.397   0.781  13.638  1.00 21.96           H
ATOM   1321  HB2 TRP A  95       2.147   3.108  13.478  1.00 20.70           H
ATOM   1322  HB3 TRP A  95       1.928   3.345  15.218  1.00 20.70           H
ATOM   1323  HD1 TRP A  95       3.775   2.420  16.822  1.00 16.67           H
ATOM   1324  HE1 TRP A  95       6.155   1.600  16.504  1.00 18.72           H
ATOM   1325  HE3 TRP A  95       3.662   1.641  11.749  1.00 15.72           H
ATOM   1326  HZ2 TRP A  95       7.818   0.680  14.321  1.00 19.67           H
ATOM   1327  HZ3 TRP A  95       5.703   0.890  10.599  1.00 19.23           H
ATOM   1328  HH2 TRP A  95       7.787   0.450  11.853  1.00 14.97           H
ATOM   1329  N   ASP A  96       1.417  -0.633  15.775  1.00 14.66           N
ATOM   1330  CA  ASP A  96       1.312  -1.489  16.964  1.00 16.89           C
ATOM   1331  C   ASP A  96       2.674  -1.856  17.567  1.00 14.26           C
ATOM   1332  O   ASP A  96       2.722  -2.581  18.558  1.00 15.79           O
ATOM   1333  CB  ASP A  96       0.496  -2.758  16.684  1.00 19.93           C
ATOM   1334  CG  ASP A  96       1.047  -3.745  15.655  1.00 21.07           C
ATOM   1335  OD1 ASP A  96       2.213  -3.620  15.230  1.00 22.43           O
ATOM   1336  OD2 ASP A  96       0.281  -4.660  15.305  1.00 27.48           O1-
ATOM   1337  H   ASP A  96       1.602  -1.098  14.897  1.00 17.59           H
ATOM   1338  HA  ASP A  96       0.764  -0.940  17.727  1.00 20.27           H
ATOM   1339  HB2 ASP A  96       0.340  -3.304  17.613  1.00 23.92           H
ATOM   1340  HB3 ASP A  96      -0.514  -2.488  16.382  1.00 23.92           H
ATOM   1341  N   ARG A  97       3.762  -1.337  16.988  1.00 14.56           N
ATOM   1342  CA  ARG A  97       5.144  -1.559  17.390  1.00 14.96           C
ATOM   1343  C   ARG A  97       5.628  -0.437  18.314  1.00 13.73           C
ATOM   1344  O   ARG A  97       4.847   0.455  18.635  1.00 11.86           O
ATOM   1345  CB  ARG A  97       5.989  -1.778  16.119  1.00 14.44           C
ATOM   1346  CG  ARG A  97       5.892  -3.228  15.635  1.00 17.18           C
ATOM   1347  CD  ARG A  97       6.548  -3.355  14.253  1.00 17.81           C
ATOM   1348  NE  ARG A  97       6.289  -4.691  13.709  1.00 22.26           N
ATOM   1349  CZ  ARG A  97       6.952  -5.807  14.013  1.00 28.59           C
ATOM   1350  NH1 ARG A  97       8.037  -5.787  14.780  1.00 28.73           N
ATOM   1351  NH2 ARG A  97       6.522  -6.966  13.530  1.00 26.99           N1+
ATOM   1352  H   ARG A  97       3.624  -0.759  16.172  1.00 17.47           H
ATOM   1353  HA  ARG A  97       5.202  -2.476  17.980  1.00 17.95           H
ATOM   1354  HB2 ARG A  97       5.656  -1.104  15.332  1.00 17.32           H
ATOM   1355  HB3 ARG A  97       7.036  -1.569  16.312  1.00 17.32           H
ATOM   1356  HG2 ARG A  97       6.389  -3.892  16.342  1.00 20.62           H
ATOM   1357  HG3 ARG A  97       4.844  -3.517  15.554  1.00 20.62           H
ATOM   1358  HD2 ARG A  97       6.100  -2.617  13.588  1.00 21.37           H
ATOM   1359  HD3 ARG A  97       7.619  -3.161  14.305  1.00 21.37           H
ATOM   1360  HE  ARG A  97       5.453  -4.781  13.148  1.00 26.71           H
ATOM   1361 HH11 ARG A  97       8.361  -4.910  15.163  1.00 34.47           H
ATOM   1362 HH12 ARG A  97       8.526  -6.637  15.006  1.00 34.47           H
ATOM   1363 HH21 ARG A  97       5.698  -6.991  12.949  1.00 32.39           H
ATOM   1364 HH22 ARG A  97       7.014  -7.815  13.752  1.00 32.39           H
ATOM   1365  N   PRO A  98       6.857  -0.487  18.845  1.00 12.97           N
ATOM   1366  CA  PRO A  98       7.284   0.549  19.759  1.00 17.14           C
ATOM   1367  C   PRO A  98       7.249   1.960  19.148  1.00 13.95           C
ATOM   1368  O   PRO A  98       7.447   2.156  17.949  1.00 12.96           O
ATOM   1369  CB  PRO A  98       8.716   0.160  20.134  1.00 12.70           C
ATOM   1370  CG  PRO A  98       8.673  -1.360  20.057  1.00 11.70           C
ATOM   1371  CD  PRO A  98       7.829  -1.584  18.815  1.00 12.52           C
ATOM   1372  HA  PRO A  98       6.694   0.464  20.664  1.00 20.57           H
ATOM   1373  HB2 PRO A  98       9.375   0.523  19.346  1.00 15.24           H
ATOM   1374  HB3 PRO A  98       9.044   0.526  21.106  1.00 15.24           H
ATOM   1375  HG2 PRO A  98       9.666  -1.781  19.898  1.00 14.04           H
ATOM   1376  HG3 PRO A  98       8.208  -1.776  20.952  1.00 14.04           H
ATOM   1377  HD2 PRO A  98       8.467  -1.516  17.939  1.00 15.02           H
ATOM   1378  HD3 PRO A  98       7.358  -2.563  18.895  1.00 15.02           H
ATOM   1379  N   ILE A  99       6.984   2.941  20.008  1.00 14.65           N
ATOM   1380  CA  ILE A  99       7.031   4.364  19.725  1.00 15.33           C
ATOM   1381  C   ILE A  99       7.884   4.969  20.823  1.00 10.86           C
ATOM   1382  O   ILE A  99       7.582   4.792  22.002  1.00 15.93           O
ATOM   1383  CB  ILE A  99       5.612   4.966  19.718  1.00 14.66           C
ATOM   1384  CG1 ILE A  99       4.772   4.392  18.553  1.00 12.50           C
ATOM   1385  CG2 ILE A  99       5.617   6.503  19.726  1.00 13.07           C
ATOM   1386  CD1 ILE A  99       3.320   4.888  18.571  1.00 12.47           C
ATOM   1387  H   ILE A  99       6.766   2.690  20.964  1.00 17.58           H
ATOM   1388  HA  ILE A  99       7.492   4.528  18.757  1.00 18.39           H
ATOM   1389  HB  ILE A  99       5.125   4.658  20.644  1.00 17.59           H
ATOM   1390 HG12 ILE A  99       5.229   4.669  17.612  1.00 15.00           H
ATOM   1391 HG13 ILE A  99       4.759   3.306  18.606  1.00 15.00           H
ATOM   1392 HG21 ILE A  99       4.600   6.880  19.804  1.00 15.68           H
ATOM   1393 HG22 ILE A  99       6.160   6.877  20.589  1.00 15.68           H
ATOM   1394 HG23 ILE A  99       6.074   6.891  18.818  1.00 15.68           H
ATOM   1395 HD11 ILE A  99       2.708   4.257  17.928  1.00 14.96           H
ATOM   1396 HD12 ILE A  99       2.927   4.851  19.587  1.00 14.96           H
ATOM   1397 HD13 ILE A  99       3.268   5.911  18.200  1.00 14.96           H
ATOM   1398  N   LEU A 100       8.895   5.725  20.440  1.00 13.76           N
ATOM   1399  CA  LEU A 100       9.595   6.635  21.337  1.00 14.97           C
ATOM   1400  C   LEU A 100       8.929   8.004  21.214  1.00 15.11           C
ATOM   1401  O   LEU A 100       8.719   8.499  20.119  1.00 14.12           O
ATOM   1402  CB  LEU A 100      11.089   6.619  20.953  1.00 19.11           C
ATOM   1403  CG  LEU A 100      12.016   7.477  21.849  1.00 16.05           C
ATOM   1404  CD1 LEU A 100      13.402   6.817  21.821  1.00 13.79           C
ATOM   1405  CD2 LEU A 100      12.118   8.919  21.347  1.00 12.83           C
ATOM   1406  H   LEU A 100       9.092   5.809  19.452  1.00 16.51           H
ATOM   1407  HA  LEU A 100       9.506   6.272  22.356  1.00 17.96           H
ATOM   1408  HB2 LEU A 100      11.407   5.581  21.035  1.00 22.94           H
ATOM   1409  HB3 LEU A 100      11.212   6.907  19.907  1.00 22.94           H
ATOM   1410  HG  LEU A 100      11.644   7.502  22.871  1.00 19.26           H
ATOM   1411 HD11 LEU A 100      14.092   7.386  22.444  1.00 16.54           H
ATOM   1412 HD12 LEU A 100      13.345   5.800  22.205  1.00 16.54           H
ATOM   1413 HD13 LEU A 100      13.780   6.785  20.802  1.00 16.54           H
ATOM   1414 HD21 LEU A 100      12.774   9.482  22.007  1.00 15.40           H
ATOM   1415 HD22 LEU A 100      12.523   8.939  20.337  1.00 15.40           H
ATOM   1416 HD23 LEU A 100      11.146   9.399  21.337  1.00 15.40           H
ATOM   1417  N   THR A 101       8.584   8.651  22.310  1.00 13.19           N
ATOM   1418  CA  THR A 101       8.136  10.030  22.271  1.00 18.38           C
ATOM   1419  C   THR A 101       9.225  10.908  22.842  1.00 19.97           C
ATOM   1420  O   THR A 101       9.777  10.612  23.903  1.00 17.19           O
ATOM   1421  CB  THR A 101       6.832  10.215  23.034  1.00 19.85           C
ATOM   1422  OG1 THR A 101       6.997   9.710  24.330  1.00 19.71           O
ATOM   1423  CG2 THR A 101       5.686   9.477  22.335  1.00 20.71           C
ATOM   1424  H   THR A 101       8.754   8.231  23.213  1.00 15.82           H
ATOM   1425  HA  THR A 101       7.961  10.328  21.252  1.00 22.05           H
ATOM   1426  HB  THR A 101       6.602  11.278  23.085  1.00 23.82           H
ATOM   1427  HG1 THR A 101       7.754  10.148  24.735  1.00 23.65           H
ATOM   1428 HG21 THR A 101       4.768   9.633  22.899  1.00 24.85           H
ATOM   1429 HG22 THR A 101       5.566   9.858  21.321  1.00 24.85           H
ATOM   1430 HG23 THR A 101       5.890   8.408  22.308  1.00 24.85           H
ATOM   1431  N   ASP A 102       9.495  12.020  22.158  1.00 15.70           N
ATOM   1432  CA  ASP A 102      10.309  13.048  22.786  1.00 18.41           C
ATOM   1433  C   ASP A 102       9.419  13.755  23.855  1.00 19.06           C
ATOM   1434  O   ASP A 102       8.264  13.455  24.033  1.00 20.61           O
ATOM   1435  CB  ASP A 102      10.931  14.024  21.790  1.00 18.72           C
ATOM   1436  CG  ASP A 102       9.928  14.935  21.068  1.00 26.14           C
ATOM   1437  OD1 ASP A 102       8.744  14.942  21.398  1.00 26.34           O
ATOM   1438  OD2 ASP A 102      10.420  15.662  20.145  1.00 36.83           O1-
ATOM   1439  H   ASP A 102       8.890  12.281  21.416  1.00 18.84           H
ATOM   1440  HA  ASP A 102      11.176  12.592  23.337  1.00 22.10           H
ATOM   1441  HB2 ASP A 102      11.691  14.657  22.295  1.00 22.47           H
ATOM   1442  HB3 ASP A 102      11.484  13.458  21.019  1.00 22.47           H
ATOM   1443  N   SER A 103      10.050  14.607  24.667  1.00 22.74           N
ATOM   1444  CA  SER A 103       9.447  15.183  25.870  1.00 22.77           C
ATOM   1445  C   SER A 103       8.617  16.456  25.618  1.00 24.23           C
ATOM   1446  O   SER A 103       7.856  16.866  26.489  1.00 23.94           O
ATOM   1447  CB  SER A 103      10.557  15.425  26.890  1.00 21.24           C
ATOM   1448  OG  SER A 103      11.481  16.396  26.447  1.00 31.79           O
ATOM   1449  H   SER A 103      11.038  14.761  24.533  1.00 27.29           H
ATOM   1450  HA  SER A 103       8.777  14.443  26.301  1.00 27.33           H
ATOM   1451  HB2 SER A 103      10.119  15.743  27.834  1.00 25.49           H
ATOM   1452  HB3 SER A 103      11.087  14.489  27.059  1.00 25.49           H
ATOM   1453  HG  SER A 103      12.365  16.015  26.493  1.00 38.15           H
ATOM   1454  N   GLY A 104       8.803  17.123  24.474  1.00 22.50           N
ATOM   1455  CA  GLY A 104       8.186  18.405  24.133  1.00 21.67           C
ATOM   1456  C   GLY A 104       9.059  19.618  24.471  1.00 30.14           C
ATOM   1457  O   GLY A 104       8.866  20.672  23.869  1.00 40.85           O
ATOM   1458  H   GLY A 104       9.493  16.764  23.830  1.00 27.00           H
ATOM   1459  HA2 GLY A 104       8.028  18.412  23.059  1.00 26.00           H
ATOM   1460  HA3 GLY A 104       7.225  18.514  24.634  1.00 26.00           H
ATOM   1461  N   GLY A 105      10.015  19.484  25.398  1.00 35.03           N
ATOM   1462  CA  GLY A 105      10.857  20.582  25.863  1.00 44.50           C
ATOM   1463  C   GLY A 105      11.582  21.322  24.734  1.00 47.44           C
ATOM   1464  O   GLY A 105      11.606  22.552  24.754  1.00 43.58           O
ATOM   1465  H   GLY A 105      10.153  18.580  25.831  1.00 42.04           H
ATOM   1466  HA2 GLY A 105      10.218  21.301  26.378  1.00 53.40           H
ATOM   1467  HA3 GLY A 105      11.593  20.199  26.571  1.00 53.40           H
ATOM   1468  N   TYR A 106      12.143  20.595  23.752  1.00 32.12           N
ATOM   1469  CA  TYR A 106      12.968  21.188  22.711  1.00 34.72           C
ATOM   1470  C   TYR A 106      12.131  22.091  21.783  1.00 42.05           C
ATOM   1471  O   TYR A 106      12.497  23.227  21.548  1.00 42.06           O
ATOM   1472  CB  TYR A 106      13.641  20.102  21.850  1.00 43.35           C
ATOM   1473  CG  TYR A 106      14.407  20.614  20.665  1.00 39.03           C
ATOM   1474  CD1 TYR A 106      15.811  20.631  20.740  1.00 47.71           C
ATOM   1475  CD2 TYR A 106      13.785  20.996  19.463  1.00 52.09           C
ATOM   1476  CE1 TYR A 106      16.586  21.071  19.668  1.00 51.34           C
ATOM   1477  CE2 TYR A 106      14.535  21.434  18.366  1.00 52.96           C
ATOM   1478  CZ  TYR A 106      15.932  21.482  18.493  1.00 60.23           C
ATOM   1479  OH  TYR A 106      16.773  21.932  17.492  1.00 60.73           O
ATOM   1480  H   TYR A 106      11.978  19.602  23.746  1.00 38.54           H
ATOM   1481  HA  TYR A 106      13.770  21.838  23.166  1.00 41.67           H
ATOM   1482  HB2 TYR A 106      14.314  19.517  22.518  1.00 52.02           H
ATOM   1483  HB3 TYR A 106      12.877  19.359  21.517  1.00 52.02           H
ATOM   1484  HD1 TYR A 106      16.287  20.267  21.647  1.00 57.25           H
ATOM   1485  HD2 TYR A 106      12.705  20.933  19.359  1.00 62.50           H
ATOM   1486  HE1 TYR A 106      17.670  21.107  19.712  1.00 61.61           H
ATOM   1487  HE2 TYR A 106      14.044  21.718  17.443  1.00 63.56           H
ATOM   1488  HH  TYR A 106      16.314  22.049  16.634  1.00 72.88           H
ATOM   1489  N   GLN A 107      11.006  21.547  21.279  1.00 36.31           N
ATOM   1490  CA  GLN A 107      10.104  22.209  20.340  1.00 42.55           C
ATOM   1491  C   GLN A 107       9.348  23.360  20.979  1.00 45.52           C
ATOM   1492  O   GLN A 107       8.979  24.278  20.253  1.00 50.63           O
ATOM   1493  CB  GLN A 107       9.073  21.267  19.691  1.00 40.85           C
ATOM   1494  CG  GLN A 107       9.617  20.234  18.690  1.00 36.60           C
ATOM   1495  CD  GLN A 107      10.361  19.084  19.354  1.00 41.60           C
ATOM   1496  OE1 GLN A 107      10.233  18.855  20.554  1.00 40.81           O
ATOM   1497  NE2 GLN A 107      11.144  18.336  18.581  1.00 50.08           N
ATOM   1498  H   GLN A 107      10.776  20.600  21.550  1.00 43.57           H
ATOM   1499  HA  GLN A 107      10.720  22.623  19.542  1.00 51.06           H
ATOM   1500  HB2 GLN A 107       8.533  20.753  20.484  1.00 49.03           H
ATOM   1501  HB3 GLN A 107       8.345  21.876  19.155  1.00 49.03           H
ATOM   1502  HG2 GLN A 107       8.760  19.805  18.169  1.00 43.92           H
ATOM   1503  HG3 GLN A 107      10.250  20.722  17.949  1.00 43.92           H
ATOM   1504 HE21 GLN A 107      11.240  18.533  17.598  1.00 60.10           H
ATOM   1505 HE22 GLN A 107      11.642  17.560  18.997  1.00 60.10           H
ATOM   1506  N   VAL A 108       9.089  23.329  22.295  1.00 45.62           N
ATOM   1507  CA  VAL A 108       8.633  24.535  22.986  1.00 51.59           C
ATOM   1508  C   VAL A 108       9.683  25.643  22.793  1.00 51.24           C
ATOM   1509  O   VAL A 108       9.326  26.764  22.455  1.00 55.40           O
ATOM   1510  CB  VAL A 108       8.297  24.278  24.469  1.00 40.21           C
ATOM   1511  CG1 VAL A 108       7.915  25.601  25.154  1.00 56.11           C
ATOM   1512  CG2 VAL A 108       7.083  23.365  24.652  1.00 44.06           C
ATOM   1513  H   VAL A 108       9.359  22.526  22.847  1.00 54.74           H
ATOM   1514  HA  VAL A 108       7.713  24.855  22.498  1.00 61.91           H
ATOM   1515  HB  VAL A 108       9.158  23.844  24.979  1.00 48.26           H
ATOM   1516 HG11 VAL A 108       7.592  25.408  26.175  1.00 67.34           H
ATOM   1517 HG12 VAL A 108       8.773  26.272  25.192  1.00 67.34           H
ATOM   1518 HG13 VAL A 108       7.105  26.082  24.607  1.00 67.34           H
ATOM   1519 HG21 VAL A 108       6.938  23.163  25.712  1.00 52.88           H
ATOM   1520 HG22 VAL A 108       6.190  23.845  24.255  1.00 52.88           H
ATOM   1521 HG23 VAL A 108       7.226  22.426  24.131  1.00 52.88           H
ATOM   1522  N   MET A 109      10.972  25.333  22.951  1.00 45.65           N
ATOM   1523  CA  MET A 109      12.058  26.305  22.808  1.00 51.36           C
ATOM   1524  C   MET A 109      12.418  26.693  21.364  1.00 57.80           C
ATOM   1525  O   MET A 109      13.298  27.532  21.182  1.00 66.56           O
ATOM   1526  CB  MET A 109      13.283  25.826  23.615  1.00 54.04           C
ATOM   1527  CG  MET A 109      13.022  25.802  25.132  1.00 51.82           C
ATOM   1528  SD  MET A 109      12.265  27.308  25.826  1.00 71.77           S
ATOM   1529  CE  MET A 109      13.541  28.528  25.382  1.00 63.19           C
ATOM   1530  H   MET A 109      11.226  24.381  23.179  1.00 54.78           H
ATOM   1531  HA  MET A 109      11.721  27.236  23.259  1.00 61.64           H
ATOM   1532  HB2 MET A 109      13.571  24.825  23.297  1.00 64.85           H
ATOM   1533  HB3 MET A 109      14.129  26.486  23.422  1.00 64.85           H
ATOM   1534  HG2 MET A 109      12.358  24.969  25.358  1.00 62.18           H
ATOM   1535  HG3 MET A 109      13.965  25.617  25.650  1.00 62.18           H
ATOM   1536  HE1 MET A 109      13.247  29.513  25.746  1.00 75.82           H
ATOM   1537  HE2 MET A 109      14.494  28.244  25.831  1.00 75.82           H
ATOM   1538  HE3 MET A 109      13.651  28.574  24.298  1.00 75.82           H
ATOM   1539  N   SER A 110      11.751  26.111  20.356  1.00 58.46           N
ATOM   1540  CA  SER A 110      11.983  26.349  18.928  1.00 58.20           C
ATOM   1541  C   SER A 110      10.725  26.976  18.290  1.00 57.43           C
ATOM   1542  O   SER A 110      10.738  28.133  17.877  1.00 63.38           O
ATOM   1543  CB  SER A 110      12.384  25.036  18.230  1.00 59.42           C
ATOM   1544  OG  SER A 110      13.580  24.530  18.761  1.00 57.32           O
ATOM   1545  H   SER A 110      11.029  25.450  20.597  1.00 70.15           H
ATOM   1546  HA  SER A 110      12.802  27.060  18.795  1.00 69.84           H
ATOM   1547  HB2 SER A 110      11.607  24.299  18.399  1.00 71.30           H
ATOM   1548  HB3 SER A 110      12.506  25.202  17.162  1.00 71.30           H
ATOM   1549  HG  SER A 110      13.641  23.596  18.555  1.00 68.78           H
ATOM   1550  N   LEU A 111       9.633  26.207  18.214  1.00 56.10           N
ATOM   1551  CA  LEU A 111       8.416  26.523  17.468  1.00 61.42           C
ATOM   1552  C   LEU A 111       7.475  27.462  18.229  1.00 66.24           C
ATOM   1553  O   LEU A 111       6.704  28.195  17.610  1.00 67.36           O
ATOM   1554  CB  LEU A 111       7.659  25.224  17.150  1.00 63.72           C
ATOM   1555  CG  LEU A 111       8.262  24.339  16.043  1.00 63.34           C
ATOM   1556  CD1 LEU A 111       9.717  23.902  16.257  1.00 56.93           C
ATOM   1557  CD2 LEU A 111       7.382  23.087  15.958  1.00 61.12           C
ATOM   1558  H   LEU A 111       9.666  25.302  18.660  1.00 67.32           H
ATOM   1559  HA  LEU A 111       8.696  27.000  16.528  1.00 73.70           H
ATOM   1560  HB2 LEU A 111       7.574  24.638  18.066  1.00 76.46           H
ATOM   1561  HB3 LEU A 111       6.644  25.486  16.846  1.00 76.46           H
ATOM   1562  HG  LEU A 111       8.200  24.879  15.098  1.00 76.01           H
ATOM   1563 HD11 LEU A 111      10.002  23.173  15.498  1.00 68.32           H
ATOM   1564 HD12 LEU A 111      10.378  24.759  16.153  1.00 68.32           H
ATOM   1565 HD13 LEU A 111       9.830  23.451  17.243  1.00 68.32           H
ATOM   1566 HD21 LEU A 111       7.721  22.456  15.134  1.00 73.34           H
ATOM   1567 HD22 LEU A 111       7.434  22.522  16.890  1.00 73.34           H
ATOM   1568 HD23 LEU A 111       6.347  23.381  15.769  1.00 73.34           H
ATOM   1569  N   SER A 112       7.457  27.362  19.559  1.00 61.99           N
ATOM   1570  CA  SER A 112       6.511  28.092  20.380  1.00 64.92           C
ATOM   1571  C   SER A 112       6.924  29.558  20.565  1.00 66.66           C
ATOM   1572  O   SER A 112       8.073  29.943  20.333  1.00 64.57           O
ATOM   1573  CB  SER A 112       6.408  27.374  21.717  1.00 60.94           C
ATOM   1574  OG  SER A 112       5.205  27.729  22.316  1.00 63.86           O
ATOM   1575  H   SER A 112       8.105  26.738  20.018  1.00 74.39           H
ATOM   1576  HA  SER A 112       5.530  28.044  19.901  1.00 77.90           H
ATOM   1577  HB2 SER A 112       6.437  26.295  21.579  1.00 73.13           H
ATOM   1578  HB3 SER A 112       7.209  27.703  22.372  1.00 73.13           H
ATOM   1579  HG  SER A 112       5.152  27.272  23.158  1.00 76.64           H
ATOM   1580  N   SER A 113       5.954  30.371  20.996  1.00 68.57           N
ATOM   1581  CA  SER A 113       6.128  31.800  21.234  1.00 70.14           C
ATOM   1582  C   SER A 113       5.813  32.148  22.688  1.00 66.57           C
ATOM   1583  O   SER A 113       5.025  31.473  23.354  1.00 65.29           O
ATOM   1584  CB  SER A 113       5.245  32.592  20.262  1.00 66.37           C
ATOM   1585  OG  SER A 113       5.683  32.369  18.934  1.00 67.17           O
ATOM   1586  H   SER A 113       5.046  29.971  21.190  1.00 82.29           H
ATOM   1587  HA  SER A 113       7.163  32.092  21.047  1.00 84.17           H
ATOM   1588  HB2 SER A 113       4.212  32.257  20.361  1.00 79.64           H
ATOM   1589  HB3 SER A 113       5.300  33.657  20.486  1.00 79.64           H
ATOM   1590  HG  SER A 113       4.993  32.641  18.325  1.00 80.60           H
ATOM   1591  N   LEU A 114       6.459  33.220  23.168  1.00 68.07           N
ATOM   1592  CA  LEU A 114       6.283  33.820  24.495  1.00 71.10           C
ATOM   1593  C   LEU A 114       6.548  32.814  25.632  1.00 64.32           C
ATOM   1594  O   LEU A 114       5.788  32.719  26.602  1.00 57.56           O
ATOM   1595  CB  LEU A 114       4.929  34.567  24.577  1.00 69.27           C
ATOM   1596  CG  LEU A 114       4.785  35.710  23.536  1.00 72.43           C
ATOM   1597  CD1 LEU A 114       3.447  36.439  23.756  1.00 66.32           C
ATOM   1598  CD2 LEU A 114       5.934  36.736  23.607  1.00 68.35           C
ATOM   1599  H   LEU A 114       7.125  33.671  22.558  1.00 81.68           H
ATOM   1600  HA  LEU A 114       7.072  34.563  24.603  1.00 85.32           H
ATOM   1601  HB2 LEU A 114       4.113  33.855  24.441  1.00 83.12           H
ATOM   1602  HB3 LEU A 114       4.836  34.993  25.577  1.00 83.12           H
ATOM   1603  HG  LEU A 114       4.773  35.271  22.538  1.00 86.92           H
ATOM   1604 HD11 LEU A 114       3.346  37.254  23.039  1.00 79.58           H
ATOM   1605 HD12 LEU A 114       2.626  35.748  23.603  1.00 79.58           H
ATOM   1606 HD13 LEU A 114       3.397  36.844  24.768  1.00 79.58           H
ATOM   1607 HD21 LEU A 114       5.728  37.567  22.931  1.00 82.03           H
ATOM   1608 HD22 LEU A 114       6.036  37.123  24.622  1.00 82.03           H
ATOM   1609 HD23 LEU A 114       6.874  36.283  23.295  1.00 82.03           H
ATOM   1610  N   THR A 115       7.679  32.106  25.502  1.00 64.89           N
ATOM   1611  CA  THR A 115       8.120  31.090  26.443  1.00 62.68           C
ATOM   1612  C   THR A 115       8.653  31.775  27.705  1.00 57.93           C
ATOM   1613  O   THR A 115       9.543  32.621  27.644  1.00 62.95           O
ATOM   1614  CB  THR A 115       9.180  30.155  25.825  1.00 55.20           C
ATOM   1615  OG1 THR A 115      10.312  30.891  25.429  1.00 63.36           O
ATOM   1616  CG2 THR A 115       8.665  29.383  24.612  1.00 58.69           C
ATOM   1617  H   THR A 115       8.268  32.266  24.697  1.00 77.87           H
ATOM   1618  HA  THR A 115       7.257  30.482  26.676  1.00 75.22           H
ATOM   1619  HB  THR A 115       9.483  29.429  26.581  1.00 66.24           H
ATOM   1620  HG1 THR A 115      10.672  31.342  26.197  1.00 76.03           H
ATOM   1621 HG21 THR A 115       9.454  28.723  24.251  1.00 70.43           H
ATOM   1622 HG22 THR A 115       7.799  28.785  24.884  1.00 70.43           H
ATOM   1623 HG23 THR A 115       8.402  30.064  23.802  1.00 70.43           H
ATOM   1624  N   LYS A 116       8.107  31.376  28.854  1.00 57.98           N
ATOM   1625  CA  LYS A 116       8.550  31.774  30.183  1.00 56.79           C
ATOM   1626  C   LYS A 116       9.083  30.514  30.884  1.00 48.61           C
ATOM   1627  O   LYS A 116       8.313  29.605  31.176  1.00 39.14           O
ATOM   1628  CB  LYS A 116       7.362  32.445  30.894  1.00 52.45           C
ATOM   1629  CG  LYS A 116       7.791  33.229  32.138  1.00 60.74           C
ATOM   1630  CD  LYS A 116       6.584  33.815  32.890  1.00 61.82           C
ATOM   1631  CE  LYS A 116       7.082  34.700  34.040  1.00 61.96           C
ATOM   1632  NZ  LYS A 116       5.969  35.236  34.848  1.00 59.90           N1+
ATOM   1633  H   LYS A 116       7.371  30.685  28.807  1.00 69.58           H
ATOM   1634  HA  LYS A 116       9.355  32.505  30.086  1.00 68.15           H
ATOM   1635  HB2 LYS A 116       6.914  33.162  30.202  1.00 62.94           H
ATOM   1636  HB3 LYS A 116       6.605  31.707  31.151  1.00 62.94           H
ATOM   1637  HG2 LYS A 116       8.328  32.559  32.812  1.00 72.89           H
ATOM   1638  HG3 LYS A 116       8.462  34.036  31.838  1.00 72.89           H
ATOM   1639  HD2 LYS A 116       5.978  34.412  32.207  1.00 74.19           H
ATOM   1640  HD3 LYS A 116       5.977  33.002  33.294  1.00 74.19           H
ATOM   1641  HE2 LYS A 116       7.746  34.120  34.683  1.00 74.35           H
ATOM   1642  HE3 LYS A 116       7.651  35.532  33.619  1.00 74.35           H
ATOM   1643  HZ1 LYS A 116       6.355  35.742  35.638  1.00 71.88           H
ATOM   1644  HZ2 LYS A 116       5.408  35.864  34.290  1.00 71.88           H
ATOM   1645  HZ3 LYS A 116       5.398  34.479  35.195  1.00 71.88           H
ATOM   1646  N   GLN A 117      10.399  30.458  31.119  1.00 40.59           N
ATOM   1647  CA  GLN A 117      11.079  29.329  31.740  1.00 36.98           C
ATOM   1648  C   GLN A 117      11.351  29.622  33.212  1.00 41.13           C
ATOM   1649  O   GLN A 117      11.729  30.733  33.578  1.00 43.14           O
ATOM   1650  CB  GLN A 117      12.390  29.042  31.023  1.00 37.09           C
ATOM   1651  CG  GLN A 117      12.182  28.654  29.553  1.00 52.19           C
ATOM   1652  CD  GLN A 117      13.506  28.805  28.827  1.00 57.09           C
ATOM   1653  OE1 GLN A 117      13.783  29.861  28.258  1.00 56.72           O
ATOM   1654  NE2 GLN A 117      14.340  27.770  28.893  1.00 51.26           N
ATOM   1655  H   GLN A 117      10.977  31.239  30.846  1.00 48.70           H
ATOM   1656  HA  GLN A 117      10.460  28.436  31.656  1.00 44.38           H
ATOM   1657  HB2 GLN A 117      13.033  29.921  31.087  1.00 44.51           H
ATOM   1658  HB3 GLN A 117      12.891  28.214  31.529  1.00 44.51           H
ATOM   1659  HG2 GLN A 117      11.813  27.629  29.485  1.00 62.62           H
ATOM   1660  HG3 GLN A 117      11.476  29.345  29.092  1.00 62.62           H
ATOM   1661 HE21 GLN A 117      14.089  26.943  29.417  1.00 61.52           H
ATOM   1662 HE22 GLN A 117      15.247  27.830  28.457  1.00 61.52           H
ATOM   1663  N   SER A 118      11.162  28.606  34.048  1.00 34.64           N
ATOM   1664  CA  SER A 118      11.392  28.625  35.491  1.00 30.14           C
ATOM   1665  C   SER A 118      11.907  27.255  35.912  1.00 34.94           C
ATOM   1666  O   SER A 118      11.983  26.343  35.092  1.00 25.16           O
ATOM   1667  CB  SER A 118      10.106  28.981  36.252  1.00 28.50           C
ATOM   1668  OG  SER A 118       9.147  27.951  36.157  1.00 39.73           O
ATOM   1669  H   SER A 118      10.876  27.717  33.658  1.00 41.57           H
ATOM   1670  HA  SER A 118      12.152  29.370  35.729  1.00 36.17           H
ATOM   1671  HB2 SER A 118      10.339  29.147  37.304  1.00 34.20           H
ATOM   1672  HB3 SER A 118       9.688  29.899  35.838  1.00 34.20           H
ATOM   1673  HG  SER A 118       8.365  28.212  36.650  1.00 47.68           H
ATOM   1674  N   GLU A 119      12.242  27.102  37.195  1.00 27.65           N
ATOM   1675  CA  GLU A 119      12.671  25.817  37.714  1.00 33.12           C
ATOM   1676  C   GLU A 119      11.541  24.784  37.636  1.00 28.50           C
ATOM   1677  O   GLU A 119      11.813  23.589  37.629  1.00 29.43           O
ATOM   1678  CB  GLU A 119      13.199  26.000  39.148  1.00 28.65           C
ATOM   1679  CG  GLU A 119      13.789  24.708  39.724  1.00 26.62           C
ATOM   1680  CD  GLU A 119      15.010  24.210  38.958  1.00 30.77           C
ATOM   1681  OE1 GLU A 119      15.272  23.001  39.056  1.00 34.62           O
ATOM   1682  OE2 GLU A 119      15.653  25.014  38.254  1.00 26.20           O1-
ATOM   1683  H   GLU A 119      12.138  27.864  37.845  1.00 33.18           H
ATOM   1684  HA  GLU A 119      13.489  25.469  37.084  1.00 39.74           H
ATOM   1685  HB2 GLU A 119      13.955  26.786  39.167  1.00 34.38           H
ATOM   1686  HB3 GLU A 119      12.374  26.315  39.788  1.00 34.38           H
ATOM   1687  HG2 GLU A 119      14.117  24.925  40.741  1.00 31.95           H
ATOM   1688  HG3 GLU A 119      13.050  23.913  39.829  1.00 31.95           H
ATOM   1689  N   GLU A 120      10.283  25.228  37.605  1.00 19.20           N
ATOM   1690  CA  GLU A 120       9.149  24.325  37.581  1.00 30.46           C
ATOM   1691  C   GLU A 120       8.896  23.777  36.161  1.00 27.90           C
ATOM   1692  O   GLU A 120       8.466  22.639  36.025  1.00 27.66           O
ATOM   1693  CB  GLU A 120       7.938  25.039  38.188  1.00 29.09           C
ATOM   1694  CG  GLU A 120       6.725  24.108  38.337  1.00 46.02           C
ATOM   1695  CD  GLU A 120       6.909  22.964  39.359  1.00 57.85           C
ATOM   1696  OE1 GLU A 120       6.033  22.068  39.337  1.00 53.42           O
ATOM   1697  OE2 GLU A 120       7.909  22.983  40.123  1.00 49.76           O1-
ATOM   1698  H   GLU A 120      10.105  26.218  37.553  1.00 23.04           H
ATOM   1699  HA  GLU A 120       9.395  23.481  38.224  1.00 36.56           H
ATOM   1700  HB2 GLU A 120       8.201  25.451  39.163  1.00 34.91           H
ATOM   1701  HB3 GLU A 120       7.659  25.861  37.529  1.00 34.91           H
ATOM   1702  HG2 GLU A 120       5.875  24.707  38.666  1.00 55.22           H
ATOM   1703  HG3 GLU A 120       6.398  23.705  37.377  1.00 55.22           H
ATOM   1704  N   GLY A 121       9.191  24.555  35.112  1.00 26.80           N
ATOM   1705  CA  GLY A 121       9.071  24.108  33.736  1.00 30.55           C
ATOM   1706  C   GLY A 121       9.100  25.266  32.754  1.00 36.47           C
ATOM   1707  O   GLY A 121       9.840  26.234  32.912  1.00 34.15           O
ATOM   1708  H   GLY A 121       9.582  25.472  35.273  1.00 32.16           H
ATOM   1709  HA2 GLY A 121       9.896  23.436  33.504  1.00 36.66           H
ATOM   1710  HA3 GLY A 121       8.139  23.553  33.629  1.00 36.66           H
ATOM   1711  N   VAL A 122       8.264  25.164  31.728  1.00 32.60           N
ATOM   1712  CA  VAL A 122       8.121  26.163  30.691  1.00 35.51           C
ATOM   1713  C   VAL A 122       6.643  26.407  30.402  1.00 39.71           C
ATOM   1714  O   VAL A 122       5.867  25.493  30.138  1.00 36.78           O
ATOM   1715  CB  VAL A 122       8.953  25.754  29.465  1.00 28.82           C
ATOM   1716  CG1 VAL A 122       8.510  24.428  28.849  1.00 33.06           C
ATOM   1717  CG2 VAL A 122       8.875  26.867  28.409  1.00 45.31           C
ATOM   1718  H   VAL A 122       7.690  24.338  31.654  1.00 39.12           H
ATOM   1719  HA  VAL A 122       8.540  27.098  31.059  1.00 42.61           H
ATOM   1720  HB  VAL A 122       9.998  25.648  29.759  1.00 34.59           H
ATOM   1721 HG11 VAL A 122       9.243  24.100  28.113  1.00 39.68           H
ATOM   1722 HG12 VAL A 122       8.416  23.676  29.623  1.00 39.68           H
ATOM   1723 HG13 VAL A 122       7.540  24.534  28.365  1.00 39.68           H
ATOM   1724 HG21 VAL A 122       9.535  26.625  27.576  1.00 54.37           H
ATOM   1725 HG22 VAL A 122       7.857  26.972  28.033  1.00 54.37           H
ATOM   1726 HG23 VAL A 122       9.194  27.814  28.846  1.00 54.37           H
ATOM   1727  N   THR A 123       6.271  27.680  30.444  1.00 39.38           N
ATOM   1728  CA  THR A 123       4.989  28.195  30.006  1.00 43.66           C
ATOM   1729  C   THR A 123       5.172  28.736  28.601  1.00 42.18           C
ATOM   1730  O   THR A 123       6.228  29.277  28.297  1.00 42.54           O
ATOM   1731  CB  THR A 123       4.526  29.274  30.991  1.00 41.71           C
ATOM   1732  OG1 THR A 123       4.265  28.663  32.229  1.00 52.65           O
ATOM   1733  CG2 THR A 123       3.236  29.972  30.565  1.00 51.78           C
ATOM   1734  H   THR A 123       6.974  28.364  30.681  1.00 47.26           H
ATOM   1735  HA  THR A 123       4.263  27.389  30.022  1.00 52.39           H
ATOM   1736  HB  THR A 123       5.312  30.017  31.112  1.00 50.05           H
ATOM   1737  HG1 THR A 123       4.650  29.206  32.922  1.00 63.18           H
ATOM   1738 HG21 THR A 123       2.935  30.670  31.346  1.00 62.13           H
ATOM   1739 HG22 THR A 123       3.381  30.522  29.635  1.00 62.13           H
ATOM   1740 HG23 THR A 123       2.453  29.224  30.445  1.00 62.13           H
ATOM   1741  N   PHE A 124       4.161  28.598  27.745  1.00 38.39           N
ATOM   1742  CA  PHE A 124       4.269  28.973  26.345  1.00 44.99           C
ATOM   1743  C   PHE A 124       2.895  29.098  25.691  1.00 46.27           C
ATOM   1744  O   PHE A 124       1.935  28.493  26.163  1.00 47.32           O
ATOM   1745  CB  PHE A 124       5.092  27.903  25.626  1.00 45.37           C
ATOM   1746  CG  PHE A 124       4.437  26.526  25.522  1.00 50.03           C
ATOM   1747  CD1 PHE A 124       4.693  25.568  26.517  1.00 50.82           C
ATOM   1748  CD2 PHE A 124       3.609  26.174  24.436  1.00 48.36           C
ATOM   1749  CE1 PHE A 124       4.185  24.268  26.393  1.00 47.17           C
ATOM   1750  CE2 PHE A 124       3.107  24.868  24.312  1.00 44.71           C
ATOM   1751  CZ  PHE A 124       3.414  23.904  25.281  1.00 48.38           C
ATOM   1752  H   PHE A 124       3.330  28.102  28.038  1.00 46.07           H
ATOM   1753  HA  PHE A 124       4.783  29.933  26.261  1.00 53.99           H
ATOM   1754  HB2 PHE A 124       5.313  28.284  24.639  1.00 54.45           H
ATOM   1755  HB3 PHE A 124       6.051  27.794  26.131  1.00 54.45           H
ATOM   1756  HD1 PHE A 124       5.305  25.820  27.371  1.00 60.98           H
ATOM   1757  HD2 PHE A 124       3.346  26.902  23.687  1.00 58.03           H
ATOM   1758  HE1 PHE A 124       4.410  23.548  27.150  1.00 56.61           H
ATOM   1759  HE2 PHE A 124       2.499  24.600  23.463  1.00 53.65           H
ATOM   1760  HZ  PHE A 124       3.037  22.897  25.186  1.00 58.05           H
ATOM   1761  N   LYS A 125       2.828  29.857  24.590  1.00 44.66           N
ATOM   1762  CA  LYS A 125       1.660  29.987  23.720  1.00 54.11           C
ATOM   1763  C   LYS A 125       1.851  29.165  22.445  1.00 53.06           C
ATOM   1764  O   LYS A 125       2.873  29.274  21.771  1.00 55.65           O
ATOM   1765  CB  LYS A 125       1.406  31.456  23.357  1.00 55.28           C
ATOM   1766  CG  LYS A 125       0.852  32.263  24.545  1.00 64.30           C
ATOM   1767  CD  LYS A 125       0.418  33.664  24.078  1.00 64.38           C
ATOM   1768  CE  LYS A 125       0.057  34.569  25.262  1.00 64.99           C
ATOM   1769  NZ  LYS A 125      -0.163  35.965  24.831  1.00 65.42           N1+
ATOM   1770  H   LYS A 125       3.683  30.295  24.266  1.00 53.59           H
ATOM   1771  HA  LYS A 125       0.778  29.615  24.234  1.00 64.93           H
ATOM   1772  HB2 LYS A 125       2.327  31.908  22.983  1.00 66.34           H
ATOM   1773  HB3 LYS A 125       0.666  31.488  22.555  1.00 66.34           H
ATOM   1774  HG2 LYS A 125      -0.016  31.744  24.957  1.00 77.16           H
ATOM   1775  HG3 LYS A 125       1.615  32.343  25.322  1.00 77.16           H
ATOM   1776  HD2 LYS A 125       1.223  34.110  23.498  1.00 77.25           H
ATOM   1777  HD3 LYS A 125      -0.453  33.577  23.430  1.00 77.25           H
ATOM   1778  HE2 LYS A 125      -0.847  34.188  25.740  1.00 77.99           H
ATOM   1779  HE3 LYS A 125       0.875  34.543  25.984  1.00 77.99           H
ATOM   1780  HZ1 LYS A 125      -0.439  36.535  25.618  1.00 78.51           H
ATOM   1781  HZ2 LYS A 125       0.688  36.336  24.431  1.00 78.51           H
ATOM   1782  HZ3 LYS A 125      -0.892  35.993  24.129  1.00 78.51           H
ATOM   1783  N   SER A 126       0.828  28.376  22.119  1.00 55.18           N
ATOM   1784  CA  SER A 126       0.739  27.547  20.925  1.00 57.99           C
ATOM   1785  C   SER A 126       0.953  28.381  19.654  1.00 60.87           C
ATOM   1786  O   SER A 126       0.310  29.417  19.476  1.00 54.42           O
ATOM   1787  CB  SER A 126      -0.662  26.918  20.923  1.00 57.63           C
ATOM   1788  OG  SER A 126      -0.811  26.076  19.809  1.00 53.09           O
ATOM   1789  H   SER A 126       0.028  28.374  22.733  1.00 66.22           H
ATOM   1790  HA  SER A 126       1.483  26.751  20.985  1.00 69.59           H
ATOM   1791  HB2 SER A 126      -0.802  26.335  21.832  1.00 69.16           H
ATOM   1792  HB3 SER A 126      -1.422  27.701  20.886  1.00 69.16           H
ATOM   1793  HG  SER A 126      -1.690  25.686  19.830  1.00 63.71           H
ATOM   1794  N   HIS A 127       1.805  27.889  18.744  1.00 57.64           N
ATOM   1795  CA  HIS A 127       1.978  28.463  17.405  1.00 60.22           C
ATOM   1796  C   HIS A 127       0.747  28.264  16.492  1.00 60.21           C
ATOM   1797  O   HIS A 127       0.752  28.764  15.370  1.00 64.29           O
ATOM   1798  CB  HIS A 127       3.258  27.905  16.764  1.00 64.30           C
ATOM   1799  CG  HIS A 127       3.221  26.428  16.432  1.00 65.36           C
ATOM   1800  ND1 HIS A 127       3.170  25.386  17.360  1.00 58.28           N
ATOM   1801  CD2 HIS A 127       3.258  25.893  15.173  1.00 67.05           C
ATOM   1802  CE1 HIS A 127       3.162  24.253  16.637  1.00 64.33           C
ATOM   1803  NE2 HIS A 127       3.216  24.525  15.323  1.00 61.05           N
ATOM   1804  H   HIS A 127       2.310  27.038  18.949  1.00 69.17           H
ATOM   1805  HA  HIS A 127       2.126  29.538  17.520  1.00 72.27           H
ATOM   1806  HB2 HIS A 127       4.091  28.085  17.443  1.00 77.16           H
ATOM   1807  HB3 HIS A 127       3.455  28.463  15.847  1.00 77.16           H
ATOM   1808  HD2 HIS A 127       3.315  26.444  14.245  1.00 80.46           H
ATOM   1809  HE1 HIS A 127       3.054  23.262  17.055  1.00 77.19           H
ATOM   1810  HE2 HIS A 127       3.182  23.849  14.575  1.00 73.26           H
ATOM   1811  N   LEU A 128      -0.278  27.532  16.968  1.00 65.19           N
ATOM   1812  CA  LEU A 128      -1.605  27.356  16.372  1.00 67.90           C
ATOM   1813  C   LEU A 128      -2.558  28.403  16.997  1.00 69.50           C
ATOM   1814  O   LEU A 128      -2.697  29.502  16.468  1.00 74.89           O
ATOM   1815  CB  LEU A 128      -2.131  25.906  16.592  1.00 66.85           C
ATOM   1816  CG  LEU A 128      -1.418  24.727  15.892  1.00 65.65           C
ATOM   1817  CD1 LEU A 128      -0.017  24.456  16.439  1.00 64.45           C
ATOM   1818  CD2 LEU A 128      -2.235  23.437  16.079  1.00 58.82           C
ATOM   1819  H   LEU A 128      -0.166  27.146  17.894  1.00 78.23           H
ATOM   1820  HA  LEU A 128      -1.552  27.537  15.297  1.00 81.47           H
ATOM   1821  HB2 LEU A 128      -2.160  25.688  17.658  1.00 80.22           H
ATOM   1822  HB3 LEU A 128      -3.165  25.904  16.242  1.00 80.22           H
ATOM   1823  HG  LEU A 128      -1.332  24.952  14.828  1.00 78.78           H
ATOM   1824 HD11 LEU A 128       0.394  23.551  15.991  1.00 77.34           H
ATOM   1825 HD12 LEU A 128       0.631  25.284  16.175  1.00 77.34           H
ATOM   1826 HD13 LEU A 128      -0.051  24.343  17.521  1.00 77.34           H
ATOM   1827 HD21 LEU A 128      -1.736  22.615  15.570  1.00 70.58           H
ATOM   1828 HD22 LEU A 128      -2.321  23.193  17.139  1.00 70.58           H
ATOM   1829 HD23 LEU A 128      -3.231  23.560  15.655  1.00 70.58           H
ATOM   1830  N   ASP A 129      -3.184  28.066  18.135  1.00 74.13           N
ATOM   1831  CA  ASP A 129      -4.290  28.783  18.770  1.00 69.66           C
ATOM   1832  C   ASP A 129      -3.881  30.062  19.519  1.00 74.41           C
ATOM   1833  O   ASP A 129      -4.762  30.803  19.956  1.00 75.35           O
ATOM   1834  CB  ASP A 129      -4.981  27.834  19.763  1.00 71.04           C
ATOM   1835  CG  ASP A 129      -5.486  26.563  19.082  1.00 79.61           C
ATOM   1836  OD1 ASP A 129      -4.687  25.600  19.007  1.00 79.06           O
ATOM   1837  OD2 ASP A 129      -6.662  26.573  18.656  1.00 77.94           O1-
ATOM   1838  H   ASP A 129      -3.011  27.141  18.501  1.00 88.96           H
ATOM   1839  HA  ASP A 129      -5.014  29.050  17.999  1.00 83.59           H
ATOM   1840  HB2 ASP A 129      -4.236  27.563  20.507  1.00 85.24           H
ATOM   1841  HB3 ASP A 129      -5.824  28.364  20.209  1.00 85.24           H
ATOM   1842  N   GLY A 130      -2.581  30.265  19.794  1.00 74.56           N
ATOM   1843  CA  GLY A 130      -2.107  31.255  20.762  1.00 69.06           C
ATOM   1844  C   GLY A 130      -2.432  30.886  22.224  1.00 72.24           C
ATOM   1845  O   GLY A 130      -2.110  31.652  23.130  1.00 73.79           O
ATOM   1846  H   GLY A 130      -1.892  29.655  19.373  1.00 89.47           H
ATOM   1847  HA2 GLY A 130      -1.026  31.350  20.660  1.00 82.88           H
ATOM   1848  HA3 GLY A 130      -2.577  32.212  20.539  1.00 82.88           H
ATOM   1849  N   SER A 131      -3.051  29.721  22.469  1.00 73.02           N
ATOM   1850  CA  SER A 131      -3.444  29.228  23.788  1.00 75.02           C
ATOM   1851  C   SER A 131      -2.229  28.888  24.665  1.00 68.23           C
ATOM   1852  O   SER A 131      -1.255  28.322  24.170  1.00 66.39           O
ATOM   1853  CB  SER A 131      -4.350  27.999  23.604  1.00 77.26           C
ATOM   1854  OG  SER A 131      -3.689  26.958  22.903  1.00 71.05           O
ATOM   1855  H   SER A 131      -3.302  29.144  21.679  1.00 87.62           H
ATOM   1856  HA  SER A 131      -4.037  29.997  24.287  1.00 90.03           H
ATOM   1857  HB2 SER A 131      -4.655  27.630  24.584  1.00 92.71           H
ATOM   1858  HB3 SER A 131      -5.243  28.294  23.049  1.00 92.71           H
ATOM   1859  HG  SER A 131      -2.921  26.701  23.416  1.00 85.26           H
ATOM   1860  N   ARG A 132      -2.299  29.205  25.969  1.00 71.61           N
ATOM   1861  CA  ARG A 132      -1.212  28.969  26.925  1.00 68.30           C
ATOM   1862  C   ARG A 132      -1.246  27.525  27.449  1.00 70.73           C
ATOM   1863  O   ARG A 132      -2.313  26.943  27.641  1.00 69.61           O
ATOM   1864  CB  ARG A 132      -1.262  30.010  28.059  1.00 74.13           C
ATOM   1865  CG  ARG A 132      -0.026  29.974  28.989  1.00 76.06           C
ATOM   1866  CD  ARG A 132      -0.300  30.616  30.356  1.00 80.06           C
ATOM   1867  NE  ARG A 132      -0.385  32.081  30.265  1.00 86.03           N
ATOM   1868  CZ  ARG A 132      -0.726  32.899  31.270  1.00 84.40           C
ATOM   1869  NH1 ARG A 132      -0.883  32.452  32.519  1.00 80.87           N
ATOM   1870  NH2 ARG A 132      -0.918  34.191  31.009  1.00 83.15           N1+
ATOM   1871  H   ARG A 132      -3.144  29.633  26.319  1.00 85.93           H
ATOM   1872  HA  ARG A 132      -0.278  29.134  26.398  1.00 81.96           H
ATOM   1873  HB2 ARG A 132      -1.299  31.002  27.605  1.00 88.95           H
ATOM   1874  HB3 ARG A 132      -2.173  29.867  28.643  1.00 88.95           H
ATOM   1875  HG2 ARG A 132       0.248  28.946  29.210  1.00 91.27           H
ATOM   1876  HG3 ARG A 132       0.824  30.453  28.499  1.00 91.27           H
ATOM   1877  HD2 ARG A 132      -1.213  30.209  30.796  1.00 96.07           H
ATOM   1878  HD3 ARG A 132       0.530  30.362  31.015  1.00 96.07           H
ATOM   1879  HE  ARG A 132      -0.291  32.482  29.345  1.00103.23           H
ATOM   1880 HH11 ARG A 132      -0.743  31.474  32.726  1.00 97.04           H
ATOM   1881 HH12 ARG A 132      -1.149  33.086  33.259  1.00 97.04           H
ATOM   1882 HH21 ARG A 132      -0.810  34.540  30.069  1.00 99.77           H
ATOM   1883 HH22 ARG A 132      -1.186  34.822  31.750  1.00 99.77           H
ATOM   1884  N   HIS A 133      -0.050  26.974  27.676  1.00 68.84           N
ATOM   1885  CA  HIS A 133       0.228  25.681  28.292  1.00 63.95           C
ATOM   1886  C   HIS A 133       1.456  25.838  29.205  1.00 60.94           C
ATOM   1887  O   HIS A 133       2.363  26.598  28.876  1.00 50.59           O
ATOM   1888  CB  HIS A 133       0.505  24.667  27.167  1.00 64.17           C
ATOM   1889  CG  HIS A 133      -0.614  24.540  26.153  1.00 69.09           C
ATOM   1890  ND1 HIS A 133      -1.832  23.910  26.344  1.00 72.13           N1+
ATOM   1891  CD2 HIS A 133      -0.634  25.093  24.901  1.00 67.71           C
ATOM   1892  CE1 HIS A 133      -2.570  24.072  25.229  1.00 67.16           C
ATOM   1893  NE2 HIS A 133      -1.862  24.790  24.339  1.00 62.63           N
ATOM   1894  H   HIS A 133       0.764  27.530  27.447  1.00 82.61           H
ATOM   1895  HA  HIS A 133      -0.623  25.345  28.885  1.00 76.74           H
ATOM   1896  HB2 HIS A 133       0.703  23.688  27.606  1.00 77.00           H
ATOM   1897  HB3 HIS A 133       1.402  24.988  26.641  1.00 77.00           H
ATOM   1898  HD1 HIS A 133      -2.123  23.421  27.183  1.00 86.56           H
ATOM   1899  HD2 HIS A 133       0.155  25.680  24.452  1.00 81.26           H
ATOM   1900  HE1 HIS A 133      -3.568  23.684  25.074  1.00 80.59           H
ATOM   1901  HE2 HIS A 133      -2.161  25.021  23.400  1.00 75.15           H
ATOM   1902  N   MET A 134       1.475  25.121  30.335  1.00 58.23           N
ATOM   1903  CA  MET A 134       2.674  24.853  31.134  1.00 49.07           C
ATOM   1904  C   MET A 134       3.027  23.391  30.910  1.00 52.13           C
ATOM   1905  O   MET A 134       2.164  22.518  31.000  1.00 60.24           O
ATOM   1906  CB  MET A 134       2.490  25.240  32.626  1.00 55.14           C
ATOM   1907  CG  MET A 134       3.471  24.644  33.668  1.00 57.29           C
ATOM   1908  SD  MET A 134       5.273  24.988  33.618  1.00 57.12           S
ATOM   1909  CE  MET A 134       5.490  26.426  34.705  1.00 46.56           C
ATOM   1910  H   MET A 134       0.679  24.535  30.535  1.00 69.88           H
ATOM   1911  HA  MET A 134       3.496  25.460  30.761  1.00 58.89           H
ATOM   1912  HB2 MET A 134       2.546  26.327  32.701  1.00 66.17           H
ATOM   1913  HB3 MET A 134       1.484  24.947  32.932  1.00 66.17           H
ATOM   1914  HG2 MET A 134       3.120  24.976  34.646  1.00 68.75           H
ATOM   1915  HG3 MET A 134       3.360  23.563  33.655  1.00 68.75           H
ATOM   1916  HE1 MET A 134       6.539  26.723  34.697  1.00 55.87           H
ATOM   1917  HE2 MET A 134       4.875  27.251  34.350  1.00 55.87           H
ATOM   1918  HE3 MET A 134       5.198  26.165  35.723  1.00 55.87           H
ATOM   1919  N   LEU A 135       4.301  23.155  30.600  1.00 36.12           N
ATOM   1920  CA  LEU A 135       4.928  21.857  30.487  1.00 27.04           C
ATOM   1921  C   LEU A 135       6.079  21.799  31.490  1.00 29.95           C
ATOM   1922  O   LEU A 135       6.907  22.693  31.557  1.00 24.98           O
ATOM   1923  CB  LEU A 135       5.372  21.737  29.027  1.00 36.04           C
ATOM   1924  CG  LEU A 135       5.793  20.364  28.519  1.00 37.01           C
ATOM   1925  CD1 LEU A 135       4.654  19.352  28.691  1.00 29.17           C
ATOM   1926  CD2 LEU A 135       6.138  20.523  27.026  1.00 22.63           C
ATOM   1927  H   LEU A 135       4.919  23.948  30.501  1.00 43.35           H
ATOM   1928  HA  LEU A 135       4.206  21.076  30.720  1.00 32.45           H
ATOM   1929  HB2 LEU A 135       4.506  22.010  28.433  1.00 43.25           H
ATOM   1930  HB3 LEU A 135       6.174  22.452  28.839  1.00 43.25           H
ATOM   1931  HG  LEU A 135       6.666  20.029  29.078  1.00 44.42           H
ATOM   1932 HD11 LEU A 135       4.940  18.406  28.231  1.00 35.01           H
ATOM   1933 HD12 LEU A 135       4.485  19.158  29.749  1.00 35.01           H
ATOM   1934 HD13 LEU A 135       3.737  19.727  28.237  1.00 35.01           H
ATOM   1935 HD21 LEU A 135       6.408  19.552  26.613  1.00 27.15           H
ATOM   1936 HD22 LEU A 135       5.292  20.933  26.478  1.00 27.15           H
ATOM   1937 HD23 LEU A 135       6.987  21.192  26.912  1.00 27.15           H
ATOM   1938  N   SER A 136       6.109  20.743  32.293  1.00 30.07           N
ATOM   1939  CA  SER A 136       7.070  20.477  33.351  1.00 29.80           C
ATOM   1940  C   SER A 136       7.568  19.051  33.193  1.00 27.61           C
ATOM   1941  O   SER A 136       6.976  18.310  32.407  1.00 29.10           O
ATOM   1942  CB  SER A 136       6.322  20.647  34.684  1.00 26.03           C
ATOM   1943  OG  SER A 136       5.187  19.799  34.758  1.00 25.37           O
ATOM   1944  H   SER A 136       5.397  20.040  32.178  1.00 36.09           H
ATOM   1945  HA  SER A 136       7.918  21.161  33.310  1.00 35.76           H
ATOM   1946  HB2 SER A 136       6.990  20.403  35.506  1.00 31.23           H
ATOM   1947  HB3 SER A 136       6.006  21.682  34.798  1.00 31.23           H
ATOM   1948  HG  SER A 136       4.938  19.711  35.684  1.00 30.44           H
ATOM   1949  N   PRO A 137       8.592  18.609  33.944  1.00 27.64           N
ATOM   1950  CA  PRO A 137       8.925  17.194  33.973  1.00 26.43           C
ATOM   1951  C   PRO A 137       7.713  16.292  34.234  1.00 28.46           C
ATOM   1952  O   PRO A 137       7.485  15.351  33.480  1.00 19.08           O
ATOM   1953  CB  PRO A 137      10.007  17.047  35.041  1.00 27.87           C
ATOM   1954  CG  PRO A 137      10.640  18.437  35.118  1.00 23.47           C
ATOM   1955  CD  PRO A 137       9.458  19.365  34.835  1.00 24.87           C
ATOM   1956  HA  PRO A 137       9.365  16.933  33.024  1.00 31.72           H
ATOM   1957  HB2 PRO A 137       9.502  16.860  35.989  1.00 33.44           H
ATOM   1958  HB3 PRO A 137      10.729  16.258  34.842  1.00 33.44           H
ATOM   1959  HG2 PRO A 137      11.041  18.636  36.109  1.00 28.17           H
ATOM   1960  HG3 PRO A 137      11.420  18.529  34.367  1.00 28.17           H
ATOM   1961  HD2 PRO A 137       8.931  19.555  35.765  1.00 29.85           H
ATOM   1962  HD3 PRO A 137       9.832  20.276  34.368  1.00 29.85           H
ATOM   1963  N   GLU A 138       6.865  16.647  35.195  1.00 26.60           N
ATOM   1964  CA  GLU A 138       5.712  15.844  35.576  1.00 23.82           C
ATOM   1965  C   GLU A 138       4.655  15.792  34.466  1.00 20.39           C
ATOM   1966  O   GLU A 138       4.141  14.718  34.154  1.00 19.09           O
ATOM   1967  CB  GLU A 138       5.111  16.341  36.901  1.00 22.48           C
ATOM   1968  CG  GLU A 138       6.075  16.190  38.088  1.00 19.01           C
ATOM   1969  CD  GLU A 138       7.182  17.255  38.197  1.00 23.77           C
ATOM   1970  OE1 GLU A 138       8.161  16.982  38.917  1.00 22.43           O
ATOM   1971  OE2 GLU A 138       7.066  18.317  37.552  1.00 20.63           O1-
ATOM   1972  H   GLU A 138       7.080  17.458  35.760  1.00 31.92           H
ATOM   1973  HA  GLU A 138       6.066  14.826  35.747  1.00 28.58           H
ATOM   1974  HB2 GLU A 138       4.809  17.383  36.799  1.00 26.98           H
ATOM   1975  HB3 GLU A 138       4.214  15.756  37.114  1.00 26.98           H
ATOM   1976  HG2 GLU A 138       5.485  16.257  39.000  1.00 22.82           H
ATOM   1977  HG3 GLU A 138       6.510  15.192  38.121  1.00 22.82           H
ATOM   1978  N   ARG A 139       4.319  16.935  33.866  1.00 23.13           N
ATOM   1979  CA  ARG A 139       3.314  17.008  32.819  1.00 20.80           C
ATOM   1980  C   ARG A 139       3.774  16.329  31.536  1.00 21.61           C
ATOM   1981  O   ARG A 139       2.946  15.767  30.825  1.00 18.68           O
ATOM   1982  CB  ARG A 139       2.920  18.468  32.580  1.00 26.34           C
ATOM   1983  CG  ARG A 139       1.905  18.685  31.442  1.00 23.96           C
ATOM   1984  CD  ARG A 139       0.576  17.962  31.699  1.00 30.28           C
ATOM   1985  NE  ARG A 139      -0.368  18.166  30.579  1.00 28.19           N
ATOM   1986  CZ  ARG A 139      -1.446  17.418  30.325  1.00 22.91           C
ATOM   1987  NH1 ARG A 139      -1.798  16.436  31.146  1.00 26.84           N
ATOM   1988  NH2 ARG A 139      -2.185  17.641  29.234  1.00 24.70           N1+
ATOM   1989  H   ARG A 139       4.786  17.789  34.142  1.00 27.76           H
ATOM   1990  HA  ARG A 139       2.432  16.473  33.174  1.00 24.96           H
ATOM   1991  HB2 ARG A 139       2.512  18.872  33.505  1.00 31.61           H
ATOM   1992  HB3 ARG A 139       3.818  19.033  32.337  1.00 31.61           H
ATOM   1993  HG2 ARG A 139       1.709  19.753  31.354  1.00 28.75           H
ATOM   1994  HG3 ARG A 139       2.325  18.350  30.496  1.00 28.75           H
ATOM   1995  HD2 ARG A 139       0.760  16.894  31.823  1.00 36.34           H
ATOM   1996  HD3 ARG A 139       0.132  18.342  32.619  1.00 36.34           H
ATOM   1997  HE  ARG A 139      -0.151  18.908  29.931  1.00 33.82           H
ATOM   1998 HH11 ARG A 139      -1.259  16.237  31.980  1.00 32.20           H
ATOM   1999 HH12 ARG A 139      -2.623  15.888  30.941  1.00 32.20           H
ATOM   2000 HH21 ARG A 139      -1.941  18.370  28.583  1.00 29.64           H
ATOM   2001 HH22 ARG A 139      -3.001  17.064  29.062  1.00 29.64           H
ATOM   2002  N   SER A 140       5.072  16.404  31.233  1.00 18.85           N
ATOM   2003  CA  SER A 140       5.662  15.778  30.056  1.00 20.48           C
ATOM   2004  C   SER A 140       5.549  14.260  30.174  1.00 17.24           C
ATOM   2005  O   SER A 140       5.092  13.628  29.235  1.00 17.67           O
ATOM   2006  CB  SER A 140       7.121  16.187  29.908  1.00 16.42           C
ATOM   2007  OG  SER A 140       7.680  15.462  28.847  1.00 19.35           O
ATOM   2008  H   SER A 140       5.695  16.876  31.874  1.00 22.62           H
ATOM   2009  HA  SER A 140       5.120  16.118  29.173  1.00 24.58           H
ATOM   2010  HB2 SER A 140       7.199  17.254  29.699  1.00 19.71           H
ATOM   2011  HB3 SER A 140       7.661  15.952  30.827  1.00 19.71           H
ATOM   2012  HG  SER A 140       7.440  15.889  28.018  1.00 23.22           H
ATOM   2013  N   ILE A 141       5.964  13.700  31.317  1.00 17.68           N
ATOM   2014  CA  ILE A 141       5.877  12.279  31.578  1.00 15.46           C
ATOM   2015  C   ILE A 141       4.410  11.816  31.510  1.00 20.26           C
ATOM   2016  O   ILE A 141       4.153  10.761  30.938  1.00 20.01           O
ATOM   2017  CB  ILE A 141       6.576  11.959  32.914  1.00 18.84           C
ATOM   2018  CG1 ILE A 141       8.099  12.204  32.910  1.00 21.98           C
ATOM   2019  CG2 ILE A 141       6.248  10.525  33.376  1.00 20.70           C
ATOM   2020  CD1 ILE A 141       8.928  11.469  31.852  1.00 25.00           C
ATOM   2021  H   ILE A 141       6.339  14.290  32.048  1.00 21.22           H
ATOM   2022  HA  ILE A 141       6.406  11.757  30.783  1.00 18.56           H
ATOM   2023  HB  ILE A 141       6.152  12.629  33.663  1.00 22.60           H
ATOM   2024 HG12 ILE A 141       8.302  13.258  32.769  1.00 26.37           H
ATOM   2025 HG13 ILE A 141       8.483  11.930  33.889  1.00 26.37           H
ATOM   2026 HG21 ILE A 141       6.834  10.292  34.257  1.00 24.84           H
ATOM   2027 HG22 ILE A 141       5.195  10.448  33.649  1.00 24.84           H
ATOM   2028 HG23 ILE A 141       6.488   9.806  32.590  1.00 24.84           H
ATOM   2029 HD11 ILE A 141       9.973  11.742  31.958  1.00 30.00           H
ATOM   2030 HD12 ILE A 141       8.833  10.395  31.998  1.00 30.00           H
ATOM   2031 HD13 ILE A 141       8.610  11.755  30.851  1.00 30.00           H
ATOM   2032  N   GLU A 142       3.465  12.595  32.060  1.00 19.63           N
ATOM   2033  CA  GLU A 142       2.038  12.302  32.008  1.00 24.92           C
ATOM   2034  C   GLU A 142       1.513  12.261  30.564  1.00 18.67           C
ATOM   2035  O   GLU A 142       0.783  11.346  30.204  1.00 18.16           O
ATOM   2036  CB  GLU A 142       1.257  13.343  32.825  1.00 19.46           C
ATOM   2037  CG  GLU A 142      -0.227  12.983  32.965  1.00 26.05           C
ATOM   2038  CD  GLU A 142      -1.077  14.065  33.646  1.00 23.87           C
ATOM   2039  OE1 GLU A 142      -0.718  15.258  33.530  1.00 26.38           O
ATOM   2040  OE2 GLU A 142      -2.109  13.680  34.233  1.00 33.40           O1-
ATOM   2041  H   GLU A 142       3.745  13.444  32.531  1.00 23.55           H
ATOM   2042  HA  GLU A 142       1.885  11.322  32.464  1.00 29.90           H
ATOM   2043  HB2 GLU A 142       1.687  13.413  33.824  1.00 23.35           H
ATOM   2044  HB3 GLU A 142       1.352  14.313  32.338  1.00 23.35           H
ATOM   2045  HG2 GLU A 142      -0.645  12.861  31.964  1.00 31.26           H
ATOM   2046  HG3 GLU A 142      -0.358  12.028  33.474  1.00 31.26           H
ATOM   2047  N   ILE A 143       1.856  13.255  29.740  1.00 20.82           N
ATOM   2048  CA  ILE A 143       1.468  13.297  28.344  1.00 21.18           C
ATOM   2049  C   ILE A 143       2.017  12.063  27.613  1.00 19.02           C
ATOM   2050  O   ILE A 143       1.276  11.429  26.883  1.00 16.49           O
ATOM   2051  CB  ILE A 143       1.905  14.629  27.704  1.00 14.72           C
ATOM   2052  CG1 ILE A 143       1.069  15.813  28.229  1.00 28.60           C
ATOM   2053  CG2 ILE A 143       1.798  14.488  26.178  1.00 21.01           C
ATOM   2054  CD1 ILE A 143       1.615  17.191  27.807  1.00 25.75           C
ATOM   2055  H   ILE A 143       2.443  14.001  30.090  1.00 24.98           H
ATOM   2056  HA  ILE A 143       0.379  13.249  28.296  1.00 25.41           H
ATOM   2057  HB  ILE A 143       2.955  14.795  27.955  1.00 17.66           H
ATOM   2058 HG12 ILE A 143       0.048  15.719  27.859  1.00 34.32           H
ATOM   2059 HG13 ILE A 143       1.014  15.780  29.314  1.00 34.32           H
ATOM   2060 HG21 ILE A 143       1.880  15.454  25.686  1.00 25.21           H
ATOM   2061 HG22 ILE A 143       2.602  13.850  25.805  1.00 25.21           H
ATOM   2062 HG23 ILE A 143       0.849  14.030  25.911  1.00 25.21           H
ATOM   2063 HD11 ILE A 143       1.067  17.982  28.314  1.00 30.90           H
ATOM   2064 HD12 ILE A 143       2.672  17.265  28.059  1.00 30.90           H
ATOM   2065 HD13 ILE A 143       1.488  17.338  26.740  1.00 30.90           H
ATOM   2066  N   GLN A 144       3.294  11.726  27.778  1.00 14.91           N
ATOM   2067  CA  GLN A 144       3.873  10.532  27.165  1.00 14.70           C
ATOM   2068  C   GLN A 144       3.130   9.260  27.599  1.00 16.47           C
ATOM   2069  O   GLN A 144       2.842   8.419  26.752  1.00 18.93           O
ATOM   2070  CB  GLN A 144       5.375  10.456  27.426  1.00 14.72           C
ATOM   2071  CG  GLN A 144       6.081  11.667  26.789  1.00 12.11           C
ATOM   2072  CD  GLN A 144       7.582  11.683  27.034  1.00 15.75           C
ATOM   2073  OE1 GLN A 144       8.312  10.863  26.494  1.00 15.98           O
ATOM   2074  NE2 GLN A 144       8.060  12.597  27.875  1.00 13.84           N
ATOM   2075  H   GLN A 144       3.876  12.286  28.386  1.00 17.89           H
ATOM   2076  HA  GLN A 144       3.745  10.636  26.087  1.00 17.64           H
ATOM   2077  HB2 GLN A 144       5.570  10.424  28.500  1.00 17.66           H
ATOM   2078  HB3 GLN A 144       5.763   9.541  26.979  1.00 17.66           H
ATOM   2079  HG2 GLN A 144       5.915  11.569  25.717  1.00 14.53           H
ATOM   2080  HG3 GLN A 144       5.651  12.600  27.135  1.00 14.53           H
ATOM   2081 HE21 GLN A 144       7.437  13.250  28.325  1.00 16.60           H
ATOM   2082 HE22 GLN A 144       9.052  12.625  28.059  1.00 16.60           H
ATOM   2083  N   HIS A 145       2.736   9.152  28.875  1.00 17.20           N
ATOM   2084  CA  HIS A 145       1.868   8.075  29.343  1.00 16.75           C
ATOM   2085  C   HIS A 145       0.522   8.043  28.623  1.00 17.63           C
ATOM   2086  O   HIS A 145       0.064   6.979  28.203  1.00 14.78           O
ATOM   2087  CB  HIS A 145       1.641   8.200  30.836  1.00 15.64           C
ATOM   2088  CG  HIS A 145       0.586   7.260  31.299  1.00 14.51           C
ATOM   2089  ND1 HIS A 145       0.742   5.878  31.353  1.00 20.12           N
ATOM   2090  CD2 HIS A 145      -0.653   7.605  31.749  1.00 19.96           C
ATOM   2091  CE1 HIS A 145      -0.417   5.412  31.832  1.00 27.85           C
ATOM   2092  NE2 HIS A 145      -1.266   6.423  32.098  1.00 26.78           N
ATOM   2093  H   HIS A 145       2.977   9.881  29.531  1.00 20.64           H
ATOM   2094  HA  HIS A 145       2.361   7.122  29.161  1.00 20.10           H
ATOM   2095  HB2 HIS A 145       1.349   9.207  31.107  1.00 18.77           H
ATOM   2096  HB3 HIS A 145       2.554   7.982  31.368  1.00 18.77           H
ATOM   2097  HD2 HIS A 145      -1.056   8.604  31.833  1.00 23.96           H
ATOM   2098  HE1 HIS A 145      -0.651   4.362  31.943  1.00 33.42           H
ATOM   2099  HE2 HIS A 145      -2.218   6.314  32.427  1.00 32.14           H
ATOM   2100  N   LEU A 146      -0.134   9.206  28.532  1.00 22.77           N
ATOM   2101  CA  LEU A 146      -1.449   9.354  27.932  1.00 21.09           C
ATOM   2102  C   LEU A 146      -1.402   8.939  26.460  1.00 22.02           C
ATOM   2103  O   LEU A 146      -2.337   8.332  25.959  1.00 19.87           O
ATOM   2104  CB  LEU A 146      -1.935  10.800  28.096  1.00 14.85           C
ATOM   2105  CG  LEU A 146      -2.496  11.169  29.471  1.00 16.80           C
ATOM   2106  CD1 LEU A 146      -2.655  12.692  29.581  1.00 18.03           C
ATOM   2107  CD2 LEU A 146      -3.858  10.527  29.748  1.00 22.22           C
ATOM   2108  H   LEU A 146       0.303  10.033  28.912  1.00 27.32           H
ATOM   2109  HA  LEU A 146      -2.135   8.683  28.447  1.00 25.31           H
ATOM   2110  HB2 LEU A 146      -1.095  11.461  27.895  1.00 17.82           H
ATOM   2111  HB3 LEU A 146      -2.693  11.004  27.339  1.00 17.82           H
ATOM   2112  HG  LEU A 146      -1.806  10.827  30.244  1.00 20.16           H
ATOM   2113 HD11 LEU A 146      -3.019  12.953  30.574  1.00 21.64           H
ATOM   2114 HD12 LEU A 146      -1.698  13.186  29.418  1.00 21.64           H
ATOM   2115 HD13 LEU A 146      -3.364  13.044  28.832  1.00 21.64           H
ATOM   2116 HD21 LEU A 146      -4.179  10.787  30.757  1.00 26.67           H
ATOM   2117 HD22 LEU A 146      -4.595  10.893  29.034  1.00 26.67           H
ATOM   2118 HD23 LEU A 146      -3.792   9.443  29.675  1.00 26.67           H
ATOM   2119  N   LEU A 147      -0.302   9.237  25.768  1.00 20.27           N
ATOM   2120  CA  LEU A 147      -0.076   8.772  24.402  1.00 15.29           C
ATOM   2121  C   LEU A 147       0.193   7.268  24.327  1.00 17.45           C
ATOM   2122  O   LEU A 147       0.010   6.668  23.264  1.00 19.48           O
ATOM   2123  CB  LEU A 147       1.099   9.544  23.804  1.00 15.41           C
ATOM   2124  CG  LEU A 147       0.884  11.056  23.646  1.00 16.60           C
ATOM   2125  CD1 LEU A 147       2.213  11.664  23.181  1.00 22.30           C
ATOM   2126  CD2 LEU A 147      -0.246  11.349  22.659  1.00 21.05           C
ATOM   2127  H   LEU A 147       0.443   9.738  26.234  1.00 24.33           H
ATOM   2128  HA  LEU A 147      -0.972   8.973  23.815  1.00 18.35           H
ATOM   2129  HB2 LEU A 147       1.973   9.380  24.433  1.00 18.49           H
ATOM   2130  HB3 LEU A 147       1.320   9.120  22.823  1.00 18.49           H
ATOM   2131  HG  LEU A 147       0.604  11.501  24.594  1.00 19.92           H
ATOM   2132 HD11 LEU A 147       2.104  12.738  23.041  1.00 26.76           H
ATOM   2133 HD12 LEU A 147       2.979  11.485  23.936  1.00 26.76           H
ATOM   2134 HD13 LEU A 147       2.528  11.205  22.244  1.00 26.76           H
ATOM   2135 HD21 LEU A 147      -0.283  12.419  22.457  1.00 25.26           H
ATOM   2136 HD22 LEU A 147      -0.078  10.807  21.729  1.00 25.26           H
ATOM   2137 HD23 LEU A 147      -1.203  11.052  23.086  1.00 25.26           H
ATOM   2138  N   GLY A 148       0.653   6.653  25.421  1.00 14.76           N
ATOM   2139  CA  GLY A 148       1.009   5.231  25.478  1.00 14.60           C
ATOM   2140  C   GLY A 148       2.389   4.949  24.887  1.00 13.39           C
ATOM   2141  O   GLY A 148       2.619   3.874  24.337  1.00 16.74           O
ATOM   2142  H   GLY A 148       0.786   7.199  26.259  1.00 17.72           H
ATOM   2143  HA2 GLY A 148       1.013   4.912  26.520  1.00 17.53           H
ATOM   2144  HA3 GLY A 148       0.275   4.644  24.930  1.00 17.53           H
ATOM   2145  N   SER A 149       3.301   5.917  25.015  1.00 13.84           N
ATOM   2146  CA  SER A 149       4.679   5.797  24.573  1.00 14.00           C
ATOM   2147  C   SER A 149       5.353   4.571  25.220  1.00 17.03           C
ATOM   2148  O   SER A 149       5.206   4.340  26.423  1.00 17.02           O
ATOM   2149  CB  SER A 149       5.407   7.071  25.012  1.00 17.20           C
ATOM   2150  OG  SER A 149       6.775   6.949  24.724  1.00 27.60           O
ATOM   2151  H   SER A 149       3.040   6.767  25.497  1.00 16.61           H
ATOM   2152  HA  SER A 149       4.707   5.725  23.487  1.00 16.80           H
ATOM   2153  HB2 SER A 149       4.988   7.924  24.482  1.00 20.64           H
ATOM   2154  HB3 SER A 149       5.283   7.231  26.085  1.00 20.64           H
ATOM   2155  HG  SER A 149       7.183   7.816  24.820  1.00 33.12           H
ATOM   2156  N   ASP A 150       6.152   3.858  24.424  1.00 12.55           N
ATOM   2157  CA  ASP A 150       6.984   2.753  24.859  1.00 15.38           C
ATOM   2158  C   ASP A 150       8.335   3.222  25.404  1.00 18.64           C
ATOM   2159  O   ASP A 150       8.787   2.651  26.384  1.00 17.08           O
ATOM   2160  CB  ASP A 150       7.206   1.768  23.725  1.00 14.60           C
ATOM   2161  CG  ASP A 150       5.875   1.270  23.200  1.00 18.62           C
ATOM   2162  OD1 ASP A 150       5.440   1.782  22.155  1.00 14.15           O
ATOM   2163  OD2 ASP A 150       5.298   0.377  23.842  1.00 20.25           O1-
ATOM   2164  H   ASP A 150       6.272   4.153  23.466  1.00 15.06           H
ATOM   2165  HA  ASP A 150       6.449   2.224  25.651  1.00 18.46           H
ATOM   2166  HB2 ASP A 150       7.756   2.268  22.927  1.00 17.52           H
ATOM   2167  HB3 ASP A 150       7.760   0.925  24.137  1.00 17.52           H
ATOM   2168  N   ILE A 151       8.993   4.217  24.787  1.00 16.78           N
ATOM   2169  CA  ILE A 151      10.252   4.777  25.275  1.00 15.12           C
ATOM   2170  C   ILE A 151       9.948   6.247  25.518  1.00 19.01           C
ATOM   2171  O   ILE A 151       9.699   7.017  24.587  1.00 11.68           O
ATOM   2172  CB  ILE A 151      11.472   4.590  24.341  1.00 12.38           C
ATOM   2173  CG1 ILE A 151      11.896   3.153  23.919  1.00 16.31           C
ATOM   2174  CG2 ILE A 151      12.701   5.208  25.023  1.00 13.37           C
ATOM   2175  CD1 ILE A 151      10.886   2.570  22.938  1.00 34.98           C
ATOM   2176  H   ILE A 151       8.548   4.688  24.013  1.00 20.14           H
ATOM   2177  HA  ILE A 151      10.508   4.317  26.230  1.00 18.15           H
ATOM   2178  HB  ILE A 151      11.280   5.166  23.439  1.00 14.86           H
ATOM   2179 HG12 ILE A 151      12.864   3.165  23.409  1.00 19.58           H
ATOM   2180 HG13 ILE A 151      11.973   2.515  24.800  1.00 19.58           H
ATOM   2181 HG21 ILE A 151      13.593   5.047  24.420  1.00 16.04           H
ATOM   2182 HG22 ILE A 151      12.572   6.285  25.139  1.00 16.04           H
ATOM   2183 HG23 ILE A 151      12.847   4.755  26.006  1.00 16.04           H
ATOM   2184 HD11 ILE A 151      11.375   1.808  22.333  1.00 41.98           H
ATOM   2185 HD12 ILE A 151      10.051   2.136  23.478  1.00 41.98           H
ATOM   2186 HD13 ILE A 151      10.507   3.348  22.275  1.00 41.98           H
ATOM   2187  N   VAL A 152       9.949   6.616  26.799  1.00 17.03           N
ATOM   2188  CA  VAL A 152       9.669   7.961  27.297  1.00 14.86           C
ATOM   2189  C   VAL A 152      10.995   8.718  27.468  1.00 15.27           C
ATOM   2190  O   VAL A 152      11.923   8.182  28.059  1.00 17.16           O
ATOM   2191  CB  VAL A 152       8.930   7.819  28.645  1.00 18.00           C
ATOM   2192  CG1 VAL A 152       8.662   9.155  29.341  1.00 15.26           C
ATOM   2193  CG2 VAL A 152       7.594   7.095  28.433  1.00 15.41           C
ATOM   2194  H   VAL A 152      10.153   5.913  27.493  1.00 20.43           H
ATOM   2195  HA  VAL A 152       9.029   8.494  26.596  1.00 17.83           H
ATOM   2196  HB  VAL A 152       9.535   7.214  29.322  1.00 21.60           H
ATOM   2197 HG11 VAL A 152       8.260   8.958  30.334  1.00 18.31           H
ATOM   2198 HG12 VAL A 152       9.574   9.740  29.443  1.00 18.31           H
ATOM   2199 HG13 VAL A 152       7.937   9.733  28.778  1.00 18.31           H
ATOM   2200 HG21 VAL A 152       7.056   7.041  29.377  1.00 18.49           H
ATOM   2201 HG22 VAL A 152       6.993   7.635  27.703  1.00 18.49           H
ATOM   2202 HG23 VAL A 152       7.760   6.078  28.081  1.00 18.49           H
ATOM   2203  N   MET A 153      11.089   9.941  26.953  1.00 15.45           N
ATOM   2204  CA  MET A 153      12.259  10.801  27.103  1.00 18.62           C
ATOM   2205  C   MET A 153      12.059  11.686  28.340  1.00 20.35           C
ATOM   2206  O   MET A 153      10.991  12.271  28.527  1.00 18.42           O
ATOM   2207  CB  MET A 153      12.486  11.654  25.840  1.00 16.44           C
ATOM   2208  CG  MET A 153      12.845  10.847  24.585  1.00 16.20           C
ATOM   2209  SD  MET A 153      14.159   9.627  24.781  1.00 18.10           S
ATOM   2210  CE  MET A 153      15.515  10.742  25.247  1.00 16.15           C
ATOM   2211  H   MET A 153      10.282  10.327  26.480  1.00 18.54           H
ATOM   2212  HA  MET A 153      13.147  10.186  27.252  1.00 22.34           H
ATOM   2213  HB2 MET A 153      11.582  12.228  25.637  1.00 19.73           H
ATOM   2214  HB3 MET A 153      13.288  12.362  26.042  1.00 19.73           H
ATOM   2215  HG2 MET A 153      11.980  10.291  24.254  1.00 19.44           H
ATOM   2216  HG3 MET A 153      13.120  11.537  23.789  1.00 19.44           H
ATOM   2217  HE1 MET A 153      16.439  10.176  25.347  1.00 19.37           H
ATOM   2218  HE2 MET A 153      15.643  11.504  24.482  1.00 19.37           H
ATOM   2219  HE3 MET A 153      15.283  11.215  26.201  1.00 19.37           H
ATOM   2220  N   ALA A 154      13.088  11.790  29.186  1.00 20.27           N
ATOM   2221  CA  ALA A 154      13.096  12.738  30.284  1.00 17.98           C
ATOM   2222  C   ALA A 154      12.952  14.138  29.710  1.00 18.39           C
ATOM   2223  O   ALA A 154      13.422  14.443  28.612  1.00 15.22           O
ATOM   2224  CB  ALA A 154      14.384  12.603  31.094  1.00 23.46           C
ATOM   2225  H   ALA A 154      13.934  11.263  29.019  1.00 24.32           H
ATOM   2226  HA  ALA A 154      12.258  12.524  30.949  1.00 21.58           H
ATOM   2227  HB1 ALA A 154      14.382  13.323  31.912  1.00 28.15           H
ATOM   2228  HB2 ALA A 154      14.450  11.595  31.510  1.00 28.15           H
ATOM   2229  HB3 ALA A 154      15.241  12.800  30.447  1.00 28.15           H
ATOM   2230  N   PHE A 155      12.221  14.969  30.445  1.00 21.07           N
ATOM   2231  CA  PHE A 155      11.991  16.353  30.079  1.00 16.43           C
ATOM   2232  C   PHE A 155      13.207  17.176  30.491  1.00 28.01           C
ATOM   2233  O   PHE A 155      13.647  17.172  31.639  1.00 22.25           O
ATOM   2234  CB  PHE A 155      10.734  16.841  30.764  1.00 20.40           C
ATOM   2235  CG  PHE A 155      10.388  18.272  30.436  1.00 23.44           C
ATOM   2236  CD1 PHE A 155      10.807  19.303  31.293  1.00 27.06           C
ATOM   2237  CD2 PHE A 155       9.710  18.585  29.253  1.00 22.53           C
ATOM   2238  CE1 PHE A 155      10.491  20.637  31.013  1.00 20.53           C
ATOM   2239  CE2 PHE A 155       9.397  19.922  28.974  1.00 27.86           C
ATOM   2240  CZ  PHE A 155       9.776  20.944  29.860  1.00 19.24           C
ATOM   2241  H   PHE A 155      11.860  14.644  31.330  1.00 25.29           H
ATOM   2242  HA  PHE A 155      11.848  16.443  29.006  1.00 19.71           H
ATOM   2243  HB2 PHE A 155       9.902  16.198  30.488  1.00 24.48           H
ATOM   2244  HB3 PHE A 155      10.924  16.748  31.828  1.00 24.48           H
ATOM   2245  HD1 PHE A 155      11.375  19.067  32.177  1.00 32.48           H
ATOM   2246  HD2 PHE A 155       9.427  17.807  28.562  1.00 27.04           H
ATOM   2247  HE1 PHE A 155      10.790  21.424  31.685  1.00 24.64           H
ATOM   2248  HE2 PHE A 155       8.879  20.167  28.061  1.00 33.43           H
ATOM   2249  HZ  PHE A 155       9.566  21.967  29.630  1.00 23.09           H
ATOM   2250  N   ASP A 156      13.741  17.878  29.517  1.00 17.05           N
ATOM   2251  CA  ASP A 156      14.963  18.628  29.629  1.00 23.26           C
ATOM   2252  C   ASP A 156      14.756  19.991  28.931  1.00 26.83           C
ATOM   2253  O   ASP A 156      13.728  20.279  28.351  1.00 35.11           O
ATOM   2254  CB  ASP A 156      16.154  17.867  28.995  1.00 25.72           C
ATOM   2255  CG  ASP A 156      16.075  17.720  27.486  1.00 23.69           C
ATOM   2256  OD1 ASP A 156      15.012  17.838  26.854  1.00 26.10           O
ATOM   2257  OD2 ASP A 156      17.188  17.416  26.935  1.00 30.82           O1-
ATOM   2258  H   ASP A 156      13.328  17.812  28.605  1.00 20.47           H
ATOM   2259  HA  ASP A 156      15.247  18.826  30.695  1.00 27.91           H
ATOM   2260  HB2 ASP A 156      17.125  18.312  29.263  1.00 30.87           H
ATOM   2261  HB3 ASP A 156      16.178  16.836  29.405  1.00 30.87           H
ATOM   2262  N   GLU A 157      15.822  20.801  29.046  1.00 35.60           N
ATOM   2263  CA  GLU A 157      16.076  22.105  28.420  1.00 37.51           C
ATOM   2264  C   GLU A 157      17.245  21.903  27.428  1.00 45.65           C
ATOM   2265  O   GLU A 157      18.341  21.543  27.858  1.00 46.20           O
ATOM   2266  CB  GLU A 157      16.441  23.087  29.565  1.00 33.68           C
ATOM   2267  CG  GLU A 157      16.795  24.534  29.181  1.00 37.32           C
ATOM   2268  CD  GLU A 157      16.884  25.402  30.451  1.00 41.65           C
ATOM   2269  OE1 GLU A 157      15.840  25.938  30.890  1.00 44.10           O
ATOM   2270  OE2 GLU A 157      18.007  25.523  30.982  1.00 43.90           O1-
ATOM   2271  H   GLU A 157      16.611  20.433  29.563  1.00 42.72           H
ATOM   2272  HA  GLU A 157      15.184  22.454  27.897  1.00 45.01           H
ATOM   2273  HB2 GLU A 157      15.603  23.124  30.260  1.00 40.41           H
ATOM   2274  HB3 GLU A 157      17.288  22.673  30.114  1.00 40.41           H
ATOM   2275  HG2 GLU A 157      17.759  24.513  28.669  1.00 44.79           H
ATOM   2276  HG3 GLU A 157      16.002  24.913  28.535  1.00 44.79           H
ATOM   2277  N   CYS A 158      17.038  22.079  26.113  1.00 37.85           N
ATOM   2278  CA  CYS A 158      18.095  21.862  25.105  1.00 49.34           C
ATOM   2279  C   CYS A 158      18.950  23.133  24.981  1.00 55.53           C
ATOM   2280  O   CYS A 158      18.434  24.187  24.596  1.00 56.38           O
ATOM   2281  CB  CYS A 158      17.501  21.394  23.759  1.00 48.05           C
ATOM   2282  SG  CYS A 158      18.792  21.241  22.467  1.00 60.35           S
ATOM   2283  H   CYS A 158      16.130  22.381  25.790  1.00 45.42           H
ATOM   2284  HA  CYS A 158      18.736  21.049  25.452  1.00 59.20           H
ATOM   2285  HB2 CYS A 158      17.019  20.425  23.895  1.00 57.66           H
ATOM   2286  HB3 CYS A 158      16.752  22.113  23.425  1.00 57.66           H
ATOM   2287  HG  CYS A 158      18.004  20.741  21.513  1.00 72.42           H
ATOM   2288  N   THR A 159      20.242  23.028  25.339  1.00 54.15           N
ATOM   2289  CA  THR A 159      21.148  24.176  25.460  1.00 39.35           C
ATOM   2290  C   THR A 159      21.483  24.769  24.080  1.00 41.91           C
ATOM   2291  O   THR A 159      22.071  24.055  23.263  1.00 40.41           O
ATOM   2292  CB  THR A 159      22.442  23.734  26.169  1.00 46.23           C
ATOM   2293  OG1 THR A 159      22.153  23.104  27.397  1.00 40.56           O
ATOM   2294  CG2 THR A 159      23.369  24.927  26.442  1.00 45.87           C
ATOM   2295  H   THR A 159      20.600  22.122  25.607  1.00 64.99           H
ATOM   2296  HA  THR A 159      20.657  24.898  26.109  1.00 47.22           H
ATOM   2297  HB  THR A 159      22.968  23.023  25.532  1.00 55.48           H
ATOM   2298  HG1 THR A 159      22.868  22.843  27.753  1.00 48.67           H
ATOM   2299 HG21 THR A 159      24.273  24.569  26.934  1.00 55.05           H
ATOM   2300 HG22 THR A 159      23.652  25.405  25.505  1.00 55.05           H
ATOM   2301 HG23 THR A 159      22.874  25.646  27.095  1.00 55.05           H
ATOM   2302  N   PRO A 160      21.211  26.070  23.825  1.00 50.88           N
ATOM   2303  CA  PRO A 160      21.505  26.714  22.529  1.00 47.09           C
ATOM   2304  C   PRO A 160      22.996  26.740  22.152  1.00 39.41           C
ATOM   2305  O   PRO A 160      23.841  26.841  23.036  1.00 45.20           O
ATOM   2306  CB  PRO A 160      21.035  28.163  22.716  1.00 44.73           C
ATOM   2307  CG  PRO A 160      19.921  28.040  23.754  1.00 53.43           C
ATOM   2308  CD  PRO A 160      20.474  26.971  24.694  1.00 48.22           C
ATOM   2309  HA  PRO A 160      20.886  26.276  21.746  1.00 56.51           H
ATOM   2310  HB2 PRO A 160      21.851  28.734  23.164  1.00 53.68           H
ATOM   2311  HB3 PRO A 160      20.705  28.646  21.795  1.00 53.68           H
ATOM   2312  HG2 PRO A 160      19.778  28.973  24.303  1.00 64.12           H
ATOM   2313  HG3 PRO A 160      18.992  27.723  23.276  1.00 64.12           H
ATOM   2314  HD2 PRO A 160      21.150  27.420  25.423  1.00 57.86           H
ATOM   2315  HD3 PRO A 160      19.623  26.480  25.168  1.00 57.86           H
ATOM   2316  N   TYR A 161      23.323  26.689  20.849  1.00 42.73           N
ATOM   2317  CA  TYR A 161      24.710  26.703  20.371  1.00 40.27           C
ATOM   2318  C   TYR A 161      24.965  27.988  19.577  1.00 41.75           C
ATOM   2319  O   TYR A 161      24.198  28.288  18.660  1.00 43.26           O
ATOM   2320  CB  TYR A 161      25.031  25.456  19.524  1.00 46.99           C
ATOM   2321  CG  TYR A 161      26.465  25.385  19.003  1.00 34.42           C
ATOM   2322  CD1 TYR A 161      27.497  24.931  19.842  1.00 39.67           C
ATOM   2323  CD2 TYR A 161      26.781  25.789  17.692  1.00 41.33           C
ATOM   2324  CE1 TYR A 161      28.832  24.935  19.406  1.00 40.23           C
ATOM   2325  CE2 TYR A 161      28.120  25.791  17.244  1.00 34.98           C
ATOM   2326  CZ  TYR A 161      29.160  25.371  18.105  1.00 41.86           C
ATOM   2327  OH  TYR A 161      30.468  25.349  17.698  1.00 40.23           O
ATOM   2328  H   TYR A 161      22.591  26.643  20.154  1.00 51.28           H
ATOM   2329  HA  TYR A 161      25.368  26.650  21.232  1.00 48.33           H
ATOM   2330  HB2 TYR A 161      24.855  24.586  20.153  1.00 56.39           H
ATOM   2331  HB3 TYR A 161      24.348  25.416  18.675  1.00 56.39           H
ATOM   2332  HD1 TYR A 161      27.273  24.594  20.840  1.00 47.61           H
ATOM   2333  HD2 TYR A 161      25.993  26.110  17.026  1.00 49.60           H
ATOM   2334  HE1 TYR A 161      29.617  24.600  20.065  1.00 48.27           H
ATOM   2335  HE2 TYR A 161      28.346  26.109  16.237  1.00 41.98           H
ATOM   2336  HH  TYR A 161      30.569  25.405  16.746  1.00 48.28           H
ATOM   2337  N   PRO A 162      26.036  28.736  19.897  1.00 42.40           N
ATOM   2338  CA  PRO A 162      27.009  28.434  20.948  1.00 42.25           C
ATOM   2339  C   PRO A 162      26.496  28.787  22.367  1.00 36.77           C
ATOM   2340  O   PRO A 162      25.548  29.554  22.520  1.00 44.65           O
ATOM   2341  CB  PRO A 162      28.197  29.326  20.576  1.00 41.85           C
ATOM   2342  CG  PRO A 162      27.540  30.555  19.953  1.00 42.56           C
ATOM   2343  CD  PRO A 162      26.385  29.944  19.169  1.00 40.65           C
ATOM   2344  HA  PRO A 162      27.390  27.415  20.877  1.00 50.70           H
ATOM   2345  HB2 PRO A 162      28.864  29.571  21.404  1.00 50.22           H
ATOM   2346  HB3 PRO A 162      28.755  28.803  19.797  1.00 50.22           H
ATOM   2347  HG2 PRO A 162      27.198  31.241  20.729  1.00 51.08           H
ATOM   2348  HG3 PRO A 162      28.217  31.058  19.262  1.00 51.08           H
ATOM   2349  HD2 PRO A 162      25.558  30.653  19.147  1.00 48.79           H
ATOM   2350  HD3 PRO A 162      26.731  29.679  18.169  1.00 48.79           H
ATOM   2351  N   ALA A 163      27.133  28.212  23.398  1.00 37.02           N
ATOM   2352  CA  ALA A 163      26.863  28.448  24.818  1.00 37.77           C
ATOM   2353  C   ALA A 163      28.171  28.605  25.579  1.00 36.47           C
ATOM   2354  O   ALA A 163      29.093  27.796  25.466  1.00 33.24           O
ATOM   2355  CB  ALA A 163      26.100  27.281  25.450  1.00 40.27           C
ATOM   2356  H   ALA A 163      27.882  27.566  23.190  1.00 44.43           H
ATOM   2357  HA  ALA A 163      26.268  29.356  24.936  1.00 45.32           H
ATOM   2358  HB1 ALA A 163      26.072  27.405  26.534  1.00 48.32           H
ATOM   2359  HB2 ALA A 163      25.079  27.267  25.086  1.00 48.32           H
ATOM   2360  HB3 ALA A 163      26.596  26.338  25.212  1.00 48.32           H
ATOM   2361  N   THR A 164      28.220  29.629  26.422  1.00 31.76           N
ATOM   2362  CA  THR A 164      29.338  29.808  27.322  1.00 31.66           C
ATOM   2363  C   THR A 164      29.347  28.657  28.335  1.00 31.92           C
ATOM   2364  O   THR A 164      28.288  28.082  28.620  1.00 33.31           O
ATOM   2365  CB  THR A 164      29.220  31.167  28.046  1.00 36.34           C
ATOM   2366  OG1 THR A 164      28.171  31.140  28.984  1.00 30.47           O
ATOM   2367  CG2 THR A 164      28.940  32.346  27.103  1.00 34.93           C
ATOM   2368  H   THR A 164      27.438  30.260  26.499  1.00 38.11           H
ATOM   2369  HA  THR A 164      30.260  29.812  26.744  1.00 37.99           H
ATOM   2370  HB  THR A 164      30.158  31.359  28.565  1.00 43.61           H
ATOM   2371  HG1 THR A 164      28.206  31.962  29.483  1.00 36.56           H
ATOM   2372 HG21 THR A 164      28.922  33.272  27.675  1.00 41.91           H
ATOM   2373 HG22 THR A 164      29.721  32.403  26.345  1.00 41.91           H
ATOM   2374 HG23 THR A 164      27.966  32.239  26.626  1.00 41.91           H
ATOM   2375  N   PRO A 165      30.501  28.352  28.948  1.00 33.27           N
ATOM   2376  CA  PRO A 165      30.580  27.288  29.935  1.00 36.07           C
ATOM   2377  C   PRO A 165      29.633  27.473  31.122  1.00 37.12           C
ATOM   2378  O   PRO A 165      29.120  26.468  31.614  1.00 27.79           O
ATOM   2379  CB  PRO A 165      32.037  27.308  30.416  1.00 38.22           C
ATOM   2380  CG  PRO A 165      32.785  27.774  29.169  1.00 33.13           C
ATOM   2381  CD  PRO A 165      31.834  28.821  28.592  1.00 34.70           C
ATOM   2382  HA  PRO A 165      30.410  26.330  29.440  1.00 43.28           H
ATOM   2383  HB2 PRO A 165      32.133  28.083  31.179  1.00 45.86           H
ATOM   2384  HB3 PRO A 165      32.404  26.361  30.805  1.00 45.86           H
ATOM   2385  HG2 PRO A 165      33.735  28.245  29.423  1.00 39.75           H
ATOM   2386  HG3 PRO A 165      32.943  26.935  28.488  1.00 39.75           H
ATOM   2387  HD2 PRO A 165      32.035  29.795  29.031  1.00 41.65           H
ATOM   2388  HD3 PRO A 165      31.977  28.829  27.511  1.00 41.65           H
ATOM   2389  N   SER A 166      29.355  28.720  31.562  1.00 32.43           N
ATOM   2390  CA  SER A 166      28.508  28.905  32.747  1.00 33.36           C
ATOM   2391  C   SER A 166      27.054  28.649  32.387  1.00 29.98           C
ATOM   2392  O   SER A 166      26.339  28.033  33.179  1.00 29.06           O
ATOM   2393  CB  SER A 166      28.675  30.256  33.470  1.00 33.13           C
ATOM   2394  OG  SER A 166      28.244  31.339  32.678  1.00 41.49           O
ATOM   2395  H   SER A 166      29.749  29.524  31.094  1.00 38.91           H
ATOM   2396  HA  SER A 166      28.806  28.140  33.470  1.00 40.03           H
ATOM   2397  HB2 SER A 166      28.069  30.229  34.376  1.00 39.75           H
ATOM   2398  HB3 SER A 166      29.714  30.393  33.762  1.00 39.75           H
ATOM   2399  HG  SER A 166      28.958  31.599  32.090  1.00 49.79           H
ATOM   2400  N   ARG A 167      26.610  29.160  31.229  1.00 23.49           N
ATOM   2401  CA  ARG A 167      25.262  28.958  30.728  1.00 27.15           C
ATOM   2402  C   ARG A 167      24.974  27.473  30.449  1.00 38.26           C
ATOM   2403  O   ARG A 167      23.897  26.998  30.808  1.00 27.80           O
ATOM   2404  CB  ARG A 167      25.025  29.774  29.456  1.00 27.49           C
ATOM   2405  CG  ARG A 167      24.933  31.287  29.690  1.00 39.12           C
ATOM   2406  CD  ARG A 167      24.431  31.987  28.412  1.00 51.61           C
ATOM   2407  NE  ARG A 167      22.977  32.254  28.462  1.00 55.54           N
ATOM   2408  CZ  ARG A 167      21.962  31.452  28.098  1.00 59.93           C
ATOM   2409  NH1 ARG A 167      22.142  30.268  27.511  1.00 62.51           N
ATOM   2410  NH2 ARG A 167      20.715  31.856  28.330  1.00 58.67           N1+
ATOM   2411  H   ARG A 167      27.253  29.688  30.653  1.00 28.19           H
ATOM   2412  HA  ARG A 167      24.558  29.291  31.491  1.00 32.58           H
ATOM   2413  HB2 ARG A 167      25.818  29.565  28.738  1.00 32.99           H
ATOM   2414  HB3 ARG A 167      24.086  29.434  29.025  1.00 32.99           H
ATOM   2415  HG2 ARG A 167      24.232  31.481  30.504  1.00 46.94           H
ATOM   2416  HG3 ARG A 167      25.899  31.691  29.985  1.00 46.94           H
ATOM   2417  HD2 ARG A 167      24.957  32.937  28.309  1.00 61.94           H
ATOM   2418  HD3 ARG A 167      24.673  31.386  27.533  1.00 61.94           H
ATOM   2419  HE  ARG A 167      22.722  33.122  28.909  1.00 66.65           H
ATOM   2420 HH11 ARG A 167      23.076  29.938  27.323  1.00 75.01           H
ATOM   2421 HH12 ARG A 167      21.347  29.699  27.265  1.00 75.01           H
ATOM   2422 HH21 ARG A 167      20.543  32.747  28.770  1.00 70.41           H
ATOM   2423 HH22 ARG A 167      19.941  31.267  28.066  1.00 70.41           H
ATOM   2424  N   ALA A 168      25.931  26.761  29.832  1.00 28.93           N
ATOM   2425  CA  ALA A 168      25.849  25.332  29.572  1.00 27.42           C
ATOM   2426  C   ALA A 168      25.802  24.542  30.884  1.00 26.66           C
ATOM   2427  O   ALA A 168      25.103  23.533  30.956  1.00 24.77           O
ATOM   2428  CB  ALA A 168      27.045  24.874  28.715  1.00 28.95           C
ATOM   2429  H   ALA A 168      26.790  27.227  29.573  1.00 34.72           H
ATOM   2430  HA  ALA A 168      24.931  25.134  29.019  1.00 32.91           H
ATOM   2431  HB1 ALA A 168      26.966  23.806  28.510  1.00 34.74           H
ATOM   2432  HB2 ALA A 168      27.054  25.414  27.768  1.00 34.74           H
ATOM   2433  HB3 ALA A 168      27.984  25.055  29.239  1.00 34.74           H
ATOM   2434  N   ALA A 169      26.540  24.979  31.912  1.00 21.97           N
ATOM   2435  CA  ALA A 169      26.553  24.314  33.211  1.00 29.62           C
ATOM   2436  C   ALA A 169      25.193  24.420  33.891  1.00 29.53           C
ATOM   2437  O   ALA A 169      24.702  23.420  34.418  1.00 22.68           O
ATOM   2438  CB  ALA A 169      27.651  24.883  34.119  1.00 33.01           C
ATOM   2439  H   ALA A 169      27.138  25.784  31.786  1.00 26.37           H
ATOM   2440  HA  ALA A 169      26.774  23.260  33.048  1.00 35.55           H
ATOM   2441  HB1 ALA A 169      27.658  24.329  35.059  1.00 39.62           H
ATOM   2442  HB2 ALA A 169      28.625  24.783  33.643  1.00 39.62           H
ATOM   2443  HB3 ALA A 169      27.469  25.936  34.328  1.00 39.62           H
ATOM   2444  N   SER A 170      24.608  25.626  33.871  1.00 28.98           N
ATOM   2445  CA  SER A 170      23.344  25.927  34.544  1.00 40.09           C
ATOM   2446  C   SER A 170      22.192  25.155  33.886  1.00 32.54           C
ATOM   2447  O   SER A 170      21.384  24.572  34.606  1.00 32.28           O
ATOM   2448  CB  SER A 170      23.070  27.447  34.556  1.00 37.49           C
ATOM   2449  OG  SER A 170      23.997  28.154  35.378  1.00 36.92           O
ATOM   2450  H   SER A 170      25.086  26.385  33.409  1.00 34.77           H
ATOM   2451  HA  SER A 170      23.410  25.590  35.579  1.00 48.11           H
ATOM   2452  HB2 SER A 170      23.133  27.825  33.538  1.00 44.99           H
ATOM   2453  HB3 SER A 170      22.059  27.631  34.919  1.00 44.99           H
ATOM   2454  HG  SER A 170      24.880  28.015  35.025  1.00 44.31           H
ATOM   2455  N   SER A 171      22.118  25.139  32.542  1.00 26.86           N
ATOM   2456  CA  SER A 171      21.106  24.387  31.786  1.00 33.81           C
ATOM   2457  C   SER A 171      21.221  22.892  32.038  1.00 30.53           C
ATOM   2458  O   SER A 171      20.212  22.226  32.260  1.00 32.77           O
ATOM   2459  CB  SER A 171      21.240  24.601  30.280  1.00 33.72           C
ATOM   2460  OG  SER A 171      21.185  25.974  29.999  1.00 42.80           O
ATOM   2461  H   SER A 171      22.827  25.629  32.015  1.00 32.23           H
ATOM   2462  HA  SER A 171      20.117  24.718  32.100  1.00 40.57           H
ATOM   2463  HB2 SER A 171      22.185  24.190  29.923  1.00 40.47           H
ATOM   2464  HB3 SER A 171      20.413  24.106  29.772  1.00 40.47           H
ATOM   2465  HG  SER A 171      21.967  26.389  30.372  1.00 51.36           H
ATOM   2466  N   MET A 172      22.448  22.375  31.976  1.00 29.80           N
ATOM   2467  CA  MET A 172      22.765  20.988  32.211  1.00 30.28           C
ATOM   2468  C   MET A 172      22.361  20.602  33.616  1.00 32.53           C
ATOM   2469  O   MET A 172      21.700  19.591  33.769  1.00 22.25           O
ATOM   2470  CB  MET A 172      24.269  20.774  32.001  1.00 28.91           C
ATOM   2471  CG  MET A 172      24.729  19.357  32.276  1.00 19.90           C
ATOM   2472  SD  MET A 172      25.051  18.866  33.980  1.00 24.65           S
ATOM   2473  CE  MET A 172      26.738  19.500  34.201  1.00 21.31           C
ATOM   2474  H   MET A 172      23.221  22.993  31.778  1.00 35.75           H
ATOM   2475  HA  MET A 172      22.213  20.378  31.496  1.00 36.33           H
ATOM   2476  HB2 MET A 172      24.487  20.986  30.959  1.00 34.70           H
ATOM   2477  HB3 MET A 172      24.847  21.457  32.622  1.00 34.70           H
ATOM   2478  HG2 MET A 172      24.012  18.661  31.841  1.00 23.87           H
ATOM   2479  HG3 MET A 172      25.665  19.219  31.736  1.00 23.87           H
ATOM   2480  HE1 MET A 172      27.049  19.353  35.232  1.00 25.58           H
ATOM   2481  HE2 MET A 172      27.418  18.982  33.541  1.00 25.58           H
ATOM   2482  HE3 MET A 172      26.754  20.565  33.976  1.00 25.58           H
ATOM   2483  N   GLU A 173      22.745  21.395  34.625  1.00 26.17           N
ATOM   2484  CA  GLU A 173      22.419  21.156  36.027  1.00 26.98           C
ATOM   2485  C   GLU A 173      20.909  21.107  36.228  1.00 23.53           C
ATOM   2486  O   GLU A 173      20.436  20.250  36.964  1.00 25.79           O
ATOM   2487  CB  GLU A 173      23.018  22.250  36.922  1.00 22.56           C
ATOM   2488  CG  GLU A 173      24.528  22.071  37.151  1.00 30.72           C
ATOM   2489  CD  GLU A 173      25.291  23.346  37.507  1.00 34.86           C
ATOM   2490  OE1 GLU A 173      24.688  24.442  37.478  1.00 35.59           O
ATOM   2491  OE2 GLU A 173      26.494  23.207  37.800  1.00 34.18           O1-
ATOM   2492  H   GLU A 173      23.305  22.210  34.418  1.00 31.41           H
ATOM   2493  HA  GLU A 173      22.842  20.193  36.319  1.00 32.38           H
ATOM   2494  HB2 GLU A 173      22.804  23.219  36.470  1.00 27.08           H
ATOM   2495  HB3 GLU A 173      22.533  22.212  37.899  1.00 27.08           H
ATOM   2496  HG2 GLU A 173      24.707  21.331  37.933  1.00 36.87           H
ATOM   2497  HG3 GLU A 173      25.006  21.631  36.273  1.00 36.87           H
ATOM   2498  N   ARG A 174      20.175  22.008  35.561  1.00 20.73           N
ATOM   2499  CA  ARG A 174      18.728  22.059  35.590  1.00 26.60           C
ATOM   2500  C   ARG A 174      18.142  20.813  34.933  1.00 26.75           C
ATOM   2501  O   ARG A 174      17.235  20.223  35.498  1.00 21.70           O
ATOM   2502  CB  ARG A 174      18.212  23.350  34.944  1.00 22.47           C
ATOM   2503  CG  ARG A 174      16.711  23.271  34.608  1.00 26.04           C
ATOM   2504  CD  ARG A 174      16.124  24.606  34.183  1.00 32.29           C
ATOM   2505  NE  ARG A 174      15.942  25.496  35.333  1.00 34.99           N
ATOM   2506  CZ  ARG A 174      15.620  26.787  35.254  1.00 40.40           C
ATOM   2507  NH1 ARG A 174      15.409  27.369  34.077  1.00 38.68           N
ATOM   2508  NH2 ARG A 174      15.514  27.495  36.379  1.00 40.59           N1+
ATOM   2509  H   ARG A 174      20.651  22.668  34.962  1.00 24.87           H
ATOM   2510  HA  ARG A 174      18.400  22.050  36.629  1.00 31.92           H
ATOM   2511  HB2 ARG A 174      18.424  24.196  35.596  1.00 26.96           H
ATOM   2512  HB3 ARG A 174      18.746  23.509  34.007  1.00 26.96           H
ATOM   2513  HG2 ARG A 174      16.550  22.558  33.797  1.00 31.25           H
ATOM   2514  HG3 ARG A 174      16.161  22.923  35.485  1.00 31.25           H
ATOM   2515  HD2 ARG A 174      16.793  25.074  33.459  1.00 38.75           H
ATOM   2516  HD3 ARG A 174      15.162  24.437  33.702  1.00 38.75           H
ATOM   2517  HE  ARG A 174      16.074  25.096  36.252  1.00 41.99           H
ATOM   2518 HH11 ARG A 174      15.502  26.819  33.230  1.00 46.41           H
ATOM   2519 HH12 ARG A 174      15.163  28.343  34.024  1.00 46.41           H
ATOM   2520 HH21 ARG A 174      15.678  27.031  37.263  1.00 48.70           H
ATOM   2521 HH22 ARG A 174      15.276  28.473  36.350  1.00 48.70           H
ATOM   2522  N   SER A 175      18.673  20.404  33.775  1.00 29.51           N
ATOM   2523  CA  SER A 175      18.215  19.212  33.097  1.00 24.52           C
ATOM   2524  C   SER A 175      18.444  18.035  34.020  1.00 24.33           C
ATOM   2525  O   SER A 175      17.576  17.181  34.073  1.00 27.19           O
ATOM   2526  CB  SER A 175      18.883  19.010  31.728  1.00 20.94           C
ATOM   2527  OG  SER A 175      18.472  20.012  30.820  1.00 20.43           O
ATOM   2528  H   SER A 175      19.450  20.913  33.379  1.00 35.42           H
ATOM   2529  HA  SER A 175      17.143  19.288  32.922  1.00 29.43           H
ATOM   2530  HB2 SER A 175      19.968  19.023  31.829  1.00 25.13           H
ATOM   2531  HB3 SER A 175      18.580  18.039  31.338  1.00 25.13           H
ATOM   2532  HG  SER A 175      18.807  20.862  31.121  1.00 24.51           H
ATOM   2533  N   MET A 176      19.561  17.968  34.757  1.00 18.52           N
ATOM   2534  CA  MET A 176      19.802  16.861  35.663  1.00 26.87           C
ATOM   2535  C   MET A 176      18.768  16.830  36.793  1.00 23.07           C
ATOM   2536  O   MET A 176      18.378  15.737  37.204  1.00 22.75           O
ATOM   2537  CB  MET A 176      21.247  16.840  36.194  1.00 24.70           C
ATOM   2538  CG  MET A 176      22.319  16.630  35.115  1.00 28.71           C
ATOM   2539  SD  MET A 176      22.059  15.313  33.884  1.00 22.80           S
ATOM   2540  CE  MET A 176      21.125  16.192  32.602  1.00 19.94           C
ATOM   2541  H   MET A 176      20.250  18.703  34.695  1.00 22.23           H
ATOM   2542  HA  MET A 176      19.656  15.944  35.092  1.00 32.24           H
ATOM   2543  HB2 MET A 176      21.457  17.780  36.694  1.00 29.64           H
ATOM   2544  HB3 MET A 176      21.338  16.033  36.921  1.00 29.64           H
ATOM   2545  HG2 MET A 176      22.455  17.559  34.578  1.00 34.46           H
ATOM   2546  HG3 MET A 176      23.260  16.420  35.623  1.00 34.46           H
ATOM   2547  HE1 MET A 176      21.210  15.618  31.679  1.00 23.93           H
ATOM   2548  HE2 MET A 176      20.073  16.245  32.871  1.00 23.93           H
ATOM   2549  HE3 MET A 176      21.540  17.190  32.446  1.00 23.93           H
ATOM   2550  N   ARG A 177      18.328  18.003  37.275  1.00 20.48           N
ATOM   2551  CA  ARG A 177      17.275  18.101  38.299  1.00 28.22           C
ATOM   2552  C   ARG A 177      15.934  17.654  37.713  1.00 21.58           C
ATOM   2553  O   ARG A 177      15.203  16.885  38.324  1.00 24.53           O
ATOM   2554  CB  ARG A 177      17.148  19.524  38.872  1.00 25.55           C
ATOM   2555  CG  ARG A 177      18.372  19.948  39.702  1.00 32.06           C
ATOM   2556  CD  ARG A 177      18.105  21.223  40.522  1.00 32.11           C
ATOM   2557  NE  ARG A 177      17.941  22.429  39.690  1.00 14.54           N
ATOM   2558  CZ  ARG A 177      18.922  23.172  39.172  1.00 24.56           C
ATOM   2559  NH1 ARG A 177      20.203  22.919  39.430  1.00 29.60           N
ATOM   2560  NH2 ARG A 177      18.609  24.187  38.382  1.00 23.11           N1+
ATOM   2561  H   ARG A 177      18.684  18.860  36.870  1.00 24.57           H
ATOM   2562  HA  ARG A 177      17.521  17.423  39.118  1.00 33.86           H
ATOM   2563  HB2 ARG A 177      16.993  20.241  38.065  1.00 30.66           H
ATOM   2564  HB3 ARG A 177      16.270  19.550  39.519  1.00 30.66           H
ATOM   2565  HG2 ARG A 177      18.609  19.149  40.405  1.00 38.47           H
ATOM   2566  HG3 ARG A 177      19.234  20.099  39.061  1.00 38.47           H
ATOM   2567  HD2 ARG A 177      17.191  21.081  41.100  1.00 38.53           H
ATOM   2568  HD3 ARG A 177      18.925  21.372  41.228  1.00 38.53           H
ATOM   2569  HE  ARG A 177      16.996  22.676  39.438  1.00 17.44           H
ATOM   2570 HH11 ARG A 177      20.456  22.146  40.027  1.00 35.53           H
ATOM   2571 HH12 ARG A 177      20.924  23.502  39.029  1.00 35.53           H
ATOM   2572 HH21 ARG A 177      17.636  24.386  38.191  1.00 27.73           H
ATOM   2573 HH22 ARG A 177      19.339  24.754  37.976  1.00 27.73           H
ATOM   2574  N   TRP A 178      15.637  18.123  36.512  1.00 21.35           N
ATOM   2575  CA  TRP A 178      14.482  17.707  35.744  1.00 25.66           C
ATOM   2576  C   TRP A 178      14.488  16.217  35.369  1.00 22.22           C
ATOM   2577  O   TRP A 178      13.418  15.624  35.329  1.00 22.36           O
ATOM   2578  CB  TRP A 178      14.384  18.611  34.532  1.00 20.51           C
ATOM   2579  CG  TRP A 178      13.859  19.983  34.762  1.00 20.92           C
ATOM   2580  CD1 TRP A 178      13.570  20.561  35.946  1.00 23.96           C
ATOM   2581  CD2 TRP A 178      13.520  20.970  33.758  1.00 24.81           C
ATOM   2582  NE1 TRP A 178      13.079  21.821  35.732  1.00 28.90           N
ATOM   2583  CE2 TRP A 178      13.052  22.144  34.403  1.00 23.17           C
ATOM   2584  CE3 TRP A 178      13.626  21.011  32.360  1.00 21.69           C
ATOM   2585  CZ2 TRP A 178      12.699  23.297  33.698  1.00 20.37           C
ATOM   2586  CZ3 TRP A 178      13.342  22.185  31.644  1.00 23.06           C
ATOM   2587  CH2 TRP A 178      12.900  23.340  32.315  1.00 23.63           C
ATOM   2588  H   TRP A 178      16.280  18.765  36.074  1.00 25.62           H
ATOM   2589  HA  TRP A 178      13.592  17.875  36.351  1.00 30.79           H
ATOM   2590  HB2 TRP A 178      15.346  18.679  34.030  1.00 24.61           H
ATOM   2591  HB3 TRP A 178      13.691  18.148  33.837  1.00 24.61           H
ATOM   2592  HD1 TRP A 178      13.691  20.105  36.918  1.00 28.75           H
ATOM   2593  HE1 TRP A 178      12.798  22.430  36.488  1.00 34.68           H
ATOM   2594  HE3 TRP A 178      13.960  20.130  31.837  1.00 26.03           H
ATOM   2595  HZ2 TRP A 178      12.293  24.143  34.218  1.00 24.44           H
ATOM   2596  HZ3 TRP A 178      13.449  22.194  30.569  1.00 27.67           H
ATOM   2597  HH2 TRP A 178      12.669  24.237  31.759  1.00 28.35           H
ATOM   2598  N   ALA A 179      15.660  15.608  35.166  1.00 14.91           N
ATOM   2599  CA  ALA A 179      15.837  14.177  34.944  1.00 26.96           C
ATOM   2600  C   ALA A 179      15.440  13.356  36.160  1.00 25.48           C
ATOM   2601  O   ALA A 179      14.760  12.346  35.997  1.00 21.79           O
ATOM   2602  CB  ALA A 179      17.281  13.846  34.550  1.00 23.78           C
ATOM   2603  H   ALA A 179      16.498  16.166  35.221  1.00 17.89           H
ATOM   2604  HA  ALA A 179      15.188  13.891  34.115  1.00 32.36           H
ATOM   2605  HB1 ALA A 179      17.333  12.813  34.215  1.00 28.53           H
ATOM   2606  HB2 ALA A 179      17.603  14.486  33.732  1.00 28.53           H
ATOM   2607  HB3 ALA A 179      17.955  13.968  35.396  1.00 28.53           H
ATOM   2608  N   LYS A 180      15.840  13.788  37.371  1.00 21.79           N
ATOM   2609  CA  LYS A 180      15.364  13.183  38.605  1.00 18.31           C
ATOM   2610  C   LYS A 180      13.831  13.273  38.711  1.00 17.61           C
ATOM   2611  O   LYS A 180      13.180  12.292  39.046  1.00 20.19           O
ATOM   2612  CB  LYS A 180      16.057  13.827  39.827  1.00 22.59           C
ATOM   2613  CG  LYS A 180      15.580  13.316  41.194  1.00 24.02           C
ATOM   2614  CD  LYS A 180      15.804  11.804  41.362  1.00 31.76           C
ATOM   2615  CE  LYS A 180      15.316  11.271  42.710  1.00 37.95           C
ATOM   2616  NZ  LYS A 180      15.081   9.815  42.634  1.00 35.09           N1+
ATOM   2617  H   LYS A 180      16.426  14.609  37.431  1.00 26.14           H
ATOM   2618  HA  LYS A 180      15.628  12.127  38.565  1.00 21.98           H
ATOM   2619  HB2 LYS A 180      17.135  13.689  39.753  1.00 27.11           H
ATOM   2620  HB3 LYS A 180      15.873  14.898  39.802  1.00 27.11           H
ATOM   2621  HG2 LYS A 180      16.136  13.845  41.969  1.00 28.82           H
ATOM   2622  HG3 LYS A 180      14.521  13.545  41.324  1.00 28.82           H
ATOM   2623  HD2 LYS A 180      15.308  11.255  40.561  1.00 38.11           H
ATOM   2624  HD3 LYS A 180      16.872  11.611  41.331  1.00 38.11           H
ATOM   2625  HE2 LYS A 180      16.044  11.492  43.490  1.00 45.54           H
ATOM   2626  HE3 LYS A 180      14.381  11.773  42.955  1.00 45.54           H
ATOM   2627  HZ1 LYS A 180      14.988   9.430  43.563  1.00 42.10           H
ATOM   2628  HZ2 LYS A 180      14.211   9.649  42.138  1.00 42.10           H
ATOM   2629  HZ3 LYS A 180      15.836   9.357  42.145  1.00 42.10           H
ATOM   2630  N   ARG A 181      13.253  14.434  38.420  1.00 18.57           N
ATOM   2631  CA  ARG A 181      11.799  14.612  38.442  1.00 22.82           C
ATOM   2632  C   ARG A 181      11.099  13.707  37.427  1.00 20.31           C
ATOM   2633  O   ARG A 181      10.110  13.081  37.765  1.00 15.98           O
ATOM   2634  CB  ARG A 181      11.440  16.078  38.237  1.00 22.81           C
ATOM   2635  CG  ARG A 181      11.741  16.874  39.518  1.00 32.02           C
ATOM   2636  CD  ARG A 181      11.732  18.373  39.264  1.00 22.55           C
ATOM   2637  NE  ARG A 181      10.403  18.841  38.838  1.00 24.84           N
ATOM   2638  CZ  ARG A 181      10.125  20.090  38.461  1.00 22.95           C
ATOM   2639  NH1 ARG A 181      11.071  21.010  38.408  1.00 26.67           N
ATOM   2640  NH2 ARG A 181       8.896  20.449  38.131  1.00 22.60           N1+
ATOM   2641  H   ARG A 181      13.833  15.220  38.166  1.00 22.29           H
ATOM   2642  HA  ARG A 181      11.427  14.309  39.418  1.00 27.39           H
ATOM   2643  HB2 ARG A 181      11.978  16.482  37.381  1.00 27.37           H
ATOM   2644  HB3 ARG A 181      10.372  16.143  38.040  1.00 27.37           H
ATOM   2645  HG2 ARG A 181      11.009  16.625  40.287  1.00 38.43           H
ATOM   2646  HG3 ARG A 181      12.732  16.614  39.889  1.00 38.43           H
ATOM   2647  HD2 ARG A 181      12.019  18.887  40.180  1.00 27.06           H
ATOM   2648  HD3 ARG A 181      12.466  18.597  38.489  1.00 27.06           H
ATOM   2649  HE  ARG A 181       9.642  18.173  38.873  1.00 29.80           H
ATOM   2650 HH11 ARG A 181      12.017  20.768  38.663  1.00 32.00           H
ATOM   2651 HH12 ARG A 181      10.850  21.954  38.131  1.00 32.00           H
ATOM   2652 HH21 ARG A 181       8.153  19.765  38.165  1.00 27.12           H
ATOM   2653 HH22 ARG A 181       8.695  21.397  37.853  1.00 27.12           H
ATOM   2654  N   SER A 182      11.653  13.583  36.223  1.00 19.12           N
ATOM   2655  CA  SER A 182      11.132  12.711  35.182  1.00 16.52           C
ATOM   2656  C   SER A 182      11.147  11.273  35.680  1.00 17.57           C
ATOM   2657  O   SER A 182      10.125  10.588  35.590  1.00 18.95           O
ATOM   2658  CB  SER A 182      11.974  12.861  33.906  1.00 17.07           C
ATOM   2659  OG  SER A 182      11.801  14.143  33.372  1.00 16.22           O
ATOM   2660  H   SER A 182      12.503  14.094  36.032  1.00 22.95           H
ATOM   2661  HA  SER A 182      10.102  12.987  34.955  1.00 19.82           H
ATOM   2662  HB2 SER A 182      13.030  12.705  34.119  1.00 20.48           H
ATOM   2663  HB3 SER A 182      11.655  12.119  33.178  1.00 20.48           H
ATOM   2664  HG  SER A 182      12.275  14.770  33.928  1.00 19.46           H
ATOM   2665  N   ARG A 183      12.292  10.839  36.235  1.00 20.34           N
ATOM   2666  CA  ARG A 183      12.459   9.521  36.840  1.00 17.79           C
ATOM   2667  C   ARG A 183      11.390   9.228  37.888  1.00 24.10           C
ATOM   2668  O   ARG A 183      10.684   8.232  37.769  1.00 23.13           O
ATOM   2669  CB  ARG A 183      13.885   9.361  37.360  1.00 18.23           C
ATOM   2670  CG  ARG A 183      14.076   8.157  38.292  1.00 21.50           C
ATOM   2671  CD  ARG A 183      13.642   6.795  37.746  1.00 33.14           C
ATOM   2672  NE  ARG A 183      14.233   6.422  36.483  1.00 28.45           N
ATOM   2673  CZ  ARG A 183      13.972   5.248  35.887  1.00 29.35           C
ATOM   2674  NH1 ARG A 183      12.796   4.626  35.934  1.00 27.01           N
ATOM   2675  NH2 ARG A 183      14.940   4.663  35.214  1.00 26.74           N1+
ATOM   2676  H   ARG A 183      13.073  11.477  36.292  1.00 24.41           H
ATOM   2677  HA  ARG A 183      12.321   8.763  36.081  1.00 21.35           H
ATOM   2678  HB2 ARG A 183      14.572   9.294  36.515  1.00 21.87           H
ATOM   2679  HB3 ARG A 183      14.151  10.245  37.936  1.00 21.87           H
ATOM   2680  HG2 ARG A 183      15.114   8.075  38.586  1.00 25.80           H
ATOM   2681  HG3 ARG A 183      13.506   8.335  39.204  1.00 25.80           H
ATOM   2682  HD2 ARG A 183      13.814   6.015  38.475  1.00 39.77           H
ATOM   2683  HD3 ARG A 183      12.578   6.872  37.557  1.00 39.77           H
ATOM   2684  HE  ARG A 183      15.159   6.795  36.331  1.00 34.15           H
ATOM   2685 HH11 ARG A 183      12.028   5.029  36.456  1.00 32.41           H
ATOM   2686 HH12 ARG A 183      12.671   3.742  35.463  1.00 32.41           H
ATOM   2687 HH21 ARG A 183      15.853   5.092  35.186  1.00 32.08           H
ATOM   2688 HH22 ARG A 183      14.796   3.766  34.774  1.00 32.08           H
ATOM   2689  N   ASP A 184      11.238  10.117  38.869  1.00 20.81           N
ATOM   2690  CA  ASP A 184      10.251   9.935  39.922  1.00 26.61           C
ATOM   2691  C   ASP A 184       8.812   9.960  39.392  1.00 23.91           C
ATOM   2692  O   ASP A 184       7.990   9.162  39.832  1.00 19.76           O
ATOM   2693  CB  ASP A 184      10.472  10.978  41.012  1.00 24.72           C
ATOM   2694  CG  ASP A 184      11.784  10.806  41.777  1.00 20.86           C
ATOM   2695  OD1 ASP A 184      12.394   9.716  41.708  1.00 26.27           O
ATOM   2696  OD2 ASP A 184      12.154  11.786  42.446  1.00 31.44           O1-
ATOM   2697  H   ASP A 184      11.845  10.921  38.915  1.00 24.98           H
ATOM   2698  HA  ASP A 184      10.417   8.950  40.360  1.00 31.93           H
ATOM   2699  HB2 ASP A 184      10.415  11.989  40.606  1.00 29.66           H
ATOM   2700  HB3 ASP A 184       9.657  10.912  41.732  1.00 29.66           H
ATOM   2701  N   ALA A 185       8.504  10.851  38.440  1.00 22.28           N
ATOM   2702  CA  ALA A 185       7.165  10.912  37.871  1.00 22.57           C
ATOM   2703  C   ALA A 185       6.849   9.596  37.168  1.00 19.96           C
ATOM   2704  O   ALA A 185       5.772   9.035  37.348  1.00 21.05           O
ATOM   2705  CB  ALA A 185       7.042  12.118  36.953  1.00 19.13           C
ATOM   2706  H   ALA A 185       9.217  11.470  38.080  1.00 26.74           H
ATOM   2707  HA  ALA A 185       6.451  11.039  38.684  1.00 27.08           H
ATOM   2708  HB1 ALA A 185       6.037  12.164  36.550  1.00 22.95           H
ATOM   2709  HB2 ALA A 185       7.242  13.028  37.514  1.00 22.95           H
ATOM   2710  HB3 ALA A 185       7.760  12.034  36.137  1.00 22.95           H
ATOM   2711  N   PHE A 186       7.794   9.090  36.380  1.00 25.88           N
ATOM   2712  CA  PHE A 186       7.616   7.850  35.644  1.00 21.58           C
ATOM   2713  C   PHE A 186       7.392   6.664  36.598  1.00 21.33           C
ATOM   2714  O   PHE A 186       6.451   5.899  36.419  1.00 21.23           O
ATOM   2715  CB  PHE A 186       8.823   7.694  34.735  1.00 19.32           C
ATOM   2716  CG  PHE A 186       8.829   6.441  33.909  1.00 20.60           C
ATOM   2717  CD1 PHE A 186       9.326   5.262  34.478  1.00 18.21           C
ATOM   2718  CD2 PHE A 186       8.425   6.475  32.557  1.00 21.19           C
ATOM   2719  CE1 PHE A 186       9.466   4.122  33.685  1.00 15.96           C
ATOM   2720  CE2 PHE A 186       8.551   5.327  31.769  1.00 19.76           C
ATOM   2721  CZ  PHE A 186       9.088   4.163  32.338  1.00 17.90           C
ATOM   2722  H   PHE A 186       8.673   9.579  36.281  1.00 31.06           H
ATOM   2723  HA  PHE A 186       6.734   7.950  35.009  1.00 25.90           H
ATOM   2724  HB2 PHE A 186       8.871   8.556  34.068  1.00 23.18           H
ATOM   2725  HB3 PHE A 186       9.725   7.697  35.345  1.00 23.18           H
ATOM   2726  HD1 PHE A 186       9.652   5.246  35.506  1.00 21.85           H
ATOM   2727  HD2 PHE A 186       8.049   7.386  32.117  1.00 25.43           H
ATOM   2728  HE1 PHE A 186       9.895   3.224  34.101  1.00 19.16           H
ATOM   2729  HE2 PHE A 186       8.266   5.340  30.729  1.00 23.71           H
ATOM   2730  HZ  PHE A 186       9.225   3.296  31.731  1.00 21.49           H
ATOM   2731  N   ASP A 187       8.212   6.552  37.643  1.00 23.65           N
ATOM   2732  CA  ASP A 187       8.127   5.479  38.637  1.00 24.88           C
ATOM   2733  C   ASP A 187       6.869   5.469  39.510  1.00 22.25           C
ATOM   2734  O   ASP A 187       6.428   4.401  39.923  1.00 23.21           O
ATOM   2735  CB  ASP A 187       9.368   5.515  39.538  1.00 22.85           C
ATOM   2736  CG  ASP A 187      10.647   5.186  38.804  1.00 24.15           C
ATOM   2737  OD1 ASP A 187      10.589   4.609  37.698  1.00 23.63           O
ATOM   2738  OD2 ASP A 187      11.691   5.477  39.400  1.00 27.98           O1-
ATOM   2739  H   ASP A 187       8.960   7.223  37.743  1.00 28.38           H
ATOM   2740  HA  ASP A 187       8.142   4.539  38.088  1.00 29.86           H
ATOM   2741  HB2 ASP A 187       9.472   6.479  40.039  1.00 27.42           H
ATOM   2742  HB3 ASP A 187       9.262   4.786  40.340  1.00 27.42           H
ATOM   2743  N   SER A 188       6.318   6.637  39.841  1.00 23.39           N
ATOM   2744  CA  SER A 188       5.083   6.736  40.623  1.00 31.93           C
ATOM   2745  C   SER A 188       3.840   6.258  39.870  1.00 29.96           C
ATOM   2746  O   SER A 188       2.792   6.065  40.480  1.00 32.75           O
ATOM   2747  CB  SER A 188       4.904   8.178  41.063  1.00 27.88           C
ATOM   2748  OG  SER A 188       5.939   8.511  41.965  1.00 34.44           O
ATOM   2749  H   SER A 188       6.763   7.494  39.541  1.00 28.07           H
ATOM   2750  HA  SER A 188       5.168   6.117  41.517  1.00 38.32           H
ATOM   2751  HB2 SER A 188       4.954   8.831  40.193  1.00 33.46           H
ATOM   2752  HB3 SER A 188       3.940   8.301  41.556  1.00 33.46           H
ATOM   2753  HG  SER A 188       6.783   8.490  41.501  1.00 41.33           H
ATOM   2754  N   ARG A 189       3.941   6.114  38.544  1.00 29.16           N
ATOM   2755  CA  ARG A 189       2.848   5.768  37.661  1.00 21.99           C
ATOM   2756  C   ARG A 189       3.037   4.315  37.279  1.00 23.61           C
ATOM   2757  O   ARG A 189       3.813   4.025  36.371  1.00 21.19           O
ATOM   2758  CB  ARG A 189       2.864   6.727  36.462  1.00 21.25           C
ATOM   2759  CG  ARG A 189       1.541   6.554  35.682  1.00 27.99           C
ATOM   2760  CD  ARG A 189       1.488   7.418  34.424  1.00 26.42           C
ATOM   2761  NE  ARG A 189       1.820   8.834  34.697  1.00 34.87           N
ATOM   2762  CZ  ARG A 189       0.949   9.736  35.137  1.00 30.57           C
ATOM   2763  NH1 ARG A 189      -0.356   9.476  35.200  1.00 48.27           N
ATOM   2764  NH2 ARG A 189       1.380  10.925  35.526  1.00 24.96           N1+
ATOM   2765  H   ARG A 189       4.847   6.258  38.116  1.00 34.99           H
ATOM   2766  HA  ARG A 189       1.906   5.890  38.195  1.00 26.39           H
ATOM   2767  HB2 ARG A 189       2.917   7.744  36.849  1.00 25.51           H
ATOM   2768  HB3 ARG A 189       3.731   6.558  35.823  1.00 25.51           H
ATOM   2769  HG2 ARG A 189       1.426   5.514  35.373  1.00 33.59           H
ATOM   2770  HG3 ARG A 189       0.697   6.809  36.324  1.00 33.59           H
ATOM   2771  HD2 ARG A 189       2.186   7.022  33.689  1.00 31.71           H
ATOM   2772  HD3 ARG A 189       0.485   7.342  34.018  1.00 31.71           H
ATOM   2773  HE  ARG A 189       2.801   9.087  34.684  1.00 41.85           H
ATOM   2774 HH11 ARG A 189      -0.700   8.571  34.918  1.00 57.92           H
ATOM   2775 HH12 ARG A 189      -0.991  10.181  35.542  1.00 57.92           H
ATOM   2776 HH21 ARG A 189       2.365  11.141  35.479  1.00 29.95           H
ATOM   2777 HH22 ARG A 189       0.731  11.616  35.866  1.00 29.95           H
ATOM   2778  N   LYS A 190       2.375   3.420  38.031  1.00 21.15           N
ATOM   2779  CA  LYS A 190       2.649   1.986  38.045  1.00 26.91           C
ATOM   2780  C   LYS A 190       2.600   1.350  36.669  1.00 27.69           C
ATOM   2781  O   LYS A 190       3.492   0.597  36.332  1.00 22.73           O
ATOM   2782  CB  LYS A 190       1.693   1.212  38.975  1.00 36.55           C
ATOM   2783  CG  LYS A 190       1.971   1.472  40.468  1.00 41.42           C
ATOM   2784  CD  LYS A 190       1.193   0.496  41.377  1.00 52.60           C
ATOM   2785  CE  LYS A 190      -0.333   0.502  41.155  1.00 57.85           C
ATOM   2786  NZ  LYS A 190      -0.944   1.804  41.508  1.00 50.23           N1+
ATOM   2787  H   LYS A 190       1.784   3.780  38.766  1.00 25.38           H
ATOM   2788  HA  LYS A 190       3.667   1.845  38.416  1.00 32.29           H
ATOM   2789  HB2 LYS A 190       0.663   1.471  38.722  1.00 43.87           H
ATOM   2790  HB3 LYS A 190       1.825   0.142  38.793  1.00 43.87           H
ATOM   2791  HG2 LYS A 190       3.035   1.315  40.651  1.00 49.71           H
ATOM   2792  HG3 LYS A 190       1.730   2.506  40.726  1.00 49.71           H
ATOM   2793  HD2 LYS A 190       1.564  -0.516  41.206  1.00 63.12           H
ATOM   2794  HD3 LYS A 190       1.400   0.748  42.418  1.00 63.12           H
ATOM   2795  HE2 LYS A 190      -0.546   0.274  40.108  1.00 69.42           H
ATOM   2796  HE3 LYS A 190      -0.781  -0.284  41.767  1.00 69.42           H
ATOM   2797  HZ1 LYS A 190      -1.931   1.788  41.295  1.00 60.27           H
ATOM   2798  HZ2 LYS A 190      -0.815   1.987  42.493  1.00 60.27           H
ATOM   2799  HZ3 LYS A 190      -0.500   2.541  40.978  1.00 60.27           H
ATOM   2800  N   GLU A 191       1.564   1.644  35.890  1.00 32.73           N
ATOM   2801  CA  GLU A 191       1.375   1.067  34.571  1.00 26.76           C
ATOM   2802  C   GLU A 191       2.493   1.508  33.615  1.00 21.56           C
ATOM   2803  O   GLU A 191       2.931   0.744  32.764  1.00 25.22           O
ATOM   2804  CB  GLU A 191       0.004   1.516  34.047  1.00 32.09           C
ATOM   2805  CG  GLU A 191      -0.352   0.899  32.678  1.00 40.84           C
ATOM   2806  CD  GLU A 191      -1.588   1.522  32.021  1.00 51.59           C
ATOM   2807  OE1 GLU A 191      -1.901   1.082  30.894  1.00 61.95           O
ATOM   2808  OE2 GLU A 191      -2.183   2.449  32.623  1.00 58.75           O1-
ATOM   2809  H   GLU A 191       0.858   2.271  36.244  1.00 39.28           H
ATOM   2810  HA  GLU A 191       1.387  -0.019  34.667  1.00 32.12           H
ATOM   2811  HB2 GLU A 191      -0.762   1.226  34.765  1.00 38.51           H
ATOM   2812  HB3 GLU A 191      -0.001   2.605  33.967  1.00 38.51           H
ATOM   2813  HG2 GLU A 191       0.469   0.999  31.970  1.00 49.01           H
ATOM   2814  HG3 GLU A 191      -0.502  -0.178  32.766  1.00 49.01           H
ATOM   2815  N   GLN A 192       2.926   2.762  33.729  1.00 22.55           N
ATOM   2816  CA  GLN A 192       3.977   3.318  32.898  1.00 25.65           C
ATOM   2817  C   GLN A 192       5.323   2.699  33.267  1.00 22.68           C
ATOM   2818  O   GLN A 192       6.001   2.184  32.386  1.00 19.64           O
ATOM   2819  CB  GLN A 192       3.943   4.844  33.003  1.00 15.55           C
ATOM   2820  CG  GLN A 192       5.078   5.529  32.248  1.00 19.14           C
ATOM   2821  CD  GLN A 192       4.883   7.034  32.218  1.00 19.11           C
ATOM   2822  OE1 GLN A 192       4.622   7.678  33.240  1.00 21.64           O
ATOM   2823  NE2 GLN A 192       5.007   7.613  31.027  1.00 16.61           N
ATOM   2824  H   GLN A 192       2.562   3.341  34.471  1.00 27.05           H
ATOM   2825  HA  GLN A 192       3.763   3.059  31.861  1.00 30.78           H
ATOM   2826  HB2 GLN A 192       2.995   5.196  32.607  1.00 18.66           H
ATOM   2827  HB3 GLN A 192       4.011   5.127  34.051  1.00 18.66           H
ATOM   2828  HG2 GLN A 192       5.975   5.333  32.832  1.00 22.96           H
ATOM   2829  HG3 GLN A 192       5.184   5.121  31.242  1.00 22.96           H
ATOM   2830 HE21 GLN A 192       5.187   7.051  30.208  1.00 19.94           H
ATOM   2831 HE22 GLN A 192       4.877   8.612  30.949  1.00 19.94           H
ATOM   2832  N   ALA A 193       5.674   2.700  34.560  1.00 20.95           N
ATOM   2833  CA  ALA A 193       6.885   2.080  35.070  1.00 14.29           C
ATOM   2834  C   ALA A 193       6.989   0.622  34.637  1.00 19.01           C
ATOM   2835  O   ALA A 193       8.088   0.141  34.385  1.00 21.79           O
ATOM   2836  CB  ALA A 193       6.934   2.200  36.597  1.00 15.77           C
ATOM   2837  H   ALA A 193       5.053   3.126  35.234  1.00 25.14           H
ATOM   2838  HA  ALA A 193       7.730   2.623  34.665  1.00 17.15           H
ATOM   2839  HB1 ALA A 193       7.885   1.812  36.963  1.00 18.92           H
ATOM   2840  HB2 ALA A 193       6.840   3.243  36.888  1.00 18.92           H
ATOM   2841  HB3 ALA A 193       6.123   1.627  37.047  1.00 18.92           H
ATOM   2842  N   GLU A 194       5.865  -0.097  34.575  1.00 20.52           N
ATOM   2843  CA  GLU A 194       5.833  -1.533  34.313  1.00 19.87           C
ATOM   2844  C   GLU A 194       5.884  -1.906  32.824  1.00 17.41           C
ATOM   2845  O   GLU A 194       6.275  -3.022  32.482  1.00 16.42           O
ATOM   2846  CB  GLU A 194       4.602  -2.134  35.001  1.00 22.07           C
ATOM   2847  CG  GLU A 194       4.857  -2.218  36.520  1.00 26.32           C
ATOM   2848  CD  GLU A 194       3.636  -2.666  37.329  1.00 36.38           C
ATOM   2849  OE1 GLU A 194       3.500  -2.191  38.487  1.00 35.80           O
ATOM   2850  OE2 GLU A 194       2.877  -3.501  36.787  1.00 35.66           O1-
ATOM   2851  H   GLU A 194       4.996   0.343  34.840  1.00 24.63           H
ATOM   2852  HA  GLU A 194       6.716  -1.974  34.780  1.00 23.84           H
ATOM   2853  HB2 GLU A 194       3.722  -1.524  34.794  1.00 26.48           H
ATOM   2854  HB3 GLU A 194       4.423  -3.137  34.608  1.00 26.48           H
ATOM   2855  HG2 GLU A 194       5.636  -2.965  36.669  1.00 31.58           H
ATOM   2856  HG3 GLU A 194       5.250  -1.284  36.924  1.00 31.58           H
ATOM   2857  N   ASN A 195       5.459  -1.013  31.927  1.00 18.29           N
ATOM   2858  CA  ASN A 195       5.296  -1.340  30.505  1.00 19.65           C
ATOM   2859  C   ASN A 195       6.160  -0.519  29.564  1.00 18.77           C
ATOM   2860  O   ASN A 195       6.321  -0.920  28.422  1.00 23.03           O
ATOM   2861  CB  ASN A 195       3.828  -1.195  30.100  1.00 22.41           C
ATOM   2862  CG  ASN A 195       3.009  -2.265  30.803  1.00 22.46           C
ATOM   2863  OD1 ASN A 195       3.164  -3.443  30.511  1.00 21.38           O
ATOM   2864  ND2 ASN A 195       2.137  -1.866  31.717  1.00 22.22           N
ATOM   2865  H   ASN A 195       5.133  -0.112  32.252  1.00 21.95           H
ATOM   2866  HA  ASN A 195       5.574  -2.379  30.340  1.00 23.57           H
ATOM   2867  HB2 ASN A 195       3.464  -0.191  30.322  1.00 26.90           H
ATOM   2868  HB3 ASN A 195       3.773  -1.382  29.026  1.00 26.90           H
ATOM   2869 HD21 ASN A 195       1.586  -2.549  32.212  1.00 26.67           H
ATOM   2870 HD22 ASN A 195       2.066  -0.882  31.940  1.00 26.67           H
ATOM   2871  N   ALA A 196       6.619   0.650  29.988  1.00 16.82           N
ATOM   2872  CA  ALA A 196       7.417   1.560  29.200  1.00 17.53           C
ATOM   2873  C   ALA A 196       8.820   1.624  29.791  1.00 18.24           C
ATOM   2874  O   ALA A 196       9.075   1.094  30.868  1.00 17.36           O
ATOM   2875  CB  ALA A 196       6.712   2.914  29.181  1.00 17.10           C
ATOM   2876  H   ALA A 196       6.424   0.934  30.938  1.00 20.19           H
ATOM   2877  HA  ALA A 196       7.500   1.211  28.171  1.00 21.03           H
ATOM   2878  HB1 ALA A 196       7.226   3.582  28.488  1.00 20.52           H
ATOM   2879  HB2 ALA A 196       5.678   2.800  28.859  1.00 20.52           H
ATOM   2880  HB3 ALA A 196       6.736   3.362  30.173  1.00 20.52           H
ATOM   2881  N   ALA A 197       9.728   2.250  29.055  1.00 16.23           N
ATOM   2882  CA  ALA A 197      11.097   2.517  29.434  1.00 15.53           C
ATOM   2883  C   ALA A 197      11.315   4.026  29.428  1.00 19.38           C
ATOM   2884  O   ALA A 197      10.554   4.776  28.834  1.00 16.19           O
ATOM   2885  CB  ALA A 197      12.022   1.782  28.465  1.00 17.98           C
ATOM   2886  H   ALA A 197       9.427   2.671  28.187  1.00 19.48           H
ATOM   2887  HA  ALA A 197      11.285   2.158  30.443  1.00 18.63           H
ATOM   2888  HB1 ALA A 197      13.058   2.044  28.670  1.00 21.58           H
ATOM   2889  HB2 ALA A 197      11.884   0.710  28.581  1.00 21.58           H
ATOM   2890  HB3 ALA A 197      11.786   2.064  27.438  1.00 21.58           H
ATOM   2891  N   LEU A 198      12.303   4.485  30.190  1.00 18.61           N
ATOM   2892  CA  LEU A 198      12.571   5.893  30.402  1.00 14.78           C
ATOM   2893  C   LEU A 198      14.030   6.101  30.002  1.00 18.26           C
ATOM   2894  O   LEU A 198      14.896   5.418  30.537  1.00 17.95           O
ATOM   2895  CB  LEU A 198      12.342   6.204  31.893  1.00 16.41           C
ATOM   2896  CG  LEU A 198      11.848   7.612  32.292  1.00 30.17           C
ATOM   2897  CD1 LEU A 198      12.414   7.965  33.678  1.00 19.98           C
ATOM   2898  CD2 LEU A 198      12.113   8.731  31.305  1.00 21.65           C
ATOM   2899  H   LEU A 198      12.880   3.827  30.696  1.00 22.33           H
ATOM   2900  HA  LEU A 198      11.920   6.505  29.786  1.00 17.73           H
ATOM   2901  HB2 LEU A 198      11.640   5.484  32.312  1.00 19.70           H
ATOM   2902  HB3 LEU A 198      13.286   6.012  32.408  1.00 19.70           H
ATOM   2903  HG  LEU A 198      10.768   7.552  32.391  1.00 36.20           H
ATOM   2904 HD11 LEU A 198      12.107   8.975  33.944  1.00 23.98           H
ATOM   2905 HD12 LEU A 198      12.029   7.262  34.417  1.00 23.98           H
ATOM   2906 HD13 LEU A 198      13.493   7.898  33.676  1.00 23.98           H
ATOM   2907 HD21 LEU A 198      11.832   9.691  31.739  1.00 25.98           H
ATOM   2908 HD22 LEU A 198      13.171   8.743  31.039  1.00 25.98           H
ATOM   2909 HD23 LEU A 198      11.491   8.583  30.429  1.00 25.98           H
ATOM   2910  N   PHE A 199      14.302   7.063  29.117  1.00 17.41           N
ATOM   2911  CA  PHE A 199      15.651   7.491  28.742  1.00 15.49           C
ATOM   2912  C   PHE A 199      15.979   8.863  29.357  1.00 15.08           C
ATOM   2913  O   PHE A 199      15.204   9.822  29.274  1.00 21.49           O
ATOM   2914  CB  PHE A 199      15.762   7.544  27.205  1.00 13.33           C
ATOM   2915  CG  PHE A 199      15.957   6.232  26.455  1.00 14.31           C
ATOM   2916  CD1 PHE A 199      15.541   4.988  26.966  1.00 14.04           C
ATOM   2917  CD2 PHE A 199      16.610   6.262  25.212  1.00 17.32           C
ATOM   2918  CE1 PHE A 199      15.758   3.803  26.244  1.00 15.46           C
ATOM   2919  CE2 PHE A 199      16.819   5.080  24.483  1.00 14.65           C
ATOM   2920  CZ  PHE A 199      16.398   3.847  25.003  1.00 10.61           C
ATOM   2921  H   PHE A 199      13.536   7.589  28.719  1.00 20.90           H
ATOM   2922  HA  PHE A 199      16.374   6.766  29.107  1.00 18.58           H
ATOM   2923  HB2 PHE A 199      14.860   8.018  26.825  1.00 16.00           H
ATOM   2924  HB3 PHE A 199      16.598   8.193  26.949  1.00 16.00           H
ATOM   2925  HD1 PHE A 199      15.055   4.912  27.919  1.00 16.84           H
ATOM   2926  HD2 PHE A 199      16.979   7.199  24.824  1.00 20.79           H
ATOM   2927  HE1 PHE A 199      15.446   2.856  26.661  1.00 18.56           H
ATOM   2928  HE2 PHE A 199      17.337   5.120  23.538  1.00 17.58           H
ATOM   2929  HZ  PHE A 199      16.576   2.935  24.455  1.00 12.73           H
ATOM   2930  N   GLY A 200      17.183   8.969  29.919  1.00 19.24           N
ATOM   2931  CA  GLY A 200      17.758  10.211  30.377  1.00 10.37           C
ATOM   2932  C   GLY A 200      18.565  10.814  29.249  1.00 19.11           C
ATOM   2933  O   GLY A 200      19.001  10.110  28.347  1.00 17.66           O
ATOM   2934  H   GLY A 200      17.794   8.162  29.911  1.00 23.09           H
ATOM   2935  HA2 GLY A 200      16.981  10.910  30.688  1.00 12.44           H
ATOM   2936  HA3 GLY A 200      18.428  10.004  31.212  1.00 12.44           H
ATOM   2937  N   ILE A 201      18.767  12.126  29.299  1.00 19.11           N
ATOM   2938  CA  ILE A 201      19.360  12.885  28.207  1.00 14.81           C
ATOM   2939  C   ILE A 201      20.511  13.738  28.768  1.00 25.46           C
ATOM   2940  O   ILE A 201      20.363  14.688  29.516  1.00 24.05           O
ATOM   2941  CB  ILE A 201      18.420  13.868  27.466  1.00 19.44           C
ATOM   2942  CG1 ILE A 201      17.113  13.202  27.011  1.00 22.24           C
ATOM   2943  CG2 ILE A 201      19.208  14.443  26.284  1.00 20.86           C
ATOM   2944  CD1 ILE A 201      16.121  14.247  26.503  1.00 22.20           C
ATOM   2945  H   ILE A 201      18.332  12.625  30.037  1.00 22.94           H
ATOM   2946  HA  ILE A 201      19.766  12.177  27.439  1.00 17.78           H
ATOM   2947  HB  ILE A 201      18.152  14.704  28.163  1.00 23.32           H
ATOM   2948 HG12 ILE A 201      17.314  12.472  26.214  1.00 26.68           H
ATOM   2949 HG13 ILE A 201      16.666  12.639  27.853  1.00 26.68           H
ATOM   2950 HG21 ILE A 201      18.572  15.150  25.723  1.00 25.03           H
ATOM   2951 HG22 ILE A 201      20.089  15.004  26.602  1.00 25.03           H
ATOM   2952 HG23 ILE A 201      19.531  13.683  25.567  1.00 25.03           H
ATOM   2953 HD11 ILE A 201      15.154  13.797  26.265  1.00 26.64           H
ATOM   2954 HD12 ILE A 201      15.953  15.039  27.244  1.00 26.64           H
ATOM   2955 HD13 ILE A 201      16.490  14.745  25.598  1.00 26.64           H
ATOM   2956  N   GLN A 202      21.702  13.337  28.324  1.00 21.63           N
ATOM   2957  CA  GLN A 202      22.950  14.029  28.566  1.00 22.51           C
ATOM   2958  C   GLN A 202      22.975  15.371  27.841  1.00 25.35           C
ATOM   2959  O   GLN A 202      22.773  15.485  26.632  1.00 19.50           O
ATOM   2960  CB  GLN A 202      24.150  13.139  28.197  1.00 19.99           C
ATOM   2961  CG  GLN A 202      25.513  13.763  28.560  1.00 23.67           C
ATOM   2962  CD  GLN A 202      26.636  13.193  27.701  1.00 29.08           C
ATOM   2963  OE1 GLN A 202      26.512  13.100  26.479  1.00 22.45           O
ATOM   2964  NE2 GLN A 202      27.768  12.884  28.323  1.00 22.22           N
ATOM   2965  H   GLN A 202      21.742  12.515  27.737  1.00 25.96           H
ATOM   2966  HA  GLN A 202      23.005  14.208  29.639  1.00 27.01           H
ATOM   2967  HB2 GLN A 202      24.063  12.192  28.730  1.00 23.98           H
ATOM   2968  HB3 GLN A 202      24.099  12.934  27.127  1.00 23.98           H
ATOM   2969  HG2 GLN A 202      25.460  14.817  28.319  1.00 28.40           H
ATOM   2970  HG3 GLN A 202      25.725  13.639  29.622  1.00 28.40           H
ATOM   2971 HE21 GLN A 202      27.849  12.997  29.322  1.00 26.66           H
ATOM   2972 HE22 GLN A 202      28.548  12.518  27.799  1.00 26.66           H
ATOM   2973  N   GLN A 203      23.285  16.400  28.627  1.00 28.02           N
ATOM   2974  CA  GLN A 203      23.588  17.737  28.153  1.00 22.95           C
ATOM   2975  C   GLN A 203      25.064  18.036  28.495  1.00 21.58           C
ATOM   2976  O   GLN A 203      25.850  17.171  28.818  1.00 26.95           O
ATOM   2977  CB  GLN A 203      22.557  18.780  28.682  1.00 20.27           C
ATOM   2978  CG  GLN A 203      21.134  18.388  28.248  1.00 21.57           C
ATOM   2979  CD  GLN A 203      20.910  18.628  26.766  1.00 27.37           C
ATOM   2980  OE1 GLN A 203      21.654  19.317  26.075  1.00 27.08           O
ATOM   2981  NE2 GLN A 203      19.832  18.003  26.175  1.00 28.51           N
ATOM   2982  H   GLN A 203      23.431  16.206  29.590  1.00 33.63           H
ATOM   2983  HA  GLN A 203      23.533  17.792  27.020  1.00 27.54           H
ATOM   2984  HB2 GLN A 203      22.615  18.852  29.779  1.00 24.33           H
ATOM   2985  HB3 GLN A 203      22.783  19.778  28.258  1.00 24.33           H
ATOM   2986  HG2 GLN A 203      20.942  17.321  28.510  1.00 25.88           H
ATOM   2987  HG3 GLN A 203      20.371  18.934  28.828  1.00 25.88           H
ATOM   2988 HE21 GLN A 203      19.080  17.564  26.712  1.00 34.22           H
ATOM   2989 HE22 GLN A 203      19.619  18.185  25.190  1.00 34.22           H
ATOM   2990  N   GLY A 204      25.421  19.318  28.389  1.00 28.37           N
ATOM   2991  CA  GLY A 204      26.747  19.845  28.687  1.00 21.53           C
ATOM   2992  C   GLY A 204      27.411  20.572  27.516  1.00 27.24           C
ATOM   2993  O   GLY A 204      28.607  20.851  27.592  1.00 30.36           O
ATOM   2994  H   GLY A 204      24.719  19.992  28.113  1.00 34.05           H
ATOM   2995  HA2 GLY A 204      26.648  20.561  29.502  1.00 25.84           H
ATOM   2996  HA3 GLY A 204      27.401  19.031  29.000  1.00 25.84           H
ATOM   2997  N   SER A 205      26.663  20.886  26.451  1.00 23.68           N
ATOM   2998  CA  SER A 205      27.148  21.543  25.244  1.00 26.78           C
ATOM   2999  C   SER A 205      28.354  20.780  24.643  1.00 31.60           C
ATOM   3000  O   SER A 205      28.319  19.558  24.511  1.00 30.08           O
ATOM   3001  CB  SER A 205      27.393  23.020  25.586  1.00 31.30           C
ATOM   3002  OG  SER A 205      27.788  23.758  24.453  1.00 28.24           O
ATOM   3003  H   SER A 205      25.689  20.622  26.455  1.00 28.41           H
ATOM   3004  HA  SER A 205      26.342  21.504  24.512  1.00 32.13           H
ATOM   3005  HB2 SER A 205      26.477  23.453  25.989  1.00 37.57           H
ATOM   3006  HB3 SER A 205      28.172  23.089  26.340  1.00 37.57           H
ATOM   3007  HG  SER A 205      27.030  23.801  23.858  1.00 33.88           H
ATOM   3008  N   VAL A 206      29.442  21.475  24.317  1.00 31.63           N
ATOM   3009  CA  VAL A 206      30.649  20.911  23.732  1.00 25.94           C
ATOM   3010  C   VAL A 206      31.733  20.664  24.784  1.00 35.19           C
ATOM   3011  O   VAL A 206      32.871  20.379  24.425  1.00 31.07           O
ATOM   3012  CB  VAL A 206      31.139  21.816  22.590  1.00 31.10           C
ATOM   3013  CG1 VAL A 206      30.026  22.082  21.565  1.00 30.25           C
ATOM   3014  CG2 VAL A 206      31.660  23.166  23.119  1.00 33.03           C
ATOM   3015  H   VAL A 206      29.424  22.477  24.441  1.00 37.96           H
ATOM   3016  HA  VAL A 206      30.404  19.947  23.292  1.00 31.13           H
ATOM   3017  HB  VAL A 206      31.960  21.318  22.076  1.00 37.32           H
ATOM   3018 HG11 VAL A 206      30.451  22.589  20.701  1.00 36.30           H
ATOM   3019 HG12 VAL A 206      29.591  21.142  21.227  1.00 36.30           H
ATOM   3020 HG13 VAL A 206      29.241  22.706  21.992  1.00 36.30           H
ATOM   3021 HG21 VAL A 206      31.997  23.774  22.280  1.00 39.64           H
ATOM   3022 HG22 VAL A 206      30.874  23.699  23.654  1.00 39.64           H
ATOM   3023 HG23 VAL A 206      32.506  23.011  23.789  1.00 39.64           H
ATOM   3024  N   PHE A 207      31.413  20.826  26.075  1.00 25.48           N
ATOM   3025  CA  PHE A 207      32.398  20.827  27.141  1.00 22.49           C
ATOM   3026  C   PHE A 207      32.445  19.462  27.784  1.00 34.96           C
ATOM   3027  O   PHE A 207      31.436  18.953  28.262  1.00 23.90           O
ATOM   3028  CB  PHE A 207      32.063  21.925  28.165  1.00 30.13           C
ATOM   3029  CG  PHE A 207      31.891  23.269  27.507  1.00 29.82           C
ATOM   3030  CD1 PHE A 207      32.992  23.909  26.897  1.00 33.04           C
ATOM   3031  CD2 PHE A 207      30.604  23.816  27.383  1.00 26.01           C
ATOM   3032  CE1 PHE A 207      32.801  25.080  26.146  1.00 30.50           C
ATOM   3033  CE2 PHE A 207      30.421  24.999  26.651  1.00 25.30           C
ATOM   3034  CZ  PHE A 207      31.514  25.625  26.022  1.00 33.38           C
ATOM   3035  H   PHE A 207      30.452  21.008  26.324  1.00 30.57           H
ATOM   3036  HA  PHE A 207      33.379  21.051  26.725  1.00 26.99           H
ATOM   3037  HB2 PHE A 207      31.138  21.669  28.670  1.00 36.16           H
ATOM   3038  HB3 PHE A 207      32.860  21.979  28.906  1.00 36.16           H
ATOM   3039  HD1 PHE A 207      33.981  23.479  26.968  1.00 39.64           H
ATOM   3040  HD2 PHE A 207      29.760  23.328  27.843  1.00 31.22           H
ATOM   3041  HE1 PHE A 207      33.639  25.550  25.651  1.00 36.60           H
ATOM   3042  HE2 PHE A 207      29.432  25.422  26.560  1.00 30.35           H
ATOM   3043  HZ  PHE A 207      31.366  26.521  25.439  1.00 40.06           H
ATOM   3044  N   GLU A 208      33.640  18.892  27.798  1.00 25.47           N
ATOM   3045  CA  GLU A 208      33.882  17.569  28.296  1.00 30.96           C
ATOM   3046  C   GLU A 208      33.510  17.436  29.775  1.00 34.88           C
ATOM   3047  O   GLU A 208      32.872  16.462  30.161  1.00 27.44           O
ATOM   3048  CB  GLU A 208      35.353  17.257  27.993  1.00 22.61           C
ATOM   3049  CG  GLU A 208      35.797  15.858  28.421  1.00 26.22           C
ATOM   3050  CD  GLU A 208      37.187  15.490  27.895  1.00 32.32           C
ATOM   3051  OE1 GLU A 208      37.905  16.393  27.418  1.00 36.15           O
ATOM   3052  OE2 GLU A 208      37.521  14.293  27.979  1.00 30.66           O1-
ATOM   3053  H   GLU A 208      34.424  19.369  27.379  1.00 30.57           H
ATOM   3054  HA  GLU A 208      33.259  16.880  27.730  1.00 37.15           H
ATOM   3055  HB2 GLU A 208      35.511  17.362  26.917  1.00 27.13           H
ATOM   3056  HB3 GLU A 208      35.980  17.984  28.505  1.00 27.13           H
ATOM   3057  HG2 GLU A 208      35.810  15.776  29.509  1.00 31.46           H
ATOM   3058  HG3 GLU A 208      35.087  15.105  28.084  1.00 31.46           H
ATOM   3059  N   ASN A 209      33.909  18.393  30.618  1.00 32.32           N
ATOM   3060  CA  ASN A 209      33.672  18.282  32.050  1.00 35.18           C
ATOM   3061  C   ASN A 209      32.172  18.317  32.348  1.00 26.65           C
ATOM   3062  O   ASN A 209      31.699  17.586  33.207  1.00 32.02           O
ATOM   3063  CB  ASN A 209      34.445  19.359  32.847  1.00 32.58           C
ATOM   3064  CG  ASN A 209      34.002  20.795  32.566  1.00 26.23           C
ATOM   3065  OD1 ASN A 209      33.799  21.202  31.424  1.00 32.05           O
ATOM   3066  ND2 ASN A 209      33.915  21.619  33.605  1.00 45.47           N
ATOM   3067  H   ASN A 209      34.446  19.176  30.270  1.00 38.78           H
ATOM   3068  HA  ASN A 209      34.052  17.310  32.368  1.00 42.21           H
ATOM   3069  HB2 ASN A 209      34.369  19.138  33.912  1.00 39.10           H
ATOM   3070  HB3 ASN A 209      35.488  19.274  32.539  1.00 39.10           H
ATOM   3071 HD21 ASN A 209      33.633  22.578  33.456  1.00 54.57           H
ATOM   3072 HD22 ASN A 209      34.087  21.274  34.537  1.00 54.57           H
ATOM   3073  N   LEU A 210      31.420  19.170  31.657  1.00 21.94           N
ATOM   3074  CA  LEU A 210      29.974  19.238  31.798  1.00 25.98           C
ATOM   3075  C   LEU A 210      29.285  17.977  31.288  1.00 35.80           C
ATOM   3076  O   LEU A 210      28.291  17.558  31.874  1.00 33.91           O
ATOM   3077  CB  LEU A 210      29.466  20.454  31.050  1.00 27.29           C
ATOM   3078  CG  LEU A 210      29.191  21.698  31.907  1.00 29.00           C
ATOM   3079  CD1 LEU A 210      30.154  21.928  33.081  1.00 33.35           C
ATOM   3080  CD2 LEU A 210      29.254  22.865  30.929  1.00 23.88           C
ATOM   3081  H   LEU A 210      31.860  19.763  30.968  1.00 26.33           H
ATOM   3082  HA  LEU A 210      29.734  19.330  32.856  1.00 31.17           H
ATOM   3083  HB2 LEU A 210      30.203  20.691  30.289  1.00 32.75           H
ATOM   3084  HB3 LEU A 210      28.548  20.201  30.534  1.00 32.75           H
ATOM   3085  HG  LEU A 210      28.177  21.621  32.301  1.00 34.80           H
ATOM   3086 HD11 LEU A 210      29.985  22.913  33.510  1.00 40.02           H
ATOM   3087 HD12 LEU A 210      29.985  21.194  33.868  1.00 40.02           H
ATOM   3088 HD13 LEU A 210      31.186  21.869  32.737  1.00 40.02           H
ATOM   3089 HD21 LEU A 210      28.944  23.781  31.423  1.00 28.66           H
ATOM   3090 HD22 LEU A 210      30.275  22.991  30.570  1.00 28.66           H
ATOM   3091 HD23 LEU A 210      28.590  22.677  30.085  1.00 28.66           H
ATOM   3092  N   ARG A 211      29.814  17.364  30.219  1.00 37.53           N
ATOM   3093  CA  ARG A 211      29.318  16.095  29.705  1.00 25.43           C
ATOM   3094  C   ARG A 211      29.546  14.988  30.707  1.00 29.34           C
ATOM   3095  O   ARG A 211      28.687  14.116  30.848  1.00 27.41           O
ATOM   3096  CB  ARG A 211      29.969  15.811  28.343  1.00 24.71           C
ATOM   3097  CG  ARG A 211      29.395  16.745  27.270  1.00 21.95           C
ATOM   3098  CD  ARG A 211      28.157  16.117  26.639  1.00 20.06           C
ATOM   3099  NE  ARG A 211      27.608  16.993  25.610  1.00 20.55           N
ATOM   3100  CZ  ARG A 211      26.369  16.945  25.138  1.00 17.62           C
ATOM   3101  NH1 ARG A 211      25.529  15.975  25.491  1.00 35.53           N
ATOM   3102  NH2 ARG A 211      25.976  17.882  24.292  1.00 19.02           N1+
ATOM   3103  H   ARG A 211      30.640  17.755  29.786  1.00 45.04           H
ATOM   3104  HA  ARG A 211      28.238  16.165  29.566  1.00 30.52           H
ATOM   3105  HB2 ARG A 211      31.051  15.908  28.390  1.00 29.65           H
ATOM   3106  HB3 ARG A 211      29.755  14.780  28.063  1.00 29.65           H
ATOM   3107  HG2 ARG A 211      29.156  17.726  27.679  1.00 26.34           H
ATOM   3108  HG3 ARG A 211      30.126  16.880  26.482  1.00 26.34           H
ATOM   3109  HD2 ARG A 211      28.408  15.161  26.193  1.00 24.07           H
ATOM   3110  HD3 ARG A 211      27.416  15.937  27.411  1.00 24.07           H
ATOM   3111  HE  ARG A 211      28.204  17.737  25.273  1.00 24.66           H
ATOM   3112 HH11 ARG A 211      25.836  15.244  26.117  1.00 42.63           H
ATOM   3113 HH12 ARG A 211      24.592  15.961  25.112  1.00 42.63           H
ATOM   3114 HH21 ARG A 211      26.627  18.601  24.013  1.00 22.83           H
ATOM   3115 HH22 ARG A 211      25.042  17.850  23.911  1.00 22.83           H
ATOM   3116  N   GLN A 212      30.688  15.034  31.406  1.00 25.01           N
ATOM   3117  CA  GLN A 212      31.054  14.023  32.378  1.00 26.56           C
ATOM   3118  C   GLN A 212      30.128  14.140  33.582  1.00 26.52           C
ATOM   3119  O   GLN A 212      29.661  13.127  34.096  1.00 25.78           O
ATOM   3120  CB  GLN A 212      32.546  14.146  32.747  1.00 29.58           C
ATOM   3121  CG  GLN A 212      32.987  13.047  33.722  1.00 27.31           C
ATOM   3122  CD  GLN A 212      32.927  11.642  33.121  1.00 24.10           C
ATOM   3123  OE1 GLN A 212      33.723  11.283  32.263  1.00 31.00           O
ATOM   3124  NE2 GLN A 212      32.008  10.810  33.589  1.00 34.22           N
ATOM   3125  H   GLN A 212      31.343  15.783  31.231  1.00 30.01           H
ATOM   3126  HA  GLN A 212      30.898  13.041  31.933  1.00 31.88           H
ATOM   3127  HB2 GLN A 212      33.158  14.091  31.847  1.00 35.50           H
ATOM   3128  HB3 GLN A 212      32.726  15.114  33.212  1.00 35.50           H
ATOM   3129  HG2 GLN A 212      34.035  13.263  33.937  1.00 32.77           H
ATOM   3130  HG3 GLN A 212      32.411  13.100  34.646  1.00 32.77           H
ATOM   3131 HE21 GLN A 212      31.383  11.100  34.332  1.00 41.07           H
ATOM   3132 HE22 GLN A 212      31.957   9.868  33.233  1.00 41.07           H
ATOM   3133  N   GLN A 213      29.897  15.375  34.041  1.00 27.48           N
ATOM   3134  CA  GLN A 213      29.024  15.637  35.175  1.00 33.08           C
ATOM   3135  C   GLN A 213      27.603  15.163  34.844  1.00 27.22           C
ATOM   3136  O   GLN A 213      26.993  14.469  35.648  1.00 27.34           O
ATOM   3137  CB  GLN A 213      29.030  17.124  35.501  1.00 31.19           C
ATOM   3138  CG  GLN A 213      30.294  17.610  36.234  1.00 41.30           C
ATOM   3139  CD  GLN A 213      30.391  19.139  36.217  1.00 43.54           C
ATOM   3140  OE1 GLN A 213      31.410  19.696  35.815  1.00 54.01           O
ATOM   3141  NE2 GLN A 213      29.339  19.841  36.640  1.00 44.99           N
ATOM   3142  H   GLN A 213      30.324  16.163  33.574  1.00 32.97           H
ATOM   3143  HA  GLN A 213      29.389  15.083  36.040  1.00 39.70           H
ATOM   3144  HB2 GLN A 213      28.926  17.687  34.575  1.00 37.42           H
ATOM   3145  HB3 GLN A 213      28.164  17.336  36.131  1.00 37.42           H
ATOM   3146  HG2 GLN A 213      30.261  17.267  37.269  1.00 49.57           H
ATOM   3147  HG3 GLN A 213      31.185  17.187  35.772  1.00 49.57           H
ATOM   3148 HE21 GLN A 213      28.522  19.365  36.994  1.00 53.99           H
ATOM   3149 HE22 GLN A 213      29.379  20.850  36.631  1.00 53.99           H
ATOM   3150  N   SER A 214      27.105  15.525  33.653  1.00 24.92           N
ATOM   3151  CA  SER A 214      25.793  15.111  33.173  1.00 30.31           C
ATOM   3152  C   SER A 214      25.682  13.588  33.148  1.00 26.97           C
ATOM   3153  O   SER A 214      24.712  13.047  33.669  1.00 27.13           O
ATOM   3154  CB  SER A 214      25.530  15.735  31.808  1.00 23.01           C
ATOM   3155  OG  SER A 214      24.217  15.418  31.396  1.00 27.56           O
ATOM   3156  H   SER A 214      27.669  16.102  33.045  1.00 29.90           H
ATOM   3157  HA  SER A 214      25.049  15.504  33.867  1.00 36.38           H
ATOM   3158  HB2 SER A 214      25.634  16.815  31.867  1.00 27.61           H
ATOM   3159  HB3 SER A 214      26.249  15.354  31.083  1.00 27.61           H
ATOM   3160  HG  SER A 214      23.602  15.705  32.077  1.00 33.07           H
ATOM   3161  N   ALA A 215      26.671  12.904  32.570  1.00 23.19           N
ATOM   3162  CA  ALA A 215      26.667  11.453  32.489  1.00 24.63           C
ATOM   3163  C   ALA A 215      26.662  10.816  33.882  1.00 29.20           C
ATOM   3164  O   ALA A 215      25.948   9.840  34.101  1.00 25.01           O
ATOM   3165  CB  ALA A 215      27.868  10.972  31.667  1.00 22.07           C
ATOM   3166  H   ALA A 215      27.467  13.399  32.192  1.00 27.82           H
ATOM   3167  HA  ALA A 215      25.758  11.148  31.971  1.00 29.55           H
ATOM   3168  HB1 ALA A 215      27.857   9.884  31.608  1.00 26.49           H
ATOM   3169  HB2 ALA A 215      27.810  11.371  30.656  1.00 26.49           H
ATOM   3170  HB3 ALA A 215      28.798  11.298  32.130  1.00 26.49           H
ATOM   3171  N   ASP A 216      27.456  11.343  34.822  1.00 23.74           N
ATOM   3172  CA  ASP A 216      27.524  10.804  36.164  1.00 30.42           C
ATOM   3173  C   ASP A 216      26.165  10.949  36.850  1.00 25.55           C
ATOM   3174  O   ASP A 216      25.681   9.998  37.457  1.00 28.93           O
ATOM   3175  CB  ASP A 216      28.643  11.475  36.981  1.00 33.21           C
ATOM   3176  CG  ASP A 216      30.059  11.192  36.485  1.00 39.56           C
ATOM   3177  OD1 ASP A 216      30.270  10.169  35.796  1.00 37.90           O
ATOM   3178  OD2 ASP A 216      30.934  12.014  36.825  1.00 44.44           O1-
ATOM   3179  H   ASP A 216      28.049  12.130  34.603  1.00 28.49           H
ATOM   3180  HA  ASP A 216      27.752   9.742  36.087  1.00 36.50           H
ATOM   3181  HB2 ASP A 216      28.491  12.553  37.041  1.00 39.85           H
ATOM   3182  HB3 ASP A 216      28.581  11.114  38.009  1.00 39.85           H
ATOM   3183  N   ALA A 217      25.566  12.138  36.758  1.00 22.63           N
ATOM   3184  CA  ALA A 217      24.274  12.439  37.371  1.00 29.35           C
ATOM   3185  C   ALA A 217      23.181  11.543  36.795  1.00 26.33           C
ATOM   3186  O   ALA A 217      22.406  10.979  37.553  1.00 22.36           O
ATOM   3187  CB  ALA A 217      23.929  13.914  37.169  1.00 21.22           C
ATOM   3188  H   ALA A 217      26.018  12.872  36.229  1.00 27.16           H
ATOM   3189  HA  ALA A 217      24.351  12.251  38.442  1.00 35.22           H
ATOM   3190  HB1 ALA A 217      22.965  14.134  37.626  1.00 25.47           H
ATOM   3191  HB2 ALA A 217      24.694  14.531  37.636  1.00 25.47           H
ATOM   3192  HB3 ALA A 217      23.881  14.137  36.104  1.00 25.47           H
ATOM   3193  N   LEU A 218      23.163  11.338  35.473  1.00 28.72           N
ATOM   3194  CA  LEU A 218      22.220  10.445  34.805  1.00 26.38           C
ATOM   3195  C   LEU A 218      22.417   8.991  35.186  1.00 22.69           C
ATOM   3196  O   LEU A 218      21.423   8.301  35.389  1.00 25.18           O
ATOM   3197  CB  LEU A 218      22.358  10.614  33.286  1.00 21.99           C
ATOM   3198  CG  LEU A 218      21.350  11.518  32.577  1.00 19.61           C
ATOM   3199  CD1 LEU A 218      20.483  12.443  33.418  1.00 24.36           C
ATOM   3200  CD2 LEU A 218      22.083  12.252  31.475  1.00 23.40           C
ATOM   3201  H   LEU A 218      23.859  11.799  34.903  1.00 34.46           H
ATOM   3202  HA  LEU A 218      21.215  10.719  35.120  1.00 31.65           H
ATOM   3203  HB2 LEU A 218      23.367  10.974  33.084  1.00 26.39           H
ATOM   3204  HB3 LEU A 218      22.316   9.645  32.804  1.00 26.39           H
ATOM   3205  HG  LEU A 218      20.654  10.835  32.086  1.00 23.53           H
ATOM   3206 HD11 LEU A 218      20.051  13.227  32.793  1.00 29.23           H
ATOM   3207 HD12 LEU A 218      19.664  11.886  33.861  1.00 29.23           H
ATOM   3208 HD13 LEU A 218      21.071  12.879  34.220  1.00 29.23           H
ATOM   3209 HD21 LEU A 218      21.351  12.775  30.885  1.00 28.08           H
ATOM   3210 HD22 LEU A 218      22.773  12.974  31.906  1.00 28.08           H
ATOM   3211 HD23 LEU A 218      22.624  11.550  30.839  1.00 28.08           H
ATOM   3212  N   ALA A 219      23.662   8.502  35.239  1.00 23.37           N
ATOM   3213  CA  ALA A 219      23.947   7.149  35.704  1.00 19.52           C
ATOM   3214  C   ALA A 219      23.556   6.957  37.172  1.00 19.45           C
ATOM   3215  O   ALA A 219      23.130   5.873  37.562  1.00 20.88           O
ATOM   3216  CB  ALA A 219      25.423   6.815  35.458  1.00 29.40           C
ATOM   3217  H   ALA A 219      24.444   9.103  35.013  1.00 28.04           H
ATOM   3218  HA  ALA A 219      23.353   6.457  35.105  1.00 23.43           H
ATOM   3219  HB1 ALA A 219      25.614   5.775  35.727  1.00 35.28           H
ATOM   3220  HB2 ALA A 219      25.657   6.950  34.401  1.00 35.28           H
ATOM   3221  HB3 ALA A 219      26.064   7.466  36.054  1.00 35.28           H
ATOM   3222  N   GLU A 220      23.675   8.005  37.980  1.00 25.59           N
ATOM   3223  CA  GLU A 220      23.324   7.949  39.389  1.00 34.71           C
ATOM   3224  C   GLU A 220      21.806   7.781  39.545  1.00 22.78           C
ATOM   3225  O   GLU A 220      21.358   6.931  40.312  1.00 27.72           O
ATOM   3226  CB  GLU A 220      23.913   9.195  40.087  1.00 35.18           C
ATOM   3227  CG  GLU A 220      23.529   9.345  41.567  1.00 41.21           C
ATOM   3228  CD  GLU A 220      23.784   8.081  42.380  1.00 46.78           C
ATOM   3229  OE1 GLU A 220      24.810   7.405  42.115  1.00 47.25           O
ATOM   3230  OE2 GLU A 220      22.923   7.818  43.251  1.00 54.83           O1-
ATOM   3231  H   GLU A 220      24.052   8.872  37.624  1.00 30.70           H
ATOM   3232  HA  GLU A 220      23.808   7.068  39.811  1.00 41.65           H
ATOM   3233  HB2 GLU A 220      25.001   9.160  40.011  1.00 42.21           H
ATOM   3234  HB3 GLU A 220      23.574  10.088  39.568  1.00 42.21           H
ATOM   3235  HG2 GLU A 220      24.158  10.135  41.980  1.00 49.45           H
ATOM   3236  HG3 GLU A 220      22.490   9.666  41.672  1.00 49.45           H
ATOM   3237  N   ILE A 221      21.014   8.547  38.784  1.00 26.91           N
ATOM   3238  CA  ILE A 221      19.563   8.344  38.710  1.00 26.41           C
ATOM   3239  C   ILE A 221      19.275   6.915  38.214  1.00 25.66           C
ATOM   3240  O   ILE A 221      18.469   6.199  38.804  1.00 26.77           O
ATOM   3241  CB  ILE A 221      18.883   9.379  37.794  1.00 25.73           C
ATOM   3242  CG1 ILE A 221      19.193  10.874  38.055  1.00 21.59           C
ATOM   3243  CG2 ILE A 221      17.368   9.129  37.779  1.00 21.71           C
ATOM   3244  CD1 ILE A 221      18.732  11.433  39.363  1.00 37.23           C
ATOM   3245  H   ILE A 221      21.440   9.230  38.172  1.00 32.29           H
ATOM   3246  HA  ILE A 221      19.156   8.452  39.715  1.00 31.70           H
ATOM   3247  HB  ILE A 221      19.244   9.165  36.790  1.00 30.87           H
ATOM   3248 HG12 ILE A 221      20.240  11.043  38.009  1.00 25.91           H
ATOM   3249 HG13 ILE A 221      18.745  11.475  37.262  1.00 25.91           H
ATOM   3250 HG21 ILE A 221      16.869   9.901  37.194  1.00 26.05           H
ATOM   3251 HG22 ILE A 221      17.148   8.165  37.323  1.00 26.05           H
ATOM   3252 HG23 ILE A 221      16.989   9.152  38.799  1.00 26.05           H
ATOM   3253 HD11 ILE A 221      19.069  12.466  39.441  1.00 44.67           H
ATOM   3254 HD12 ILE A 221      17.649  11.400  39.372  1.00 44.67           H
ATOM   3255 HD13 ILE A 221      19.144  10.849  40.187  1.00 44.67           H
ATOM   3256  N   GLY A 222      19.907   6.517  37.099  1.00 22.49           N
ATOM   3257  CA  GLY A 222      19.678   5.235  36.440  1.00 20.85           C
ATOM   3258  C   GLY A 222      18.495   5.371  35.479  1.00 23.63           C
ATOM   3259  O   GLY A 222      17.427   5.834  35.875  1.00 20.88           O
ATOM   3260  H   GLY A 222      20.551   7.159  36.660  1.00 26.99           H
ATOM   3261  HA2 GLY A 222      20.581   4.955  35.894  1.00 25.02           H
ATOM   3262  HA3 GLY A 222      19.446   4.461  37.173  1.00 25.02           H
ATOM   3263  N   PHE A 223      18.731   5.005  34.213  1.00 23.05           N
ATOM   3264  CA  PHE A 223      17.802   5.015  33.092  1.00 24.96           C
ATOM   3265  C   PHE A 223      17.977   3.753  32.254  1.00 20.61           C
ATOM   3266  O   PHE A 223      18.988   3.063  32.336  1.00 24.71           O
ATOM   3267  CB  PHE A 223      18.021   6.263  32.221  1.00 19.93           C
ATOM   3268  CG  PHE A 223      17.602   7.524  32.914  1.00 13.92           C
ATOM   3269  CD1 PHE A 223      16.253   7.946  32.894  1.00 17.61           C
ATOM   3270  CD2 PHE A 223      18.572   8.282  33.594  1.00 17.40           C
ATOM   3271  CE1 PHE A 223      15.892   9.142  33.540  1.00 17.35           C
ATOM   3272  CE2 PHE A 223      18.209   9.467  34.223  1.00 15.53           C
ATOM   3273  CZ  PHE A 223      16.874   9.900  34.196  1.00 15.93           C
ATOM   3274  H   PHE A 223      19.653   4.652  33.995  1.00 27.66           H
ATOM   3275  HA  PHE A 223      16.779   5.028  33.456  1.00 29.95           H
ATOM   3276  HB2 PHE A 223      19.069   6.328  31.923  1.00 23.92           H
ATOM   3277  HB3 PHE A 223      17.424   6.173  31.316  1.00 23.92           H
ATOM   3278  HD1 PHE A 223      15.504   7.376  32.365  1.00 21.14           H
ATOM   3279  HD2 PHE A 223      19.598   7.954  33.623  1.00 20.88           H
ATOM   3280  HE1 PHE A 223      14.880   9.513  33.499  1.00 20.82           H
ATOM   3281  HE2 PHE A 223      18.960  10.048  34.731  1.00 18.64           H
ATOM   3282  HZ  PHE A 223      16.598  10.829  34.663  1.00 19.11           H
ATOM   3283  N   ASP A 224      16.961   3.448  31.449  1.00 14.32           N
ATOM   3284  CA  ASP A 224      16.973   2.308  30.549  1.00 18.95           C
ATOM   3285  C   ASP A 224      17.852   2.530  29.311  1.00 12.81           C
ATOM   3286  O   ASP A 224      18.226   1.571  28.649  1.00 18.23           O
ATOM   3287  CB  ASP A 224      15.528   2.032  30.150  1.00 18.25           C
ATOM   3288  CG  ASP A 224      14.657   1.669  31.341  1.00 17.51           C
ATOM   3289  OD1 ASP A 224      15.036   0.769  32.112  1.00 22.07           O
ATOM   3290  OD2 ASP A 224      13.569   2.247  31.452  1.00 20.38           O1-
ATOM   3291  H   ASP A 224      16.152   4.050  31.425  1.00 17.19           H
ATOM   3292  HA  ASP A 224      17.358   1.441  31.085  1.00 22.73           H
ATOM   3293  HB2 ASP A 224      15.107   2.884  29.612  1.00 21.90           H
ATOM   3294  HB3 ASP A 224      15.549   1.163  29.496  1.00 21.90           H
ATOM   3295  N   GLY A 225      18.111   3.799  28.978  1.00 13.93           N
ATOM   3296  CA  GLY A 225      18.915   4.266  27.867  1.00 15.91           C
ATOM   3297  C   GLY A 225      19.311   5.711  28.116  1.00 16.28           C
ATOM   3298  O   GLY A 225      18.770   6.385  28.989  1.00 13.55           O
ATOM   3299  H   GLY A 225      17.711   4.523  29.556  1.00 16.72           H
ATOM   3300  HA2 GLY A 225      19.810   3.658  27.770  1.00 19.10           H
ATOM   3301  HA3 GLY A 225      18.342   4.201  26.946  1.00 19.10           H
ATOM   3302  N   TYR A 226      20.287   6.173  27.340  1.00 15.63           N
ATOM   3303  CA  TYR A 226      20.889   7.482  27.489  1.00 14.42           C
ATOM   3304  C   TYR A 226      20.999   8.123  26.142  1.00 12.77           C
ATOM   3305  O   TYR A 226      21.594   7.581  25.218  1.00 17.07           O
ATOM   3306  CB  TYR A 226      22.273   7.381  28.141  1.00 21.39           C
ATOM   3307  CG  TYR A 226      22.197   6.792  29.528  1.00 17.64           C
ATOM   3308  CD1 TYR A 226      22.216   5.401  29.673  1.00 13.82           C
ATOM   3309  CD2 TYR A 226      22.063   7.614  30.660  1.00 15.58           C
ATOM   3310  CE1 TYR A 226      22.085   4.813  30.942  1.00 17.02           C
ATOM   3311  CE2 TYR A 226      21.908   7.024  31.929  1.00 18.40           C
ATOM   3312  CZ  TYR A 226      21.880   5.625  32.069  1.00 19.93           C
ATOM   3313  OH  TYR A 226      21.648   5.062  33.284  1.00 23.23           O
ATOM   3314  H   TYR A 226      20.715   5.542  26.675  1.00 18.75           H
ATOM   3315  HA  TYR A 226      20.265   8.099  28.130  1.00 17.31           H
ATOM   3316  HB2 TYR A 226      22.924   6.763  27.522  1.00 25.67           H
ATOM   3317  HB3 TYR A 226      22.700   8.381  28.198  1.00 25.67           H
ATOM   3318  HD1 TYR A 226      22.329   4.773  28.804  1.00 16.59           H
ATOM   3319  HD2 TYR A 226      22.028   8.685  30.546  1.00 18.70           H
ATOM   3320  HE1 TYR A 226      22.129   3.750  31.059  1.00 20.42           H
ATOM   3321  HE2 TYR A 226      21.759   7.632  32.801  1.00 22.09           H
ATOM   3322  HH  TYR A 226      21.743   5.695  33.999  1.00 27.87           H
ATOM   3323  N   ALA A 227      20.438   9.305  26.026  1.00 17.04           N
ATOM   3324  CA  ALA A 227      20.590  10.096  24.840  1.00 13.73           C
ATOM   3325  C   ALA A 227      21.732  11.082  24.986  1.00 22.87           C
ATOM   3326  O   ALA A 227      21.957  11.642  26.053  1.00 16.33           O
ATOM   3327  CB  ALA A 227      19.298  10.835  24.593  1.00 13.95           C
ATOM   3328  H   ALA A 227      19.966   9.713  26.818  1.00 20.44           H
ATOM   3329  HA  ALA A 227      20.780   9.433  24.007  1.00 16.48           H
ATOM   3330  HB1 ALA A 227      19.418  11.482  23.727  1.00 16.74           H
ATOM   3331  HB2 ALA A 227      18.495  10.123  24.422  1.00 16.74           H
ATOM   3332  HB3 ALA A 227      19.067  11.443  25.461  1.00 16.74           H
ATOM   3333  N   VAL A 228      22.389  11.352  23.865  1.00 19.06           N
ATOM   3334  CA  VAL A 228      23.235  12.500  23.703  1.00 21.39           C
ATOM   3335  C   VAL A 228      22.335  13.593  23.129  1.00 25.73           C
ATOM   3336  O   VAL A 228      21.947  13.583  21.960  1.00 19.30           O
ATOM   3337  CB  VAL A 228      24.442  12.146  22.840  1.00 20.79           C
ATOM   3338  CG1 VAL A 228      25.391  13.335  22.785  1.00 17.78           C
ATOM   3339  CG2 VAL A 228      25.221  10.934  23.367  1.00 22.98           C
ATOM   3340  H   VAL A 228      22.130  10.853  23.027  1.00 22.87           H
ATOM   3341  HA  VAL A 228      23.604  12.818  24.679  1.00 25.66           H
ATOM   3342  HB  VAL A 228      24.100  11.916  21.831  1.00 24.95           H
ATOM   3343 HG11 VAL A 228      26.239  13.097  22.149  1.00 21.34           H
ATOM   3344 HG12 VAL A 228      24.883  14.208  22.372  1.00 21.34           H
ATOM   3345 HG13 VAL A 228      25.755  13.565  23.787  1.00 21.34           H
ATOM   3346 HG21 VAL A 228      26.053  10.722  22.698  1.00 27.58           H
ATOM   3347 HG22 VAL A 228      25.610  11.156  24.360  1.00 27.58           H
ATOM   3348 HG23 VAL A 228      24.586  10.050  23.408  1.00 27.58           H
ATOM   3349  N   GLY A 229      21.980  14.531  24.001  1.00 21.36           N
ATOM   3350  CA  GLY A 229      21.252  15.725  23.624  1.00 23.10           C
ATOM   3351  C   GLY A 229      22.238  16.850  23.275  1.00 20.16           C
ATOM   3352  O   GLY A 229      23.439  16.815  23.499  1.00 19.27           O
ATOM   3353  H   GLY A 229      22.425  14.519  24.886  1.00 25.63           H
ATOM   3354  HA2 GLY A 229      20.543  15.540  22.786  1.00 27.72           H
ATOM   3355  HA3 GLY A 229      20.613  16.093  24.468  1.00 27.72           H
ATOM   3356  N   GLY A 230      21.630  17.915  22.613  1.00 22.83           N
ATOM   3357  CA  GLY A 230      22.320  19.210  22.499  1.00 30.70           C
ATOM   3358  C   GLY A 230      23.285  19.322  21.323  1.00 26.89           C
ATOM   3359  O   GLY A 230      24.006  20.295  21.236  1.00 28.37           O
ATOM   3360  H   GLY A 230      20.602  17.966  22.567  1.00 27.39           H
ATOM   3361  HA2 GLY A 230      21.578  20.035  22.442  1.00 36.84           H
ATOM   3362  HA3 GLY A 230      22.908  19.419  23.436  1.00 36.84           H
ATOM   3363  N   LEU A 231      23.296  18.314  20.429  1.00 29.47           N
ATOM   3364  CA  LEU A 231      24.186  18.220  19.264  1.00 28.68           C
ATOM   3365  C   LEU A 231      23.450  18.341  17.934  1.00 23.73           C
ATOM   3366  O   LEU A 231      24.058  18.247  16.875  1.00 35.02           O
ATOM   3367  CB  LEU A 231      25.010  16.925  19.330  1.00 20.51           C
ATOM   3368  CG  LEU A 231      26.020  16.838  20.479  1.00 28.33           C
ATOM   3369  CD1 LEU A 231      26.894  15.595  20.268  1.00 26.16           C
ATOM   3370  CD2 LEU A 231      26.938  18.058  20.578  1.00 29.17           C
ATOM   3371  H   LEU A 231      22.664  17.538  20.575  1.00 35.37           H
ATOM   3372  HA  LEU A 231      24.885  19.055  19.275  1.00 34.41           H
ATOM   3373  HB2 LEU A 231      24.332  16.074  19.390  1.00 24.61           H
ATOM   3374  HB3 LEU A 231      25.552  16.832  18.393  1.00 24.61           H
ATOM   3375  HG  LEU A 231      25.477  16.730  21.419  1.00 34.00           H
ATOM   3376 HD11 LEU A 231      27.537  15.449  21.134  1.00 31.39           H
ATOM   3377 HD12 LEU A 231      26.265  14.713  20.153  1.00 31.39           H
ATOM   3378 HD13 LEU A 231      27.513  15.718  19.378  1.00 31.39           H
ATOM   3379 HD21 LEU A 231      27.692  17.890  21.338  1.00 35.01           H
ATOM   3380 HD22 LEU A 231      27.430  18.233  19.620  1.00 35.01           H
ATOM   3381 HD23 LEU A 231      26.370  18.942  20.867  1.00 35.01           H
ATOM   3382  N   ALA A 232      22.130  18.515  17.938  1.00 24.79           N
ATOM   3383  CA  ALA A 232      21.363  18.708  16.704  1.00 29.77           C
ATOM   3384  C   ALA A 232      20.994  20.214  16.641  1.00 39.94           C
ATOM   3385  O   ALA A 232      19.840  20.595  16.715  1.00 48.97           O
ATOM   3386  CB  ALA A 232      20.127  17.812  16.650  1.00 41.30           C
ATOM   3387  H   ALA A 232      21.646  18.372  18.799  1.00 29.75           H
ATOM   3388  HA  ALA A 232      21.991  18.484  15.797  1.00 35.72           H
ATOM   3389  HB1 ALA A 232      19.641  17.864  15.668  1.00 49.56           H
ATOM   3390  HB2 ALA A 232      20.400  16.758  16.845  1.00 49.56           H
ATOM   3391  HB3 ALA A 232      19.378  18.088  17.408  1.00 49.56           H
ATOM   3392  N   VAL A 233      22.067  21.036  16.564  1.00 38.14           N
ATOM   3393  CA  VAL A 233      22.070  22.488  16.853  1.00 40.51           C
ATOM   3394  C   VAL A 233      22.910  23.344  15.885  1.00 38.58           C
ATOM   3395  O   VAL A 233      22.928  24.557  16.062  1.00 37.45           O
ATOM   3396  CB  VAL A 233      22.515  22.796  18.303  1.00 28.39           C
ATOM   3397  CG1 VAL A 233      21.552  22.233  19.353  1.00 38.83           C
ATOM   3398  CG2 VAL A 233      23.934  22.309  18.610  1.00 35.81           C
ATOM   3399  H   VAL A 233      22.980  20.596  16.515  1.00 45.77           H
ATOM   3400  HA  VAL A 233      21.045  22.847  16.751  1.00 48.61           H
ATOM   3401  HB  VAL A 233      22.514  23.877  18.438  1.00 34.07           H
ATOM   3402 HG11 VAL A 233      21.857  22.573  20.345  1.00 46.60           H
ATOM   3403 HG12 VAL A 233      20.541  22.590  19.156  1.00 46.60           H
ATOM   3404 HG13 VAL A 233      21.565  21.143  19.334  1.00 46.60           H
ATOM   3405 HG21 VAL A 233      24.193  22.545  19.640  1.00 42.97           H
ATOM   3406 HG22 VAL A 233      23.995  21.228  18.490  1.00 42.97           H
ATOM   3407 HG23 VAL A 233      24.651  22.792  17.947  1.00 42.97           H
ATOM   3408  N   GLY A 234      23.594  22.746  14.894  1.00 45.03           N
ATOM   3409  CA  GLY A 234      24.313  23.443  13.824  1.00 42.15           C
ATOM   3410  C   GLY A 234      25.781  23.742  14.147  1.00 42.97           C
ATOM   3411  O   GLY A 234      26.313  24.765  13.722  1.00 52.56           O
ATOM   3412  H   GLY A 234      23.611  21.737  14.871  1.00 54.03           H
ATOM   3413  HA2 GLY A 234      24.287  22.828  12.924  1.00 50.58           H
ATOM   3414  HA3 GLY A 234      23.815  24.390  13.618  1.00 50.58           H
ATOM   3415  N   GLU A 235      26.455  22.828  14.844  1.00 42.19           N
ATOM   3416  CA  GLU A 235      27.845  22.957  15.250  1.00 38.26           C
ATOM   3417  C   GLU A 235      28.821  22.440  14.179  1.00 46.82           C
ATOM   3418  O   GLU A 235      30.024  22.685  14.299  1.00 46.88           O
ATOM   3419  CB  GLU A 235      28.064  22.284  16.617  1.00 42.17           C
ATOM   3420  CG  GLU A 235      28.019  20.746  16.627  1.00 37.78           C
ATOM   3421  CD  GLU A 235      26.638  20.086  16.701  1.00 34.97           C
ATOM   3422  OE1 GLU A 235      25.613  20.762  16.474  1.00 31.38           O
ATOM   3423  OE2 GLU A 235      26.640  18.872  16.979  1.00 30.02           O1-
ATOM   3424  H   GLU A 235      25.968  21.999  15.159  1.00 50.63           H
ATOM   3425  HA  GLU A 235      28.055  24.015  15.382  1.00 45.91           H
ATOM   3426  HB2 GLU A 235      29.043  22.589  16.985  1.00 50.61           H
ATOM   3427  HB3 GLU A 235      27.328  22.667  17.326  1.00 50.61           H
ATOM   3428  HG2 GLU A 235      28.523  20.353  15.749  1.00 45.34           H
ATOM   3429  HG3 GLU A 235      28.621  20.367  17.455  1.00 45.34           H
ATOM   3430  N   GLY A 236      28.306  21.708  13.174  1.00 40.98           N
ATOM   3431  CA  GLY A 236      29.088  21.034  12.140  1.00 37.59           C
ATOM   3432  C   GLY A 236      29.478  19.609  12.549  1.00 29.41           C
ATOM   3433  O   GLY A 236      29.659  19.306  13.729  1.00 31.92           O
ATOM   3434  H   GLY A 236      27.312  21.529  13.184  1.00 49.17           H
ATOM   3435  HA2 GLY A 236      28.486  20.984  11.234  1.00 45.11           H
ATOM   3436  HA3 GLY A 236      29.999  21.595  11.935  1.00 45.11           H
ATOM   3437  N   GLN A 237      29.625  18.730  11.555  1.00 31.37           N
ATOM   3438  CA  GLN A 237      29.973  17.328  11.761  1.00 24.93           C
ATOM   3439  C   GLN A 237      31.267  17.161  12.531  1.00 27.60           C
ATOM   3440  O   GLN A 237      31.326  16.312  13.412  1.00 28.53           O
ATOM   3441  CB  GLN A 237      30.015  16.592  10.419  1.00 28.68           C
ATOM   3442  CG  GLN A 237      30.386  15.118  10.656  1.00 33.85           C
ATOM   3443  CD  GLN A 237      30.608  14.398   9.346  1.00 25.27           C
ATOM   3444  OE1 GLN A 237      31.737  14.316   8.875  1.00 31.56           O
ATOM   3445  NE2 GLN A 237      29.529  13.917   8.744  1.00 26.14           N
ATOM   3446  H   GLN A 237      29.482  19.039  10.605  1.00 37.64           H
ATOM   3447  HA  GLN A 237      29.176  16.876  12.355  1.00 29.92           H
ATOM   3448  HB2 GLN A 237      29.034  16.646   9.943  1.00 34.42           H
ATOM   3449  HB3 GLN A 237      30.755  17.061   9.768  1.00 34.42           H
ATOM   3450  HG2 GLN A 237      31.336  15.069  11.186  1.00 40.62           H
ATOM   3451  HG3 GLN A 237      29.597  14.632  11.231  1.00 40.62           H
ATOM   3452 HE21 GLN A 237      28.623  13.996   9.186  1.00 31.36           H
ATOM   3453 HE22 GLN A 237      29.645  13.424   7.869  1.00 31.36           H
ATOM   3454  N   ASP A 238      32.298  17.946  12.214  1.00 28.40           N
ATOM   3455  CA  ASP A 238      33.583  17.835  12.872  1.00 28.76           C
ATOM   3456  C   ASP A 238      33.435  18.051  14.381  1.00 26.69           C
ATOM   3457  O   ASP A 238      33.909  17.234  15.169  1.00 25.77           O
ATOM   3458  CB  ASP A 238      34.606  18.788  12.229  1.00 34.14           C
ATOM   3459  CG  ASP A 238      34.887  18.502  10.752  1.00 44.49           C
ATOM   3460  OD1 ASP A 238      34.719  17.341  10.323  1.00 41.82           O
ATOM   3461  OD2 ASP A 238      35.259  19.473  10.061  1.00 55.29           O1-
ATOM   3462  H   ASP A 238      32.199  18.631  11.478  1.00 34.08           H
ATOM   3463  HA  ASP A 238      33.942  16.817  12.716  1.00 34.51           H
ATOM   3464  HB2 ASP A 238      34.312  19.830  12.346  1.00 40.97           H
ATOM   3465  HB3 ASP A 238      35.550  18.677  12.762  1.00 40.97           H
ATOM   3466  N   GLU A 239      32.754  19.128  14.783  1.00 34.46           N
ATOM   3467  CA  GLU A 239      32.555  19.439  16.190  1.00 35.54           C
ATOM   3468  C   GLU A 239      31.642  18.402  16.849  1.00 23.56           C
ATOM   3469  O   GLU A 239      31.906  17.978  17.968  1.00 26.40           O
ATOM   3470  CB  GLU A 239      32.023  20.871  16.308  1.00 35.66           C
ATOM   3471  CG  GLU A 239      31.841  21.376  17.748  1.00 36.53           C
ATOM   3472  CD  GLU A 239      33.151  21.677  18.481  1.00 48.67           C
ATOM   3473  OE1 GLU A 239      33.037  22.261  19.581  1.00 48.28           O
ATOM   3474  OE2 GLU A 239      34.242  21.316  17.975  1.00 39.28           O1-
ATOM   3475  H   GLU A 239      32.337  19.743  14.097  1.00 41.35           H
ATOM   3476  HA  GLU A 239      33.527  19.386  16.677  1.00 42.65           H
ATOM   3477  HB2 GLU A 239      32.699  21.546  15.782  1.00 42.79           H
ATOM   3478  HB3 GLU A 239      31.054  20.909  15.812  1.00 42.79           H
ATOM   3479  HG2 GLU A 239      31.238  22.285  17.751  1.00 43.84           H
ATOM   3480  HG3 GLU A 239      31.257  20.673  18.343  1.00 43.84           H
ATOM   3481  N   MET A 240      30.580  17.990  16.162  1.00 22.23           N
ATOM   3482  CA  MET A 240      29.656  16.972  16.664  1.00 25.59           C
ATOM   3483  C   MET A 240      30.421  15.695  17.003  1.00 27.43           C
ATOM   3484  O   MET A 240      30.315  15.180  18.113  1.00 21.78           O
ATOM   3485  CB  MET A 240      28.563  16.697  15.630  1.00 25.76           C
ATOM   3486  CG  MET A 240      27.526  15.722  16.199  1.00 29.15           C
ATOM   3487  SD  MET A 240      26.271  15.234  15.009  1.00 31.10           S
ATOM   3488  CE  MET A 240      27.211  14.027  14.074  1.00 23.24           C
ATOM   3489  H   MET A 240      30.402  18.387  15.250  1.00 26.68           H
ATOM   3490  HA  MET A 240      29.182  17.349  17.570  1.00 30.70           H
ATOM   3491  HB2 MET A 240      28.074  17.625  15.340  1.00 30.92           H
ATOM   3492  HB3 MET A 240      29.013  16.267  14.737  1.00 30.92           H
ATOM   3493  HG2 MET A 240      28.027  14.815  16.539  1.00 34.98           H
ATOM   3494  HG3 MET A 240      27.044  16.182  17.057  1.00 34.98           H
ATOM   3495  HE1 MET A 240      26.600  13.659  13.259  1.00 27.89           H
ATOM   3496  HE2 MET A 240      28.105  14.493  13.667  1.00 27.89           H
ATOM   3497  HE3 MET A 240      27.487  13.198  14.723  1.00 27.89           H
ATOM   3498  N   PHE A 241      31.218  15.207  16.049  1.00 27.81           N
ATOM   3499  CA  PHE A 241      32.051  14.023  16.188  1.00 29.45           C
ATOM   3500  C   PHE A 241      33.073  14.180  17.298  1.00 23.60           C
ATOM   3501  O   PHE A 241      33.268  13.234  18.052  1.00 23.36           O
ATOM   3502  CB  PHE A 241      32.737  13.723  14.845  1.00 25.64           C
ATOM   3503  CG  PHE A 241      31.895  13.065  13.769  1.00 22.46           C
ATOM   3504  CD1 PHE A 241      30.546  12.728  13.974  1.00 23.35           C
ATOM   3505  CD2 PHE A 241      32.510  12.746  12.545  1.00 16.85           C
ATOM   3506  CE1 PHE A 241      29.829  12.084  12.962  1.00 25.07           C
ATOM   3507  CE2 PHE A 241      31.776  12.161  11.514  1.00 21.26           C
ATOM   3508  CZ  PHE A 241      30.431  11.833  11.724  1.00 18.04           C
ATOM   3509  H   PHE A 241      31.275  15.705  15.172  1.00 33.37           H
ATOM   3510  HA  PHE A 241      31.425  13.175  16.464  1.00 35.35           H
ATOM   3511  HB2 PHE A 241      33.155  14.644  14.441  1.00 30.77           H
ATOM   3512  HB3 PHE A 241      33.584  13.066  15.035  1.00 30.77           H
ATOM   3513  HD1 PHE A 241      30.043  12.940  14.903  1.00 28.01           H
ATOM   3514  HD2 PHE A 241      33.555  12.964  12.389  1.00 20.21           H
ATOM   3515  HE1 PHE A 241      28.799  11.801  13.126  1.00 30.08           H
ATOM   3516  HE2 PHE A 241      32.253  11.942  10.573  1.00 25.51           H
ATOM   3517  HZ  PHE A 241      29.859  11.379  10.931  1.00 21.64           H
ATOM   3518  N   ARG A 242      33.697  15.363  17.419  1.00 26.25           N
ATOM   3519  CA  ARG A 242      34.638  15.652  18.510  1.00 27.34           C
ATOM   3520  C   ARG A 242      33.927  15.485  19.853  1.00 20.35           C
ATOM   3521  O   ARG A 242      34.429  14.767  20.706  1.00 23.57           O
ATOM   3522  CB  ARG A 242      35.262  17.054  18.339  1.00 33.38           C
ATOM   3523  CG  ARG A 242      36.404  17.320  19.333  1.00 33.57           C
ATOM   3524  CD  ARG A 242      36.920  18.770  19.293  1.00 40.68           C
ATOM   3525  NE  ARG A 242      35.943  19.747  19.818  1.00 44.06           N
ATOM   3526  CZ  ARG A 242      35.782  20.100  21.100  1.00 37.54           C
ATOM   3527  NH1 ARG A 242      36.517  19.567  22.076  1.00 43.77           N
ATOM   3528  NH2 ARG A 242      34.871  21.014  21.424  1.00 40.45           N1+
ATOM   3529  H   ARG A 242      33.481  16.099  16.759  1.00 31.50           H
ATOM   3530  HA  ARG A 242      35.442  14.917  18.454  1.00 32.81           H
ATOM   3531  HB2 ARG A 242      35.678  17.123  17.333  1.00 40.06           H
ATOM   3532  HB3 ARG A 242      34.491  17.819  18.443  1.00 40.06           H
ATOM   3533  HG2 ARG A 242      36.048  17.123  20.345  1.00 40.29           H
ATOM   3534  HG3 ARG A 242      37.230  16.641  19.120  1.00 40.29           H
ATOM   3535  HD2 ARG A 242      37.848  18.835  19.862  1.00 48.82           H
ATOM   3536  HD3 ARG A 242      37.141  19.033  18.257  1.00 48.82           H
ATOM   3537  HE  ARG A 242      35.327  20.181  19.139  1.00 52.87           H
ATOM   3538 HH11 ARG A 242      37.210  18.866  21.858  1.00 52.53           H
ATOM   3539 HH12 ARG A 242      36.370  19.862  23.030  1.00 52.53           H
ATOM   3540 HH21 ARG A 242      34.306  21.444  20.701  1.00 48.54           H
ATOM   3541 HH22 ARG A 242      34.752  21.289  22.387  1.00 48.54           H
ATOM   3542  N   VAL A 243      32.711  16.031  20.006  1.00 23.01           N
ATOM   3543  CA  VAL A 243      31.964  15.884  21.256  1.00 22.47           C
ATOM   3544  C   VAL A 243      31.577  14.423  21.485  1.00 23.79           C
ATOM   3545  O   VAL A 243      31.720  13.942  22.603  1.00 23.41           O
ATOM   3546  CB  VAL A 243      30.770  16.854  21.315  1.00 22.44           C
ATOM   3547  CG1 VAL A 243      30.025  16.684  22.651  1.00 24.79           C
ATOM   3548  CG2 VAL A 243      31.271  18.309  21.236  1.00 28.93           C
ATOM   3549  H   VAL A 243      32.293  16.550  19.245  1.00 27.61           H
ATOM   3550  HA  VAL A 243      32.637  16.160  22.065  1.00 26.97           H
ATOM   3551  HB  VAL A 243      30.088  16.650  20.489  1.00 26.92           H
ATOM   3552 HG11 VAL A 243      29.267  17.454  22.761  1.00 29.74           H
ATOM   3553 HG12 VAL A 243      29.539  15.710  22.696  1.00 29.74           H
ATOM   3554 HG13 VAL A 243      30.725  16.773  23.480  1.00 29.74           H
ATOM   3555 HG21 VAL A 243      30.413  18.978  21.229  1.00 34.71           H
ATOM   3556 HG22 VAL A 243      31.913  18.536  22.086  1.00 34.71           H
ATOM   3557 HG23 VAL A 243      31.840  18.489  20.331  1.00 34.71           H
ATOM   3558  N   LEU A 244      31.117  13.702  20.451  1.00 22.90           N
ATOM   3559  CA  LEU A 244      30.795  12.280  20.573  1.00 21.34           C
ATOM   3560  C   LEU A 244      32.008  11.464  21.024  1.00 18.19           C
ATOM   3561  O   LEU A 244      31.832  10.550  21.821  1.00 22.71           O
ATOM   3562  CB  LEU A 244      30.246  11.742  19.247  1.00 18.41           C
ATOM   3563  CG  LEU A 244      28.835  12.229  18.842  1.00 18.37           C
ATOM   3564  CD1 LEU A 244      28.479  11.517  17.530  1.00 18.76           C
ATOM   3565  CD2 LEU A 244      27.794  11.946  19.931  1.00 17.93           C
ATOM   3566  H   LEU A 244      31.039  14.136  19.541  1.00 27.48           H
ATOM   3567  HA  LEU A 244      30.029  12.171  21.342  1.00 25.60           H
ATOM   3568  HB2 LEU A 244      30.934  12.022  18.454  1.00 22.10           H
ATOM   3569  HB3 LEU A 244      30.235  10.654  19.311  1.00 22.10           H
ATOM   3570  HG  LEU A 244      28.860  13.300  18.670  1.00 22.04           H
ATOM   3571 HD11 LEU A 244      27.501  11.845  17.186  1.00 22.51           H
ATOM   3572 HD12 LEU A 244      29.208  11.768  16.763  1.00 22.51           H
ATOM   3573 HD13 LEU A 244      28.482  10.441  17.671  1.00 22.51           H
ATOM   3574 HD21 LEU A 244      26.798  11.999  19.502  1.00 21.52           H
ATOM   3575 HD22 LEU A 244      27.951  10.979  20.389  1.00 21.52           H
ATOM   3576 HD23 LEU A 244      27.882  12.704  20.706  1.00 21.52           H
ATOM   3577  N   ASP A 245      33.214  11.772  20.519  1.00 20.25           N
ATOM   3578  CA  ASP A 245      34.437  11.071  20.879  1.00 23.20           C
ATOM   3579  C   ASP A 245      34.595  10.953  22.392  1.00 23.65           C
ATOM   3580  O   ASP A 245      34.800   9.837  22.859  1.00 19.66           O
ATOM   3581  CB  ASP A 245      35.678  11.703  20.235  1.00 24.21           C
ATOM   3582  CG  ASP A 245      35.696  11.586  18.721  1.00 24.89           C
ATOM   3583  OD1 ASP A 245      35.202  10.561  18.196  1.00 22.75           O
ATOM   3584  OD2 ASP A 245      36.237  12.518  18.097  1.00 26.40           O1-
ATOM   3585  H   ASP A 245      33.290  12.522  19.845  1.00 24.30           H
ATOM   3586  HA  ASP A 245      34.347  10.057  20.486  1.00 27.84           H
ATOM   3587  HB2 ASP A 245      35.819  12.736  20.544  1.00 29.05           H
ATOM   3588  HB3 ASP A 245      36.541  11.149  20.600  1.00 29.05           H
ATOM   3589  N   PHE A 246      34.457  12.059  23.147  1.00 22.62           N
ATOM   3590  CA  PHE A 246      34.548  11.988  24.605  1.00 23.37           C
ATOM   3591  C   PHE A 246      33.203  11.741  25.286  1.00 18.14           C
ATOM   3592  O   PHE A 246      33.201  11.225  26.395  1.00 29.07           O
ATOM   3593  CB  PHE A 246      35.305  13.187  25.206  1.00 26.99           C
ATOM   3594  CG  PHE A 246      34.694  14.542  24.922  1.00 24.37           C
ATOM   3595  CD1 PHE A 246      33.487  14.934  25.531  1.00 26.52           C
ATOM   3596  CD2 PHE A 246      35.347  15.422  24.054  1.00 21.51           C
ATOM   3597  CE1 PHE A 246      32.938  16.183  25.229  1.00 24.32           C
ATOM   3598  CE2 PHE A 246      34.814  16.687  23.779  1.00 22.06           C
ATOM   3599  CZ  PHE A 246      33.602  17.066  24.366  1.00 24.78           C
ATOM   3600  H   PHE A 246      34.237  12.946  22.710  1.00 27.14           H
ATOM   3601  HA  PHE A 246      35.164  11.124  24.852  1.00 28.05           H
ATOM   3602  HB2 PHE A 246      35.370  13.049  26.286  1.00 32.39           H
ATOM   3603  HB3 PHE A 246      36.325  13.173  24.823  1.00 32.39           H
ATOM   3604  HD1 PHE A 246      32.982  14.283  26.228  1.00 31.82           H
ATOM   3605  HD2 PHE A 246      36.286  15.132  23.617  1.00 25.81           H
ATOM   3606  HE1 PHE A 246      32.011  16.479  25.682  1.00 29.18           H
ATOM   3607  HE2 PHE A 246      35.323  17.352  23.102  1.00 26.48           H
ATOM   3608  HZ  PHE A 246      33.167  18.019  24.134  1.00 29.73           H
ATOM   3609  N   SER A 247      32.065  12.094  24.688  1.00 27.18           N
ATOM   3610  CA  SER A 247      30.781  12.035  25.390  1.00 23.46           C
ATOM   3611  C   SER A 247      30.245  10.617  25.517  1.00 23.09           C
ATOM   3612  O   SER A 247      29.761  10.250  26.580  1.00 20.31           O
ATOM   3613  CB  SER A 247      29.761  12.976  24.764  1.00 23.09           C
ATOM   3614  OG  SER A 247      30.216  14.292  24.934  1.00 23.34           O
ATOM   3615  H   SER A 247      32.095  12.520  23.773  1.00 32.61           H
ATOM   3616  HA  SER A 247      30.938  12.393  26.409  1.00 28.16           H
ATOM   3617  HB2 SER A 247      29.632  12.758  23.703  1.00 27.71           H
ATOM   3618  HB3 SER A 247      28.805  12.864  25.272  1.00 27.71           H
ATOM   3619  HG  SER A 247      30.938  14.441  24.316  1.00 28.00           H
ATOM   3620  N   VAL A 248      30.274   9.824  24.440  1.00 21.63           N
ATOM   3621  CA  VAL A 248      29.596   8.535  24.433  1.00 16.49           C
ATOM   3622  C   VAL A 248      30.240   7.538  25.384  1.00 21.58           C
ATOM   3623  O   VAL A 248      29.490   6.805  26.044  1.00 18.31           O
ATOM   3624  CB  VAL A 248      29.479   7.985  22.997  1.00 21.75           C
ATOM   3625  CG1 VAL A 248      28.595   6.729  22.991  1.00 23.08           C
ATOM   3626  CG2 VAL A 248      28.848   9.002  22.023  1.00 17.13           C
ATOM   3627  H   VAL A 248      30.718  10.144  23.589  1.00 25.95           H
ATOM   3628  HA  VAL A 248      28.579   8.708  24.788  1.00 19.79           H
ATOM   3629  HB  VAL A 248      30.467   7.708  22.634  1.00 26.09           H
ATOM   3630 HG11 VAL A 248      28.451   6.382  21.969  1.00 27.69           H
ATOM   3631 HG12 VAL A 248      29.062   5.924  23.559  1.00 27.69           H
ATOM   3632 HG13 VAL A 248      27.619   6.959  23.422  1.00 27.69           H
ATOM   3633 HG21 VAL A 248      28.957   8.611  21.019  1.00 20.56           H
ATOM   3634 HG22 VAL A 248      27.802   9.168  22.271  1.00 20.56           H
ATOM   3635 HG23 VAL A 248      29.371   9.954  22.050  1.00 20.56           H
ATOM   3636  N   PRO A 249      31.585   7.464  25.500  1.00 20.31           N
ATOM   3637  CA  PRO A 249      32.192   6.589  26.484  1.00 23.11           C
ATOM   3638  C   PRO A 249      31.808   6.916  27.937  1.00 16.31           C
ATOM   3639  O   PRO A 249      31.958   6.049  28.790  1.00 16.36           O
ATOM   3640  CB  PRO A 249      33.698   6.783  26.304  1.00 23.64           C
ATOM   3641  CG  PRO A 249      33.854   7.253  24.865  1.00 24.90           C
ATOM   3642  CD  PRO A 249      32.615   8.132  24.719  1.00 19.71           C
ATOM   3643  HA  PRO A 249      31.967   5.553  26.224  1.00 27.74           H
ATOM   3644  HB2 PRO A 249      34.000   7.611  26.946  1.00 28.37           H
ATOM   3645  HB3 PRO A 249      34.291   5.898  26.535  1.00 28.37           H
ATOM   3646  HG2 PRO A 249      34.749   7.860  24.743  1.00 29.88           H
ATOM   3647  HG3 PRO A 249      33.859   6.406  24.177  1.00 29.88           H
ATOM   3648  HD2 PRO A 249      32.815   9.116  25.134  1.00 23.65           H
ATOM   3649  HD3 PRO A 249      32.356   8.189  23.668  1.00 23.65           H
ATOM   3650  N   MET A 250      31.282   8.117  28.227  1.00 26.18           N
ATOM   3651  CA  MET A 250      30.858   8.469  29.591  1.00 24.12           C
ATOM   3652  C   MET A 250      29.572   7.745  30.001  1.00 28.27           C
ATOM   3653  O   MET A 250      29.325   7.547  31.187  1.00 21.53           O
ATOM   3654  CB  MET A 250      30.615   9.970  29.720  1.00 26.87           C
ATOM   3655  CG  MET A 250      31.825  10.807  29.344  1.00 22.25           C
ATOM   3656  SD  MET A 250      31.463  12.567  29.275  1.00 28.76           S
ATOM   3657  CE  MET A 250      33.141  13.218  29.087  1.00 28.23           C
ATOM   3658  H   MET A 250      31.182   8.809  27.498  1.00 31.41           H
ATOM   3659  HA  MET A 250      31.652   8.188  30.283  1.00 28.95           H
ATOM   3660  HB2 MET A 250      29.759  10.253  29.105  1.00 32.24           H
ATOM   3661  HB3 MET A 250      30.374  10.185  30.760  1.00 32.24           H
ATOM   3662  HG2 MET A 250      32.628  10.622  30.057  1.00 26.69           H
ATOM   3663  HG3 MET A 250      32.163  10.497  28.364  1.00 26.69           H
ATOM   3664  HE1 MET A 250      33.092  14.298  28.972  1.00 33.88           H
ATOM   3665  HE2 MET A 250      33.734  12.961  29.964  1.00 33.88           H
ATOM   3666  HE3 MET A 250      33.615  12.794  28.209  1.00 33.88           H
ATOM   3667  N   LEU A 251      28.718   7.419  29.025  1.00 23.00           N
ATOM   3668  CA  LEU A 251      27.426   6.827  29.282  1.00 22.80           C
ATOM   3669  C   LEU A 251      27.629   5.359  29.611  1.00 16.20           C
ATOM   3670  O   LEU A 251      28.608   4.770  29.159  1.00 20.34           O
ATOM   3671  CB  LEU A 251      26.544   6.939  28.024  1.00 24.92           C
ATOM   3672  CG  LEU A 251      26.432   8.347  27.440  1.00 21.03           C
ATOM   3673  CD1 LEU A 251      25.652   8.271  26.119  1.00 29.18           C
ATOM   3674  CD2 LEU A 251      25.764   9.284  28.435  1.00 24.70           C
ATOM   3675  H   LEU A 251      28.986   7.577  28.064  1.00 27.59           H
ATOM   3676  HA  LEU A 251      26.939   7.348  30.104  1.00 27.35           H
ATOM   3677  HB2 LEU A 251      26.959   6.278  27.260  1.00 29.91           H
ATOM   3678  HB3 LEU A 251      25.543   6.575  28.264  1.00 29.91           H
ATOM   3679  HG  LEU A 251      27.430   8.724  27.219  1.00 25.24           H
ATOM   3680 HD11 LEU A 251      25.526   9.275  25.718  1.00 35.02           H
ATOM   3681 HD12 LEU A 251      26.209   7.671  25.400  1.00 35.02           H
ATOM   3682 HD13 LEU A 251      24.671   7.822  26.277  1.00 35.02           H
ATOM   3683 HD21 LEU A 251      25.556  10.236  27.946  1.00 29.64           H
ATOM   3684 HD22 LEU A 251      24.839   8.848  28.809  1.00 29.64           H
ATOM   3685 HD23 LEU A 251      26.436   9.469  29.272  1.00 29.64           H
ATOM   3686  N   PRO A 252      26.692   4.720  30.322  1.00 23.41           N
ATOM   3687  CA  PRO A 252      26.824   3.303  30.600  1.00 22.32           C
ATOM   3688  C   PRO A 252      26.856   2.472  29.322  1.00 29.66           C
ATOM   3689  O   PRO A 252      26.044   2.666  28.425  1.00 18.99           O
ATOM   3690  CB  PRO A 252      25.595   2.973  31.428  1.00 18.69           C
ATOM   3691  CG  PRO A 252      25.392   4.273  32.206  1.00 22.78           C
ATOM   3692  CD  PRO A 252      25.655   5.333  31.141  1.00 19.99           C
ATOM   3693  HA  PRO A 252      27.699   3.130  31.228  1.00 26.79           H
ATOM   3694  HB2 PRO A 252      24.747   2.821  30.758  1.00 22.43           H
ATOM   3695  HB3 PRO A 252      25.722   2.110  32.080  1.00 22.43           H
ATOM   3696  HG2 PRO A 252      24.370   4.359  32.570  1.00 27.33           H
ATOM   3697  HG3 PRO A 252      26.102   4.338  33.031  1.00 27.33           H
ATOM   3698  HD2 PRO A 252      24.764   5.510  30.541  1.00 23.99           H
ATOM   3699  HD3 PRO A 252      25.985   6.242  31.642  1.00 23.99           H
ATOM   3700  N   ASP A 253      27.807   1.547  29.247  1.00 21.77           N
ATOM   3701  CA  ASP A 253      28.061   0.742  28.063  1.00 26.54           C
ATOM   3702  C   ASP A 253      26.918  -0.250  27.761  1.00 24.24           C
ATOM   3703  O   ASP A 253      26.643  -0.513  26.593  1.00 21.79           O
ATOM   3704  CB  ASP A 253      29.408   0.044  28.241  1.00 20.55           C
ATOM   3705  CG  ASP A 253      29.748  -0.756  26.991  1.00 24.26           C
ATOM   3706  OD1 ASP A 253      29.503  -1.969  27.038  1.00 24.43           O
ATOM   3707  OD2 ASP A 253      30.220  -0.168  25.994  1.00 26.44           O1-
ATOM   3708  H   ASP A 253      28.464   1.466  30.009  1.00 26.12           H
ATOM   3709  HA  ASP A 253      28.151   1.426  27.215  1.00 31.84           H
ATOM   3710  HB2 ASP A 253      30.159   0.821  28.382  1.00 24.66           H
ATOM   3711  HB3 ASP A 253      29.339  -0.619  29.105  1.00 24.66           H
ATOM   3712  N   ASP A 254      26.262  -0.804  28.795  1.00 23.89           N
ATOM   3713  CA  ASP A 254      25.258  -1.851  28.688  1.00 22.26           C
ATOM   3714  C   ASP A 254      23.828  -1.301  28.415  1.00 22.47           C
ATOM   3715  O   ASP A 254      22.869  -2.063  28.505  1.00 20.52           O
ATOM   3716  CB  ASP A 254      25.232  -2.720  29.976  1.00 27.28           C
ATOM   3717  CG  ASP A 254      24.755  -1.988  31.246  1.00 26.83           C
ATOM   3718  OD1 ASP A 254      24.392  -2.675  32.222  1.00 24.49           O
ATOM   3719  OD2 ASP A 254      24.742  -0.740  31.234  1.00 23.77           O1-
ATOM   3720  H   ASP A 254      26.507  -0.514  29.730  1.00 28.67           H
ATOM   3721  HA  ASP A 254      25.534  -2.503  27.860  1.00 26.71           H
ATOM   3722  HB2 ASP A 254      24.639  -3.623  29.842  1.00 32.74           H
ATOM   3723  HB3 ASP A 254      26.243  -3.086  30.166  1.00 32.74           H
ATOM   3724  N   LYS A 255      23.661  -0.000  28.153  1.00 15.15           N
ATOM   3725  CA  LYS A 255      22.379   0.592  27.786  1.00 18.86           C
ATOM   3726  C   LYS A 255      22.486   1.283  26.423  1.00 18.22           C
ATOM   3727  O   LYS A 255      23.572   1.757  26.047  1.00 19.47           O
ATOM   3728  CB  LYS A 255      21.898   1.584  28.851  1.00 22.33           C
ATOM   3729  CG  LYS A 255      21.822   1.048  30.293  1.00 20.89           C
ATOM   3730  CD  LYS A 255      20.833  -0.087  30.477  1.00 23.63           C
ATOM   3731  CE  LYS A 255      20.850  -0.506  31.947  1.00 21.57           C
ATOM   3732  NZ  LYS A 255      20.029  -1.711  32.115  1.00 36.85           N1+
ATOM   3733  H   LYS A 255      24.477   0.599  28.139  1.00 18.18           H
ATOM   3734  HA  LYS A 255      21.629  -0.191  27.718  1.00 22.64           H
ATOM   3735  HB2 LYS A 255      22.580   2.436  28.852  1.00 26.80           H
ATOM   3736  HB3 LYS A 255      20.909   1.942  28.576  1.00 26.80           H
ATOM   3737  HG2 LYS A 255      22.812   0.750  30.631  1.00 25.07           H
ATOM   3738  HG3 LYS A 255      21.486   1.844  30.947  1.00 25.07           H
ATOM   3739  HD2 LYS A 255      19.832   0.250  30.217  1.00 28.35           H
ATOM   3740  HD3 LYS A 255      21.096  -0.935  29.850  1.00 28.35           H
ATOM   3741  HE2 LYS A 255      21.876  -0.708  32.258  1.00 25.88           H
ATOM   3742  HE3 LYS A 255      20.439   0.303  32.553  1.00 25.88           H
ATOM   3743  HZ1 LYS A 255      20.063  -2.009  33.081  1.00 44.22           H
ATOM   3744  HZ2 LYS A 255      19.072  -1.491  31.877  1.00 44.22           H
ATOM   3745  HZ3 LYS A 255      20.371  -2.449  31.515  1.00 44.22           H
ATOM   3746  N   PRO A 256      21.368   1.417  25.692  1.00 15.85           N
ATOM   3747  CA  PRO A 256      21.390   2.138  24.431  1.00 15.02           C
ATOM   3748  C   PRO A 256      21.853   3.587  24.571  1.00 16.46           C
ATOM   3749  O   PRO A 256      21.630   4.230  25.599  1.00 18.07           O
ATOM   3750  CB  PRO A 256      19.931   2.127  23.975  1.00 14.28           C
ATOM   3751  CG  PRO A 256      19.383   0.847  24.559  1.00 15.76           C
ATOM   3752  CD  PRO A 256      20.039   0.867  25.933  1.00 13.68           C
ATOM   3753  HA  PRO A 256      21.964   1.579  23.693  1.00 18.02           H
ATOM   3754  HB2 PRO A 256      19.422   2.958  24.465  1.00 17.14           H
ATOM   3755  HB3 PRO A 256      19.803   2.193  22.896  1.00 17.14           H
ATOM   3756  HG2 PRO A 256      18.302   0.899  24.648  1.00 18.91           H
ATOM   3757  HG3 PRO A 256      19.689  -0.006  23.955  1.00 18.91           H
ATOM   3758  HD2 PRO A 256      19.480   1.530  26.587  1.00 16.41           H
ATOM   3759  HD3 PRO A 256      20.063  -0.154  26.306  1.00 16.41           H
ATOM   3760  N   HIS A 257      22.452   4.081  23.483  1.00 15.12           N
ATOM   3761  CA  HIS A 257      22.943   5.427  23.274  1.00 14.69           C
ATOM   3762  C   HIS A 257      22.209   6.014  22.091  1.00 15.84           C
ATOM   3763  O   HIS A 257      22.315   5.518  20.974  1.00 14.77           O
ATOM   3764  CB  HIS A 257      24.441   5.388  22.985  1.00 15.41           C
ATOM   3765  CG  HIS A 257      25.248   4.641  24.013  1.00 18.42           C
ATOM   3766  ND1 HIS A 257      26.461   4.041  23.769  1.00 20.32           N1+
ATOM   3767  CD2 HIS A 257      24.953   4.443  25.332  1.00 16.92           C
ATOM   3768  CE1 HIS A 257      26.898   3.486  24.902  1.00 17.97           C
ATOM   3769  NE2 HIS A 257      26.001   3.736  25.863  1.00 17.93           N
ATOM   3770  H   HIS A 257      22.647   3.426  22.737  1.00 18.14           H
ATOM   3771  HA  HIS A 257      22.780   6.009  24.166  1.00 17.63           H
ATOM   3772  HB2 HIS A 257      24.822   6.405  22.901  1.00 18.49           H
ATOM   3773  HB3 HIS A 257      24.592   4.885  22.031  1.00 18.49           H
ATOM   3774  HD1 HIS A 257      26.938   4.026  22.877  1.00 24.38           H
ATOM   3775  HD2 HIS A 257      24.089   4.798  25.873  1.00 20.30           H
ATOM   3776  HE1 HIS A 257      27.831   2.949  25.025  1.00 21.56           H
ATOM   3777  HE2 HIS A 257      26.089   3.457  26.830  1.00 21.51           H
ATOM   3778  N   TYR A 258      21.447   7.061  22.339  1.00 16.01           N
ATOM   3779  CA  TYR A 258      20.561   7.666  21.368  1.00 18.73           C
ATOM   3780  C   TYR A 258      21.040   9.064  20.998  1.00 16.79           C
ATOM   3781  O   TYR A 258      20.991   9.968  21.822  1.00 13.78           O
ATOM   3782  CB  TYR A 258      19.144   7.630  21.972  1.00 17.55           C
ATOM   3783  CG  TYR A 258      18.031   8.371  21.245  1.00 15.79           C
ATOM   3784  CD1 TYR A 258      18.114   8.681  19.881  1.00 14.75           C
ATOM   3785  CD2 TYR A 258      16.901   8.770  21.979  1.00 15.85           C
ATOM   3786  CE1 TYR A 258      17.106   9.424  19.249  1.00 16.05           C
ATOM   3787  CE2 TYR A 258      15.906   9.555  21.375  1.00 14.92           C
ATOM   3788  CZ  TYR A 258      15.991   9.860  20.003  1.00 13.77           C
ATOM   3789  OH  TYR A 258      15.063  10.663  19.451  1.00 16.19           O
ATOM   3790  H   TYR A 258      21.420   7.426  23.281  1.00 19.21           H
ATOM   3791  HA  TYR A 258      20.563   7.076  20.455  1.00 22.48           H
ATOM   3792  HB2 TYR A 258      18.842   6.586  22.060  1.00 21.07           H
ATOM   3793  HB3 TYR A 258      19.194   8.036  22.982  1.00 21.07           H
ATOM   3794  HD1 TYR A 258      18.963   8.370  19.302  1.00 17.70           H
ATOM   3795  HD2 TYR A 258      16.818   8.522  23.025  1.00 19.01           H
ATOM   3796  HE1 TYR A 258      17.202   9.679  18.203  1.00 19.26           H
ATOM   3797  HE2 TYR A 258      15.080   9.928  21.958  1.00 17.91           H
ATOM   3798  HH  TYR A 258      15.326  10.978  18.578  1.00 19.43           H
ATOM   3799  N   LEU A 259      21.465   9.270  19.742  1.00 14.08           N
ATOM   3800  CA  LEU A 259      21.796  10.600  19.248  1.00 14.78           C
ATOM   3801  C   LEU A 259      20.553  11.263  18.632  1.00 22.11           C
ATOM   3802  O   LEU A 259      20.040  10.870  17.580  1.00 18.24           O
ATOM   3803  CB  LEU A 259      22.997  10.528  18.328  1.00 17.21           C
ATOM   3804  CG  LEU A 259      23.462  11.897  17.809  1.00 17.05           C
ATOM   3805  CD1 LEU A 259      23.901  12.809  18.962  1.00 20.10           C
ATOM   3806  CD2 LEU A 259      24.600  11.661  16.804  1.00 24.38           C
ATOM   3807  H   LEU A 259      21.483   8.502  19.087  1.00 16.90           H
ATOM   3808  HA  LEU A 259      22.107  11.200  20.104  1.00 17.73           H
ATOM   3809  HB2 LEU A 259      23.805  10.079  18.892  1.00 20.65           H
ATOM   3810  HB3 LEU A 259      22.739   9.901  17.474  1.00 20.65           H
ATOM   3811  HG  LEU A 259      22.620  12.367  17.309  1.00 20.46           H
ATOM   3812 HD11 LEU A 259      24.387  13.699  18.559  1.00 24.12           H
ATOM   3813 HD12 LEU A 259      23.036  13.133  19.536  1.00 24.12           H
ATOM   3814 HD13 LEU A 259      24.594  12.279  19.611  1.00 24.12           H
ATOM   3815 HD21 LEU A 259      25.047  12.607  16.503  1.00 29.25           H
ATOM   3816 HD22 LEU A 259      25.373  11.048  17.266  1.00 29.25           H
ATOM   3817 HD23 LEU A 259      24.214  11.154  15.922  1.00 29.25           H
ATOM   3818  N   MET A 260      20.061  12.262  19.361  1.00 16.57           N
ATOM   3819  CA  MET A 260      18.787  12.907  19.087  1.00 24.17           C
ATOM   3820  C   MET A 260      18.983  13.913  17.922  1.00 18.61           C
ATOM   3821  O   MET A 260      19.885  14.726  17.863  1.00 24.13           O
ATOM   3822  CB  MET A 260      18.234  13.682  20.310  1.00 21.94           C
ATOM   3823  CG  MET A 260      17.878  12.712  21.423  1.00 26.98           C
ATOM   3824  SD  MET A 260      17.099  13.557  22.838  1.00 24.73           S
ATOM   3825  CE  MET A 260      15.361  13.453  22.450  1.00 17.70           C
ATOM   3826  H   MET A 260      20.623  12.613  20.100  1.00 19.88           H
ATOM   3827  HA  MET A 260      18.029  12.130  18.787  1.00 29.00           H
ATOM   3828  HB2 MET A 260      18.972  14.430  20.663  1.00 26.33           H
ATOM   3829  HB3 MET A 260      17.335  14.262  19.997  1.00 26.33           H
ATOM   3830  HG2 MET A 260      17.207  11.918  21.056  1.00 32.37           H
ATOM   3831  HG3 MET A 260      18.781  12.206  21.805  1.00 32.37           H
ATOM   3832  HE1 MET A 260      14.779  13.992  23.226  1.00 21.24           H
ATOM   3833  HE2 MET A 260      15.114  13.916  21.484  1.00 21.24           H
ATOM   3834  HE3 MET A 260      14.995  12.421  22.446  1.00 21.24           H
ATOM   3835  N   GLY A 261      18.063  13.764  16.875  1.00 14.65           N
ATOM   3836  CA  GLY A 261      17.960  14.818  15.840  1.00 25.52           C
ATOM   3837  C   GLY A 261      19.071  14.764  14.794  1.00 27.45           C
ATOM   3838  O   GLY A 261      19.213  15.678  14.002  1.00 31.45           O
ATOM   3839  H   GLY A 261      17.202  13.229  17.027  1.00 17.58           H
ATOM   3840  HA2 GLY A 261      16.974  14.749  15.322  1.00 30.62           H
ATOM   3841  HA3 GLY A 261      17.988  15.836  16.311  1.00 30.62           H
ATOM   3842  N   VAL A 262      19.822  13.653  14.796  1.00 22.95           N
ATOM   3843  CA  VAL A 262      20.914  13.391  13.877  1.00 22.43           C
ATOM   3844  C   VAL A 262      20.543  12.274  12.929  1.00 29.29           C
ATOM   3845  O   VAL A 262      20.121  11.178  13.320  1.00 22.61           O
ATOM   3846  CB  VAL A 262      22.235  13.136  14.574  1.00 23.81           C
ATOM   3847  CG1 VAL A 262      23.293  12.855  13.501  1.00 25.56           C
ATOM   3848  CG2 VAL A 262      22.630  14.368  15.396  1.00 27.21           C
ATOM   3849  H   VAL A 262      19.613  12.936  15.479  1.00 27.54           H
ATOM   3850  HA  VAL A 262      21.071  14.296  13.288  1.00 26.92           H
ATOM   3851  HB  VAL A 262      22.129  12.260  15.210  1.00 28.57           H
ATOM   3852 HG11 VAL A 262      24.267  12.746  13.979  1.00 30.67           H
ATOM   3853 HG12 VAL A 262      23.080  11.924  12.979  1.00 30.67           H
ATOM   3854 HG13 VAL A 262      23.342  13.677  12.786  1.00 30.67           H
ATOM   3855 HG21 VAL A 262      23.605  14.220  15.854  1.00 32.65           H
ATOM   3856 HG22 VAL A 262      22.680  15.247  14.752  1.00 32.65           H
ATOM   3857 HG23 VAL A 262      21.909  14.543  16.193  1.00 32.65           H
ATOM   3858  N   GLY A 263      20.702  12.677  11.667  1.00 28.14           N
ATOM   3859  CA  GLY A 263      19.993  12.160  10.548  1.00 33.24           C
ATOM   3860  C   GLY A 263      20.835  11.969   9.320  1.00 24.07           C
ATOM   3861  O   GLY A 263      20.520  11.007   8.660  1.00 29.12           O
ATOM   3862  H   GLY A 263      21.142  13.575  11.530  1.00 33.77           H
ATOM   3863  HA2 GLY A 263      19.515  11.216  10.812  1.00 39.89           H
ATOM   3864  HA3 GLY A 263      19.233  12.883  10.270  1.00 39.89           H
ATOM   3865  N   LYS A 264      21.806  12.821   8.931  1.00 18.49           N
ATOM   3866  CA  LYS A 264      22.409  12.659   7.583  1.00 19.38           C
ATOM   3867  C   LYS A 264      23.096  11.281   7.522  1.00 21.82           C
ATOM   3868  O   LYS A 264      23.665  10.900   8.534  1.00 17.02           O
ATOM   3869  CB  LYS A 264      23.435  13.760   7.255  1.00 34.02           C
ATOM   3870  CG  LYS A 264      22.881  15.162   6.875  1.00 28.67           C
ATOM   3871  CD  LYS A 264      23.995  16.228   6.639  1.00 39.25           C
ATOM   3872  CE  LYS A 264      24.787  16.552   7.928  1.00 45.54           C
ATOM   3873  NZ  LYS A 264      26.161  17.066   7.722  1.00 46.77           N1+
ATOM   3874  H   LYS A 264      22.142  13.542   9.553  1.00 22.19           H
ATOM   3875  HA  LYS A 264      21.630  12.697   6.823  1.00 23.26           H
ATOM   3876  HB2 LYS A 264      24.144  13.831   8.079  1.00 40.83           H
ATOM   3877  HB3 LYS A 264      23.988  13.418   6.382  1.00 40.83           H
ATOM   3878  HG2 LYS A 264      22.303  15.060   5.958  1.00 34.40           H
ATOM   3879  HG3 LYS A 264      22.217  15.514   7.664  1.00 34.40           H
ATOM   3880  HD2 LYS A 264      24.676  15.864   5.867  1.00 47.10           H
ATOM   3881  HD3 LYS A 264      23.527  17.144   6.275  1.00 47.10           H
ATOM   3882  HE2 LYS A 264      24.222  17.257   8.540  1.00 54.65           H
ATOM   3883  HE3 LYS A 264      24.881  15.627   8.485  1.00 54.65           H
ATOM   3884  HZ1 LYS A 264      26.561  17.295   8.626  1.00 56.13           H
ATOM   3885  HZ2 LYS A 264      26.745  16.356   7.303  1.00 56.13           H
ATOM   3886  HZ3 LYS A 264      26.152  17.894   7.147  1.00 56.13           H
ATOM   3887  N   PRO A 265      23.118  10.544   6.391  1.00 20.75           N
ATOM   3888  CA  PRO A 265      23.711   9.211   6.358  1.00 21.06           C
ATOM   3889  C   PRO A 265      25.147   9.154   6.862  1.00 20.93           C
ATOM   3890  O   PRO A 265      25.459   8.294   7.685  1.00 17.13           O
ATOM   3891  CB  PRO A 265      23.576   8.748   4.904  1.00 21.62           C
ATOM   3892  CG  PRO A 265      22.250   9.387   4.516  1.00 20.86           C
ATOM   3893  CD  PRO A 265      22.410  10.790   5.136  1.00 24.24           C
ATOM   3894  HA  PRO A 265      23.083   8.547   6.955  1.00 25.27           H
ATOM   3895  HB2 PRO A 265      24.367   9.221   4.321  1.00 25.95           H
ATOM   3896  HB3 PRO A 265      23.590   7.671   4.764  1.00 25.95           H
ATOM   3897  HG2 PRO A 265      22.148   9.463   3.435  1.00 25.04           H
ATOM   3898  HG3 PRO A 265      21.418   8.825   4.942  1.00 25.04           H
ATOM   3899  HD2 PRO A 265      23.015  11.428   4.490  1.00 29.09           H
ATOM   3900  HD3 PRO A 265      21.416  11.204   5.297  1.00 29.09           H
ATOM   3901  N   ASP A 266      25.994  10.122   6.492  1.00 20.87           N
ATOM   3902  CA  ASP A 266      27.369  10.125   6.961  1.00 17.92           C
ATOM   3903  C   ASP A 266      27.459  10.482   8.443  1.00 15.85           C
ATOM   3904  O   ASP A 266      28.395  10.037   9.094  1.00 17.62           O
ATOM   3905  CB  ASP A 266      28.255  11.071   6.147  1.00 27.68           C
ATOM   3906  CG  ASP A 266      29.728  11.011   6.578  1.00 37.91           C
ATOM   3907  OD1 ASP A 266      30.368  12.093   6.577  1.00 34.76           O
ATOM   3908  OD2 ASP A 266      30.198   9.892   6.897  1.00 38.96           O1-
ATOM   3909  H   ASP A 266      25.695  10.839   5.851  1.00 25.05           H
ATOM   3910  HA  ASP A 266      27.753   9.112   6.835  1.00 21.51           H
ATOM   3911  HB2 ASP A 266      28.191  10.741   5.112  1.00 33.21           H
ATOM   3912  HB3 ASP A 266      27.911  12.104   6.222  1.00 33.21           H
ATOM   3913  N   ASP A 267      26.532  11.290   8.982  1.00 19.66           N
ATOM   3914  CA  ASP A 267      26.503  11.512  10.424  1.00 23.41           C
ATOM   3915  C   ASP A 267      26.222  10.196  11.164  1.00 17.12           C
ATOM   3916  O   ASP A 267      26.874   9.927  12.170  1.00 14.43           O
ATOM   3917  CB  ASP A 267      25.470  12.574  10.823  1.00 23.67           C
ATOM   3918  CG  ASP A 267      25.757  14.002  10.349  1.00 30.20           C
ATOM   3919  OD1 ASP A 267      24.825  14.819  10.470  1.00 39.45           O
ATOM   3920  OD2 ASP A 267      26.881  14.274   9.883  1.00 29.36           O1-
ATOM   3921  H   ASP A 267      25.750  11.606   8.433  1.00 23.59           H
ATOM   3922  HA  ASP A 267      27.486  11.872  10.733  1.00 28.10           H
ATOM   3923  HB2 ASP A 267      24.461  12.290  10.527  1.00 28.41           H
ATOM   3924  HB3 ASP A 267      25.426  12.597  11.905  1.00 28.41           H
ATOM   3925  N   ILE A 268      25.261   9.414  10.658  1.00 18.72           N
ATOM   3926  CA  ILE A 268      24.842   8.140  11.230  1.00 17.30           C
ATOM   3927  C   ILE A 268      26.046   7.217  11.237  1.00 13.81           C
ATOM   3928  O   ILE A 268      26.361   6.678  12.284  1.00 14.80           O
ATOM   3929  CB  ILE A 268      23.625   7.515  10.498  1.00 13.30           C
ATOM   3930  CG1 ILE A 268      22.203   8.100  10.753  1.00 23.25           C
ATOM   3931  CG2 ILE A 268      23.472   6.030  10.857  1.00  8.02           C
ATOM   3932  CD1 ILE A 268      22.148   9.530  11.238  1.00 29.62           C
ATOM   3933  H   ILE A 268      24.835   9.689   9.784  1.00 22.46           H
ATOM   3934  HA  ILE A 268      24.561   8.315  12.266  1.00 20.77           H
ATOM   3935  HB  ILE A 268      23.815   7.581   9.427  1.00 15.96           H
ATOM   3936 HG12 ILE A 268      21.588   7.991   9.855  1.00 27.91           H
ATOM   3937 HG13 ILE A 268      21.706   7.517  11.533  1.00 27.91           H
ATOM   3938 HG21 ILE A 268      22.594   5.626  10.357  1.00  9.62           H
ATOM   3939 HG22 ILE A 268      24.324   5.451  10.507  1.00  9.62           H
ATOM   3940 HG23 ILE A 268      23.372   5.906  11.935  1.00  9.62           H
ATOM   3941 HD11 ILE A 268      21.111   9.756  11.468  1.00 35.55           H
ATOM   3942 HD12 ILE A 268      22.747   9.654  12.136  1.00 35.55           H
ATOM   3943 HD13 ILE A 268      22.500  10.206  10.476  1.00 35.55           H
ATOM   3944  N   VAL A 269      26.738   7.044  10.105  1.00 17.02           N
ATOM   3945  CA  VAL A 269      27.890   6.152  10.044  1.00 14.82           C
ATOM   3946  C   VAL A 269      28.927   6.555  11.082  1.00 19.10           C
ATOM   3947  O   VAL A 269      29.373   5.691  11.822  1.00 13.80           O
ATOM   3948  CB  VAL A 269      28.477   6.065   8.631  1.00 15.39           C
ATOM   3949  CG1 VAL A 269      29.721   5.160   8.627  1.00 21.07           C
ATOM   3950  CG2 VAL A 269      27.441   5.506   7.643  1.00 14.78           C
ATOM   3951  H   VAL A 269      26.461   7.533   9.266  1.00 20.43           H
ATOM   3952  HA  VAL A 269      27.542   5.154  10.313  1.00 17.78           H
ATOM   3953  HB  VAL A 269      28.771   7.063   8.299  1.00 18.46           H
ATOM   3954 HG11 VAL A 269      30.138   5.135   7.619  1.00 25.29           H
ATOM   3955 HG12 VAL A 269      30.490   5.537   9.299  1.00 25.29           H
ATOM   3956 HG13 VAL A 269      29.456   4.146   8.930  1.00 25.29           H
ATOM   3957 HG21 VAL A 269      27.871   5.479   6.644  1.00 17.74           H
ATOM   3958 HG22 VAL A 269      27.149   4.496   7.930  1.00 17.74           H
ATOM   3959 HG23 VAL A 269      26.559   6.135   7.612  1.00 17.74           H
ATOM   3960  N   GLY A 270      29.324   7.837  11.133  1.00 16.78           N
ATOM   3961  CA  GLY A 270      30.343   8.287  12.080  1.00 17.60           C
ATOM   3962  C   GLY A 270      29.890   8.202  13.538  1.00 15.38           C
ATOM   3963  O   GLY A 270      30.680   7.918  14.436  1.00 15.63           O
ATOM   3964  H   GLY A 270      28.929   8.507  10.489  1.00 20.14           H
ATOM   3965  HA2 GLY A 270      31.202   7.642  11.973  1.00 21.12           H
ATOM   3966  HA3 GLY A 270      30.657   9.301  11.855  1.00 21.12           H
ATOM   3967  N   ALA A 271      28.605   8.423  13.792  1.00 16.24           N
ATOM   3968  CA  ALA A 271      28.040   8.295  15.120  1.00 16.13           C
ATOM   3969  C   ALA A 271      28.042   6.844  15.567  1.00 16.55           C
ATOM   3970  O   ALA A 271      28.380   6.594  16.721  1.00 16.43           O
ATOM   3971  CB  ALA A 271      26.657   8.923  15.146  1.00 15.51           C
ATOM   3972  H   ALA A 271      27.987   8.677  13.036  1.00 19.49           H
ATOM   3973  HA  ALA A 271      28.668   8.857  15.812  1.00 19.35           H
ATOM   3974  HB1 ALA A 271      26.190   8.759  16.114  1.00 18.62           H
ATOM   3975  HB2 ALA A 271      26.742   9.994  14.970  1.00 18.62           H
ATOM   3976  HB3 ALA A 271      26.053   8.486  14.355  1.00 18.62           H
ATOM   3977  N   VAL A 272      27.728   5.875  14.687  1.00 13.51           N
ATOM   3978  CA  VAL A 272      27.799   4.459  15.067  1.00 15.31           C
ATOM   3979  C   VAL A 272      29.259   4.089  15.382  1.00 15.10           C
ATOM   3980  O   VAL A 272      29.513   3.331  16.313  1.00 13.78           O
ATOM   3981  CB  VAL A 272      27.182   3.541  13.983  1.00 14.52           C
ATOM   3982  CG1 VAL A 272      27.492   2.068  14.279  1.00 12.58           C
ATOM   3983  CG2 VAL A 272      25.660   3.731  13.874  1.00 12.36           C
ATOM   3984  H   VAL A 272      27.512   6.117  13.730  1.00 16.21           H
ATOM   3985  HA  VAL A 272      27.219   4.327  15.980  1.00 18.38           H
ATOM   3986  HB  VAL A 272      27.629   3.784  13.019  1.00 17.42           H
ATOM   3987 HG11 VAL A 272      26.981   1.424  13.579  1.00 15.09           H
ATOM   3988 HG12 VAL A 272      28.558   1.886  14.172  1.00 15.09           H
ATOM   3989 HG13 VAL A 272      27.182   1.803  15.289  1.00 15.09           H
ATOM   3990 HG21 VAL A 272      25.261   3.142  13.054  1.00 14.84           H
ATOM   3991 HG22 VAL A 272      25.183   3.424  14.803  1.00 14.84           H
ATOM   3992 HG23 VAL A 272      25.422   4.773  13.686  1.00 14.84           H
ATOM   3993  N   GLU A 273      30.216   4.610  14.605  1.00 15.03           N
ATOM   3994  CA  GLU A 273      31.645   4.426  14.862  1.00 17.92           C
ATOM   3995  C   GLU A 273      32.036   4.922  16.259  1.00 19.37           C
ATOM   3996  O   GLU A 273      33.036   4.472  16.802  1.00 17.43           O
ATOM   3997  CB  GLU A 273      32.521   5.130  13.803  1.00 17.29           C
ATOM   3998  CG  GLU A 273      32.551   4.437  12.432  1.00 21.55           C
ATOM   3999  CD  GLU A 273      33.350   5.270  11.425  1.00 24.24           C
ATOM   4000  OE1 GLU A 273      33.025   6.462  11.302  1.00 31.93           O
ATOM   4001  OE2 GLU A 273      34.284   4.741  10.799  1.00 38.06           O1-
ATOM   4002  H   GLU A 273      29.957   5.219  13.839  1.00 18.04           H
ATOM   4003  HA  GLU A 273      31.864   3.360  14.819  1.00 21.51           H
ATOM   4004  HB2 GLU A 273      32.186   6.155  13.683  1.00 20.75           H
ATOM   4005  HB3 GLU A 273      33.548   5.175  14.174  1.00 20.75           H
ATOM   4006  HG2 GLU A 273      32.989   3.444  12.523  1.00 25.86           H
ATOM   4007  HG3 GLU A 273      31.525   4.375  12.076  1.00 25.86           H
ATOM   4008  N   ARG A 274      31.266   5.855  16.826  1.00 19.56           N
ATOM   4009  CA  ARG A 274      31.488   6.459  18.131  1.00 11.73           C
ATOM   4010  C   ARG A 274      30.568   5.900  19.201  1.00 19.22           C
ATOM   4011  O   ARG A 274      30.571   6.431  20.309  1.00 21.24           O
ATOM   4012  CB  ARG A 274      31.380   7.983  17.975  1.00 17.50           C
ATOM   4013  CG  ARG A 274      32.546   8.495  17.128  1.00 18.00           C
ATOM   4014  CD  ARG A 274      32.318   9.935  16.681  1.00 20.69           C
ATOM   4015  NE  ARG A 274      33.479  10.447  15.941  1.00 23.55           N
ATOM   4016  CZ  ARG A 274      33.838  10.127  14.692  1.00 23.82           C
ATOM   4017  NH1 ARG A 274      33.101   9.350  13.904  1.00 22.26           N
ATOM   4018  NH2 ARG A 274      34.970  10.607  14.203  1.00 27.73           N1+
ATOM   4019  H   ARG A 274      30.484   6.204  16.290  1.00 23.48           H
ATOM   4020  HA  ARG A 274      32.502   6.243  18.467  1.00 14.08           H
ATOM   4021  HB2 ARG A 274      30.423   8.256  17.528  1.00 21.01           H
ATOM   4022  HB3 ARG A 274      31.448   8.456  18.954  1.00 21.01           H
ATOM   4023  HG2 ARG A 274      33.466   8.415  17.705  1.00 21.60           H
ATOM   4024  HG3 ARG A 274      32.659   7.893  16.228  1.00 21.60           H
ATOM   4025  HD2 ARG A 274      31.406  10.035  16.090  1.00 24.83           H
ATOM   4026  HD3 ARG A 274      32.222  10.531  17.584  1.00 24.83           H
ATOM   4027  HE  ARG A 274      34.137  10.993  16.484  1.00 28.26           H
ATOM   4028 HH11 ARG A 274      32.236   8.961  14.243  1.00 26.71           H
ATOM   4029 HH12 ARG A 274      33.412   9.150  12.964  1.00 26.71           H
ATOM   4030 HH21 ARG A 274      35.551  11.213  14.767  1.00 33.27           H
ATOM   4031 HH22 ARG A 274      35.246  10.390  13.255  1.00 33.27           H
ATOM   4032  N   GLY A 275      29.828   4.815  18.922  1.00 15.57           N
ATOM   4033  CA  GLY A 275      29.056   4.085  19.922  1.00 12.75           C
ATOM   4034  C   GLY A 275      27.554   4.438  20.036  1.00 16.27           C
ATOM   4035  O   GLY A 275      26.911   4.018  20.986  1.00 17.34           O
ATOM   4036  H   GLY A 275      29.901   4.405  18.001  1.00 18.68           H
ATOM   4037  HA2 GLY A 275      29.110   3.035  19.662  1.00 15.30           H
ATOM   4038  HA3 GLY A 275      29.508   4.240  20.904  1.00 15.30           H
ATOM   4039  N   ILE A 276      26.957   5.158  19.088  1.00 17.16           N
ATOM   4040  CA  ILE A 276      25.529   5.429  19.082  1.00 15.68           C
ATOM   4041  C   ILE A 276      24.764   4.242  18.486  1.00 16.27           C
ATOM   4042  O   ILE A 276      25.173   3.664  17.487  1.00 14.76           O
ATOM   4043  CB  ILE A 276      25.271   6.734  18.317  1.00 10.36           C
ATOM   4044  CG1 ILE A 276      25.811   7.979  19.054  1.00 14.39           C
ATOM   4045  CG2 ILE A 276      23.752   6.946  18.176  1.00 10.15           C
ATOM   4046  CD1 ILE A 276      27.290   8.238  19.010  1.00 33.42           C
ATOM   4047  H   ILE A 276      27.508   5.519  18.319  1.00 20.59           H
ATOM   4048  HA  ILE A 276      25.189   5.580  20.103  1.00 18.82           H
ATOM   4049  HB  ILE A 276      25.704   6.672  17.320  1.00 12.43           H
ATOM   4050 HG12 ILE A 276      25.406   8.842  18.538  1.00 17.27           H
ATOM   4051 HG13 ILE A 276      25.470   7.999  20.096  1.00 17.27           H
ATOM   4052 HG21 ILE A 276      23.559   7.876  17.652  1.00 12.18           H
ATOM   4053 HG22 ILE A 276      23.301   6.157  17.577  1.00 12.18           H
ATOM   4054 HG23 ILE A 276      23.274   6.985  19.152  1.00 12.18           H
ATOM   4055 HD11 ILE A 276      27.464   9.145  19.565  1.00 40.11           H
ATOM   4056 HD12 ILE A 276      27.866   7.435  19.458  1.00 40.11           H
ATOM   4057 HD13 ILE A 276      27.599   8.428  17.991  1.00 40.11           H
ATOM   4058  N   ASP A 277      23.634   3.917  19.106  1.00 12.19           N
ATOM   4059  CA  ASP A 277      22.743   2.825  18.768  1.00 14.07           C
ATOM   4060  C   ASP A 277      21.417   3.306  18.164  1.00 17.79           C
ATOM   4061  O   ASP A 277      20.692   2.490  17.626  1.00 14.59           O
ATOM   4062  CB  ASP A 277      22.429   2.025  20.050  1.00 17.91           C
ATOM   4063  CG  ASP A 277      23.684   1.643  20.827  1.00 18.48           C
ATOM   4064  OD1 ASP A 277      24.558   0.978  20.242  1.00 15.89           O
ATOM   4065  OD2 ASP A 277      23.762   2.038  22.004  1.00 16.13           O1-
ATOM   4066  H   ASP A 277      23.398   4.436  19.938  1.00 14.63           H
ATOM   4067  HA  ASP A 277      23.237   2.173  18.049  1.00 16.88           H
ATOM   4068  HB2 ASP A 277      21.751   2.592  20.691  1.00 21.49           H
ATOM   4069  HB3 ASP A 277      21.951   1.101  19.730  1.00 21.49           H
ATOM   4070  N   MET A 278      21.014   4.573  18.331  1.00 12.35           N
ATOM   4071  CA  MET A 278      19.692   5.029  17.923  1.00 12.23           C
ATOM   4072  C   MET A 278      19.758   6.412  17.327  1.00 14.22           C
ATOM   4073  O   MET A 278      20.518   7.260  17.793  1.00 16.84           O
ATOM   4074  CB  MET A 278      18.701   5.023  19.084  1.00 11.84           C
ATOM   4075  CG  MET A 278      18.434   3.624  19.623  1.00 11.70           C
ATOM   4076  SD  MET A 278      17.537   3.595  21.171  1.00 14.58           S
ATOM   4077  CE  MET A 278      15.940   4.293  20.728  1.00 19.23           C
ATOM   4078  H   MET A 278      21.623   5.231  18.792  1.00 14.83           H
ATOM   4079  HA  MET A 278      19.298   4.358  17.165  1.00 14.68           H
ATOM   4080  HB2 MET A 278      19.092   5.630  19.892  1.00 14.21           H
ATOM   4081  HB3 MET A 278      17.758   5.458  18.760  1.00 14.21           H
ATOM   4082  HG2 MET A 278      17.886   3.049  18.876  1.00 14.04           H
ATOM   4083  HG3 MET A 278      19.385   3.133  19.815  1.00 14.04           H
ATOM   4084  HE1 MET A 278      15.291   4.292  21.606  1.00 23.08           H
ATOM   4085  HE2 MET A 278      16.072   5.322  20.386  1.00 23.08           H
ATOM   4086  HE3 MET A 278      15.479   3.697  19.938  1.00 23.08           H
ATOM   4087  N   PHE A 279      18.922   6.615  16.307  1.00 14.68           N
ATOM   4088  CA  PHE A 279      18.839   7.817  15.502  1.00 15.17           C
ATOM   4089  C   PHE A 279      17.403   8.125  15.150  1.00 20.03           C
ATOM   4090  O   PHE A 279      16.572   7.228  15.013  1.00 16.79           O
ATOM   4091  CB  PHE A 279      19.573   7.570  14.195  1.00 16.99           C
ATOM   4092  CG  PHE A 279      21.034   7.326  14.385  1.00 16.10           C
ATOM   4093  CD1 PHE A 279      21.501   6.004  14.538  1.00 13.88           C
ATOM   4094  CD2 PHE A 279      21.921   8.414  14.459  1.00 13.79           C
ATOM   4095  CE1 PHE A 279      22.867   5.790  14.775  1.00 15.04           C
ATOM   4096  CE2 PHE A 279      23.286   8.187  14.677  1.00 17.02           C
ATOM   4097  CZ  PHE A 279      23.759   6.870  14.839  1.00 15.12           C
ATOM   4098  H   PHE A 279      18.357   5.840  15.994  1.00 17.62           H
ATOM   4099  HA  PHE A 279      19.278   8.670  16.022  1.00 18.20           H
ATOM   4100  HB2 PHE A 279      19.130   6.705  13.700  1.00 20.38           H
ATOM   4101  HB3 PHE A 279      19.448   8.439  13.545  1.00 20.38           H
ATOM   4102  HD1 PHE A 279      20.821   5.169  14.509  1.00 16.65           H
ATOM   4103  HD2 PHE A 279      21.560   9.424  14.365  1.00 16.55           H
ATOM   4104  HE1 PHE A 279      23.232   4.786  14.916  1.00 18.05           H
ATOM   4105  HE2 PHE A 279      23.958   9.028  14.738  1.00 20.42           H
ATOM   4106  HZ  PHE A 279      24.805   6.682  15.024  1.00 18.14           H
ATOM   4107  N   ASP A 280      17.122   9.404  14.960  1.00 19.77           N
ATOM   4108  CA  ASP A 280      15.884   9.833  14.343  1.00 20.70           C
ATOM   4109  C   ASP A 280      16.250  11.009  13.455  1.00 29.90           C
ATOM   4110  O   ASP A 280      17.163  11.773  13.780  1.00 35.49           O
ATOM   4111  CB  ASP A 280      14.850  10.275  15.395  1.00 23.36           C
ATOM   4112  CG  ASP A 280      15.180  11.635  16.012  1.00 24.08           C
ATOM   4113  OD1 ASP A 280      15.911  11.654  17.014  1.00 20.96           O
ATOM   4114  OD2 ASP A 280      14.677  12.646  15.481  1.00 37.80           O1-
ATOM   4115  H   ASP A 280      17.841  10.100  15.101  1.00 23.73           H
ATOM   4116  HA  ASP A 280      15.462   9.042  13.723  1.00 24.84           H
ATOM   4117  HB2 ASP A 280      13.883  10.332  14.892  1.00 28.03           H
ATOM   4118  HB3 ASP A 280      14.838   9.533  16.187  1.00 28.03           H
ATOM   4119  N   CYS A 281      15.456  11.232  12.404  1.00 33.99           N
ATOM   4120  CA  CYS A 281      15.441  12.565  11.797  1.00 43.53           C
ATOM   4121  C   CYS A 281      14.227  12.731  10.924  1.00 36.20           C
ATOM   4122  O   CYS A 281      13.705  11.763  10.363  1.00 45.47           O
ATOM   4123  CB  CYS A 281      16.712  12.837  10.973  1.00 47.82           C
ATOM   4124  SG  CYS A 281      17.088  14.634  10.977  1.00 58.00           S
ATOM   4125  H   CYS A 281      14.691  10.602  12.210  1.00 40.79           H
ATOM   4126  HA  CYS A 281      15.383  13.305  12.598  1.00 52.23           H
ATOM   4127  HB2 CYS A 281      17.541  12.301  11.426  1.00 57.39           H
ATOM   4128  HB3 CYS A 281      16.589  12.481   9.949  1.00 57.39           H
ATOM   4129  HG  CYS A 281      18.342  14.526  10.531  1.00 69.60           H
ATOM   4130  N   VAL A 282      13.810  13.990  10.793  1.00 45.72           N
ATOM   4131  CA  VAL A 282      12.797  14.420   9.825  1.00 57.18           C
ATOM   4132  C   VAL A 282      13.389  14.583   8.423  1.00 57.51           C
ATOM   4133  O   VAL A 282      12.607  14.692   7.484  1.00 59.31           O
ATOM   4134  CB  VAL A 282      12.093  15.719  10.256  1.00 53.13           C
ATOM   4135  CG1 VAL A 282      11.105  15.482  11.400  1.00 50.62           C
ATOM   4136  CG2 VAL A 282      13.108  16.799  10.660  1.00 58.48           C
ATOM   4137  H   VAL A 282      14.281  14.708  11.328  1.00 54.86           H
ATOM   4138  HA  VAL A 282      12.035  13.642   9.768  1.00 68.62           H
ATOM   4139  HB  VAL A 282      11.514  16.100   9.413  1.00 63.75           H
ATOM   4140 HG11 VAL A 282      10.595  16.414  11.631  1.00 60.75           H
ATOM   4141 HG12 VAL A 282      10.361  14.744  11.101  1.00 60.75           H
ATOM   4142 HG13 VAL A 282      11.624  15.126  12.290  1.00 60.75           H
ATOM   4143 HG21 VAL A 282      12.568  17.719  10.862  1.00 70.18           H
ATOM   4144 HG22 VAL A 282      13.649  16.512  11.562  1.00 70.18           H
ATOM   4145 HG23 VAL A 282      13.825  16.963   9.857  1.00 70.18           H
ATOM   4146  N   LEU A 283      14.729  14.609   8.282  1.00 59.60           N
ATOM   4147  CA  LEU A 283      15.457  14.695   7.008  1.00 64.58           C
ATOM   4148  C   LEU A 283      14.823  13.799   5.899  1.00 66.38           C
ATOM   4149  O   LEU A 283      14.474  14.373   4.878  1.00 61.02           O
ATOM   4150  CB  LEU A 283      16.967  14.395   7.225  1.00 62.61           C
ATOM   4151  CG  LEU A 283      17.954  15.206   6.358  1.00 60.31           C
ATOM   4152  CD1 LEU A 283      19.354  14.598   6.492  1.00 50.03           C
ATOM   4153  CD2 LEU A 283      17.559  15.255   4.881  1.00 64.06           C
ATOM   4154  H   LEU A 283      15.292  14.557   9.120  1.00 71.52           H
ATOM   4155  HA  LEU A 283      15.390  15.731   6.682  1.00 77.50           H
ATOM   4156  HB2 LEU A 283      17.230  14.583   8.263  1.00 75.13           H
ATOM   4157  HB3 LEU A 283      17.147  13.338   7.033  1.00 75.13           H
ATOM   4158  HG  LEU A 283      17.976  16.227   6.742  1.00 72.37           H
ATOM   4159 HD11 LEU A 283      20.058  15.202   5.923  1.00 60.04           H
ATOM   4160 HD12 LEU A 283      19.658  14.593   7.539  1.00 60.04           H
ATOM   4161 HD13 LEU A 283      19.370  13.582   6.102  1.00 60.04           H
ATOM   4162 HD21 LEU A 283      18.397  15.594   4.271  1.00 76.87           H
ATOM   4163 HD22 LEU A 283      17.240  14.267   4.551  1.00 76.87           H
ATOM   4164 HD23 LEU A 283      16.740  15.959   4.749  1.00 76.87           H
ATOM   4165  N   PRO A 284      14.541  12.483   6.064  1.00 61.84           N
ATOM   4166  CA  PRO A 284      13.987  11.642   4.985  1.00 57.58           C
ATOM   4167  C   PRO A 284      12.569  12.016   4.511  1.00 62.42           C
ATOM   4168  O   PRO A 284      12.253  11.815   3.335  1.00 58.49           O
ATOM   4169  CB  PRO A 284      13.923  10.227   5.584  1.00 57.54           C
ATOM   4170  CG  PRO A 284      14.915  10.248   6.739  1.00 58.72           C
ATOM   4171  CD  PRO A 284      14.786  11.676   7.251  1.00 63.47           C
ATOM   4172  HA  PRO A 284      14.701  11.600   4.160  1.00 69.10           H
ATOM   4173  HB2 PRO A 284      12.931  10.091   6.021  1.00 69.04           H
ATOM   4174  HB3 PRO A 284      14.121   9.423   4.877  1.00 69.04           H
ATOM   4175  HG2 PRO A 284      14.629   9.547   7.521  1.00 70.46           H
ATOM   4176  HG3 PRO A 284      15.915  10.041   6.381  1.00 70.46           H
ATOM   4177  HD2 PRO A 284      13.925  11.750   7.913  1.00 76.16           H
ATOM   4178  HD3 PRO A 284      15.712  11.936   7.761  1.00 76.16           H
ATOM   4179  N   THR A 285      11.734  12.562   5.419  1.00 69.78           N
ATOM   4180  CA  THR A 285      10.340  12.969   5.160  1.00 70.84           C
ATOM   4181  C   THR A 285      10.262  14.382   4.561  1.00 67.62           C
ATOM   4182  O   THR A 285       9.452  14.587   3.656  1.00 70.78           O
ATOM   4183  CB  THR A 285       9.453  12.863   6.426  1.00 65.39           C
ATOM   4184  OG1 THR A 285       9.930  13.662   7.488  1.00 71.29           O
ATOM   4185  CG2 THR A 285       9.216  11.427   6.902  1.00 59.90           C
ATOM   4186  H   THR A 285      12.078  12.668   6.362  1.00 83.74           H
ATOM   4187  HA  THR A 285       9.928  12.285   4.420  1.00 85.01           H
ATOM   4188  HB  THR A 285       8.482  13.270   6.157  1.00 78.47           H
ATOM   4189  HG1 THR A 285      10.887  13.586   7.541  1.00 85.55           H
ATOM   4190 HG21 THR A 285       8.711  11.425   7.867  1.00 71.89           H
ATOM   4191 HG22 THR A 285       8.592  10.894   6.192  1.00 71.89           H
ATOM   4192 HG23 THR A 285      10.160  10.905   7.002  1.00 71.89           H
ATOM   4193  N   ARG A 286      11.069  15.355   5.022  1.00 66.53           N
ATOM   4194  CA  ARG A 286      11.147  16.683   4.393  1.00 76.14           C
ATOM   4195  C   ARG A 286      11.789  16.631   2.998  1.00 75.11           C
ATOM   4196  O   ARG A 286      11.315  17.330   2.105  1.00 70.72           O
ATOM   4197  CB  ARG A 286      11.829  17.704   5.315  1.00 73.46           C
ATOM   4198  CG  ARG A 286      13.326  17.429   5.541  1.00 71.85           C
ATOM   4199  CD  ARG A 286      14.005  18.486   6.412  1.00 78.93           C
ATOM   4200  NE  ARG A 286      13.343  18.648   7.716  1.00 78.81           N
ATOM   4201  CZ  ARG A 286      13.709  19.549   8.633  1.00 80.44           C
ATOM   4202  NH1 ARG A 286      14.952  20.026   8.679  1.00 82.77           N
ATOM   4203  NH2 ARG A 286      12.813  19.975   9.521  1.00 78.84           N1+
ATOM   4204  H   ARG A 286      11.698  15.150   5.787  1.00 79.84           H
ATOM   4205  HA  ARG A 286      10.122  17.031   4.258  1.00 91.37           H
ATOM   4206  HB2 ARG A 286      11.726  18.696   4.873  1.00 88.15           H
ATOM   4207  HB3 ARG A 286      11.303  17.700   6.270  1.00 88.15           H
ATOM   4208  HG2 ARG A 286      13.440  16.461   6.007  1.00 86.22           H
ATOM   4209  HG3 ARG A 286      13.850  17.419   4.586  1.00 86.22           H
ATOM   4210  HD2 ARG A 286      14.988  18.055   6.613  1.00 94.72           H
ATOM   4211  HD3 ARG A 286      14.156  19.440   5.905  1.00 94.72           H
ATOM   4212  HE  ARG A 286      12.383  18.342   7.760  1.00 94.57           H
ATOM   4213 HH11 ARG A 286      15.640  19.704   8.015  1.00 99.33           H
ATOM   4214 HH12 ARG A 286      15.211  20.699   9.385  1.00 99.33           H
ATOM   4215 HH21 ARG A 286      11.872  19.616   9.511  1.00 94.61           H
ATOM   4216 HH22 ARG A 286      13.087  20.631  10.238  1.00 94.61           H
ATOM   4217  N   SER A 287      12.811  15.775   2.826  1.00 76.29           N
ATOM   4218  CA  SER A 287      13.446  15.383   1.563  1.00 64.34           C
ATOM   4219  C   SER A 287      12.466  14.747   0.579  1.00 62.69           C
ATOM   4220  O   SER A 287      12.662  14.863  -0.627  1.00 60.97           O
ATOM   4221  CB  SER A 287      14.601  14.437   1.878  1.00 61.68           C
ATOM   4222  OG  SER A 287      15.610  15.175   2.518  1.00 64.21           O
ATOM   4223  H   SER A 287      13.156  15.296   3.647  1.00 91.55           H
ATOM   4224  HA  SER A 287      13.866  16.256   1.083  1.00 77.20           H
ATOM   4225  HB2 SER A 287      14.249  13.638   2.531  1.00 74.02           H
ATOM   4226  HB3 SER A 287      15.011  13.989   0.990  1.00 74.02           H
ATOM   4227  HG  SER A 287      16.211  15.543   1.863  1.00 77.06           H
ATOM   4228  N   GLY A 288      11.383  14.149   1.103  1.00 73.01           N
ATOM   4229  CA  GLY A 288      10.205  13.728   0.360  1.00 64.85           C
ATOM   4230  C   GLY A 288       9.560  14.840  -0.487  1.00 63.66           C
ATOM   4231  O   GLY A 288       9.210  14.612  -1.643  1.00 60.33           O
ATOM   4232  H   GLY A 288      11.350  14.026   2.105  1.00 87.61           H
ATOM   4233  HA2 GLY A 288      10.501  12.911  -0.279  1.00 77.82           H
ATOM   4234  HA3 GLY A 288       9.461  13.354   1.059  1.00 77.82           H
ATOM   4235  N   ARG A 289       9.359  16.034   0.088  1.00 66.21           N
ATOM   4236  CA  ARG A 289       8.663  17.141  -0.585  1.00 73.35           C
ATOM   4237  C   ARG A 289       9.601  18.131  -1.277  1.00 61.13           C
ATOM   4238  O   ARG A 289       9.193  18.718  -2.280  1.00 57.82           O
ATOM   4239  CB  ARG A 289       7.700  17.866   0.380  1.00 78.36           C
ATOM   4240  CG  ARG A 289       6.221  17.518   0.107  1.00 68.68           C
ATOM   4241  CD  ARG A 289       5.283  18.671   0.489  1.00 76.05           C
ATOM   4242  NE  ARG A 289       5.403  19.780  -0.473  1.00 78.74           N
ATOM   4243  CZ  ARG A 289       4.955  21.031  -0.312  1.00 77.71           C
ATOM   4244  NH1 ARG A 289       4.320  21.426   0.794  1.00 76.70           N
ATOM   4245  NH2 ARG A 289       5.152  21.908  -1.291  1.00 76.28           N1+
ATOM   4246  H   ARG A 289       9.724  16.193   1.018  1.00 79.45           H
ATOM   4247  HA  ARG A 289       8.069  16.724  -1.403  1.00 88.02           H
ATOM   4248  HB2 ARG A 289       7.958  17.630   1.414  1.00 94.04           H
ATOM   4249  HB3 ARG A 289       7.833  18.945   0.266  1.00 94.04           H
ATOM   4250  HG2 ARG A 289       6.080  17.340  -0.960  1.00 82.42           H
ATOM   4251  HG3 ARG A 289       5.945  16.609   0.637  1.00 82.42           H
ATOM   4252  HD2 ARG A 289       4.254  18.311   0.503  1.00 91.25           H
ATOM   4253  HD3 ARG A 289       5.545  19.023   1.489  1.00 91.25           H
ATOM   4254  HE  ARG A 289       5.856  19.561  -1.350  1.00 94.49           H
ATOM   4255 HH11 ARG A 289       4.156  20.770   1.540  1.00 92.05           H
ATOM   4256 HH12 ARG A 289       3.989  22.376   0.875  1.00 92.05           H
ATOM   4257 HH21 ARG A 289       5.625  21.624  -2.136  1.00 91.53           H
ATOM   4258 HH22 ARG A 289       4.817  22.855  -1.198  1.00 91.53           H
ATOM   4259  N   ASN A 290      10.811  18.346  -0.740  1.00 60.09           N
ATOM   4260  CA  ASN A 290      11.775  19.265  -1.346  1.00 58.87           C
ATOM   4261  C   ASN A 290      12.508  18.628  -2.541  1.00 53.02           C
ATOM   4262  O   ASN A 290      13.216  19.344  -3.256  1.00 49.64           O
ATOM   4263  CB  ASN A 290      12.730  19.853  -0.294  1.00 57.26           C
ATOM   4264  CG  ASN A 290      13.664  18.820   0.328  1.00 66.48           C
ATOM   4265  OD1 ASN A 290      14.298  18.048  -0.382  1.00 60.39           O
ATOM   4266  ND2 ASN A 290      13.838  18.852   1.651  1.00 77.04           N
ATOM   4267  H   ASN A 290      11.087  17.842   0.090  1.00 72.11           H
ATOM   4268  HA  ASN A 290      11.220  20.116  -1.741  1.00 70.65           H
ATOM   4269  HB2 ASN A 290      13.358  20.572  -0.823  1.00 68.71           H
ATOM   4270  HB3 ASN A 290      12.163  20.373   0.479  1.00 68.71           H
ATOM   4271 HD21 ASN A 290      14.479  18.194   2.074  1.00 92.45           H
ATOM   4272 HD22 ASN A 290      13.336  19.518   2.216  1.00 92.45           H
ATOM   4273  N   GLY A 291      12.359  17.307  -2.748  1.00 35.05           N
ATOM   4274  CA  GLY A 291      12.900  16.632  -3.924  1.00 35.50           C
ATOM   4275  C   GLY A 291      14.278  15.988  -3.727  1.00 24.06           C
ATOM   4276  O   GLY A 291      14.822  15.479  -4.698  1.00 22.53           O
ATOM   4277  H   GLY A 291      11.814  16.756  -2.101  1.00 42.06           H
ATOM   4278  HA2 GLY A 291      12.194  15.860  -4.225  1.00 42.61           H
ATOM   4279  HA3 GLY A 291      12.989  17.348  -4.741  1.00 42.61           H
ATOM   4280  N   GLN A 292      14.835  15.948  -2.515  1.00 18.88           N
ATOM   4281  CA  GLN A 292      16.089  15.259  -2.236  1.00 20.69           C
ATOM   4282  C   GLN A 292      15.860  13.752  -2.071  1.00 16.84           C
ATOM   4283  O   GLN A 292      15.163  13.351  -1.153  1.00 17.17           O
ATOM   4284  CB  GLN A 292      16.746  15.901  -1.013  1.00 32.55           C
ATOM   4285  CG  GLN A 292      18.006  15.148  -0.580  1.00 31.93           C
ATOM   4286  CD  GLN A 292      18.691  15.840   0.595  1.00 43.13           C
ATOM   4287  OE1 GLN A 292      18.058  16.159   1.598  1.00 44.55           O
ATOM   4288  NE2 GLN A 292      19.997  16.049   0.490  1.00 44.40           N
ATOM   4289  H   GLN A 292      14.341  16.353  -1.733  1.00 22.65           H
ATOM   4290  HA  GLN A 292      16.763  15.430  -3.069  1.00 24.82           H
ATOM   4291  HB2 GLN A 292      17.018  16.931  -1.249  1.00 39.06           H
ATOM   4292  HB3 GLN A 292      16.029  15.911  -0.192  1.00 39.06           H
ATOM   4293  HG2 GLN A 292      17.694  14.165  -0.224  1.00 38.32           H
ATOM   4294  HG3 GLN A 292      18.681  15.046  -1.428  1.00 38.32           H
ATOM   4295 HE21 GLN A 292      20.496  15.759  -0.336  1.00 53.27           H
ATOM   4296 HE22 GLN A 292      20.493  16.462   1.268  1.00 53.27           H
ATOM   4297  N   ALA A 293      16.481  12.915  -2.901  1.00 13.98           N
ATOM   4298  CA  ALA A 293      16.452  11.465  -2.800  1.00 15.54           C
ATOM   4299  C   ALA A 293      17.852  10.932  -2.456  1.00 17.21           C
ATOM   4300  O   ALA A 293      18.832  11.265  -3.109  1.00 17.89           O
ATOM   4301  CB  ALA A 293      15.966  10.867  -4.104  1.00 15.02           C
ATOM   4302  H   ALA A 293      17.090  13.297  -3.608  1.00 16.78           H
ATOM   4303  HA  ALA A 293      15.749  11.159  -2.031  1.00 18.64           H
ATOM   4304  HB1 ALA A 293      15.975   9.783  -4.013  1.00 18.03           H
ATOM   4305  HB2 ALA A 293      14.953  11.199  -4.321  1.00 18.03           H
ATOM   4306  HB3 ALA A 293      16.619  11.169  -4.920  1.00 18.03           H
ATOM   4307  N   PHE A 294      17.965  10.109  -1.420  1.00 16.32           N
ATOM   4308  CA  PHE A 294      19.246   9.502  -1.065  1.00 16.83           C
ATOM   4309  C   PHE A 294      19.583   8.369  -2.031  1.00 21.19           C
ATOM   4310  O   PHE A 294      18.718   7.580  -2.392  1.00 19.91           O
ATOM   4311  CB  PHE A 294      19.172   9.049   0.390  1.00 15.82           C
ATOM   4312  CG  PHE A 294      19.057  10.238   1.302  1.00 20.64           C
ATOM   4313  CD1 PHE A 294      20.215  10.986   1.553  1.00 20.12           C
ATOM   4314  CD2 PHE A 294      17.830  10.638   1.870  1.00 26.59           C
ATOM   4315  CE1 PHE A 294      20.183  12.101   2.403  1.00 28.89           C
ATOM   4316  CE2 PHE A 294      17.777  11.788   2.680  1.00 31.86           C
ATOM   4317  CZ  PHE A 294      18.960  12.509   2.949  1.00 35.00           C
ATOM   4318  H   PHE A 294      17.150   9.873  -0.871  1.00 19.58           H
ATOM   4319  HA  PHE A 294      20.035  10.250  -1.134  1.00 20.19           H
ATOM   4320  HB2 PHE A 294      18.329   8.371   0.531  1.00 18.99           H
ATOM   4321  HB3 PHE A 294      20.096   8.525   0.628  1.00 18.99           H
ATOM   4322  HD1 PHE A 294      21.140  10.688   1.090  1.00 24.14           H
ATOM   4323  HD2 PHE A 294      16.943  10.055   1.708  1.00 31.91           H
ATOM   4324  HE1 PHE A 294      21.087  12.653   2.610  1.00 34.67           H
ATOM   4325  HE2 PHE A 294      16.838  12.102   3.113  1.00 38.23           H
ATOM   4326  HZ  PHE A 294      18.945  13.378   3.582  1.00 42.00           H
ATOM   4327  N   THR A 295      20.836   8.322  -2.488  1.00 20.27           N
ATOM   4328  CA  THR A 295      21.380   7.208  -3.245  1.00 19.91           C
ATOM   4329  C   THR A 295      22.726   6.845  -2.625  1.00 21.58           C
ATOM   4330  O   THR A 295      23.307   7.635  -1.876  1.00 17.35           O
ATOM   4331  CB  THR A 295      21.523   7.532  -4.746  1.00 21.10           C
ATOM   4332  OG1 THR A 295      22.766   8.130  -5.007  1.00 19.67           O
ATOM   4333  CG2 THR A 295      20.415   8.412  -5.324  1.00 20.90           C
ATOM   4334  H   THR A 295      21.491   9.044  -2.222  1.00 24.32           H
ATOM   4335  HA  THR A 295      20.739   6.331  -3.148  1.00 23.89           H
ATOM   4336  HB  THR A 295      21.496   6.599  -5.301  1.00 25.32           H
ATOM   4337  HG1 THR A 295      22.834   8.950  -4.503  1.00 23.61           H
ATOM   4338 HG21 THR A 295      20.592   8.553  -6.390  1.00 25.08           H
ATOM   4339 HG22 THR A 295      19.450   7.926  -5.178  1.00 25.08           H
ATOM   4340 HG23 THR A 295      20.411   9.394  -4.851  1.00 25.08           H
ATOM   4341  N   TRP A 296      23.239   5.663  -2.968  1.00 18.97           N
ATOM   4342  CA  TRP A 296      24.571   5.254  -2.531  1.00 21.05           C
ATOM   4343  C   TRP A 296      25.667   6.120  -3.125  1.00 20.76           C
ATOM   4344  O   TRP A 296      26.756   6.153  -2.567  1.00 26.33           O
ATOM   4345  CB  TRP A 296      24.776   3.776  -2.829  1.00 17.14           C
ATOM   4346  CG  TRP A 296      23.823   2.924  -2.065  1.00 13.60           C
ATOM   4347  CD1 TRP A 296      22.753   2.279  -2.568  1.00 17.80           C
ATOM   4348  CD2 TRP A 296      23.761   2.723  -0.637  1.00 19.16           C
ATOM   4349  NE1 TRP A 296      22.046   1.678  -1.562  1.00 25.12           N
ATOM   4350  CE2 TRP A 296      22.606   1.941  -0.341  1.00 20.75           C
ATOM   4351  CE3 TRP A 296      24.541   3.170   0.447  1.00 22.90           C
ATOM   4352  CZ2 TRP A 296      22.214   1.640   0.966  1.00 23.90           C
ATOM   4353  CZ3 TRP A 296      24.165   2.856   1.760  1.00 19.04           C
ATOM   4354  CH2 TRP A 296      22.987   2.127   2.012  1.00 16.80           C
ATOM   4355  H   TRP A 296      22.729   5.057  -3.599  1.00 22.77           H
ATOM   4356  HA  TRP A 296      24.626   5.379  -1.448  1.00 25.26           H
ATOM   4357  HB2 TRP A 296      24.662   3.607  -3.902  1.00 20.57           H
ATOM   4358  HB3 TRP A 296      25.789   3.507  -2.530  1.00 20.57           H
ATOM   4359  HD1 TRP A 296      22.486   2.249  -3.609  1.00 21.36           H
ATOM   4360  HE1 TRP A 296      21.207   1.140  -1.725  1.00 30.15           H
ATOM   4361  HE3 TRP A 296      25.421   3.768   0.265  1.00 27.48           H
ATOM   4362  HZ2 TRP A 296      21.315   1.074   1.160  1.00 28.68           H
ATOM   4363  HZ3 TRP A 296      24.763   3.210   2.585  1.00 22.85           H
ATOM   4364  HH2 TRP A 296      22.684   1.934   3.021  1.00 20.16           H
ATOM   4365  N   ASP A 297      25.381   6.835  -4.215  1.00 17.95           N
ATOM   4366  CA  ASP A 297      26.276   7.802  -4.856  1.00 22.52           C
ATOM   4367  C   ASP A 297      26.101   9.228  -4.337  1.00 23.15           C
ATOM   4368  O   ASP A 297      26.543  10.179  -4.974  1.00 27.31           O
ATOM   4369  CB  ASP A 297      26.147   7.709  -6.378  1.00 29.16           C
ATOM   4370  CG  ASP A 297      26.455   6.289  -6.855  1.00 28.50           C
ATOM   4371  OD1 ASP A 297      27.645   5.929  -6.794  1.00 31.93           O
ATOM   4372  OD2 ASP A 297      25.524   5.569  -7.266  1.00 28.05           O1-
ATOM   4373  H   ASP A 297      24.454   6.750  -4.607  1.00 21.54           H
ATOM   4374  HA  ASP A 297      27.300   7.511  -4.623  1.00 27.03           H
ATOM   4375  HB2 ASP A 297      25.140   8.001  -6.673  1.00 34.99           H
ATOM   4376  HB3 ASP A 297      26.898   8.379  -6.791  1.00 34.99           H
ATOM   4377  N   GLY A 298      25.448   9.386  -3.182  1.00 22.89           N
ATOM   4378  CA  GLY A 298      25.109  10.672  -2.596  1.00 19.81           C
ATOM   4379  C   GLY A 298      23.687  11.081  -2.943  1.00 15.94           C
ATOM   4380  O   GLY A 298      23.032  10.461  -3.778  1.00 19.04           O
ATOM   4381  H   GLY A 298      25.119   8.559  -2.702  1.00 27.47           H
ATOM   4382  HA2 GLY A 298      25.193  10.596  -1.515  1.00 23.77           H
ATOM   4383  HA3 GLY A 298      25.799  11.436  -2.949  1.00 23.77           H
ATOM   4384  N   PRO A 299      23.186  12.161  -2.349  1.00 18.16           N
ATOM   4385  CA  PRO A 299      21.823  12.572  -2.611  1.00 18.62           C
ATOM   4386  C   PRO A 299      21.712  13.237  -3.990  1.00 17.33           C
ATOM   4387  O   PRO A 299      22.668  13.801  -4.499  1.00 17.47           O
ATOM   4388  CB  PRO A 299      21.526  13.562  -1.486  1.00 18.66           C
ATOM   4389  CG  PRO A 299      22.884  14.162  -1.127  1.00 26.74           C
ATOM   4390  CD  PRO A 299      23.854  13.015  -1.372  1.00 19.58           C
ATOM   4391  HA  PRO A 299      21.132  11.744  -2.475  1.00 22.34           H
ATOM   4392  HB2 PRO A 299      20.789  14.319  -1.741  1.00 22.40           H
ATOM   4393  HB3 PRO A 299      21.183  12.976  -0.632  1.00 22.40           H
ATOM   4394  HG2 PRO A 299      23.098  15.013  -1.777  1.00 32.08           H
ATOM   4395  HG3 PRO A 299      22.924  14.454  -0.078  1.00 32.08           H
ATOM   4396  HD2 PRO A 299      24.784  13.424  -1.765  1.00 23.50           H
ATOM   4397  HD3 PRO A 299      24.006  12.471  -0.442  1.00 23.50           H
ATOM   4398  N   ILE A 300      20.528  13.153  -4.597  1.00 17.36           N
ATOM   4399  CA  ILE A 300      20.162  13.844  -5.832  1.00 20.45           C
ATOM   4400  C   ILE A 300      18.954  14.709  -5.542  1.00 20.45           C
ATOM   4401  O   ILE A 300      18.183  14.381  -4.647  1.00 18.46           O
ATOM   4402  CB  ILE A 300      19.909  12.851  -6.980  1.00 15.64           C
ATOM   4403  CG1 ILE A 300      18.700  11.896  -6.748  1.00 16.99           C
ATOM   4404  CG2 ILE A 300      21.239  12.122  -7.264  1.00 19.06           C
ATOM   4405  CD1 ILE A 300      18.356  10.959  -7.918  1.00 20.48           C
ATOM   4406  H   ILE A 300      19.797  12.627  -4.141  1.00 20.83           H
ATOM   4407  HA  ILE A 300      20.971  14.506  -6.136  1.00 24.54           H
ATOM   4408  HB  ILE A 300      19.679  13.442  -7.864  1.00 18.77           H
ATOM   4409 HG12 ILE A 300      18.889  11.279  -5.870  1.00 20.39           H
ATOM   4410 HG13 ILE A 300      17.813  12.496  -6.555  1.00 20.39           H
ATOM   4411 HG21 ILE A 300      21.139  11.493  -8.147  1.00 22.87           H
ATOM   4412 HG22 ILE A 300      22.032  12.850  -7.445  1.00 22.87           H
ATOM   4413 HG23 ILE A 300      21.520  11.496  -6.416  1.00 22.87           H
ATOM   4414 HD11 ILE A 300      17.461  10.389  -7.671  1.00 24.58           H
ATOM   4415 HD12 ILE A 300      18.165  11.543  -8.820  1.00 24.58           H
ATOM   4416 HD13 ILE A 300      19.166  10.254  -8.097  1.00 24.58           H
ATOM   4417  N   ASN A 301      18.797  15.821  -6.267  1.00 18.81           N
ATOM   4418  CA  ASN A 301      17.553  16.566  -6.263  1.00 21.06           C
ATOM   4419  C   ASN A 301      16.810  16.168  -7.523  1.00 19.90           C
ATOM   4420  O   ASN A 301      17.170  16.574  -8.631  1.00 17.86           O
ATOM   4421  CB  ASN A 301      17.706  18.084  -6.108  1.00 31.99           C
ATOM   4422  CG  ASN A 301      16.339  18.649  -5.659  1.00 30.31           C
ATOM   4423  OD1 ASN A 301      15.314  18.468  -6.319  1.00 20.33           O
ATOM   4424  ND2 ASN A 301      16.309  19.369  -4.541  1.00 44.54           N
ATOM   4425  H   ASN A 301      19.455  16.011  -7.006  1.00 22.57           H
ATOM   4426  HA  ASN A 301      16.972  16.248  -5.400  1.00 25.27           H
ATOM   4427  HB2 ASN A 301      18.492  18.324  -5.390  1.00 38.39           H
ATOM   4428  HB3 ASN A 301      17.956  18.494  -7.088  1.00 38.39           H
ATOM   4429 HD21 ASN A 301      15.426  19.746  -4.227  1.00 53.45           H
ATOM   4430 HD22 ASN A 301      17.158  19.528  -4.020  1.00 53.45           H
ATOM   4431  N   ILE A 302      15.753  15.378  -7.327  1.00 19.02           N
ATOM   4432  CA  ILE A 302      14.960  14.811  -8.405  1.00 19.05           C
ATOM   4433  C   ILE A 302      14.292  15.889  -9.282  1.00 16.48           C
ATOM   4434  O   ILE A 302      13.898  15.601 -10.401  1.00 17.32           O
ATOM   4435  CB  ILE A 302      13.952  13.809  -7.804  1.00 13.14           C
ATOM   4436  CG1 ILE A 302      13.462  12.806  -8.859  1.00 16.19           C
ATOM   4437  CG2 ILE A 302      12.737  14.513  -7.179  1.00 16.76           C
ATOM   4438  CD1 ILE A 302      14.580  12.032  -9.551  1.00 13.66           C
ATOM   4439  H   ILE A 302      15.519  15.110  -6.382  1.00 22.82           H
ATOM   4440  HA  ILE A 302      15.663  14.272  -9.036  1.00 22.86           H
ATOM   4441  HB  ILE A 302      14.439  13.232  -7.016  1.00 15.77           H
ATOM   4442 HG12 ILE A 302      12.808  12.086  -8.369  1.00 19.42           H
ATOM   4443 HG13 ILE A 302      12.881  13.326  -9.615  1.00 19.42           H
ATOM   4444 HG21 ILE A 302      12.156  13.792  -6.609  1.00 20.11           H
ATOM   4445 HG22 ILE A 302      13.053  15.317  -6.519  1.00 20.11           H
ATOM   4446 HG23 ILE A 302      12.096  14.934  -7.956  1.00 20.11           H
ATOM   4447 HD11 ILE A 302      14.136  11.218 -10.111  1.00 16.39           H
ATOM   4448 HD12 ILE A 302      15.116  12.668 -10.249  1.00 16.39           H
ATOM   4449 HD13 ILE A 302      15.274  11.634  -8.810  1.00 16.39           H
ATOM   4450  N   ARG A 303      14.129  17.117  -8.789  1.00 11.10           N
ATOM   4451  CA  ARG A 303      13.589  18.219  -9.572  1.00 14.61           C
ATOM   4452  C   ARG A 303      14.502  18.662 -10.693  1.00 17.63           C
ATOM   4453  O   ARG A 303      14.039  19.343 -11.596  1.00 14.34           O
ATOM   4454  CB  ARG A 303      13.317  19.427  -8.716  1.00 16.41           C
ATOM   4455  CG  ARG A 303      12.213  19.141  -7.708  1.00 19.40           C
ATOM   4456  CD  ARG A 303      12.042  20.352  -6.800  1.00 19.60           C
ATOM   4457  NE  ARG A 303      11.619  21.508  -7.593  1.00 30.13           N
ATOM   4458  CZ  ARG A 303      10.362  21.833  -7.925  1.00 30.12           C
ATOM   4459  NH1 ARG A 303       9.326  21.405  -7.215  1.00 27.89           N
ATOM   4460  NH2 ARG A 303      10.158  22.597  -8.999  1.00 26.71           N1+
ATOM   4461  H   ARG A 303      14.446  17.312  -7.849  1.00 13.32           H
ATOM   4462  HA  ARG A 303      12.649  17.898 -10.023  1.00 17.53           H
ATOM   4463  HB2 ARG A 303      14.230  19.753  -8.218  1.00 19.69           H
ATOM   4464  HB3 ARG A 303      12.981  20.227  -9.377  1.00 19.69           H
ATOM   4465  HG2 ARG A 303      11.290  18.948  -8.251  1.00 23.28           H
ATOM   4466  HG3 ARG A 303      12.470  18.277  -7.095  1.00 23.28           H
ATOM   4467  HD2 ARG A 303      11.287  20.086  -6.070  1.00 23.53           H
ATOM   4468  HD3 ARG A 303      12.962  20.585  -6.265  1.00 23.53           H
ATOM   4469  HE  ARG A 303      12.335  21.886  -8.193  1.00 36.15           H
ATOM   4470 HH11 ARG A 303       9.484  20.846  -6.388  1.00 33.47           H
ATOM   4471 HH12 ARG A 303       8.386  21.652  -7.484  1.00 33.47           H
ATOM   4472 HH21 ARG A 303      10.936  22.928  -9.548  1.00 32.06           H
ATOM   4473 HH22 ARG A 303       9.219  22.847  -9.279  1.00 32.06           H
ATOM   4474  N   ASN A 304      15.790  18.336 -10.617  1.00 14.74           N
ATOM   4475  CA  ASN A 304      16.755  18.774 -11.600  1.00 18.27           C
ATOM   4476  C   ASN A 304      16.347  18.254 -12.965  1.00 20.28           C
ATOM   4477  O   ASN A 304      15.941  17.098 -13.096  1.00 18.70           O
ATOM   4478  CB  ASN A 304      18.161  18.302 -11.195  1.00 20.06           C
ATOM   4479  CG  ASN A 304      19.187  18.999 -12.071  1.00 18.88           C
ATOM   4480  OD1 ASN A 304      19.255  18.776 -13.270  1.00 17.79           O
ATOM   4481  ND2 ASN A 304      19.985  19.873 -11.490  1.00 21.01           N
ATOM   4482  H   ASN A 304      16.107  17.772  -9.841  1.00 17.69           H
ATOM   4483  HA  ASN A 304      16.759  19.867 -11.620  1.00 21.93           H
ATOM   4484  HB2 ASN A 304      18.344  18.515 -10.140  1.00 24.07           H
ATOM   4485  HB3 ASN A 304      18.202  17.232 -11.395  1.00 24.07           H
ATOM   4486 HD21 ASN A 304      20.641  20.385 -12.060  1.00 25.21           H
ATOM   4487 HD22 ASN A 304      19.904  20.056 -10.502  1.00 25.21           H
ATOM   4488  N   ALA A 305      16.454  19.132 -13.972  1.00 23.08           N
ATOM   4489  CA  ALA A 305      16.018  18.848 -15.342  1.00 21.85           C
ATOM   4490  C   ALA A 305      16.725  17.635 -15.956  1.00 17.29           C
ATOM   4491  O   ALA A 305      16.156  16.982 -16.824  1.00 17.58           O
ATOM   4492  CB  ALA A 305      16.220  20.092 -16.204  1.00 25.43           C
ATOM   4493  H   ALA A 305      16.861  20.037 -13.790  1.00 27.69           H
ATOM   4494  HA  ALA A 305      14.950  18.635 -15.326  1.00 26.22           H
ATOM   4495  HB1 ALA A 305      15.829  19.907 -17.205  1.00 30.52           H
ATOM   4496  HB2 ALA A 305      15.683  20.936 -15.769  1.00 30.52           H
ATOM   4497  HB3 ALA A 305      17.283  20.330 -16.272  1.00 30.52           H
ATOM   4498  N   ARG A 306      17.933  17.297 -15.488  1.00 20.79           N
ATOM   4499  CA  ARG A 306      18.615  16.089 -15.933  1.00 30.09           C
ATOM   4500  C   ARG A 306      17.833  14.808 -15.647  1.00 15.16           C
ATOM   4501  O   ARG A 306      18.209  13.786 -16.203  1.00 22.51           O
ATOM   4502  CB  ARG A 306      20.051  16.024 -15.380  1.00 23.16           C
ATOM   4503  CG  ARG A 306      20.178  15.559 -13.919  1.00 32.29           C
ATOM   4504  CD  ARG A 306      21.658  15.257 -13.644  1.00 31.63           C
ATOM   4505  NE  ARG A 306      22.003  15.496 -12.251  1.00 34.39           N
ATOM   4506  CZ  ARG A 306      22.320  16.692 -11.736  1.00 46.30           C
ATOM   4507  NH1 ARG A 306      22.439  17.790 -12.486  1.00 47.83           N
ATOM   4508  NH2 ARG A 306      22.531  16.797 -10.430  1.00 50.84           N1+
ATOM   4509  H   ARG A 306      18.351  17.843 -14.746  1.00 24.94           H
ATOM   4510  HA  ARG A 306      18.699  16.165 -17.019  1.00 36.11           H
ATOM   4511  HB2 ARG A 306      20.607  15.315 -15.999  1.00 27.79           H
ATOM   4512  HB3 ARG A 306      20.522  17.002 -15.493  1.00 27.79           H
ATOM   4513  HG2 ARG A 306      19.782  16.310 -13.240  1.00 38.75           H
ATOM   4514  HG3 ARG A 306      19.627  14.630 -13.768  1.00 38.75           H
ATOM   4515  HD2 ARG A 306      21.842  14.203 -13.861  1.00 37.96           H
ATOM   4516  HD3 ARG A 306      22.304  15.854 -14.291  1.00 37.96           H
ATOM   4517  HE  ARG A 306      21.917  14.710 -11.624  1.00 41.27           H
ATOM   4518 HH11 ARG A 306      22.284  17.731 -13.482  1.00 57.39           H
ATOM   4519 HH12 ARG A 306      22.694  18.670 -12.066  1.00 57.39           H
ATOM   4520 HH21 ARG A 306      22.462  15.978  -9.841  1.00 61.01           H
ATOM   4521 HH22 ARG A 306      22.796  17.683 -10.028  1.00 61.01           H
ATOM   4522  N   PHE A 307      16.817  14.816 -14.771  1.00 17.80           N
ATOM   4523  CA  PHE A 307      16.047  13.610 -14.442  1.00 18.53           C
ATOM   4524  C   PHE A 307      14.775  13.460 -15.259  1.00 19.67           C
ATOM   4525  O   PHE A 307      14.092  12.455 -15.094  1.00 17.06           O
ATOM   4526  CB  PHE A 307      15.781  13.549 -12.930  1.00 15.90           C
ATOM   4527  CG  PHE A 307      17.065  13.448 -12.143  1.00 16.98           C
ATOM   4528  CD1 PHE A 307      17.929  12.361 -12.352  1.00 14.61           C
ATOM   4529  CD2 PHE A 307      17.429  14.466 -11.248  1.00 16.10           C
ATOM   4530  CE1 PHE A 307      19.156  12.304 -11.689  1.00 16.41           C
ATOM   4531  CE2 PHE A 307      18.663  14.406 -10.582  1.00 15.26           C
ATOM   4532  CZ  PHE A 307      19.523  13.327 -10.798  1.00 23.69           C
ATOM   4533  H   PHE A 307      16.561  15.680 -14.319  1.00 21.37           H
ATOM   4534  HA  PHE A 307      16.644  12.733 -14.686  1.00 22.24           H
ATOM   4535  HB2 PHE A 307      15.209  14.424 -12.622  1.00 19.08           H
ATOM   4536  HB3 PHE A 307      15.185  12.664 -12.707  1.00 19.08           H
ATOM   4537  HD1 PHE A 307      17.656  11.567 -13.030  1.00 17.53           H
ATOM   4538  HD2 PHE A 307      16.761  15.298 -11.075  1.00 19.32           H
ATOM   4539  HE1 PHE A 307      19.809  11.460 -11.847  1.00 19.69           H
ATOM   4540  HE2 PHE A 307      18.939  15.179  -9.884  1.00 18.32           H
ATOM   4541  HZ  PHE A 307      20.453  13.262 -10.252  1.00 28.43           H
ATOM   4542  N   SER A 308      14.428  14.448 -16.100  1.00 19.24           N
ATOM   4543  CA  SER A 308      13.132  14.500 -16.794  1.00 17.21           C
ATOM   4544  C   SER A 308      12.867  13.286 -17.692  1.00 17.66           C
ATOM   4545  O   SER A 308      11.726  12.901 -17.874  1.00 21.57           O
ATOM   4546  CB  SER A 308      13.012  15.819 -17.582  1.00 21.08           C
ATOM   4547  OG  SER A 308      13.932  15.857 -18.662  1.00 20.69           O
ATOM   4548  H   SER A 308      15.055  15.230 -16.217  1.00 23.09           H
ATOM   4549  HA  SER A 308      12.353  14.504 -16.034  1.00 20.65           H
ATOM   4550  HB2 SER A 308      11.997  15.910 -17.974  1.00 25.30           H
ATOM   4551  HB3 SER A 308      13.205  16.661 -16.916  1.00 25.30           H
ATOM   4552  HG  SER A 308      14.823  15.929 -18.307  1.00 24.83           H
ATOM   4553  N   GLU A 309      13.904  12.660 -18.242  1.00 17.74           N
ATOM   4554  CA  GLU A 309      13.798  11.500 -19.119  1.00 17.54           C
ATOM   4555  C   GLU A 309      14.663  10.360 -18.602  1.00 20.22           C
ATOM   4556  O   GLU A 309      14.983   9.444 -19.362  1.00 19.50           O
ATOM   4557  CB  GLU A 309      14.181  11.866 -20.577  1.00 21.51           C
ATOM   4558  CG  GLU A 309      13.283  13.011 -21.089  1.00 25.86           C
ATOM   4559  CD  GLU A 309      13.449  13.380 -22.572  1.00 20.84           C
ATOM   4560  OE1 GLU A 309      14.434  12.938 -23.201  1.00 30.53           O
ATOM   4561  OE2 GLU A 309      12.593  14.168 -23.020  1.00 29.49           O1-
ATOM   4562  H   GLU A 309      14.832  13.014 -18.068  1.00 21.29           H
ATOM   4563  HA  GLU A 309      12.769  11.142 -19.125  1.00 21.04           H
ATOM   4564  HB2 GLU A 309      15.226  12.167 -20.619  1.00 25.82           H
ATOM   4565  HB3 GLU A 309      14.043  10.998 -21.220  1.00 25.82           H
ATOM   4566  HG2 GLU A 309      12.231  12.802 -20.893  1.00 31.04           H
ATOM   4567  HG3 GLU A 309      13.492  13.918 -20.519  1.00 31.04           H
ATOM   4568  N   ASP A 310      15.034  10.387 -17.313  1.00 17.23           N
ATOM   4569  CA  ASP A 310      15.820   9.314 -16.735  1.00 16.30           C
ATOM   4570  C   ASP A 310      14.880   8.165 -16.306  1.00 19.30           C
ATOM   4571  O   ASP A 310      14.103   8.300 -15.365  1.00 15.95           O
ATOM   4572  CB  ASP A 310      16.672   9.894 -15.623  1.00 18.71           C
ATOM   4573  CG  ASP A 310      17.708   8.913 -15.087  1.00 17.47           C
ATOM   4574  OD1 ASP A 310      17.646   7.710 -15.418  1.00 20.10           O
ATOM   4575  OD2 ASP A 310      18.590   9.402 -14.364  1.00 22.30           O1-
ATOM   4576  H   ASP A 310      14.717  11.134 -16.712  1.00 20.67           H
ATOM   4577  HA  ASP A 310      16.509   8.938 -17.494  1.00 19.56           H
ATOM   4578  HB2 ASP A 310      17.184  10.795 -15.958  1.00 22.46           H
ATOM   4579  HB3 ASP A 310      16.042  10.222 -14.796  1.00 22.46           H
ATOM   4580  N   LEU A 311      14.946   7.039 -17.030  1.00 17.34           N
ATOM   4581  CA  LEU A 311      14.172   5.837 -16.786  1.00 15.64           C
ATOM   4582  C   LEU A 311      14.652   5.007 -15.593  1.00 17.46           C
ATOM   4583  O   LEU A 311      13.889   4.174 -15.114  1.00 13.66           O
ATOM   4584  CB  LEU A 311      14.117   4.955 -18.042  1.00 20.28           C
ATOM   4585  CG  LEU A 311      13.086   5.373 -19.111  1.00 26.77           C
ATOM   4586  CD1 LEU A 311      11.673   5.600 -18.547  1.00 28.43           C
ATOM   4587  CD2 LEU A 311      13.499   6.599 -19.912  1.00 40.02           C
ATOM   4588  H   LEU A 311      15.586   7.007 -17.812  1.00 20.81           H
ATOM   4589  HA  LEU A 311      13.161   6.156 -16.545  1.00 18.77           H
ATOM   4590  HB2 LEU A 311      15.106   4.892 -18.490  1.00 24.33           H
ATOM   4591  HB3 LEU A 311      13.847   3.944 -17.735  1.00 24.33           H
ATOM   4592  HG  LEU A 311      13.007   4.556 -19.831  1.00 32.13           H
ATOM   4593 HD11 LEU A 311      10.956   5.609 -19.369  1.00 34.12           H
ATOM   4594 HD12 LEU A 311      11.408   4.793 -17.863  1.00 34.12           H
ATOM   4595 HD13 LEU A 311      11.615   6.556 -18.023  1.00 34.12           H
ATOM   4596 HD21 LEU A 311      12.871   6.687 -20.798  1.00 48.02           H
ATOM   4597 HD22 LEU A 311      13.381   7.496 -19.306  1.00 48.02           H
ATOM   4598 HD23 LEU A 311      14.538   6.490 -20.221  1.00 48.02           H
ATOM   4599  N   LYS A 312      15.881   5.211 -15.104  1.00 19.04           N
ATOM   4600  CA  LYS A 312      16.393   4.467 -13.959  1.00 15.32           C
ATOM   4601  C   LYS A 312      15.618   4.748 -12.676  1.00 20.93           C
ATOM   4602  O   LYS A 312      15.031   5.824 -12.526  1.00 14.46           O
ATOM   4603  CB  LYS A 312      17.879   4.762 -13.738  1.00 15.21           C
ATOM   4604  CG  LYS A 312      18.723   4.354 -14.947  1.00 21.56           C
ATOM   4605  CD  LYS A 312      20.214   4.564 -14.693  1.00 24.79           C
ATOM   4606  CE  LYS A 312      20.606   6.018 -14.428  1.00 26.11           C
ATOM   4607  NZ  LYS A 312      20.310   6.883 -15.586  1.00 25.54           N1+
ATOM   4608  H   LYS A 312      16.465   5.929 -15.514  1.00 22.85           H
ATOM   4609  HA  LYS A 312      16.300   3.408 -14.197  1.00 18.38           H
ATOM   4610  HB2 LYS A 312      17.992   5.823 -13.523  1.00 18.25           H
ATOM   4611  HB3 LYS A 312      18.229   4.201 -12.879  1.00 18.25           H
ATOM   4612  HG2 LYS A 312      18.555   3.294 -15.145  1.00 25.87           H
ATOM   4613  HG3 LYS A 312      18.424   4.924 -15.827  1.00 25.87           H
ATOM   4614  HD2 LYS A 312      20.506   3.967 -13.828  1.00 29.74           H
ATOM   4615  HD3 LYS A 312      20.768   4.203 -15.560  1.00 29.74           H
ATOM   4616  HE2 LYS A 312      20.044   6.376 -13.564  1.00 31.33           H
ATOM   4617  HE3 LYS A 312      21.666   6.076 -14.184  1.00 31.33           H
ATOM   4618  HZ1 LYS A 312      20.702   7.802 -15.433  1.00 30.65           H
ATOM   4619  HZ2 LYS A 312      20.673   6.490 -16.442  1.00 30.65           H
ATOM   4620  HZ3 LYS A 312      19.308   6.987 -15.686  1.00 30.65           H
ATOM   4621  N   PRO A 313      15.633   3.798 -11.719  1.00 22.29           N
ATOM   4622  CA  PRO A 313      15.075   4.047 -10.407  1.00 17.70           C
ATOM   4623  C   PRO A 313      15.878   5.131  -9.697  1.00 15.24           C
ATOM   4624  O   PRO A 313      17.005   5.434 -10.088  1.00 14.71           O
ATOM   4625  CB  PRO A 313      15.272   2.723  -9.668  1.00 17.78           C
ATOM   4626  CG  PRO A 313      16.437   2.024 -10.373  1.00 23.45           C
ATOM   4627  CD  PRO A 313      16.182   2.443 -11.813  1.00 20.89           C
ATOM   4628  HA  PRO A 313      14.005   4.254 -10.435  1.00 21.24           H
ATOM   4629  HB2 PRO A 313      15.418   2.812  -8.592  1.00 21.34           H
ATOM   4630  HB3 PRO A 313      14.371   2.160  -9.876  1.00 21.34           H
ATOM   4631  HG2 PRO A 313      17.394   2.384  -9.997  1.00 28.14           H
ATOM   4632  HG3 PRO A 313      16.364   0.940 -10.292  1.00 28.14           H
ATOM   4633  HD2 PRO A 313      17.134   2.405 -12.337  1.00 25.07           H
ATOM   4634  HD3 PRO A 313      15.444   1.784 -12.269  1.00 25.07           H
ATOM   4635  N   LEU A 314      15.313   5.683  -8.627  1.00 13.11           N
ATOM   4636  CA  LEU A 314      15.991   6.663  -7.764  1.00 16.91           C
ATOM   4637  C   LEU A 314      17.416   6.206  -7.446  1.00 18.45           C
ATOM   4638  O   LEU A 314      18.354   6.975  -7.637  1.00 17.45           O
ATOM   4639  CB  LEU A 314      15.176   6.848  -6.471  1.00 14.86           C
ATOM   4640  CG  LEU A 314      14.280   8.096  -6.312  1.00 26.38           C
ATOM   4641  CD1 LEU A 314      13.979   8.905  -7.562  1.00 24.32           C
ATOM   4642  CD2 LEU A 314      13.007   7.709  -5.541  1.00 12.50           C
ATOM   4643  H   LEU A 314      14.389   5.383  -8.352  1.00 15.73           H
ATOM   4644  HA  LEU A 314      16.067   7.605  -8.302  1.00 20.29           H
ATOM   4645  HB2 LEU A 314      14.551   5.963  -6.354  1.00 17.83           H
ATOM   4646  HB3 LEU A 314      15.855   6.830  -5.615  1.00 17.83           H
ATOM   4647  HG  LEU A 314      14.829   8.777  -5.666  1.00 31.66           H
ATOM   4648 HD11 LEU A 314      13.263   9.691  -7.326  1.00 29.19           H
ATOM   4649 HD12 LEU A 314      14.894   9.376  -7.918  1.00 29.19           H
ATOM   4650 HD13 LEU A 314      13.574   8.249  -8.334  1.00 29.19           H
ATOM   4651 HD21 LEU A 314      12.485   8.602  -5.203  1.00 15.00           H
ATOM   4652 HD22 LEU A 314      12.361   7.106  -6.169  1.00 15.00           H
ATOM   4653 HD23 LEU A 314      13.282   7.116  -4.682  1.00 15.00           H
ATOM   4654  N   ASP A 315      17.572   4.947  -7.022  1.00 17.66           N
ATOM   4655  CA  ASP A 315      18.868   4.334  -6.769  1.00 21.11           C
ATOM   4656  C   ASP A 315      18.916   2.946  -7.421  1.00 23.21           C
ATOM   4657  O   ASP A 315      17.975   2.173  -7.288  1.00 19.89           O
ATOM   4658  CB  ASP A 315      19.123   4.295  -5.248  1.00 16.26           C
ATOM   4659  CG  ASP A 315      20.440   3.577  -4.950  1.00 20.84           C
ATOM   4660  OD1 ASP A 315      20.385   2.343  -4.763  1.00 23.63           O
ATOM   4661  OD2 ASP A 315      21.485   4.261  -4.910  1.00 18.30           O1-
ATOM   4662  H   ASP A 315      16.759   4.357  -6.920  1.00 21.19           H
ATOM   4663  HA  ASP A 315      19.650   4.944  -7.220  1.00 25.33           H
ATOM   4664  HB2 ASP A 315      19.169   5.325  -4.896  1.00 19.51           H
ATOM   4665  HB3 ASP A 315      18.295   3.758  -4.791  1.00 19.51           H
ATOM   4666  N   SER A 316      20.040   2.625  -8.073  1.00 29.75           N
ATOM   4667  CA  SER A 316      20.253   1.396  -8.841  1.00 25.13           C
ATOM   4668  C   SER A 316      20.289   0.091  -8.023  1.00 19.02           C
ATOM   4669  O   SER A 316      20.109  -0.967  -8.602  1.00 22.65           O
ATOM   4670  CB  SER A 316      21.550   1.541  -9.659  1.00 35.95           C
ATOM   4671  OG  SER A 316      22.701   1.527  -8.835  1.00 29.52           O
ATOM   4672  H   SER A 316      20.794   3.299  -8.079  1.00 35.70           H
ATOM   4673  HA  SER A 316      19.427   1.317  -9.546  1.00 30.15           H
ATOM   4674  HB2 SER A 316      21.613   0.707 -10.359  1.00 43.14           H
ATOM   4675  HB3 SER A 316      21.530   2.473 -10.225  1.00 43.14           H
ATOM   4676  HG  SER A 316      22.721   2.317  -8.287  1.00 35.43           H
ATOM   4677  N   GLU A 317      20.518   0.132  -6.705  1.00 19.08           N
ATOM   4678  CA  GLU A 317      20.579  -1.068  -5.855  1.00 21.30           C
ATOM   4679  C   GLU A 317      19.416  -1.175  -4.876  1.00 16.46           C
ATOM   4680  O   GLU A 317      19.142  -2.249  -4.337  1.00 24.57           O
ATOM   4681  CB  GLU A 317      21.876  -1.040  -5.050  1.00 21.00           C
ATOM   4682  CG  GLU A 317      23.112  -1.157  -5.947  1.00 23.40           C
ATOM   4683  CD  GLU A 317      24.433  -0.957  -5.216  1.00 23.75           C
ATOM   4684  OE1 GLU A 317      24.447  -0.947  -3.966  1.00 29.03           O
ATOM   4685  OE2 GLU A 317      25.425  -0.809  -5.951  1.00 31.90           O1-
ATOM   4686  H   GLU A 317      20.663   1.027  -6.258  1.00 22.90           H
ATOM   4687  HA  GLU A 317      20.579  -1.969  -6.468  1.00 25.57           H
ATOM   4688  HB2 GLU A 317      21.926  -0.108  -4.482  1.00 25.20           H
ATOM   4689  HB3 GLU A 317      21.878  -1.879  -4.353  1.00 25.20           H
ATOM   4690  HG2 GLU A 317      23.134  -2.153  -6.392  1.00 28.08           H
ATOM   4691  HG3 GLU A 317      23.076  -0.472  -6.795  1.00 28.08           H
ATOM   4692  N   CYS A 318      18.803  -0.036  -4.558  1.00 19.32           N
ATOM   4693  CA  CYS A 318      17.739   0.081  -3.560  1.00 17.31           C
ATOM   4694  C   CYS A 318      16.643  -0.926  -3.949  1.00 22.67           C
ATOM   4695  O   CYS A 318      16.249  -1.040  -5.083  1.00 21.17           O
ATOM   4696  CB  CYS A 318      17.188   1.510  -3.547  1.00 19.55           C
ATOM   4697  SG  CYS A 318      15.786   1.616  -2.375  1.00 17.15           S1-
ATOM   4698  H   CYS A 318      19.027   0.761  -5.106  1.00 23.18           H
ATOM   4699  HA  CYS A 318      18.131  -0.168  -2.538  1.00 20.77           H
ATOM   4700  HB2 CYS A 318      17.973   2.209  -3.210  1.00 23.46           H
ATOM   4701  HB3 CYS A 318      16.861   1.805  -4.570  1.00 23.46           H
ATOM   4702  N   HIS A 319      16.244  -1.715  -2.935  1.00 17.77           N
ATOM   4703  CA  HIS A 319      15.240  -2.770  -3.088  1.00 26.99           C
ATOM   4704  C   HIS A 319      13.825  -2.314  -2.701  1.00 23.28           C
ATOM   4705  O   HIS A 319      12.900  -3.119  -2.689  1.00 20.69           O
ATOM   4706  CB  HIS A 319      15.650  -4.068  -2.378  1.00 29.27           C
ATOM   4707  CG  HIS A 319      15.815  -4.033  -0.883  1.00 45.44           C
ATOM   4708  ND1 HIS A 319      15.227  -3.156   0.016  1.00 56.52           N
ATOM   4709  CD2 HIS A 319      16.582  -4.912  -0.154  1.00 49.15           C
ATOM   4710  CE1 HIS A 319      15.660  -3.500   1.248  1.00 47.60           C
ATOM   4711  NE2 HIS A 319      16.468  -4.576   1.199  1.00 54.94           N
ATOM   4712  H   HIS A 319      16.664  -1.579  -2.027  1.00 21.33           H
ATOM   4713  HA  HIS A 319      15.201  -3.046  -4.142  1.00 32.38           H
ATOM   4714  HB2 HIS A 319      16.598  -4.390  -2.801  1.00 35.12           H
ATOM   4715  HB3 HIS A 319      14.914  -4.836  -2.620  1.00 35.12           H
ATOM   4716  HD1 HIS A 319      14.591  -2.402  -0.212  1.00 67.82           H
ATOM   4717  HD2 HIS A 319      17.183  -5.723  -0.543  1.00 58.98           H
ATOM   4718  HE1 HIS A 319      15.321  -3.055   2.176  1.00 57.12           H
ATOM   4719  N   CYS A 320      13.642  -1.025  -2.395  1.00 14.35           N
ATOM   4720  CA  CYS A 320      12.326  -0.499  -2.087  1.00 13.90           C
ATOM   4721  C   CYS A 320      11.364  -0.569  -3.299  1.00 15.32           C
ATOM   4722  O   CYS A 320      11.674  -0.638  -4.461  1.00 16.67           O
ATOM   4723  CB  CYS A 320      12.418   0.915  -1.491  1.00 14.97           C
ATOM   4724  SG  CYS A 320      12.208   2.214  -2.758  1.00 13.30           S1-
ATOM   4725  H   CYS A 320      14.386  -0.381  -2.586  1.00 17.22           H
ATOM   4726  HA  CYS A 320      11.852  -1.154  -1.293  1.00 16.68           H
ATOM   4727  HB2 CYS A 320      11.611   1.069  -0.757  1.00 17.96           H
ATOM   4728  HB3 CYS A 320      13.375   1.044  -0.958  1.00 17.96           H
ATOM   4729  N   ALA A 321      10.078  -0.631  -2.917  1.00 15.36           N
ATOM   4730  CA  ALA A 321       8.952  -0.767  -3.845  1.00 17.36           C
ATOM   4731  C   ALA A 321       8.914   0.372  -4.861  1.00 20.46           C
ATOM   4732  O   ALA A 321       8.483   0.171  -5.991  1.00 16.14           O
ATOM   4733  CB  ALA A 321       7.633  -0.845  -3.058  1.00 17.25           C
ATOM   4734  H   ALA A 321       9.871  -0.590  -1.931  1.00 18.44           H
ATOM   4735  HA  ALA A 321       9.077  -1.702  -4.394  1.00 20.83           H
ATOM   4736  HB1 ALA A 321       6.804  -1.026  -3.740  1.00 20.70           H
ATOM   4737  HB2 ALA A 321       7.678  -1.665  -2.343  1.00 20.70           H
ATOM   4738  HB3 ALA A 321       7.458   0.091  -2.531  1.00 20.70           H
ATOM   4739  N   VAL A 322       9.356   1.569  -4.469  1.00 16.25           N
ATOM   4740  CA  VAL A 322       9.406   2.716  -5.383  1.00 13.26           C
ATOM   4741  C   VAL A 322      10.413   2.472  -6.521  1.00 12.63           C
ATOM   4742  O   VAL A 322      10.147   2.757  -7.681  1.00 20.75           O
ATOM   4743  CB  VAL A 322       9.654   4.027  -4.620  1.00 13.74           C
ATOM   4744  CG1 VAL A 322       9.802   5.233  -5.568  1.00 16.41           C
ATOM   4745  CG2 VAL A 322       8.529   4.223  -3.592  1.00 16.19           C
ATOM   4746  H   VAL A 322       9.682   1.687  -3.521  1.00 19.50           H
ATOM   4747  HA  VAL A 322       8.416   2.794  -5.814  1.00 15.91           H
ATOM   4748  HB  VAL A 322      10.594   3.947  -4.082  1.00 16.49           H
ATOM   4749 HG11 VAL A 322       9.847   6.163  -5.001  1.00 19.69           H
ATOM   4750 HG12 VAL A 322      10.726   5.147  -6.137  1.00 19.69           H
ATOM   4751 HG13 VAL A 322       8.969   5.267  -6.267  1.00 19.69           H
ATOM   4752 HG21 VAL A 322       8.745   5.097  -2.990  1.00 19.43           H
ATOM   4753 HG22 VAL A 322       7.572   4.345  -4.095  1.00 19.43           H
ATOM   4754 HG23 VAL A 322       8.463   3.375  -2.910  1.00 19.43           H
ATOM   4755  N   CYS A 323      11.590   1.968  -6.184  1.00 16.97           N
ATOM   4756  CA  CYS A 323      12.688   1.747  -7.108  1.00 18.30           C
ATOM   4757  C   CYS A 323      12.443   0.484  -7.987  1.00 19.76           C
ATOM   4758  O   CYS A 323      13.015   0.368  -9.051  1.00 17.08           O
ATOM   4759  CB  CYS A 323      13.976   1.528  -6.326  1.00 15.33           C
ATOM   4760  SG  CYS A 323      14.528   3.137  -5.678  1.00 14.76           S1-
ATOM   4761  H   CYS A 323      11.718   1.698  -5.228  1.00 20.36           H
ATOM   4762  HA  CYS A 323      12.816   2.603  -7.824  1.00 21.96           H
ATOM   4763  HB2 CYS A 323      13.835   0.776  -5.521  1.00 18.39           H
ATOM   4764  HB3 CYS A 323      14.789   1.143  -6.975  1.00 18.39           H
ATOM   4765  N   GLN A 324      11.545  -0.419  -7.526  1.00 15.61           N
ATOM   4766  CA  GLN A 324      11.020  -1.531  -8.312  1.00 18.60           C
ATOM   4767  C   GLN A 324      10.092  -1.014  -9.416  1.00 20.82           C
ATOM   4768  O   GLN A 324      10.057  -1.601 -10.483  1.00 16.60           O
ATOM   4769  CB  GLN A 324      10.205  -2.541  -7.476  1.00 23.50           C
ATOM   4770  CG  GLN A 324      11.003  -3.354  -6.459  1.00 35.58           C
ATOM   4771  CD  GLN A 324      10.174  -4.427  -5.757  1.00 51.15           C
ATOM   4772  OE1 GLN A 324       8.942  -4.408  -5.772  1.00 52.57           O
ATOM   4773  NE2 GLN A 324      10.863  -5.353  -5.089  1.00 52.05           N
ATOM   4774  H   GLN A 324      11.148  -0.279  -6.608  1.00 18.73           H
ATOM   4775  HA  GLN A 324      11.859  -2.052  -8.772  1.00 22.32           H
ATOM   4776  HB2 GLN A 324       9.420  -2.006  -6.944  1.00 28.20           H
ATOM   4777  HB3 GLN A 324       9.727  -3.246  -8.158  1.00 28.20           H
ATOM   4778  HG2 GLN A 324      11.870  -3.814  -6.938  1.00 42.70           H
ATOM   4779  HG3 GLN A 324      11.349  -2.682  -5.684  1.00 42.70           H
ATOM   4780 HE21 GLN A 324      11.873  -5.319  -5.082  1.00 62.46           H
ATOM   4781 HE22 GLN A 324      10.373  -6.078  -4.590  1.00 62.46           H
ATOM   4782  N   LYS A 325       9.251  -0.022  -9.113  1.00 19.48           N
ATOM   4783  CA  LYS A 325       8.062   0.277  -9.912  1.00 22.04           C
ATOM   4784  C   LYS A 325       8.104   1.578 -10.721  1.00 20.85           C
ATOM   4785  O   LYS A 325       7.391   1.654 -11.713  1.00 20.31           O
ATOM   4786  CB  LYS A 325       6.833   0.267  -9.009  1.00 20.23           C
ATOM   4787  CG  LYS A 325       6.538  -1.128  -8.446  1.00 25.48           C
ATOM   4788  CD  LYS A 325       5.281  -1.098  -7.567  1.00 31.60           C
ATOM   4789  CE  LYS A 325       5.240  -2.399  -6.766  1.00 39.15           C
ATOM   4790  NZ  LYS A 325       3.959  -2.532  -6.059  1.00 49.32           N1+
ATOM   4791  H   LYS A 325       9.315   0.394  -8.193  1.00 23.38           H
ATOM   4792  HA  LYS A 325       7.920  -0.516 -10.648  1.00 26.45           H
ATOM   4793  HB2 LYS A 325       6.990   0.963  -8.188  1.00 24.28           H
ATOM   4794  HB3 LYS A 325       5.964   0.586  -9.589  1.00 24.28           H
ATOM   4795  HG2 LYS A 325       6.377  -1.815  -9.277  1.00 30.58           H
ATOM   4796  HG3 LYS A 325       7.381  -1.483  -7.856  1.00 30.58           H
ATOM   4797  HD2 LYS A 325       5.322  -0.251  -6.881  1.00 37.92           H
ATOM   4798  HD3 LYS A 325       4.395  -1.020  -8.200  1.00 37.92           H
ATOM   4799  HE2 LYS A 325       5.378  -3.249  -7.438  1.00 46.98           H
ATOM   4800  HE3 LYS A 325       6.056  -2.387  -6.038  1.00 46.98           H
ATOM   4801  HZ1 LYS A 325       3.921  -3.417  -5.567  1.00 59.18           H
ATOM   4802  HZ2 LYS A 325       3.874  -1.791  -5.376  1.00 59.18           H
ATOM   4803  HZ3 LYS A 325       3.193  -2.479  -6.714  1.00 59.18           H
ATOM   4804  N   TRP A 326       8.813   2.615 -10.271  1.00 18.78           N
ATOM   4805  CA  TRP A 326       8.761   3.922 -10.926  1.00 13.81           C
ATOM   4806  C   TRP A 326      10.147   4.462 -11.199  1.00 16.30           C
ATOM   4807  O   TRP A 326      11.118   4.182 -10.486  1.00 18.54           O
ATOM   4808  CB  TRP A 326       7.889   4.907 -10.126  1.00 15.87           C
ATOM   4809  CG  TRP A 326       6.476   4.449  -9.944  1.00 12.77           C
ATOM   4810  CD1 TRP A 326       5.466   4.595 -10.829  1.00 12.23           C
ATOM   4811  CD2 TRP A 326       5.894   3.757  -8.807  1.00 13.75           C
ATOM   4812  NE1 TRP A 326       4.322   4.028 -10.321  1.00 17.28           N
ATOM   4813  CE2 TRP A 326       4.532   3.452  -9.089  1.00 15.72           C
ATOM   4814  CE3 TRP A 326       6.377   3.405  -7.536  1.00 14.74           C
ATOM   4815  CZ2 TRP A 326       3.698   2.806  -8.161  1.00 15.98           C
ATOM   4816  CZ3 TRP A 326       5.550   2.791  -6.581  1.00 18.04           C
ATOM   4817  CH2 TRP A 326       4.216   2.473  -6.897  1.00 21.25           C
ATOM   4818  H   TRP A 326       9.366   2.516  -9.433  1.00 22.53           H
ATOM   4819  HA  TRP A 326       8.279   3.824 -11.897  1.00 16.57           H
ATOM   4820  HB2 TRP A 326       8.343   5.060  -9.149  1.00 19.05           H
ATOM   4821  HB3 TRP A 326       7.883   5.856 -10.657  1.00 19.05           H
ATOM   4822  HD1 TRP A 326       5.547   5.078 -11.791  1.00 14.67           H
ATOM   4823  HE1 TRP A 326       3.435   4.061 -10.803  1.00 20.73           H
ATOM   4824  HE3 TRP A 326       7.390   3.669  -7.295  1.00 17.69           H
ATOM   4825  HZ2 TRP A 326       2.674   2.582  -8.411  1.00 19.18           H
ATOM   4826  HZ3 TRP A 326       5.942   2.560  -5.600  1.00 21.65           H
ATOM   4827  HH2 TRP A 326       3.590   1.984  -6.165  1.00 25.50           H
ATOM   4828  N   SER A 327      10.213   5.265 -12.260  1.00 12.81           N
ATOM   4829  CA  SER A 327      11.427   5.913 -12.716  1.00 13.39           C
ATOM   4830  C   SER A 327      11.653   7.247 -12.015  1.00 14.54           C
ATOM   4831  O   SER A 327      10.724   7.891 -11.535  1.00 13.03           O
ATOM   4832  CB  SER A 327      11.367   6.157 -14.228  1.00 21.71           C
ATOM   4833  OG  SER A 327      10.391   7.140 -14.531  1.00 12.86           O
ATOM   4834  H   SER A 327       9.361   5.470 -12.760  1.00 15.37           H
ATOM   4835  HA  SER A 327      12.275   5.250 -12.535  1.00 16.06           H
ATOM   4836  HB2 SER A 327      12.341   6.511 -14.561  1.00 26.05           H
ATOM   4837  HB3 SER A 327      11.144   5.228 -14.753  1.00 26.05           H
ATOM   4838  HG  SER A 327       9.521   6.746 -14.413  1.00 15.43           H
ATOM   4839  N   ARG A 328      12.908   7.692 -12.054  1.00 16.07           N
ATOM   4840  CA  ARG A 328      13.291   9.059 -11.782  1.00 13.50           C
ATOM   4841  C   ARG A 328      12.423  10.055 -12.545  1.00 17.33           C
ATOM   4842  O   ARG A 328      11.940  10.980 -11.916  1.00 13.53           O
ATOM   4843  CB  ARG A 328      14.760   9.276 -12.125  1.00 10.48           C
ATOM   4844  CG  ARG A 328      15.673   8.646 -11.099  1.00 14.18           C
ATOM   4845  CD  ARG A 328      17.065   8.565 -11.686  1.00 14.82           C
ATOM   4846  NE  ARG A 328      18.003   8.093 -10.669  1.00 17.65           N
ATOM   4847  CZ  ARG A 328      19.330   8.166 -10.780  1.00 26.06           C
ATOM   4848  NH1 ARG A 328      19.895   8.694 -11.863  1.00 19.41           N
ATOM   4849  NH2 ARG A 328      20.089   7.710  -9.792  1.00 18.74           N1+
ATOM   4850  H   ARG A 328      13.620   7.080 -12.432  1.00 19.29           H
ATOM   4851  HA  ARG A 328      13.146   9.247 -10.717  1.00 16.20           H
ATOM   4852  HB2 ARG A 328      14.985   8.891 -13.115  1.00 12.58           H
ATOM   4853  HB3 ARG A 328      14.962  10.349 -12.122  1.00 12.58           H
ATOM   4854  HG2 ARG A 328      15.679   9.246 -10.188  1.00 17.01           H
ATOM   4855  HG3 ARG A 328      15.337   7.647 -10.845  1.00 17.01           H
ATOM   4856  HD2 ARG A 328      17.062   7.881 -12.535  1.00 17.78           H
ATOM   4857  HD3 ARG A 328      17.358   9.561 -12.015  1.00 17.78           H
ATOM   4858  HE  ARG A 328      17.617   7.646  -9.851  1.00 21.18           H
ATOM   4859 HH11 ARG A 328      19.313   9.020 -12.624  1.00 23.29           H
ATOM   4860 HH12 ARG A 328      20.898   8.741 -11.948  1.00 23.29           H
ATOM   4861 HH21 ARG A 328      19.659   7.318  -8.965  1.00 22.49           H
ATOM   4862 HH22 ARG A 328      21.091   7.749  -9.859  1.00 22.49           H
ATOM   4863  N   ALA A 329      12.211   9.852 -13.852  1.00 12.78           N
ATOM   4864  CA  ALA A 329      11.433  10.725 -14.729  1.00 18.34           C
ATOM   4865  C   ALA A 329      10.015  10.952 -14.231  1.00 13.83           C
ATOM   4866  O   ALA A 329       9.532  12.081 -14.234  1.00 11.76           O
ATOM   4867  CB  ALA A 329      11.411  10.163 -16.160  1.00 17.45           C
ATOM   4868  H   ALA A 329      12.683   9.072 -14.286  1.00 15.34           H
ATOM   4869  HA  ALA A 329      11.911  11.700 -14.762  1.00 22.01           H
ATOM   4870  HB1 ALA A 329      10.800  10.799 -16.798  1.00 20.94           H
ATOM   4871  HB2 ALA A 329      12.422  10.126 -16.557  1.00 20.94           H
ATOM   4872  HB3 ALA A 329      10.991   9.159 -16.164  1.00 20.94           H
ATOM   4873  N   TYR A 330       9.352   9.891 -13.783  1.00 15.07           N
ATOM   4874  CA  TYR A 330       8.012   9.992 -13.238  1.00 17.70           C
ATOM   4875  C   TYR A 330       7.990  10.792 -11.934  1.00 16.47           C
ATOM   4876  O   TYR A 330       7.107  11.627 -11.738  1.00 12.85           O
ATOM   4877  CB  TYR A 330       7.426   8.589 -13.057  1.00 15.22           C
ATOM   4878  CG  TYR A 330       5.990   8.590 -12.558  1.00 15.47           C
ATOM   4879  CD1 TYR A 330       5.000   9.267 -13.292  1.00 13.38           C
ATOM   4880  CD2 TYR A 330       5.652   7.968 -11.340  1.00 16.69           C
ATOM   4881  CE1 TYR A 330       3.684   9.355 -12.802  1.00 15.24           C
ATOM   4882  CE2 TYR A 330       4.322   7.971 -10.897  1.00 13.21           C
ATOM   4883  CZ  TYR A 330       3.335   8.666 -11.622  1.00 17.87           C
ATOM   4884  OH  TYR A 330       2.053   8.699 -11.168  1.00 16.99           O
ATOM   4885  H   TYR A 330       9.821   8.996 -13.759  1.00 18.09           H
ATOM   4886  HA  TYR A 330       7.403  10.526 -13.968  1.00 21.24           H
ATOM   4887  HB2 TYR A 330       7.449   8.092 -14.028  1.00 18.26           H
ATOM   4888  HB3 TYR A 330       8.058   8.022 -12.370  1.00 18.26           H
ATOM   4889  HD1 TYR A 330       5.260   9.758 -14.216  1.00 16.06           H
ATOM   4890  HD2 TYR A 330       6.407   7.473 -10.748  1.00 20.03           H
ATOM   4891  HE1 TYR A 330       2.942   9.916 -13.346  1.00 18.29           H
ATOM   4892  HE2 TYR A 330       4.059   7.464  -9.979  1.00 15.86           H
[truncated: 137,339 more chars]
