# Supplementary material for: High-throughput quantum-mechanics/molecular-mechanics (ONIOM) macromolecular crystallographic refinement with PHENIX/DivCon: the impact of mixed Hamiltonian methods on ligand and protein structure
Source: Acta Crystallogr D Struct Biol. 2018 Oct 29;74(Pt 11):1063–77. doi: 10.1107/S2059798318012913 (PMC6213575; doi:10.1107/S2059798318012913)
Supplement: Supplementary file 2 [file d-74-01063-sup2.gz › results_ONIOM/1N2V-H.cif]

# Generated by MOE 2016.08 on 2017-01-11 07:04.34
# Structure optimized with MOE using MMFF94x forcefield to determine
# ideal geometry (Gas Phase with Electrostatics disabled).
data_comp_list
_chem_comp.id	BDI
_chem_comp.three_letter_code	BDI
_chem_comp.name	1N2V.A
_chem_comp.group	non-polymer
_chem_comp.number_atoms_all	27
_chem_comp.number_atoms_nh	15
_chem_comp.desc_level	?
#
data_comp_BDI
#
loop_
_chem_comp_atom.comp_id
_chem_comp_atom.atom_id
_chem_comp_atom.type_symbol
_chem_comp_atom.type_energy
_chem_comp_atom.partial_charge
_chem_comp_atom.x
_chem_comp_atom.y
_chem_comp_atom.z
BDI	N1	N	NRD5	-0.5653	15.4350	16.8530	20.4090	
BDI	C1	C	CR5	0.00649999999999993	16.5900	17.0760	19.8060	
BDI	C6	C	CH2	0.02	16.7440	17.0260	18.2840	
BDI	HC61	H	HCH2	0.08	16.7309	15.9772	17.9874	
BDI	HC62	H	HCH2	0.08	17.7127	17.4610	18.0380	
BDI	C7	C	CH2	-0.16	15.6650	17.7690	17.4320	
BDI	HC71	H	HCH2	0.08	15.2214	18.5699	18.0235	
BDI	HC72	H	HCH2	0.08	14.8883	17.0651	17.1331	
BDI	C8	C	CH2	-0.16	16.3420	18.3730	16.1580	
BDI	HC81	H	HCH2	0.08	16.7998	17.5627	15.5905	
BDI	HC82	H	HCH2	0.08	17.1128	19.0758	16.4742	
BDI	C9	C	CH3	-0.24	15.3430	19.1170	15.2380	
BDI	HC91	H	HCH3	0.0799999999999999	14.5649	18.4264	14.9130	
BDI	HC92	H	HCH3	0.08	15.8710	19.5054	14.3671	
BDI	HC93	H	HCH3	0.08	14.8899	19.9429	15.7863	
BDI	N2	N	NR15	0.0332	17.4900	17.3220	20.6050	
BDI	HN2	H	HNR5	0.27	18.4433	17.5173	20.3344	
BDI	C2	C	CR56	-0.2366	17.0380	17.3010	21.9580	
BDI	C4	C	CR6	0.715	17.7020	17.5270	23.2770	
BDI	N5	N	NR16	-0.43	16.8750	17.4100	24.4010	
BDI	HN5	H	HNH1	0.37	17.2818	17.5552	25.3140	
BDI	N4	N	NR16	-0.43	15.4120	17.0790	24.3150	
BDI	HN4	H	HNH1	0.37	14.8840	17.0131	25.1734	
BDI	C5	C	CR6	0.716	14.7400	16.8560	23.0980	
BDI	O1	O	O	-0.57	13.5080	16.5760	23.0100	
BDI	C3	C	CR56	0.1412	15.6460	16.9830	21.8390	
BDI	O3	O	O	-0.57	18.9000	17.7960	23.3310	
#
#
loop_
_chem_comp_tree.comp_id
_chem_comp_tree.atom_id
_chem_comp_tree.atom_back
_chem_comp_tree.atom_forward
_chem_comp_tree.connect_type
BDI	N1	?	C3	START	
BDI	C3	N1	C2	?	
BDI	C2	C3	C4	?	
BDI	C4	C2	N5	?	
BDI	N5	C4	HN5	?	
BDI	HN5	N5	?	?	
BDI	N4	N5	HN4	?	
BDI	HN4	N4	?	?	
BDI	C5	N4	O1	?	
BDI	O1	C5	?	?	
BDI	O3	C4	?	?	
BDI	N2	C2	HN2	?	
BDI	HN2	N2	?	?	
BDI	C1	N2	C6	?	
BDI	C6	C1	HC61	?	
BDI	HC61	C6	?	?	
BDI	HC62	C6	?	?	
BDI	C7	C6	HC71	?	
BDI	HC71	C7	?	?	
BDI	HC72	C7	?	?	
BDI	C8	C7	HC81	?	
BDI	HC81	C8	?	?	
BDI	HC82	C8	?	?	
BDI	C9	C8	HC91	?	
BDI	HC91	C9	?	?	
BDI	HC92	C9	?	?	
BDI	HC93	C9	?	END	
BDI	N1	C1	?	ADD	
BDI	C5	C3	?	ADD	
#
#
loop_
_chem_comp_bond.comp_id
_chem_comp_bond.atom_id_1
_chem_comp_bond.atom_id_2
_chem_comp_bond.type
_chem_comp_bond.value_dist
_chem_comp_bond.value_dist_esd
BDI	C3	N1	aromatic	1.367	0.020	
BDI	C2	C3	aromatic	1.371	0.020	
BDI	C4	C2	single	1.431	0.020	
BDI	N5	C4	single	1.391	0.020	
BDI	HN5	N5	single	1.015	0.020	
BDI	N4	N5	single	1.400	0.020	
BDI	HN4	N4	single	1.015	0.020	
BDI	C5	N4	single	1.391	0.020	
BDI	O1	C5	double	1.227	0.020	
BDI	O3	C4	double	1.228	0.020	
BDI	N2	C2	aromatic	1.364	0.020	
BDI	HN2	N2	single	1.012	0.020	
BDI	C1	N2	aromatic	1.378	0.020	
BDI	C6	C1	single	1.489	0.020	
BDI	HC61	C6	single	1.097	0.020	
BDI	HC62	C6	single	1.097	0.020	
BDI	C7	C6	single	1.529	0.020	
BDI	HC71	C7	single	1.098	0.020	
BDI	HC72	C7	single	1.098	0.020	
BDI	C8	C7	single	1.528	0.020	
BDI	HC81	C8	single	1.096	0.020	
BDI	HC82	C8	single	1.096	0.020	
BDI	C9	C8	single	1.520	0.020	
BDI	HC91	C9	single	1.095	0.020	
BDI	HC92	C9	single	1.094	0.020	
BDI	HC93	C9	single	1.095	0.020	
BDI	N1	C1	aromatic	1.322	0.020	
BDI	C5	C3	single	1.439	0.020	
#
#
loop_
_chem_comp_angle.comp_id
_chem_comp_angle.atom_id_1
_chem_comp_angle.atom_id_2
_chem_comp_angle.atom_id_3
_chem_comp_angle.value_angle
_chem_comp_angle.value_angle_esd
BDI	C1	N1	C3	104.72	3.000	
BDI	C6	C1	N2	122.05	3.000	
BDI	N1	C1	C6	126.65	3.000	
BDI	N1	C1	N2	111.31	3.000	
BDI	HC61	C6	HC62	106.81	3.000	
BDI	HC61	C6	C7	109.81	3.000	
BDI	HC62	C6	C7	110.08	3.000	
BDI	C1	C6	HC61	108.85	3.000	
BDI	C1	C6	HC62	109.91	3.000	
BDI	C1	C6	C7	111.27	3.000	
BDI	HC71	C7	HC72	106.66	3.000	
BDI	HC71	C7	C8	109.56	3.000	
BDI	HC72	C7	C8	109.59	3.000	
BDI	C6	C7	HC71	109.83	3.000	
BDI	C6	C7	HC72	109.78	3.000	
BDI	C6	C7	C8	111.31	3.000	
BDI	HC81	C8	HC82	107.24	3.000	
BDI	HC81	C8	C9	109.14	3.000	
BDI	HC82	C8	C9	109.14	3.000	
BDI	C7	C8	HC81	109.86	3.000	
BDI	C7	C8	HC82	109.86	3.000	
BDI	C7	C8	C9	111.50	3.000	
BDI	HC91	C9	HC92	108.08	3.000	
BDI	HC91	C9	HC93	108.31	3.000	
BDI	HC92	C9	HC93	108.08	3.000	
BDI	C8	C9	HC91	111.00	3.000	
BDI	C8	C9	HC92	110.26	3.000	
BDI	C8	C9	HC93	111.00	3.000	
BDI	HN2	N2	C2	126.57	3.000	
BDI	C1	N2	HN2	126.12	3.000	
BDI	C1	N2	C2	107.30	3.000	
BDI	C4	C2	C3	124.52	3.000	
BDI	N2	C2	C3	104.99	3.000	
BDI	N2	C2	C4	130.49	3.000	
BDI	C2	C4	N5	113.02	3.000	
BDI	C2	C4	O3	124.06	3.000	
BDI	N5	C4	O3	122.91	3.000	
BDI	HN5	N5	N4	115.37	3.000	
BDI	C4	N5	HN5	121.37	3.000	
BDI	C4	N5	N4	123.26	3.000	
BDI	HN4	N4	C5	121.13	3.000	
BDI	N5	N4	HN4	115.18	3.000	
BDI	N5	N4	C5	123.69	3.000	
BDI	N4	C5	C3	114.00	3.000	
BDI	N4	C5	O1	123.69	3.000	
BDI	O1	C5	C3	122.31	3.000	
BDI	C2	C3	C5	121.51	3.000	
BDI	N1	C3	C2	111.68	3.000	
BDI	N1	C3	C5	126.82	3.000	
#
#
loop_
_chem_comp_tor.comp_id
_chem_comp_tor.id
_chem_comp_tor.atom_id_1
_chem_comp_tor.atom_id_2
_chem_comp_tor.atom_id_3
_chem_comp_tor.atom_id_4
_chem_comp_tor.value_angle
_chem_comp_tor.value_angle_esd
_chem_comp_tor.period
BDI	CONST_1	C1	N1	C3	C2	-0.03	20.0	1	
BDI	CONST_2	C6	C1	N2	HN2	-0.11	20.0	1	
BDI	Var_1	N1	C1	C6	HC61	-31.87	0.0	0	
BDI	Var_2	HC61	C6	C7	HC71	179.67	0.0	0	
BDI	Var_3	HC71	C7	C8	HC81	-179.47	0.0	0	
BDI	Var_4	HC81	C8	C9	HC91	61.29	0.0	0	
BDI	CONST_3	HN2	N2	C2	C3	179.98	20.0	1	
BDI	CONST_4	C4	C2	C3	C5	-0.00	20.0	1	
BDI	CONST_5	N2	C2	C4	N5	179.98	20.0	1	
BDI	CONST_6	C2	C4	N5	HN5	180.00	20.0	1	
BDI	CONST_7	HN5	N5	N4	HN4	0.00	20.0	1	
BDI	CONST_8	HN4	N4	C5	C3	180.00	20.0	1	
#
#
loop_
_chem_comp_plane_atom.comp_id
_chem_comp_plane_atom.plane_id
_chem_comp_plane_atom.atom_id
_chem_comp_plane_atom.dist_esd
BDI	plan-1	N1	0.020	
BDI	plan-1	C1	0.020	
BDI	plan-1	C6	0.020	
BDI	plan-1	N2	0.020	
BDI	plan-1	C2	0.020	
BDI	plan-1	C4	0.020	
BDI	plan-1	N5	0.020	
BDI	plan-1	N4	0.020	
BDI	plan-1	C5	0.020	
BDI	plan-1	O1	0.020	
BDI	plan-1	C3	0.020	
BDI	plan-1	O3	0.020	
#
