# Supplementary material for: High-throughput quantum-mechanics/molecular-mechanics (ONIOM) macromolecular crystallographic refinement with PHENIX/DivCon: the impact of mixed Hamiltonian methods on ligand and protein structure
Source: Acta Crystallogr D Struct Biol. 2018 Oct 29;74(Pt 11):1063–77. doi: 10.1107/S2059798318012913 (PMC6213575; doi:10.1107/S2059798318012913)
Supplement: Supplementary file 2 [file d-74-01063-sup2.gz › results_ONIOM/1N46-H_refine_001.pdb]

REMARK Date 2017-01-11 Time 12:12:52 EST -0500 (1484154772.55 s)
REMARK PHENIX refinement
REMARK 
REMARK ****************** INPUT FILES AND LABELS ******************************
REMARK Reflections:
REMARK   file name      : 1N46.sf
REMARK   labels         : ['r1n46sf,wavelength_id=1,_refln.F_meas_au,_refln.F_meas_sigma_au']
REMARK R-free flags:
REMARK   file name      : 1N46.sf
REMARK   label          : r1n46sf,wavelength_id=1,_refln.status
REMARK   test_flag_value: 0
REMARK Model file name(s): 
REMARK   /scratch/oleg/2711250.gondor.quantumbioinc.com/1N46-H.pdb
REMARK 
REMARK ******************** REFINEMENT SUMMARY: QUICK FACTS *******************
REMARK Start: r_work = 0.1886 r_free = 0.2521 bonds = 0.027 angles = 2.239
REMARK Final: r_work = 0.1821 r_free = 0.2441 bonds = 0.016 angles = 2.072
REMARK ************************************************************************
REMARK 
REMARK ****************** REFINEMENT STATISTICS STEP BY STEP ******************
REMARK leading digit, like 1_, means number of macro-cycle                     
REMARK 0    : statistics at the very beginning when nothing is done yet        
REMARK 1_bss: bulk solvent correction and/or (anisotropic) scaling             
REMARK 1_xyz: refinement of coordinates                                        
REMARK 1_adp: refinement of ADPs (Atomic Displacement Parameters)              
REMARK 1_occ: refinement of occupancies                                        
REMARK ------------------------------------------------------------------------
REMARK  stage       r-work r-free bonds angles b_min b_max b_ave n_water shift
REMARK       0    : 0.3234 0.3298 0.027  2.24   8.8 117.8  30.1 342      0.000
REMARK       1_bss: 0.1886 0.2521 0.027  2.24   5.9 114.9  27.2 342      0.000
REMARK 1_settarget: 0.1886 0.2521 0.027  2.24   5.9 114.9  27.2 342      0.000
REMARK       1_nqh: 0.1886 0.2521 0.027  2.24   5.9 114.9  27.2 342      0.001
REMARK    1_weight: 0.1886 0.2521 0.027  2.24   5.9 114.9  27.2 342      0.001
REMARK    1_checkH: 0.1881 0.2528 0.027  2.24   5.9 114.9  27.2 342      0.462
REMARK    1_xyzrec: 0.1936 0.2531 0.016  2.15   5.9 114.9  27.2 342      0.580
REMARK    1_checkH: 0.1937 0.2530 0.016  2.15   5.9 114.9  27.2 342      0.579
REMARK       1_adp: 0.1840 0.2512 0.016  2.15   8.2 111.4  28.1 342      0.579
REMARK   1_regHadp: 0.1837 0.2506 0.016  2.15   8.2 111.4  28.1 342      0.579
REMARK       2_bss: 0.1836 0.2508 0.016  2.15   5.1 108.3  25.0 342      0.579
REMARK 2_settarget: 0.1836 0.2508 0.016  2.15   5.1 108.3  25.0 342      0.579
REMARK 2_updatecdl: 0.1836 0.2508 0.016  2.15   5.1 108.3  25.0 342      0.579
REMARK       2_nqh: 0.1836 0.2508 0.016  2.15   5.1 108.3  25.0 342      0.579
REMARK    2_weight: 0.1836 0.2508 0.016  2.15   5.1 108.3  25.0 342      0.579
REMARK    2_checkH: 0.1836 0.2508 0.016  2.15   5.1 108.3  25.0 342      0.579
REMARK    2_xyzrec: 0.1847 0.2455 0.016  2.06   5.1 108.3  25.0 342      0.585
REMARK    2_checkH: 0.1847 0.2454 0.016  2.06   5.1 108.3  25.0 342      0.585
REMARK       2_adp: 0.1836 0.2439 0.016  2.06   4.7 106.5  25.0 342      0.585
REMARK   2_regHadp: 0.1839 0.2441 0.016  2.06   4.7 106.5  25.0 342      0.585
REMARK       3_bss: 0.1834 0.2435 0.016  2.06   4.7 106.5  25.0 342      0.585
REMARK 3_settarget: 0.1834 0.2435 0.016  2.06   4.7 106.5  25.0 342      0.585
REMARK 3_updatecdl: 0.1834 0.2435 0.016  2.06   4.7 106.5  25.0 342      0.585
REMARK       3_nqh: 0.1834 0.2435 0.016  2.06   4.7 106.5  25.0 342      0.585
REMARK    3_weight: 0.1834 0.2435 0.016  2.06   4.7 106.5  25.0 342      0.585
REMARK    3_checkH: 0.1834 0.2435 0.016  2.06   4.7 106.5  25.0 342      0.585
REMARK    3_xyzrec: 0.1822 0.2438 0.016  2.07   4.7 106.5  25.0 342      0.603
REMARK    3_checkH: 0.1822 0.2442 0.016  2.07   4.7 106.5  25.0 342      0.604
REMARK       3_adp: 0.1821 0.2442 0.016  2.07   4.3 106.5  24.9 342      0.604
REMARK   3_regHadp: 0.1821 0.2442 0.016  2.07   4.3 106.5  24.9 342      0.604
REMARK         end: 0.1821 0.2441 0.016  2.07   5.9 108.1  26.5 342      0.604
REMARK ------------------------------------------------------------------------
REMARK MODEL CONTENT.
REMARK  ELEMENT        ATOM RECORD COUNT   OCCUPANCY SUM
REMARK        C                     2527         2527.00
REMARK        H                     4157         4157.00
REMARK        O                      761          761.00
REMARK        N                      647          647.00
REMARK        S                       32           32.00
REMARK      O1-                       73           73.00
REMARK    TOTAL                     8197         8197.00
REMARK -----------------------------------------------------------------------
REMARK r_free_flags.md5.hexdigest 749e96f8886136d2f8886309d424f58a
REMARK 
REMARK IF THIS FILE IS FOR PDB DEPOSITION: REMOVE ALL FROM THIS LINE UP.
REMARK   3
REMARK   3 REFINEMENT.
REMARK   3   PROGRAM     : PHENIX (1.11.1_2575: ???)
REMARK   3   AUTHORS     : Adams,Afonine,Bunkoczi,Burnley,Chen,Dar,Davis,
REMARK   3               : Draizen,Echols,Gildea,Gros,Grosse-Kunstleve,Headd,
REMARK   3               : Hintze,Hung,Ioerger,Liebschner,McCoy,McKee,Moriarty,
REMARK   3               : Oeffner,Poon,Read,Richardson,Richardson,Sacchettini,
REMARK   3               : Sauter,Sobolev,Storoni,Terwilliger,Williams,Zwart
REMARK   3
REMARK   3  REFINEMENT TARGET : ML
REMARK   3  
REMARK   3  DATA USED IN REFINEMENT.
REMARK   3   RESOLUTION RANGE HIGH (ANGSTROMS) : 2.200   
REMARK   3   RESOLUTION RANGE LOW  (ANGSTROMS) : 29.656  
REMARK   3   MIN(FOBS/SIGMA_FOBS)              : 1.36  
REMARK   3   COMPLETENESS FOR RANGE        (%) : 96.64 
REMARK   3   NUMBER OF REFLECTIONS             : 24191     
REMARK   3   NUMBER OF REFLECTIONS (NON-ANOMALOUS) : 24191     
REMARK   3  
REMARK   3  FIT TO DATA USED IN REFINEMENT.
REMARK   3   R VALUE     (WORKING + TEST SET) : 0.1853
REMARK   3   R VALUE            (WORKING SET) : 0.1821
REMARK   3   FREE R VALUE                     : 0.2441
REMARK   3   FREE R VALUE TEST SET SIZE   (%) : 5.07  
REMARK   3   FREE R VALUE TEST SET COUNT      : 1226      
REMARK   3  
REMARK   3  FIT TO DATA USED IN REFINEMENT (IN BINS).
REMARK   3   BIN  RESOLUTION RANGE  COMPL.    NWORK NFREE   RWORK  RFREE  CCWORK CCFREE
REMARK   3     1 29.6582 -  4.5712    1.00     2676   147  0.1537 0.1736   0.946  0.929
REMARK   3     2  4.5712 -  3.6304    1.00     2630   152  0.1523 0.2170   0.936  0.874
REMARK   3     3  3.6304 -  3.1721    1.00     2612   171  0.1886 0.2908   0.903  0.728
REMARK   3     4  3.1721 -  2.8823    1.00     2630   125  0.2117 0.2868   0.875  0.801
REMARK   3     5  2.8823 -  2.6759    0.99     2627   133  0.2025 0.2675   0.883  0.779
REMARK   3     6  2.6759 -  2.5182    0.98     2572   133  0.1887 0.2478   0.895  0.845
REMARK   3     7  2.5182 -  2.3921    0.97     2579   121  0.1896 0.2305   0.894  0.821
REMARK   3     8  2.3921 -  2.2880    0.95     2517   124  0.1982 0.2769   0.879  0.751
REMARK   3     9  2.2880 -  2.2000    0.81     2122   120  0.2254 0.3311   0.831  0.598
REMARK   3  
REMARK   3  BULK SOLVENT MODELLING.
REMARK   3   METHOD USED        : FLAT BULK SOLVENT MODEL
REMARK   3   SOLVENT RADIUS     : 1.11    
REMARK   3   SHRINKAGE RADIUS   : 0.90    
REMARK   3   GRID STEP FACTOR   : 4.00    
REMARK   3  
REMARK   3  ERROR ESTIMATES.
REMARK   3   COORDINATE ERROR (MAXIMUM-LIKELIHOOD BASED)     : 0.28    
REMARK   3   PHASE ERROR (DEGREES, MAXIMUM-LIKELIHOOD BASED) : 24.61   
REMARK   3  
REMARK   3  STRUCTURE FACTORS CALCULATION ALGORITHM : FFT
REMARK   3  
REMARK   3  RESTRAINTS LIBRARY
REMARK   3    GEOSTD + MON.LIB. + CDL v1.2
REMARK   3  
REMARK   3  DEVIATIONS FROM IDEAL VALUES.
REMARK   3                 RMSD     MAX  COUNT
REMARK   3   BOND      :  0.016   0.125   4015
REMARK   3   ANGLE     :  2.072  13.395   5436
REMARK   3   CHIRALITY :  0.109   0.503    608
REMARK   3   PLANARITY :  0.017   0.197    694
REMARK   3   DIHEDRAL  : 15.742 175.191   2414
REMARK   3   MIN NONBONDED DISTANCE : 2.106 
REMARK   3  
REMARK   3  MOLPROBITY STATISTICS.
REMARK   3   ALL-ATOM CLASHSCORE : 3.83
REMARK   3   RAMACHANDRAN PLOT:
REMARK   3     OUTLIERS : 0.42  %
REMARK   3     ALLOWED  : 2.31  %
REMARK   3     FAVORED  : 97.27 %
REMARK   3   ROTAMER OUTLIERS : 7.93 %
REMARK   3   CBETA DEVIATIONS : 0
REMARK   3   PEPTIDE PLANE:
REMARK   3     CIS-PROLINE     : 0
REMARK   3     CIS-GENERAL     : 0
REMARK   3     TWISTED PROLINE : 0
REMARK   3     TWISTED GENERAL : 2
REMARK   3  
REMARK   3  ATOMIC DISPLACEMENT PARAMETERS.
REMARK   3   WILSON B : 19.24
REMARK   3   RMS(B_ISO_OR_EQUIVALENT_BONDED) : 5.78
REMARK   3   ATOMS          NUMBER OF ATOMS
REMARK   3                    ISO.  ANISO. 
REMARK   3    ALL         :   8197       0
REMARK   3    ALL (NO H)  :   4040       0
REMARK   3    SOLVENT     :    114       0
REMARK   3    NON-SOLVENT :   3926       0
REMARK   3    HYDROGENS   :   4157       0
REMARK   3
REMARK   3
REMARK   3   OTHER REFINEMENT REMARKS:
REMARK   3   XRAY REFINEMENT USING QUANTUM MECHANICAL FUNCTIONAL
REMARK   3   PROGRAM      :QuantumBio DivCon 6 build-7.1.1-b4015.17
REMARK   3   AUTHORS      :BORBULEVYCH O.Y., PLUMLEY J., 
REMARK   3                :MARTIN, R.I., WESTERHOFF L.M. 
REMARK   3
REMARK   3   REFERENCE     :BORBULEVYCH O.Y., PLUMLEY J.A.,
REMARK   3                 :MARTIN, R.I., MERZ, K.M.,  WESTERHOFF L.M.
REMARK   3                 :ACTA CRYSTLLOGRAPHICA SECTION D, 2014, 
REMARK   3                 :V. D70, pp. 1233-1247
REMARK   3   QM METHOD(HAMILTONIAN): PM6 AMBERFF14
REMARK   3   REGION QM REFINEMENT: 
REMARK   3      MAIN/BUFFER QM REGION RADII (A): 3.0 / 0.0
REMARK   3      LIGAND / STRAIN ENERGY: PFA_A_462 / 31.06 KCAL/MOLE
REMARK   3      LIGAND / STRAIN ENERGY: PFA_B_463 / 30.63 KCAL/MOLE
REMARK   3
HELIX    1   1 ASP A  216  VAL A  230  1               Generated by MOE   15
HELIX    2   2 LEU A  266  THR A  273  1               Generated by MOE    8
HELIX    3   3 ILE A  276  LYS A  288  1               Generated by MOE   13
HELIX    4   4 PHE A  293  GLU A  295  5               Generated by MOE    3
HELIX    5   5 CYS A  298  VAL A  319  1               Generated by MOE   22
HELIX    6   6 ARG A  338  ASN A  343  1               Generated by MOE    6
HELIX    7   7 VAL A  349  LEU A  360  1               Generated by MOE   12
HELIX    8   8 SER A  361  PHE A  363  5               Generated by MOE    3
HELIX    9   9 ASP A  367  LEU A  378  1               Generated by MOE   12
HELIX   10  10 VAL A  389  ARG A  410  1               Generated by MOE   22
HELIX   11  11 PHE A  417  GLU A  445  1               Generated by MOE   29
HELIX   12  12 THR A  448  LEU A  450  5               Generated by MOE    3
HELIX   13  13 PRO A  453  PHE A  459  1               Generated by MOE    7
HELIX   14  14 ASP B  216  VAL B  230  1               Generated by MOE   15
HELIX   15  15 LEU B  266  LYS B  288  1               Generated by MOE   23
HELIX   16  16 PRO B  291  GLU B  295  1               Generated by MOE    5
HELIX   17  17 CYS B  298  VAL B  319  1               Generated by MOE   22
HELIX   18  18 ARG B  338  ASN B  343  1               Generated by MOE    6
HELIX   19  19 VAL B  348  LEU B  360  1               Generated by MOE   13
HELIX   20  20 SER B  361  PHE B  363  5               Generated by MOE    3
HELIX   21  21 ASP B  367  LEU B  378  1               Generated by MOE   12
HELIX   22  22 VAL B  389  ASN B  408  1               Generated by MOE   20
HELIX   23  23 PHE B  417  GLU B  445  1               Generated by MOE   29
HELIX   24  24 THR B  448  LEU B  450  5               Generated by MOE    3
HELIX   25  25 PRO B  453  PHE B  459  1               Generated by MOE    7
SHEET    1       LYS A 244  PHE A 245                  Generated by MOE
SHEET    2       LEU A 328  LEU A 330                  Generated by MOE
SHEET    3       MET A 334  ALA A 335                  Generated by MOE
SHEET    4       VAL A 336  VAL A 336                  Generated by MOE
SHEET    5       TYR B 321  ASP B 322                  Generated by MOE
SHEET    6       THR B 327  LEU B 330                  Generated by MOE
SHEET    7       MET B 334  THR B 337                  Generated by MOE
CRYST1   42.918  105.315   55.988  90.00  98.19  90.00 P 1 21 1
SCALE1      0.023300  0.000000  0.003353        0.00000
SCALE2      0.000000  0.009495  0.000000        0.00000
SCALE3      0.000000  0.000000  0.018045        0.00000
ATOM      1  N   LYS A 211      -5.011 -21.173   0.429  1.00 24.30           N
ATOM      2  CA  LYS A 211      -3.707 -20.498   0.176  1.00 30.44           C
ATOM      3  C   LYS A 211      -2.767 -20.750   1.357  1.00 22.54           C
ATOM      4  O   LYS A 211      -3.164 -20.431   2.476  1.00 27.96           O
ATOM      5  CB  LYS A 211      -3.846 -18.983  -0.077  1.00 23.80           C
ATOM      6  CG  LYS A 211      -4.220 -18.552  -1.516  1.00 35.55           C
ATOM      7  CD  LYS A 211      -3.510 -17.227  -1.896  1.00 22.68           C
ATOM      8  CE  LYS A 211      -3.972 -16.554  -3.200  1.00 27.89           C
ATOM      9  NZ  LYS A 211      -4.582 -15.220  -2.974  1.00 44.94           N1+
ATOM     10  H1  LYS A 211      -5.705 -20.857  -0.232  1.00 28.85           H
ATOM     11  H2  LYS A 211      -5.315 -20.984   1.376  1.00 28.85           H
ATOM     12  HA  LYS A 211      -3.251 -20.933  -0.710  1.00 36.22           H
ATOM     13  HB2 LYS A 211      -2.882 -18.536   0.144  1.00 28.24           H
ATOM     14  HB3 LYS A 211      -4.560 -18.570   0.634  1.00 28.24           H
ATOM     15  HG2 LYS A 211      -5.301 -18.473  -1.622  1.00 42.35           H
ATOM     16  HG3 LYS A 211      -3.856 -19.313  -2.209  1.00 42.35           H
ATOM     17  HD2 LYS A 211      -2.446 -17.440  -2.012  1.00 26.90           H
ATOM     18  HD3 LYS A 211      -3.615 -16.523  -1.068  1.00 26.90           H
ATOM     19  HE2 LYS A 211      -4.685 -17.204  -3.708  1.00 33.15           H
ATOM     20  HE3 LYS A 211      -3.103 -16.427  -3.850  1.00 33.15           H
ATOM     21  HZ1 LYS A 211      -5.381 -15.299  -2.360  1.00 53.61           H
ATOM     22  HZ2 LYS A 211      -3.902 -14.608  -2.541  1.00 53.61           H
ATOM     23  HZ3 LYS A 211      -4.872 -14.815  -3.854  1.00 53.61           H
ATOM     24  N   PRO A 212      -1.576 -21.357   1.162  1.00 22.10           N
ATOM     25  CA  PRO A 212      -0.845 -21.926   2.288  1.00 17.86           C
ATOM     26  C   PRO A 212      -0.272 -20.837   3.189  1.00 23.99           C
ATOM     27  O   PRO A 212       0.276 -19.841   2.714  1.00 26.93           O
ATOM     28  CB  PRO A 212       0.294 -22.758   1.679  1.00 27.39           C
ATOM     29  CG  PRO A 212      -0.152 -22.985   0.235  1.00 23.18           C
ATOM     30  CD  PRO A 212      -0.945 -21.729  -0.086  1.00 20.67           C
ATOM     31  HA  PRO A 212      -1.477 -22.635   2.823  1.00 21.12           H
ATOM     32  HB2 PRO A 212       1.190 -22.136   1.659  1.00 32.56           H
ATOM     33  HB3 PRO A 212       0.521 -23.679   2.215  1.00 32.56           H
ATOM     34  HG2 PRO A 212       0.704 -23.062  -0.434  1.00 27.51           H
ATOM     35  HG3 PRO A 212      -0.773 -23.879   0.166  1.00 27.51           H
ATOM     36  HD2 PRO A 212      -0.272 -20.931  -0.395  1.00 24.49           H
ATOM     37  HD3 PRO A 212      -1.663 -21.981  -0.863  1.00 24.49           H
ATOM     38  N   GLU A 213      -0.358 -21.072   4.492  1.00 22.09           N
ATOM     39  CA  GLU A 213       0.269 -20.203   5.467  1.00 26.97           C
ATOM     40  C   GLU A 213       1.658 -20.802   5.792  1.00 22.37           C
ATOM     41  O   GLU A 213       1.993 -21.882   5.279  1.00 25.78           O
ATOM     42  CB  GLU A 213      -0.735 -19.967   6.608  1.00 25.12           C
ATOM     43  CG  GLU A 213      -1.951 -19.175   6.060  1.00 27.41           C
ATOM     44  CD  GLU A 213      -2.924 -18.609   7.110  1.00 22.66           C
ATOM     45  OE1 GLU A 213      -2.634 -18.696   8.324  1.00 25.53           O
ATOM     46  OE2 GLU A 213      -3.965 -18.076   6.674  1.00 45.16           O1-
ATOM     47  H   GLU A 213      -0.745 -21.942   4.828  1.00 26.19           H
ATOM     48  HA  GLU A 213       0.448 -19.229   5.016  1.00 32.05           H
ATOM     49  HB2 GLU A 213      -1.068 -20.926   7.007  1.00 29.83           H
ATOM     50  HB3 GLU A 213      -0.257 -19.403   7.404  1.00 29.83           H
ATOM     51  HG2 GLU A 213      -1.605 -18.340   5.453  1.00 32.58           H
ATOM     52  HG3 GLU A 213      -2.525 -19.777   5.354  1.00 32.58           H
ATOM     53  N   PRO A 214       2.534 -20.117   6.543  1.00 22.59           N
ATOM     54  CA  PRO A 214       3.902 -20.620   6.671  1.00 18.21           C
ATOM     55  C   PRO A 214       3.952 -22.004   7.355  1.00 28.72           C
ATOM     56  O   PRO A 214       3.248 -22.261   8.335  1.00 20.09           O
ATOM     57  CB  PRO A 214       4.606 -19.546   7.501  1.00 17.59           C
ATOM     58  CG  PRO A 214       3.803 -18.262   7.231  1.00 17.34           C
ATOM     59  CD  PRO A 214       2.381 -18.811   7.168  1.00 17.61           C
ATOM     60  HA  PRO A 214       4.389 -20.619   5.696  1.00 21.53           H
ATOM     61  HB2 PRO A 214       4.488 -19.815   8.545  1.00 20.79           H
ATOM     62  HB3 PRO A 214       5.665 -19.440   7.272  1.00 20.79           H
ATOM     63  HG2 PRO A 214       3.891 -17.550   8.049  1.00 20.50           H
ATOM     64  HG3 PRO A 214       4.119 -17.813   6.292  1.00 20.50           H
ATOM     65  HD2 PRO A 214       1.983 -18.932   8.176  1.00 20.82           H
ATOM     66  HD3 PRO A 214       1.771 -18.131   6.581  1.00 20.82           H
ATOM     67  N   THR A 215       4.800 -22.901   6.842  1.00 24.57           N
ATOM     68  CA  THR A 215       5.118 -24.147   7.533  1.00 17.95           C
ATOM     69  C   THR A 215       5.891 -23.801   8.818  1.00 24.19           C
ATOM     70  O   THR A 215       6.338 -22.667   8.988  1.00 24.44           O
ATOM     71  CB  THR A 215       5.978 -25.049   6.632  1.00 20.40           C
ATOM     72  OG1 THR A 215       7.204 -24.409   6.356  1.00 18.20           O
ATOM     73  CG2 THR A 215       5.285 -25.394   5.311  1.00 20.95           C
ATOM     74  H   THR A 215       5.345 -22.657   6.025  1.00 29.17           H
ATOM     75  HA  THR A 215       4.202 -24.681   7.780  1.00 21.23           H
ATOM     76  HB  THR A 215       6.180 -25.979   7.165  1.00 24.17           H
ATOM     77  HG1 THR A 215       7.037 -23.698   5.734  1.00 21.53           H
ATOM     78 HG21 THR A 215       5.940 -26.030   4.722  1.00 24.83           H
ATOM     79 HG22 THR A 215       4.352 -25.918   5.502  1.00 24.83           H
ATOM     80 HG23 THR A 215       5.092 -24.492   4.737  1.00 24.83           H
ATOM     81  N   ASP A 216       6.073 -24.769   9.720  1.00 17.02           N
ATOM     82  CA  ASP A 216       6.934 -24.601  10.881  1.00 16.93           C
ATOM     83  C   ASP A 216       8.356 -24.111  10.530  1.00 20.51           C
ATOM     84  O   ASP A 216       8.872 -23.196  11.177  1.00 13.57           O
ATOM     85  CB  ASP A 216       6.977 -25.893  11.697  1.00 15.66           C
ATOM     86  CG  ASP A 216       5.639 -26.389  12.267  1.00 18.84           C
ATOM     87  OD1 ASP A 216       4.614 -25.682  12.116  1.00 28.28           O
ATOM     88  OD2 ASP A 216       5.674 -27.473  12.896  1.00 26.25           O1-
ATOM     89  H   ASP A 216       5.664 -25.680   9.574  1.00 20.11           H
ATOM     90  HA  ASP A 216       6.475 -23.837  11.508  1.00 20.00           H
ATOM     91  HB2 ASP A 216       7.439 -26.697  11.127  1.00 18.48           H
ATOM     92  HB3 ASP A 216       7.650 -25.755  12.543  1.00 18.48           H
ATOM     93  N   GLU A 217       8.994 -24.706   9.512  1.00 17.30           N
ATOM     94  CA  GLU A 217      10.349 -24.344   9.100  1.00 22.18           C
ATOM     95  C   GLU A 217      10.343 -22.902   8.576  1.00 14.56           C
ATOM     96  O   GLU A 217      11.279 -22.166   8.863  1.00 15.45           O
ATOM     97  CB  GLU A 217      10.954 -25.298   8.036  1.00 15.60           C
ATOM     98  CG  GLU A 217      10.719 -26.806   8.299  1.00 32.01           C
ATOM     99  CD  GLU A 217       9.338 -27.317   7.779  1.00 50.06           C
ATOM    100  OE1 GLU A 217       8.395 -27.465   8.603  1.00 19.75           O
ATOM    101  OE2 GLU A 217       9.242 -27.563   6.551  1.00 52.24           O1-
ATOM    102  H   GLU A 217       8.536 -25.463   9.023  1.00 20.45           H
ATOM    103  HA  GLU A 217      10.984 -24.386   9.984  1.00 26.30           H
ATOM    104  HB2 GLU A 217      10.563 -25.041   7.051  1.00 18.41           H
ATOM    105  HB3 GLU A 217      12.029 -25.118   7.999  1.00 18.41           H
ATOM    106  HG2 GLU A 217      11.506 -27.325   7.749  1.00 38.10           H
ATOM    107  HG3 GLU A 217      10.819 -26.992   9.370  1.00 38.10           H
ATOM    108  N   GLU A 218       9.289 -22.503   7.844  1.00 17.00           N
ATOM    109  CA  GLU A 218       9.126 -21.143   7.362  1.00 18.60           C
ATOM    110  C   GLU A 218       8.892 -20.148   8.503  1.00 22.24           C
ATOM    111  O   GLU A 218       9.425 -19.043   8.421  1.00 17.03           O
ATOM    112  CB  GLU A 218       8.036 -21.075   6.309  1.00 17.75           C
ATOM    113  CG  GLU A 218       8.516 -21.670   4.977  1.00 16.41           C
ATOM    114  CD  GLU A 218       7.398 -21.911   3.976  1.00 19.12           C
ATOM    115  OE1 GLU A 218       6.224 -21.819   4.400  1.00 19.56           O
ATOM    116  OE2 GLU A 218       7.721 -22.176   2.804  1.00 17.66           O1-
ATOM    117  H   GLU A 218       8.532 -23.151   7.671  1.00 20.08           H
ATOM    118  HA  GLU A 218      10.056 -20.860   6.868  1.00 22.00           H
ATOM    119  HB2 GLU A 218       7.165 -21.607   6.683  1.00 20.98           H
ATOM    120  HB3 GLU A 218       7.761 -20.032   6.146  1.00 20.98           H
ATOM    121  HG2 GLU A 218       9.271 -21.033   4.518  1.00 19.38           H
ATOM    122  HG3 GLU A 218       9.015 -22.625   5.140  1.00 19.38           H
ATOM    123  N   TRP A 219       8.166 -20.525   9.569  1.00 16.20           N
ATOM    124  CA  TRP A 219       8.041 -19.669  10.748  1.00 17.15           C
ATOM    125  C   TRP A 219       9.380 -19.409  11.414  1.00 20.25           C
ATOM    126  O   TRP A 219       9.608 -18.291  11.873  1.00 16.70           O
ATOM    127  CB  TRP A 219       7.047 -20.192  11.792  1.00 12.44           C
ATOM    128  CG  TRP A 219       5.623 -19.900  11.485  1.00 16.88           C
ATOM    129  CD1 TRP A 219       4.659 -20.816  11.234  1.00 16.04           C
ATOM    130  CD2 TRP A 219       4.981 -18.600  11.368  1.00 21.14           C
ATOM    131  NE1 TRP A 219       3.485 -20.173  10.954  1.00 18.50           N
ATOM    132  CE2 TRP A 219       3.614 -18.803  11.016  1.00 19.13           C
ATOM    133  CE3 TRP A 219       5.404 -17.273  11.548  1.00 16.03           C
ATOM    134  CZ2 TRP A 219       2.715 -17.745  10.829  1.00 15.07           C
ATOM    135  CZ3 TRP A 219       4.496 -16.207  11.424  1.00 18.26           C
ATOM    136  CH2 TRP A 219       3.154 -16.434  11.077  1.00 19.18           C
ATOM    137  H   TRP A 219       7.783 -21.460   9.607  1.00 19.12           H
ATOM    138  HA  TRP A 219       7.665 -18.706  10.405  1.00 20.27           H
ATOM    139  HB2 TRP A 219       7.196 -21.261  11.931  1.00 14.62           H
ATOM    140  HB3 TRP A 219       7.251 -19.687  12.735  1.00 14.62           H
ATOM    141  HD1 TRP A 219       4.794 -21.888  11.221  1.00 18.93           H
ATOM    142  HE1 TRP A 219       2.642 -20.668  10.696  1.00 21.88           H
ATOM    143  HE3 TRP A 219       6.431 -17.077  11.817  1.00 18.93           H
ATOM    144  HZ2 TRP A 219       1.696 -17.941  10.532  1.00 17.77           H
ATOM    145  HZ3 TRP A 219       4.837 -15.198  11.596  1.00 21.60           H
ATOM    146  HH2 TRP A 219       2.472 -15.600  10.980  1.00 22.71           H
ATOM    147  N   GLU A 220      10.241 -20.428  11.485  1.00 14.87           N
ATOM    148  CA  GLU A 220      11.573 -20.287  12.015  1.00 21.64           C
ATOM    149  C   GLU A 220      12.414 -19.321  11.140  1.00 19.37           C
ATOM    150  O   GLU A 220      13.106 -18.459  11.690  1.00 15.25           O
ATOM    151  CB  GLU A 220      12.217 -21.677  12.157  1.00 20.18           C
ATOM    152  CG  GLU A 220      13.351 -21.646  13.190  1.00 36.85           C
ATOM    153  CD  GLU A 220      14.535 -22.501  12.744  1.00 53.62           C
ATOM    154  OE1 GLU A 220      14.330 -23.731  12.619  1.00 43.37           O
ATOM    155  OE2 GLU A 220      15.630 -21.917  12.575  1.00 63.77           O1-
ATOM    156  H   GLU A 220       9.977 -21.328  11.110  1.00 17.53           H
ATOM    157  HA  GLU A 220      11.475 -19.860  13.013  1.00 25.65           H
ATOM    158  HB2 GLU A 220      11.463 -22.397  12.478  1.00 23.91           H
ATOM    159  HB3 GLU A 220      12.612 -21.991  11.194  1.00 23.91           H
ATOM    160  HG2 GLU A 220      13.682 -20.626  13.388  1.00 43.90           H
ATOM    161  HG3 GLU A 220      12.935 -22.082  14.101  1.00 43.90           H
ATOM    162  N   LEU A 221      12.342 -19.442   9.795  1.00 16.89           N
ATOM    163  CA  LEU A 221      13.009 -18.522   8.860  1.00 17.16           C
ATOM    164  C   LEU A 221      12.495 -17.100   9.099  1.00 15.91           C
ATOM    165  O   LEU A 221      13.302 -16.171   9.122  1.00 18.89           O
ATOM    166  CB  LEU A 221      12.761 -18.931   7.395  1.00 15.57           C
ATOM    167  CG  LEU A 221      13.920 -18.809   6.388  1.00 18.99           C
ATOM    168  CD1 LEU A 221      13.344 -18.526   4.986  1.00 19.50           C
ATOM    169  CD2 LEU A 221      15.019 -17.782   6.660  1.00 20.39           C
ATOM    170  H   LEU A 221      11.775 -20.178   9.399  1.00 19.96           H
ATOM    171  HA  LEU A 221      14.076 -18.553   9.078  1.00 20.28           H
ATOM    172  HB2 LEU A 221      12.406 -19.963   7.362  1.00 18.37           H
ATOM    173  HB3 LEU A 221      11.939 -18.314   7.027  1.00 18.37           H
ATOM    174  HG  LEU A 221      14.410 -19.783   6.351  1.00 22.48           H
ATOM    175 HD11 LEU A 221      14.118 -18.672   4.232  1.00 23.09           H
ATOM    176 HD12 LEU A 221      12.517 -19.204   4.771  1.00 23.09           H
ATOM    177 HD13 LEU A 221      12.990 -17.498   4.930  1.00 23.09           H
ATOM    178 HD21 LEU A 221      15.716 -17.754   5.822  1.00 24.16           H
ATOM    179 HD22 LEU A 221      14.564 -16.804   6.805  1.00 24.16           H
ATOM    180 HD23 LEU A 221      15.582 -18.058   7.550  1.00 24.16           H
ATOM    181  N   ILE A 222      11.166 -16.951   9.271  1.00 13.83           N
ATOM    182  CA  ILE A 222      10.490 -15.702   9.544  1.00 15.43           C
ATOM    183  C   ILE A 222      11.042 -15.079  10.830  1.00 16.42           C
ATOM    184  O   ILE A 222      11.373 -13.902  10.814  1.00 14.07           O
ATOM    185  CB  ILE A 222       8.950 -15.878   9.516  1.00 14.99           C
ATOM    186  CG1 ILE A 222       8.401 -15.952   8.077  1.00 18.03           C
ATOM    187  CG2 ILE A 222       8.252 -14.747  10.291  1.00 15.68           C
ATOM    188  CD1 ILE A 222       7.062 -16.688   7.973  1.00 22.29           C
ATOM    189  H   ILE A 222      10.587 -17.777   9.221  1.00 16.28           H
ATOM    190  HA  ILE A 222      10.744 -15.019   8.734  1.00 18.21           H
ATOM    191  HB  ILE A 222       8.716 -16.812  10.015  1.00 17.68           H
ATOM    192 HG12 ILE A 222       8.295 -14.946   7.672  1.00 21.32           H
ATOM    193 HG13 ILE A 222       9.109 -16.484   7.441  1.00 21.32           H
ATOM    194 HG21 ILE A 222       7.177 -14.783  10.121  1.00 18.50           H
ATOM    195 HG22 ILE A 222       8.432 -14.856  11.360  1.00 18.50           H
ATOM    196 HG23 ILE A 222       8.619 -13.777   9.958  1.00 18.50           H
ATOM    197 HD11 ILE A 222       6.724 -16.684   6.936  1.00 26.43           H
ATOM    198 HD12 ILE A 222       7.181 -17.719   8.297  1.00 26.43           H
ATOM    199 HD13 ILE A 222       6.313 -16.207   8.599  1.00 26.43           H
ATOM    200  N   LYS A 223      11.186 -15.828  11.929  1.00 14.68           N
ATOM    201  CA  LYS A 223      11.760 -15.295  13.165  1.00 15.59           C
ATOM    202  C   LYS A 223      13.191 -14.814  12.930  1.00 17.09           C
ATOM    203  O   LYS A 223      13.519 -13.695  13.310  1.00 16.35           O
ATOM    204  CB  LYS A 223      11.673 -16.310  14.322  1.00 18.68           C
ATOM    205  CG  LYS A 223      12.535 -15.933  15.539  1.00 19.34           C
ATOM    206  CD  LYS A 223      12.416 -16.956  16.677  1.00 26.07           C
ATOM    207  CE  LYS A 223      13.058 -16.388  17.953  1.00 31.57           C
ATOM    208  NZ  LYS A 223      13.923 -17.373  18.629  1.00 33.40           N1+
ATOM    209  H   LYS A 223      10.955 -16.811  11.887  1.00 17.31           H
ATOM    210  HA  LYS A 223      11.185 -14.416  13.456  1.00 18.40           H
ATOM    211  HB2 LYS A 223      10.632 -16.408  14.626  1.00 22.10           H
ATOM    212  HB3 LYS A 223      12.026 -17.276  13.957  1.00 22.10           H
ATOM    213  HG2 LYS A 223      13.585 -15.885  15.246  1.00 22.89           H
ATOM    214  HG3 LYS A 223      12.227 -14.952  15.902  1.00 22.89           H
ATOM    215  HD2 LYS A 223      11.366 -17.173  16.867  1.00 30.97           H
ATOM    216  HD3 LYS A 223      12.919 -17.877  16.378  1.00 30.97           H
ATOM    217  HE2 LYS A 223      13.659 -15.516  17.691  1.00 37.57           H
ATOM    218  HE3 LYS A 223      12.269 -16.070  18.639  1.00 37.57           H
ATOM    219  HZ1 LYS A 223      14.315 -16.957  19.463  1.00 39.76           H
ATOM    220  HZ2 LYS A 223      13.388 -18.196  18.865  1.00 39.76           H
ATOM    221  HZ3 LYS A 223      14.679 -17.629  18.005  1.00 39.76           H
ATOM    222  N   THR A 224      14.018 -15.659  12.311  1.00 15.55           N
ATOM    223  CA  THR A 224      15.394 -15.333  11.982  1.00 21.86           C
ATOM    224  C   THR A 224      15.514 -14.019  11.185  1.00 10.35           C
ATOM    225  O   THR A 224      16.175 -13.095  11.645  1.00 15.90           O
ATOM    226  CB  THR A 224      16.051 -16.533  11.292  1.00 11.76           C
ATOM    227  OG1 THR A 224      16.053 -17.620  12.181  1.00 18.87           O
ATOM    228  CG2 THR A 224      17.495 -16.258  10.903  1.00 19.15           C
ATOM    229  H   THR A 224      13.671 -16.569  12.043  1.00 18.35           H
ATOM    230  HA  THR A 224      15.902 -15.195  12.938  1.00 25.92           H
ATOM    231  HB  THR A 224      15.484 -16.798  10.400  1.00 13.80           H
ATOM    232  HG1 THR A 224      15.145 -17.883  12.358  1.00 22.33           H
ATOM    233 HG21 THR A 224      17.907 -17.157  10.450  1.00 22.66           H
ATOM    234 HG22 THR A 224      17.558 -15.438  10.189  1.00 22.66           H
ATOM    235 HG23 THR A 224      18.078 -16.019  11.792  1.00 22.66           H
ATOM    236  N   VAL A 225      14.857 -13.885  10.036  1.00 15.13           N
ATOM    237  CA  VAL A 225      14.981 -12.656   9.239  1.00 17.37           C
ATOM    238  C   VAL A 225      14.370 -11.441   9.964  1.00 15.21           C
ATOM    239  O   VAL A 225      14.904 -10.336   9.876  1.00 10.77           O
ATOM    240  CB  VAL A 225      14.458 -12.884   7.805  1.00 15.21           C
ATOM    241  CG1 VAL A 225      12.939 -12.889   7.698  1.00 12.53           C
ATOM    242  CG2 VAL A 225      14.960 -11.789   6.841  1.00 17.49           C
ATOM    243  H   VAL A 225      14.286 -14.642   9.687  1.00 17.84           H
ATOM    244  HA  VAL A 225      16.050 -12.450   9.143  1.00 20.53           H
ATOM    245  HB  VAL A 225      14.825 -13.848   7.453  1.00 17.94           H
ATOM    246 HG11 VAL A 225      12.664 -13.094   6.667  1.00 14.72           H
ATOM    247 HG12 VAL A 225      12.533 -13.670   8.335  1.00 14.72           H
ATOM    248 HG13 VAL A 225      12.525 -11.922   7.984  1.00 14.72           H
ATOM    249 HG21 VAL A 225      14.565 -11.979   5.845  1.00 20.67           H
ATOM    250 HG22 VAL A 225      14.639 -10.803   7.162  1.00 20.67           H
ATOM    251 HG23 VAL A 225      16.045 -11.802   6.796  1.00 20.67           H
ATOM    252  N   THR A 226      13.258 -11.629  10.693  1.00 16.77           N
ATOM    253  CA  THR A 226      12.564 -10.533  11.371  1.00 14.89           C
ATOM    254  C   THR A 226      13.478  -9.946  12.437  1.00 17.82           C
ATOM    255  O   THR A 226      13.670  -8.735  12.452  1.00 13.35           O
ATOM    256  CB  THR A 226      11.169 -10.933  11.890  1.00 12.32           C
ATOM    257  OG1 THR A 226      10.362 -11.294  10.796  1.00 16.61           O
ATOM    258  CG2 THR A 226      10.414  -9.806  12.591  1.00 13.31           C
ATOM    259  H   THR A 226      12.881 -12.562  10.779  1.00 19.81           H
ATOM    260  HA  THR A 226      12.397  -9.763  10.614  1.00 17.55           H
ATOM    261  HB  THR A 226      11.263 -11.781  12.568  1.00 14.47           H
ATOM    262  HG1 THR A 226      10.738 -12.083  10.396  1.00 19.62           H
ATOM    263 HG21 THR A 226       9.424 -10.160  12.869  1.00 15.66           H
ATOM    264 HG22 THR A 226      10.946  -9.483  13.483  1.00 15.66           H
ATOM    265 HG23 THR A 226      10.287  -8.966  11.907  1.00 15.66           H
ATOM    266  N   GLU A 227      14.078 -10.800  13.269  1.00 10.99           N
ATOM    267  CA  GLU A 227      15.044 -10.381  14.257  1.00 17.37           C
ATOM    268  C   GLU A 227      16.246  -9.703  13.620  1.00 17.02           C
ATOM    269  O   GLU A 227      16.683  -8.681  14.138  1.00 19.68           O
ATOM    270  CB  GLU A 227      15.518 -11.559  15.101  1.00  9.95           C
ATOM    271  CG  GLU A 227      14.458 -12.005  16.109  1.00 20.28           C
ATOM    272  CD  GLU A 227      14.979 -13.126  17.003  1.00 31.77           C
ATOM    273  OE1 GLU A 227      15.967 -13.775  16.590  1.00 34.43           O
ATOM    274  OE2 GLU A 227      14.384 -13.321  18.086  1.00 21.24           O1-
ATOM    275  H   GLU A 227      13.880 -11.788  13.196  1.00 12.88           H
ATOM    276  HA  GLU A 227      14.547  -9.665  14.913  1.00 20.53           H
ATOM    277  HB2 GLU A 227      15.758 -12.389  14.439  1.00 11.62           H
ATOM    278  HB3 GLU A 227      16.417 -11.271  15.644  1.00 11.62           H
ATOM    279  HG2 GLU A 227      14.104 -11.175  16.723  1.00 24.03           H
ATOM    280  HG3 GLU A 227      13.581 -12.378  15.581  1.00 24.03           H
ATOM    281  N   ALA A 228      16.788 -10.265  12.530  1.00 10.88           N
ATOM    282  CA  ALA A 228      17.957  -9.699  11.858  1.00 14.70           C
ATOM    283  C   ALA A 228      17.694  -8.245  11.493  1.00 15.02           C
ATOM    284  O   ALA A 228      18.559  -7.405  11.712  1.00 11.66           O
ATOM    285  CB  ALA A 228      18.296 -10.491  10.601  1.00 13.31           C
ATOM    286  H   ALA A 228      16.367 -11.098  12.140  1.00 12.74           H
ATOM    287  HA  ALA A 228      18.808  -9.751  12.534  1.00 17.32           H
ATOM    288  HB1 ALA A 228      19.166 -10.048  10.117  1.00 15.66           H
ATOM    289  HB2 ALA A 228      18.514 -11.528  10.859  1.00 15.66           H
ATOM    290  HB3 ALA A 228      17.464 -10.460   9.900  1.00 15.66           H
ATOM    291  N   HIS A 229      16.498  -7.979  10.951  1.00 13.53           N
ATOM    292  CA  HIS A 229      16.030  -6.676  10.541  1.00 12.26           C
ATOM    293  C   HIS A 229      15.805  -5.732  11.735  1.00 15.80           C
ATOM    294  O   HIS A 229      16.356  -4.641  11.704  1.00 14.87           O
ATOM    295  CB  HIS A 229      14.771  -6.810   9.686  1.00  9.94           C
ATOM    296  CG  HIS A 229      14.148  -5.473   9.379  1.00 14.86           C
ATOM    297  ND1 HIS A 229      14.792  -4.419   8.747  1.00  9.17           N
ATOM    298  CD2 HIS A 229      12.890  -5.079   9.735  1.00 14.54           C
ATOM    299  CE1 HIS A 229      13.874  -3.447   8.655  1.00 11.68           C
ATOM    300  NE2 HIS A 229      12.731  -3.806   9.263  1.00 10.78           N
ATOM    301  H   HIS A 229      15.866  -8.753  10.805  1.00 15.92           H
ATOM    302  HA  HIS A 229      16.800  -6.239   9.909  1.00 14.40           H
ATOM    303  HB2 HIS A 229      14.036  -7.404  10.230  1.00 11.62           H
ATOM    304  HB3 HIS A 229      15.018  -7.318   8.759  1.00 11.62           H
ATOM    305  HD2 HIS A 229      12.163  -5.661  10.282  1.00 17.13           H
ATOM    306  HE1 HIS A 229      13.969  -2.580   8.017  1.00 13.71           H
ATOM    307  HE2 HIS A 229      11.854  -3.298   9.229  1.00 12.62           H
ATOM    308  N   VAL A 230      15.034  -6.113  12.777  1.00 20.04           N
ATOM    309  CA  VAL A 230      14.734  -5.176  13.872  1.00 13.84           C
ATOM    310  C   VAL A 230      15.964  -4.844  14.674  1.00 14.22           C
ATOM    311  O   VAL A 230      16.105  -3.688  15.062  1.00 12.43           O
ATOM    312  CB  VAL A 230      13.511  -5.550  14.766  1.00 23.80           C
ATOM    313  CG1 VAL A 230      12.427  -6.354  14.112  1.00 16.62           C
ATOM    314  CG2 VAL A 230      13.852  -6.065  16.139  1.00 20.88           C
ATOM    315  H   VAL A 230      14.603  -7.027  12.782  1.00 23.73           H
ATOM    316  HA  VAL A 230      14.470  -4.241  13.373  1.00 16.29           H
ATOM    317  HB  VAL A 230      13.006  -4.610  14.994  1.00 28.25           H
ATOM    318 HG11 VAL A 230      11.496  -6.253  14.670  1.00 19.63           H
ATOM    319 HG12 VAL A 230      12.252  -6.045  13.081  1.00 19.63           H
ATOM    320 HG13 VAL A 230      12.726  -7.395  14.162  1.00 19.63           H
ATOM    321 HG21 VAL A 230      12.931  -6.241  16.694  1.00 24.74           H
ATOM    322 HG22 VAL A 230      14.396  -7.001  16.023  1.00 24.74           H
ATOM    323 HG23 VAL A 230      14.451  -5.358  16.709  1.00 24.74           H
ATOM    324  N   ALA A 231      16.858  -5.830  14.861  1.00 15.53           N
ATOM    325  CA  ALA A 231      18.146  -5.652  15.530  1.00 12.30           C
ATOM    326  C   ALA A 231      19.030  -4.584  14.859  1.00 21.36           C
ATOM    327  O   ALA A 231      19.943  -4.044  15.496  1.00 20.10           O
ATOM    328  CB  ALA A 231      18.875  -7.005  15.574  1.00 16.54           C
ATOM    329  H   ALA A 231      16.662  -6.738  14.461  1.00 18.32           H
ATOM    330  HA  ALA A 231      17.956  -5.337  16.556  1.00 14.44           H
ATOM    331  HB1 ALA A 231      19.837  -6.890  16.073  1.00 19.54           H
ATOM    332  HB2 ALA A 231      18.283  -7.736  16.125  1.00 19.54           H
ATOM    333  HB3 ALA A 231      19.046  -7.363  14.558  1.00 19.54           H
ATOM    334  N   THR A 232      18.782  -4.320  13.568  1.00 20.01           N
ATOM    335  CA  THR A 232      19.589  -3.418  12.755  1.00 16.60           C
ATOM    336  C   THR A 232      18.727  -2.280  12.242  1.00 19.05           C
ATOM    337  O   THR A 232      19.127  -1.662  11.271  1.00 21.54           O
ATOM    338  CB  THR A 232      20.307  -4.184  11.616  1.00 21.04           C
ATOM    339  OG1 THR A 232      19.400  -4.778  10.694  1.00 11.36           O
ATOM    340  CG2 THR A 232      21.246  -5.241  12.211  1.00 11.91           C
ATOM    341  H   THR A 232      17.999  -4.778  13.119  1.00 23.70           H
ATOM    342  HA  THR A 232      20.362  -2.949  13.366  1.00 19.60           H
ATOM    343  HB  THR A 232      20.925  -3.478  11.062  1.00 24.94           H
ATOM    344  HG1 THR A 232      18.937  -5.501  11.127  1.00 13.32           H
ATOM    345 HG21 THR A 232      21.734  -5.768  11.401  1.00 13.97           H
ATOM    346 HG22 THR A 232      22.002  -4.758  12.828  1.00 13.97           H
ATOM    347 HG23 THR A 232      20.690  -5.968  12.798  1.00 13.97           H
ATOM    348  N   ASN A 233      17.593  -1.953  12.869  1.00 16.38           N
ATOM    349  CA  ASN A 233      16.731  -0.898  12.358  1.00 23.32           C
ATOM    350  C   ASN A 233      16.255   0.017  13.487  1.00 20.39           C
ATOM    351  O   ASN A 233      15.066   0.155  13.715  1.00 24.91           O
ATOM    352  CB  ASN A 233      15.603  -1.524  11.525  1.00 12.68           C
ATOM    353  CG  ASN A 233      14.883  -0.427  10.730  1.00 18.46           C
ATOM    354  OD1 ASN A 233      15.520   0.416  10.118  1.00 21.00           O
ATOM    355  ND2 ASN A 233      13.563  -0.455  10.658  1.00 17.40           N
ATOM    356  H   ASN A 233      17.271  -2.502  13.656  1.00 19.34           H
ATOM    357  HA  ASN A 233      17.314  -0.257  11.699  1.00 27.67           H
ATOM    358  HB2 ASN A 233      16.070  -2.183  10.795  1.00 14.91           H
ATOM    359  HB3 ASN A 233      14.927  -2.101  12.154  1.00 14.91           H
ATOM    360 HD21 ASN A 233      13.081   0.217  10.086  1.00 20.57           H
ATOM    361 HD22 ASN A 233      13.050  -1.153  11.171  1.00 20.57           H
ATOM    362  N   ALA A 234      17.212   0.650  14.164  1.00 34.10           N
ATOM    363  CA  ALA A 234      17.044   1.466  15.370  1.00 52.52           C
ATOM    364  C   ALA A 234      15.720   2.271  15.463  1.00 66.98           C
ATOM    365  O   ALA A 234      15.445   3.139  14.627  1.00 64.70           O
ATOM    366  CB  ALA A 234      18.244   2.421  15.450  1.00 42.20           C
ATOM    367  H   ALA A 234      18.162   0.482  13.869  1.00 40.60           H
ATOM    368  HA  ALA A 234      17.097   0.794  16.227  1.00 62.71           H
ATOM    369  HB1 ALA A 234      18.187   3.015  16.362  1.00 50.33           H
ATOM    370  HB2 ALA A 234      19.172   1.846  15.459  1.00 50.33           H
ATOM    371  HB3 ALA A 234      18.248   3.091  14.587  1.00 50.33           H
ATOM    372  N   GLN A 235      14.979   2.004  16.559  1.00 64.74           N
ATOM    373  CA  GLN A 235      13.803   2.716  17.098  1.00 64.33           C
ATOM    374  C   GLN A 235      12.476   2.505  16.329  1.00 56.76           C
ATOM    375  O   GLN A 235      12.487   1.905  15.228  1.00 57.75           O
ATOM    376  CB  GLN A 235      14.062   4.240  17.403  1.00 65.82           C
ATOM    377  CG  GLN A 235      15.465   4.822  17.212  1.00 63.90           C
ATOM    378  CD  GLN A 235      15.848   5.926  18.189  1.00 72.90           C
ATOM    379  OE1 GLN A 235      15.634   5.796  19.392  1.00 72.35           O
ATOM    380  NE2 GLN A 235      16.500   6.983  17.696  1.00 68.96           N
ATOM    381  H   GLN A 235      15.282   1.219  17.113  1.00 77.38           H
ATOM    382  HA  GLN A 235      13.622   2.243  18.065  1.00 76.88           H
ATOM    383  HB2 GLN A 235      13.814   4.406  18.452  1.00 78.67           H
ATOM    384  HB3 GLN A 235      13.341   4.822  16.828  1.00 78.67           H
ATOM    385  HG2 GLN A 235      15.545   5.184  16.185  1.00 76.37           H
ATOM    386  HG3 GLN A 235      16.202   4.044  17.390  1.00 76.37           H
ATOM    387 HE21 GLN A 235      16.832   7.702  18.319  1.00 82.44           H
ATOM    388 HE22 GLN A 235      16.690   7.040  16.706  1.00 82.44           H
ATOM    389  HC  GLN A 235      11.444   2.949  16.876  1.00 67.79           H
ATOM    390  N   TRP A 239      10.351   5.168  15.336  1.00 87.39           N
ATOM    391  CA  TRP A 239      11.315   6.169  14.805  1.00 86.21           C
ATOM    392  C   TRP A 239      10.810   7.615  14.895  1.00 88.72           C
ATOM    393  O   TRP A 239      11.599   8.556  14.817  1.00 87.66           O
ATOM    394  CB  TRP A 239      11.693   5.845  13.355  1.00 86.45           C
ATOM    395  CG  TRP A 239      10.546   5.829  12.386  1.00 78.63           C
ATOM    396  CD1 TRP A 239       9.905   4.714  11.978  1.00 72.73           C
ATOM    397  CD2 TRP A 239       9.885   6.937  11.690  1.00 67.71           C
ATOM    398  NE1 TRP A 239       8.898   5.046  11.098  1.00 70.44           N
ATOM    399  CE2 TRP A 239       8.830   6.404  10.887  1.00 66.10           C
ATOM    400  CE3 TRP A 239      10.052   8.336  11.660  1.00 65.45           C
ATOM    401  CZ2 TRP A 239       7.981   7.203  10.106  1.00 65.03           C
ATOM    402  CZ3 TRP A 239       9.192   9.151  10.899  1.00 65.50           C
ATOM    403  CH2 TRP A 239       8.154   8.593  10.130  1.00 64.66           C
ATOM    404  H1  TRP A 239      10.845   4.357  15.701  1.00104.55           H
ATOM    405  H2  TRP A 239       9.745   4.847  14.594  1.00104.55           H
ATOM    406  HA  TRP A 239      12.231   6.118  15.394  1.00103.14           H
ATOM    407  HB2 TRP A 239      12.179   4.867  13.343  1.00103.42           H
ATOM    408  HB3 TRP A 239      12.418   6.587  13.019  1.00103.42           H
ATOM    409  HD1 TRP A 239      10.145   3.709  12.298  1.00 86.96           H
ATOM    410  HE1 TRP A 239       8.303   4.356  10.662  1.00 84.21           H
ATOM    411  HE3 TRP A 239      10.849   8.788  12.231  1.00 78.23           H
ATOM    412  HZ2 TRP A 239       7.222   6.758   9.479  1.00 77.72           H
ATOM    413  HZ3 TRP A 239       9.341  10.218  10.892  1.00 78.29           H
ATOM    414  HH2 TRP A 239       7.516   9.222   9.530  1.00 77.27           H
ATOM    415  N   LYS A 240       9.492   7.794  15.045  1.00 99.15           N
ATOM    416  CA  LYS A 240       8.870   9.092  15.300  1.00 98.43           C
ATOM    417  C   LYS A 240       9.063   9.412  16.783  1.00100.79           C
ATOM    418  O   LYS A 240       8.987   8.505  17.612  1.00107.00           O
ATOM    419  CB  LYS A 240       7.386   9.049  14.880  1.00 99.83           C
ATOM    420  CG  LYS A 240       7.044  10.225  13.947  1.00 97.86           C
ATOM    421  CD  LYS A 240       5.543  10.570  13.885  1.00104.75           C
ATOM    422  CE  LYS A 240       4.939  10.382  12.487  1.00 97.97           C
ATOM    423  NZ  LYS A 240       4.395   9.026  12.288  1.00 99.61           N1+
ATOM    424  H   LYS A 240       8.915   6.970  15.140  1.00118.67           H
ATOM    425  HA  LYS A 240       9.391   9.838  14.697  1.00117.80           H
ATOM    426  HB2 LYS A 240       7.185   8.127  14.331  1.00119.48           H
ATOM    427  HB3 LYS A 240       6.747   9.052  15.766  1.00119.48           H
ATOM    428  HG2 LYS A 240       7.554  11.114  14.322  1.00117.11           H
ATOM    429  HG3 LYS A 240       7.438  10.016  12.953  1.00117.11           H
ATOM    430  HD2 LYS A 240       4.985   9.964  14.601  1.00125.39           H
ATOM    431  HD3 LYS A 240       5.412  11.614  14.173  1.00125.39           H
ATOM    432  HE2 LYS A 240       4.137  11.111  12.358  1.00117.25           H
ATOM    433  HE3 LYS A 240       5.702  10.578  11.732  1.00117.25           H
ATOM    434  HZ1 LYS A 240       4.078   8.935  11.332  1.00119.22           H
ATOM    435  HZ2 LYS A 240       5.107   8.334  12.471  1.00119.22           H
ATOM    436  HZ3 LYS A 240       3.608   8.885  12.907  1.00119.22           H
ATOM    437  N   GLN A 241       9.365  10.681  17.088  1.00 90.57           N
ATOM    438  CA  GLN A 241      10.047  11.129  18.315  1.00 93.32           C
ATOM    439  C   GLN A 241      11.538  10.755  18.230  1.00 95.90           C
ATOM    440  O   GLN A 241      11.903   9.792  17.555  1.00 95.68           O
ATOM    441  CB  GLN A 241       9.425  10.580  19.625  1.00101.94           C
ATOM    442  CG  GLN A 241       7.890  10.722  19.738  1.00106.80           C
ATOM    443  CD  GLN A 241       7.308  10.131  21.030  1.00108.07           C
ATOM    444  OE1 GLN A 241       8.033   9.647  21.898  1.00103.24           O
ATOM    445  NE2 GLN A 241       5.980  10.180  21.175  1.00103.11           N
ATOM    446  H   GLN A 241       9.348  11.344  16.329  1.00108.37           H
ATOM    447  HA  GLN A 241       9.971  12.215  18.359  1.00111.67           H
ATOM    448  HB2 GLN A 241       9.708   9.535  19.763  1.00122.01           H
ATOM    449  HB3 GLN A 241       9.869  11.132  20.455  1.00122.01           H
ATOM    450  HG2 GLN A 241       7.630  11.780  19.692  1.00127.84           H
ATOM    451  HG3 GLN A 241       7.403  10.227  18.898  1.00127.84           H
ATOM    452 HE21 GLN A 241       5.404  10.589  20.456  1.00123.42           H
ATOM    453 HE22 GLN A 241       5.563   9.808  22.015  1.00123.42           H
ATOM    454  N   LYS A 242      12.401  11.565  18.869  1.00 91.84           N
ATOM    455  CA  LYS A 242      13.881  11.557  18.767  1.00 84.87           C
ATOM    456  C   LYS A 242      14.408  12.045  17.402  1.00 80.57           C
ATOM    457  O   LYS A 242      15.550  12.497  17.327  1.00 75.99           O
ATOM    458  CB  LYS A 242      14.520  10.196  19.122  1.00 83.24           C
ATOM    459  CG  LYS A 242      14.092   9.628  20.489  1.00 87.91           C
ATOM    460  CD  LYS A 242      13.360   8.283  20.354  1.00 85.37           C
ATOM    461  CE  LYS A 242      12.582   7.906  21.614  1.00 86.31           C
ATOM    462  NZ  LYS A 242      13.466   7.393  22.679  1.00 85.78           N1+
ATOM    463  H   LYS A 242      12.002  12.325  19.401  1.00109.89           H
ATOM    464  HA  LYS A 242      14.245  12.277  19.501  1.00101.54           H
ATOM    465  HB2 LYS A 242      14.306   9.475  18.332  1.00 99.58           H
ATOM    466  HB3 LYS A 242      15.603  10.326  19.131  1.00 99.58           H
ATOM    467  HG2 LYS A 242      14.992   9.474  21.086  1.00105.18           H
ATOM    468  HG3 LYS A 242      13.464  10.342  21.023  1.00105.18           H
ATOM    469  HD2 LYS A 242      12.680   8.293  19.506  1.00102.13           H
ATOM    470  HD3 LYS A 242      14.104   7.515  20.173  1.00102.13           H
ATOM    471  HE2 LYS A 242      12.049   8.786  21.977  1.00103.26           H
ATOM    472  HE3 LYS A 242      11.849   7.142  21.353  1.00103.26           H
ATOM    473  HZ1 LYS A 242      12.921   7.187  23.505  1.00102.63           H
ATOM    474  HZ2 LYS A 242      13.911   6.543  22.357  1.00102.63           H
ATOM    475  HZ3 LYS A 242      14.178   8.075  22.900  1.00102.63           H
ATOM    476  N   ARG A 243      13.588  11.941  16.345  1.00 72.21           N
ATOM    477  CA  ARG A 243      13.830  12.447  14.999  1.00 61.65           C
ATOM    478  C   ARG A 243      14.072  13.967  15.030  1.00 54.49           C
ATOM    479  O   ARG A 243      13.283  14.726  15.594  1.00 56.26           O
ATOM    480  CB  ARG A 243      12.670  11.969  14.088  1.00 57.21           C
ATOM    481  CG  ARG A 243      12.029  13.029  13.179  1.00 52.36           C
ATOM    482  CD  ARG A 243      10.793  12.505  12.431  1.00 56.59           C
ATOM    483  NE  ARG A 243       9.589  13.301  12.724  1.00 60.54           N
ATOM    484  CZ  ARG A 243       8.494  13.356  11.960  1.00 52.62           C
ATOM    485  NH1 ARG A 243       8.428  12.736  10.788  1.00 60.19           N
ATOM    486  NH2 ARG A 243       7.438  14.051  12.364  1.00 50.72           N1+
ATOM    487  H   ARG A 243      12.706  11.473  16.491  1.00 86.34           H
ATOM    488  HA  ARG A 243      14.739  11.978  14.621  1.00 73.67           H
ATOM    489  HB2 ARG A 243      13.045  11.155  13.467  1.00 68.33           H
ATOM    490  HB3 ARG A 243      11.871  11.547  14.703  1.00 68.33           H
ATOM    491  HG2 ARG A 243      11.719  13.879  13.785  1.00 62.51           H
ATOM    492  HG3 ARG A 243      12.769  13.372  12.457  1.00 62.51           H
ATOM    493  HD2 ARG A 243      10.998  12.553  11.363  1.00 67.59           H
ATOM    494  HD3 ARG A 243      10.604  11.464  12.697  1.00 67.59           H
ATOM    495  HE  ARG A 243       9.577  13.801  13.598  1.00 72.34           H
ATOM    496 HH11 ARG A 243       9.216  12.218  10.429  1.00 71.92           H
ATOM    497 HH12 ARG A 243       7.586  12.821  10.232  1.00 71.92           H
ATOM    498 HH21 ARG A 243       7.453  14.549  13.239  1.00 60.55           H
ATOM    499 HH22 ARG A 243       6.622  14.098  11.766  1.00 60.55           H
ATOM    500  N   LYS A 244      15.176  14.385  14.414  1.00 49.38           N
ATOM    501  CA  LYS A 244      15.562  15.773  14.205  1.00 47.30           C
ATOM    502  C   LYS A 244      15.460  16.081  12.713  1.00 43.43           C
ATOM    503  O   LYS A 244      15.897  15.283  11.887  1.00 40.04           O
ATOM    504  CB  LYS A 244      17.015  15.999  14.642  1.00 50.15           C
ATOM    505  CG  LYS A 244      17.403  15.336  15.972  1.00 61.58           C
ATOM    506  CD  LYS A 244      18.851  15.693  16.337  1.00 69.69           C
ATOM    507  CE  LYS A 244      18.896  16.908  17.262  1.00 75.22           C
ATOM    508  NZ  LYS A 244      20.221  17.553  17.223  1.00 74.43           N1+
ATOM    509  H   LYS A 244      15.773  13.685  13.994  1.00 58.94           H
ATOM    510  HA  LYS A 244      14.913  16.431  14.781  1.00 56.45           H
ATOM    511  HB2 LYS A 244      17.668  15.577  13.876  1.00 59.86           H
ATOM    512  HB3 LYS A 244      17.206  17.073  14.684  1.00 59.86           H
ATOM    513  HG2 LYS A 244      16.721  15.678  16.752  1.00 73.58           H
ATOM    514  HG3 LYS A 244      17.320  14.251  15.892  1.00 73.58           H
ATOM    515  HD2 LYS A 244      19.318  14.839  16.828  1.00 83.32           H
ATOM    516  HD3 LYS A 244      19.420  15.908  15.430  1.00 83.32           H
ATOM    517  HE2 LYS A 244      18.132  17.620  16.944  1.00 89.94           H
ATOM    518  HE3 LYS A 244      18.671  16.586  18.280  1.00 89.94           H
ATOM    519  HZ1 LYS A 244      20.263  18.295  17.906  1.00 89.00           H
ATOM    520  HZ2 LYS A 244      20.937  16.867  17.419  1.00 89.00           H
ATOM    521  HZ3 LYS A 244      20.376  17.935  16.300  1.00 89.00           H
ATOM    522  N   PHE A 245      14.932  17.256  12.380  1.00 36.40           N
ATOM    523  CA  PHE A 245      14.869  17.747  11.008  1.00 33.72           C
ATOM    524  C   PHE A 245      16.220  18.321  10.602  1.00 32.86           C
ATOM    525  O   PHE A 245      16.815  19.097  11.361  1.00 26.82           O
ATOM    526  CB  PHE A 245      13.760  18.799  10.864  1.00 37.20           C
ATOM    527  CG  PHE A 245      12.377  18.192  10.948  1.00 32.61           C
ATOM    528  CD1 PHE A 245      11.657  17.943   9.767  1.00 42.72           C
ATOM    529  CD2 PHE A 245      11.853  17.766  12.186  1.00 34.92           C
ATOM    530  CE1 PHE A 245      10.439  17.243   9.824  1.00 35.41           C
ATOM    531  CE2 PHE A 245      10.637  17.066  12.237  1.00 41.31           C
ATOM    532  CZ  PHE A 245       9.936  16.796  11.054  1.00 32.19           C
ATOM    533  H   PHE A 245      14.636  17.882  13.113  1.00 43.37           H
ATOM    534  HA  PHE A 245      14.623  16.924  10.337  1.00 40.15           H
ATOM    535  HB2 PHE A 245      13.881  19.560  11.634  1.00 44.33           H
ATOM    536  HB3 PHE A 245      13.865  19.280   9.889  1.00 44.33           H
ATOM    537  HD1 PHE A 245      12.048  18.263   8.812  1.00 50.95           H
ATOM    538  HD2 PHE A 245      12.393  17.951  13.101  1.00 41.59           H
ATOM    539  HE1 PHE A 245       9.886  17.045   8.919  1.00 42.18           H
ATOM    540  HE2 PHE A 245      10.245  16.730  13.185  1.00 49.26           H
ATOM    541  HZ  PHE A 245       9.004  16.254  11.084  1.00 38.31           H
ATOM    542  N   LEU A 246      16.682  17.957   9.397  1.00 25.22           N
ATOM    543  CA  LEU A 246      17.777  18.676   8.763  1.00 20.81           C
ATOM    544  C   LEU A 246      17.293  20.143   8.667  1.00 21.83           C
ATOM    545  O   LEU A 246      16.167  20.376   8.226  1.00 25.57           O
ATOM    546  CB  LEU A 246      18.101  18.026   7.407  1.00 17.21           C
ATOM    547  CG  LEU A 246      19.345  18.610   6.697  1.00 17.48           C
ATOM    548  CD1 LEU A 246      20.655  18.265   7.428  1.00 23.02           C
ATOM    549  CD2 LEU A 246      19.478  18.085   5.264  1.00 18.75           C
ATOM    550  H   LEU A 246      16.134  17.334   8.819  1.00 29.95           H
ATOM    551  HA  LEU A 246      18.651  18.579   9.397  1.00 24.66           H
ATOM    552  HB2 LEU A 246      18.253  16.957   7.559  1.00 20.34           H
ATOM    553  HB3 LEU A 246      17.237  18.152   6.754  1.00 20.34           H
ATOM    554  HG  LEU A 246      19.262  19.696   6.649  1.00 20.66           H
ATOM    555 HD11 LEU A 246      21.497  18.739   6.922  1.00 27.31           H
ATOM    556 HD12 LEU A 246      20.629  18.621   8.456  1.00 27.31           H
ATOM    557 HD13 LEU A 246      20.813  17.185   7.432  1.00 27.31           H
ATOM    558 HD21 LEU A 246      20.260  18.635   4.739  1.00 22.18           H
ATOM    559 HD22 LEU A 246      19.723  17.021   5.271  1.00 22.18           H
ATOM    560 HD23 LEU A 246      18.545  18.223   4.728  1.00 22.18           H
ATOM    561  N   PRO A 247      18.081  21.123   9.139  1.00 23.37           N
ATOM    562  CA  PRO A 247      17.685  22.532   9.142  1.00 30.58           C
ATOM    563  C   PRO A 247      17.273  22.979   7.736  1.00 19.92           C
ATOM    564  O   PRO A 247      17.871  22.534   6.765  1.00 20.97           O
ATOM    565  CB  PRO A 247      18.926  23.297   9.638  1.00 22.05           C
ATOM    566  CG  PRO A 247      19.702  22.261  10.446  1.00 32.53           C
ATOM    567  CD  PRO A 247      19.410  20.956   9.714  1.00 35.81           C
ATOM    568  HA  PRO A 247      16.898  22.695   9.878  1.00 36.38           H
ATOM    569  HB2 PRO A 247      19.535  23.569   8.780  1.00 26.14           H
ATOM    570  HB3 PRO A 247      18.693  24.190  10.219  1.00 26.14           H
ATOM    571  HG2 PRO A 247      20.773  22.464  10.427  1.00 38.72           H
ATOM    572  HG3 PRO A 247      19.332  22.234  11.472  1.00 38.72           H
ATOM    573  HD2 PRO A 247      20.136  20.811   8.915  1.00 42.66           H
ATOM    574  HD3 PRO A 247      19.441  20.161  10.456  1.00 42.66           H
ATOM    575  N   GLU A 248      16.218  23.789   7.627  1.00 23.40           N
ATOM    576  CA  GLU A 248      15.550  23.977   6.340  1.00 27.18           C
ATOM    577  C   GLU A 248      16.351  24.820   5.351  1.00 23.31           C
ATOM    578  O   GLU A 248      16.066  24.769   4.150  1.00 24.17           O
ATOM    579  CB  GLU A 248      14.111  24.503   6.504  1.00 25.83           C
ATOM    580  CG  GLU A 248      13.080  23.476   7.052  1.00 58.91           C
ATOM    581  CD  GLU A 248      12.737  22.223   6.183  1.00 64.35           C
ATOM    582  OE1 GLU A 248      13.614  21.735   5.431  1.00 53.69           O
ATOM    583  OE2 GLU A 248      11.598  21.722   6.313  1.00 69.60           O1-
ATOM    584  H   GLU A 248      15.744  24.111   8.455  1.00 27.76           H
ATOM    585  HA  GLU A 248      15.499  22.992   5.887  1.00 32.30           H
ATOM    586  HB2 GLU A 248      14.133  25.367   7.168  1.00 30.69           H
ATOM    587  HB3 GLU A 248      13.748  24.861   5.541  1.00 30.69           H
ATOM    588  HG2 GLU A 248      13.443  23.116   8.015  1.00 70.38           H
ATOM    589  HG3 GLU A 248      12.145  23.996   7.277  1.00 70.38           H
ATOM    590  N   ASP A 249      17.352  25.559   5.851  1.00 22.05           N
ATOM    591  CA  ASP A 249      18.300  26.287   5.032  1.00 27.58           C
ATOM    592  C   ASP A 249      19.200  25.341   4.214  1.00 23.92           C
ATOM    593  O   ASP A 249      19.657  25.766   3.153  1.00 25.80           O
ATOM    594  CB  ASP A 249      19.158  27.231   5.893  1.00 27.65           C
ATOM    595  CG  ASP A 249      20.013  26.518   6.962  1.00 26.58           C
ATOM    596  OD1 ASP A 249      19.410  26.028   7.943  1.00 27.07           O
ATOM    597  OD2 ASP A 249      21.256  26.531   6.817  1.00 25.70           O1-
ATOM    598  H   ASP A 249      17.568  25.499   6.837  1.00 26.14           H
ATOM    599  HA  ASP A 249      17.727  26.907   4.342  1.00 32.78           H
ATOM    600  HB2 ASP A 249      19.796  27.816   5.230  1.00 32.87           H
ATOM    601  HB3 ASP A 249      18.454  27.889   6.403  1.00 32.87           H
ATOM    602  N   ILE A 250      19.484  24.109   4.703  1.00 20.39           N
ATOM    603  CA  ILE A 250      20.657  23.350   4.247  1.00 25.97           C
ATOM    604  C   ILE A 250      20.655  23.094   2.738  1.00 31.63           C
ATOM    605  O   ILE A 250      21.591  23.519   2.048  1.00 46.91           O
ATOM    606  CB  ILE A 250      20.895  22.055   5.047  1.00 19.90           C
ATOM    607  CG1 ILE A 250      21.126  22.253   6.554  1.00 30.39           C
ATOM    608  CG2 ILE A 250      22.061  21.250   4.453  1.00 16.39           C
ATOM    609  CD1 ILE A 250      22.299  23.123   6.972  1.00 28.03           C
ATOM    610  H   ILE A 250      19.048  23.811   5.564  1.00 24.16           H
ATOM    611  HA  ILE A 250      21.523  23.988   4.434  1.00 30.85           H
ATOM    612  HB  ILE A 250      19.990  21.457   4.931  1.00 23.57           H
ATOM    613 HG12 ILE A 250      20.242  22.700   6.975  1.00 36.15           H
ATOM    614 HG13 ILE A 250      21.253  21.277   7.021  1.00 36.15           H
ATOM    615 HG21 ILE A 250      22.357  20.451   5.132  1.00 19.36           H
ATOM    616 HG22 ILE A 250      21.747  20.787   3.524  1.00 19.36           H
ATOM    617 HG23 ILE A 250      22.921  21.896   4.268  1.00 19.36           H
ATOM    618 HD11 ILE A 250      22.313  23.188   8.060  1.00 33.32           H
ATOM    619 HD12 ILE A 250      23.228  22.669   6.635  1.00 33.32           H
ATOM    620 HD13 ILE A 250      22.203  24.125   6.557  1.00 33.32           H
ATOM    621  N   GLY A 251      19.660  22.363   2.238  1.00 20.90           N
ATOM    622  CA  GLY A 251      19.747  21.853   0.856  1.00 24.06           C
ATOM    623  C   GLY A 251      18.550  22.256   0.007  1.00 24.83           C
ATOM    624  O   GLY A 251      18.023  21.432  -0.733  1.00 27.61           O
ATOM    625  H   GLY A 251      18.892  22.090   2.835  1.00 24.76           H
ATOM    626  HA2 GLY A 251      20.652  22.183   0.348  1.00 28.56           H
ATOM    627  HA3 GLY A 251      19.775  20.765   0.897  1.00 28.56           H
ATOM    628  N   GLN A 252      18.110  23.503   0.143  1.00 21.68           N
ATOM    629  CA  GLN A 252      16.882  24.043  -0.437  1.00 24.37           C
ATOM    630  C   GLN A 252      17.017  25.555  -0.538  1.00 28.14           C
ATOM    631  O   GLN A 252      17.211  26.244   0.473  1.00 16.74           O
ATOM    632  CB  GLN A 252      15.645  23.791   0.449  1.00 25.63           C
ATOM    633  CG  GLN A 252      15.175  22.340   0.455  1.00 49.15           C
ATOM    634  CD  GLN A 252      14.089  22.084   1.500  1.00 46.39           C
ATOM    635  OE1 GLN A 252      13.042  21.533   1.176  1.00 45.33           O
ATOM    636  NE2 GLN A 252      14.337  22.454   2.757  1.00 49.97           N
ATOM    637  H   GLN A 252      18.627  24.118   0.756  1.00 25.70           H
ATOM    638  HA  GLN A 252      16.715  23.618  -1.429  1.00 28.93           H
ATOM    639  HB2 GLN A 252      15.877  24.108   1.466  1.00 30.44           H
ATOM    640  HB3 GLN A 252      14.818  24.406   0.092  1.00 30.44           H
ATOM    641  HG2 GLN A 252      14.813  22.068  -0.538  1.00 58.66           H
ATOM    642  HG3 GLN A 252      16.011  21.691   0.696  1.00 58.66           H
ATOM    643 HE21 GLN A 252      15.186  22.948   2.984  1.00 59.64           H
ATOM    644 HE22 GLN A 252      13.670  22.240   3.488  1.00 59.64           H
ATOM    645  N   ALA A 253      16.793  26.069  -1.746  1.00 28.86           N
ATOM    646  CA  ALA A 253      16.435  27.460  -1.901  1.00 18.14           C
ATOM    647  C   ALA A 253      15.024  27.643  -1.336  1.00 21.35           C
ATOM    648  O   ALA A 253      14.136  26.849  -1.656  1.00 21.14           O
ATOM    649  CB  ALA A 253      16.491  27.834  -3.386  1.00 23.64           C
ATOM    650  H   ALA A 253      16.616  25.444  -2.520  1.00 34.32           H
ATOM    651  HA  ALA A 253      17.169  28.070  -1.375  1.00 21.45           H
ATOM    652  HB1 ALA A 253      16.275  28.898  -3.496  1.00 28.06           H
ATOM    653  HB2 ALA A 253      17.487  27.629  -3.783  1.00 28.06           H
ATOM    654  HB3 ALA A 253      15.755  27.254  -3.948  1.00 28.06           H
ATOM    655  N   PRO A 254      14.779  28.704  -0.547  1.00 27.06           N
ATOM    656  CA  PRO A 254      13.419  29.044  -0.125  1.00 26.61           C
ATOM    657  C   PRO A 254      12.428  29.224  -1.302  1.00 19.75           C
ATOM    658  O   PRO A 254      11.287  28.778  -1.218  1.00 23.73           O
ATOM    659  CB  PRO A 254      13.598  30.348   0.661  1.00 30.27           C
ATOM    660  CG  PRO A 254      15.041  30.283   1.192  1.00 19.79           C
ATOM    661  CD  PRO A 254      15.786  29.564   0.073  1.00 22.65           C
ATOM    662  HA  PRO A 254      13.071  28.288   0.580  1.00 31.61           H
ATOM    663  HB2 PRO A 254      13.551  31.170  -0.056  1.00 36.01           H
ATOM    664  HB3 PRO A 254      12.864  30.500   1.453  1.00 36.01           H
ATOM    665  HG2 PRO A 254      15.459  31.283   1.322  1.00 23.44           H
ATOM    666  HG3 PRO A 254      15.078  29.727   2.130  1.00 23.44           H
ATOM    667  HD2 PRO A 254      16.148  30.291  -0.655  1.00 26.86           H
ATOM    668  HD3 PRO A 254      16.598  28.989   0.521  1.00 26.86           H
ATOM    669  N   ILE A 255      12.885  29.818  -2.411  1.00 19.15           N
ATOM    670  CA  ILE A 255      12.151  30.022  -3.666  1.00 18.93           C
ATOM    671  C   ILE A 255      12.954  29.320  -4.775  1.00 33.47           C
ATOM    672  O   ILE A 255      14.117  29.675  -4.994  1.00 22.07           O
ATOM    673  CB  ILE A 255      11.994  31.523  -3.991  1.00 24.63           C
ATOM    674  CG1 ILE A 255      11.319  32.365  -2.897  1.00 19.77           C
ATOM    675  CG2 ILE A 255      11.282  31.708  -5.342  1.00 31.64           C
ATOM    676  CD1 ILE A 255       9.855  32.017  -2.636  1.00 17.55           C
ATOM    677  H   ILE A 255      13.858  30.089  -2.418  1.00 22.67           H
ATOM    678  HA  ILE A 255      11.163  29.568  -3.594  1.00 22.40           H
ATOM    679  HB  ILE A 255      13.000  31.930  -4.105  1.00 29.25           H
ATOM    680 HG12 ILE A 255      11.874  32.262  -1.965  1.00 23.40           H
ATOM    681 HG13 ILE A 255      11.373  33.415  -3.192  1.00 23.40           H
ATOM    682 HG21 ILE A 255      11.058  32.763  -5.507  1.00 37.66           H
ATOM    683 HG22 ILE A 255      11.921  31.364  -6.156  1.00 37.66           H
ATOM    684 HG23 ILE A 255      10.355  31.135  -5.360  1.00 37.66           H
ATOM    685 HD11 ILE A 255       9.483  32.637  -1.820  1.00 20.75           H
ATOM    686 HD12 ILE A 255       9.254  32.214  -3.524  1.00 20.75           H
ATOM    687 HD13 ILE A 255       9.759  30.974  -2.339  1.00 20.75           H
ATOM    688  N   VAL A 256      12.336  28.327  -5.449  1.00 30.41           N
ATOM    689  CA  VAL A 256      12.966  27.504  -6.481  1.00 16.72           C
ATOM    690  C   VAL A 256      12.715  28.161  -7.841  1.00 21.99           C
ATOM    691  O   VAL A 256      11.565  28.374  -8.220  1.00 33.96           O
ATOM    692  CB  VAL A 256      12.469  26.028  -6.392  1.00 20.98           C
ATOM    693  CG1 VAL A 256      13.158  25.147  -7.445  1.00 21.01           C
ATOM    694  CG2 VAL A 256      12.750  25.403  -5.013  1.00 20.01           C
ATOM    695  H   VAL A 256      11.394  28.076  -5.184  1.00 36.18           H
ATOM    696  HA  VAL A 256      14.043  27.485  -6.304  1.00 19.75           H
ATOM    697  HB  VAL A 256      11.393  25.996  -6.567  1.00 24.86           H
ATOM    698 HG11 VAL A 256      12.793  24.124  -7.366  1.00 24.89           H
ATOM    699 HG12 VAL A 256      12.929  25.507  -8.446  1.00 24.89           H
ATOM    700 HG13 VAL A 256      14.236  25.148  -7.291  1.00 24.89           H
ATOM    701 HG21 VAL A 256      12.403  24.371  -4.990  1.00 23.70           H
ATOM    702 HG22 VAL A 256      13.820  25.413  -4.805  1.00 23.70           H
ATOM    703 HG23 VAL A 256      12.234  25.957  -4.229  1.00 23.70           H
ATOM    704  N   ASN A 257      13.794  28.465  -8.572  1.00 20.07           N
ATOM    705  CA  ASN A 257      13.785  29.188  -9.856  1.00 24.36           C
ATOM    706  C   ASN A 257      14.284  28.364 -11.054  1.00 33.38           C
ATOM    707  O   ASN A 257      14.230  28.838 -12.190  1.00 27.17           O
ATOM    708  CB  ASN A 257      14.616  30.478  -9.695  1.00 32.20           C
ATOM    709  CG  ASN A 257      13.983  31.379  -8.636  1.00 29.06           C
ATOM    710  OD1 ASN A 257      12.787  31.657  -8.671  1.00 31.82           O
ATOM    711  ND2 ASN A 257      14.786  31.884  -7.710  1.00 36.59           N
ATOM    712  H   ASN A 257      14.697  28.242  -8.182  1.00 23.77           H
ATOM    713  HA  ASN A 257      12.759  29.474 -10.089  1.00 28.92           H
ATOM    714  HB2 ASN A 257      15.651  30.243  -9.443  1.00 38.33           H
ATOM    715  HB3 ASN A 257      14.576  31.002 -10.651  1.00 38.33           H
ATOM    716 HD21 ASN A 257      14.400  32.483  -6.997  1.00 43.60           H
ATOM    717 HD22 ASN A 257      15.770  31.656  -7.714  1.00 43.60           H
ATOM    718  N   ALA A 258      14.804  27.154 -10.805  1.00 33.20           N
ATOM    719  CA  ALA A 258      15.241  26.200 -11.826  1.00 27.97           C
ATOM    720  C   ALA A 258      15.025  24.778 -11.294  1.00 22.12           C
ATOM    721  O   ALA A 258      14.902  24.591 -10.080  1.00 25.84           O
ATOM    722  CB  ALA A 258      16.728  26.438 -12.184  1.00 21.39           C
ATOM    723  H   ALA A 258      14.816  26.825  -9.849  1.00 39.53           H
ATOM    724  HA  ALA A 258      14.638  26.344 -12.721  1.00 33.25           H
ATOM    725  HB1 ALA A 258      17.043  25.761 -12.976  1.00 25.36           H
ATOM    726  HB2 ALA A 258      16.861  27.463 -12.532  1.00 25.36           H
ATOM    727  HB3 ALA A 258      17.364  26.274 -11.312  1.00 25.36           H
ATOM    728  N   PRO A 259      15.004  23.762 -12.166  1.00 27.84           N
ATOM    729  CA  PRO A 259      14.997  22.377 -11.710  1.00 32.87           C
ATOM    730  C   PRO A 259      16.168  22.081 -10.728  1.00 23.54           C
ATOM    731  O   PRO A 259      17.287  22.572 -10.888  1.00 30.63           O
ATOM    732  CB  PRO A 259      15.106  21.563 -13.013  1.00 38.79           C
ATOM    733  CG  PRO A 259      14.516  22.499 -14.079  1.00 29.09           C
ATOM    734  CD  PRO A 259      15.027  23.852 -13.618  1.00 29.77           C
ATOM    735  HA  PRO A 259      14.024  22.147 -11.274  1.00 39.12           H
ATOM    736  HB2 PRO A 259      16.167  21.423 -13.232  1.00 46.24           H
ATOM    737  HB3 PRO A 259      14.601  20.595 -12.977  1.00 46.24           H
ATOM    738  HG2 PRO A 259      14.910  22.281 -15.072  1.00 34.59           H
ATOM    739  HG3 PRO A 259      13.425  22.454 -14.064  1.00 34.59           H
ATOM    740  HD2 PRO A 259      16.050  23.997 -13.962  1.00 35.41           H
ATOM    741  HD3 PRO A 259      14.341  24.610 -13.994  1.00 35.41           H
ATOM    742  N   GLU A 260      15.861  21.313  -9.681  1.00 30.43           N
ATOM    743  CA  GLU A 260      16.755  20.927  -8.587  1.00 29.18           C
ATOM    744  C   GLU A 260      17.522  19.636  -8.892  1.00 31.93           C
ATOM    745  O   GLU A 260      17.070  18.845  -9.712  1.00 23.14           O
ATOM    746  CB  GLU A 260      15.897  20.682  -7.344  1.00 31.40           C
ATOM    747  CG  GLU A 260      15.539  21.990  -6.643  1.00 32.57           C
ATOM    748  CD  GLU A 260      14.450  21.781  -5.596  1.00 27.34           C
ATOM    749  OE1 GLU A 260      13.452  21.081  -5.891  1.00 26.66           O
ATOM    750  OE2 GLU A 260      14.632  22.371  -4.513  1.00 24.06           O1-
ATOM    751  H   GLU A 260      14.917  20.955  -9.624  1.00 36.20           H
ATOM    752  HA  GLU A 260      17.462  21.732  -8.377  1.00 34.71           H
ATOM    753  HB2 GLU A 260      14.994  20.145  -7.636  1.00 37.37           H
ATOM    754  HB3 GLU A 260      16.431  20.050  -6.638  1.00 37.37           H
ATOM    755  HG2 GLU A 260      16.424  22.449  -6.200  1.00 38.77           H
ATOM    756  HG3 GLU A 260      15.141  22.671  -7.397  1.00 38.77           H
ATOM    757  N   GLY A 261      18.641  19.395  -8.195  1.00 27.53           N
ATOM    758  CA  GLY A 261      19.368  18.126  -8.285  1.00 37.42           C
ATOM    759  C   GLY A 261      20.377  18.060  -9.435  1.00 37.38           C
ATOM    760  O   GLY A 261      20.988  17.007  -9.645  1.00 38.77           O
ATOM    761  H   GLY A 261      18.926  20.049  -7.477  1.00 32.72           H
ATOM    762  HA2 GLY A 261      19.902  17.973  -7.346  1.00 44.59           H
ATOM    763  HA3 GLY A 261      18.655  17.314  -8.427  1.00 44.59           H
ATOM    764  N   GLY A 262      20.566  19.185 -10.146  1.00 28.34           N
ATOM    765  CA  GLY A 262      21.445  19.275 -11.308  1.00 37.27           C
ATOM    766  C   GLY A 262      22.925  19.338 -10.930  1.00 42.71           C
ATOM    767  O   GLY A 262      23.770  18.935 -11.723  1.00 52.52           O
ATOM    768  H   GLY A 262      20.015  19.997  -9.907  1.00 33.69           H
ATOM    769  HA2 GLY A 262      21.290  18.391 -11.929  1.00 44.41           H
ATOM    770  HA3 GLY A 262      21.192  20.167 -11.878  1.00 44.41           H
ATOM    771  N   LYS A 263      23.219  19.871  -9.739  1.00 38.25           N
ATOM    772  CA  LYS A 263      24.515  19.849  -9.073  1.00 40.74           C
ATOM    773  C   LYS A 263      24.296  19.422  -7.621  1.00 34.80           C
ATOM    774  O   LYS A 263      23.205  19.551  -7.065  1.00 34.68           O
ATOM    775  CB  LYS A 263      25.196  21.231  -9.123  1.00 34.26           C
ATOM    776  CG  LYS A 263      25.495  21.745 -10.540  1.00 57.05           C
ATOM    777  CD  LYS A 263      26.568  20.932 -11.294  1.00 68.50           C
ATOM    778  CE  LYS A 263      26.552  21.267 -12.793  1.00 71.70           C
ATOM    779  NZ  LYS A 263      27.733  20.720 -13.492  1.00 72.30           N1+
ATOM    780  H   LYS A 263      22.440  20.180  -9.174  1.00 45.59           H
ATOM    781  HA  LYS A 263      25.162  19.106  -9.541  1.00 48.58           H
ATOM    782  HB2 LYS A 263      24.573  21.964  -8.608  1.00 40.80           H
ATOM    783  HB3 LYS A 263      26.142  21.162  -8.586  1.00 40.80           H
ATOM    784  HG2 LYS A 263      24.574  21.781 -11.122  1.00 68.15           H
ATOM    785  HG3 LYS A 263      25.861  22.768 -10.444  1.00 68.15           H
ATOM    786  HD2 LYS A 263      27.549  21.164 -10.878  1.00 81.88           H
ATOM    787  HD3 LYS A 263      26.388  19.863 -11.177  1.00 81.88           H
ATOM    788  HE2 LYS A 263      25.649  20.843 -13.237  1.00 85.72           H
ATOM    789  HE3 LYS A 263      26.520  22.351 -12.920  1.00 85.72           H
ATOM    790  HZ1 LYS A 263      27.695  20.966 -14.471  1.00 86.45           H
ATOM    791  HZ2 LYS A 263      28.574  21.096 -13.077  1.00 86.45           H
ATOM    792  HZ3 LYS A 263      27.742  19.712 -13.398  1.00 86.45           H
ATOM    793  N   VAL A 264      25.350  18.875  -7.031  1.00 22.78           N
ATOM    794  CA  VAL A 264      25.369  18.454  -5.648  1.00 25.87           C
ATOM    795  C   VAL A 264      25.605  19.684  -4.759  1.00 23.53           C
ATOM    796  O   VAL A 264      26.620  20.370  -4.879  1.00 22.16           O
ATOM    797  CB  VAL A 264      26.408  17.324  -5.464  1.00 17.82           C
ATOM    798  CG1 VAL A 264      26.335  16.830  -4.017  1.00 24.18           C
ATOM    799  CG2 VAL A 264      26.133  16.135  -6.401  1.00 22.67           C
ATOM    800  H   VAL A 264      26.199  18.750  -7.564  1.00 27.02           H
ATOM    801  HA  VAL A 264      24.392  18.037  -5.402  1.00 30.73           H
ATOM    802  HB  VAL A 264      27.401  17.727  -5.665  1.00 21.07           H
ATOM    803 HG11 VAL A 264      26.941  15.936  -3.889  1.00 28.70           H
ATOM    804 HG12 VAL A 264      26.698  17.603  -3.339  1.00 28.70           H
ATOM    805 HG13 VAL A 264      25.303  16.588  -3.761  1.00 28.70           H
ATOM    806 HG21 VAL A 264      26.802  15.310  -6.165  1.00 26.89           H
ATOM    807 HG22 VAL A 264      25.101  15.807  -6.299  1.00 26.89           H
ATOM    808 HG23 VAL A 264      26.300  16.422  -7.435  1.00 26.89           H
ATOM    809  N   ASP A 265      24.673  19.950  -3.844  1.00 18.14           N
ATOM    810  CA  ASP A 265      24.880  20.892  -2.753  1.00 18.40           C
ATOM    811  C   ASP A 265      25.854  20.235  -1.755  1.00 18.69           C
ATOM    812  O   ASP A 265      25.533  19.263  -1.074  1.00 18.43           O
ATOM    813  CB  ASP A 265      23.535  21.286  -2.137  1.00 20.95           C
ATOM    814  CG  ASP A 265      23.762  22.354  -1.067  1.00 19.53           C
ATOM    815  OD1 ASP A 265      23.996  21.977   0.096  1.00 17.48           O
ATOM    816  OD2 ASP A 265      23.744  23.547  -1.431  1.00 35.96           O1-
ATOM    817  H   ASP A 265      23.857  19.362  -3.800  1.00 21.46           H
ATOM    818  HA  ASP A 265      25.329  21.796  -3.157  1.00 21.76           H
ATOM    819  HB2 ASP A 265      22.909  21.690  -2.930  1.00 24.83           H
ATOM    820  HB3 ASP A 265      23.090  20.395  -1.695  1.00 24.83           H
ATOM    821  N   LEU A 266      27.079  20.748  -1.676  1.00 17.12           N
ATOM    822  CA  LEU A 266      28.134  20.140  -0.875  1.00 20.90           C
ATOM    823  C   LEU A 266      27.830  20.140   0.629  1.00 16.53           C
ATOM    824  O   LEU A 266      28.167  19.177   1.307  1.00 20.25           O
ATOM    825  CB  LEU A 266      29.473  20.819  -1.175  1.00 28.87           C
ATOM    826  CG  LEU A 266      29.956  20.692  -2.634  1.00 20.90           C
ATOM    827  CD1 LEU A 266      31.432  21.101  -2.653  1.00 36.53           C
ATOM    828  CD2 LEU A 266      29.835  19.289  -3.257  1.00 29.41           C
ATOM    829  H   LEU A 266      27.314  21.550  -2.239  1.00 20.22           H
ATOM    830  HA  LEU A 266      28.218  19.098  -1.176  1.00 24.77           H
ATOM    831  HB2 LEU A 266      29.402  21.877  -0.916  1.00 34.33           H
ATOM    832  HB3 LEU A 266      30.216  20.359  -0.519  1.00 34.33           H
ATOM    833  HG  LEU A 266      29.402  21.396  -3.255  1.00 24.77           H
ATOM    834 HD11 LEU A 266      31.799  21.106  -3.679  1.00 43.52           H
ATOM    835 HD12 LEU A 266      31.543  22.102  -2.234  1.00 43.52           H
ATOM    836 HD13 LEU A 266      32.020  20.398  -2.062  1.00 43.52           H
ATOM    837 HD21 LEU A 266      30.282  19.290  -4.253  1.00 34.98           H
ATOM    838 HD22 LEU A 266      30.346  18.558  -2.631  1.00 34.98           H
ATOM    839 HD23 LEU A 266      28.787  19.008  -3.366  1.00 34.98           H
ATOM    840  N   GLU A 267      27.184  21.185   1.154  1.00 16.56           N
ATOM    841  CA  GLU A 267      26.781  21.238   2.552  1.00 19.96           C
ATOM    842  C   GLU A 267      25.808  20.099   2.897  1.00 22.39           C
ATOM    843  O   GLU A 267      26.071  19.332   3.824  1.00 26.49           O
ATOM    844  CB  GLU A 267      26.177  22.614   2.883  1.00 21.29           C
ATOM    845  CG  GLU A 267      26.031  22.753   4.407  1.00 26.83           C
ATOM    846  CD  GLU A 267      25.191  23.947   4.863  1.00 33.56           C
ATOM    847  OE1 GLU A 267      24.550  24.579   3.997  1.00 30.09           O
ATOM    848  OE2 GLU A 267      25.206  24.190   6.090  1.00 27.78           O1-
ATOM    849  H   GLU A 267      26.875  21.929   0.544  1.00 19.56           H
ATOM    850  HA  GLU A 267      27.680  21.116   3.157  1.00 23.64           H
ATOM    851  HB2 GLU A 267      26.837  23.402   2.518  1.00 25.23           H
ATOM    852  HB3 GLU A 267      25.209  22.722   2.395  1.00 25.23           H
ATOM    853  HG2 GLU A 267      25.569  21.864   4.836  1.00 31.88           H
ATOM    854  HG3 GLU A 267      27.011  22.808   4.881  1.00 31.88           H
ATOM    855  N   ALA A 268      24.699  19.974   2.159  1.00 17.89           N
ATOM    856  CA  ALA A 268      23.729  18.900   2.340  1.00 23.91           C
ATOM    857  C   ALA A 268      24.409  17.540   2.207  1.00 17.66           C
ATOM    858  O   ALA A 268      24.207  16.669   3.045  1.00 18.50           O
ATOM    859  CB  ALA A 268      22.581  19.064   1.339  1.00 16.82           C
ATOM    860  H   ALA A 268      24.525  20.642   1.418  1.00 21.15           H
ATOM    861  HA  ALA A 268      23.317  18.974   3.346  1.00 28.38           H
ATOM    862  HB1 ALA A 268      21.865  18.253   1.462  1.00 19.87           H
ATOM    863  HB2 ALA A 268      22.078  20.017   1.498  1.00 19.87           H
ATOM    864  HB3 ALA A 268      22.978  19.059   0.327  1.00 19.87           H
ATOM    865  N   PHE A 269      25.257  17.391   1.187  1.00 19.87           N
ATOM    866  CA  PHE A 269      25.952  16.135   0.882  1.00 21.09           C
ATOM    867  C   PHE A 269      26.779  15.689   2.101  1.00 23.46           C
ATOM    868  O   PHE A 269      26.709  14.545   2.515  1.00 18.11           O
ATOM    869  CB  PHE A 269      26.875  16.291  -0.344  1.00 17.42           C
ATOM    870  CG  PHE A 269      27.717  15.085  -0.641  1.00 17.10           C
ATOM    871  CD1 PHE A 269      27.146  13.992  -1.307  1.00 20.02           C
ATOM    872  CD2 PHE A 269      29.084  15.065  -0.298  1.00 18.09           C
ATOM    873  CE1 PHE A 269      27.938  12.883  -1.624  1.00 23.86           C
ATOM    874  CE2 PHE A 269      29.864  13.949  -0.603  1.00 19.86           C
ATOM    875  CZ  PHE A 269      29.290  12.859  -1.270  1.00 20.70           C
ATOM    876  H   PHE A 269      25.407  18.180   0.599  1.00 23.53           H
ATOM    877  HA  PHE A 269      25.196  15.325   0.639  1.00 24.99           H
ATOM    878  HB2 PHE A 269      26.207  16.491  -1.217  1.00 20.59           H
ATOM    879  HB3 PHE A 269      27.520  17.183  -0.237  1.00 20.59           H
ATOM    880  HD1 PHE A 269      26.087  14.015  -1.579  1.00 23.71           H
ATOM    881  HD2 PHE A 269      29.531  15.925   0.190  1.00 21.40           H
ATOM    882  HE1 PHE A 269      27.497  12.036  -2.156  1.00 28.31           H
ATOM    883  HE2 PHE A 269      30.915  13.913  -0.333  1.00 23.52           H
ATOM    884  HZ  PHE A 269      29.901  11.994  -1.516  1.00 24.53           H
ATOM    885  N   SER A 270      27.501  16.655   2.701  1.00 19.82           N
ATOM    886  CA  SER A 270      28.317  16.427   3.888  1.00 21.28           C
ATOM    887  C   SER A 270      27.516  15.986   5.115  1.00 14.23           C
ATOM    888  O   SER A 270      28.030  15.159   5.867  1.00 19.05           O
ATOM    889  CB  SER A 270      29.237  17.616   4.192  1.00 20.87           C
ATOM    890  OG  SER A 270      28.586  18.679   4.841  1.00 28.95           O
ATOM    891  H   SER A 270      27.484  17.587   2.309  1.00 23.47           H
ATOM    892  HA  SER A 270      28.979  15.602   3.628  1.00 25.22           H
ATOM    893  HB2 SER A 270      30.050  17.273   4.832  1.00 24.73           H
ATOM    894  HB3 SER A 270      29.659  17.985   3.256  1.00 24.73           H
ATOM    895  HG  SER A 270      27.912  19.037   4.252  1.00 34.43           H
ATOM    896  N   HIS A 271      26.299  16.510   5.332  1.00 17.54           N
ATOM    897  CA  HIS A 271      25.402  16.026   6.390  1.00 21.41           C
ATOM    898  C   HIS A 271      24.942  14.589   6.176  1.00 21.45           C
ATOM    899  O   HIS A 271      24.814  13.818   7.128  1.00 22.10           O
ATOM    900  CB  HIS A 271      24.175  16.925   6.548  1.00 16.71           C
ATOM    901  CG  HIS A 271      24.484  18.206   7.252  1.00 24.74           C
ATOM    902  ND1 HIS A 271      24.913  19.377   6.682  1.00 27.29           N
ATOM    903  CD2 HIS A 271      24.403  18.407   8.597  1.00 20.80           C
ATOM    904  CE1 HIS A 271      25.073  20.268   7.667  1.00 23.64           C
ATOM    905  NE2 HIS A 271      24.779  19.720   8.855  1.00 21.67           N
ATOM    906  H   HIS A 271      25.936  17.199   4.688  1.00 20.74           H
ATOM    907  HA  HIS A 271      25.949  16.047   7.333  1.00 25.38           H
ATOM    908  HB2 HIS A 271      23.427  16.395   7.144  1.00 19.74           H
ATOM    909  HB3 HIS A 271      23.746  17.141   5.571  1.00 19.74           H
ATOM    910  HD1 HIS A 271      25.066  19.544   5.697  1.00 32.44           H
ATOM    911  HD2 HIS A 271      24.080  17.683   9.331  1.00 24.65           H
ATOM    912  HE1 HIS A 271      25.375  21.297   7.521  1.00 28.05           H
ATOM    913  N   PHE A 272      24.678  14.249   4.920  1.00 16.81           N
ATOM    914  CA  PHE A 272      24.289  12.909   4.530  1.00 13.79           C
ATOM    915  C   PHE A 272      25.437  11.912   4.760  1.00 15.74           C
ATOM    916  O   PHE A 272      25.255  10.858   5.371  1.00 19.46           O
ATOM    917  CB  PHE A 272      23.855  12.882   3.057  1.00 18.80           C
ATOM    918  CG  PHE A 272      22.524  13.561   2.902  1.00 14.73           C
ATOM    919  CD1 PHE A 272      21.498  13.289   3.811  1.00 20.35           C
ATOM    920  CD2 PHE A 272      22.305  14.488   1.878  1.00 16.70           C
ATOM    921  CE1 PHE A 272      20.261  13.917   3.670  1.00 20.79           C
ATOM    922  CE2 PHE A 272      21.096  15.179   1.810  1.00 13.47           C
ATOM    923  CZ  PHE A 272      20.066  14.918   2.719  1.00 14.78           C
ATOM    924  H   PHE A 272      24.805  14.941   4.211  1.00 19.86           H
ATOM    925  HA  PHE A 272      23.448  12.526   5.185  1.00 16.24           H
ATOM    926  HB2 PHE A 272      24.631  13.381   2.425  1.00 22.25           H
ATOM    927  HB3 PHE A 272      23.812  11.835   2.667  1.00 22.25           H
ATOM    928  HD1 PHE A 272      21.646  12.567   4.615  1.00 24.11           H
ATOM    929  HD2 PHE A 272      23.098  14.705   1.158  1.00 19.72           H
ATOM    930  HE1 PHE A 272      19.470  13.553   4.306  1.00 24.64           H
ATOM    931  HE2 PHE A 272      20.980  15.938   1.038  1.00 15.85           H
ATOM    932  HZ  PHE A 272      19.130  15.469   2.674  1.00 17.43           H
ATOM    933  N   THR A 273      26.680  12.253   4.278  1.00 14.58           N
ATOM    934  CA  THR A 273      27.779  11.270   4.360  1.00 21.22           C
ATOM    935  C   THR A 273      28.202  11.025   5.828  1.00 18.55           C
ATOM    936  O   THR A 273      28.807  10.023   6.128  1.00 19.40           O
ATOM    937  CB  THR A 273      29.003  11.696   3.501  1.00 19.96           C
ATOM    938  OG1 THR A 273      29.569  12.925   3.982  1.00 11.60           O
ATOM    939  CG2 THR A 273      28.651  11.816   2.026  1.00 17.41           C
ATOM    940  H   THR A 273      26.882  13.195   3.925  1.00 17.18           H
ATOM    941  HA  THR A 273      27.408  10.281   3.954  1.00 25.15           H
ATOM    942  HB  THR A 273      29.808  10.952   3.693  1.00 23.64           H
ATOM    943  HG1 THR A 273      30.329  13.036   3.642  1.00 13.60           H
ATOM    944 HG21 THR A 273      29.519  12.123   1.427  1.00 20.58           H
ATOM    945 HG22 THR A 273      28.258  10.885   1.600  1.00 20.58           H
ATOM    946 HG23 THR A 273      27.868  12.577   1.853  1.00 20.58           H
ATOM    947  N   LYS A 274      27.825  11.948   6.728  1.00 18.55           N
ATOM    948  CA  LYS A 274      28.027  11.877   8.178  1.00 30.13           C
ATOM    949  C   LYS A 274      27.218  10.758   8.844  1.00 22.54           C
ATOM    950  O   LYS A 274      27.640  10.259   9.879  1.00 27.20           O
ATOM    951  CB  LYS A 274      27.711  13.254   8.798  1.00 25.53           C
ATOM    952  CG  LYS A 274      28.785  13.728   9.782  1.00 37.64           C
ATOM    953  CD  LYS A 274      28.771  15.260   9.921  1.00 51.47           C
ATOM    954  CE  LYS A 274      29.481  15.696  11.208  1.00 61.67           C
ATOM    955  NZ  LYS A 274      30.202  16.966  11.016  1.00 55.36           N1+
ATOM    956  H   LYS A 274      27.337  12.761   6.376  1.00 21.95           H
ATOM    957  HA  LYS A 274      29.082  11.654   8.328  1.00 35.84           H
ATOM    958  HB2 LYS A 274      27.636  14.004   8.014  1.00 30.32           H
ATOM    959  HB3 LYS A 274      26.741  13.215   9.296  1.00 30.32           H
ATOM    960  HG2 LYS A 274      28.674  13.221  10.742  1.00 44.85           H
ATOM    961  HG3 LYS A 274      29.759  13.471   9.364  1.00 44.85           H
ATOM    962  HD2 LYS A 274      29.266  15.700   9.052  1.00 61.45           H
ATOM    963  HD3 LYS A 274      27.740  15.617   9.946  1.00 61.45           H
ATOM    964  HE2 LYS A 274      28.736  15.822  11.996  1.00 73.70           H
ATOM    965  HE3 LYS A 274      30.182  14.919  11.519  1.00 73.70           H
ATOM    966  HZ1 LYS A 274      30.649  17.244  11.877  1.00 66.11           H
ATOM    967  HZ2 LYS A 274      30.898  16.844  10.294  1.00 66.11           H
ATOM    968  HZ3 LYS A 274      29.550  17.682  10.722  1.00 66.11           H
ATOM    969  N   ILE A 275      26.074  10.367   8.262  1.00 23.72           N
ATOM    970  CA  ILE A 275      25.229   9.296   8.773  1.00 20.45           C
ATOM    971  C   ILE A 275      25.287   8.029   7.861  1.00 27.11           C
ATOM    972  O   ILE A 275      24.675   6.992   8.114  1.00 15.82           O
ATOM    973  CB  ILE A 275      23.748   9.733   8.973  1.00 19.63           C
ATOM    974  CG1 ILE A 275      23.046  10.030   7.638  1.00 17.82           C
ATOM    975  CG2 ILE A 275      23.691  10.933   9.922  1.00 23.76           C
ATOM    976  CD1 ILE A 275      21.528  10.142   7.769  1.00 16.21           C
ATOM    977  H   ILE A 275      25.762  10.876   7.454  1.00 28.15           H
ATOM    978  HA  ILE A 275      25.599   8.943   9.775  1.00 24.23           H
ATOM    979  HB  ILE A 275      23.227   8.872   9.464  1.00 23.24           H
ATOM    980 HG12 ILE A 275      23.463  10.955   7.188  1.00 21.07           H
ATOM    981 HG13 ILE A 275      23.282   9.233   6.903  1.00 21.07           H
ATOM    982 HG21 ILE A 275      22.654  11.228  10.116  1.00 28.19           H
ATOM    983 HG22 ILE A 275      24.157  10.717  10.888  1.00 28.19           H
ATOM    984 HG23 ILE A 275      24.193  11.811   9.495  1.00 28.19           H
ATOM    985 HD11 ILE A 275      21.072  10.421   6.813  1.00 19.14           H
ATOM    986 HD12 ILE A 275      21.077   9.193   8.080  1.00 19.14           H
ATOM    987 HD13 ILE A 275      21.237  10.906   8.497  1.00 19.14           H
ATOM    988  N   ILE A 276      26.138   8.032   6.765  1.00 18.66           N
ATOM    989  CA  ILE A 276      26.014   6.945   5.790  1.00 16.33           C
ATOM    990  C   ILE A 276      26.840   5.701   6.187  1.00 15.49           C
ATOM    991  O   ILE A 276      26.531   4.604   5.753  1.00 18.14           O
ATOM    992  CB  ILE A 276      26.329   7.480   4.357  1.00 13.18           C
ATOM    993  CG1 ILE A 276      25.561   6.601   3.348  1.00 12.59           C
ATOM    994  CG2 ILE A 276      27.820   7.487   4.060  1.00 18.98           C
ATOM    995  CD1 ILE A 276      25.086   7.392   2.151  1.00 16.84           C
ATOM    996  H   ILE A 276      26.573   8.906   6.446  1.00 22.08           H
ATOM    997  HA  ILE A 276      24.934   6.584   5.793  1.00 19.28           H
ATOM    998  HB  ILE A 276      25.949   8.536   4.295  1.00 15.51           H
ATOM    999 HG12 ILE A 276      26.198   5.752   3.030  1.00 14.79           H
ATOM   1000 HG13 ILE A 276      24.684   6.122   3.838  1.00 14.79           H
ATOM   1001 HG21 ILE A 276      28.019   7.919   3.071  1.00 22.46           H
ATOM   1002 HG22 ILE A 276      28.371   8.077   4.812  1.00 22.46           H
ATOM   1003 HG23 ILE A 276      28.246   6.478   4.044  1.00 22.46           H
ATOM   1004 HD11 ILE A 276      24.729   6.725   1.355  1.00 19.90           H
ATOM   1005 HD12 ILE A 276      24.240   8.055   2.418  1.00 19.90           H
ATOM   1006 HD13 ILE A 276      25.875   8.029   1.725  1.00 19.90           H
ATOM   1007  N   THR A 277      27.884   5.878   7.015  1.00 20.72           N
ATOM   1008  CA  THR A 277      28.662   4.765   7.555  1.00 15.96           C
ATOM   1009  C   THR A 277      27.780   3.903   8.431  1.00 17.28           C
ATOM   1010  O   THR A 277      27.642   2.744   8.080  1.00 12.39           O
ATOM   1011  CB  THR A 277      29.937   5.203   8.281  1.00 14.74           C
ATOM   1012  OG1 THR A 277      30.762   5.785   7.306  1.00 18.73           O
ATOM   1013  CG2 THR A 277      30.693   4.024   8.937  1.00 18.73           C
ATOM   1014  H   THR A 277      28.098   6.811   7.345  1.00 24.54           H
ATOM   1015  HA  THR A 277      28.976   4.167   6.697  1.00 18.84           H
ATOM   1016  HB  THR A 277      29.713   5.944   9.047  1.00 17.38           H
ATOM   1017  HG1 THR A 277      30.265   6.517   6.923  1.00 22.16           H
ATOM   1018 HG21 THR A 277      31.638   4.383   9.341  1.00 22.16           H
ATOM   1019 HG22 THR A 277      30.126   3.573   9.755  1.00 22.16           H
ATOM   1020 HG23 THR A 277      30.906   3.263   8.187  1.00 22.16           H
ATOM   1021  N   PRO A 278      27.130   4.419   9.490  1.00 15.37           N
ATOM   1022  CA  PRO A 278      26.208   3.584  10.234  1.00 17.23           C
ATOM   1023  C   PRO A 278      25.089   2.982   9.368  1.00 21.12           C
ATOM   1024  O   PRO A 278      24.671   1.859   9.622  1.00 18.82           O
ATOM   1025  CB  PRO A 278      25.597   4.494  11.302  1.00 19.20           C
ATOM   1026  CG  PRO A 278      26.081   5.911  11.001  1.00 17.16           C
ATOM   1027  CD  PRO A 278      27.250   5.761  10.053  1.00 12.82           C
ATOM   1028  HA  PRO A 278      26.770   2.802  10.741  1.00 20.36           H
ATOM   1029  HB2 PRO A 278      24.508   4.449  11.360  1.00 22.73           H
ATOM   1030  HB3 PRO A 278      26.029   4.175  12.249  1.00 22.73           H
ATOM   1031  HG2 PRO A 278      25.280   6.464  10.517  1.00 20.28           H
ATOM   1032  HG3 PRO A 278      26.385   6.427  11.908  1.00 20.28           H
ATOM   1033  HD2 PRO A 278      27.183   6.554   9.312  1.00 15.08           H
ATOM   1034  HD3 PRO A 278      28.173   5.830  10.622  1.00 15.08           H
ATOM   1035  N   ALA A 279      24.610   3.703   8.352  1.00 19.15           N
ATOM   1036  CA  ALA A 279      23.476   3.249   7.538  1.00 25.28           C
ATOM   1037  C   ALA A 279      23.863   1.957   6.788  1.00 13.03           C
ATOM   1038  O   ALA A 279      23.159   0.969   6.796  1.00 18.00           O
ATOM   1039  CB  ALA A 279      23.059   4.319   6.519  1.00 16.21           C
ATOM   1040  H   ALA A 279      25.001   4.605   8.167  1.00 22.66           H
ATOM   1041  HA  ALA A 279      22.592   3.010   8.194  1.00 30.03           H
ATOM   1042  HB1 ALA A 279      22.400   3.913   5.743  1.00 19.13           H
ATOM   1043  HB2 ALA A 279      22.495   5.119   7.028  1.00 19.13           H
ATOM   1044  HB3 ALA A 279      23.921   4.773   6.014  1.00 19.13           H
ATOM   1045  N   ILE A 280      25.056   1.995   6.183  1.00 16.15           N
ATOM   1046  CA  ILE A 280      25.668   0.870   5.495  1.00 24.12           C
ATOM   1047  C   ILE A 280      25.973  -0.266   6.477  1.00 19.01           C
ATOM   1048  O   ILE A 280      25.796  -1.418   6.080  1.00 15.75           O
ATOM   1049  CB  ILE A 280      26.929   1.308   4.710  1.00 12.15           C
ATOM   1050  CG1 ILE A 280      26.611   2.280   3.563  1.00 23.63           C
ATOM   1051  CG2 ILE A 280      27.698   0.102   4.159  1.00  8.96           C
ATOM   1052  CD1 ILE A 280      27.865   2.978   3.013  1.00 15.62           C
ATOM   1053  H   ILE A 280      25.574   2.860   6.211  1.00 19.07           H
ATOM   1054  HA  ILE A 280      24.942   0.500   4.770  1.00 28.63           H
ATOM   1055  HB  ILE A 280      27.580   1.821   5.418  1.00 14.27           H
ATOM   1056 HG12 ILE A 280      26.132   1.730   2.750  1.00 28.04           H
ATOM   1057 HG13 ILE A 280      25.906   3.045   3.890  1.00 28.04           H
ATOM   1058 HG21 ILE A 280      28.535   0.429   3.552  1.00 10.43           H
ATOM   1059 HG22 ILE A 280      28.096  -0.499   4.973  1.00 10.43           H
ATOM   1060 HG23 ILE A 280      27.043  -0.513   3.545  1.00 10.43           H
ATOM   1061 HD11 ILE A 280      27.559   3.838   2.416  1.00 18.42           H
ATOM   1062 HD12 ILE A 280      28.499   3.327   3.829  1.00 18.42           H
ATOM   1063 HD13 ILE A 280      28.425   2.300   2.369  1.00 18.42           H
ATOM   1064  N   THR A 281      26.471   0.006   7.704  1.00 23.14           N
ATOM   1065  CA  THR A 281      26.861  -1.103   8.595  1.00 26.06           C
ATOM   1066  C   THR A 281      25.638  -1.892   9.061  1.00 17.60           C
ATOM   1067  O   THR A 281      25.734  -3.097   9.271  1.00 21.49           O
ATOM   1068  CB  THR A 281      27.785  -0.741   9.739  1.00 28.98           C
ATOM   1069  OG1 THR A 281      27.308  -0.673  11.030  1.00 30.50           O
ATOM   1070  CG2 THR A 281      28.745   0.421   9.532  1.00 17.71           C
ATOM   1071  H   THR A 281      26.628   0.958   7.999  1.00 27.45           H
ATOM   1072  HA  THR A 281      27.399  -1.804   7.955  1.00 30.95           H
ATOM   1073  HB  THR A 281      28.503  -1.557   9.814  1.00 34.47           H
ATOM   1074  HG1 THR A 281      27.593  -1.425  11.559  1.00 36.28           H
ATOM   1075 HG21 THR A 281      29.626   0.359  10.173  1.00 20.94           H
ATOM   1076 HG22 THR A 281      29.047   0.485   8.501  1.00 20.94           H
ATOM   1077 HG23 THR A 281      28.188   1.299   9.842  1.00 20.94           H
ATOM   1078  N   ARG A 282      24.501  -1.220   9.213  1.00 14.59           N
ATOM   1079  CA  ARG A 282      23.229  -1.844   9.511  1.00 16.01           C
ATOM   1080  C   ARG A 282      22.775  -2.822   8.434  1.00 17.25           C
ATOM   1081  O   ARG A 282      22.234  -3.877   8.752  1.00 15.03           O
ATOM   1082  CB  ARG A 282      22.173  -0.758   9.731  1.00 16.96           C
ATOM   1083  CG  ARG A 282      22.414  -0.094  11.090  1.00 24.68           C
ATOM   1084  CD  ARG A 282      21.180   0.631  11.616  1.00 40.42           C
ATOM   1085  NE  ARG A 282      21.206   2.073  11.413  1.00 37.14           N
ATOM   1086  CZ  ARG A 282      20.088   2.797  11.553  1.00 45.89           C
ATOM   1087  NH1 ARG A 282      18.891   2.380  11.118  1.00 42.02           N
ATOM   1088  NH2 ARG A 282      20.188   3.970  12.159  1.00 46.89           N1+
ATOM   1089  H   ARG A 282      24.507  -0.223   9.046  1.00 17.20           H
ATOM   1090  HA  ARG A 282      23.340  -2.423  10.427  1.00 18.89           H
ATOM   1091  HB2 ARG A 282      22.189  -0.024   8.927  1.00 20.04           H
ATOM   1092  HB3 ARG A 282      21.196  -1.233   9.738  1.00 20.04           H
ATOM   1093  HG2 ARG A 282      22.612  -0.878  11.814  1.00 29.30           H
ATOM   1094  HG3 ARG A 282      23.279   0.559  11.067  1.00 29.30           H
ATOM   1095  HD2 ARG A 282      20.285   0.244  11.151  1.00 48.19           H
ATOM   1096  HD3 ARG A 282      21.129   0.435  12.688  1.00 48.19           H
ATOM   1097  HE  ARG A 282      22.054   2.513  11.730  1.00 44.26           H
ATOM   1098 HH11 ARG A 282      18.815   1.499  10.629  1.00 50.11           H
ATOM   1099 HH12 ARG A 282      18.069   2.949  11.234  1.00 50.11           H
ATOM   1100 HH21 ARG A 282      21.078   4.320  12.472  1.00 55.96           H
ATOM   1101 HH22 ARG A 282      19.367   4.541  12.279  1.00 55.96           H
ATOM   1102  N   VAL A 283      22.996  -2.482   7.169  1.00 14.51           N
ATOM   1103  CA  VAL A 283      22.642  -3.374   6.078  1.00 13.06           C
ATOM   1104  C   VAL A 283      23.554  -4.627   6.133  1.00 14.28           C
ATOM   1105  O   VAL A 283      23.091  -5.744   6.028  1.00 14.83           O
ATOM   1106  CB  VAL A 283      22.737  -2.712   4.671  1.00 12.59           C
ATOM   1107  CG1 VAL A 283      22.309  -3.760   3.638  1.00  9.37           C
ATOM   1108  CG2 VAL A 283      21.882  -1.441   4.577  1.00 12.44           C
ATOM   1109  H   VAL A 283      23.359  -1.572   6.979  1.00 17.10           H
ATOM   1110  HA  VAL A 283      21.581  -3.730   6.208  1.00 15.35           H
ATOM   1111  HB  VAL A 283      23.801  -2.422   4.474  1.00 14.80           H
ATOM   1112 HG11 VAL A 283      22.317  -3.355   2.625  1.00 10.93           H
ATOM   1113 HG12 VAL A 283      22.951  -4.651   3.653  1.00 10.93           H
ATOM   1114 HG13 VAL A 283      21.288  -4.109   3.838  1.00 10.93           H
ATOM   1115 HG21 VAL A 283      21.915  -1.022   3.567  1.00 14.61           H
ATOM   1116 HG22 VAL A 283      20.838  -1.615   4.842  1.00 14.61           H
ATOM   1117 HG23 VAL A 283      22.258  -0.653   5.254  1.00 14.61           H
ATOM   1118  N   VAL A 284      24.872  -4.388   6.309  1.00 13.45           N
ATOM   1119  CA  VAL A 284      25.876  -5.447   6.425  1.00 13.90           C
ATOM   1120  C   VAL A 284      25.542  -6.368   7.598  1.00 14.17           C
ATOM   1121  O   VAL A 284      25.629  -7.588   7.461  1.00 17.22           O
ATOM   1122  CB  VAL A 284      27.295  -4.871   6.559  1.00 20.68           C
ATOM   1123  CG1 VAL A 284      28.326  -5.978   6.859  1.00 17.94           C
ATOM   1124  CG2 VAL A 284      27.716  -4.135   5.275  1.00 14.83           C
ATOM   1125  H   VAL A 284      25.188  -3.432   6.391  1.00 15.82           H
ATOM   1126  HA  VAL A 284      25.851  -6.040   5.512  1.00 16.36           H
ATOM   1127  HB  VAL A 284      27.301  -4.169   7.391  1.00 24.50           H
ATOM   1128 HG11 VAL A 284      29.328  -5.555   6.860  1.00 21.22           H
ATOM   1129 HG12 VAL A 284      28.146  -6.399   7.845  1.00 21.22           H
ATOM   1130 HG13 VAL A 284      28.267  -6.767   6.107  1.00 21.22           H
ATOM   1131 HG21 VAL A 284      28.706  -3.698   5.400  1.00 17.49           H
ATOM   1132 HG22 VAL A 284      27.733  -4.825   4.433  1.00 17.49           H
ATOM   1133 HG23 VAL A 284      27.017  -3.333   5.053  1.00 17.49           H
ATOM   1134  N   ASP A 285      25.188  -5.789   8.743  1.00 15.29           N
ATOM   1135  CA  ASP A 285      24.842  -6.517   9.958  1.00 18.84           C
ATOM   1136  C   ASP A 285      23.540  -7.306   9.834  1.00 14.25           C
ATOM   1137  O   ASP A 285      23.425  -8.380  10.427  1.00 18.01           O
ATOM   1138  CB  ASP A 285      24.834  -5.587  11.183  1.00 17.48           C
ATOM   1139  CG  ASP A 285      26.216  -5.091  11.622  1.00 20.62           C
ATOM   1140  OD1 ASP A 285      27.245  -5.590  11.104  1.00 23.91           O
ATOM   1141  OD2 ASP A 285      26.217  -4.252  12.542  1.00 18.46           O1-
ATOM   1142  H   ASP A 285      25.185  -4.782   8.789  1.00 18.03           H
ATOM   1143  HA  ASP A 285      25.638  -7.249  10.115  1.00 22.30           H
ATOM   1144  HB2 ASP A 285      24.179  -4.729  11.017  1.00 20.66           H
ATOM   1145  HB3 ASP A 285      24.397  -6.100  12.038  1.00 20.66           H
ATOM   1146  N   PHE A 286      22.580  -6.775   9.076  1.00 16.41           N
ATOM   1147  CA  PHE A 286      21.366  -7.476   8.725  1.00 15.27           C
ATOM   1148  C   PHE A 286      21.706  -8.757   7.985  1.00  9.04           C
ATOM   1149  O   PHE A 286      21.213  -9.819   8.353  1.00 12.62           O
ATOM   1150  CB  PHE A 286      20.427  -6.606   7.886  1.00 12.64           C
ATOM   1151  CG  PHE A 286      19.312  -7.407   7.233  1.00  9.11           C
ATOM   1152  CD1 PHE A 286      18.302  -7.961   8.022  1.00 11.70           C
ATOM   1153  CD2 PHE A 286      19.314  -7.648   5.847  1.00 10.16           C
ATOM   1154  CE1 PHE A 286      17.303  -8.765   7.452  1.00 14.34           C
ATOM   1155  CE2 PHE A 286      18.310  -8.442   5.268  1.00  8.46           C
ATOM   1156  CZ  PHE A 286      17.309  -9.013   6.069  1.00 10.65           C
ATOM   1157  H   PHE A 286      22.733  -5.867   8.654  1.00 19.38           H
ATOM   1158  HA  PHE A 286      20.841  -7.735   9.645  1.00 18.01           H
ATOM   1159  HB2 PHE A 286      19.997  -5.831   8.515  1.00 14.86           H
ATOM   1160  HB3 PHE A 286      20.989  -6.108   7.103  1.00 14.86           H
ATOM   1161  HD1 PHE A 286      18.324  -7.787   9.077  1.00 13.73           H
ATOM   1162  HD2 PHE A 286      20.094  -7.225   5.227  1.00 11.87           H
ATOM   1163  HE1 PHE A 286      16.545  -9.210   8.079  1.00 16.89           H
ATOM   1164  HE2 PHE A 286      18.319  -8.632   4.205  1.00  9.83           H
ATOM   1165  HZ  PHE A 286      16.564  -9.654   5.625  1.00 12.47           H
ATOM   1166  N   ALA A 287      22.521  -8.636   6.940  1.00 10.49           N
ATOM   1167  CA  ALA A 287      22.906  -9.753   6.103  1.00 12.66           C
ATOM   1168  C   ALA A 287      23.699 -10.802   6.900  1.00 15.03           C
ATOM   1169  O   ALA A 287      23.451 -11.995   6.724  1.00 11.57           O
ATOM   1170  CB  ALA A 287      23.685  -9.219   4.908  1.00 11.60           C
ATOM   1171  H   ALA A 287      22.846  -7.716   6.671  1.00 12.27           H
ATOM   1172  HA  ALA A 287      22.000 -10.224   5.721  1.00 14.88           H
ATOM   1173  HB1 ALA A 287      23.956 -10.035   4.238  1.00 13.60           H
ATOM   1174  HB2 ALA A 287      23.079  -8.494   4.364  1.00 13.60           H
ATOM   1175  HB3 ALA A 287      24.589  -8.734   5.269  1.00 13.60           H
ATOM   1176  N   LYS A 288      24.613 -10.381   7.791  1.00 10.71           N
ATOM   1177  CA  LYS A 288      25.476 -11.308   8.547  1.00 22.96           C
ATOM   1178  C   LYS A 288      24.697 -12.122   9.587  1.00 10.90           C
ATOM   1179  O   LYS A 288      25.147 -13.189   9.969  1.00 19.15           O
ATOM   1180  CB  LYS A 288      26.679 -10.595   9.217  1.00 19.92           C
ATOM   1181  CG  LYS A 288      27.576  -9.837   8.227  1.00 23.96           C
ATOM   1182  CD  LYS A 288      29.051 -10.280   8.165  1.00 48.76           C
ATOM   1183  CE  LYS A 288      29.990  -9.080   7.957  1.00 52.45           C
ATOM   1184  NZ  LYS A 288      30.054  -8.219   9.160  1.00 48.15           N1+
ATOM   1185  H   LYS A 288      24.766  -9.388   7.898  1.00 12.53           H
ATOM   1186  HA  LYS A 288      25.887 -12.018   7.831  1.00 27.23           H
ATOM   1187  HB2 LYS A 288      26.296  -9.885   9.951  1.00 23.59           H
ATOM   1188  HB3 LYS A 288      27.273 -11.336   9.755  1.00 23.59           H
ATOM   1189  HG2 LYS A 288      27.164  -9.928   7.220  1.00 28.43           H
ATOM   1190  HG3 LYS A 288      27.538  -8.783   8.496  1.00 28.43           H
ATOM   1191  HD2 LYS A 288      29.337 -10.811   9.075  1.00 58.19           H
ATOM   1192  HD3 LYS A 288      29.174 -10.958   7.317  1.00 58.19           H
ATOM   1193  HE2 LYS A 288      30.989  -9.447   7.713  1.00 62.62           H
ATOM   1194  HE3 LYS A 288      29.628  -8.493   7.110  1.00 62.62           H
ATOM   1195  HZ1 LYS A 288      30.652  -7.425   8.977  1.00 57.46           H
ATOM   1196  HZ2 LYS A 288      29.128  -7.886   9.392  1.00 57.46           H
ATOM   1197  HZ3 LYS A 288      30.422  -8.748   9.938  1.00 57.46           H
ATOM   1198  N   LYS A 289      23.530 -11.633  10.023  1.00 15.85           N
ATOM   1199  CA  LYS A 289      22.582 -12.367  10.868  1.00 15.66           C
ATOM   1200  C   LYS A 289      21.744 -13.426  10.110  1.00 18.85           C
ATOM   1201  O   LYS A 289      21.003 -14.178  10.740  1.00 18.41           O
ATOM   1202  CB  LYS A 289      21.690 -11.354  11.620  1.00 12.31           C
ATOM   1203  CG  LYS A 289      22.522 -10.622  12.704  1.00 14.04           C
ATOM   1204  CD  LYS A 289      21.846  -9.347  13.254  1.00 27.43           C
ATOM   1205  CE  LYS A 289      22.655  -8.682  14.391  1.00 28.44           C
ATOM   1206  NZ  LYS A 289      22.671  -9.516  15.618  1.00 35.31           N1+
ATOM   1207  H   LYS A 289      23.236 -10.735   9.664  1.00 18.70           H
ATOM   1208  HA  LYS A 289      23.150 -12.924  11.614  1.00 18.48           H
ATOM   1209  HB2 LYS A 289      21.253 -10.646  10.919  1.00 14.46           H
ATOM   1210  HB3 LYS A 289      20.885 -11.896  12.121  1.00 14.46           H
ATOM   1211  HG2 LYS A 289      22.733 -11.316  13.518  1.00 16.53           H
ATOM   1212  HG3 LYS A 289      23.475 -10.320  12.275  1.00 16.53           H
ATOM   1213  HD2 LYS A 289      21.729  -8.624  12.446  1.00 32.60           H
ATOM   1214  HD3 LYS A 289      20.851  -9.596  13.618  1.00 32.60           H
ATOM   1215  HE2 LYS A 289      23.680  -8.536  14.044  1.00 33.81           H
ATOM   1216  HE3 LYS A 289      22.234  -7.702  14.619  1.00 33.81           H
ATOM   1217  HZ1 LYS A 289      23.084  -8.996  16.378  1.00 42.05           H
ATOM   1218  HZ2 LYS A 289      21.720  -9.775  15.859  1.00 42.05           H
ATOM   1219  HZ3 LYS A 289      23.203 -10.358  15.450  1.00 42.05           H
ATOM   1220  N   LEU A 290      21.809 -13.490   8.779  1.00 15.96           N
ATOM   1221  CA  LEU A 290      21.099 -14.510   8.021  1.00 14.07           C
ATOM   1222  C   LEU A 290      22.007 -15.725   7.915  1.00 14.61           C
ATOM   1223  O   LEU A 290      23.103 -15.630   7.356  1.00 19.05           O
ATOM   1224  CB  LEU A 290      20.629 -13.973   6.665  1.00 11.80           C
ATOM   1225  CG  LEU A 290      19.790 -12.681   6.792  1.00 18.22           C
ATOM   1226  CD1 LEU A 290      19.226 -12.272   5.419  1.00 13.32           C
ATOM   1227  CD2 LEU A 290      18.637 -12.771   7.801  1.00 15.80           C
ATOM   1228  H   LEU A 290      22.405 -12.847   8.275  1.00 18.83           H
ATOM   1229  HA  LEU A 290      20.190 -14.785   8.548  1.00 16.57           H
ATOM   1230  HB2 LEU A 290      21.487 -13.780   6.023  1.00 13.85           H
ATOM   1231  HB3 LEU A 290      20.024 -14.744   6.192  1.00 13.85           H
ATOM   1232  HG  LEU A 290      20.452 -11.881   7.115  1.00 21.55           H
ATOM   1233 HD11 LEU A 290      18.745 -11.298   5.484  1.00 15.67           H
ATOM   1234 HD12 LEU A 290      20.048 -12.215   4.716  1.00 15.67           H
ATOM   1235 HD13 LEU A 290      18.499 -13.003   5.067  1.00 15.67           H
ATOM   1236 HD21 LEU A 290      18.102 -11.823   7.818  1.00 18.65           H
ATOM   1237 HD22 LEU A 290      17.952 -13.570   7.524  1.00 18.65           H
ATOM   1238 HD23 LEU A 290      19.021 -12.941   8.805  1.00 18.65           H
ATOM   1239  N   PRO A 291      21.578 -16.891   8.422  1.00 17.14           N
ATOM   1240  CA  PRO A 291      22.399 -18.080   8.323  1.00 17.31           C
ATOM   1241  C   PRO A 291      22.726 -18.473   6.872  1.00 15.57           C
ATOM   1242  O   PRO A 291      23.865 -18.838   6.603  1.00 17.49           O
ATOM   1243  CB  PRO A 291      21.584 -19.175   9.030  1.00 15.99           C
ATOM   1244  CG  PRO A 291      20.770 -18.412  10.065  1.00 18.12           C
ATOM   1245  CD  PRO A 291      20.451 -17.114   9.322  1.00 20.78           C
ATOM   1246  HA  PRO A 291      23.304 -17.921   8.909  1.00 20.46           H
ATOM   1247  HB2 PRO A 291      20.883 -19.587   8.303  1.00 18.87           H
ATOM   1248  HB3 PRO A 291      22.184 -19.975   9.460  1.00 18.87           H
ATOM   1249  HG2 PRO A 291      19.842 -18.928  10.317  1.00 21.42           H
ATOM   1250  HG3 PRO A 291      21.373 -18.233  10.956  1.00 21.42           H
ATOM   1251  HD2 PRO A 291      19.529 -17.230   8.758  1.00 24.62           H
ATOM   1252  HD3 PRO A 291      20.364 -16.336  10.074  1.00 24.62           H
ATOM   1253  N   MET A 292      21.786 -18.329   5.927  1.00 18.00           N
ATOM   1254  CA  MET A 292      22.031 -18.601   4.499  1.00 18.53           C
ATOM   1255  C   MET A 292      23.149 -17.718   3.900  1.00 22.57           C
ATOM   1256  O   MET A 292      23.979 -18.205   3.124  1.00 13.35           O
ATOM   1257  CB  MET A 292      20.744 -18.436   3.689  1.00 14.01           C
ATOM   1258  CG  MET A 292      19.708 -19.511   4.011  1.00 21.98           C
ATOM   1259  SD  MET A 292      18.047 -19.067   3.461  1.00 21.57           S
ATOM   1260  CE  MET A 292      17.115 -20.590   3.888  1.00 13.49           C
ATOM   1261  H   MET A 292      20.871 -17.995   6.195  1.00 21.29           H
ATOM   1262  HA  MET A 292      22.350 -19.641   4.409  1.00 21.92           H
ATOM   1263  HB2 MET A 292      20.323 -17.456   3.912  1.00 16.50           H
ATOM   1264  HB3 MET A 292      20.977 -18.471   2.627  1.00 16.50           H
ATOM   1265  HG2 MET A 292      20.008 -20.444   3.535  1.00 26.07           H
ATOM   1266  HG3 MET A 292      19.680 -19.680   5.087  1.00 26.07           H
ATOM   1267  HE1 MET A 292      16.075 -20.482   3.574  1.00 15.87           H
ATOM   1268  HE2 MET A 292      17.550 -21.452   3.375  1.00 15.87           H
ATOM   1269  HE3 MET A 292      17.158 -20.757   4.965  1.00 15.87           H
ATOM   1270  N   PHE A 293      23.186 -16.430   4.273  1.00 12.75           N
ATOM   1271  CA  PHE A 293      24.235 -15.520   3.812  1.00 13.75           C
ATOM   1272  C   PHE A 293      25.599 -15.972   4.367  1.00 14.59           C
ATOM   1273  O   PHE A 293      26.609 -15.854   3.677  1.00 12.85           O
ATOM   1274  CB  PHE A 293      23.847 -14.079   4.199  1.00 11.15           C
ATOM   1275  CG  PHE A 293      24.826 -13.007   3.756  1.00 13.27           C
ATOM   1276  CD1 PHE A 293      24.770 -12.497   2.441  1.00 14.09           C
ATOM   1277  CD2 PHE A 293      25.825 -12.544   4.633  1.00 14.16           C
ATOM   1278  CE1 PHE A 293      25.708 -11.540   2.005  1.00 10.30           C
ATOM   1279  CE2 PHE A 293      26.775 -11.602   4.197  1.00  9.96           C
ATOM   1280  CZ  PHE A 293      26.717 -11.103   2.883  1.00 11.04           C
ATOM   1281  H   PHE A 293      22.517 -16.088   4.948  1.00 14.98           H
ATOM   1282  HA  PHE A 293      24.294 -15.567   2.723  1.00 16.19           H
ATOM   1283  HB2 PHE A 293      22.867 -13.857   3.774  1.00 13.07           H
ATOM   1284  HB3 PHE A 293      23.762 -14.037   5.280  1.00 13.07           H
ATOM   1285  HD1 PHE A 293      24.016 -12.859   1.755  1.00 16.59           H
ATOM   1286  HD2 PHE A 293      25.878 -12.926   5.640  1.00 16.67           H
ATOM   1287  HE1 PHE A 293      25.677 -11.165   0.992  1.00 12.05           H
ATOM   1288  HE2 PHE A 293      27.546 -11.259   4.870  1.00 11.64           H
ATOM   1289  HZ  PHE A 293      27.453 -10.398   2.540  1.00 12.94           H
ATOM   1290  N   CYS A 294      25.633 -16.510   5.593  1.00 16.28           N
ATOM   1291  CA  CYS A 294      26.861 -17.005   6.226  1.00 18.23           C
ATOM   1292  C   CYS A 294      27.393 -18.325   5.607  1.00 17.95           C
ATOM   1293  O   CYS A 294      28.505 -18.729   5.912  1.00 17.92           O
ATOM   1294  CB  CYS A 294      26.654 -17.156   7.744  1.00 18.05           C
ATOM   1295  SG  CYS A 294      26.387 -15.548   8.539  1.00 15.42           S
ATOM   1296  H   CYS A 294      24.765 -16.632   6.096  1.00 19.22           H
ATOM   1297  HA  CYS A 294      27.624 -16.239   6.087  1.00 21.57           H
ATOM   1298  HB2 CYS A 294      25.807 -17.810   7.944  1.00 21.34           H
ATOM   1299  HB3 CYS A 294      27.543 -17.613   8.177  1.00 21.34           H
ATOM   1300  HG  CYS A 294      25.110 -15.405   8.163  1.00 18.19           H
ATOM   1301  N   GLU A 295      26.620 -19.013   4.762  1.00 18.25           N
ATOM   1302  CA  GLU A 295      27.072 -20.186   4.001  1.00 16.62           C
ATOM   1303  C   GLU A 295      27.789 -19.771   2.705  1.00 17.70           C
ATOM   1304  O   GLU A 295      28.390 -20.610   2.042  1.00 19.98           O
ATOM   1305  CB  GLU A 295      25.863 -21.093   3.663  1.00 14.79           C
ATOM   1306  CG  GLU A 295      25.043 -21.525   4.893  1.00 18.11           C
ATOM   1307  CD  GLU A 295      23.988 -22.625   4.656  1.00 21.93           C
ATOM   1308  OE1 GLU A 295      23.541 -22.806   3.501  1.00 27.65           O
ATOM   1309  OE2 GLU A 295      23.616 -23.295   5.643  1.00 24.25           O1-
ATOM   1310  H   GLU A 295      25.688 -18.670   4.574  1.00 21.59           H
ATOM   1311  HA  GLU A 295      27.769 -20.762   4.608  1.00 19.63           H
ATOM   1312  HB2 GLU A 295      25.212 -20.540   2.994  1.00 17.43           H
ATOM   1313  HB3 GLU A 295      26.213 -21.980   3.133  1.00 17.43           H
ATOM   1314  HG2 GLU A 295      25.689 -21.791   5.731  1.00 21.42           H
ATOM   1315  HG3 GLU A 295      24.479 -20.662   5.219  1.00 21.42           H
ATOM   1316  N   LEU A 296      27.685 -18.508   2.275  1.00 12.12           N
ATOM   1317  CA  LEU A 296      28.325 -18.112   1.038  1.00 16.52           C
ATOM   1318  C   LEU A 296      29.805 -17.802   1.280  1.00 12.69           C
ATOM   1319  O   LEU A 296      30.165 -17.301   2.344  1.00 15.12           O
ATOM   1320  CB  LEU A 296      27.581 -16.942   0.397  1.00 15.67           C
ATOM   1321  CG  LEU A 296      26.185 -17.338  -0.122  1.00 14.95           C
ATOM   1322  CD1 LEU A 296      25.410 -16.064  -0.454  1.00 15.16           C
ATOM   1323  CD2 LEU A 296      26.243 -18.268  -1.348  1.00 14.37           C
ATOM   1324  H   LEU A 296      27.201 -17.810   2.819  1.00 14.23           H
ATOM   1325  HA  LEU A 296      28.251 -18.948   0.352  1.00 19.52           H
ATOM   1326  HB2 LEU A 296      27.482 -16.157   1.148  1.00 18.49           H
ATOM   1327  HB3 LEU A 296      28.170 -16.543  -0.429  1.00 18.49           H
ATOM   1328  HG  LEU A 296      25.639 -17.861   0.663  1.00 17.62           H
ATOM   1329 HD11 LEU A 296      24.368 -16.318  -0.642  1.00 17.88           H
ATOM   1330 HD12 LEU A 296      25.448 -15.368   0.385  1.00 17.88           H
ATOM   1331 HD13 LEU A 296      25.846 -15.597  -1.336  1.00 17.88           H
ATOM   1332 HD21 LEU A 296      25.232 -18.526  -1.660  1.00 16.93           H
ATOM   1333 HD22 LEU A 296      26.761 -17.775  -2.173  1.00 16.93           H
ATOM   1334 HD23 LEU A 296      26.755 -19.196  -1.111  1.00 16.93           H
ATOM   1335  N   PRO A 297      30.656 -18.032   0.269  1.00 11.40           N
ATOM   1336  CA  PRO A 297      32.034 -17.571   0.314  1.00 22.15           C
ATOM   1337  C   PRO A 297      32.095 -16.036   0.392  1.00 20.33           C
ATOM   1338  O   PRO A 297      31.193 -15.353  -0.103  1.00 16.44           O
ATOM   1339  CB  PRO A 297      32.645 -18.031  -1.023  1.00 13.95           C
ATOM   1340  CG  PRO A 297      31.645 -19.036  -1.616  1.00 20.41           C
ATOM   1341  CD  PRO A 297      30.323 -18.520  -1.065  1.00 14.75           C
ATOM   1342  HA  PRO A 297      32.587 -18.076   1.109  1.00 26.27           H
ATOM   1343  HB2 PRO A 297      32.671 -17.169  -1.695  1.00 16.43           H
ATOM   1344  HB3 PRO A 297      33.652 -18.437  -0.928  1.00 16.43           H
ATOM   1345  HG2 PRO A 297      31.632 -19.001  -2.705  1.00 24.17           H
ATOM   1346  HG3 PRO A 297      31.862 -20.044  -1.264  1.00 24.17           H
ATOM   1347  HD2 PRO A 297      29.955 -17.697  -1.678  1.00 17.39           H
ATOM   1348  HD3 PRO A 297      29.626 -19.356  -1.056  1.00 17.39           H
ATOM   1349  N   CYS A 298      33.202 -15.515   0.938  1.00 18.82           N
ATOM   1350  CA  CYS A 298      33.438 -14.095   1.136  1.00 13.57           C
ATOM   1351  C   CYS A 298      33.256 -13.283  -0.151  1.00 14.66           C
ATOM   1352  O   CYS A 298      32.696 -12.206  -0.073  1.00 15.40           O
ATOM   1353  CB  CYS A 298      34.832 -13.911   1.748  1.00 13.04           C
ATOM   1354  SG  CYS A 298      35.265 -12.155   1.837  1.00 22.70           S
ATOM   1355  H   CYS A 298      33.907 -16.146   1.290  1.00 22.27           H
ATOM   1356  HA  CYS A 298      32.705 -13.739   1.863  1.00 15.97           H
ATOM   1357  HB2 CYS A 298      34.846 -14.334   2.751  1.00 15.33           H
ATOM   1358  HB3 CYS A 298      35.570 -14.425   1.131  1.00 15.33           H
ATOM   1359  HG  CYS A 298      34.390 -11.501   1.341  1.00 26.92           H
ATOM   1360  N   GLU A 299      33.700 -13.759  -1.319  1.00 16.55           N
ATOM   1361  CA  GLU A 299      33.576 -12.997  -2.558  1.00 12.28           C
ATOM   1362  C   GLU A 299      32.097 -12.808  -2.964  1.00 17.34           C
ATOM   1363  O   GLU A 299      31.728 -11.740  -3.437  1.00 14.82           O
ATOM   1364  CB  GLU A 299      34.356 -13.688  -3.689  1.00 12.67           C
ATOM   1365  CG  GLU A 299      34.701 -12.721  -4.843  1.00 22.79           C
ATOM   1366  CD  GLU A 299      35.871 -11.761  -4.571  1.00 15.05           C
ATOM   1367  OE1 GLU A 299      36.118 -10.904  -5.445  1.00 18.56           O
ATOM   1368  OE2 GLU A 299      36.522 -11.896  -3.515  1.00  9.01           O1-
ATOM   1369  H   GLU A 299      34.148 -14.662  -1.354  1.00 19.55           H
ATOM   1370  HA  GLU A 299      34.011 -12.015  -2.387  1.00 14.42           H
ATOM   1371  HB2 GLU A 299      35.274 -14.129  -3.298  1.00 14.89           H
ATOM   1372  HB3 GLU A 299      33.751 -14.499  -4.091  1.00 14.89           H
ATOM   1373  HG2 GLU A 299      34.961 -13.303  -5.730  1.00 27.03           H
ATOM   1374  HG3 GLU A 299      33.830 -12.146  -5.157  1.00 27.03           H
ATOM   1375  N   ASP A 300      31.251 -13.830  -2.790  1.00 15.04           N
ATOM   1376  CA  ASP A 300      29.820 -13.686  -3.017  1.00 22.27           C
ATOM   1377  C   ASP A 300      29.166 -12.760  -1.995  1.00 15.89           C
ATOM   1378  O   ASP A 300      28.278 -11.990  -2.353  1.00 17.62           O
ATOM   1379  CB  ASP A 300      29.106 -15.040  -3.073  1.00 18.51           C
ATOM   1380  CG  ASP A 300      29.330 -15.832  -4.357  1.00 16.86           C
ATOM   1381  OD1 ASP A 300      30.093 -15.391  -5.238  1.00 19.01           O
ATOM   1382  OD2 ASP A 300      28.696 -16.896  -4.457  1.00 13.05           O1-
ATOM   1383  H   ASP A 300      31.576 -14.682  -2.356  1.00 17.74           H
ATOM   1384  HA  ASP A 300      29.693 -13.218  -3.994  1.00 26.41           H
ATOM   1385  HB2 ASP A 300      29.400 -15.660  -2.226  1.00 21.90           H
ATOM   1386  HB3 ASP A 300      28.031 -14.913  -2.938  1.00 21.90           H
ATOM   1387  N   GLN A 301      29.591 -12.840  -0.734  1.00 14.37           N
ATOM   1388  CA  GLN A 301      29.095 -11.966   0.322  1.00 15.39           C
ATOM   1389  C   GLN A 301      29.306 -10.508  -0.060  1.00 15.54           C
ATOM   1390  O   GLN A 301      28.359  -9.728   0.039  1.00 12.96           O
ATOM   1391  CB  GLN A 301      29.755 -12.277   1.668  1.00 16.07           C
ATOM   1392  CG  GLN A 301      29.229 -13.580   2.270  1.00 20.52           C
ATOM   1393  CD  GLN A 301      29.774 -13.801   3.669  1.00 16.69           C
ATOM   1394  OE1 GLN A 301      30.705 -13.153   4.130  1.00 29.78           O
ATOM   1395  NE2 GLN A 301      29.188 -14.755   4.364  1.00 20.78           N
ATOM   1396  H   GLN A 301      30.344 -13.476  -0.514  1.00 16.93           H
ATOM   1397  HA  GLN A 301      28.022 -12.143   0.413  1.00 18.16           H
ATOM   1398  HB2 GLN A 301      30.833 -12.353   1.541  1.00 18.97           H
ATOM   1399  HB3 GLN A 301      29.555 -11.462   2.363  1.00 18.97           H
ATOM   1400  HG2 GLN A 301      28.137 -13.580   2.299  1.00 24.30           H
ATOM   1401  HG3 GLN A 301      29.547 -14.414   1.646  1.00 24.30           H
ATOM   1402 HE21 GLN A 301      28.416 -15.265   3.958  1.00 24.62           H
ATOM   1403 HE22 GLN A 301      29.529 -14.981   5.283  1.00 24.62           H
ATOM   1404  N   ILE A 302      30.521 -10.184  -0.529  1.00 11.14           N
ATOM   1405  CA  ILE A 302      30.937  -8.853  -0.947  1.00 14.93           C
ATOM   1406  C   ILE A 302      30.022  -8.340  -2.055  1.00 17.82           C
ATOM   1407  O   ILE A 302      29.413  -7.287  -1.885  1.00 10.88           O
ATOM   1408  CB  ILE A 302      32.432  -8.788  -1.378  1.00 14.30           C
ATOM   1409  CG1 ILE A 302      33.399  -9.049  -0.195  1.00 17.10           C
ATOM   1410  CG2 ILE A 302      32.723  -7.398  -1.991  1.00 13.62           C
ATOM   1411  CD1 ILE A 302      34.830  -9.413  -0.595  1.00 17.40           C
ATOM   1412  H   ILE A 302      31.204 -10.923  -0.611  1.00 13.05           H
ATOM   1413  HA  ILE A 302      30.817  -8.203  -0.079  1.00 17.60           H
ATOM   1414  HB  ILE A 302      32.601  -9.547  -2.142  1.00 16.84           H
ATOM   1415 HG12 ILE A 302      33.433  -8.158   0.434  1.00 20.21           H
ATOM   1416 HG13 ILE A 302      33.023  -9.853   0.429  1.00 20.21           H
ATOM   1417 HG21 ILE A 302      33.786  -7.286  -2.201  1.00 16.03           H
ATOM   1418 HG22 ILE A 302      32.197  -7.275  -2.937  1.00 16.03           H
ATOM   1419 HG23 ILE A 302      32.413  -6.607  -1.308  1.00 16.03           H
ATOM   1420 HD11 ILE A 302      35.431  -9.525   0.306  1.00 20.57           H
ATOM   1421 HD12 ILE A 302      34.841 -10.352  -1.145  1.00 20.57           H
ATOM   1422 HD13 ILE A 302      35.266  -8.626  -1.209  1.00 20.57           H
ATOM   1423  N   ILE A 303      29.958  -9.070  -3.175  1.00 15.99           N
ATOM   1424  CA  ILE A 303      29.152  -8.714  -4.336  1.00 13.18           C
ATOM   1425  C   ILE A 303      27.668  -8.549  -4.000  1.00 13.44           C
ATOM   1426  O   ILE A 303      27.053  -7.628  -4.544  1.00 20.09           O
ATOM   1427  CB  ILE A 303      29.383  -9.738  -5.471  1.00 13.51           C
ATOM   1428  CG1 ILE A 303      30.877  -9.784  -5.929  1.00 16.59           C
ATOM   1429  CG2 ILE A 303      28.470  -9.445  -6.677  1.00  7.92           C
ATOM   1430  CD1 ILE A 303      31.184 -10.994  -6.833  1.00 21.73           C
ATOM   1431  H   ILE A 303      30.513  -9.913  -3.235  1.00 18.88           H
ATOM   1432  HA  ILE A 303      29.505  -7.744  -4.688  1.00 15.50           H
ATOM   1433  HB  ILE A 303      29.114 -10.721  -5.080  1.00 15.89           H
ATOM   1434 HG12 ILE A 303      31.126  -8.868  -6.467  1.00 19.59           H
ATOM   1435 HG13 ILE A 303      31.535  -9.839  -5.065  1.00 19.59           H
ATOM   1436 HG21 ILE A 303      28.605 -10.204  -7.445  1.00  9.19           H
ATOM   1437 HG22 ILE A 303      27.424  -9.485  -6.384  1.00  9.19           H
ATOM   1438 HG23 ILE A 303      28.686  -8.462  -7.094  1.00  9.19           H
ATOM   1439 HD11 ILE A 303      32.255 -11.052  -7.009  1.00 25.76           H
ATOM   1440 HD12 ILE A 303      30.857 -11.916  -6.346  1.00 25.76           H
ATOM   1441 HD13 ILE A 303      30.682 -10.889  -7.793  1.00 25.76           H
ATOM   1442  N   LEU A 304      27.083  -9.412  -3.154  1.00  9.69           N
ATOM   1443  CA  LEU A 304      25.665  -9.312  -2.767  1.00 13.96           C
ATOM   1444  C   LEU A 304      25.426  -8.026  -1.962  1.00 11.46           C
ATOM   1445  O   LEU A 304      24.428  -7.346  -2.164  1.00 11.06           O
ATOM   1446  CB  LEU A 304      25.225 -10.518  -1.921  1.00  7.91           C
ATOM   1447  CG  LEU A 304      24.442 -11.698  -2.540  1.00 19.58           C
ATOM   1448  CD1 LEU A 304      24.173 -11.737  -4.058  1.00  7.42           C
ATOM   1449  CD2 LEU A 304      24.958 -13.007  -1.985  1.00 13.82           C
ATOM   1450  H   LEU A 304      27.641 -10.138  -2.725  1.00 11.31           H
ATOM   1451  HA  LEU A 304      25.065  -9.268  -3.674  1.00 16.44           H
ATOM   1452  HB2 LEU A 304      26.117 -10.910  -1.432  1.00  9.17           H
ATOM   1453  HB3 LEU A 304      24.604 -10.153  -1.104  1.00  9.17           H
ATOM   1454  HG  LEU A 304      23.467 -11.667  -2.081  1.00 23.19           H
ATOM   1455 HD11 LEU A 304      23.586 -12.620  -4.303  1.00  8.59           H
ATOM   1456 HD12 LEU A 304      23.596 -10.876  -4.383  1.00  8.59           H
ATOM   1457 HD13 LEU A 304      25.112 -11.759  -4.593  1.00  8.59           H
ATOM   1458 HD21 LEU A 304      24.266 -13.808  -2.249  1.00 16.27           H
ATOM   1459 HD22 LEU A 304      25.938 -13.212  -2.409  1.00 16.27           H
ATOM   1460 HD23 LEU A 304      25.016 -12.953  -0.897  1.00 16.27           H
ATOM   1461  N   LEU A 305      26.305  -7.705  -1.021  1.00 17.51           N
ATOM   1462  CA  LEU A 305      26.209  -6.460  -0.254  1.00 15.23           C
ATOM   1463  C   LEU A 305      26.368  -5.225  -1.134  1.00 12.72           C
ATOM   1464  O   LEU A 305      25.569  -4.312  -0.998  1.00 12.03           O
ATOM   1465  CB  LEU A 305      27.217  -6.451   0.896  1.00 11.79           C
ATOM   1466  CG  LEU A 305      26.951  -7.534   1.954  1.00 23.72           C
ATOM   1467  CD1 LEU A 305      28.230  -7.733   2.808  1.00 27.08           C
ATOM   1468  CD2 LEU A 305      25.717  -7.135   2.776  1.00 17.12           C
ATOM   1469  H   LEU A 305      27.080  -8.330  -0.839  1.00 20.70           H
ATOM   1470  HA  LEU A 305      25.204  -6.410   0.167  1.00 17.96           H
ATOM   1471  HB2 LEU A 305      28.204  -6.619   0.470  1.00 13.84           H
ATOM   1472  HB3 LEU A 305      27.223  -5.467   1.371  1.00 13.84           H
ATOM   1473  HG  LEU A 305      26.711  -8.470   1.454  1.00 28.14           H
ATOM   1474 HD11 LEU A 305      28.036  -8.428   3.627  1.00 32.18           H
ATOM   1475 HD12 LEU A 305      29.034  -8.138   2.192  1.00 32.18           H
ATOM   1476 HD13 LEU A 305      28.556  -6.781   3.227  1.00 32.18           H
ATOM   1477 HD21 LEU A 305      25.636  -7.816   3.616  1.00 20.23           H
ATOM   1478 HD22 LEU A 305      25.818  -6.109   3.136  1.00 20.23           H
ATOM   1479 HD23 LEU A 305      24.807  -7.220   2.185  1.00 20.23           H
ATOM   1480  N   LYS A 306      27.324  -5.199  -2.072  1.00 14.70           N
ATOM   1481  CA  LYS A 306      27.447  -4.109  -3.052  1.00 15.37           C
ATOM   1482  C   LYS A 306      26.151  -3.959  -3.873  1.00 16.34           C
ATOM   1483  O   LYS A 306      25.721  -2.839  -4.151  1.00 15.78           O
ATOM   1484  CB  LYS A 306      28.683  -4.310  -3.963  1.00 11.79           C
ATOM   1485  CG  LYS A 306      30.008  -4.201  -3.169  1.00 15.41           C
ATOM   1486  CD  LYS A 306      31.285  -4.423  -4.001  1.00 10.71           C
ATOM   1487  CE  LYS A 306      31.618  -3.236  -4.915  1.00 26.04           C
ATOM   1488  NZ  LYS A 306      33.025  -3.260  -5.367  1.00 33.81           N1+
ATOM   1489  H   LYS A 306      27.949  -5.991  -2.160  1.00 17.33           H
ATOM   1490  HA  LYS A 306      27.588  -3.175  -2.506  1.00 18.13           H
ATOM   1491  HB2 LYS A 306      28.616  -5.283  -4.451  1.00 13.83           H
ATOM   1492  HB3 LYS A 306      28.675  -3.538  -4.733  1.00 13.83           H
ATOM   1493  HG2 LYS A 306      30.056  -3.221  -2.699  1.00 18.18           H
ATOM   1494  HG3 LYS A 306      30.010  -4.925  -2.360  1.00 18.18           H
ATOM   1495  HD2 LYS A 306      32.111  -4.587  -3.310  1.00 12.54           H
ATOM   1496  HD3 LYS A 306      31.172  -5.319  -4.612  1.00 12.54           H
ATOM   1497  HE2 LYS A 306      30.972  -3.290  -5.793  1.00 30.94           H
ATOM   1498  HE3 LYS A 306      31.420  -2.296  -4.397  1.00 30.94           H
ATOM   1499  HZ1 LYS A 306      33.227  -2.406  -5.876  1.00 40.25           H
ATOM   1500  HZ2 LYS A 306      33.642  -3.289  -4.565  1.00 40.25           H
ATOM   1501  HZ3 LYS A 306      33.192  -4.059  -5.964  1.00 40.25           H
ATOM   1502  N   GLY A 307      25.533  -5.088  -4.232  1.00 11.12           N
ATOM   1503  CA  GLY A 307      24.368  -5.135  -5.082  1.00  8.87           C
ATOM   1504  C   GLY A 307      23.124  -4.601  -4.374  1.00 15.12           C
ATOM   1505  O   GLY A 307      22.376  -3.865  -5.000  1.00 14.40           O
ATOM   1506  H   GLY A 307      25.922  -5.969  -3.929  1.00 13.03           H
ATOM   1507  HA2 GLY A 307      24.547  -4.516  -5.953  1.00 10.34           H
ATOM   1508  HA3 GLY A 307      24.203  -6.156  -5.399  1.00 10.34           H
ATOM   1509  N   CYS A 308      22.871  -4.982  -3.109  1.00 12.57           N
ATOM   1510  CA  CYS A 308      21.603  -4.703  -2.445  1.00 13.76           C
ATOM   1511  C   CYS A 308      21.691  -3.498  -1.521  1.00 12.85           C
ATOM   1512  O   CYS A 308      20.642  -3.140  -0.995  1.00 10.77           O
ATOM   1513  CB  CYS A 308      21.081  -5.917  -1.660  1.00 10.53           C
ATOM   1514  SG  CYS A 308      22.008  -6.199  -0.122  1.00 11.99           S
ATOM   1515  H   CYS A 308      23.544  -5.548  -2.617  1.00 14.77           H
ATOM   1516  HA  CYS A 308      20.853  -4.472  -3.196  1.00 16.19           H
ATOM   1517  HB2 CYS A 308      20.031  -5.749  -1.419  1.00 12.32           H
ATOM   1518  HB3 CYS A 308      21.133  -6.804  -2.279  1.00 12.32           H
ATOM   1519  HG  CYS A 308      23.128  -6.645  -0.703  1.00 14.07           H
ATOM   1520  N   CYS A 309      22.895  -2.950  -1.233  1.00  8.11           N
ATOM   1521  CA  CYS A 309      23.057  -1.950  -0.181  1.00 11.05           C
ATOM   1522  C   CYS A 309      22.032  -0.823  -0.362  1.00  9.23           C
ATOM   1523  O   CYS A 309      21.236  -0.580   0.539  1.00 10.32           O
ATOM   1524  CB  CYS A 309      24.502  -1.395  -0.098  1.00 11.24           C
ATOM   1525  SG  CYS A 309      24.717  -0.539   1.488  1.00  9.91           S
ATOM   1526  H   CYS A 309      23.726  -3.345  -1.645  1.00  9.41           H
ATOM   1527  HA  CYS A 309      22.840  -2.442   0.764  1.00 12.95           H
ATOM   1528  HB2 CYS A 309      25.242  -2.179  -0.172  1.00 13.17           H
ATOM   1529  HB3 CYS A 309      24.669  -0.679  -0.899  1.00 13.17           H
ATOM   1530  HG  CYS A 309      25.128  -1.589   2.195  1.00 11.58           H
ATOM   1531  N   MET A 310      22.051  -0.143  -1.516  1.00  8.21           N
ATOM   1532  CA  MET A 310      21.183   1.000  -1.782  1.00 14.91           C
ATOM   1533  C   MET A 310      19.692   0.620  -1.885  1.00 14.39           C
ATOM   1534  O   MET A 310      18.833   1.405  -1.554  1.00 13.74           O
ATOM   1535  CB  MET A 310      21.530   1.703  -3.122  1.00 13.31           C
ATOM   1536  CG  MET A 310      20.684   2.949  -3.359  1.00 15.40           C
ATOM   1537  SD  MET A 310      20.754   4.176  -2.022  1.00 12.78           S
ATOM   1538  CE  MET A 310      22.479   4.127  -1.594  1.00 28.47           C
ATOM   1539  H   MET A 310      22.679  -0.447  -2.218  1.00  9.54           H
ATOM   1540  HA  MET A 310      21.261   1.747  -0.927  1.00 17.58           H
ATOM   1541  HB2 MET A 310      22.604   1.971  -3.122  1.00 15.66           H
ATOM   1542  HB3 MET A 310      21.408   0.994  -3.965  1.00 15.66           H
ATOM   1543  HG2 MET A 310      20.996   3.439  -4.299  1.00 18.16           H
ATOM   1544  HG3 MET A 310      19.605   2.703  -3.467  1.00 18.16           H
ATOM   1545  HE1 MET A 310      22.589   4.545  -0.571  1.00 33.85           H
ATOM   1546  HE2 MET A 310      22.891   3.115  -1.601  1.00 33.85           H
ATOM   1547  HE3 MET A 310      23.096   4.747  -2.255  1.00 33.85           H
ATOM   1548  N   GLU A 311      19.429  -0.596  -2.378  1.00 10.32           N
ATOM   1549  CA  GLU A 311      18.090  -1.160  -2.494  1.00  9.13           C
ATOM   1550  C   GLU A 311      17.462  -1.273  -1.096  1.00 14.11           C
ATOM   1551  O   GLU A 311      16.314  -0.876  -0.910  1.00 10.79           O
ATOM   1552  CB  GLU A 311      18.112  -2.528  -3.174  1.00  8.77           C
ATOM   1553  CG  GLU A 311      18.711  -2.562  -4.592  1.00 14.06           C
ATOM   1554  CD  GLU A 311      18.894  -3.968  -5.157  1.00 12.61           C
ATOM   1555  OE1 GLU A 311      18.725  -4.946  -4.397  1.00 16.17           O
ATOM   1556  OE2 GLU A 311      19.223  -4.069  -6.355  1.00 17.39           O1-
ATOM   1557  H   GLU A 311      20.205  -1.187  -2.630  1.00 12.07           H
ATOM   1558  HA  GLU A 311      17.484  -0.495  -3.109  1.00 10.64           H
ATOM   1559  HB2 GLU A 311      18.648  -3.227  -2.538  1.00 10.21           H
ATOM   1560  HB3 GLU A 311      17.081  -2.865  -3.244  1.00 10.21           H
ATOM   1561  HG2 GLU A 311      18.116  -1.971  -5.284  1.00 16.56           H
ATOM   1562  HG3 GLU A 311      19.693  -2.086  -4.606  1.00 16.56           H
ATOM   1563  N   ILE A 312      18.205  -1.789  -0.106  1.00 11.08           N
ATOM   1564  CA  ILE A 312      17.705  -1.972   1.260  1.00 11.24           C
ATOM   1565  C   ILE A 312      17.642  -0.636   1.988  1.00 10.24           C
ATOM   1566  O   ILE A 312      16.683  -0.369   2.707  1.00  9.72           O
ATOM   1567  CB  ILE A 312      18.538  -3.014   2.038  1.00  9.86           C
ATOM   1568  CG1 ILE A 312      18.333  -4.394   1.396  1.00  8.44           C
ATOM   1569  CG2 ILE A 312      18.176  -2.995   3.535  1.00 15.42           C
ATOM   1570  CD1 ILE A 312      19.207  -5.501   1.991  1.00  9.71           C
ATOM   1571  H   ILE A 312      19.155  -2.070  -0.308  1.00 12.98           H
ATOM   1572  HA  ILE A 312      16.686  -2.360   1.193  1.00 13.18           H
ATOM   1573  HB  ILE A 312      19.588  -2.731   1.946  1.00 11.52           H
ATOM   1574 HG12 ILE A 312      17.284  -4.665   1.490  1.00  9.82           H
ATOM   1575 HG13 ILE A 312      18.563  -4.341   0.333  1.00  9.82           H
ATOM   1576 HG21 ILE A 312      18.589  -3.852   4.061  1.00 18.20           H
ATOM   1577 HG22 ILE A 312      18.593  -2.102   4.000  1.00 18.20           H
ATOM   1578 HG23 ILE A 312      17.098  -2.965   3.659  1.00 18.20           H
ATOM   1579 HD11 ILE A 312      19.057  -6.414   1.418  1.00 11.34           H
ATOM   1580 HD12 ILE A 312      20.253  -5.210   1.931  1.00 11.34           H
ATOM   1581 HD13 ILE A 312      18.947  -5.699   3.027  1.00 11.34           H
ATOM   1582  N   MET A 313      18.685   0.181   1.851  1.00 10.56           N
ATOM   1583  CA  MET A 313      18.701   1.492   2.477  1.00 14.17           C
ATOM   1584  C   MET A 313      17.461   2.317   1.996  1.00 15.43           C
ATOM   1585  O   MET A 313      16.786   2.984   2.763  1.00 12.68           O
ATOM   1586  CB  MET A 313      19.964   2.275   2.142  1.00  9.99           C
ATOM   1587  CG  MET A 313      21.186   1.729   2.859  1.00 19.18           C
ATOM   1588  SD  MET A 313      22.556   2.861   2.476  1.00 24.74           S
ATOM   1589  CE  MET A 313      22.853   2.304   0.876  1.00  9.02           C
ATOM   1590  H   MET A 313      19.453  -0.105   1.289  1.00 12.36           H
ATOM   1591  HA  MET A 313      18.614   1.407   3.601  1.00 16.69           H
ATOM   1592  HB2 MET A 313      20.121   2.299   1.048  1.00 11.68           H
ATOM   1593  HB3 MET A 313      19.831   3.338   2.460  1.00 11.68           H
ATOM   1594  HG2 MET A 313      21.053   1.673   3.963  1.00 22.70           H
ATOM   1595  HG3 MET A 313      21.450   0.700   2.564  1.00 22.70           H
ATOM   1596  HE1 MET A 313      23.708   2.882   0.501  1.00 10.51           H
ATOM   1597  HE2 MET A 313      23.092   1.247   0.832  1.00 10.51           H
ATOM   1598  HE3 MET A 313      21.970   2.443   0.226  1.00 10.51           H
ATOM   1599  N   SER A 314      17.112   2.184   0.654  1.00 11.54           N
ATOM   1600  CA  SER A 314      16.073   3.025   0.022  1.00 14.42           C
ATOM   1601  C   SER A 314      14.671   2.633   0.514  1.00 11.94           C
ATOM   1602  O   SER A 314      13.829   3.464   0.780  1.00 12.39           O
ATOM   1603  CB  SER A 314      16.174   2.901  -1.523  1.00 11.63           C
ATOM   1604  OG  SER A 314      17.328   3.595  -1.996  1.00  9.78           O
ATOM   1605  H   SER A 314      17.671   1.573   0.048  1.00 13.54           H
ATOM   1606  HA  SER A 314      16.261   4.102   0.302  1.00 16.99           H
ATOM   1607  HB2 SER A 314      16.220   1.844  -1.845  1.00 13.65           H
ATOM   1608  HB3 SER A 314      15.333   3.428  -2.015  1.00 13.65           H
ATOM   1609  HG  SER A 314      18.151   3.239  -1.554  1.00 11.43           H
ATOM   1610  N   LEU A 315      14.485   1.307   0.579  1.00 12.65           N
ATOM   1611  CA  LEU A 315      13.323   0.624   1.136  1.00 13.90           C
ATOM   1612  C   LEU A 315      13.066   1.118   2.547  1.00 11.38           C
ATOM   1613  O   LEU A 315      11.962   1.546   2.856  1.00 14.90           O
ATOM   1614  CB  LEU A 315      13.522  -0.912   1.120  1.00  8.19           C
ATOM   1615  CG  LEU A 315      12.396  -1.718   1.827  1.00 10.39           C
ATOM   1616  CD1 LEU A 315      10.987  -1.388   1.310  1.00  8.63           C
ATOM   1617  CD2 LEU A 315      12.601  -3.228   1.666  1.00  7.60           C
ATOM   1618  H   LEU A 315      15.232   0.720   0.237  1.00 14.87           H
ATOM   1619  HA  LEU A 315      12.463   0.868   0.512  1.00 16.36           H
ATOM   1620  HB2 LEU A 315      13.584  -1.226   0.080  1.00  9.52           H
ATOM   1621  HB3 LEU A 315      14.468  -1.161   1.599  1.00  9.52           H
ATOM   1622  HG  LEU A 315      12.420  -1.507   2.897  1.00 12.16           H
ATOM   1623 HD11 LEU A 315      10.244  -1.892   1.928  1.00 10.04           H
ATOM   1624 HD12 LEU A 315      10.787  -0.320   1.345  1.00 10.04           H
ATOM   1625 HD13 LEU A 315      10.886  -1.727   0.282  1.00 10.04           H
ATOM   1626 HD21 LEU A 315      11.866  -3.771   2.260  1.00  8.81           H
ATOM   1627 HD22 LEU A 315      12.487  -3.514   0.620  1.00  8.81           H
ATOM   1628 HD23 LEU A 315      13.595  -3.502   2.011  1.00  8.81           H
ATOM   1629  N   ARG A 316      14.069   1.040   3.410  1.00 11.97           N
ATOM   1630  CA  ARG A 316      13.954   1.483   4.797  1.00 15.68           C
ATOM   1631  C   ARG A 316      13.550   2.972   4.932  1.00 19.75           C
ATOM   1632  O   ARG A 316      12.620   3.333   5.654  1.00 16.50           O
ATOM   1633  CB  ARG A 316      15.266   1.292   5.549  1.00 11.12           C
ATOM   1634  CG  ARG A 316      15.408  -0.160   5.982  1.00 12.46           C
ATOM   1635  CD  ARG A 316      16.803  -0.356   6.611  1.00  6.90           C
ATOM   1636  NE  ARG A 316      16.800  -1.689   7.289  1.00 10.87           N
ATOM   1637  CZ  ARG A 316      17.780  -1.936   8.299  1.00 10.40           C
ATOM   1638  NH1 ARG A 316      18.642  -1.028   8.668  1.00 13.33           N
ATOM   1639  NH2 ARG A 316      17.708  -3.303   8.756  1.00 10.14           N1+
ATOM   1640  H   ARG A 316      14.965   0.784   3.051  1.00 14.05           H
ATOM   1641  HA  ARG A 316      13.131   0.898   5.309  1.00 18.50           H
ATOM   1642  HB2 ARG A 316      16.143   1.594   4.922  1.00 13.03           H
ATOM   1643  HB3 ARG A 316      15.342   1.959   6.446  1.00 13.03           H
ATOM   1644  HG2 ARG A 316      14.587  -0.431   6.696  1.00 14.64           H
ATOM   1645  HG3 ARG A 316      15.297  -0.844   5.111  1.00 14.64           H
ATOM   1646  HD2 ARG A 316      17.643  -0.249   5.854  1.00  7.96           H
ATOM   1647  HD3 ARG A 316      16.972   0.441   7.401  1.00  7.96           H
ATOM   1648  HE  ARG A 316      16.669  -2.473   6.610  1.00 12.73           H
ATOM   1649 HH11 ARG A 316      18.632  -0.251   8.300  1.00 15.68           H
ATOM   1650 HH12 ARG A 316      19.229  -1.198   9.489  1.00 15.68           H
ATOM   1651 HH21 ARG A 316      16.764  -3.680   8.823  1.00 11.85           H
ATOM   1652 HH22 ARG A 316      18.288  -3.562   9.564  1.00 11.85           H
ATOM   1653  N   ALA A 317      14.257   3.857   4.147  1.00 12.09           N
ATOM   1654  CA  ALA A 317      13.938   5.290   4.243  1.00  7.91           C
ATOM   1655  C   ALA A 317      12.448   5.500   3.867  1.00 16.68           C
ATOM   1656  O   ALA A 317      11.741   6.236   4.520  1.00 18.89           O
ATOM   1657  CB  ALA A 317      14.891   6.086   3.371  1.00 11.49           C
ATOM   1658  H   ALA A 317      15.037   3.548   3.551  1.00 14.19           H
ATOM   1659  HA  ALA A 317      14.066   5.623   5.313  1.00  9.18           H
ATOM   1660  HB1 ALA A 317      14.729   7.165   3.452  1.00 13.48           H
ATOM   1661  HB2 ALA A 317      15.939   5.902   3.684  1.00 13.48           H
ATOM   1662  HB3 ALA A 317      14.830   5.800   2.312  1.00 13.48           H
ATOM   1663  N   ALA A 318      12.028   4.823   2.775  1.00 14.25           N
ATOM   1664  CA  ALA A 318      10.722   4.929   2.159  1.00  9.84           C
ATOM   1665  C   ALA A 318       9.600   4.473   3.108  1.00 12.80           C
ATOM   1666  O   ALA A 318       8.578   5.143   3.161  1.00 13.72           O
ATOM   1667  CB  ALA A 318      10.672   4.150   0.848  1.00  8.96           C
ATOM   1668  H   ALA A 318      12.697   4.237   2.296  1.00 16.78           H
ATOM   1669  HA  ALA A 318      10.557   5.971   1.902  1.00 11.49           H
ATOM   1670  HB1 ALA A 318       9.674   4.185   0.422  1.00 10.44           H
ATOM   1671  HB2 ALA A 318      11.364   4.597   0.136  1.00 10.44           H
ATOM   1672  HB3 ALA A 318      10.938   3.105   1.011  1.00 10.44           H
ATOM   1673  N   VAL A 319       9.763   3.379   3.862  1.00 10.16           N
ATOM   1674  CA  VAL A 319       8.768   2.980   4.868  1.00 19.17           C
ATOM   1675  C   VAL A 319       8.649   3.994   6.026  1.00 19.91           C
ATOM   1676  O   VAL A 319       7.632   4.028   6.708  1.00 27.96           O
ATOM   1677  CB  VAL A 319       8.905   1.527   5.378  1.00 20.77           C
ATOM   1678  CG1 VAL A 319       8.959   0.507   4.233  1.00  9.15           C
ATOM   1679  CG2 VAL A 319      10.064   1.296   6.353  1.00 28.93           C
ATOM   1680  H   VAL A 319      10.628   2.861   3.796  1.00 11.88           H
ATOM   1681  HA  VAL A 319       7.806   3.000   4.354  1.00 22.69           H
ATOM   1682  HB  VAL A 319       7.999   1.300   5.943  1.00 24.61           H
ATOM   1683 HG11 VAL A 319       8.846  -0.499   4.631  1.00 10.67           H
ATOM   1684 HG12 VAL A 319       8.147   0.707   3.532  1.00 10.67           H
ATOM   1685 HG13 VAL A 319       9.907   0.557   3.710  1.00 10.67           H
ATOM   1686 HG21 VAL A 319      10.039   0.263   6.708  1.00 34.40           H
ATOM   1687 HG22 VAL A 319      11.012   1.470   5.850  1.00 34.40           H
ATOM   1688 HG23 VAL A 319       9.974   1.957   7.217  1.00 34.40           H
ATOM   1689  N   ARG A 320       9.674   4.819   6.247  1.00 15.51           N
ATOM   1690  CA  ARG A 320       9.682   5.920   7.190  1.00 25.10           C
ATOM   1691  C   ARG A 320       9.180   7.274   6.607  1.00 24.90           C
ATOM   1692  O   ARG A 320       9.433   8.314   7.174  1.00 28.81           O
ATOM   1693  CB  ARG A 320      11.103   6.118   7.732  1.00 25.95           C
ATOM   1694  CG  ARG A 320      11.618   4.850   8.417  1.00 23.17           C
ATOM   1695  CD  ARG A 320      12.676   5.189   9.463  1.00 18.54           C
ATOM   1696  NE  ARG A 320      13.693   4.144   9.677  1.00 20.05           N
ATOM   1697  CZ  ARG A 320      14.801   3.968   8.786  1.00 21.02           C
ATOM   1698  NH1 ARG A 320      14.929   4.853   7.706  1.00 21.63           N
ATOM   1699  NH2 ARG A 320      15.711   3.037   8.945  1.00 11.91           N
ATOM   1700  H   ARG A 320      10.489   4.699   5.673  1.00 18.30           H
ATOM   1701  HA  ARG A 320       8.984   5.704   8.045  1.00 29.81           H
ATOM   1702  HB2 ARG A 320      11.112   6.990   8.411  1.00 30.83           H
ATOM   1703  HB3 ARG A 320      11.776   6.377   6.880  1.00 30.83           H
ATOM   1704  HG2 ARG A 320      12.045   4.180   7.627  1.00 27.49           H
ATOM   1705  HG3 ARG A 320      10.789   4.276   8.863  1.00 27.49           H
ATOM   1706  HD2 ARG A 320      12.193   5.366  10.447  1.00 21.93           H
ATOM   1707  HD3 ARG A 320      13.188   6.142   9.236  1.00 21.93           H
ATOM   1708  HE  ARG A 320      13.285   3.250   9.972  1.00 23.75           H
ATOM   1709 HH11 ARG A 320      15.807   4.843   7.172  1.00 25.64           H
ATOM   1710 HH12 ARG A 320      14.504   5.765   7.766  1.00 25.64           H
ATOM   1711 HH21 ARG A 320      15.609   2.309   9.643  1.00 13.97           H
ATOM   1712  N   TYR A 321       8.428   7.231   5.492  1.00 22.07           N
ATOM   1713  CA  TYR A 321       7.747   8.402   4.925  1.00 26.38           C
ATOM   1714  C   TYR A 321       6.660   8.905   5.873  1.00 25.92           C
ATOM   1715  O   TYR A 321       5.865   8.119   6.377  1.00 26.52           O
ATOM   1716  CB  TYR A 321       7.168   8.098   3.533  1.00 22.97           C
ATOM   1717  CG  TYR A 321       6.420   9.267   2.898  1.00 23.05           C
ATOM   1718  CD1 TYR A 321       7.083  10.466   2.555  1.00 28.72           C
ATOM   1719  CD2 TYR A 321       5.037   9.166   2.703  1.00 22.92           C
ATOM   1720  CE1 TYR A 321       6.375  11.554   2.020  1.00 25.61           C
ATOM   1721  CE2 TYR A 321       4.324  10.244   2.162  1.00 26.80           C
ATOM   1722  CZ  TYR A 321       4.987  11.444   1.816  1.00 28.74           C
ATOM   1723  OH  TYR A 321       4.281  12.457   1.243  1.00 32.20           O
ATOM   1724  H   TYR A 321       8.274   6.337   5.048  1.00 26.17           H
ATOM   1725  HA  TYR A 321       8.478   9.195   4.801  1.00 31.34           H
ATOM   1726  HB2 TYR A 321       7.981   7.817   2.866  1.00 27.26           H
ATOM   1727  HB3 TYR A 321       6.497   7.243   3.616  1.00 27.26           H
ATOM   1728  HD1 TYR A 321       8.146  10.562   2.712  1.00 34.15           H
ATOM   1729  HD2 TYR A 321       4.516   8.255   2.967  1.00 27.19           H
ATOM   1730  HE1 TYR A 321       6.892  12.461   1.749  1.00 30.42           H
ATOM   1731  HE2 TYR A 321       3.259  10.153   2.001  1.00 31.85           H
ATOM   1732  HH  TYR A 321       4.740  13.303   1.242  1.00 38.32           H
ATOM   1733  N   ASP A 322       6.647  10.216   6.109  1.00 24.44           N
ATOM   1734  CA  ASP A 322       5.660  10.909   6.925  1.00 37.12           C
ATOM   1735  C   ASP A 322       4.815  11.772   5.976  1.00 32.99           C
ATOM   1736  O   ASP A 322       5.336  12.745   5.418  1.00 30.00           O
ATOM   1737  CB  ASP A 322       6.341  11.771   7.996  1.00 38.66           C
ATOM   1738  CG  ASP A 322       5.357  12.553   8.881  1.00 40.67           C
ATOM   1739  OD1 ASP A 322       4.141  12.266   8.829  1.00 36.00           O
ATOM   1740  OD2 ASP A 322       5.845  13.427   9.633  1.00 39.23           O1-
ATOM   1741  H   ASP A 322       7.328  10.793   5.638  1.00 29.02           H
ATOM   1742  HA  ASP A 322       5.056  10.182   7.462  1.00 44.23           H
ATOM   1743  HB2 ASP A 322       6.928  11.136   8.655  1.00 46.08           H
ATOM   1744  HB3 ASP A 322       7.066  12.454   7.554  1.00 46.08           H
ATOM   1745  N   PRO A 323       3.525  11.445   5.802  1.00 25.30           N
ATOM   1746  CA  PRO A 323       2.670  12.162   4.864  1.00 27.83           C
ATOM   1747  C   PRO A 323       2.357  13.593   5.300  1.00 31.76           C
ATOM   1748  O   PRO A 323       2.034  14.430   4.462  1.00 36.81           O
ATOM   1749  CB  PRO A 323       1.379  11.336   4.824  1.00 26.06           C
ATOM   1750  CG  PRO A 323       1.802   9.940   5.270  1.00 33.73           C
ATOM   1751  CD  PRO A 323       2.857  10.260   6.313  1.00 29.46           C
ATOM   1752  HA  PRO A 323       3.106  12.122   3.867  1.00 33.09           H
ATOM   1753  HB2 PRO A 323       0.709  11.730   5.589  1.00 30.96           H
ATOM   1754  HB3 PRO A 323       0.879  11.334   3.857  1.00 30.96           H
ATOM   1755  HG2 PRO A 323       0.980   9.400   5.738  1.00 40.17           H
ATOM   1756  HG3 PRO A 323       2.213   9.373   4.433  1.00 40.17           H
ATOM   1757  HD2 PRO A 323       2.398  10.484   7.275  1.00 35.04           H
ATOM   1758  HD3 PRO A 323       3.515   9.394   6.364  1.00 35.04           H
ATOM   1759  N   GLU A 324       2.453  13.859   6.608  1.00 34.66           N
ATOM   1760  CA  GLU A 324       2.066  15.126   7.195  1.00 36.33           C
ATOM   1761  C   GLU A 324       3.189  16.161   7.010  1.00 39.41           C
ATOM   1762  O   GLU A 324       2.908  17.296   6.640  1.00 42.77           O
ATOM   1763  CB  GLU A 324       1.563  14.894   8.643  1.00 41.87           C
ATOM   1764  CG  GLU A 324       2.430  15.448   9.789  1.00 47.40           C
ATOM   1765  CD  GLU A 324       1.835  15.292  11.198  1.00 60.55           C
ATOM   1766  OE1 GLU A 324       0.698  14.782  11.318  1.00 67.09           O
ATOM   1767  OE2 GLU A 324       2.536  15.694  12.155  1.00 63.74           O1-
ATOM   1768  H   GLU A 324       2.777  13.136   7.237  1.00 41.28           H
ATOM   1769  HA  GLU A 324       1.203  15.485   6.633  1.00 43.28           H
ATOM   1770  HB2 GLU A 324       0.571  15.341   8.720  1.00 49.93           H
ATOM   1771  HB3 GLU A 324       1.431  13.823   8.814  1.00 49.93           H
ATOM   1772  HG2 GLU A 324       3.420  14.993   9.778  1.00 56.56           H
ATOM   1773  HG3 GLU A 324       2.616  16.511   9.633  1.00 56.56           H
ATOM   1774  N   SER A 325       4.453  15.785   7.255  1.00 33.41           N
ATOM   1775  CA  SER A 325       5.596  16.676   7.089  1.00 33.27           C
ATOM   1776  C   SER A 325       6.176  16.662   5.679  1.00 30.25           C
ATOM   1777  O   SER A 325       7.004  17.512   5.376  1.00 35.01           O
ATOM   1778  CB  SER A 325       6.678  16.349   8.117  1.00 41.39           C
ATOM   1779  OG  SER A 325       7.192  15.062   7.893  1.00 34.27           O
ATOM   1780  H   SER A 325       4.636  14.836   7.548  1.00 39.78           H
ATOM   1781  HA  SER A 325       5.270  17.695   7.292  1.00 39.61           H
ATOM   1782  HB2 SER A 325       7.489  17.070   8.017  1.00 49.36           H
ATOM   1783  HB3 SER A 325       6.272  16.411   9.128  1.00 49.36           H
ATOM   1784  HG  SER A 325       6.607  14.436   8.335  1.00 40.81           H
ATOM   1785  N   GLU A 326       5.811  15.665   4.867  1.00 29.38           N
ATOM   1786  CA  GLU A 326       6.369  15.414   3.546  1.00 33.58           C
ATOM   1787  C   GLU A 326       7.885  15.057   3.656  1.00 35.12           C
ATOM   1788  O   GLU A 326       8.677  15.504   2.821  1.00 27.80           O
ATOM   1789  CB  GLU A 326       6.105  16.612   2.605  1.00 38.95           C
ATOM   1790  CG  GLU A 326       4.645  17.103   2.482  1.00 42.89           C
ATOM   1791  CD  GLU A 326       3.971  16.537   1.245  1.00 49.98           C
ATOM   1792  OE1 GLU A 326       4.136  15.316   1.013  1.00 57.65           O
ATOM   1793  OE2 GLU A 326       3.329  17.341   0.536  1.00 52.02           O1-
ATOM   1794  H   GLU A 326       5.132  14.996   5.198  1.00 34.94           H
ATOM   1795  HA  GLU A 326       5.847  14.549   3.133  1.00 39.99           H
ATOM   1796  HB2 GLU A 326       6.722  17.461   2.901  1.00 46.43           H
ATOM   1797  HB3 GLU A 326       6.453  16.326   1.612  1.00 46.43           H
ATOM   1798  HG2 GLU A 326       4.078  16.767   3.348  1.00 51.15           H
ATOM   1799  HG3 GLU A 326       4.607  18.192   2.460  1.00 51.15           H
ATOM   1800  N   THR A 327       8.291  14.249   4.665  1.00 22.48           N
ATOM   1801  CA  THR A 327       9.693  13.870   4.881  1.00 28.03           C
ATOM   1802  C   THR A 327       9.903  12.352   4.959  1.00 27.07           C
ATOM   1803  O   THR A 327       9.012  11.596   5.335  1.00 24.09           O
ATOM   1804  CB  THR A 327      10.296  14.562   6.124  1.00 27.43           C
ATOM   1805  OG1 THR A 327       9.723  14.074   7.296  1.00 28.34           O
ATOM   1806  CG2 THR A 327      10.175  16.091   6.095  1.00 23.27           C
ATOM   1807  H   THR A 327       7.603  13.907   5.321  1.00 26.66           H
ATOM   1808  HA  THR A 327      10.277  14.215   4.029  1.00 33.32           H
ATOM   1809  HB  THR A 327      11.354  14.312   6.171  1.00 32.61           H
ATOM   1810  HG1 THR A 327       8.804  14.363   7.299  1.00 33.70           H
ATOM   1811 HG21 THR A 327      10.740  16.512   6.925  1.00 27.61           H
ATOM   1812 HG22 THR A 327      10.583  16.480   5.161  1.00 27.61           H
ATOM   1813 HG23 THR A 327       9.136  16.397   6.184  1.00 27.61           H
ATOM   1814  N   LEU A 328      11.125  11.919   4.630  1.00 25.69           N
ATOM   1815  CA  LEU A 328      11.665  10.599   4.982  1.00 24.43           C
ATOM   1816  C   LEU A 328      12.566  10.838   6.164  1.00 18.64           C
ATOM   1817  O   LEU A 328      13.223  11.868   6.209  1.00 23.03           O
ATOM   1818  CB  LEU A 328      12.537   9.994   3.859  1.00 21.65           C
ATOM   1819  CG  LEU A 328      11.846   9.874   2.496  1.00 21.62           C
ATOM   1820  CD1 LEU A 328      12.873   9.489   1.424  1.00 20.78           C
ATOM   1821  CD2 LEU A 328      10.733   8.835   2.523  1.00 32.05           C
ATOM   1822  H   LEU A 328      11.795  12.607   4.313  1.00 30.51           H
ATOM   1823  HA  LEU A 328      10.879   9.893   5.251  1.00 29.00           H
ATOM   1824  HB2 LEU A 328      13.427  10.615   3.742  1.00 25.66           H
ATOM   1825  HB3 LEU A 328      12.878   9.006   4.172  1.00 25.66           H
ATOM   1826  HG  LEU A 328      11.394  10.822   2.228  1.00 25.63           H
ATOM   1827 HD11 LEU A 328      12.380   9.434   0.452  1.00 24.62           H
ATOM   1828 HD12 LEU A 328      13.663  10.237   1.383  1.00 24.62           H
ATOM   1829 HD13 LEU A 328      13.321   8.522   1.659  1.00 24.62           H
ATOM   1830 HD21 LEU A 328      10.232   8.813   1.553  1.00 38.15           H
ATOM   1831 HD22 LEU A 328      11.162   7.859   2.725  1.00 38.15           H
ATOM   1832 HD23 LEU A 328      10.013   9.083   3.296  1.00 38.15           H
ATOM   1833  N   THR A 329      12.640   9.883   7.078  1.00 15.65           N
ATOM   1834  CA  THR A 329      13.579   9.934   8.185  1.00 25.47           C
ATOM   1835  C   THR A 329      14.667   8.903   7.879  1.00 18.28           C
ATOM   1836  O   THR A 329      14.438   7.714   8.029  1.00 21.85           O
ATOM   1837  CB  THR A 329      12.855   9.700   9.522  1.00 24.62           C
ATOM   1838  OG1 THR A 329      11.881  10.670   9.771  1.00 28.73           O
ATOM   1839  CG2 THR A 329      13.842   9.798  10.672  1.00 26.18           C
ATOM   1840  H   THR A 329      12.084   9.051   6.957  1.00 18.46           H
ATOM   1841  HA  THR A 329      14.027  10.918   8.221  1.00 30.25           H
ATOM   1842  HB  THR A 329      12.383   8.724   9.507  1.00 29.23           H
ATOM   1843  HG1 THR A 329      11.076  10.424   9.286  1.00 34.16           H
ATOM   1844 HG21 THR A 329      13.313   9.627  11.605  1.00 31.10           H
ATOM   1845 HG22 THR A 329      14.620   9.052  10.551  1.00 31.10           H
ATOM   1846 HG23 THR A 329      14.289  10.788  10.705  1.00 31.10           H
ATOM   1847  N   LEU A 330      15.844   9.353   7.462  1.00 20.87           N
ATOM   1848  CA  LEU A 330      16.982   8.500   7.164  1.00 16.85           C
ATOM   1849  C   LEU A 330      17.600   8.055   8.530  1.00 16.85           C
ATOM   1850  O   LEU A 330      17.758   8.822   9.468  1.00 23.47           O
ATOM   1851  CB  LEU A 330      18.062   9.260   6.372  1.00 16.51           C
ATOM   1852  CG  LEU A 330      17.501  10.100   5.208  1.00 19.34           C
ATOM   1853  CD1 LEU A 330      18.666  10.902   4.624  1.00 16.58           C
ATOM   1854  CD2 LEU A 330      16.818   9.245   4.133  1.00 12.28           C
ATOM   1855  H   LEU A 330      15.996  10.337   7.507  1.00 24.73           H
ATOM   1856  HA  LEU A 330      16.662   7.595   6.567  1.00 19.90           H
ATOM   1857  HB2 LEU A 330      18.626   9.919   7.060  1.00 19.50           H
ATOM   1858  HB3 LEU A 330      18.797   8.525   5.984  1.00 19.50           H
ATOM   1859  HG  LEU A 330      16.739  10.815   5.607  1.00 22.89           H
ATOM   1860 HD11 LEU A 330      18.376  11.445   3.719  1.00 19.59           H
ATOM   1861 HD12 LEU A 330      19.058  11.617   5.352  1.00 19.59           H
ATOM   1862 HD13 LEU A 330      19.486  10.230   4.324  1.00 19.59           H
ATOM   1863 HD21 LEU A 330      16.542   9.836   3.255  1.00 14.42           H
ATOM   1864 HD22 LEU A 330      17.480   8.437   3.792  1.00 14.42           H
ATOM   1865 HD23 LEU A 330      15.908   8.774   4.523  1.00 14.42           H
ATOM   1866  N   ASN A 331      17.899   6.694   8.644  1.00 17.20           N
ATOM   1867  CA  ASN A 331      18.525   6.079   9.835  1.00 21.26           C
ATOM   1868  C   ASN A 331      17.615   6.041  11.077  1.00 24.11           C
ATOM   1869  O   ASN A 331      18.052   5.735  12.164  1.00 22.65           O
ATOM   1870  CB  ASN A 331      19.855   6.767  10.190  1.00 20.72           C
ATOM   1871  CG  ASN A 331      20.945   6.249   9.274  1.00 23.42           C
ATOM   1872  OD1 ASN A 331      20.715   5.526   8.313  1.00 26.22           O
ATOM   1873  ND2 ASN A 331      22.247   6.597   9.597  1.00 21.99           N
ATOM   1874  H   ASN A 331      18.030   6.146   7.780  1.00 20.33           H
ATOM   1875  HA  ASN A 331      18.742   4.996   9.553  1.00 25.20           H
ATOM   1876  HB2 ASN A 331      19.743   7.869  10.063  1.00 24.55           H
ATOM   1877  HB3 ASN A 331      20.115   6.608  11.255  1.00 24.55           H
ATOM   1878 HD21 ASN A 331      23.005   6.305   8.969  1.00 26.07           H
ATOM   1879 HD22 ASN A 331      22.474   7.354  10.219  1.00 26.07           H
ATOM   1880  N   GLY A 332      16.328   6.378  10.888  1.00 22.85           N
ATOM   1881  CA  GLY A 332      15.371   6.604  11.970  1.00 25.84           C
ATOM   1882  C   GLY A 332      15.666   7.861  12.813  1.00 28.71           C
ATOM   1883  O   GLY A 332      15.044   8.014  13.860  1.00 36.35           O
ATOM   1884  H   GLY A 332      16.021   6.576   9.946  1.00 27.11           H
ATOM   1885  HA2 GLY A 332      14.374   6.698  11.542  1.00 30.69           H
ATOM   1886  HA3 GLY A 332      15.393   5.742  12.636  1.00 30.69           H
ATOM   1887  N   GLU A 333      16.566   8.760  12.376  1.00 25.46           N
ATOM   1888  CA  GLU A 333      17.013   9.934  13.136  1.00 34.39           C
ATOM   1889  C   GLU A 333      16.966  11.277  12.390  1.00 32.17           C
ATOM   1890  O   GLU A 333      16.848  12.298  13.064  1.00 28.67           O
ATOM   1891  CB  GLU A 333      18.409   9.715  13.765  1.00 40.15           C
ATOM   1892  CG  GLU A 333      19.315   8.779  12.967  1.00 43.44           C
ATOM   1893  CD  GLU A 333      20.720   8.703  13.546  1.00 49.93           C
ATOM   1894  OE1 GLU A 333      20.853   8.135  14.654  1.00 44.44           O
ATOM   1895  OE2 GLU A 333      21.637   9.188  12.846  1.00 50.98           O1-
ATOM   1896  H   GLU A 333      17.060   8.569  11.516  1.00 30.24           H
ATOM   1897  HA  GLU A 333      16.324  10.059  13.970  1.00 40.95           H
ATOM   1898  HB2 GLU A 333      18.921  10.672  13.871  1.00 47.86           H
ATOM   1899  HB3 GLU A 333      18.272   9.302  14.765  1.00 47.86           H
ATOM   1900  HG2 GLU A 333      18.883   7.793  13.087  1.00 51.81           H
ATOM   1901  HG3 GLU A 333      19.341   9.099  11.927  1.00 51.81           H
ATOM   1902  N   MET A 334      17.123  11.326  11.058  1.00 29.92           N
ATOM   1903  CA  MET A 334      17.250  12.584  10.320  1.00 26.76           C
ATOM   1904  C   MET A 334      16.132  12.700   9.303  1.00 26.61           C
ATOM   1905  O   MET A 334      16.184  12.052   8.256  1.00 23.24           O
ATOM   1906  CB  MET A 334      18.627  12.699   9.663  1.00 18.02           C
ATOM   1907  CG  MET A 334      18.767  14.050   8.951  1.00 23.47           C
ATOM   1908  SD  MET A 334      20.056  14.091   7.673  1.00 34.40           S
ATOM   1909  CE  MET A 334      21.532  14.076   8.748  1.00 31.64           C
ATOM   1910  H   MET A 334      17.240  10.467  10.536  1.00 35.59           H
ATOM   1911  HA  MET A 334      17.168  13.421  11.008  1.00 31.80           H
ATOM   1912  HB2 MET A 334      19.409  12.603  10.416  1.00 21.31           H
ATOM   1913  HB3 MET A 334      18.742  11.888   8.942  1.00 21.31           H
ATOM   1914  HG2 MET A 334      17.831  14.320   8.466  1.00 27.85           H
ATOM   1915  HG3 MET A 334      18.975  14.814   9.698  1.00 27.85           H
ATOM   1916  HE1 MET A 334      22.428  14.048   8.128  1.00 37.65           H
ATOM   1917  HE2 MET A 334      21.549  14.977   9.361  1.00 37.65           H
ATOM   1918  HE3 MET A 334      21.522  13.197   9.393  1.00 37.65           H
ATOM   1919  N   ALA A 335      15.160  13.566   9.599  1.00 21.49           N
ATOM   1920  CA  ALA A 335      14.070  13.863   8.681  1.00 20.26           C
ATOM   1921  C   ALA A 335      14.498  14.864   7.622  1.00 21.74           C
ATOM   1922  O   ALA A 335      15.117  15.884   7.921  1.00 27.34           O
ATOM   1923  CB  ALA A 335      12.839  14.327   9.433  1.00 29.97           C
ATOM   1924  H   ALA A 335      15.238  14.123  10.438  1.00 25.47           H
ATOM   1925  HA  ALA A 335      13.782  12.944   8.193  1.00 24.00           H
ATOM   1926  HB1 ALA A 335      12.041  14.540   8.722  1.00 35.65           H
ATOM   1927  HB2 ALA A 335      12.514  13.533  10.103  1.00 35.65           H
ATOM   1928  HB3 ALA A 335      13.070  15.226  10.002  1.00 35.65           H
ATOM   1929  N   VAL A 336      14.199  14.539   6.371  1.00 17.59           N
ATOM   1930  CA  VAL A 336      14.634  15.298   5.217  1.00 13.55           C
ATOM   1931  C   VAL A 336      13.491  15.456   4.252  1.00 16.98           C
ATOM   1932  O   VAL A 336      12.648  14.575   4.112  1.00 16.83           O
ATOM   1933  CB  VAL A 336      15.887  14.693   4.545  1.00 18.10           C
ATOM   1934  CG1 VAL A 336      17.017  14.659   5.557  1.00 18.98           C
ATOM   1935  CG2 VAL A 336      15.691  13.290   3.941  1.00 26.47           C
ATOM   1936  H   VAL A 336      13.684  13.691   6.193  1.00 20.80           H
ATOM   1937  HA  VAL A 336      14.908  16.302   5.534  1.00 15.94           H
ATOM   1938  HB  VAL A 336      16.204  15.348   3.733  1.00 21.41           H
ATOM   1939 HG11 VAL A 336      17.943  14.523   5.037  1.00 22.47           H
ATOM   1940 HG12 VAL A 336      17.077  15.614   6.077  1.00 22.47           H
ATOM   1941 HG13 VAL A 336      16.868  13.855   6.276  1.00 22.47           H
ATOM   1942 HG21 VAL A 336      16.603  12.972   3.438  1.00 31.45           H
ATOM   1943 HG22 VAL A 336      15.440  12.573   4.724  1.00 31.45           H
ATOM   1944 HG23 VAL A 336      14.892  13.310   3.199  1.00 31.45           H
ATOM   1945  N   THR A 337      13.484  16.588   3.558  1.00 16.99           N
ATOM   1946  CA  THR A 337      12.531  16.791   2.483  1.00 16.51           C
ATOM   1947  C   THR A 337      13.105  16.202   1.201  1.00 22.69           C
ATOM   1948  O   THR A 337      14.287  15.856   1.056  1.00 22.50           O
ATOM   1949  CB  THR A 337      12.222  18.274   2.259  1.00 15.38           C
ATOM   1950  OG1 THR A 337      13.386  18.864   1.736  1.00 13.60           O
ATOM   1951  CG2 THR A 337      11.790  18.998   3.538  1.00 23.67           C
ATOM   1952  H   THR A 337      14.208  17.279   3.701  1.00 20.07           H
ATOM   1953  HA  THR A 337      11.589  16.292   2.711  1.00 19.49           H
ATOM   1954  HB  THR A 337      11.421  18.365   1.525  1.00 18.15           H
ATOM   1955  HG1 THR A 337      13.220  19.809   1.649  1.00 16.01           H
ATOM   1956 HG21 THR A 337      11.588  20.047   3.322  1.00 28.09           H
ATOM   1957 HG22 THR A 337      10.895  18.528   3.944  1.00 28.09           H
ATOM   1958 HG23 THR A 337      12.588  18.975   4.279  1.00 28.09           H
ATOM   1959  N   ARG A 338      12.196  16.137   0.248  1.00 16.13           N
ATOM   1960  CA  ARG A 338      12.444  15.696  -1.099  1.00 20.85           C
ATOM   1961  C   ARG A 338      13.461  16.587  -1.779  1.00 18.45           C
ATOM   1962  O   ARG A 338      14.338  16.057  -2.445  1.00 15.23           O
ATOM   1963  CB  ARG A 338      11.076  15.713  -1.740  1.00 16.61           C
ATOM   1964  CG  ARG A 338      10.953  15.167  -3.149  1.00 22.26           C
ATOM   1965  CD  ARG A 338       9.437  14.961  -3.299  1.00 24.25           C
ATOM   1966  NE  ARG A 338       9.175  14.359  -4.574  1.00 37.60           N
ATOM   1967  CZ  ARG A 338       8.387  13.322  -4.768  1.00 16.21           C
ATOM   1968  NH1 ARG A 338       7.471  12.945  -3.883  1.00 20.14           N
ATOM   1969  NH2 ARG A 338       8.570  12.687  -5.912  1.00 30.02           N1+
ATOM   1970  H   ARG A 338      11.255  16.427   0.476  1.00 19.05           H
ATOM   1971  HA  ARG A 338      12.835  14.678  -1.088  1.00 24.70           H
ATOM   1972  HB2 ARG A 338      10.428  15.125  -1.083  1.00 19.62           H
ATOM   1973  HB3 ARG A 338      10.707  16.742  -1.744  1.00 19.62           H
ATOM   1974  HG2 ARG A 338      11.343  15.877  -3.879  1.00 26.39           H
ATOM   1975  HG3 ARG A 338      11.469  14.208  -3.237  1.00 26.39           H
ATOM   1976  HD2 ARG A 338       9.095  14.291  -2.509  1.00 28.78           H
ATOM   1977  HD3 ARG A 338       8.898  15.904  -3.221  1.00 28.78           H
ATOM   1978  HE  ARG A 338       9.824  14.579  -5.320  1.00 44.80           H
ATOM   1979 HH11 ARG A 338       7.354  13.454  -3.018  1.00 23.85           H
ATOM   1980 HH12 ARG A 338       6.894  12.139  -4.090  1.00 23.85           H
ATOM   1981 HH21 ARG A 338       9.275  13.009  -6.561  1.00 35.71           H
ATOM   1982 HH22 ARG A 338       8.004  11.880  -6.139  1.00 35.71           H
ATOM   1983  N   GLY A 339      13.399  17.901  -1.524  1.00 19.65           N
ATOM   1984  CA  GLY A 339      14.339  18.867  -2.058  1.00 18.18           C
ATOM   1985  C   GLY A 339      15.736  18.657  -1.483  1.00 22.21           C
ATOM   1986  O   GLY A 339      16.698  18.643  -2.240  1.00 15.78           O
ATOM   1987  H   GLY A 339      12.683  18.241  -0.899  1.00 23.27           H
ATOM   1988  HA2 GLY A 339      14.391  18.755  -3.140  1.00 21.50           H
ATOM   1989  HA3 GLY A 339      14.002  19.876  -1.829  1.00 21.50           H
ATOM   1990  N   GLN A 340      15.844  18.509  -0.162  1.00 15.37           N
ATOM   1991  CA  GLN A 340      17.115  18.342   0.538  1.00 15.89           C
ATOM   1992  C   GLN A 340      17.895  17.112   0.088  1.00 12.03           C
ATOM   1993  O   GLN A 340      19.110  17.183  -0.071  1.00 17.20           O
ATOM   1994  CB  GLN A 340      16.873  18.270   2.051  1.00 19.49           C
ATOM   1995  CG  GLN A 340      16.555  19.626   2.666  1.00 17.62           C
ATOM   1996  CD  GLN A 340      16.216  19.520   4.143  1.00 18.74           C
ATOM   1997  OE1 GLN A 340      15.459  18.643   4.545  1.00 26.15           O
ATOM   1998  NE2 GLN A 340      16.739  20.433   4.957  1.00 23.70           N
ATOM   1999  H   GLN A 340      15.001  18.505   0.395  1.00 18.13           H
ATOM   2000  HA  GLN A 340      17.732  19.214   0.336  1.00 18.76           H
ATOM   2001  HB2 GLN A 340      16.048  17.583   2.245  1.00 23.07           H
ATOM   2002  HB3 GLN A 340      17.763  17.870   2.537  1.00 23.07           H
ATOM   2003  HG2 GLN A 340      17.370  20.332   2.497  1.00 20.83           H
ATOM   2004  HG3 GLN A 340      15.660  19.973   2.167  1.00 20.83           H
ATOM   2005 HE21 GLN A 340      17.343  21.156   4.599  1.00 28.13           H
ATOM   2006 HE22 GLN A 340      16.461  20.446   5.929  1.00 28.13           H
ATOM   2007  N   LEU A 341      17.201  15.982  -0.066  1.00 12.62           N
ATOM   2008  CA  LEU A 341      17.795  14.692  -0.440  1.00 15.85           C
ATOM   2009  C   LEU A 341      18.263  14.667  -1.928  1.00 15.00           C
ATOM   2010  O   LEU A 341      19.325  14.184  -2.260  1.00 17.34           O
ATOM   2011  CB  LEU A 341      16.766  13.582  -0.162  1.00 11.28           C
ATOM   2012  CG  LEU A 341      17.337  12.165  -0.308  1.00 16.30           C
ATOM   2013  CD1 LEU A 341      18.505  11.940   0.664  1.00 15.87           C
ATOM   2014  CD2 LEU A 341      16.233  11.139  -0.054  1.00 14.41           C
ATOM   2015  H   LEU A 341      16.222  16.026   0.088  1.00 14.83           H
ATOM   2016  HA  LEU A 341      18.712  14.493   0.190  1.00 18.71           H
ATOM   2017  HB2 LEU A 341      16.410  13.705   0.889  1.00 13.22           H
ATOM   2018  HB3 LEU A 341      15.872  13.709  -0.790  1.00 13.22           H
ATOM   2019  HG  LEU A 341      17.715  12.039  -1.355  1.00 19.25           H
ATOM   2020 HD11 LEU A 341      18.847  10.895   0.641  1.00 18.73           H
ATOM   2021 HD12 LEU A 341      19.370  12.563   0.423  1.00 18.73           H
ATOM   2022 HD13 LEU A 341      18.224  12.148   1.705  1.00 18.73           H
ATOM   2023 HD21 LEU A 341      16.606  10.114  -0.196  1.00 16.98           H
ATOM   2024 HD22 LEU A 341      15.877  11.188   0.987  1.00 16.98           H
ATOM   2025 HD23 LEU A 341      15.371  11.265  -0.714  1.00 16.98           H
ATOM   2026  N   LYS A 342      17.436  15.277  -2.798  1.00 13.54           N
ATOM   2027  CA  LYS A 342      17.672  15.572  -4.221  1.00 16.11           C
ATOM   2028  C   LYS A 342      18.895  16.463  -4.434  1.00 19.37           C
ATOM   2029  O   LYS A 342      19.809  16.083  -5.158  1.00 15.37           O
ATOM   2030  CB  LYS A 342      16.419  16.254  -4.809  1.00 16.95           C
ATOM   2031  CG  LYS A 342      16.462  16.604  -6.315  1.00 21.85           C
ATOM   2032  CD  LYS A 342      15.252  16.032  -7.090  1.00 25.89           C
ATOM   2033  CE  LYS A 342      14.207  17.073  -7.487  1.00 25.77           C
ATOM   2034  NZ  LYS A 342      12.827  16.587  -7.269  1.00 29.71           N1+
ATOM   2035  H   LYS A 342      16.574  15.638  -2.415  1.00 15.93           H
ATOM   2036  HA  LYS A 342      17.831  14.630  -4.748  1.00 19.02           H
ATOM   2037  HB2 LYS A 342      15.571  15.608  -4.607  1.00 20.02           H
ATOM   2038  HB3 LYS A 342      16.235  17.182  -4.270  1.00 20.02           H
ATOM   2039  HG2 LYS A 342      16.511  17.685  -6.436  1.00 25.91           H
ATOM   2040  HG3 LYS A 342      17.369  16.188  -6.750  1.00 25.91           H
ATOM   2041  HD2 LYS A 342      15.629  15.579  -8.009  1.00 30.75           H
ATOM   2042  HD3 LYS A 342      14.770  15.231  -6.527  1.00 30.75           H
ATOM   2043  HE2 LYS A 342      14.370  17.991  -6.920  1.00 30.60           H
ATOM   2044  HE3 LYS A 342      14.335  17.290  -8.551  1.00 30.60           H
ATOM   2045  HZ1 LYS A 342      12.161  17.292  -7.545  1.00 35.33           H
ATOM   2046  HZ2 LYS A 342      12.663  15.752  -7.823  1.00 35.33           H
ATOM   2047  HZ3 LYS A 342      12.682  16.342  -6.301  1.00 35.33           H
ATOM   2048  N   ASN A 343      18.914  17.643  -3.805  1.00 20.48           N
ATOM   2049  CA  ASN A 343      20.032  18.581  -3.891  1.00 22.70           C
ATOM   2050  C   ASN A 343      21.306  18.052  -3.225  1.00 13.63           C
ATOM   2051  O   ASN A 343      22.380  18.307  -3.736  1.00 18.23           O
ATOM   2052  CB  ASN A 343      19.616  19.955  -3.347  1.00 13.39           C
ATOM   2053  CG  ASN A 343      18.584  20.644  -4.238  1.00 20.28           C
ATOM   2054  OD1 ASN A 343      18.629  20.523  -5.457  1.00 29.31           O
ATOM   2055  ND2 ASN A 343      17.693  21.436  -3.652  1.00 21.52           N
ATOM   2056  H   ASN A 343      18.120  17.910  -3.243  1.00 24.27           H
ATOM   2057  HA  ASN A 343      20.272  18.712  -4.948  1.00 26.93           H
ATOM   2058  HB2 ASN A 343      19.251  19.857  -2.327  1.00 15.76           H
ATOM   2059  HB3 ASN A 343      20.508  20.584  -3.342  1.00 15.76           H
ATOM   2060 HD21 ASN A 343      17.011  21.927  -4.211  1.00 25.51           H
ATOM   2061 HD22 ASN A 343      17.689  21.531  -2.646  1.00 25.51           H
ATOM   2062  N   GLY A 344      21.215  17.316  -2.116  1.00 13.67           N
ATOM   2063  CA  GLY A 344      22.387  16.810  -1.413  1.00 13.93           C
ATOM   2064  C   GLY A 344      23.116  15.667  -2.113  1.00 17.96           C
ATOM   2065  O   GLY A 344      24.124  15.157  -1.631  1.00 19.07           O
ATOM   2066  H   GLY A 344      20.314  17.103  -1.747  1.00 16.09           H
ATOM   2067  HA2 GLY A 344      23.165  17.600  -1.266  1.00 16.40           H
ATOM   2068  HA3 GLY A 344      22.111  16.456  -0.383  1.00 16.40           H
ATOM   2069  N   GLY A 345      22.662  15.278  -3.366  1.00 12.95           N
ATOM   2070  CA  GLY A 345      23.380  14.232  -4.098  1.00 16.85           C
ATOM   2071  C   GLY A 345      22.507  13.231  -4.829  1.00 12.89           C
ATOM   2072  O   GLY A 345      22.956  12.710  -5.843  1.00 14.48           O
ATOM   2073  H   GLY A 345      21.813  15.663  -3.771  1.00 15.23           H
ATOM   2074  HA2 GLY A 345      24.068  14.697  -4.840  1.00 19.90           H
ATOM   2075  HA3 GLY A 345      24.045  13.667  -3.383  1.00 19.90           H
ATOM   2076  N   LEU A 346      21.238  12.938  -4.337  1.00 13.58           N
ATOM   2077  CA  LEU A 346      20.494  11.776  -4.892  1.00 14.52           C
ATOM   2078  C   LEU A 346      19.817  12.097  -6.234  1.00 15.50           C
ATOM   2079  O   LEU A 346      19.486  11.215  -6.988  1.00 12.16           O
ATOM   2080  CB  LEU A 346      19.476  11.238  -3.877  1.00 14.02           C
ATOM   2081  CG  LEU A 346      20.090  10.402  -2.714  1.00 14.66           C
ATOM   2082  CD1 LEU A 346      19.075   9.412  -2.117  1.00 15.16           C
ATOM   2083  CD2 LEU A 346      21.325   9.594  -3.127  1.00 18.57           C
ATOM   2084  H   LEU A 346      20.898  13.315  -3.438  1.00 15.98           H
ATOM   2085  HA  LEU A 346      21.247  10.957  -5.135  1.00 17.11           H
ATOM   2086  HB2 LEU A 346      18.911  12.086  -3.426  1.00 16.51           H
ATOM   2087  HB3 LEU A 346      18.727  10.627  -4.412  1.00 16.51           H
ATOM   2088  HG  LEU A 346      20.389  11.124  -1.906  1.00 17.28           H
ATOM   2089 HD11 LEU A 346      19.472   8.978  -1.186  1.00 17.88           H
ATOM   2090 HD12 LEU A 346      18.125   9.895  -1.863  1.00 17.88           H
ATOM   2091 HD13 LEU A 346      18.864   8.573  -2.783  1.00 17.88           H
ATOM   2092 HD21 LEU A 346      21.666   8.986  -2.273  1.00 21.97           H
ATOM   2093 HD22 LEU A 346      21.106   8.899  -3.945  1.00 21.97           H
ATOM   2094 HD23 LEU A 346      22.166  10.236  -3.414  1.00 21.97           H
ATOM   2095  N   GLY A 347      19.640  13.398  -6.531  1.00 15.13           N
ATOM   2096  CA  GLY A 347      18.977  13.861  -7.751  1.00 13.81           C
ATOM   2097  C   GLY A 347      17.569  13.271  -7.823  1.00 14.18           C
ATOM   2098  O   GLY A 347      16.877  13.220  -6.807  1.00 16.77           O
ATOM   2099  H   GLY A 347      19.955  14.094  -5.869  1.00 17.84           H
ATOM   2100  HA2 GLY A 347      18.922  14.947  -7.746  1.00 16.25           H
ATOM   2101  HA3 GLY A 347      19.548  13.525  -8.617  1.00 16.25           H
ATOM   2102  N   VAL A 348      17.175  12.777  -9.004  1.00 17.02           N
ATOM   2103  CA  VAL A 348      15.891  12.093  -9.241  1.00 19.60           C
ATOM   2104  C   VAL A 348      15.633  10.850  -8.353  1.00 13.85           C
ATOM   2105  O   VAL A 348      14.485  10.443  -8.199  1.00 16.98           O
ATOM   2106  CB  VAL A 348      15.823  11.722 -10.728  1.00 18.11           C
ATOM   2107  CG1 VAL A 348      16.865  10.638 -11.040  1.00 12.70           C
ATOM   2108  CG2 VAL A 348      14.428  11.252 -11.173  1.00 25.44           C
ATOM   2109  H   VAL A 348      17.803  12.846  -9.792  1.00 20.11           H
ATOM   2110  HA  VAL A 348      15.091  12.808  -9.043  1.00 23.20           H
ATOM   2111  HB  VAL A 348      16.065  12.604 -11.321  1.00 21.42           H
ATOM   2112 HG11 VAL A 348      16.890  10.459 -12.116  1.00 14.92           H
ATOM   2113 HG12 VAL A 348      17.861  10.959 -10.732  1.00 14.92           H
ATOM   2114 HG13 VAL A 348      16.621   9.703 -10.536  1.00 14.92           H
ATOM   2115 HG21 VAL A 348      14.421  11.138 -12.258  1.00 30.22           H
ATOM   2116 HG22 VAL A 348      14.171  10.293 -10.728  1.00 30.22           H
ATOM   2117 HG23 VAL A 348      13.679  11.994 -10.894  1.00 30.22           H
ATOM   2118  N   VAL A 349      16.669  10.218  -7.784  1.00 13.35           N
ATOM   2119  CA  VAL A 349      16.525   9.098  -6.856  1.00 14.48           C
ATOM   2120  C   VAL A 349      15.793   9.557  -5.586  1.00 14.50           C
ATOM   2121  O   VAL A 349      15.117   8.741  -4.979  1.00 13.05           O
ATOM   2122  CB  VAL A 349      17.899   8.454  -6.549  1.00 12.56           C
ATOM   2123  CG1 VAL A 349      17.856   7.329  -5.516  1.00 14.46           C
ATOM   2124  CG2 VAL A 349      18.471   7.861  -7.825  1.00 16.08           C
ATOM   2125  H   VAL A 349      17.606  10.566  -7.941  1.00 15.70           H
ATOM   2126  HA  VAL A 349      15.902   8.347  -7.343  1.00 17.07           H
ATOM   2127  HB  VAL A 349      18.573   9.204  -6.164  1.00 14.76           H
ATOM   2128 HG11 VAL A 349      18.837   6.863  -5.423  1.00 17.04           H
ATOM   2129 HG12 VAL A 349      17.567   7.715  -4.542  1.00 17.04           H
ATOM   2130 HG13 VAL A 349      17.123   6.605  -5.843  1.00 17.04           H
ATOM   2131 HG21 VAL A 349      19.453   7.439  -7.621  1.00 18.99           H
ATOM   2132 HG22 VAL A 349      17.811   7.074  -8.188  1.00 18.99           H
ATOM   2133 HG23 VAL A 349      18.578   8.632  -8.588  1.00 18.99           H
ATOM   2134  N   SER A 350      15.887  10.843  -5.202  1.00 11.07           N
ATOM   2135  CA  SER A 350      15.035  11.371  -4.169  1.00 15.86           C
ATOM   2136  C   SER A 350      13.571  11.216  -4.577  1.00 14.49           C
ATOM   2137  O   SER A 350      12.821  10.673  -3.777  1.00 11.00           O
ATOM   2138  CB  SER A 350      15.370  12.814  -3.842  1.00 15.84           C
ATOM   2139  OG  SER A 350      14.495  13.249  -2.833  1.00 13.65           O
ATOM   2140  H   SER A 350      16.407  11.498  -5.768  1.00 12.97           H
ATOM   2141  HA  SER A 350      15.217  10.776  -3.273  1.00 18.72           H
ATOM   2142  HB2 SER A 350      16.397  12.874  -3.486  1.00 18.69           H
ATOM   2143  HB3 SER A 350      15.240  13.430  -4.731  1.00 18.69           H
ATOM   2144  HG  SER A 350      14.620  14.192  -2.691  1.00 16.07           H
ATOM   2145  N   ASP A 351      13.172  11.630  -5.790  1.00 13.64           N
ATOM   2146  CA  ASP A 351      11.788  11.439  -6.237  1.00 14.94           C
ATOM   2147  C   ASP A 351      11.388   9.975  -6.154  1.00 13.22           C
ATOM   2148  O   ASP A 351      10.302   9.673  -5.676  1.00 11.30           O
ATOM   2149  CB  ASP A 351      11.523  12.017  -7.646  1.00 17.69           C
ATOM   2150  CG  ASP A 351      11.683  13.539  -7.686  1.00 14.39           C
ATOM   2151  OD1 ASP A 351      11.154  14.188  -6.764  1.00 18.78           O
ATOM   2152  OD2 ASP A 351      12.339  14.041  -8.619  1.00 26.57           O1-
ATOM   2153  H   ASP A 351      13.844  11.992  -6.450  1.00 16.05           H
ATOM   2154  HA  ASP A 351      11.157  11.985  -5.536  1.00 17.62           H
ATOM   2155  HB2 ASP A 351      12.154  11.546  -8.399  1.00 20.91           H
ATOM   2156  HB3 ASP A 351      10.484  11.793  -7.886  1.00 20.91           H
ATOM   2157  N   ALA A 352      12.267   9.065  -6.600  1.00 14.35           N
ATOM   2158  CA  ALA A 352      11.927   7.651  -6.653  1.00 12.54           C
ATOM   2159  C   ALA A 352      11.677   7.092  -5.247  1.00 18.17           C
ATOM   2160  O   ALA A 352      10.764   6.292  -5.062  1.00 21.95           O
ATOM   2161  CB  ALA A 352      12.993   6.889  -7.443  1.00 11.87           C
ATOM   2162  H   ALA A 352      13.160   9.366  -6.968  1.00 16.91           H
ATOM   2163  HA  ALA A 352      10.994   7.560  -7.211  1.00 14.73           H
ATOM   2164  HB1 ALA A 352      12.669   5.861  -7.597  1.00 13.94           H
ATOM   2165  HB2 ALA A 352      13.130   7.353  -8.419  1.00 13.94           H
ATOM   2166  HB3 ALA A 352      13.940   6.907  -6.899  1.00 13.94           H
ATOM   2167  N   ILE A 353      12.430   7.536  -4.238  1.00 11.37           N
ATOM   2168  CA  ILE A 353      12.321   6.992  -2.894  1.00 10.65           C
ATOM   2169  C   ILE A 353      11.093   7.597  -2.153  1.00 15.71           C
ATOM   2170  O   ILE A 353      10.358   6.879  -1.515  1.00 15.51           O
ATOM   2171  CB  ILE A 353      13.621   7.157  -2.058  1.00  9.94           C
ATOM   2172  CG1 ILE A 353      14.812   6.421  -2.703  1.00 15.46           C
ATOM   2173  CG2 ILE A 353      13.403   6.612  -0.651  1.00 10.15           C
ATOM   2174  CD1 ILE A 353      16.149   6.813  -2.076  1.00 16.66           C
ATOM   2175  H   ILE A 353      13.100   8.243  -4.420  1.00 13.33           H
ATOM   2176  HA  ILE A 353      12.130   5.880  -2.947  1.00 12.46           H
ATOM   2177  HB  ILE A 353      13.863   8.247  -1.991  1.00 11.62           H
ATOM   2178 HG12 ILE A 353      14.676   5.324  -2.587  1.00 18.24           H
ATOM   2179 HG13 ILE A 353      14.841   6.586  -3.791  1.00 18.24           H
ATOM   2180 HG21 ILE A 353      14.238   6.881   0.013  1.00 11.87           H
ATOM   2181 HG22 ILE A 353      12.486   6.965  -0.167  1.00 11.87           H
ATOM   2182 HG23 ILE A 353      13.341   5.511  -0.631  1.00 11.87           H
ATOM   2183 HD11 ILE A 353      16.979   6.278  -2.557  1.00 19.68           H
ATOM   2184 HD12 ILE A 353      16.342   7.888  -2.141  1.00 19.68           H
ATOM   2185 HD13 ILE A 353      16.192   6.533  -1.014  1.00 19.68           H
ATOM   2186  N   PHE A 354      10.888   8.921  -2.281  1.00 14.30           N
ATOM   2187  CA  PHE A 354       9.693   9.611  -1.799  1.00 14.39           C
ATOM   2188  C   PHE A 354       8.406   9.046  -2.385  1.00 18.03           C
ATOM   2189  O   PHE A 354       7.465   8.809  -1.622  1.00 16.31           O
ATOM   2190  CB  PHE A 354       9.748  11.119  -2.055  1.00 14.90           C
ATOM   2191  CG  PHE A 354      10.453  11.865  -0.937  1.00 17.76           C
ATOM   2192  CD1 PHE A 354      11.854  11.888  -0.843  1.00 13.31           C
ATOM   2193  CD2 PHE A 354       9.680  12.484   0.068  1.00 19.62           C
ATOM   2194  CE1 PHE A 354      12.488  12.530   0.234  1.00 14.59           C
ATOM   2195  CE2 PHE A 354      10.312  13.119   1.144  1.00 15.83           C
ATOM   2196  CZ  PHE A 354      11.714  13.159   1.209  1.00 22.15           C
ATOM   2197  H   PHE A 354      11.533   9.459  -2.842  1.00 16.85           H
ATOM   2198  HA  PHE A 354       9.646   9.463  -0.721  1.00 16.95           H
ATOM   2199  HB2 PHE A 354      10.213  11.328  -3.021  1.00 17.56           H
ATOM   2200  HB3 PHE A 354       8.725  11.482  -2.096  1.00 17.56           H
ATOM   2201  HD1 PHE A 354      12.457  11.388  -1.574  1.00 15.66           H
ATOM   2202  HD2 PHE A 354       8.601  12.442   0.034  1.00 23.24           H
ATOM   2203  HE1 PHE A 354      13.564  12.540   0.315  1.00 17.19           H
ATOM   2204  HE2 PHE A 354       9.718  13.537   1.934  1.00 18.68           H
ATOM   2205  HZ  PHE A 354      12.206  13.634   2.031  1.00 26.27           H
ATOM   2206  N   ASP A 355       8.376   8.833  -3.711  1.00 12.11           N
ATOM   2207  CA  ASP A 355       7.240   8.243  -4.413  1.00 14.85           C
ATOM   2208  C   ASP A 355       6.949   6.821  -4.001  1.00 15.40           C
ATOM   2209  O   ASP A 355       5.789   6.452  -3.849  1.00 24.60           O
ATOM   2210  CB  ASP A 355       7.423   8.317  -5.930  1.00 15.57           C
ATOM   2211  CG  ASP A 355       7.279   9.741  -6.460  1.00 17.91           C
ATOM   2212  OD1 ASP A 355       6.814  10.576  -5.665  1.00 13.35           O
ATOM   2213  OD2 ASP A 355       7.592   9.980  -7.652  1.00 23.97           O1-
ATOM   2214  H   ASP A 355       9.176   9.097  -4.268  1.00 14.21           H
ATOM   2215  HA  ASP A 355       6.355   8.818  -4.143  1.00 17.51           H
ATOM   2216  HB2 ASP A 355       8.384   7.903  -6.238  1.00 18.37           H
ATOM   2217  HB3 ASP A 355       6.678   7.693  -6.426  1.00 18.37           H
ATOM   2218  N   LEU A 356       8.005   6.025  -3.841  1.00 19.44           N
ATOM   2219  CA  LEU A 356       7.914   4.678  -3.318  1.00 18.52           C
ATOM   2220  C   LEU A 356       7.340   4.715  -1.903  1.00 16.68           C
ATOM   2221  O   LEU A 356       6.435   3.945  -1.611  1.00 12.66           O
ATOM   2222  CB  LEU A 356       9.304   4.027  -3.377  1.00 21.81           C
ATOM   2223  CG  LEU A 356       9.325   2.631  -2.735  1.00 16.44           C
ATOM   2224  CD1 LEU A 356       8.444   1.693  -3.549  1.00  8.86           C
ATOM   2225  CD2 LEU A 356      10.747   2.064  -2.620  1.00 11.97           C
ATOM   2226  H   LEU A 356       8.929   6.399  -4.021  1.00 23.02           H
ATOM   2227  HA  LEU A 356       7.236   4.123  -3.964  1.00 21.91           H
ATOM   2228  HB2 LEU A 356       9.619   3.949  -4.418  1.00 25.86           H
ATOM   2229  HB3 LEU A 356      10.014   4.666  -2.852  1.00 25.86           H
ATOM   2230  HG  LEU A 356       8.938   2.720  -1.727  1.00 19.41           H
ATOM   2231 HD11 LEU A 356       8.482   0.695  -3.116  1.00 10.31           H
ATOM   2232 HD12 LEU A 356       7.405   2.022  -3.533  1.00 10.31           H
ATOM   2233 HD13 LEU A 356       8.800   1.638  -4.579  1.00 10.31           H
ATOM   2234 HD21 LEU A 356      10.696   1.079  -2.155  1.00 14.05           H
ATOM   2235 HD22 LEU A 356      11.202   1.988  -3.606  1.00 14.05           H
ATOM   2236 HD23 LEU A 356      11.360   2.709  -1.993  1.00 14.05           H
ATOM   2237  N   GLY A 357       7.839   5.628  -1.055  1.00 16.27           N
ATOM   2238  CA  GLY A 357       7.365   5.827   0.308  1.00 17.31           C
ATOM   2239  C   GLY A 357       5.875   6.163   0.353  1.00 17.02           C
ATOM   2240  O   GLY A 357       5.127   5.576   1.137  1.00 20.11           O
ATOM   2241  H   GLY A 357       8.591   6.220  -1.377  1.00 19.22           H
ATOM   2242  HA2 GLY A 357       7.506   4.895   0.854  1.00 20.45           H
ATOM   2243  HA3 GLY A 357       7.938   6.618   0.788  1.00 20.45           H
ATOM   2244  N   MET A 358       5.449   7.085  -0.507  1.00 15.47           N
ATOM   2245  CA  MET A 358       4.049   7.432  -0.676  1.00 20.50           C
ATOM   2246  C   MET A 358       3.230   6.192  -1.066  1.00 17.36           C
ATOM   2247  O   MET A 358       2.187   5.942  -0.462  1.00 17.57           O
ATOM   2248  CB  MET A 358       3.874   8.534  -1.730  1.00 15.15           C
ATOM   2249  CG  MET A 358       4.324   9.922  -1.275  1.00 20.60           C
ATOM   2250  SD  MET A 358       4.453  11.145  -2.608  1.00 22.34           S
ATOM   2251  CE  MET A 358       2.741  11.188  -3.198  1.00 31.91           C
ATOM   2252  H   MET A 358       6.123   7.550  -1.099  1.00 18.25           H
ATOM   2253  HA  MET A 358       3.680   7.812   0.277  1.00 24.28           H
ATOM   2254  HB2 MET A 358       4.453   8.262  -2.611  1.00 17.87           H
ATOM   2255  HB3 MET A 358       2.823   8.584  -2.018  1.00 17.87           H
ATOM   2256  HG2 MET A 358       3.622  10.292  -0.530  1.00 24.40           H
ATOM   2257  HG3 MET A 358       5.301   9.842  -0.805  1.00 24.40           H
ATOM   2258  HE1 MET A 358       2.645  11.948  -3.974  1.00 37.97           H
ATOM   2259  HE2 MET A 358       2.480  10.219  -3.619  1.00 37.97           H
ATOM   2260  HE3 MET A 358       2.077  11.425  -2.370  1.00 37.97           H
ATOM   2261  N   SER A 359       3.685   5.424  -2.071  1.00 14.34           N
ATOM   2262  CA  SER A 359       2.929   4.287  -2.604  1.00 19.29           C
ATOM   2263  C   SER A 359       2.835   3.127  -1.608  1.00 17.66           C
ATOM   2264  O   SER A 359       1.892   2.336  -1.676  1.00 18.37           O
ATOM   2265  CB  SER A 359       3.506   3.827  -3.953  1.00 21.11           C
ATOM   2266  OG  SER A 359       4.695   3.080  -3.804  1.00 27.45           O
ATOM   2267  H   SER A 359       4.577   5.646  -2.494  1.00 16.89           H
ATOM   2268  HA  SER A 359       1.919   4.642  -2.801  1.00 22.84           H
ATOM   2269  HB2 SER A 359       2.769   3.201  -4.449  1.00 25.02           H
ATOM   2270  HB3 SER A 359       3.702   4.695  -4.582  1.00 25.02           H
ATOM   2271  HG  SER A 359       5.373   3.656  -3.433  1.00 32.63           H
ATOM   2272  N   LEU A 360       3.810   3.031  -0.696  1.00 15.76           N
ATOM   2273  CA  LEU A 360       3.916   1.960   0.278  1.00 18.08           C
ATOM   2274  C   LEU A 360       2.945   2.136   1.450  1.00 25.06           C
ATOM   2275  O   LEU A 360       2.619   1.118   2.049  1.00 16.14           O
ATOM   2276  CB  LEU A 360       5.356   1.838   0.805  1.00 17.35           C
ATOM   2277  CG  LEU A 360       6.146   0.546   0.518  1.00 24.34           C
ATOM   2278  CD1 LEU A 360       5.688  -0.294  -0.678  1.00 18.25           C
ATOM   2279  CD2 LEU A 360       7.614   0.951   0.351  1.00 20.15           C
ATOM   2280  H   LEU A 360       4.538   3.733  -0.693  1.00 18.60           H
ATOM   2281  HA  LEU A 360       3.633   1.043  -0.230  1.00 21.38           H
ATOM   2282  HB2 LEU A 360       5.921   2.688   0.427  1.00 20.50           H
ATOM   2283  HB3 LEU A 360       5.355   1.969   1.889  1.00 20.50           H
ATOM   2284  HG  LEU A 360       6.075  -0.086   1.406  1.00 28.90           H
ATOM   2285 HD11 LEU A 360       6.420  -1.078  -0.867  1.00 21.59           H
ATOM   2286 HD12 LEU A 360       4.739  -0.780  -0.456  1.00 21.59           H
ATOM   2287 HD13 LEU A 360       5.595   0.338  -1.560  1.00 21.59           H
ATOM   2288 HD21 LEU A 360       8.245   0.065   0.279  1.00 23.86           H
ATOM   2289 HD22 LEU A 360       7.697   1.524  -0.564  1.00 23.86           H
ATOM   2290 HD23 LEU A 360       7.953   1.558   1.193  1.00 23.86           H
ATOM   2291  N   SER A 361       2.508   3.361   1.801  1.00 22.43           N
ATOM   2292  CA  SER A 361       1.601   3.595   2.940  1.00 17.68           C
ATOM   2293  C   SER A 361       0.384   2.681   2.879  1.00 14.69           C
ATOM   2294  O   SER A 361       0.037   2.073   3.892  1.00 21.08           O
ATOM   2295  CB  SER A 361       1.131   5.052   2.980  1.00 18.42           C
ATOM   2296  OG  SER A 361       2.247   5.912   2.972  1.00 27.13           O
ATOM   2297  H   SER A 361       2.835   4.170   1.289  1.00 26.61           H
ATOM   2298  HA  SER A 361       2.139   3.380   3.862  1.00 20.90           H
ATOM   2299  HB2 SER A 361       0.520   5.265   2.103  1.00 21.79           H
ATOM   2300  HB3 SER A 361       0.539   5.220   3.880  1.00 21.79           H
ATOM   2301  HG  SER A 361       1.946   6.807   2.797  1.00 32.24           H
ATOM   2302  N   SER A 362      -0.226   2.534   1.691  1.00 18.60           N
ATOM   2303  CA  SER A 362      -1.388   1.657   1.477  1.00 25.18           C
ATOM   2304  C   SER A 362      -1.087   0.172   1.707  1.00 28.95           C
ATOM   2305  O   SER A 362      -2.003  -0.595   2.003  1.00 21.87           O
ATOM   2306  CB  SER A 362      -2.016   1.866   0.084  1.00 19.37           C
ATOM   2307  OG  SER A 362      -1.106   1.664  -0.996  1.00 23.25           O
ATOM   2308  H   SER A 362       0.118   3.057   0.896  1.00 22.00           H
ATOM   2309  HA  SER A 362      -2.144   1.941   2.209  1.00 29.90           H
ATOM   2310  HB2 SER A 362      -2.845   1.169  -0.036  1.00 22.93           H
ATOM   2311  HB3 SER A 362      -2.421   2.877   0.033  1.00 22.93           H
ATOM   2312  HG  SER A 362      -0.741   0.778  -0.941  1.00 27.59           H
ATOM   2313  N   PHE A 363       0.171  -0.253   1.534  1.00 22.77           N
ATOM   2314  CA  PHE A 363       0.570  -1.643   1.704  1.00 18.38           C
ATOM   2315  C   PHE A 363       0.600  -2.092   3.161  1.00 15.82           C
ATOM   2316  O   PHE A 363       0.570  -3.299   3.386  1.00 16.10           O
ATOM   2317  CB  PHE A 363       1.894  -1.953   0.999  1.00 14.46           C
ATOM   2318  CG  PHE A 363       1.771  -1.956  -0.508  1.00 17.55           C
ATOM   2319  CD1 PHE A 363       1.572  -0.754  -1.204  1.00 16.60           C
ATOM   2320  CD2 PHE A 363       1.871  -3.165  -1.227  1.00 21.19           C
ATOM   2321  CE1 PHE A 363       1.533  -0.743  -2.608  1.00 19.33           C
ATOM   2322  CE2 PHE A 363       1.812  -3.161  -2.625  1.00 12.76           C
ATOM   2323  CZ  PHE A 363       1.670  -1.946  -3.318  1.00 20.53           C
ATOM   2324  H   PHE A 363       0.890   0.417   1.299  1.00 27.01           H
ATOM   2325  HA  PHE A 363      -0.189  -2.245   1.212  1.00 21.74           H
ATOM   2326  HB2 PHE A 363       2.655  -1.240   1.303  1.00 17.04           H
ATOM   2327  HB3 PHE A 363       2.236  -2.936   1.312  1.00 17.04           H
ATOM   2328  HD1 PHE A 363       1.498   0.171  -0.660  1.00 19.61           H
ATOM   2329  HD2 PHE A 363       2.025  -4.099  -0.711  1.00 25.11           H
ATOM   2330  HE1 PHE A 363       1.419   0.189  -3.137  1.00 22.88           H
ATOM   2331  HE2 PHE A 363       1.910  -4.089  -3.164  1.00 15.00           H
ATOM   2332  HZ  PHE A 363       1.669  -1.938  -4.397  1.00 24.32           H
ATOM   2333  N   ASN A 364       0.683  -1.163   4.118  1.00 18.10           N
ATOM   2334  CA  ASN A 364       0.706  -1.444   5.554  1.00 15.36           C
ATOM   2335  C   ASN A 364       1.731  -2.548   5.912  1.00 19.52           C
ATOM   2336  O   ASN A 364       1.392  -3.506   6.608  1.00 15.26           O
ATOM   2337  CB  ASN A 364      -0.720  -1.772   6.061  1.00 18.88           C
ATOM   2338  CG  ASN A 364      -1.743  -0.659   5.773  1.00 21.62           C
ATOM   2339  OD1 ASN A 364      -1.604   0.466   6.246  1.00 20.57           O
ATOM   2340  ND2 ASN A 364      -2.807  -0.976   5.030  1.00 27.56           N
ATOM   2341  H   ASN A 364       0.720  -0.191   3.841  1.00 21.41           H
ATOM   2342  HA  ASN A 364       1.036  -0.535   6.055  1.00 18.12           H
ATOM   2343  HB2 ASN A 364      -1.053  -2.727   5.654  1.00 22.34           H
ATOM   2344  HB3 ASN A 364      -0.637  -1.847   7.147  1.00 22.34           H
ATOM   2345 HD21 ASN A 364      -3.496  -0.267   4.823  1.00 32.76           H
ATOM   2346 HD22 ASN A 364      -2.889  -1.896   4.627  1.00 32.76           H
ATOM   2347  N   LEU A 365       2.972  -2.429   5.417  1.00 20.82           N
ATOM   2348  CA  LEU A 365       4.038  -3.385   5.698  1.00 15.75           C
ATOM   2349  C   LEU A 365       4.328  -3.465   7.216  1.00 18.27           C
ATOM   2350  O   LEU A 365       4.310  -2.448   7.910  1.00 19.73           O
ATOM   2351  CB  LEU A 365       5.297  -3.033   4.890  1.00 17.63           C
ATOM   2352  CG  LEU A 365       5.118  -2.983   3.349  1.00 15.24           C
ATOM   2353  CD1 LEU A 365       6.501  -2.922   2.670  1.00 17.31           C
ATOM   2354  CD2 LEU A 365       4.388  -4.198   2.781  1.00 10.96           C
ATOM   2355  H   LEU A 365       3.201  -1.634   4.836  1.00 24.68           H
ATOM   2356  HA  LEU A 365       3.708  -4.361   5.365  1.00 18.59           H
ATOM   2357  HB2 LEU A 365       5.691  -2.077   5.233  1.00 20.84           H
ATOM   2358  HB3 LEU A 365       6.044  -3.798   5.119  1.00 20.84           H
ATOM   2359  HG  LEU A 365       4.561  -2.084   3.087  1.00 17.98           H
ATOM   2360 HD11 LEU A 365       6.389  -2.821   1.590  1.00 20.46           H
ATOM   2361 HD12 LEU A 365       7.058  -2.063   3.046  1.00 20.46           H
ATOM   2362 HD13 LEU A 365       7.069  -3.829   2.877  1.00 20.46           H
ATOM   2363 HD21 LEU A 365       4.336  -4.104   1.701  1.00 12.83           H
ATOM   2364 HD22 LEU A 365       4.912  -5.119   3.039  1.00 12.83           H
ATOM   2365 HD23 LEU A 365       3.371  -4.238   3.162  1.00 12.83           H
ATOM   2366  N   ASP A 366       4.582  -4.671   7.736  1.00 12.22           N
ATOM   2367  CA  ASP A 366       5.087  -4.845   9.096  1.00 17.13           C
ATOM   2368  C   ASP A 366       6.587  -5.186   9.056  1.00 16.94           C
ATOM   2369  O   ASP A 366       7.185  -5.271   7.974  1.00 13.79           O
ATOM   2370  CB  ASP A 366       4.238  -5.866   9.869  1.00 10.01           C
ATOM   2371  CG  ASP A 366       4.300  -7.330   9.414  1.00 11.38           C
ATOM   2372  OD1 ASP A 366       5.218  -7.707   8.663  1.00  9.75           O
ATOM   2373  OD2 ASP A 366       3.416  -8.088   9.859  1.00 20.82           O1-
ATOM   2374  H   ASP A 366       4.560  -5.486   7.137  1.00 14.35           H
ATOM   2375  HA  ASP A 366       4.995  -3.906   9.641  1.00 20.24           H
ATOM   2376  HB2 ASP A 366       4.535  -5.847  10.916  1.00 11.70           H
ATOM   2377  HB3 ASP A 366       3.199  -5.539   9.886  1.00 11.70           H
ATOM   2378  N   ASP A 367       7.197  -5.350  10.239  1.00 13.05           N
ATOM   2379  CA  ASP A 367       8.624  -5.641  10.347  1.00 15.25           C
ATOM   2380  C   ASP A 367       9.030  -6.877   9.546  1.00 15.17           C
ATOM   2381  O   ASP A 367      10.057  -6.834   8.878  1.00 10.64           O
ATOM   2382  CB  ASP A 367       9.095  -5.711  11.799  1.00 15.36           C
ATOM   2383  CG  ASP A 367       9.072  -4.358  12.526  1.00 13.76           C
ATOM   2384  OD1 ASP A 367       9.591  -3.402  11.928  1.00 22.20           O
ATOM   2385  OD2 ASP A 367       8.583  -4.303  13.677  1.00 26.11           O1-
ATOM   2386  H   ASP A 367       6.673  -5.246  11.093  1.00 15.35           H
ATOM   2387  HA  ASP A 367       9.147  -4.804   9.885  1.00 17.98           H
ATOM   2388  HB2 ASP A 367       8.531  -6.464  12.350  1.00 18.12           H
ATOM   2389  HB3 ASP A 367      10.139  -6.020  11.752  1.00 18.12           H
ATOM   2390  N   THR A 368       8.212  -7.939   9.580  1.00  7.54           N
ATOM   2391  CA  THR A 368       8.451  -9.176   8.874  1.00 12.77           C
ATOM   2392  C   THR A 368       8.455  -8.962   7.349  1.00 11.96           C
ATOM   2393  O   THR A 368       9.292  -9.504   6.635  1.00  9.28           O
ATOM   2394  CB  THR A 368       7.431 -10.236   9.372  1.00  8.24           C
ATOM   2395  OG1 THR A 368       7.716 -10.618  10.710  1.00 11.61           O
ATOM   2396  CG2 THR A 368       7.425 -11.486   8.501  1.00  8.15           C
ATOM   2397  H   THR A 368       7.328  -7.852  10.060  1.00  8.73           H
ATOM   2398  HA  THR A 368       9.448  -9.501   9.168  1.00 15.01           H
ATOM   2399  HB  THR A 368       6.432  -9.803   9.357  1.00  9.57           H
ATOM   2400  HG1 THR A 368       8.647 -10.856  10.776  1.00 13.62           H
ATOM   2401 HG21 THR A 368       6.779 -12.246   8.938  1.00  9.47           H
ATOM   2402 HG22 THR A 368       7.046 -11.238   7.513  1.00  9.47           H
ATOM   2403 HG23 THR A 368       8.436 -11.883   8.427  1.00  9.47           H
ATOM   2404  N   GLU A 369       7.506  -8.186   6.831  1.00 12.53           N
ATOM   2405  CA  GLU A 369       7.367  -7.937   5.416  1.00 10.18           C
ATOM   2406  C   GLU A 369       8.557  -7.125   4.887  1.00 11.47           C
ATOM   2407  O   GLU A 369       9.111  -7.492   3.855  1.00  7.70           O
ATOM   2408  CB  GLU A 369       5.998  -7.298   5.160  1.00 12.97           C
ATOM   2409  CG  GLU A 369       4.887  -8.347   5.333  1.00 12.32           C
ATOM   2410  CD  GLU A 369       3.481  -7.786   5.480  1.00 14.78           C
ATOM   2411  OE1 GLU A 369       3.323  -6.603   5.854  1.00 15.83           O
ATOM   2412  OE2 GLU A 369       2.539  -8.569   5.241  1.00 12.18           O1-
ATOM   2413  H   GLU A 369       6.830  -7.754   7.446  1.00 14.72           H
ATOM   2414  HA  GLU A 369       7.371  -8.904   4.910  1.00 11.90           H
ATOM   2415  HB2 GLU A 369       5.860  -6.465   5.850  1.00 15.25           H
ATOM   2416  HB3 GLU A 369       5.969  -6.919   4.139  1.00 15.25           H
ATOM   2417  HG2 GLU A 369       4.907  -9.076   4.528  1.00 14.47           H
ATOM   2418  HG3 GLU A 369       5.079  -8.930   6.231  1.00 14.47           H
ATOM   2419  N   VAL A 370       8.987  -6.073   5.611  1.00 11.52           N
ATOM   2420  CA  VAL A 370      10.161  -5.318   5.243  1.00  7.48           C
ATOM   2421  C   VAL A 370      11.376  -6.250   5.260  1.00  9.58           C
ATOM   2422  O   VAL A 370      12.098  -6.264   4.272  1.00  7.41           O
ATOM   2423  CB  VAL A 370      10.357  -4.064   6.100  1.00 11.60           C
ATOM   2424  CG1 VAL A 370      11.673  -3.351   5.695  1.00  6.96           C
ATOM   2425  CG2 VAL A 370       9.153  -3.121   5.915  1.00  9.19           C
ATOM   2426  H   VAL A 370       8.516  -5.836   6.476  1.00 13.51           H
ATOM   2427  HA  VAL A 370      10.017  -4.973   4.219  1.00  8.66           H
ATOM   2428  HB  VAL A 370      10.421  -4.358   7.148  1.00 13.60           H
ATOM   2429 HG11 VAL A 370      11.783  -2.424   6.255  1.00  8.04           H
ATOM   2430 HG12 VAL A 370      12.533  -3.982   5.919  1.00  8.04           H
ATOM   2431 HG13 VAL A 370      11.669  -3.119   4.632  1.00  8.04           H
ATOM   2432 HG21 VAL A 370       9.285  -2.223   6.515  1.00 10.72           H
ATOM   2433 HG22 VAL A 370       9.054  -2.851   4.863  1.00 10.72           H
ATOM   2434 HG23 VAL A 370       8.237  -3.609   6.242  1.00 10.72           H
ATOM   2435  N   ALA A 371      11.576  -7.026   6.345  1.00  9.89           N
ATOM   2436  CA  ALA A 371      12.719  -7.911   6.541  1.00  9.25           C
ATOM   2437  C   ALA A 371      12.859  -8.899   5.380  1.00 10.91           C
ATOM   2438  O   ALA A 371      13.957  -9.088   4.854  1.00 10.24           O
ATOM   2439  CB  ALA A 371      12.552  -8.674   7.859  1.00 10.76           C
ATOM   2440  H   ALA A 371      10.907  -6.975   7.100  1.00 11.55           H
ATOM   2441  HA  ALA A 371      13.622  -7.303   6.606  1.00 10.78           H
ATOM   2442  HB1 ALA A 371      13.453  -9.241   8.060  1.00 12.59           H
ATOM   2443  HB2 ALA A 371      12.395  -7.975   8.676  1.00 12.59           H
ATOM   2444  HB3 ALA A 371      11.703  -9.352   7.812  1.00 12.59           H
ATOM   2445  N   LEU A 372      11.734  -9.501   4.978  1.00 10.34           N
ATOM   2446  CA  LEU A 372      11.632 -10.463   3.883  1.00 12.68           C
ATOM   2447  C   LEU A 372      11.963  -9.817   2.539  1.00  9.67           C
ATOM   2448  O   LEU A 372      12.740 -10.402   1.788  1.00 15.12           O
ATOM   2449  CB  LEU A 372      10.254 -11.174   3.888  1.00  9.41           C
ATOM   2450  CG  LEU A 372      10.152 -12.195   5.040  1.00 12.77           C
ATOM   2451  CD1 LEU A 372       8.688 -12.498   5.352  1.00 14.84           C
ATOM   2452  CD2 LEU A 372      10.859 -13.507   4.692  1.00  9.55           C
ATOM   2453  H   LEU A 372      10.877  -9.262   5.453  1.00 12.09           H
ATOM   2454  HA  LEU A 372      12.392 -11.222   4.060  1.00 14.91           H
ATOM   2455  HB2 LEU A 372       9.486 -10.410   4.014  1.00 10.98           H
ATOM   2456  HB3 LEU A 372      10.073 -11.672   2.937  1.00 10.98           H
ATOM   2457  HG  LEU A 372      10.617 -11.795   5.942  1.00 15.01           H
ATOM   2458 HD11 LEU A 372       8.625 -13.160   6.215  1.00 17.50           H
ATOM   2459 HD12 LEU A 372       8.145 -11.575   5.553  1.00 17.50           H
ATOM   2460 HD13 LEU A 372       8.235 -12.979   4.496  1.00 17.50           H
ATOM   2461 HD21 LEU A 372      10.762 -14.198   5.530  1.00 11.15           H
ATOM   2462 HD22 LEU A 372      10.400 -13.960   3.814  1.00 11.15           H
ATOM   2463 HD23 LEU A 372      11.916 -13.339   4.496  1.00 11.15           H
ATOM   2464  N   LEU A 373      11.410  -8.638   2.226  1.00 12.84           N
ATOM   2465  CA  LEU A 373      11.830  -7.886   1.039  1.00 12.98           C
ATOM   2466  C   LEU A 373      13.360  -7.740   0.984  1.00 10.64           C
ATOM   2467  O   LEU A 373      13.937  -7.964  -0.073  1.00  8.25           O
ATOM   2468  CB  LEU A 373      11.238  -6.466   1.005  1.00 13.09           C
ATOM   2469  CG  LEU A 373       9.782  -6.404   0.582  1.00 21.12           C
ATOM   2470  CD1 LEU A 373       9.197  -5.032   0.936  1.00 17.40           C
ATOM   2471  CD2 LEU A 373       9.663  -6.620  -0.937  1.00 22.67           C
ATOM   2472  H   LEU A 373      10.766  -8.201   2.873  1.00 15.10           H
ATOM   2473  HA  LEU A 373      11.511  -8.442   0.159  1.00 15.26           H
ATOM   2474  HB2 LEU A 373      11.321  -6.034   1.997  1.00 15.39           H
ATOM   2475  HB3 LEU A 373      11.818  -5.832   0.330  1.00 15.39           H
ATOM   2476  HG  LEU A 373       9.232  -7.174   1.109  1.00 25.02           H
ATOM   2477 HD11 LEU A 373       8.150  -4.995   0.645  1.00 20.57           H
ATOM   2478 HD12 LEU A 373       9.266  -4.865   2.010  1.00 20.57           H
ATOM   2479 HD13 LEU A 373       9.747  -4.247   0.412  1.00 20.57           H
ATOM   2480 HD21 LEU A 373       8.612  -6.610  -1.228  1.00 26.89           H
ATOM   2481 HD22 LEU A 373      10.182  -5.820  -1.469  1.00 26.89           H
ATOM   2482 HD23 LEU A 373      10.099  -7.574  -1.229  1.00 26.89           H
ATOM   2483  N   GLN A 374      13.985  -7.326   2.094  1.00 10.21           N
ATOM   2484  CA  GLN A 374      15.428  -7.123   2.184  1.00 13.15           C
ATOM   2485  C   GLN A 374      16.186  -8.421   1.894  1.00  9.62           C
ATOM   2486  O   GLN A 374      17.202  -8.391   1.213  1.00 10.58           O
ATOM   2487  CB  GLN A 374      15.815  -6.592   3.561  1.00  9.53           C
ATOM   2488  CG  GLN A 374      15.265  -5.201   3.873  1.00  9.73           C
ATOM   2489  CD  GLN A 374      15.554  -4.680   5.291  1.00  7.79           C
ATOM   2490  OE1 GLN A 374      15.298  -3.515   5.566  1.00  8.91           O
ATOM   2491  NE2 GLN A 374      16.028  -5.513   6.218  1.00  9.32           N
ATOM   2492  H   GLN A 374      13.438  -7.130   2.921  1.00 11.94           H
ATOM   2493  HA  GLN A 374      15.719  -6.383   1.440  1.00 15.47           H
ATOM   2494  HB2 GLN A 374      15.463  -7.285   4.316  1.00 11.12           H
ATOM   2495  HB3 GLN A 374      16.901  -6.553   3.617  1.00 11.12           H
ATOM   2496  HG2 GLN A 374      15.612  -4.481   3.135  1.00 11.36           H
ATOM   2497  HG3 GLN A 374      14.192  -5.175   3.728  1.00 11.36           H
ATOM   2498 HE21 GLN A 374      16.234  -6.474   5.989  1.00 10.87           H
ATOM   2499 HE22 GLN A 374      16.142  -5.178   7.161  1.00 10.87           H
ATOM   2500  N   ALA A 375      15.695  -9.556   2.395  1.00  9.72           N
ATOM   2501  CA  ALA A 375      16.327 -10.844   2.156  1.00  8.93           C
ATOM   2502  C   ALA A 375      16.208 -11.216   0.678  1.00  7.83           C
ATOM   2503  O   ALA A 375      17.186 -11.674   0.121  1.00  9.50           O
ATOM   2504  CB  ALA A 375      15.765 -11.883   3.141  1.00 12.50           C
ATOM   2505  H   ALA A 375      14.842  -9.537   2.936  1.00 11.35           H
ATOM   2506  HA  ALA A 375      17.388 -10.741   2.382  1.00 10.40           H
ATOM   2507  HB1 ALA A 375      16.266 -12.836   2.995  1.00 14.69           H
ATOM   2508  HB2 ALA A 375      15.964 -11.544   4.155  1.00 14.69           H
ATOM   2509  HB3 ALA A 375      14.689 -12.000   3.003  1.00 14.69           H
ATOM   2510  N   VAL A 376      15.067 -10.969   0.025  1.00  9.84           N
ATOM   2511  CA  VAL A 376      14.876 -11.148  -1.417  1.00 13.58           C
ATOM   2512  C   VAL A 376      15.853 -10.295  -2.233  1.00 13.95           C
ATOM   2513  O   VAL A 376      16.465 -10.807  -3.170  1.00 11.66           O
ATOM   2514  CB  VAL A 376      13.404 -10.886  -1.783  1.00  7.51           C
ATOM   2515  CG1 VAL A 376      13.121 -10.837  -3.291  1.00  7.03           C
ATOM   2516  CG2 VAL A 376      12.530 -11.982  -1.165  1.00  9.14           C
ATOM   2517  H   VAL A 376      14.290 -10.590   0.547  1.00 11.50           H
ATOM   2518  HA  VAL A 376      15.093 -12.192  -1.651  1.00 15.98           H
ATOM   2519  HB  VAL A 376      13.106  -9.931  -1.360  1.00  8.69           H
ATOM   2520 HG11 VAL A 376      12.055 -10.695  -3.472  1.00  8.13           H
ATOM   2521 HG12 VAL A 376      13.649 -10.002  -3.746  1.00  8.13           H
ATOM   2522 HG13 VAL A 376      13.447 -11.761  -3.767  1.00  8.13           H
ATOM   2523 HG21 VAL A 376      11.484 -11.786  -1.386  1.00 10.65           H
ATOM   2524 HG22 VAL A 376      12.813 -12.953  -1.568  1.00 10.65           H
ATOM   2525 HG23 VAL A 376      12.648 -12.017  -0.086  1.00 10.65           H
ATOM   2526  N   LEU A 377      16.011  -9.014  -1.879  1.00 12.12           N
ATOM   2527  CA  LEU A 377      16.962  -8.116  -2.514  1.00 10.53           C
ATOM   2528  C   LEU A 377      18.414  -8.574  -2.305  1.00 11.54           C
ATOM   2529  O   LEU A 377      19.253  -8.480  -3.208  1.00 12.39           O
ATOM   2530  CB  LEU A 377      16.768  -6.732  -1.906  1.00 13.67           C
ATOM   2531  CG  LEU A 377      15.477  -5.999  -2.283  1.00 10.32           C
ATOM   2532  CD1 LEU A 377      15.358  -4.791  -1.336  1.00 12.93           C
ATOM   2533  CD2 LEU A 377      15.453  -5.541  -3.757  1.00 15.03           C
ATOM   2534  H   LEU A 377      15.475  -8.651  -1.105  1.00 14.23           H
ATOM   2535  HA  LEU A 377      16.760  -8.075  -3.584  1.00 12.33           H
ATOM   2536  HB2 LEU A 377      16.790  -6.846  -0.822  1.00 16.09           H
ATOM   2537  HB3 LEU A 377      17.621  -6.113  -2.188  1.00 16.09           H
ATOM   2538  HG  LEU A 377      14.624  -6.654  -2.121  1.00 12.07           H
ATOM   2539 HD11 LEU A 377      14.490  -4.192  -1.603  1.00 15.20           H
ATOM   2540 HD12 LEU A 377      15.243  -5.133  -0.308  1.00 15.20           H
ATOM   2541 HD13 LEU A 377      16.252  -4.171  -1.398  1.00 15.20           H
ATOM   2542 HD21 LEU A 377      14.481  -5.113  -3.997  1.00 17.72           H
ATOM   2543 HD22 LEU A 377      16.210  -4.784  -3.937  1.00 17.72           H
ATOM   2544 HD23 LEU A 377      15.644  -6.380  -4.420  1.00 17.72           H
ATOM   2545  N   LEU A 378      18.717  -9.031  -1.084  1.00 13.46           N
ATOM   2546  CA  LEU A 378      20.025  -9.539  -0.714  1.00 11.02           C
ATOM   2547  C   LEU A 378      20.351 -10.725  -1.597  1.00 11.64           C
ATOM   2548  O   LEU A 378      21.425 -10.708  -2.174  1.00 14.51           O
ATOM   2549  CB  LEU A 378      20.093  -9.889   0.785  1.00 10.10           C
ATOM   2550  CG  LEU A 378      21.420 -10.562   1.216  1.00  9.37           C
ATOM   2551  CD1 LEU A 378      22.607  -9.575   1.143  1.00 10.65           C
ATOM   2552  CD2 LEU A 378      21.245 -11.085   2.636  1.00  9.58           C
ATOM   2553  H   LEU A 378      17.989  -9.053  -0.384  1.00 15.84           H
ATOM   2554  HA  LEU A 378      20.749  -8.751  -0.912  1.00 12.91           H
ATOM   2555  HB2 LEU A 378      19.934  -8.984   1.374  1.00 11.80           H
ATOM   2556  HB3 LEU A 378      19.276 -10.571   1.005  1.00 11.80           H
ATOM   2557  HG  LEU A 378      21.629 -11.418   0.577  1.00 10.93           H
ATOM   2558 HD11 LEU A 378      23.519 -10.064   1.464  1.00 12.47           H
ATOM   2559 HD12 LEU A 378      22.745  -9.231   0.122  1.00 12.47           H
ATOM   2560 HD13 LEU A 378      22.423  -8.714   1.787  1.00 12.47           H
ATOM   2561 HD21 LEU A 378      22.173 -11.525   2.998  1.00 11.18           H
ATOM   2562 HD22 LEU A 378      20.949 -10.281   3.312  1.00 11.18           H
ATOM   2563 HD23 LEU A 378      20.458 -11.840   2.624  1.00 11.18           H
ATOM   2564  N   MET A 379      19.460 -11.721  -1.712  1.00  7.15           N
ATOM   2565  CA  MET A 379      19.699 -12.970  -2.418  1.00  9.20           C
ATOM   2566  C   MET A 379      19.401 -12.841  -3.911  1.00 13.33           C
ATOM   2567  O   MET A 379      18.647 -13.637  -4.470  1.00 12.54           O
ATOM   2568  CB  MET A 379      18.925 -14.105  -1.726  1.00 15.76           C
ATOM   2569  CG  MET A 379      19.438 -14.341  -0.307  1.00 11.20           C
ATOM   2570  SD  MET A 379      21.207 -14.804  -0.234  1.00 16.90           S
ATOM   2571  CE  MET A 379      21.254 -15.261   1.506  1.00 19.64           C
ATOM   2572  H   MET A 379      18.575 -11.632  -1.238  1.00  8.27           H
ATOM   2573  HA  MET A 379      20.759 -13.200  -2.341  1.00 10.73           H
ATOM   2574  HB2 MET A 379      17.859 -13.870  -1.691  1.00 18.60           H
ATOM   2575  HB3 MET A 379      19.055 -15.027  -2.292  1.00 18.60           H
ATOM   2576  HG2 MET A 379      19.271 -13.441   0.284  1.00 13.13           H
ATOM   2577  HG3 MET A 379      18.846 -15.142   0.138  1.00 13.13           H
ATOM   2578  HE1 MET A 379      22.233 -15.676   1.736  1.00 23.26           H
ATOM   2579  HE2 MET A 379      21.077 -14.378   2.120  1.00 23.26           H
ATOM   2580  HE3 MET A 379      20.491 -16.015   1.707  1.00 23.26           H
ATOM   2581  N   SER A 380      20.003 -11.842  -4.579  1.00  9.52           N
ATOM   2582  CA  SER A 380      19.873 -11.674  -6.039  1.00 12.20           C
ATOM   2583  C   SER A 380      20.992 -12.434  -6.734  1.00 10.07           C
ATOM   2584  O   SER A 380      22.152 -12.048  -6.630  1.00 15.30           O
ATOM   2585  CB  SER A 380      19.898 -10.192  -6.413  1.00 13.80           C
ATOM   2586  OG  SER A 380      18.816  -9.559  -5.771  1.00 15.52           O
ATOM   2587  H   SER A 380      20.584 -11.190  -4.074  1.00 11.11           H
ATOM   2588  HA  SER A 380      18.917 -12.071  -6.384  1.00 14.32           H
ATOM   2589  HB2 SER A 380      20.840  -9.741  -6.106  1.00 16.25           H
ATOM   2590  HB3 SER A 380      19.787 -10.092  -7.491  1.00 16.25           H
ATOM   2591  HG  SER A 380      19.000  -9.530  -4.826  1.00 18.31           H
ATOM   2592  N   SER A 381      20.649 -13.518  -7.427  1.00 11.70           N
ATOM   2593  CA  SER A 381      21.610 -14.418  -8.041  1.00 16.85           C
ATOM   2594  C   SER A 381      22.246 -13.847  -9.312  1.00 17.71           C
ATOM   2595  O   SER A 381      23.130 -14.481  -9.862  1.00 14.60           O
ATOM   2596  CB  SER A 381      20.923 -15.750  -8.345  1.00 16.42           C
ATOM   2597  OG  SER A 381      19.944 -15.566  -9.357  1.00 21.46           O
ATOM   2598  H   SER A 381      19.673 -13.777  -7.491  1.00 13.73           H
ATOM   2599  HA  SER A 381      22.402 -14.619  -7.321  1.00 19.91           H
ATOM   2600  HB2 SER A 381      21.663 -16.468  -8.693  1.00 19.39           H
ATOM   2601  HB3 SER A 381      20.458 -16.136  -7.438  1.00 19.39           H
ATOM   2602  HG  SER A 381      19.653 -16.429  -9.670  1.00 25.44           H
ATOM   2603  N   ASP A 382      21.774 -12.707  -9.817  1.00 16.77           N
ATOM   2604  CA  ASP A 382      22.191 -12.113 -11.072  1.00 11.79           C
ATOM   2605  C   ASP A 382      23.186 -10.948 -10.907  1.00 17.29           C
ATOM   2606  O   ASP A 382      23.510 -10.286 -11.899  1.00 15.26           O
ATOM   2607  CB  ASP A 382      20.973 -11.651 -11.857  1.00 20.28           C
ATOM   2608  CG  ASP A 382      20.138 -10.561 -11.177  1.00 12.38           C
ATOM   2609  OD1 ASP A 382      20.218 -10.376  -9.942  1.00 20.15           O
ATOM   2610  OD2 ASP A 382      19.417  -9.895 -11.933  1.00 33.42           O1-
ATOM   2611  H   ASP A 382      21.018 -12.241  -9.335  1.00 19.82           H
ATOM   2612  HA  ASP A 382      22.681 -12.870 -11.680  1.00 13.84           H
ATOM   2613  HB2 ASP A 382      21.253 -11.331 -12.863  1.00 24.02           H
ATOM   2614  HB3 ASP A 382      20.321 -12.512 -12.011  1.00 24.02           H
ATOM   2615  N   ARG A 383      23.694 -10.677  -9.685  1.00 17.81           N
ATOM   2616  CA  ARG A 383      24.765  -9.691  -9.556  1.00 16.71           C
ATOM   2617  C   ARG A 383      25.952 -10.210 -10.381  1.00 21.60           C
ATOM   2618  O   ARG A 383      26.257 -11.402 -10.276  1.00 15.49           O
ATOM   2619  CB  ARG A 383      25.224  -9.467  -8.115  1.00 19.04           C
ATOM   2620  CG  ARG A 383      24.134  -9.207  -7.073  1.00 12.66           C
ATOM   2621  CD  ARG A 383      23.251  -8.008  -7.432  1.00 15.25           C
ATOM   2622  NE  ARG A 383      22.425  -7.656  -6.281  1.00 17.57           N
ATOM   2623  CZ  ARG A 383      21.442  -6.768  -6.222  1.00 12.23           C
ATOM   2624  NH1 ARG A 383      21.178  -5.923  -7.213  1.00 13.11           N
ATOM   2625  NH2 ARG A 383      20.724  -6.760  -5.116  1.00 14.26           N1+
ATOM   2626  H   ARG A 383      23.410 -11.221  -8.880  1.00 21.06           H
ATOM   2627  HA  ARG A 383      24.394  -8.742  -9.938  1.00 19.74           H
ATOM   2628  HB2 ARG A 383      25.768 -10.351  -7.788  1.00 22.54           H
ATOM   2629  HB3 ARG A 383      25.928  -8.635  -8.104  1.00 22.54           H
ATOM   2630  HG2 ARG A 383      23.514 -10.091  -6.989  1.00 14.88           H
ATOM   2631  HG3 ARG A 383      24.611  -9.041  -6.108  1.00 14.88           H
ATOM   2632  HD2 ARG A 383      23.914  -7.170  -7.650  1.00 17.98           H
ATOM   2633  HD3 ARG A 383      22.620  -8.215  -8.297  1.00 17.98           H
ATOM   2634  HE  ARG A 383      22.520  -8.258  -5.477  1.00 20.77           H
ATOM   2635 HH11 ARG A 383      21.732  -5.940  -8.056  1.00 15.41           H
ATOM   2636 HH12 ARG A 383      20.422  -5.256  -7.112  1.00 15.41           H
ATOM   2637 HH21 ARG A 383      20.922  -7.419  -4.377  1.00 16.80           H
ATOM   2638 HH22 ARG A 383      19.968  -6.099  -5.010  1.00 16.80           H
ATOM   2639  N   PRO A 384      26.657  -9.345 -11.141  1.00 18.14           N
ATOM   2640  CA  PRO A 384      27.818  -9.774 -11.915  1.00 17.55           C
ATOM   2641  C   PRO A 384      28.888 -10.305 -10.971  1.00 14.22           C
ATOM   2642  O   PRO A 384      29.101  -9.732  -9.900  1.00 19.44           O
ATOM   2643  CB  PRO A 384      28.308  -8.489 -12.621  1.00 18.21           C
ATOM   2644  CG  PRO A 384      27.058  -7.606 -12.687  1.00 24.98           C
ATOM   2645  CD  PRO A 384      26.400  -7.924 -11.348  1.00 21.05           C
ATOM   2646  HA  PRO A 384      27.521 -10.482 -12.690  1.00 20.74           H
ATOM   2647  HB2 PRO A 384      29.032  -7.995 -11.969  1.00 21.53           H
ATOM   2648  HB3 PRO A 384      28.746  -8.661 -13.604  1.00 21.53           H
ATOM   2649  HG2 PRO A 384      27.311  -6.547 -12.731  1.00 29.66           H
ATOM   2650  HG3 PRO A 384      26.428  -7.890 -13.530  1.00 29.66           H
ATOM   2651  HD2 PRO A 384      26.869  -7.346 -10.549  1.00 24.94           H
ATOM   2652  HD3 PRO A 384      25.337  -7.707 -11.451  1.00 24.94           H
ATOM   2653  N   GLY A 385      29.564 -11.388 -11.369  1.00 13.24           N
ATOM   2654  CA  GLY A 385      30.725 -11.904 -10.641  1.00 10.34           C
ATOM   2655  C   GLY A 385      30.416 -13.004  -9.615  1.00 20.66           C
ATOM   2656  O   GLY A 385      31.352 -13.585  -9.061  1.00 19.27           O
ATOM   2657  H   GLY A 385      29.271 -11.877 -12.203  1.00 15.57           H
ATOM   2658  HA2 GLY A 385      31.421 -12.322 -11.365  1.00 12.09           H
ATOM   2659  HA3 GLY A 385      31.214 -11.081 -10.120  1.00 12.09           H
ATOM   2660  N   LEU A 386      29.143 -13.331  -9.361  1.00 13.49           N
ATOM   2661  CA  LEU A 386      28.794 -14.386  -8.410  1.00 15.36           C
ATOM   2662  C   LEU A 386      29.301 -15.770  -8.845  1.00 16.17           C
ATOM   2663  O   LEU A 386      29.186 -16.154 -10.000  1.00 20.53           O
ATOM   2664  CB  LEU A 386      27.287 -14.393  -8.168  1.00 12.26           C
ATOM   2665  CG  LEU A 386      26.780 -13.129  -7.460  1.00 15.92           C
ATOM   2666  CD1 LEU A 386      25.244 -13.132  -7.509  1.00 14.54           C
ATOM   2667  CD2 LEU A 386      27.297 -13.072  -6.018  1.00 13.98           C
ATOM   2668  H   LEU A 386      28.396 -12.847  -9.839  1.00 15.88           H
ATOM   2669  HA  LEU A 386      29.280 -14.160  -7.465  1.00 18.12           H
ATOM   2670  HB2 LEU A 386      26.780 -14.493  -9.128  1.00 14.40           H
ATOM   2671  HB3 LEU A 386      27.027 -15.266  -7.564  1.00 14.40           H
ATOM   2672  HG  LEU A 386      27.139 -12.249  -7.990  1.00 18.79           H
ATOM   2673 HD11 LEU A 386      24.847 -12.298  -6.936  1.00 17.13           H
ATOM   2674 HD12 LEU A 386      24.917 -13.033  -8.543  1.00 17.13           H
ATOM   2675 HD13 LEU A 386      24.847 -14.061  -7.099  1.00 17.13           H
ATOM   2676 HD21 LEU A 386      26.981 -12.137  -5.565  1.00 16.46           H
ATOM   2677 HD22 LEU A 386      26.922 -13.916  -5.440  1.00 16.46           H
ATOM   2678 HD23 LEU A 386      28.384 -13.077  -5.990  1.00 16.46           H
ATOM   2679  N   ALA A 387      29.834 -16.532  -7.895  1.00 20.36           N
ATOM   2680  CA  ALA A 387      30.210 -17.922  -8.104  1.00 24.93           C
ATOM   2681  C   ALA A 387      29.009 -18.840  -7.845  1.00 16.86           C
ATOM   2682  O   ALA A 387      28.653 -19.625  -8.720  1.00 21.94           O
ATOM   2683  CB  ALA A 387      31.408 -18.253  -7.213  1.00 17.38           C
ATOM   2684  H   ALA A 387      29.911 -16.164  -6.956  1.00 24.11           H
ATOM   2685  HA  ALA A 387      30.532 -18.057  -9.138  1.00 29.60           H
ATOM   2686  HB1 ALA A 387      31.682 -19.300  -7.340  1.00 20.54           H
ATOM   2687  HB2 ALA A 387      32.254 -17.625  -7.494  1.00 20.54           H
ATOM   2688  HB3 ALA A 387      31.153 -18.076  -6.169  1.00 20.54           H
ATOM   2689  N   CYS A 388      28.386 -18.720  -6.663  1.00 19.21           N
ATOM   2690  CA  CYS A 388      27.360 -19.625  -6.142  1.00 18.18           C
ATOM   2691  C   CYS A 388      25.949 -19.217  -6.592  1.00 16.29           C
ATOM   2692  O   CYS A 388      25.045 -19.082  -5.774  1.00 11.63           O
ATOM   2693  CB  CYS A 388      27.454 -19.748  -4.616  1.00 13.03           C
ATOM   2694  SG  CYS A 388      29.064 -20.391  -4.121  1.00 16.42           S
ATOM   2695  H   CYS A 388      28.701 -18.000  -6.028  1.00 22.74           H
ATOM   2696  HA  CYS A 388      27.561 -20.617  -6.546  1.00 21.50           H
ATOM   2697  HB2 CYS A 388      27.277 -18.778  -4.161  1.00 15.33           H
ATOM   2698  HB3 CYS A 388      26.691 -20.430  -4.254  1.00 15.33           H
ATOM   2699  HG  CYS A 388      28.861 -20.259  -2.808  1.00 19.39           H
ATOM   2700  N   VAL A 389      25.753 -19.069  -7.903  1.00 15.06           N
ATOM   2701  CA  VAL A 389      24.532 -18.552  -8.500  1.00 20.18           C
ATOM   2702  C   VAL A 389      23.310 -19.410  -8.103  1.00 24.17           C
ATOM   2703  O   VAL A 389      22.298 -18.855  -7.677  1.00 15.30           O
ATOM   2704  CB  VAL A 389      24.739 -18.444 -10.026  1.00 20.02           C
ATOM   2705  CG1 VAL A 389      23.424 -18.317 -10.804  1.00 20.99           C
ATOM   2706  CG2 VAL A 389      25.628 -17.223 -10.333  1.00 22.95           C
ATOM   2707  H   VAL A 389      26.533 -19.238  -8.525  1.00 17.76           H
ATOM   2708  HA  VAL A 389      24.374 -17.544  -8.111  1.00 23.91           H
ATOM   2709  HB  VAL A 389      25.250 -19.345 -10.372  1.00 23.71           H
ATOM   2710 HG11 VAL A 389      23.632 -18.220 -11.867  1.00 24.87           H
ATOM   2711 HG12 VAL A 389      22.807 -19.203 -10.666  1.00 24.87           H
ATOM   2712 HG13 VAL A 389      22.870 -17.442 -10.464  1.00 24.87           H
ATOM   2713 HG21 VAL A 389      25.823 -17.167 -11.402  1.00 27.23           H
ATOM   2714 HG22 VAL A 389      25.129 -16.310 -10.012  1.00 27.23           H
ATOM   2715 HG23 VAL A 389      26.583 -17.306  -9.816  1.00 27.23           H
ATOM   2716  N   GLU A 390      23.427 -20.741  -8.233  1.00 22.19           N
ATOM   2717  CA  GLU A 390      22.334 -21.681  -8.008  1.00 25.54           C
ATOM   2718  C   GLU A 390      21.998 -21.752  -6.516  1.00 15.82           C
ATOM   2719  O   GLU A 390      20.833 -21.827  -6.143  1.00 20.35           O
ATOM   2720  CB  GLU A 390      22.672 -23.069  -8.592  1.00 22.57           C
ATOM   2721  CG  GLU A 390      22.681 -23.110 -10.133  1.00 28.31           C
ATOM   2722  CD  GLU A 390      21.290 -23.315 -10.727  1.00 57.72           C
ATOM   2723  OE1 GLU A 390      20.914 -22.448 -11.542  1.00 61.87           O
ATOM   2724  OE2 GLU A 390      20.637 -24.325 -10.364  1.00 62.05           O1-
ATOM   2725  H   GLU A 390      24.302 -21.119  -8.563  1.00 26.31           H
ATOM   2726  HA  GLU A 390      21.461 -21.302  -8.540  1.00 30.34           H
ATOM   2727  HB2 GLU A 390      23.654 -23.372  -8.230  1.00 26.78           H
ATOM   2728  HB3 GLU A 390      21.953 -23.794  -8.213  1.00 26.78           H
ATOM   2729  HG2 GLU A 390      23.128 -22.211 -10.560  1.00 33.66           H
ATOM   2730  HG3 GLU A 390      23.274 -23.984 -10.400  1.00 33.66           H
ATOM   2731  N   ARG A 391      23.006 -21.698  -5.640  1.00 14.75           N
ATOM   2732  CA  ARG A 391      22.794 -21.677  -4.190  1.00 14.64           C
ATOM   2733  C   ARG A 391      22.029 -20.430  -3.752  1.00 17.49           C
ATOM   2734  O   ARG A 391      21.163 -20.516  -2.886  1.00 13.86           O
ATOM   2735  CB  ARG A 391      24.158 -21.744  -3.504  1.00 19.15           C
ATOM   2736  CG  ARG A 391      24.051 -22.130  -2.033  1.00 17.28           C
ATOM   2737  CD  ARG A 391      23.777 -23.621  -1.849  1.00 19.02           C
ATOM   2738  NE  ARG A 391      23.480 -23.859  -0.444  1.00 23.32           N
ATOM   2739  CZ  ARG A 391      22.919 -24.949   0.077  1.00 24.30           C
ATOM   2740  NH1 ARG A 391      22.687 -26.007  -0.697  1.00 19.15           N
ATOM   2741  NH2 ARG A 391      22.601 -24.965   1.377  1.00 19.87           N1+
ATOM   2742  H   ARG A 391      23.947 -21.581  -5.991  1.00 17.38           H
ATOM   2743  HA  ARG A 391      22.205 -22.550  -3.931  1.00 17.25           H
ATOM   2744  HB2 ARG A 391      24.772 -22.499  -3.998  1.00 22.66           H
ATOM   2745  HB3 ARG A 391      24.661 -20.780  -3.594  1.00 22.66           H
ATOM   2746  HG2 ARG A 391      24.998 -21.897  -1.544  1.00 20.43           H
ATOM   2747  HG3 ARG A 391      23.270 -21.538  -1.562  1.00 20.43           H
ATOM   2748  HD2 ARG A 391      22.944 -23.944  -2.473  1.00 22.51           H
ATOM   2749  HD3 ARG A 391      24.672 -24.180  -2.127  1.00 22.51           H
ATOM   2750  HE  ARG A 391      23.655 -23.080   0.178  1.00 27.67           H
ATOM   2751 HH11 ARG A 391      22.968 -25.980  -1.663  1.00 22.67           H
ATOM   2752 HH12 ARG A 391      22.261 -26.831  -0.303  1.00 22.67           H
ATOM   2753 HH21 ARG A 391      22.793 -24.160   1.962  1.00 23.53           H
ATOM   2754 HH22 ARG A 391      22.180 -25.779   1.796  1.00 23.53           H
ATOM   2755  N   ILE A 392      22.365 -19.282  -4.350  1.00 13.17           N
ATOM   2756  CA  ILE A 392      21.790 -18.002  -3.982  1.00 17.14           C
ATOM   2757  C   ILE A 392      20.342 -17.962  -4.435  1.00 13.42           C
ATOM   2758  O   ILE A 392      19.481 -17.527  -3.682  1.00 14.15           O
ATOM   2759  CB  ILE A 392      22.628 -16.837  -4.567  1.00 11.64           C
ATOM   2760  CG1 ILE A 392      23.977 -16.761  -3.818  1.00 16.16           C
ATOM   2761  CG2 ILE A 392      21.843 -15.507  -4.494  1.00 15.36           C
ATOM   2762  CD1 ILE A 392      25.108 -16.040  -4.562  1.00 14.55           C
ATOM   2763  H   ILE A 392      23.060 -19.295  -5.082  1.00 15.49           H
ATOM   2764  HA  ILE A 392      21.800 -17.924  -2.896  1.00 20.26           H
ATOM   2765  HB  ILE A 392      22.823 -17.051  -5.619  1.00 13.66           H
ATOM   2766 HG12 ILE A 392      23.817 -16.275  -2.858  1.00 19.08           H
ATOM   2767 HG13 ILE A 392      24.333 -17.767  -3.614  1.00 19.08           H
ATOM   2768 HG21 ILE A 392      22.484 -14.675  -4.783  1.00 18.11           H
ATOM   2769 HG22 ILE A 392      20.995 -15.524  -5.178  1.00 18.11           H
ATOM   2770 HG23 ILE A 392      21.483 -15.341  -3.477  1.00 18.11           H
ATOM   2771 HD11 ILE A 392      26.020 -16.098  -3.967  1.00 17.15           H
ATOM   2772 HD12 ILE A 392      25.284 -16.499  -5.534  1.00 17.15           H
ATOM   2773 HD13 ILE A 392      24.848 -14.992  -4.703  1.00 17.15           H
ATOM   2774  N   GLU A 393      20.079 -18.432  -5.652  1.00 13.75           N
ATOM   2775  CA  GLU A 393      18.738 -18.475  -6.203  1.00 16.66           C
ATOM   2776  C   GLU A 393      17.848 -19.361  -5.321  1.00 14.24           C
ATOM   2777  O   GLU A 393      16.686 -19.029  -5.106  1.00 20.02           O
ATOM   2778  CB  GLU A 393      18.830 -18.980  -7.636  1.00 25.11           C
ATOM   2779  CG  GLU A 393      17.595 -18.624  -8.470  1.00 31.27           C
ATOM   2780  CD  GLU A 393      17.757 -19.213  -9.874  1.00 49.33           C
ATOM   2781  OE1 GLU A 393      16.890 -20.032 -10.249  1.00 51.62           O
ATOM   2782  OE2 GLU A 393      18.762 -18.847 -10.537  1.00 61.71           O1-
ATOM   2783  H   GLU A 393      20.837 -18.760  -6.236  1.00 16.19           H
ATOM   2784  HA  GLU A 393      18.334 -17.462  -6.219  1.00 19.67           H
ATOM   2785  HB2 GLU A 393      19.705 -18.536  -8.111  1.00 29.81           H
ATOM   2786  HB3 GLU A 393      18.965 -20.061  -7.627  1.00 29.81           H
ATOM   2787  HG2 GLU A 393      16.683 -18.986  -7.997  1.00 37.21           H
ATOM   2788  HG3 GLU A 393      17.583 -17.534  -8.549  1.00 37.21           H
ATOM   2789  N   LYS A 394      18.400 -20.461  -4.778  1.00 18.26           N
ATOM   2790  CA  LYS A 394      17.686 -21.425  -3.925  1.00 16.57           C
ATOM   2791  C   LYS A 394      17.304 -20.774  -2.598  1.00 14.81           C
ATOM   2792  O   LYS A 394      16.207 -21.000  -2.095  1.00 15.66           O
ATOM   2793  CB  LYS A 394      18.538 -22.692  -3.728  1.00 17.43           C
ATOM   2794  CG  LYS A 394      17.833 -23.802  -2.941  1.00 19.32           C
ATOM   2795  CD  LYS A 394      18.749 -24.982  -2.557  1.00 28.25           C
ATOM   2796  CE  LYS A 394      19.354 -25.683  -3.789  1.00 21.90           C
ATOM   2797  NZ  LYS A 394      20.768 -25.329  -3.990  1.00 34.00           N1+
ATOM   2798  H   LYS A 394      19.362 -20.668  -5.014  1.00 21.59           H
ATOM   2799  HA  LYS A 394      16.765 -21.710  -4.442  1.00 19.57           H
ATOM   2800  HB2 LYS A 394      18.788 -23.076  -4.720  1.00 20.60           H
ATOM   2801  HB3 LYS A 394      19.463 -22.435  -3.214  1.00 20.60           H
ATOM   2802  HG2 LYS A 394      17.440 -23.389  -2.014  1.00 22.87           H
ATOM   2803  HG3 LYS A 394      16.992 -24.168  -3.534  1.00 22.87           H
ATOM   2804  HD2 LYS A 394      19.537 -24.623  -1.893  1.00 33.59           H
ATOM   2805  HD3 LYS A 394      18.155 -25.710  -2.002  1.00 33.59           H
ATOM   2806  HE2 LYS A 394      19.271 -26.763  -3.653  1.00 25.97           H
ATOM   2807  HE3 LYS A 394      18.787 -25.403  -4.680  1.00 25.97           H
ATOM   2808  HZ1 LYS A 394      21.099 -25.774  -4.837  1.00 40.48           H
ATOM   2809  HZ2 LYS A 394      20.843 -24.325  -4.108  1.00 40.48           H
ATOM   2810  HZ3 LYS A 394      21.309 -25.628  -3.193  1.00 40.48           H
ATOM   2811  N   TYR A 395      18.195 -19.968  -2.033  1.00 10.74           N
ATOM   2812  CA  TYR A 395      17.899 -19.184  -0.845  1.00 11.50           C
ATOM   2813  C   TYR A 395      16.836 -18.141  -1.127  1.00  9.92           C
ATOM   2814  O   TYR A 395      16.005 -17.926  -0.262  1.00 11.42           O
ATOM   2815  CB  TYR A 395      19.144 -18.438  -0.362  1.00 15.87           C
ATOM   2816  CG  TYR A 395      20.313 -19.281   0.035  1.00 16.47           C
ATOM   2817  CD1 TYR A 395      20.141 -20.553   0.628  1.00 14.46           C
ATOM   2818  CD2 TYR A 395      21.599 -18.745  -0.173  1.00 16.69           C
ATOM   2819  CE1 TYR A 395      21.266 -21.276   1.059  1.00 18.76           C
ATOM   2820  CE2 TYR A 395      22.719 -19.473   0.242  1.00 18.55           C
ATOM   2821  CZ  TYR A 395      22.553 -20.719   0.884  1.00 18.50           C
ATOM   2822  OH  TYR A 395      23.653 -21.416   1.253  1.00 21.36           O
ATOM   2823  H   TYR A 395      19.082 -19.823  -2.494  1.00 12.57           H
ATOM   2824  HA  TYR A 395      17.531 -19.838  -0.057  1.00 13.48           H
ATOM   2825  HB2 TYR A 395      19.464 -17.737  -1.133  1.00 18.73           H
ATOM   2826  HB3 TYR A 395      18.877 -17.837   0.508  1.00 18.73           H
ATOM   2827  HD1 TYR A 395      19.158 -20.965   0.791  1.00 17.03           H
ATOM   2828  HD2 TYR A 395      21.725 -17.776  -0.635  1.00 19.72           H
ATOM   2829  HE1 TYR A 395      21.147 -22.241   1.529  1.00 22.20           H
ATOM   2830  HE2 TYR A 395      23.707 -19.072   0.092  1.00 21.94           H
ATOM   2831  HH  TYR A 395      23.512 -21.953   2.043  1.00 25.32           H
ATOM   2832  N   GLN A 396      16.897 -17.476  -2.288  1.00 11.69           N
ATOM   2833  CA  GLN A 396      15.944 -16.461  -2.670  1.00 14.20           C
ATOM   2834  C   GLN A 396      14.551 -17.074  -2.757  1.00 16.13           C
ATOM   2835  O   GLN A 396      13.631 -16.505  -2.178  1.00  9.28           O
ATOM   2836  CB  GLN A 396      16.334 -15.781  -3.980  1.00 11.27           C
ATOM   2837  CG  GLN A 396      15.426 -14.548  -4.132  1.00 10.51           C
ATOM   2838  CD  GLN A 396      15.611 -13.790  -5.432  1.00 10.37           C
ATOM   2839  OE1 GLN A 396      15.538 -14.345  -6.520  1.00 14.18           O
ATOM   2840  NE2 GLN A 396      15.806 -12.486  -5.326  1.00  9.92           N
ATOM   2841  H   GLN A 396      17.632 -17.696  -2.946  1.00 13.71           H
ATOM   2842  HA  GLN A 396      15.937 -15.700  -1.888  1.00 16.73           H
ATOM   2843  HB2 GLN A 396      17.382 -15.517  -3.930  1.00 13.21           H
ATOM   2844  HB3 GLN A 396      16.187 -16.452  -4.827  1.00 13.21           H
ATOM   2845  HG2 GLN A 396      14.403 -14.917  -4.159  1.00 12.30           H
ATOM   2846  HG3 GLN A 396      15.550 -13.883  -3.274  1.00 12.30           H
ATOM   2847 HE21 GLN A 396      15.856 -12.046  -4.421  1.00 11.59           H
ATOM   2848 HE22 GLN A 396      15.968 -11.958  -6.167  1.00 11.59           H
ATOM   2849  N   ASP A 397      14.426 -18.215  -3.445  1.00 11.95           N
ATOM   2850  CA  ASP A 397      13.202 -18.998  -3.516  1.00 17.39           C
ATOM   2851  C   ASP A 397      12.689 -19.390  -2.135  1.00 15.28           C
ATOM   2852  O   ASP A 397      11.493 -19.253  -1.893  1.00 17.38           O
ATOM   2853  CB  ASP A 397      13.415 -20.231  -4.388  1.00 13.03           C
ATOM   2854  CG  ASP A 397      13.671 -19.904  -5.854  1.00 14.58           C
ATOM   2855  OD1 ASP A 397      13.122 -18.893  -6.340  1.00 22.31           O
ATOM   2856  OD2 ASP A 397      14.372 -20.719  -6.486  1.00 32.59           O1-
ATOM   2857  H   ASP A 397      15.210 -18.539  -3.996  1.00 14.03           H
ATOM   2858  HA  ASP A 397      12.438 -18.382  -3.989  1.00 20.55           H
ATOM   2859  HB2 ASP A 397      14.212 -20.859  -3.997  1.00 15.33           H
ATOM   2860  HB3 ASP A 397      12.501 -20.824  -4.342  1.00 15.33           H
ATOM   2861  N   SER A 398      13.569 -19.820  -1.216  1.00 15.31           N
ATOM   2862  CA  SER A 398      13.203 -20.137   0.165  1.00 13.99           C
ATOM   2863  C   SER A 398      12.597 -18.918   0.855  1.00 17.00           C
ATOM   2864  O   SER A 398      11.475 -19.011   1.352  1.00 17.54           O
ATOM   2865  CB  SER A 398      14.367 -20.704   0.982  1.00 17.15           C
ATOM   2866  OG  SER A 398      14.828 -21.906   0.387  1.00 27.67           O
ATOM   2867  H   SER A 398      14.543 -19.883  -1.476  1.00 18.06           H
ATOM   2868  HA  SER A 398      12.430 -20.903   0.145  1.00 16.47           H
ATOM   2869  HB2 SER A 398      15.180 -19.979   1.040  1.00 20.27           H
ATOM   2870  HB3 SER A 398      14.020 -20.921   1.996  1.00 20.27           H
ATOM   2871  HG  SER A 398      15.230 -21.696  -0.463  1.00 32.90           H
ATOM   2872  N   PHE A 399      13.302 -17.786   0.849  1.00  8.98           N
ATOM   2873  CA  PHE A 399      12.759 -16.514   1.320  1.00 11.17           C
ATOM   2874  C   PHE A 399      11.421 -16.149   0.679  1.00 13.08           C
ATOM   2875  O   PHE A 399      10.499 -15.826   1.413  1.00 10.09           O
ATOM   2876  CB  PHE A 399      13.765 -15.382   1.137  1.00 10.21           C
ATOM   2877  CG  PHE A 399      14.831 -15.390   2.191  1.00 12.39           C
ATOM   2878  CD1 PHE A 399      14.441 -15.239   3.535  1.00 14.16           C
ATOM   2879  CD2 PHE A 399      16.194 -15.517   1.851  1.00 10.46           C
ATOM   2880  CE1 PHE A 399      15.409 -15.260   4.545  1.00  9.24           C
ATOM   2881  CE2 PHE A 399      17.167 -15.513   2.866  1.00 11.24           C
ATOM   2882  CZ  PHE A 399      16.768 -15.393   4.212  1.00 10.17           C
ATOM   2883  H   PHE A 399      14.215 -17.780   0.420  1.00 10.46           H
ATOM   2884  HA  PHE A 399      12.568 -16.628   2.386  1.00 13.09           H
ATOM   2885  HB2 PHE A 399      14.218 -15.433   0.147  1.00 11.94           H
ATOM   2886  HB3 PHE A 399      13.245 -14.424   1.201  1.00 11.94           H
ATOM   2887  HD1 PHE A 399      13.400 -15.119   3.794  1.00 16.68           H
ATOM   2888  HD2 PHE A 399      16.496 -15.576   0.817  1.00 12.24           H
ATOM   2889  HE1 PHE A 399      15.111 -15.125   5.569  1.00 10.78           H
ATOM   2890  HE2 PHE A 399      18.216 -15.575   2.614  1.00 13.18           H
ATOM   2891  HZ  PHE A 399      17.509 -15.370   4.993  1.00 11.89           H
ATOM   2892  N   LEU A 400      11.310 -16.213  -0.655  1.00 15.34           N
ATOM   2893  CA  LEU A 400      10.124 -15.878  -1.414  1.00 12.12           C
ATOM   2894  C   LEU A 400       8.917 -16.735  -1.034  1.00 17.57           C
ATOM   2895  O   LEU A 400       7.792 -16.241  -1.008  1.00 13.49           O
ATOM   2896  CB  LEU A 400      10.416 -16.025  -2.914  1.00 13.73           C
ATOM   2897  CG  LEU A 400      11.146 -14.839  -3.563  1.00 15.77           C
ATOM   2898  CD1 LEU A 400      11.596 -15.238  -4.976  1.00 19.99           C
ATOM   2899  CD2 LEU A 400      10.220 -13.626  -3.657  1.00 14.11           C
ATOM   2900  H   LEU A 400      12.114 -16.513  -1.186  1.00 18.09           H
ATOM   2901  HA  LEU A 400       9.878 -14.842  -1.194  1.00 14.23           H
ATOM   2902  HB2 LEU A 400      11.023 -16.918  -3.051  1.00 16.17           H
ATOM   2903  HB3 LEU A 400       9.483 -16.193  -3.454  1.00 16.17           H
ATOM   2904  HG  LEU A 400      12.018 -14.571  -2.972  1.00 18.61           H
ATOM   2905 HD11 LEU A 400      12.122 -14.404  -5.442  1.00 23.68           H
ATOM   2906 HD12 LEU A 400      12.274 -16.091  -4.926  1.00 23.68           H
ATOM   2907 HD13 LEU A 400      10.738 -15.508  -5.590  1.00 23.68           H
ATOM   2908 HD21 LEU A 400      10.758 -12.792  -4.101  1.00 16.62           H
ATOM   2909 HD22 LEU A 400       9.352 -13.858  -4.274  1.00 16.62           H
ATOM   2910 HD23 LEU A 400       9.881 -13.321  -2.668  1.00 16.62           H
ATOM   2911  N   LEU A 401       9.124 -18.029  -0.802  1.00 19.41           N
ATOM   2912  CA  LEU A 401       8.049 -18.948  -0.484  1.00 17.95           C
ATOM   2913  C   LEU A 401       7.551 -18.676   0.940  1.00 19.48           C
ATOM   2914  O   LEU A 401       6.339 -18.635   1.149  1.00 14.05           O
ATOM   2915  CB  LEU A 401       8.544 -20.387  -0.675  1.00 16.35           C
ATOM   2916  CG  LEU A 401       7.450 -21.458  -0.683  1.00 24.30           C
ATOM   2917  CD1 LEU A 401       6.443 -21.228  -1.827  1.00 16.05           C
ATOM   2918  CD2 LEU A 401       8.120 -22.838  -0.865  1.00 13.35           C
ATOM   2919  H   LEU A 401      10.064 -18.395  -0.864  1.00 22.98           H
ATOM   2920  HA  LEU A 401       7.240 -18.754  -1.189  1.00 21.22           H
ATOM   2921  HB2 LEU A 401       9.064 -20.446  -1.632  1.00 19.31           H
ATOM   2922  HB3 LEU A 401       9.263 -20.608   0.108  1.00 19.31           H
ATOM   2923  HG  LEU A 401       6.925 -21.420   0.270  1.00 28.85           H
ATOM   2924 HD11 LEU A 401       5.783 -22.090  -1.919  1.00 18.94           H
ATOM   2925 HD12 LEU A 401       5.825 -20.357  -1.612  1.00 18.94           H
ATOM   2926 HD13 LEU A 401       6.973 -21.084  -2.770  1.00 18.94           H
ATOM   2927 HD21 LEU A 401       7.362 -23.619  -0.857  1.00 15.71           H
ATOM   2928 HD22 LEU A 401       8.668 -22.869  -1.807  1.00 15.71           H
ATOM   2929 HD23 LEU A 401       8.813 -23.033  -0.048  1.00 15.71           H
ATOM   2930  N   ALA A 402       8.464 -18.450   1.904  1.00 10.74           N
ATOM   2931  CA  ALA A 402       8.072 -18.076   3.264  1.00 19.21           C
ATOM   2932  C   ALA A 402       7.308 -16.754   3.269  1.00 15.26           C
ATOM   2933  O   ALA A 402       6.423 -16.558   4.099  1.00  9.93           O
ATOM   2934  CB  ALA A 402       9.287 -17.932   4.184  1.00 10.95           C
ATOM   2935  H   ALA A 402       9.445 -18.482   1.672  1.00 12.58           H
ATOM   2936  HA  ALA A 402       7.432 -18.864   3.663  1.00 22.74           H
ATOM   2937  HB1 ALA A 402       8.953 -17.749   5.206  1.00 12.83           H
ATOM   2938  HB2 ALA A 402       9.883 -18.842   4.161  1.00 12.83           H
ATOM   2939  HB3 ALA A 402       9.902 -17.090   3.857  1.00 12.83           H
ATOM   2940  N   PHE A 403       7.694 -15.858   2.357  1.00  7.60           N
ATOM   2941  CA  PHE A 403       7.185 -14.514   2.258  1.00 15.37           C
ATOM   2942  C   PHE A 403       5.773 -14.524   1.697  1.00 12.26           C
ATOM   2943  O   PHE A 403       4.879 -13.914   2.267  1.00 19.81           O
ATOM   2944  CB  PHE A 403       8.155 -13.657   1.413  1.00 12.99           C
ATOM   2945  CG  PHE A 403       7.872 -12.162   1.317  1.00 13.63           C
ATOM   2946  CD1 PHE A 403       6.960 -11.515   2.181  1.00 12.69           C
ATOM   2947  CD2 PHE A 403       8.646 -11.375   0.437  1.00 12.90           C
ATOM   2948  CE1 PHE A 403       6.794 -10.126   2.132  1.00 11.53           C
ATOM   2949  CE2 PHE A 403       8.472  -9.980   0.395  1.00 14.51           C
ATOM   2950  CZ  PHE A 403       7.549  -9.358   1.245  1.00  8.15           C
ATOM   2951  H   PHE A 403       8.401 -16.131   1.691  1.00  8.81           H
ATOM   2952  HA  PHE A 403       7.134 -14.121   3.263  1.00 18.13           H
ATOM   2953  HB2 PHE A 403       9.148 -13.744   1.851  1.00 15.28           H
ATOM   2954  HB3 PHE A 403       8.208 -14.069   0.408  1.00 15.28           H
ATOM   2955  HD1 PHE A 403       6.421 -12.062   2.936  1.00 14.91           H
ATOM   2956  HD2 PHE A 403       9.381 -11.838  -0.205  1.00 15.16           H
ATOM   2957  HE1 PHE A 403       6.112  -9.639   2.807  1.00 13.53           H
ATOM   2958  HE2 PHE A 403       9.051  -9.385  -0.294  1.00 17.10           H
ATOM   2959  HZ  PHE A 403       7.412  -8.293   1.217  1.00  9.46           H
ATOM   2960  N   GLU A 404       5.564 -15.230   0.595  1.00 15.02           N
ATOM   2961  CA  GLU A 404       4.256 -15.450   0.016  1.00 18.89           C
ATOM   2962  C   GLU A 404       3.314 -16.081   1.048  1.00 16.88           C
ATOM   2963  O   GLU A 404       2.165 -15.672   1.159  1.00 14.31           O
ATOM   2964  CB  GLU A 404       4.386 -16.346  -1.214  1.00 18.62           C
ATOM   2965  CG  GLU A 404       3.051 -16.413  -1.971  1.00 27.64           C
ATOM   2966  CD  GLU A 404       3.113 -17.236  -3.252  1.00 27.96           C
ATOM   2967  OE1 GLU A 404       4.231 -17.600  -3.677  1.00 19.00           O
ATOM   2968  OE2 GLU A 404       2.010 -17.500  -3.783  1.00 33.85           O1-
ATOM   2969  H   GLU A 404       6.356 -15.659   0.138  1.00 17.71           H
ATOM   2970  HA  GLU A 404       3.855 -14.484  -0.296  1.00 22.36           H
ATOM   2971  HB2 GLU A 404       5.153 -15.949  -1.876  1.00 22.03           H
ATOM   2972  HB3 GLU A 404       4.676 -17.352  -0.903  1.00 22.03           H
ATOM   2973  HG2 GLU A 404       2.250 -16.809  -1.343  1.00 32.86           H
ATOM   2974  HG3 GLU A 404       2.730 -15.406  -2.241  1.00 32.86           H
ATOM   2975  N   HIS A 405       3.791 -17.074   1.800  1.00 14.36           N
ATOM   2976  CA  HIS A 405       2.983 -17.749   2.800  1.00 15.50           C
ATOM   2977  C   HIS A 405       2.614 -16.860   3.966  1.00 15.37           C
ATOM   2978  O   HIS A 405       1.508 -16.988   4.489  1.00 16.56           O
ATOM   2979  CB  HIS A 405       3.704 -19.010   3.270  1.00 14.94           C
ATOM   2980  CG  HIS A 405       3.827 -20.057   2.206  1.00 18.38           C
ATOM   2981  ND1 HIS A 405       4.591 -21.193   2.293  1.00 21.79           N1+
ATOM   2982  CD2 HIS A 405       3.163 -20.094   1.012  1.00 16.01           C
ATOM   2983  CE1 HIS A 405       4.404 -21.916   1.181  1.00 13.12           C
ATOM   2984  NE2 HIS A 405       3.533 -21.267   0.405  1.00 12.86           N
ATOM   2985  H   HIS A 405       4.753 -17.365   1.683  1.00 16.91           H
ATOM   2986  HA  HIS A 405       2.042 -18.039   2.339  1.00 18.29           H
ATOM   2987  HB2 HIS A 405       3.134 -19.448   4.078  1.00 17.61           H
ATOM   2988  HB3 HIS A 405       4.692 -18.755   3.655  1.00 17.61           H
ATOM   2989  HD1 HIS A 405       5.210 -21.433   3.054  1.00 25.84           H
ATOM   2990  HD2 HIS A 405       2.460 -19.367   0.633  1.00 18.89           H
ATOM   2991  HE1 HIS A 405       4.900 -22.847   0.944  1.00 15.43           H
ATOM   2992  HE2 HIS A 405       3.244 -21.562  -0.517  1.00 15.12           H
ATOM   2993  N   TYR A 406       3.528 -15.978   4.374  1.00 11.65           N
ATOM   2994  CA  TYR A 406       3.273 -14.980   5.392  1.00 13.53           C
ATOM   2995  C   TYR A 406       2.205 -14.013   4.897  1.00 14.81           C
ATOM   2996  O   TYR A 406       1.261 -13.732   5.619  1.00 15.80           O
ATOM   2997  CB  TYR A 406       4.551 -14.225   5.746  1.00 12.99           C
ATOM   2998  CG  TYR A 406       4.335 -13.317   6.930  1.00 12.87           C
ATOM   2999  CD1 TYR A 406       4.258 -13.885   8.212  1.00 18.28           C
ATOM   3000  CD2 TYR A 406       4.148 -11.936   6.757  1.00 13.79           C
ATOM   3001  CE1 TYR A 406       4.065 -13.058   9.326  1.00 10.64           C
ATOM   3002  CE2 TYR A 406       3.965 -11.103   7.878  1.00 15.98           C
ATOM   3003  CZ  TYR A 406       3.936 -11.663   9.172  1.00 14.08           C
ATOM   3004  OH  TYR A 406       3.759 -10.862  10.266  1.00 19.26           O
ATOM   3005  H   TYR A 406       4.428 -15.961   3.917  1.00 13.66           H
ATOM   3006  HA  TYR A 406       2.910 -15.485   6.287  1.00 15.92           H
ATOM   3007  HB2 TYR A 406       5.329 -14.941   6.001  1.00 15.27           H
ATOM   3008  HB3 TYR A 406       4.891 -13.646   4.888  1.00 15.27           H
ATOM   3009  HD1 TYR A 406       4.364 -14.953   8.342  1.00 21.63           H
ATOM   3010  HD2 TYR A 406       4.165 -11.502   5.768  1.00 16.23           H
ATOM   3011  HE1 TYR A 406       4.027 -13.488  10.313  1.00 12.46           H
ATOM   3012  HE2 TYR A 406       3.855 -10.037   7.755  1.00 18.86           H
ATOM   3013  HH  TYR A 406       3.792  -9.921  10.052  1.00 22.80           H
ATOM   3014  N   ILE A 407       2.330 -13.538   3.656  1.00 13.92           N
ATOM   3015  CA  ILE A 407       1.349 -12.684   2.998  1.00 13.19           C
ATOM   3016  C   ILE A 407      -0.018 -13.363   2.902  1.00 16.11           C
ATOM   3017  O   ILE A 407      -1.033 -12.692   3.095  1.00 16.95           O
ATOM   3018  CB  ILE A 407       1.920 -12.243   1.643  1.00 10.68           C
ATOM   3019  CG1 ILE A 407       3.164 -11.352   1.869  1.00 15.70           C
ATOM   3020  CG2 ILE A 407       0.875 -11.640   0.690  1.00  9.38           C
ATOM   3021  CD1 ILE A 407       2.802  -9.928   2.198  1.00 19.39           C
ATOM   3022  H   ILE A 407       3.162 -13.776   3.134  1.00 16.39           H
ATOM   3023  HA  ILE A 407       1.223 -11.799   3.618  1.00 15.51           H
ATOM   3024  HB  ILE A 407       2.271 -13.147   1.151  1.00 12.50           H
ATOM   3025 HG12 ILE A 407       3.794 -11.726   2.672  1.00 18.53           H
ATOM   3026 HG13 ILE A 407       3.763 -11.348   0.960  1.00 18.53           H
ATOM   3027 HG21 ILE A 407       1.358 -11.279  -0.216  1.00 10.94           H
ATOM   3028 HG22 ILE A 407       0.158 -12.404   0.396  1.00 10.94           H
ATOM   3029 HG23 ILE A 407       0.358 -10.816   1.175  1.00 10.94           H
ATOM   3030 HD11 ILE A 407       3.699  -9.381   2.478  1.00 22.95           H
ATOM   3031 HD12 ILE A 407       2.383  -9.501   1.297  1.00 22.95           H
ATOM   3032 HD13 ILE A 407       2.082  -9.892   3.013  1.00 22.95           H
ATOM   3033  N   ASN A 408      -0.069 -14.672   2.645  1.00 14.71           N
ATOM   3034  CA  ASN A 408      -1.322 -15.428   2.708  1.00 16.99           C
ATOM   3035  C   ASN A 408      -1.932 -15.443   4.117  1.00 18.95           C
ATOM   3036  O   ASN A 408      -3.151 -15.365   4.229  1.00 19.70           O
ATOM   3037  CB  ASN A 408      -1.127 -16.864   2.219  1.00 15.84           C
ATOM   3038  CG  ASN A 408      -0.736 -16.996   0.752  1.00 17.12           C
ATOM   3039  OD1 ASN A 408      -0.964 -16.123  -0.083  1.00 21.21           O
ATOM   3040  ND2 ASN A 408      -0.228 -18.167   0.412  1.00 14.75           N
ATOM   3041  H   ASN A 408       0.793 -15.174   2.484  1.00 17.34           H
ATOM   3042  HA  ASN A 408      -2.033 -14.940   2.040  1.00 20.08           H
ATOM   3043  HB2 ASN A 408      -0.387 -17.362   2.836  1.00 18.70           H
ATOM   3044  HB3 ASN A 408      -2.071 -17.394   2.348  1.00 18.70           H
ATOM   3045 HD21 ASN A 408       0.042 -18.330  -0.547  1.00 17.38           H
ATOM   3046 HD22 ASN A 408      -0.084 -18.876   1.118  1.00 17.38           H
ATOM   3047  N   TYR A 409      -1.109 -15.544   5.171  1.00 16.81           N
ATOM   3048  CA  TYR A 409      -1.536 -15.418   6.555  1.00 13.23           C
ATOM   3049  C   TYR A 409      -2.063 -14.003   6.829  1.00 17.46           C
ATOM   3050  O   TYR A 409      -3.114 -13.865   7.440  1.00 14.33           O
ATOM   3051  CB  TYR A 409      -0.462 -15.926   7.549  1.00 15.98           C
ATOM   3052  CG  TYR A 409      -0.486 -15.202   8.887  1.00 24.07           C
ATOM   3053  CD1 TYR A 409      -1.452 -15.522   9.870  1.00 24.33           C
ATOM   3054  CD2 TYR A 409       0.349 -14.082   9.062  1.00 15.00           C
ATOM   3055  CE1 TYR A 409      -1.641 -14.669  10.979  1.00 24.50           C
ATOM   3056  CE2 TYR A 409       0.162 -13.226  10.163  1.00 15.95           C
ATOM   3057  CZ  TYR A 409      -0.851 -13.501  11.110  1.00 15.54           C
ATOM   3058  OH  TYR A 409      -1.058 -12.625  12.135  1.00 22.34           O
ATOM   3059  H   TYR A 409      -0.114 -15.608   5.002  1.00 19.86           H
ATOM   3060  HA  TYR A 409      -2.388 -16.078   6.687  1.00 15.56           H
ATOM   3061  HB2 TYR A 409      -0.597 -16.993   7.717  1.00 18.86           H
ATOM   3062  HB3 TYR A 409       0.527 -15.795   7.114  1.00 18.86           H
ATOM   3063  HD1 TYR A 409      -2.100 -16.378   9.734  1.00 28.88           H
ATOM   3064  HD2 TYR A 409       1.098 -13.846   8.322  1.00 17.69           H
ATOM   3065  HE1 TYR A 409      -2.410 -14.887  11.706  1.00 29.08           H
ATOM   3066  HE2 TYR A 409       0.779 -12.348  10.270  1.00 18.83           H
ATOM   3067  HH  TYR A 409      -0.416 -11.912  12.155  1.00 26.49           H
ATOM   3068  N   ARG A 410      -1.367 -12.961   6.349  1.00 15.55           N
ATOM   3069  CA  ARG A 410      -1.609 -11.552   6.688  1.00 14.60           C
ATOM   3070  C   ARG A 410      -2.929 -11.002   6.172  1.00 22.13           C
ATOM   3071  O   ARG A 410      -3.529 -10.162   6.848  1.00 17.34           O
ATOM   3072  CB  ARG A 410      -0.468 -10.673   6.151  1.00 14.03           C
ATOM   3073  CG  ARG A 410       0.765 -10.785   7.048  1.00 14.48           C
ATOM   3074  CD  ARG A 410       0.712  -9.779   8.188  1.00 19.73           C
ATOM   3075  NE  ARG A 410       1.017  -8.432   7.691  1.00 15.61           N
ATOM   3076  CZ  ARG A 410       0.739  -7.291   8.312  1.00 13.62           C
ATOM   3077  NH1 ARG A 410       0.046  -7.280   9.448  1.00 18.29           N
ATOM   3078  NH2 ARG A 410       1.166  -6.144   7.803  1.00 13.56           N1+
ATOM   3079  H   ARG A 410      -0.537 -13.167   5.813  1.00 18.34           H
ATOM   3080  HA  ARG A 410      -1.639 -11.464   7.773  1.00 17.20           H
ATOM   3081  HB2 ARG A 410      -0.225 -10.944   5.123  1.00 16.52           H
ATOM   3082  HB3 ARG A 410      -0.799  -9.634   6.146  1.00 16.52           H
ATOM   3083  HG2 ARG A 410       0.876 -11.790   7.446  1.00 17.07           H
ATOM   3084  HG3 ARG A 410       1.647 -10.580   6.444  1.00 17.07           H
ATOM   3085  HD2 ARG A 410      -0.289  -9.801   8.618  1.00 23.36           H
ATOM   3086  HD3 ARG A 410       1.434 -10.055   8.957  1.00 23.36           H
ATOM   3087  HE  ARG A 410       1.586  -8.381   6.856  1.00 18.42           H
ATOM   3088 HH11 ARG A 410      -0.253  -8.154   9.850  1.00 21.64           H
ATOM   3089 HH12 ARG A 410      -0.140  -6.407   9.914  1.00 21.64           H
ATOM   3090 HH21 ARG A 410       1.731  -6.141   6.963  1.00 15.96           H
ATOM   3091 HH22 ARG A 410       0.992  -5.271   8.278  1.00 15.96           H
ATOM   3092  N   LYS A 411      -3.349 -11.449   4.977  1.00 15.21           N
ATOM   3093  CA  LYS A 411      -4.659 -11.133   4.402  1.00 22.45           C
ATOM   3094  C   LYS A 411      -4.861  -9.616   4.318  1.00 23.63           C
ATOM   3095  O   LYS A 411      -5.887  -9.109   4.755  1.00 29.22           O
ATOM   3096  CB  LYS A 411      -5.793 -11.833   5.208  1.00 18.68           C
ATOM   3097  CG  LYS A 411      -5.728 -13.372   5.150  1.00 23.61           C
ATOM   3098  CD  LYS A 411      -6.518 -14.066   6.271  1.00 27.86           C
ATOM   3099  CE  LYS A 411      -8.023 -14.160   5.987  1.00 53.36           C
ATOM   3100  NZ  LYS A 411      -8.789 -12.974   6.437  1.00 63.64           N1+
ATOM   3101  H   LYS A 411      -2.780 -12.143   4.511  1.00 17.93           H
ATOM   3102  HA  LYS A 411      -4.677 -11.504   3.376  1.00 26.63           H
ATOM   3103  HB2 LYS A 411      -5.771 -11.497   6.245  1.00 22.11           H
ATOM   3104  HB3 LYS A 411      -6.750 -11.534   4.781  1.00 22.11           H
ATOM   3105  HG2 LYS A 411      -6.065 -13.721   4.174  1.00 28.02           H
ATOM   3106  HG3 LYS A 411      -4.694 -13.685   5.267  1.00 28.02           H
ATOM   3107  HD2 LYS A 411      -6.112 -15.071   6.411  1.00 33.12           H
ATOM   3108  HD3 LYS A 411      -6.366 -13.523   7.205  1.00 33.12           H
ATOM   3109  HE2 LYS A 411      -8.172 -14.297   4.914  1.00 63.72           H
ATOM   3110  HE3 LYS A 411      -8.406 -15.047   6.495  1.00 63.72           H
ATOM   3111  HZ1 LYS A 411      -9.765 -13.089   6.201  1.00 76.06           H
ATOM   3112  HZ2 LYS A 411      -8.700 -12.886   7.441  1.00 76.06           H
ATOM   3113  HZ3 LYS A 411      -8.425 -12.142   5.996  1.00 76.06           H
ATOM   3114  N   HIS A 412      -3.913  -8.898   3.707  1.00 17.42           N
ATOM   3115  CA  HIS A 412      -4.114  -7.527   3.254  1.00 14.18           C
ATOM   3116  C   HIS A 412      -5.349  -7.475   2.362  1.00 18.21           C
ATOM   3117  O   HIS A 412      -5.533  -8.355   1.522  1.00 14.82           O
ATOM   3118  CB  HIS A 412      -2.882  -7.052   2.468  1.00 21.59           C
ATOM   3119  CG  HIS A 412      -1.634  -6.882   3.290  1.00 17.51           C
ATOM   3120  ND1 HIS A 412      -1.143  -5.678   3.773  1.00 15.77           N1+
ATOM   3121  CD2 HIS A 412      -0.780  -7.875   3.695  1.00 14.55           C
ATOM   3122  CE1 HIS A 412      -0.013  -5.940   4.457  1.00 10.50           C
ATOM   3123  NE2 HIS A 412       0.208  -7.269   4.438  1.00 13.62           N
ATOM   3124  H   HIS A 412      -3.093  -9.386   3.379  1.00 20.59           H
ATOM   3125  HA  HIS A 412      -4.260  -6.871   4.112  1.00 16.70           H
ATOM   3126  HB2 HIS A 412      -3.113  -6.089   2.011  1.00 25.59           H
ATOM   3127  HB3 HIS A 412      -2.675  -7.749   1.655  1.00 25.59           H
ATOM   3128  HD1 HIS A 412      -1.529  -4.759   3.602  1.00 18.61           H
ATOM   3129  HD2 HIS A 412      -0.863  -8.930   3.492  1.00 17.14           H
ATOM   3130  HE1 HIS A 412       0.627  -5.209   4.931  1.00 12.29           H
ATOM   3131  HE2 HIS A 412       1.015  -7.733   4.837  1.00 16.03           H
ATOM   3132  N   HIS A 413      -6.179  -6.439   2.538  1.00 23.37           N
ATOM   3133  CA  HIS A 413      -7.462  -6.297   1.838  1.00 27.61           C
ATOM   3134  C   HIS A 413      -7.313  -5.553   0.518  1.00 19.99           C
ATOM   3135  O   HIS A 413      -8.074  -4.631   0.241  1.00 26.26           O
ATOM   3136  CB  HIS A 413      -8.495  -5.608   2.744  1.00 24.56           C
ATOM   3137  CG  HIS A 413      -8.547  -6.201   4.113  1.00 40.36           C
ATOM   3138  ND1 HIS A 413      -8.154  -5.530   5.272  1.00 48.50           N
ATOM   3139  CD2 HIS A 413      -8.823  -7.509   4.403  1.00 43.05           C
ATOM   3140  CE1 HIS A 413      -8.184  -6.457   6.242  1.00 52.41           C
ATOM   3141  NE2 HIS A 413      -8.579  -7.647   5.751  1.00 56.08           N
ATOM   3142  H   HIS A 413      -5.966  -5.760   3.254  1.00 27.73           H
ATOM   3143  HA  HIS A 413      -7.845  -7.295   1.615  1.00 32.82           H
ATOM   3144  HB2 HIS A 413      -9.486  -5.685   2.293  1.00 29.16           H
ATOM   3145  HB3 HIS A 413      -8.231  -4.553   2.841  1.00 29.16           H
ATOM   3146  HD2 HIS A 413      -9.081  -8.289   3.701  1.00 51.34           H
ATOM   3147  HE1 HIS A 413      -7.779  -6.314   7.235  1.00 62.58           H
ATOM   3148  HE2 HIS A 413      -8.559  -8.517   6.261  1.00 66.98           H
ATOM   3149  N   VAL A 414      -6.379  -5.972  -0.335  1.00 18.39           N
ATOM   3150  CA  VAL A 414      -6.267  -5.434  -1.702  1.00 18.62           C
ATOM   3151  C   VAL A 414      -5.996  -6.611  -2.636  1.00 14.47           C
ATOM   3152  O   VAL A 414      -5.356  -7.592  -2.247  1.00 17.78           O
ATOM   3153  CB  VAL A 414      -5.257  -4.250  -1.818  1.00 24.57           C
ATOM   3154  CG1 VAL A 414      -5.009  -3.447  -0.529  1.00 24.84           C
ATOM   3155  CG2 VAL A 414      -3.901  -4.698  -2.306  1.00 22.39           C
ATOM   3156  H   VAL A 414      -5.792  -6.754  -0.080  1.00 21.75           H
ATOM   3157  HA  VAL A 414      -7.237  -5.034  -1.999  1.00 22.03           H
ATOM   3158  HB  VAL A 414      -5.653  -3.564  -2.568  1.00 29.17           H
ATOM   3159 HG11 VAL A 414      -4.370  -2.590  -0.748  1.00 29.49           H
ATOM   3160 HG12 VAL A 414      -5.953  -3.061  -0.144  1.00 29.49           H
ATOM   3161 HG13 VAL A 414      -4.529  -4.063   0.233  1.00 29.49           H
ATOM   3162 HG21 VAL A 414      -3.179  -3.884  -2.256  1.00 26.55           H
ATOM   3163 HG22 VAL A 414      -3.613  -5.518  -1.660  1.00 26.55           H
ATOM   3164 HG23 VAL A 414      -3.956  -5.046  -3.336  1.00 26.55           H
ATOM   3165  N   THR A 415      -6.545  -6.546  -3.847  1.00 16.89           N
ATOM   3166  CA  THR A 415      -6.473  -7.654  -4.818  1.00 20.84           C
ATOM   3167  C   THR A 415      -5.016  -7.808  -5.286  1.00 18.15           C
ATOM   3168  O   THR A 415      -4.312  -6.817  -5.454  1.00 18.06           O
ATOM   3169  CB  THR A 415      -7.373  -7.347  -6.039  1.00 16.20           C
ATOM   3170  OG1 THR A 415      -7.157  -6.031  -6.496  1.00 15.11           O
ATOM   3171  CG2 THR A 415      -8.867  -7.497  -5.756  1.00 17.36           C
ATOM   3172  H   THR A 415      -7.040  -5.710  -4.122  1.00 19.95           H
ATOM   3173  HA  THR A 415      -6.817  -8.579  -4.352  1.00 24.69           H
ATOM   3174  HB  THR A 415      -7.111  -8.041  -6.841  1.00 19.13           H
ATOM   3175  HG1 THR A 415      -7.618  -5.928  -7.332  1.00 17.82           H
ATOM   3176 HG21 THR A 415      -9.435  -7.280  -6.660  1.00 20.52           H
ATOM   3177 HG22 THR A 415      -9.082  -8.518  -5.433  1.00 20.52           H
ATOM   3178 HG23 THR A 415      -9.167  -6.783  -4.988  1.00 20.52           H
ATOM   3179  N   HIS A 416      -4.581  -9.042  -5.534  1.00 18.42           N
ATOM   3180  CA  HIS A 416      -3.281  -9.319  -6.140  1.00 21.61           C
ATOM   3181  C   HIS A 416      -2.161  -8.686  -5.297  1.00 20.54           C
ATOM   3182  O   HIS A 416      -1.231  -8.085  -5.835  1.00 20.66           O
ATOM   3183  CB  HIS A 416      -3.271  -8.802  -7.596  1.00 26.34           C
ATOM   3184  CG  HIS A 416      -4.347  -9.392  -8.465  1.00 23.94           C
ATOM   3185  ND1 HIS A 416      -4.454 -10.751  -8.783  1.00 23.62           N
ATOM   3186  CD2 HIS A 416      -5.298  -8.677  -9.132  1.00 22.98           C
ATOM   3187  CE1 HIS A 416      -5.444 -10.819  -9.679  1.00 25.18           C
ATOM   3188  NE2 HIS A 416      -5.981  -9.600  -9.892  1.00 31.63           N
ATOM   3189  H   HIS A 416      -5.203  -9.823  -5.387  1.00 21.79           H
ATOM   3190  HA  HIS A 416      -3.129 -10.398  -6.157  1.00 25.62           H
ATOM   3191  HB2 HIS A 416      -2.323  -9.064  -8.055  1.00 31.29           H
ATOM   3192  HB3 HIS A 416      -3.350  -7.714  -7.617  1.00 31.29           H
ATOM   3193  HD2 HIS A 416      -5.442  -7.606  -9.114  1.00 27.26           H
ATOM   3194  HE1 HIS A 416      -5.690 -11.704 -10.248  1.00 29.90           H
ATOM   3195  HE2 HIS A 416      -6.689  -9.388 -10.582  1.00 37.64           H
ATOM   3196  N   PHE A 417      -2.273  -8.766  -3.968  1.00 18.92           N
ATOM   3197  CA  PHE A 417      -1.352  -8.044  -3.098  1.00 19.77           C
ATOM   3198  C   PHE A 417       0.072  -8.540  -3.321  1.00 15.38           C
ATOM   3199  O   PHE A 417       0.969  -7.715  -3.393  1.00 17.31           O
ATOM   3200  CB  PHE A 417      -1.733  -8.147  -1.620  1.00 12.73           C
ATOM   3201  CG  PHE A 417      -0.820  -7.335  -0.717  1.00 14.92           C
ATOM   3202  CD1 PHE A 417      -1.012  -5.956  -0.576  1.00 18.87           C
ATOM   3203  CD2 PHE A 417       0.230  -7.933   0.001  1.00 21.99           C
ATOM   3204  CE1 PHE A 417      -0.266  -5.196   0.333  1.00 22.21           C
ATOM   3205  CE2 PHE A 417       1.014  -7.152   0.882  1.00 25.10           C
ATOM   3206  CZ  PHE A 417       0.755  -5.793   1.071  1.00 17.34           C
ATOM   3207  H   PHE A 417      -3.047  -9.267  -3.559  1.00 22.39           H
ATOM   3208  HA  PHE A 417      -1.398  -6.992  -3.379  1.00 23.40           H
ATOM   3209  HB2 PHE A 417      -2.754  -7.795  -1.489  1.00 14.96           H
ATOM   3210  HB3 PHE A 417      -1.709  -9.194  -1.317  1.00 14.96           H
ATOM   3211  HD1 PHE A 417      -1.700  -5.437  -1.199  1.00 22.33           H
ATOM   3212  HD2 PHE A 417       0.440  -8.982  -0.128  1.00 26.08           H
ATOM   3213  HE1 PHE A 417      -0.441  -4.136   0.412  1.00 26.33           H
ATOM   3214  HE2 PHE A 417       1.822  -7.575   1.445  1.00 29.80           H
ATOM   3215  HZ  PHE A 417       1.367  -5.210   1.744  1.00 20.49           H
ATOM   3216  N   TRP A 418       0.255  -9.862  -3.461  1.00 13.34           N
ATOM   3217  CA  TRP A 418       1.544 -10.507  -3.600  1.00 17.06           C
ATOM   3218  C   TRP A 418       2.323  -9.984  -4.813  1.00 13.48           C
ATOM   3219  O   TRP A 418       3.384  -9.420  -4.598  1.00 13.44           O
ATOM   3220  CB  TRP A 418       1.386 -12.032  -3.589  1.00 10.13           C
ATOM   3221  CG  TRP A 418       2.668 -12.763  -3.761  1.00 13.12           C
ATOM   3222  CD1 TRP A 418       2.980 -13.583  -4.790  1.00 15.11           C
ATOM   3223  CD2 TRP A 418       3.878 -12.677  -2.953  1.00 13.84           C
ATOM   3224  NE1 TRP A 418       4.257 -14.057  -4.642  1.00 10.61           N
ATOM   3225  CE2 TRP A 418       4.863 -13.536  -3.528  1.00 19.31           C
ATOM   3226  CE3 TRP A 418       4.252 -11.949  -1.813  1.00 11.14           C
ATOM   3227  CZ2 TRP A 418       6.137 -13.690  -2.981  1.00 14.24           C
ATOM   3228  CZ3 TRP A 418       5.553 -12.044  -1.298  1.00 16.56           C
ATOM   3229  CH2 TRP A 418       6.493 -12.906  -1.874  1.00 19.19           C
ATOM   3230  H   TRP A 418      -0.556 -10.463  -3.433  1.00 15.70           H
ATOM   3231  HA  TRP A 418       2.120 -10.239  -2.712  1.00 20.16           H
ATOM   3232  HB2 TRP A 418       0.978 -12.312  -2.617  1.00 11.84           H
ATOM   3233  HB3 TRP A 418       0.687 -12.348  -4.359  1.00 11.84           H
ATOM   3234  HD1 TRP A 418       2.320 -13.827  -5.609  1.00 17.81           H
ATOM   3235  HE1 TRP A 418       4.685 -14.711  -5.280  1.00 12.42           H
ATOM   3236  HE3 TRP A 418       3.541 -11.294  -1.336  1.00 13.05           H
ATOM   3237  HZ2 TRP A 418       6.842 -14.382  -3.414  1.00 16.77           H
ATOM   3238  HZ3 TRP A 418       5.830 -11.451  -0.441  1.00 19.56           H
ATOM   3239  HH2 TRP A 418       7.490 -12.973  -1.467  1.00 22.72           H
ATOM   3240  N   PRO A 419       1.803 -10.038  -6.043  1.00 19.03           N
ATOM   3241  CA  PRO A 419       2.538  -9.483  -7.170  1.00 17.17           C
ATOM   3242  C   PRO A 419       2.603  -7.957  -7.125  1.00 14.26           C
ATOM   3243  O   PRO A 419       3.604  -7.409  -7.571  1.00 16.03           O
ATOM   3244  CB  PRO A 419       1.797  -9.975  -8.418  1.00 19.29           C
ATOM   3245  CG  PRO A 419       0.393 -10.269  -7.912  1.00 19.60           C
ATOM   3246  CD  PRO A 419       0.616 -10.761  -6.484  1.00 20.65           C
ATOM   3247  HA  PRO A 419       3.533  -9.927  -7.226  1.00 20.29           H
ATOM   3248  HB2 PRO A 419       1.811  -9.288  -9.267  1.00 22.84           H
ATOM   3249  HB3 PRO A 419       2.259 -10.923  -8.704  1.00 22.84           H
ATOM   3250  HG2 PRO A 419      -0.183  -9.348  -7.933  1.00 23.20           H
ATOM   3251  HG3 PRO A 419      -0.078 -11.051  -8.508  1.00 23.20           H
ATOM   3252  HD2 PRO A 419      -0.263 -10.527  -5.894  1.00 24.47           H
ATOM   3253  HD3 PRO A 419       0.820 -11.831  -6.509  1.00 24.47           H
ATOM   3254  N   LYS A 420       1.640  -7.259  -6.500  1.00 12.67           N
ATOM   3255  CA  LYS A 420       1.786  -5.819  -6.291  1.00 12.63           C
ATOM   3256  C   LYS A 420       2.998  -5.496  -5.433  1.00 13.38           C
ATOM   3257  O   LYS A 420       3.736  -4.583  -5.756  1.00 13.39           O
ATOM   3258  CB  LYS A 420       0.528  -5.164  -5.739  1.00 15.90           C
ATOM   3259  CG  LYS A 420      -0.526  -5.025  -6.846  1.00 24.96           C
ATOM   3260  CD  LYS A 420      -1.899  -4.704  -6.241  1.00 20.41           C
ATOM   3261  CE  LYS A 420      -2.984  -4.597  -7.315  1.00 19.53           C
ATOM   3262  NZ  LYS A 420      -4.296  -4.265  -6.703  1.00 28.88           N1+
ATOM   3263  H   LYS A 420       0.835  -7.736  -6.119  1.00 14.89           H
ATOM   3264  HA  LYS A 420       1.985  -5.354  -7.258  1.00 14.84           H
ATOM   3265  HB2 LYS A 420       0.151  -5.728  -4.885  1.00 18.77           H
ATOM   3266  HB3 LYS A 420       0.784  -4.153  -5.416  1.00 18.77           H
ATOM   3267  HG2 LYS A 420      -0.215  -4.240  -7.537  1.00 29.64           H
ATOM   3268  HG3 LYS A 420      -0.605  -5.965  -7.395  1.00 29.64           H
ATOM   3269  HD2 LYS A 420      -2.165  -5.483  -5.527  1.00 24.18           H
ATOM   3270  HD3 LYS A 420      -1.838  -3.755  -5.704  1.00 24.18           H
ATOM   3271  HE2 LYS A 420      -2.709  -3.838  -8.048  1.00 23.13           H
ATOM   3272  HE3 LYS A 420      -3.061  -5.559  -7.821  1.00 23.13           H
ATOM   3273  HZ1 LYS A 420      -4.994  -4.130  -7.419  1.00 34.34           H
ATOM   3274  HZ2 LYS A 420      -4.581  -5.021  -6.094  1.00 34.34           H
ATOM   3275  HZ3 LYS A 420      -4.206  -3.419  -6.155  1.00 34.34           H
ATOM   3276  N   LEU A 421       3.198  -6.241  -4.353  1.00 14.56           N
ATOM   3277  CA  LEU A 421       4.295  -6.073  -3.446  1.00 16.72           C
ATOM   3278  C   LEU A 421       5.580  -6.512  -4.143  1.00 19.79           C
ATOM   3279  O   LEU A 421       6.580  -5.802  -4.044  1.00 13.43           O
ATOM   3280  CB  LEU A 421       4.013  -6.823  -2.143  1.00 12.82           C
ATOM   3281  CG  LEU A 421       5.125  -6.659  -1.105  1.00 12.77           C
ATOM   3282  CD1 LEU A 421       5.382  -5.170  -0.805  1.00 12.61           C
ATOM   3283  CD2 LEU A 421       4.680  -7.384   0.165  1.00 16.17           C
ATOM   3284  H   LEU A 421       2.553  -6.993  -4.160  1.00 17.15           H
ATOM   3285  HA  LEU A 421       4.363  -5.009  -3.220  1.00 19.75           H
ATOM   3286  HB2 LEU A 421       3.078  -6.442  -1.728  1.00 15.07           H
ATOM   3287  HB3 LEU A 421       3.884  -7.885  -2.359  1.00 15.07           H
ATOM   3288  HG  LEU A 421       6.037  -7.121  -1.478  1.00 15.01           H
ATOM   3289 HD11 LEU A 421       6.012  -5.081   0.077  1.00 14.82           H
ATOM   3290 HD12 LEU A 421       5.894  -4.686  -1.634  1.00 14.82           H
ATOM   3291 HD13 LEU A 421       4.440  -4.657  -0.624  1.00 14.82           H
ATOM   3292 HD21 LEU A 421       5.439  -7.286   0.939  1.00 19.09           H
ATOM   3293 HD22 LEU A 421       3.761  -6.933   0.529  1.00 19.09           H
ATOM   3294 HD23 LEU A 421       4.517  -8.441  -0.047  1.00 19.09           H
ATOM   3295  N   LEU A 422       5.548  -7.626  -4.887  1.00 16.01           N
ATOM   3296  CA  LEU A 422       6.731  -8.093  -5.599  1.00 17.27           C
ATOM   3297  C   LEU A 422       7.236  -7.058  -6.592  1.00 15.04           C
ATOM   3298  O   LEU A 422       8.446  -6.925  -6.751  1.00 18.41           O
ATOM   3299  CB  LEU A 422       6.532  -9.458  -6.268  1.00 21.23           C
ATOM   3300  CG  LEU A 422       6.522 -10.682  -5.324  1.00 24.16           C
ATOM   3301  CD1 LEU A 422       6.480 -11.948  -6.200  1.00 17.45           C
ATOM   3302  CD2 LEU A 422       7.767 -10.754  -4.443  1.00 18.48           C
ATOM   3303  H   LEU A 422       4.690  -8.147  -4.969  1.00 18.90           H
ATOM   3304  HA  LEU A 422       7.519  -8.201  -4.857  1.00 20.42           H
ATOM   3305  HB2 LEU A 422       5.601  -9.438  -6.831  1.00 25.16           H
ATOM   3306  HB3 LEU A 422       7.344  -9.591  -6.984  1.00 25.16           H
ATOM   3307  HG  LEU A 422       5.634 -10.640  -4.696  1.00 28.68           H
ATOM   3308 HD11 LEU A 422       6.588 -12.839  -5.587  1.00 20.62           H
ATOM   3309 HD12 LEU A 422       5.527 -12.000  -6.723  1.00 20.62           H
ATOM   3310 HD13 LEU A 422       7.296 -11.934  -6.921  1.00 20.62           H
ATOM   3311 HD21 LEU A 422       7.824 -11.723  -3.953  1.00 21.86           H
ATOM   3312 HD22 LEU A 422       8.658 -10.613  -5.053  1.00 21.86           H
ATOM   3313 HD23 LEU A 422       7.718  -9.995  -3.665  1.00 21.86           H
ATOM   3314  N   MET A 423       6.333  -6.301  -7.214  1.00 16.15           N
ATOM   3315  CA  MET A 423       6.657  -5.257  -8.183  1.00 12.95           C
ATOM   3316  C   MET A 423       7.614  -4.205  -7.580  1.00 13.37           C
ATOM   3317  O   MET A 423       8.475  -3.674  -8.272  1.00 10.43           O
ATOM   3318  CB  MET A 423       5.326  -4.638  -8.658  1.00 18.02           C
ATOM   3319  CG  MET A 423       5.394  -3.682  -9.840  1.00 27.85           C
ATOM   3320  SD  MET A 423       5.737  -4.489 -11.439  1.00 36.65           S
ATOM   3321  CE  MET A 423       7.472  -4.325 -11.350  1.00 10.60           C
ATOM   3322  H   MET A 423       5.357  -6.454  -7.003  1.00 19.07           H
ATOM   3323  HA  MET A 423       7.138  -5.742  -9.029  1.00 15.22           H
ATOM   3324  HB2 MET A 423       4.621  -5.427  -8.915  1.00 21.31           H
ATOM   3325  HB3 MET A 423       4.913  -4.069  -7.832  1.00 21.31           H
ATOM   3326  HG2 MET A 423       4.430  -3.176  -9.922  1.00 33.10           H
ATOM   3327  HG3 MET A 423       6.140  -2.913  -9.639  1.00 33.10           H
ATOM   3328  HE1 MET A 423       7.851  -4.201 -12.354  1.00 12.41           H
ATOM   3329  HE2 MET A 423       7.742  -3.443 -10.777  1.00 12.41           H
ATOM   3330  HE3 MET A 423       7.893  -5.219 -10.898  1.00 12.41           H
ATOM   3331  N   LYS A 424       7.484  -3.920  -6.277  1.00 16.00           N
ATOM   3332  CA  LYS A 424       8.344  -3.005  -5.537  1.00 11.37           C
ATOM   3333  C   LYS A 424       9.817  -3.446  -5.485  1.00 11.92           C
ATOM   3334  O   LYS A 424      10.677  -2.576  -5.380  1.00 11.99           O
ATOM   3335  CB  LYS A 424       7.790  -2.758  -4.115  1.00 11.03           C
ATOM   3336  CG  LYS A 424       6.306  -2.323  -4.062  1.00 17.91           C
ATOM   3337  CD  LYS A 424       6.067  -1.045  -4.880  1.00 11.59           C
ATOM   3338  CE  LYS A 424       4.640  -0.475  -4.723  1.00 16.43           C
ATOM   3339  NZ  LYS A 424       4.425   0.659  -5.637  1.00 20.02           N1+
ATOM   3340  H   LYS A 424       6.779  -4.418  -5.754  1.00 18.88           H
ATOM   3341  HA  LYS A 424       8.332  -2.058  -6.082  1.00 13.33           H
ATOM   3342  HB2 LYS A 424       7.904  -3.661  -3.518  1.00 12.92           H
ATOM   3343  HB3 LYS A 424       8.395  -1.984  -3.641  1.00 12.92           H
ATOM   3344  HG2 LYS A 424       5.670  -3.119  -4.448  1.00 21.17           H
ATOM   3345  HG3 LYS A 424       6.029  -2.152  -3.023  1.00 21.17           H
ATOM   3346  HD2 LYS A 424       6.793  -0.290  -4.588  1.00 13.60           H
ATOM   3347  HD3 LYS A 424       6.235  -1.279  -5.927  1.00 13.60           H
ATOM   3348  HE2 LYS A 424       3.906  -1.256  -4.930  1.00 19.40           H
ATOM   3349  HE3 LYS A 424       4.500  -0.132  -3.697  1.00 19.40           H
ATOM   3350  HZ1 LYS A 424       3.455   0.939  -5.626  1.00 23.72           H
ATOM   3351  HZ2 LYS A 424       5.000   1.443  -5.355  1.00 23.72           H
ATOM   3352  HZ3 LYS A 424       4.685   0.384  -6.577  1.00 23.72           H
ATOM   3353  N   VAL A 425      10.118  -4.749  -5.547  1.00 10.93           N
ATOM   3354  CA  VAL A 425      11.492  -5.256  -5.708  1.00 12.36           C
ATOM   3355  C   VAL A 425      12.090  -4.775  -7.033  1.00 20.46           C
ATOM   3356  O   VAL A 425      13.262  -4.401  -7.052  1.00 14.01           O
ATOM   3357  CB  VAL A 425      11.557  -6.796  -5.651  1.00 14.40           C
ATOM   3358  CG1 VAL A 425      12.988  -7.325  -5.764  1.00 15.41           C
ATOM   3359  CG2 VAL A 425      10.958  -7.382  -4.367  1.00 13.36           C
ATOM   3360  H   VAL A 425       9.368  -5.422  -5.599  1.00 12.80           H
ATOM   3361  HA  VAL A 425      12.097  -4.856  -4.894  1.00 14.52           H
ATOM   3362  HB  VAL A 425      11.004  -7.196  -6.500  1.00 16.97           H
ATOM   3363 HG11 VAL A 425      12.967  -8.411  -5.817  1.00 18.18           H
ATOM   3364 HG12 VAL A 425      13.472  -6.965  -6.669  1.00 18.18           H
ATOM   3365 HG13 VAL A 425      13.557  -7.030  -4.889  1.00 18.18           H
ATOM   3366 HG21 VAL A 425      11.009  -8.468  -4.401  1.00 15.71           H
ATOM   3367 HG22 VAL A 425      11.513  -7.021  -3.503  1.00 15.71           H
ATOM   3368 HG23 VAL A 425       9.914  -7.086  -4.279  1.00 15.71           H
ATOM   3369  N   THR A 426      11.303  -4.786  -8.123  1.00 18.60           N
ATOM   3370  CA  THR A 426      11.740  -4.263  -9.431  1.00 18.22           C
ATOM   3371  C   THR A 426      12.052  -2.779  -9.336  1.00 15.95           C
ATOM   3372  O   THR A 426      13.067  -2.325  -9.862  1.00 21.44           O
ATOM   3373  CB  THR A 426      10.688  -4.565 -10.519  1.00 19.15           C
ATOM   3374  OG1 THR A 426      10.641  -5.956 -10.695  1.00 18.31           O
ATOM   3375  CG2 THR A 426      10.936  -3.924 -11.880  1.00 22.73           C
ATOM   3376  H   THR A 426      10.332  -5.039  -8.018  1.00 22.01           H
ATOM   3377  HA  THR A 426      12.652  -4.798  -9.699  1.00 21.55           H
ATOM   3378  HB  THR A 426       9.729  -4.215 -10.168  1.00 22.67           H
ATOM   3379  HG1 THR A 426      10.428  -6.377  -9.859  1.00 21.65           H
ATOM   3380 HG21 THR A 426      10.103  -4.139 -12.541  1.00 26.96           H
ATOM   3381 HG22 THR A 426      11.031  -2.844 -11.791  1.00 26.96           H
ATOM   3382 HG23 THR A 426      11.819  -4.354 -12.338  1.00 26.96           H
ATOM   3383  N   ASP A 427      11.216  -2.026  -8.639  1.00 12.26           N
ATOM   3384  CA  ASP A 427      11.439  -0.600  -8.447  1.00 15.73           C
ATOM   3385  C   ASP A 427      12.724  -0.303  -7.652  1.00 14.88           C
ATOM   3386  O   ASP A 427      13.498   0.575  -8.032  1.00 13.07           O
ATOM   3387  CB  ASP A 427      10.215  -0.005  -7.764  1.00 15.81           C
ATOM   3388  CG  ASP A 427       8.906  -0.155  -8.558  1.00 13.37           C
ATOM   3389  OD1 ASP A 427       8.949  -0.469  -9.770  1.00 16.91           O
ATOM   3390  OD2 ASP A 427       7.861   0.055  -7.918  1.00 13.49           O1-
ATOM   3391  H   ASP A 427      10.393  -2.445  -8.236  1.00 14.40           H
ATOM   3392  HA  ASP A 427      11.534  -0.144  -9.434  1.00 18.56           H
ATOM   3393  HB2 ASP A 427      10.088  -0.410  -6.760  1.00 18.66           H
ATOM   3394  HB3 ASP A 427      10.380   1.060  -7.601  1.00 18.66           H
ATOM   3395  N   LEU A 428      12.948  -1.031  -6.547  1.00  8.09           N
ATOM   3396  CA  LEU A 428      14.106  -0.876  -5.695  1.00 12.80           C
ATOM   3397  C   LEU A 428      15.398  -1.212  -6.458  1.00 13.91           C
ATOM   3398  O   LEU A 428      16.378  -0.480  -6.340  1.00 13.66           O
ATOM   3399  CB  LEU A 428      13.905  -1.691  -4.398  1.00  9.57           C
ATOM   3400  CG  LEU A 428      12.886  -0.997  -3.462  1.00  6.76           C
ATOM   3401  CD1 LEU A 428      12.340  -2.009  -2.464  1.00  8.23           C
ATOM   3402  CD2 LEU A 428      13.517   0.197  -2.725  1.00  9.51           C
ATOM   3403  H   LEU A 428      12.305  -1.773  -6.313  1.00  9.39           H
ATOM   3404  HA  LEU A 428      14.165   0.174  -5.423  1.00 15.04           H
ATOM   3405  HB2 LEU A 428      13.521  -2.672  -4.682  1.00 11.17           H
ATOM   3406  HB3 LEU A 428      14.855  -1.837  -3.883  1.00 11.17           H
ATOM   3407  HG  LEU A 428      12.060  -0.606  -4.057  1.00  7.80           H
ATOM   3408 HD11 LEU A 428      11.574  -1.537  -1.857  1.00  9.56           H
ATOM   3409 HD12 LEU A 428      11.891  -2.845  -3.001  1.00  9.56           H
ATOM   3410 HD13 LEU A 428      13.142  -2.373  -1.824  1.00  9.56           H
ATOM   3411 HD21 LEU A 428      12.921   0.464  -1.853  1.00 11.10           H
ATOM   3412 HD22 LEU A 428      14.517  -0.058  -2.388  1.00 11.10           H
ATOM   3413 HD23 LEU A 428      13.586   1.064  -3.384  1.00 11.10           H
ATOM   3414  N   ARG A 429      15.367  -2.254  -7.296  1.00 15.60           N
ATOM   3415  CA  ARG A 429      16.424  -2.572  -8.260  1.00 18.16           C
ATOM   3416  C   ARG A 429      16.758  -1.367  -9.167  1.00 11.23           C
ATOM   3417  O   ARG A 429      17.936  -1.038  -9.296  1.00 14.61           O
ATOM   3418  CB  ARG A 429      16.059  -3.888  -9.019  1.00 18.25           C
ATOM   3419  CG  ARG A 429      16.275  -5.083  -8.058  1.00 41.43           C
ATOM   3420  CD  ARG A 429      15.595  -6.430  -8.407  1.00 40.12           C
ATOM   3421  NE  ARG A 429      16.129  -7.052  -9.623  1.00 45.21           N
ATOM   3422  CZ  ARG A 429      17.352  -7.580  -9.797  1.00 61.13           C
ATOM   3423  NH1 ARG A 429      18.261  -7.727  -8.829  1.00 35.74           N
ATOM   3424  NH2 ARG A 429      17.674  -7.979 -11.017  1.00 65.37           N1+
ATOM   3425  H   ARG A 429      14.519  -2.804  -7.337  1.00 18.40           H
ATOM   3426  HA  ARG A 429      17.339  -2.769  -7.698  1.00 21.47           H
ATOM   3427  HB2 ARG A 429      15.027  -3.868  -9.364  1.00 21.59           H
ATOM   3428  HB3 ARG A 429      16.686  -4.005  -9.898  1.00 21.59           H
ATOM   3429  HG2 ARG A 429      17.340  -5.236  -7.920  1.00 49.41           H
ATOM   3430  HG3 ARG A 429      15.893  -4.813  -7.073  1.00 49.41           H
ATOM   3431  HD2 ARG A 429      15.657  -7.135  -7.577  1.00 47.83           H
ATOM   3432  HD3 ARG A 429      14.538  -6.223  -8.580  1.00 47.83           H
ATOM   3433  HE  ARG A 429      15.553  -6.968 -10.448  1.00 53.94           H
ATOM   3434 HH11 ARG A 429      18.045  -7.437  -7.885  1.00 42.58           H
ATOM   3435 HH12 ARG A 429      19.150  -8.157  -9.041  1.00 42.58           H
ATOM   3436 HH21 ARG A 429      17.011  -7.912 -11.774  1.00 78.13           H
ATOM   3437 HH22 ARG A 429      18.570  -8.419 -11.184  1.00 78.13           H
ATOM   3438  N   MET A 430      15.770  -0.680  -9.760  1.00 15.91           N
ATOM   3439  CA  MET A 430      15.997   0.516 -10.610  1.00 17.54           C
ATOM   3440  C   MET A 430      16.664   1.601  -9.801  1.00 12.07           C
ATOM   3441  O   MET A 430      17.529   2.267 -10.341  1.00 14.00           O
ATOM   3442  CB  MET A 430      14.740   1.239 -11.159  1.00 22.35           C
ATOM   3443  CG  MET A 430      13.647   0.313 -11.581  1.00 37.64           C
ATOM   3444  SD  MET A 430      14.251  -0.662 -12.932  1.00 41.92           S
ATOM   3445  CE  MET A 430      13.078  -0.030 -14.036  1.00  5.92           C
ATOM   3446  H   MET A 430      14.816  -0.979  -9.610  1.00 18.77           H
ATOM   3447  HA  MET A 430      16.639   0.239 -11.443  1.00 20.73           H
ATOM   3448  HB2 MET A 430      14.313   1.909 -10.412  1.00 26.51           H
ATOM   3449  HB3 MET A 430      15.021   1.850 -12.020  1.00 26.51           H
ATOM   3450  HG2 MET A 430      13.356  -0.301 -10.744  1.00 44.86           H
ATOM   3451  HG3 MET A 430      12.767   0.883 -11.863  1.00 44.86           H
ATOM   3452  HE1 MET A 430      13.251  -0.496 -14.997  1.00  6.79           H
ATOM   3453  HE2 MET A 430      12.091  -0.256 -13.643  1.00  6.79           H
ATOM   3454  HE3 MET A 430      13.242   1.038 -14.136  1.00  6.79           H
ATOM   3455  N   ILE A 431      16.168   1.837  -8.573  1.00 12.03           N
ATOM   3456  CA  ILE A 431      16.650   2.878  -7.676  1.00 16.83           C
ATOM   3457  C   ILE A 431      18.129   2.664  -7.404  1.00 15.03           C
ATOM   3458  O   ILE A 431      18.892   3.627  -7.458  1.00 13.88           O
ATOM   3459  CB  ILE A 431      15.754   2.944  -6.408  1.00 19.32           C
ATOM   3460  CG1 ILE A 431      14.414   3.620  -6.767  1.00 18.94           C
ATOM   3461  CG2 ILE A 431      16.440   3.644  -5.227  1.00 23.05           C
ATOM   3462  CD1 ILE A 431      13.280   3.373  -5.765  1.00 13.48           C
ATOM   3463  H   ILE A 431      15.429   1.240  -8.228  1.00 14.12           H
ATOM   3464  HA  ILE A 431      16.560   3.831  -8.198  1.00 19.89           H
ATOM   3465  HB  ILE A 431      15.543   1.924  -6.092  1.00 22.87           H
ATOM   3466 HG12 ILE A 431      14.586   4.690  -6.859  1.00 22.42           H
ATOM   3467 HG13 ILE A 431      14.069   3.258  -7.735  1.00 22.42           H
ATOM   3468 HG21 ILE A 431      15.750   3.750  -4.391  1.00 27.34           H
ATOM   3469 HG22 ILE A 431      17.296   3.060  -4.887  1.00 27.34           H
ATOM   3470 HG23 ILE A 431      16.784   4.621  -5.530  1.00 27.34           H
ATOM   3471 HD11 ILE A 431      12.370   3.859  -6.117  1.00 15.87           H
ATOM   3472 HD12 ILE A 431      13.087   2.305  -5.686  1.00 15.87           H
ATOM   3473 HD13 ILE A 431      13.541   3.770  -4.784  1.00 15.87           H
ATOM   3474  N   GLY A 432      18.525   1.406  -7.158  1.00  9.04           N
ATOM   3475  CA  GLY A 432      19.913   1.054  -6.946  1.00 17.48           C
ATOM   3476  C   GLY A 432      20.764   1.336  -8.186  1.00 14.04           C
ATOM   3477  O   GLY A 432      21.817   1.951  -8.060  1.00 17.59           O
ATOM   3478  H   GLY A 432      17.838   0.667  -7.128  1.00 10.53           H
ATOM   3479  HA2 GLY A 432      20.298   1.654  -6.119  1.00 20.66           H
ATOM   3480  HA3 GLY A 432      19.986   0.002  -6.682  1.00 20.66           H
ATOM   3481  N   ALA A 433      20.314   0.916  -9.371  1.00 12.45           N
ATOM   3482  CA  ALA A 433      20.986   1.178 -10.642  1.00 15.69           C
ATOM   3483  C   ALA A 433      21.169   2.681 -10.873  1.00 17.07           C
ATOM   3484  O   ALA A 433      22.272   3.156 -11.153  1.00 13.64           O
ATOM   3485  CB  ALA A 433      20.220   0.491 -11.789  1.00 14.17           C
ATOM   3486  H   ALA A 433      19.455   0.383  -9.399  1.00 14.62           H
ATOM   3487  HA  ALA A 433      21.982   0.734 -10.600  1.00 18.51           H
ATOM   3488  HB1 ALA A 433      20.693   0.700 -12.745  1.00 16.70           H
ATOM   3489  HB2 ALA A 433      20.199  -0.584 -11.617  1.00 16.70           H
ATOM   3490  HB3 ALA A 433      19.197   0.864 -11.836  1.00 16.70           H
ATOM   3491  N   CYS A 434      20.088   3.430 -10.684  1.00 15.77           N
ATOM   3492  CA  CYS A 434      20.060   4.866 -10.862  1.00 17.42           C
ATOM   3493  C   CYS A 434      21.025   5.567  -9.884  1.00 19.20           C
ATOM   3494  O   CYS A 434      21.753   6.486 -10.281  1.00 16.58           O
ATOM   3495  CB  CYS A 434      18.606   5.314 -10.750  1.00 12.60           C
ATOM   3496  SG  CYS A 434      18.484   7.073 -11.088  1.00 16.60           S
ATOM   3497  H   CYS A 434      19.232   2.977 -10.403  1.00 18.61           H
ATOM   3498  HA  CYS A 434      20.389   5.078 -11.882  1.00 20.59           H
ATOM   3499  HB2 CYS A 434      17.998   4.761 -11.469  1.00 14.80           H
ATOM   3500  HB3 CYS A 434      18.247   5.122  -9.741  1.00 14.80           H
ATOM   3501  HG  CYS A 434      18.708   6.982 -12.402  1.00 19.60           H
ATOM   3502  N   HIS A 435      21.093   5.092  -8.626  1.00 16.68           N
ATOM   3503  CA  HIS A 435      21.975   5.657  -7.598  1.00 11.67           C
ATOM   3504  C   HIS A 435      23.479   5.458  -7.939  1.00 12.14           C
ATOM   3505  O   HIS A 435      24.293   6.269  -7.604  1.00 14.51           O
ATOM   3506  CB  HIS A 435      21.694   5.000  -6.214  1.00 18.08           C
ATOM   3507  CG  HIS A 435      22.720   5.319  -5.191  1.00 13.75           C
ATOM   3508  ND1 HIS A 435      23.810   4.480  -4.915  1.00 17.16           N
ATOM   3509  CD2 HIS A 435      22.903   6.455  -4.384  1.00 15.98           C
ATOM   3510  CE1 HIS A 435      24.619   5.130  -3.975  1.00 15.88           C
ATOM   3511  NE2 HIS A 435      24.077   6.329  -3.659  1.00 16.50           N
ATOM   3512  H   HIS A 435      20.524   4.313  -8.386  1.00 19.70           H
ATOM   3513  HA  HIS A 435      21.800   6.764  -7.492  1.00 13.69           H
ATOM   3514  HB2 HIS A 435      21.571   3.904  -6.326  1.00 21.38           H
ATOM   3515  HB3 HIS A 435      20.700   5.369  -5.853  1.00 21.38           H
ATOM   3516  HD1 HIS A 435      23.943   3.558  -5.293  1.00 20.28           H
ATOM   3517  HD2 HIS A 435      22.261   7.319  -4.270  1.00 18.87           H
ATOM   3518  HE1 HIS A 435      25.551   4.738  -3.596  1.00 18.75           H
ATOM   3519  N   ALA A 436      23.799   4.342  -8.624  1.00 12.20           N
ATOM   3520  CA  ALA A 436      25.149   4.044  -9.092  1.00 16.26           C
ATOM   3521  C   ALA A 436      25.643   5.117 -10.069  1.00 18.21           C
ATOM   3522  O   ALA A 436      26.791   5.546  -9.967  1.00 20.46           O
ATOM   3523  CB  ALA A 436      25.210   2.623  -9.658  1.00 11.34           C
ATOM   3524  H   ALA A 436      23.068   3.686  -8.858  1.00 14.33           H
ATOM   3525  HA  ALA A 436      25.809   4.068  -8.225  1.00 19.20           H
ATOM   3526  HB1 ALA A 436      26.211   2.400 -10.021  1.00 13.30           H
ATOM   3527  HB2 ALA A 436      24.936   1.905  -8.885  1.00 13.30           H
ATOM   3528  HB3 ALA A 436      24.512   2.539 -10.480  1.00 13.30           H
ATOM   3529  N   SER A 437      24.767   5.629 -10.941  1.00 18.16           N
ATOM   3530  CA  SER A 437      25.053   6.832 -11.734  1.00 22.55           C
ATOM   3531  C   SER A 437      25.261   8.063 -10.842  1.00 22.60           C
ATOM   3532  O   SER A 437      26.219   8.791 -11.059  1.00 20.51           O
ATOM   3533  CB  SER A 437      23.956   7.061 -12.795  1.00 26.91           C
ATOM   3534  OG  SER A 437      23.806   8.436 -13.123  1.00 28.21           O
ATOM   3535  H   SER A 437      23.825   5.261 -10.957  1.00 21.47           H
ATOM   3536  HA  SER A 437      25.984   6.654 -12.275  1.00 26.75           H
ATOM   3537  HB2 SER A 437      24.235   6.514 -13.697  1.00 31.98           H
ATOM   3538  HB3 SER A 437      23.000   6.669 -12.449  1.00 31.98           H
ATOM   3539  HG  SER A 437      23.405   8.889 -12.376  1.00 33.53           H
ATOM   3540  N   ARG A 438      24.396   8.315  -9.847  1.00 19.34           N
ATOM   3541  CA  ARG A 438      24.567   9.438  -8.912  1.00 18.63           C
ATOM   3542  C   ARG A 438      25.889   9.412  -8.147  1.00 15.08           C
ATOM   3543  O   ARG A 438      26.465  10.467  -7.933  1.00 13.27           O
ATOM   3544  CB  ARG A 438      23.438   9.508  -7.887  1.00 13.13           C
ATOM   3545  CG  ARG A 438      22.026   9.643  -8.483  1.00 20.86           C
ATOM   3546  CD  ARG A 438      21.877  10.866  -9.375  1.00 14.38           C
ATOM   3547  NE  ARG A 438      22.314  12.090  -8.683  1.00 22.11           N
ATOM   3548  CZ  ARG A 438      22.978  13.119  -9.226  1.00 21.98           C
ATOM   3549  NH1 ARG A 438      23.297  13.160 -10.515  1.00 30.42           N
ATOM   3550  NH2 ARG A 438      23.331  14.136  -8.458  1.00 25.17           N1+
ATOM   3551  H   ARG A 438      23.629   7.674  -9.696  1.00 22.89           H
ATOM   3552  HA  ARG A 438      24.562  10.360  -9.495  1.00 22.04           H
ATOM   3553  HB2 ARG A 438      23.462   8.619  -7.262  1.00 15.44           H
ATOM   3554  HB3 ARG A 438      23.620  10.359  -7.232  1.00 15.44           H
ATOM   3555  HG2 ARG A 438      21.792   8.762  -9.075  1.00 24.71           H
ATOM   3556  HG3 ARG A 438      21.316   9.690  -7.662  1.00 24.71           H
ATOM   3557  HD2 ARG A 438      22.463  10.705 -10.275  1.00 16.94           H
ATOM   3558  HD3 ARG A 438      20.828  10.965  -9.656  1.00 16.94           H
ATOM   3559  HE  ARG A 438      22.114  12.144  -7.694  1.00 26.22           H
ATOM   3560 HH11 ARG A 438      23.024  12.407 -11.131  1.00 36.19           H
ATOM   3561 HH12 ARG A 438      23.790  13.960 -10.886  1.00 36.19           H
ATOM   3562 HH21 ARG A 438      23.102  14.136  -7.474  1.00 29.89           H
ATOM   3563 HH22 ARG A 438      23.825  14.919  -8.862  1.00 29.89           H
ATOM   3564  N   PHE A 439      26.367   8.235  -7.747  1.00  9.67           N
ATOM   3565  CA  PHE A 439      27.664   8.070  -7.122  1.00 19.18           C
ATOM   3566  C   PHE A 439      28.795   8.553  -8.039  1.00 16.34           C
ATOM   3567  O   PHE A 439      29.760   9.111  -7.543  1.00 14.76           O
ATOM   3568  CB  PHE A 439      27.883   6.604  -6.738  1.00 16.61           C
ATOM   3569  CG  PHE A 439      29.107   6.452  -5.889  1.00 17.87           C
ATOM   3570  CD1 PHE A 439      29.065   6.850  -4.533  1.00 15.19           C
ATOM   3571  CD2 PHE A 439      30.295   5.957  -6.461  1.00 21.29           C
ATOM   3572  CE1 PHE A 439      30.222   6.750  -3.748  1.00 15.55           C
ATOM   3573  CE2 PHE A 439      31.441   5.819  -5.657  1.00 25.35           C
ATOM   3574  CZ  PHE A 439      31.402   6.237  -4.314  1.00 20.78           C
ATOM   3575  H   PHE A 439      25.832   7.402  -7.946  1.00 11.29           H
ATOM   3576  HA  PHE A 439      27.671   8.666  -6.211  1.00 22.70           H
ATOM   3577  HB2 PHE A 439      27.029   6.250  -6.159  1.00 19.61           H
ATOM   3578  HB3 PHE A 439      27.977   5.990  -7.633  1.00 19.61           H
ATOM   3579  HD1 PHE A 439      28.157   7.245  -4.102  1.00 17.91           H
ATOM   3580  HD2 PHE A 439      30.327   5.674  -7.502  1.00 25.24           H
ATOM   3581  HE1 PHE A 439      30.204   7.053  -2.713  1.00 18.35           H
ATOM   3582  HE2 PHE A 439      32.355   5.413  -6.067  1.00 30.11           H
ATOM   3583  HZ  PHE A 439      32.285   6.133  -3.707  1.00 24.62           H
ATOM   3584  N   LEU A 440      28.691   8.349  -9.360  1.00 19.07           N
ATOM   3585  CA  LEU A 440      29.704   8.806 -10.303  1.00 16.57           C
ATOM   3586  C   LEU A 440      29.709  10.332 -10.402  1.00 17.53           C
ATOM   3587  O   LEU A 440      30.793  10.904 -10.455  1.00 15.98           O
ATOM   3588  CB  LEU A 440      29.543   8.151 -11.683  1.00  9.87           C
ATOM   3589  CG  LEU A 440      29.691   6.619 -11.691  1.00 17.93           C
ATOM   3590  CD1 LEU A 440      29.470   6.105 -13.126  1.00 12.66           C
ATOM   3591  CD2 LEU A 440      31.085   6.186 -11.200  1.00 20.05           C
ATOM   3592  H   LEU A 440      27.858   7.907  -9.731  1.00 22.57           H
ATOM   3593  HA  LEU A 440      30.677   8.515  -9.909  1.00 19.57           H
ATOM   3594  HB2 LEU A 440      28.571   8.415 -12.095  1.00 11.53           H
ATOM   3595  HB3 LEU A 440      30.297   8.575 -12.347  1.00 11.53           H
ATOM   3596  HG  LEU A 440      28.941   6.188 -11.034  1.00 21.20           H
ATOM   3597 HD11 LEU A 440      29.559   5.020 -13.150  1.00 14.88           H
ATOM   3598 HD12 LEU A 440      28.471   6.376 -13.468  1.00 14.88           H
ATOM   3599 HD13 LEU A 440      30.212   6.536 -13.796  1.00 14.88           H
ATOM   3600 HD21 LEU A 440      31.208   5.110 -11.333  1.00 23.74           H
ATOM   3601 HD22 LEU A 440      31.862   6.711 -11.760  1.00 23.74           H
ATOM   3602 HD23 LEU A 440      31.201   6.398 -10.136  1.00 23.74           H
ATOM   3603  N   HIS A 441      28.538  10.986 -10.403  1.00 16.73           N
ATOM   3604  CA  HIS A 441      28.437  12.445 -10.384  1.00 22.69           C
ATOM   3605  C   HIS A 441      29.004  13.012  -9.097  1.00 23.23           C
ATOM   3606  O   HIS A 441      29.676  14.032  -9.124  1.00 25.93           O
ATOM   3607  CB  HIS A 441      26.995  12.931 -10.612  1.00 17.20           C
ATOM   3608  CG  HIS A 441      26.549  12.703 -12.030  1.00 34.78           C
ATOM   3609  ND1 HIS A 441      26.981  13.449 -13.136  1.00 28.99           N
ATOM   3610  CD2 HIS A 441      25.705  11.713 -12.453  1.00 26.81           C
ATOM   3611  CE1 HIS A 441      26.388  12.879 -14.198  1.00 29.37           C
ATOM   3612  NE2 HIS A 441      25.633  11.834 -13.821  1.00 39.09           N
ATOM   3613  H   HIS A 441      27.685  10.453 -10.316  1.00 19.76           H
ATOM   3614  HA  HIS A 441      29.047  12.833 -11.200  1.00 26.91           H
ATOM   3615  HB2 HIS A 441      26.954  14.003 -10.423  1.00 20.33           H
ATOM   3616  HB3 HIS A 441      26.315  12.431  -9.922  1.00 20.33           H
ATOM   3617  HD2 HIS A 441      25.210  10.975 -11.841  1.00 31.86           H
ATOM   3618  HE1 HIS A 441      26.474  13.232 -15.215  1.00 34.93           H
ATOM   3619  HE2 HIS A 441      25.082  11.256 -14.442  1.00 46.60           H
ATOM   3620  N   MET A 442      28.715  12.348  -7.977  1.00 22.86           N
ATOM   3621  CA  MET A 442      29.117  12.769  -6.641  1.00 22.15           C
ATOM   3622  C   MET A 442      30.675  12.767  -6.572  1.00 19.45           C
ATOM   3623  O   MET A 442      31.247  13.718  -6.111  1.00 27.08           O
ATOM   3624  CB  MET A 442      28.572  11.821  -5.541  1.00 21.27           C
ATOM   3625  CG  MET A 442      27.096  11.952  -5.209  1.00 21.16           C
ATOM   3626  SD  MET A 442      26.666  10.437  -4.246  1.00 20.69           S
ATOM   3627  CE  MET A 442      24.870  10.487  -4.189  1.00 19.50           C
ATOM   3628  H   MET A 442      28.144  11.537  -8.058  1.00 27.12           H
ATOM   3629  HA  MET A 442      28.777  13.821  -6.428  1.00 26.27           H
ATOM   3630  HB2 MET A 442      28.791  10.772  -5.827  1.00 25.21           H
ATOM   3631  HB3 MET A 442      29.149  12.004  -4.605  1.00 25.21           H
ATOM   3632  HG2 MET A 442      26.893  12.842  -4.589  1.00 25.08           H
ATOM   3633  HG3 MET A 442      26.449  12.042  -6.092  1.00 25.08           H
ATOM   3634  HE1 MET A 442      24.542   9.632  -3.563  1.00 23.08           H
ATOM   3635  HE2 MET A 442      24.489  11.399  -3.722  1.00 23.08           H
ATOM   3636  HE3 MET A 442      24.403  10.384  -5.174  1.00 23.08           H
ATOM   3637  N   LYS A 443      31.315  11.682  -7.083  1.00 18.58           N
ATOM   3638  CA  LYS A 443      32.780  11.514  -7.161  1.00 28.27           C
ATOM   3639  C   LYS A 443      33.477  12.596  -7.976  1.00 21.99           C
ATOM   3640  O   LYS A 443      34.638  12.893  -7.710  1.00 31.67           O
ATOM   3641  CB  LYS A 443      33.151  10.139  -7.741  1.00 26.02           C
ATOM   3642  CG  LYS A 443      32.981   8.958  -6.762  1.00 20.29           C
ATOM   3643  CD  LYS A 443      33.968   8.892  -5.580  1.00 29.68           C
ATOM   3644  CE  LYS A 443      35.462   8.927  -5.952  1.00 40.94           C
ATOM   3645  NZ  LYS A 443      35.790   7.948  -7.013  1.00 34.40           N1+
ATOM   3646  H   LYS A 443      30.752  10.934  -7.460  1.00 21.98           H
ATOM   3647  HA  LYS A 443      33.193  11.589  -6.154  1.00 33.61           H
ATOM   3648  HB2 LYS A 443      32.574   9.955  -8.646  1.00 30.91           H
ATOM   3649  HB3 LYS A 443      34.198  10.169  -8.041  1.00 30.91           H
ATOM   3650  HG2 LYS A 443      31.974   8.975  -6.349  1.00 24.04           H
ATOM   3651  HG3 LYS A 443      33.074   8.036  -7.336  1.00 24.04           H
ATOM   3652  HD2 LYS A 443      33.759   9.707  -4.891  1.00 35.30           H
ATOM   3653  HD3 LYS A 443      33.784   7.962  -5.040  1.00 35.30           H
ATOM   3654  HE2 LYS A 443      35.719   9.933  -6.289  1.00 48.82           H
ATOM   3655  HE3 LYS A 443      36.047   8.699  -5.058  1.00 48.82           H
ATOM   3656  HZ1 LYS A 443      36.780   7.948  -7.207  1.00 40.97           H
ATOM   3657  HZ2 LYS A 443      35.521   7.014  -6.708  1.00 40.97           H
ATOM   3658  HZ3 LYS A 443      35.272   8.157  -7.855  1.00 40.97           H
ATOM   3659  N   VAL A 444      32.797  13.137  -8.983  1.00 26.79           N
ATOM   3660  CA  VAL A 444      33.300  14.216  -9.828  1.00 29.39           C
ATOM   3661  C   VAL A 444      33.137  15.581  -9.134  1.00 29.39           C
ATOM   3662  O   VAL A 444      34.014  16.421  -9.299  1.00 26.62           O
ATOM   3663  CB  VAL A 444      32.598  14.148 -11.200  1.00 30.01           C
ATOM   3664  CG1 VAL A 444      32.824  15.409 -12.052  1.00 37.70           C
ATOM   3665  CG2 VAL A 444      33.083  12.924 -11.992  1.00 25.59           C
ATOM   3666  H   VAL A 444      31.852  12.821  -9.146  1.00 31.84           H
ATOM   3667  HA  VAL A 444      34.365  14.054  -9.994  1.00 34.96           H
ATOM   3668  HB  VAL A 444      31.524  14.044 -11.040  1.00 35.69           H
ATOM   3669 HG11 VAL A 444      32.346  15.291 -13.025  1.00 44.92           H
ATOM   3670 HG12 VAL A 444      32.381  16.277 -11.564  1.00 44.92           H
ATOM   3671 HG13 VAL A 444      33.893  15.578 -12.190  1.00 44.92           H
ATOM   3672 HG21 VAL A 444      32.547  12.856 -12.938  1.00 30.40           H
ATOM   3673 HG22 VAL A 444      34.152  13.005 -12.186  1.00 30.40           H
ATOM   3674 HG23 VAL A 444      32.898  12.015 -11.428  1.00 30.40           H
ATOM   3675  N   GLU A 445      32.019  15.823  -8.429  1.00 19.58           N
ATOM   3676  CA  GLU A 445      31.614  17.147  -7.945  1.00 31.67           C
ATOM   3677  C   GLU A 445      32.031  17.427  -6.509  1.00 26.59           C
ATOM   3678  O   GLU A 445      32.182  18.581  -6.118  1.00 37.68           O
ATOM   3679  CB  GLU A 445      30.090  17.302  -8.022  1.00 26.54           C
ATOM   3680  CG  GLU A 445      29.614  17.290  -9.470  1.00 22.37           C
ATOM   3681  CD  GLU A 445      28.105  17.434  -9.617  1.00 21.48           C
ATOM   3682  OE1 GLU A 445      27.513  18.218  -8.843  1.00 25.05           O
ATOM   3683  OE2 GLU A 445      27.578  16.805 -10.559  1.00 36.66           O1-
ATOM   3684  H   GLU A 445      31.334  15.087  -8.343  1.00 23.18           H
ATOM   3685  HA  GLU A 445      32.061  17.909  -8.584  1.00 37.69           H
ATOM   3686  HB2 GLU A 445      29.615  16.489  -7.471  1.00 31.53           H
ATOM   3687  HB3 GLU A 445      29.807  18.247  -7.559  1.00 31.53           H
ATOM   3688  HG2 GLU A 445      30.068  18.155  -9.953  1.00 26.54           H
ATOM   3689  HG3 GLU A 445      29.961  16.407 -10.003  1.00 26.54           H
ATOM   3690  N   CYS A 446      32.110  16.377  -5.699  1.00 23.13           N
ATOM   3691  CA  CYS A 446      32.321  16.501  -4.287  1.00 26.70           C
ATOM   3692  C   CYS A 446      33.785  16.188  -4.018  1.00 34.50           C
ATOM   3693  O   CYS A 446      34.362  15.268  -4.612  1.00 27.61           O
ATOM   3694  CB  CYS A 446      31.404  15.546  -3.540  1.00 28.14           C
ATOM   3695  SG  CYS A 446      29.703  15.893  -4.057  1.00 21.96           S
ATOM   3696  H   CYS A 446      31.959  15.451  -6.073  1.00 27.45           H
ATOM   3697  HA  CYS A 446      32.054  17.510  -3.975  1.00 31.72           H
ATOM   3698  HB2 CYS A 446      31.654  14.514  -3.773  1.00 33.45           H
ATOM   3699  HB3 CYS A 446      31.510  15.707  -2.469  1.00 33.45           H
ATOM   3700  HG  CYS A 446      29.142  15.040  -3.195  1.00 26.03           H
ATOM   3701  N   PRO A 447      34.380  16.924  -3.077  1.00 25.44           N
ATOM   3702  CA  PRO A 447      35.750  16.650  -2.707  1.00 43.72           C
ATOM   3703  C   PRO A 447      35.856  15.392  -1.834  1.00 28.73           C
ATOM   3704  O   PRO A 447      34.979  15.015  -1.053  1.00 25.05           O
ATOM   3705  CB  PRO A 447      36.199  17.908  -1.957  1.00 30.96           C
ATOM   3706  CG  PRO A 447      34.906  18.508  -1.404  1.00 36.14           C
ATOM   3707  CD  PRO A 447      33.884  18.156  -2.482  1.00 24.82           C
ATOM   3708  HA  PRO A 447      36.384  16.590  -3.595  1.00 52.15           H
ATOM   3709  HB2 PRO A 447      36.947  17.733  -1.195  1.00 36.84           H
ATOM   3710  HB3 PRO A 447      36.598  18.586  -2.712  1.00 36.84           H
ATOM   3711  HG2 PRO A 447      34.681  18.052  -0.447  1.00 43.05           H
ATOM   3712  HG3 PRO A 447      34.975  19.590  -1.308  1.00 43.05           H
ATOM   3713  HD2 PRO A 447      32.904  18.037  -2.033  1.00 29.46           H
ATOM   3714  HD3 PRO A 447      33.876  18.940  -3.239  1.00 29.46           H
ATOM   3715  N   THR A 448      36.995  14.752  -2.031  1.00 24.68           N
ATOM   3716  CA  THR A 448      37.349  13.418  -1.592  1.00 30.72           C
ATOM   3717  C   THR A 448      37.205  13.207  -0.065  1.00 29.06           C
ATOM   3718  O   THR A 448      36.815  12.135   0.393  1.00 27.61           O
ATOM   3719  CB  THR A 448      38.763  13.210  -2.180  1.00 32.70           C
ATOM   3720  OG1 THR A 448      38.980  11.882  -2.562  1.00 37.64           O
ATOM   3721  CG2 THR A 448      39.881  13.654  -1.236  1.00 29.01           C
ATOM   3722  H   THR A 448      37.661  15.199  -2.644  1.00 29.31           H
ATOM   3723  HA  THR A 448      36.671  12.717  -2.079  1.00 36.55           H
ATOM   3724  HB  THR A 448      38.857  13.804  -3.091  1.00 38.93           H
ATOM   3725  HG1 THR A 448      39.121  11.870  -3.513  1.00 44.85           H
ATOM   3726 HG21 THR A 448      40.843  13.525  -1.732  1.00 34.50           H
ATOM   3727 HG22 THR A 448      39.760  14.704  -0.973  1.00 34.50           H
ATOM   3728 HG23 THR A 448      39.882  13.039  -0.335  1.00 34.50           H
ATOM   3729  N   GLU A 449      37.495  14.254   0.714  1.00 28.42           N
ATOM   3730  CA  GLU A 449      37.475  14.265   2.169  1.00 30.92           C
ATOM   3731  C   GLU A 449      36.069  14.031   2.724  1.00 22.05           C
ATOM   3732  O   GLU A 449      35.912  13.660   3.886  1.00 32.06           O
ATOM   3733  CB  GLU A 449      37.952  15.628   2.727  1.00 40.11           C
ATOM   3734  CG  GLU A 449      39.135  16.293   1.988  1.00 50.97           C
ATOM   3735  CD  GLU A 449      38.681  17.271   0.896  1.00 49.59           C
ATOM   3736  OE1 GLU A 449      37.877  18.178   1.218  1.00 42.37           O
ATOM   3737  OE2 GLU A 449      39.165  17.101  -0.246  1.00 59.60           O1-
ATOM   3738  H   GLU A 449      37.777  15.112   0.263  1.00 33.79           H
ATOM   3739  HA  GLU A 449      38.145  13.480   2.521  1.00 36.78           H
ATOM   3740  HB2 GLU A 449      37.108  16.318   2.743  1.00 47.82           H
ATOM   3741  HB3 GLU A 449      38.244  15.478   3.766  1.00 47.82           H
ATOM   3742  HG2 GLU A 449      39.670  16.876   2.739  1.00 60.85           H
ATOM   3743  HG3 GLU A 449      39.813  15.540   1.584  1.00 60.85           H
ATOM   3744  N   LEU A 450      35.046  14.341   1.932  1.00 19.54           N
ATOM   3745  CA  LEU A 450      33.660  14.196   2.329  1.00 21.25           C
ATOM   3746  C   LEU A 450      33.149  12.760   2.100  1.00 24.28           C
ATOM   3747  O   LEU A 450      31.986  12.533   2.418  1.00 22.81           O
ATOM   3748  CB  LEU A 450      32.771  15.168   1.544  1.00 24.65           C
ATOM   3749  CG  LEU A 450      33.110  16.661   1.585  1.00 23.50           C
ATOM   3750  CD1 LEU A 450      32.209  17.391   0.572  1.00 26.85           C
ATOM   3751  CD2 LEU A 450      32.868  17.291   2.959  1.00 21.67           C
ATOM   3752  H   LEU A 450      35.235  14.640   0.984  1.00 23.14           H
ATOM   3753  HA  LEU A 450      33.562  14.431   3.389  1.00 25.18           H
ATOM   3754  HB2 LEU A 450      32.816  14.846   0.502  1.00 29.26           H
ATOM   3755  HB3 LEU A 450      31.741  15.048   1.885  1.00 29.26           H
ATOM   3756  HG  LEU A 450      34.155  16.806   1.314  1.00 27.88           H
ATOM   3757 HD11 LEU A 450      32.517  18.431   0.479  1.00 31.91           H
ATOM   3758 HD12 LEU A 450      32.286  16.897  -0.394  1.00 31.91           H
ATOM   3759 HD13 LEU A 450      31.168  17.369   0.895  1.00 31.91           H
ATOM   3760 HD21 LEU A 450      33.181  18.334   2.939  1.00 25.69           H
ATOM   3761 HD22 LEU A 450      31.810  17.247   3.202  1.00 25.69           H
ATOM   3762 HD23 LEU A 450      33.436  16.759   3.722  1.00 25.69           H
ATOM   3763  N   PHE A 451      33.938  11.826   1.517  1.00 20.40           N
ATOM   3764  CA  PHE A 451      33.515  10.437   1.290  1.00 21.77           C
ATOM   3765  C   PHE A 451      34.128   9.542   2.356  1.00 19.02           C
ATOM   3766  O   PHE A 451      35.307   9.202   2.213  1.00 17.71           O
ATOM   3767  CB  PHE A 451      33.967   9.910  -0.077  1.00 17.78           C
ATOM   3768  CG  PHE A 451      33.277  10.485  -1.277  1.00 19.44           C
ATOM   3769  CD1 PHE A 451      33.709  11.712  -1.809  1.00 19.00           C
ATOM   3770  CD2 PHE A 451      32.262   9.746  -1.914  1.00 21.99           C
ATOM   3771  CE1 PHE A 451      33.106  12.220  -2.962  1.00 18.02           C
ATOM   3772  CE2 PHE A 451      31.632  10.268  -3.051  1.00 19.22           C
ATOM   3773  CZ  PHE A 451      32.051  11.509  -3.555  1.00 25.40           C
ATOM   3774  H   PHE A 451      34.888  12.063   1.266  1.00 24.16           H
ATOM   3775  HA  PHE A 451      32.429  10.367   1.326  1.00 25.81           H
ATOM   3776  HB2 PHE A 451      35.042  10.059  -0.190  1.00 21.02           H
ATOM   3777  HB3 PHE A 451      33.781   8.837  -0.082  1.00 21.02           H
ATOM   3778  HD1 PHE A 451      34.505  12.262  -1.334  1.00 22.48           H
ATOM   3779  HD2 PHE A 451      31.962   8.784  -1.529  1.00 26.08           H
ATOM   3780  HE1 PHE A 451      33.438  13.159  -3.376  1.00 21.31           H
ATOM   3781  HE2 PHE A 451      30.833   9.723  -3.536  1.00 22.75           H
ATOM   3782  HZ  PHE A 451      31.560  11.916  -4.410  1.00 30.17           H
ATOM   3783  N   PRO A 452      33.359   9.105   3.376  1.00 18.97           N
ATOM   3784  CA  PRO A 452      33.861   8.118   4.316  1.00 17.06           C
ATOM   3785  C   PRO A 452      34.309   6.825   3.596  1.00 16.24           C
ATOM   3786  O   PRO A 452      33.757   6.468   2.553  1.00 18.53           O
ATOM   3787  CB  PRO A 452      32.689   7.829   5.255  1.00 17.17           C
ATOM   3788  CG  PRO A 452      31.746   9.011   5.097  1.00 16.71           C
ATOM   3789  CD  PRO A 452      31.983   9.464   3.670  1.00 14.22           C
ATOM   3790  HA  PRO A 452      34.647   8.569   4.920  1.00 20.16           H
ATOM   3791  HB2 PRO A 452      32.176   6.947   4.867  1.00 20.29           H
ATOM   3792  HB3 PRO A 452      32.981   7.664   6.293  1.00 20.29           H
ATOM   3793  HG2 PRO A 452      30.718   8.677   5.210  1.00 19.74           H
ATOM   3794  HG3 PRO A 452      31.987   9.795   5.812  1.00 19.74           H
ATOM   3795  HD2 PRO A 452      31.308   8.945   2.992  1.00 16.75           H
ATOM   3796  HD3 PRO A 452      31.847  10.537   3.670  1.00 16.75           H
ATOM   3797  N   PRO A 453      35.304   6.098   4.127  1.00 20.84           N
ATOM   3798  CA  PRO A 453      35.852   4.919   3.453  1.00 14.43           C
ATOM   3799  C   PRO A 453      34.857   3.774   3.265  1.00 13.10           C
ATOM   3800  O   PRO A 453      34.955   3.083   2.265  1.00 15.98           O
ATOM   3801  CB  PRO A 453      37.040   4.479   4.330  1.00 19.33           C
ATOM   3802  CG  PRO A 453      36.757   5.092   5.702  1.00 25.47           C
ATOM   3803  CD  PRO A 453      36.025   6.394   5.353  1.00 19.79           C
ATOM   3804  HA  PRO A 453      36.268   5.211   2.486  1.00 17.00           H
ATOM   3805  HB2 PRO A 453      37.201   3.402   4.369  1.00 22.88           H
ATOM   3806  HB3 PRO A 453      37.925   4.966   3.918  1.00 22.88           H
ATOM   3807  HG2 PRO A 453      36.134   4.420   6.288  1.00 30.25           H
ATOM   3808  HG3 PRO A 453      37.680   5.318   6.233  1.00 30.25           H
ATOM   3809  HD2 PRO A 453      35.353   6.634   6.175  1.00 23.44           H
ATOM   3810  HD3 PRO A 453      36.745   7.190   5.157  1.00 23.44           H
ATOM   3811  N   LEU A 454      33.863   3.580   4.134  1.00 17.38           N
ATOM   3812  CA  LEU A 454      32.853   2.545   3.917  1.00 14.10           C
ATOM   3813  C   LEU A 454      31.916   2.905   2.755  1.00 20.03           C
ATOM   3814  O   LEU A 454      31.452   2.030   2.020  1.00 19.81           O
ATOM   3815  CB  LEU A 454      32.111   2.252   5.228  1.00 16.74           C
ATOM   3816  CG  LEU A 454      31.181   1.017   5.135  1.00 23.47           C
ATOM   3817  CD1 LEU A 454      31.876  -0.313   4.790  1.00 19.21           C
ATOM   3818  CD2 LEU A 454      30.467   0.847   6.482  1.00 22.48           C
ATOM   3819  H   LEU A 454      33.804   4.157   4.959  1.00 20.54           H
ATOM   3820  HA  LEU A 454      33.385   1.638   3.630  1.00 16.61           H
ATOM   3821  HB2 LEU A 454      32.839   2.091   6.021  1.00 19.78           H
ATOM   3822  HB3 LEU A 454      31.516   3.127   5.492  1.00 19.78           H
ATOM   3823  HG  LEU A 454      30.430   1.217   4.375  1.00 27.85           H
ATOM   3824 HD11 LEU A 454      31.147  -1.123   4.780  1.00 22.73           H
ATOM   3825 HD12 LEU A 454      32.319  -0.257   3.796  1.00 22.73           H
ATOM   3826 HD13 LEU A 454      32.653  -0.534   5.522  1.00 22.73           H
ATOM   3827 HD21 LEU A 454      29.784  -0.001   6.435  1.00 26.66           H
ATOM   3828 HD22 LEU A 454      31.195   0.673   7.275  1.00 26.66           H
ATOM   3829 HD23 LEU A 454      29.893   1.745   6.709  1.00 26.66           H
ATOM   3830  N   PHE A 455      31.662   4.203   2.581  1.00 15.28           N
ATOM   3831  CA  PHE A 455      30.835   4.717   1.490  1.00 20.80           C
ATOM   3832  C   PHE A 455      31.511   4.346   0.147  1.00 16.67           C
ATOM   3833  O   PHE A 455      30.907   3.755  -0.726  1.00 19.66           O
ATOM   3834  CB  PHE A 455      30.627   6.237   1.639  1.00 17.14           C
ATOM   3835  CG  PHE A 455      29.659   6.856   0.667  1.00 22.34           C
ATOM   3836  CD1 PHE A 455      28.510   6.185   0.228  1.00 19.06           C
ATOM   3837  CD2 PHE A 455      29.887   8.178   0.240  1.00 20.79           C
ATOM   3838  CE1 PHE A 455      27.654   6.798  -0.687  1.00 14.48           C
ATOM   3839  CE2 PHE A 455      29.027   8.784  -0.680  1.00 22.50           C
ATOM   3840  CZ  PHE A 455      27.908   8.090  -1.156  1.00 14.29           C
ATOM   3841  H   PHE A 455      32.096   4.843   3.198  1.00 18.02           H
ATOM   3842  HA  PHE A 455      29.819   4.224   1.506  1.00 24.64           H
ATOM   3843  HB2 PHE A 455      30.256   6.447   2.673  1.00 20.26           H
ATOM   3844  HB3 PHE A 455      31.592   6.767   1.555  1.00 20.26           H
ATOM   3845  HD1 PHE A 455      28.264   5.202   0.621  1.00 22.56           H
ATOM   3846  HD2 PHE A 455      30.722   8.746   0.641  1.00 24.63           H
ATOM   3847  HE1 PHE A 455      26.762   6.273  -1.018  1.00 17.06           H
ATOM   3848  HE2 PHE A 455      29.217   9.802  -1.017  1.00 26.69           H
ATOM   3849  HZ  PHE A 455      27.228   8.561  -1.868  1.00 16.83           H
ATOM   3850  N   LEU A 456      32.818   4.651   0.063  1.00 12.95           N
ATOM   3851  CA  LEU A 456      33.667   4.304  -1.081  1.00 13.91           C
ATOM   3852  C   LEU A 456      33.800   2.802  -1.268  1.00 14.81           C
ATOM   3853  O   LEU A 456      33.801   2.321  -2.384  1.00 11.53           O
ATOM   3854  CB  LEU A 456      35.106   4.842  -0.945  1.00 13.12           C
ATOM   3855  CG  LEU A 456      35.263   6.369  -0.885  1.00 20.61           C
ATOM   3856  CD1 LEU A 456      36.751   6.766  -0.695  1.00 11.67           C
ATOM   3857  CD2 LEU A 456      34.703   7.008  -2.159  1.00 15.41           C
ATOM   3858  H   LEU A 456      33.253   5.117   0.844  1.00 15.23           H
ATOM   3859  HA  LEU A 456      33.206   4.712  -1.978  1.00 16.38           H
ATOM   3860  HB2 LEU A 456      35.545   4.415  -0.041  1.00 15.43           H
ATOM   3861  HB3 LEU A 456      35.679   4.477  -1.797  1.00 15.43           H
ATOM   3862  HG  LEU A 456      34.694   6.722  -0.024  1.00 24.42           H
ATOM   3863 HD11 LEU A 456      36.846   7.853  -0.681  1.00 13.69           H
ATOM   3864 HD12 LEU A 456      37.117   6.377   0.255  1.00 13.69           H
ATOM   3865 HD13 LEU A 456      37.358   6.363  -1.506  1.00 13.69           H
ATOM   3866 HD21 LEU A 456      34.950   8.068  -2.187  1.00 18.18           H
ATOM   3867 HD22 LEU A 456      35.125   6.528  -3.038  1.00 18.18           H
ATOM   3868 HD23 LEU A 456      33.620   6.915  -2.153  1.00 18.18           H
ATOM   3869  N   GLU A 457      33.974   2.044  -0.196  1.00 19.12           N
ATOM   3870  CA  GLU A 457      34.195   0.617  -0.314  1.00 21.23           C
ATOM   3871  C   GLU A 457      32.970  -0.085  -0.918  1.00 17.94           C
ATOM   3872  O   GLU A 457      33.126  -0.987  -1.737  1.00 13.37           O
ATOM   3873  CB  GLU A 457      34.604   0.081   1.053  1.00 23.17           C
ATOM   3874  CG  GLU A 457      34.862  -1.421   1.053  1.00 22.74           C
ATOM   3875  CD  GLU A 457      35.433  -1.805   2.424  1.00 22.79           C
ATOM   3876  OE1 GLU A 457      34.609  -2.151   3.305  1.00 27.10           O
ATOM   3877  OE2 GLU A 457      36.670  -1.715   2.574  1.00 26.14           O1-
ATOM   3878  H   GLU A 457      34.023   2.468   0.718  1.00 22.64           H
ATOM   3879  HA  GLU A 457      35.041   0.467  -0.987  1.00 25.16           H
ATOM   3880  HB2 GLU A 457      35.515   0.592   1.367  1.00 27.49           H
ATOM   3881  HB3 GLU A 457      33.813   0.300   1.771  1.00 27.49           H
ATOM   3882  HG2 GLU A 457      33.913  -1.931   0.883  1.00 26.97           H
ATOM   3883  HG3 GLU A 457      35.591  -1.627   0.270  1.00 26.97           H
ATOM   3884  N   VAL A 458      31.750   0.327  -0.552  1.00 18.69           N
ATOM   3885  CA  VAL A 458      30.542  -0.354  -1.019  1.00 12.90           C
ATOM   3886  C   VAL A 458      30.158   0.083  -2.435  1.00 16.48           C
ATOM   3887  O   VAL A 458      29.713  -0.759  -3.208  1.00 18.19           O
ATOM   3888  CB  VAL A 458      29.407  -0.199   0.005  1.00 15.02           C
ATOM   3889  CG1 VAL A 458      28.050  -0.606  -0.556  1.00 20.53           C
ATOM   3890  CG2 VAL A 458      29.678  -1.095   1.216  1.00 21.82           C
ATOM   3891  H   VAL A 458      31.653   1.112   0.080  1.00 22.11           H
ATOM   3892  HA  VAL A 458      30.764  -1.420  -1.075  1.00 15.17           H
ATOM   3893  HB  VAL A 458      29.356   0.841   0.333  1.00 17.71           H
ATOM   3894 HG11 VAL A 458      27.295  -0.475   0.214  1.00 24.32           H
ATOM   3895 HG12 VAL A 458      27.776   0.028  -1.400  1.00 24.32           H
ATOM   3896 HG13 VAL A 458      28.072  -1.650  -0.865  1.00 24.32           H
ATOM   3897 HG21 VAL A 458      28.851  -1.020   1.916  1.00 25.87           H
ATOM   3898 HG22 VAL A 458      29.771  -2.134   0.906  1.00 25.87           H
ATOM   3899 HG23 VAL A 458      30.595  -0.786   1.718  1.00 25.87           H
ATOM   3900  N   PHE A 459      30.312   1.363  -2.784  1.00 13.77           N
ATOM   3901  CA  PHE A 459      29.828   1.903  -4.059  1.00 17.62           C
ATOM   3902  C   PHE A 459      30.891   2.127  -5.147  1.00 22.83           C
ATOM   3903  O   PHE A 459      30.515   2.442  -6.272  1.00 33.02           O
ATOM   3904  CB  PHE A 459      29.029   3.177  -3.775  1.00 13.02           C
ATOM   3905  CG  PHE A 459      27.765   2.894  -3.009  1.00 17.26           C
ATOM   3906  CD1 PHE A 459      26.745   2.164  -3.636  1.00 16.87           C
ATOM   3907  CD2 PHE A 459      27.610   3.296  -1.669  1.00 22.06           C
ATOM   3908  CE1 PHE A 459      25.575   1.854  -2.932  1.00 15.36           C
ATOM   3909  CE2 PHE A 459      26.431   2.995  -0.971  1.00 15.70           C
ATOM   3910  CZ  PHE A 459      25.425   2.258  -1.606  1.00 14.75           C
ATOM   3911  H   PHE A 459      30.726   2.006  -2.125  1.00 16.21           H
ATOM   3912  HA  PHE A 459      29.128   1.193  -4.496  1.00 20.83           H
ATOM   3913  HB2 PHE A 459      29.655   3.889  -3.234  1.00 15.31           H
ATOM   3914  HB3 PHE A 459      28.749   3.632  -4.723  1.00 15.31           H
ATOM   3915  HD1 PHE A 459      26.858   1.848  -4.659  1.00 19.94           H
ATOM   3916  HD2 PHE A 459      28.402   3.832  -1.176  1.00 26.15           H
ATOM   3917  HE1 PHE A 459      24.790   1.300  -3.411  1.00 18.12           H
ATOM   3918  HE2 PHE A 459      26.311   3.301   0.059  1.00 18.53           H
ATOM   3919  HZ  PHE A 459      24.552   1.939  -1.075  1.00 17.39           H
ATOM   3920  N   GLU A 460      32.182   1.971  -4.867  1.00 22.80           N
ATOM   3921  CA  GLU A 460      33.213   1.995  -5.902  1.00 36.31           C
ATOM   3922  C   GLU A 460      33.333   0.582  -6.533  1.00 35.25           C
ATOM   3923  O   GLU A 460      33.052  -0.411  -5.865  1.00 38.38           O
ATOM   3924  CB  GLU A 460      34.531   2.466  -5.259  1.00 32.96           C
ATOM   3925  CG  GLU A 460      35.480   3.161  -6.231  1.00 52.33           C
ATOM   3926  CD  GLU A 460      35.302   4.677  -6.279  1.00 35.56           C
ATOM   3927  OE1 GLU A 460      35.178   5.325  -5.218  1.00 41.49           O
ATOM   3928  OE2 GLU A 460      35.336   5.203  -7.405  1.00 45.38           O1-
ATOM   3929  H   GLU A 460      32.466   1.727  -3.929  1.00 27.05           H
ATOM   3930  HA  GLU A 460      32.949   2.720  -6.672  1.00 43.26           H
ATOM   3931  HB2 GLU A 460      34.297   3.191  -4.488  1.00 39.24           H
ATOM   3932  HB3 GLU A 460      35.044   1.619  -4.800  1.00 39.24           H
ATOM   3933  HG2 GLU A 460      36.486   2.980  -5.851  1.00 62.48           H
ATOM   3934  HG3 GLU A 460      35.413   2.733  -7.234  1.00 62.48           H
ATOM   3935  N   ASP A 461      33.750   0.471  -7.807  1.00 46.69           N
ATOM   3936  CA  ASP A 461      34.087  -0.782  -8.508  1.00 54.39           C
ATOM   3937  C   ASP A 461      32.923  -1.769  -8.586  1.00 61.99           C
ATOM   3938  CB  ASP A 461      35.348  -1.465  -7.946  1.00 49.14           C
ATOM   3939  CG  ASP A 461      36.547  -0.540  -8.107  1.00 66.93           C
ATOM   3940  OD1 ASP A 461      37.088  -0.514  -9.236  1.00 70.74           O1-
ATOM   3941  OD2 ASP A 461      36.903   0.121  -7.106  1.00 62.51           O
ATOM   3942  OXT ASP A 461      33.104  -2.848  -9.201  1.00 67.77           O1-
ATOM   3943  H   ASP A 461      33.954   1.322  -8.309  1.00 55.71           H
ATOM   3944  HA  ASP A 461      34.318  -0.503  -9.537  1.00 64.95           H
ATOM   3945  HB2 ASP A 461      35.193  -1.715  -6.895  1.00 58.65           H
ATOM   3946  HB3 ASP A 461      35.528  -2.366  -8.535  1.00 58.65           H
TER
ATOM   3947  N   LYS B 211      31.151   7.654 -22.011  1.00 45.68           N
ATOM   3948  CA  LYS B 211      29.906   7.194 -22.688  1.00 44.07           C
ATOM   3949  C   LYS B 211      28.678   7.761 -21.977  1.00 34.85           C
ATOM   3950  O   LYS B 211      28.631   7.712 -20.751  1.00 43.08           O
ATOM   3951  CB  LYS B 211      29.763   5.655 -22.730  1.00 41.26           C
ATOM   3952  CG  LYS B 211      30.883   4.951 -23.518  1.00 47.23           C
ATOM   3953  CD  LYS B 211      30.640   3.444 -23.719  1.00 53.28           C
ATOM   3954  CE  LYS B 211      30.889   2.622 -22.440  1.00 56.51           C
ATOM   3955  NZ  LYS B 211      30.666   1.181 -22.676  1.00 53.78           N1+
ATOM   3956  H1  LYS B 211      31.960   7.171 -22.370  1.00 54.51           H
ATOM   3957  H2  LYS B 211      31.072   7.510 -21.011  1.00 54.51           H
ATOM   3958  HA  LYS B 211      29.909   7.560 -23.715  1.00 52.57           H
ATOM   3959  HB2 LYS B 211      28.811   5.422 -23.204  1.00 49.19           H
ATOM   3960  HB3 LYS B 211      29.740   5.269 -21.709  1.00 49.19           H
ATOM   3961  HG2 LYS B 211      31.830   5.091 -22.995  1.00 56.36           H
ATOM   3962  HG3 LYS B 211      30.969   5.414 -24.502  1.00 56.36           H
ATOM   3963  HD2 LYS B 211      31.294   3.089 -24.516  1.00 63.62           H
ATOM   3964  HD3 LYS B 211      29.611   3.291 -24.043  1.00 63.62           H
ATOM   3965  HE2 LYS B 211      30.218   2.966 -21.651  1.00 67.50           H
ATOM   3966  HE3 LYS B 211      31.918   2.777 -22.112  1.00 67.50           H
ATOM   3967  HZ1 LYS B 211      29.700   1.029 -22.937  1.00 64.22           H
ATOM   3968  HZ2 LYS B 211      31.261   0.861 -23.428  1.00 64.22           H
ATOM   3969  HZ3 LYS B 211      30.868   0.656 -21.837  1.00 64.22           H
ATOM   3970  N   PRO B 212      27.680   8.276 -22.700  1.00 33.43           N
ATOM   3971  CA  PRO B 212      26.532   8.851 -22.034  1.00 25.02           C
ATOM   3972  C   PRO B 212      25.716   7.750 -21.361  1.00 33.57           C
ATOM   3973  O   PRO B 212      25.694   6.593 -21.794  1.00 34.43           O
ATOM   3974  CB  PRO B 212      25.750   9.571 -23.143  1.00 32.67           C
ATOM   3975  CG  PRO B 212      26.181   8.848 -24.424  1.00 38.34           C
ATOM   3976  CD  PRO B 212      27.615   8.415 -24.144  1.00 35.01           C
ATOM   3977  HA  PRO B 212      26.833   9.626 -21.330  1.00 29.71           H
ATOM   3978  HB2 PRO B 212      24.667   9.594 -23.006  1.00 38.89           H
ATOM   3979  HB3 PRO B 212      26.132  10.593 -23.182  1.00 38.89           H
ATOM   3980  HG2 PRO B 212      25.543   7.984 -24.601  1.00 45.70           H
ATOM   3981  HG3 PRO B 212      26.162   9.522 -25.282  1.00 45.70           H
ATOM   3982  HD2 PRO B 212      27.795   7.465 -24.648  1.00 41.70           H
ATOM   3983  HD3 PRO B 212      28.297   9.201 -24.470  1.00 41.70           H
ATOM   3984  N   GLU B 213      25.092   8.159 -20.261  1.00 26.06           N
ATOM   3985  CA  GLU B 213      24.254   7.340 -19.396  1.00 38.94           C
ATOM   3986  C   GLU B 213      22.811   7.855 -19.466  1.00 29.33           C
ATOM   3987  O   GLU B 213      22.556   8.824 -20.197  1.00 24.38           O
ATOM   3988  CB  GLU B 213      24.882   7.294 -17.981  1.00 31.18           C
ATOM   3989  CG  GLU B 213      26.051   6.277 -18.011  1.00 45.76           C
ATOM   3990  CD  GLU B 213      26.584   5.771 -16.663  1.00 56.75           C
ATOM   3991  OE1 GLU B 213      25.871   5.862 -15.630  1.00 30.42           O
ATOM   3992  OE2 GLU B 213      27.714   5.227 -16.723  1.00 64.47           O1-
ATOM   3993  H   GLU B 213      25.140   9.137 -20.022  1.00 30.96           H
ATOM   3994  HA  GLU B 213      24.232   6.325 -19.792  1.00 46.41           H
ATOM   3995  HB2 GLU B 213      25.267   8.281 -17.720  1.00 37.10           H
ATOM   3996  HB3 GLU B 213      24.150   7.001 -17.232  1.00 37.10           H
ATOM   3997  HG2 GLU B 213      25.734   5.383 -18.550  1.00 54.60           H
ATOM   3998  HG3 GLU B 213      26.879   6.658 -18.609  1.00 54.60           H
ATOM   3999  N   PRO B 214      21.839   7.175 -18.825  1.00 25.85           N
ATOM   4000  CA  PRO B 214      20.456   7.560 -19.060  1.00 26.47           C
ATOM   4001  C   PRO B 214      20.199   8.936 -18.464  1.00 24.57           C
ATOM   4002  O   PRO B 214      20.651   9.229 -17.359  1.00 28.74           O
ATOM   4003  CB  PRO B 214      19.615   6.485 -18.361  1.00 16.94           C
ATOM   4004  CG  PRO B 214      20.525   5.257 -18.352  1.00 22.29           C
ATOM   4005  CD  PRO B 214      21.903   5.894 -18.122  1.00 26.16           C
ATOM   4006  HA  PRO B 214      20.228   7.499 -20.124  1.00 31.45           H
ATOM   4007  HB2 PRO B 214      19.456   6.807 -17.340  1.00 20.02           H
ATOM   4008  HB3 PRO B 214      18.653   6.304 -18.839  1.00 20.02           H
ATOM   4009  HG2 PRO B 214      20.283   4.577 -17.537  1.00 26.44           H
ATOM   4010  HG3 PRO B 214      20.456   4.742 -19.310  1.00 26.44           H
ATOM   4011  HD2 PRO B 214      22.060   6.066 -17.057  1.00 31.08           H
ATOM   4012  HD3 PRO B 214      22.656   5.227 -18.538  1.00 31.08           H
ATOM   4013  N   THR B 215      19.447   9.758 -19.185  1.00 23.32           N
ATOM   4014  CA  THR B 215      18.891  10.984 -18.635  1.00 22.35           C
ATOM   4015  C   THR B 215      17.797  10.654 -17.616  1.00 22.43           C
ATOM   4016  O   THR B 215      17.346   9.507 -17.523  1.00 23.90           O
ATOM   4017  CB  THR B 215      18.333  11.855 -19.762  1.00 29.50           C
ATOM   4018  OG1 THR B 215      17.204  11.208 -20.295  1.00 30.65           O
ATOM   4019  CG2 THR B 215      19.384  12.121 -20.864  1.00 25.14           C
ATOM   4020  H   THR B 215      19.142   9.469 -20.107  1.00 27.67           H
ATOM   4021  HA  THR B 215      19.679  11.546 -18.135  1.00 26.51           H
ATOM   4022  HB  THR B 215      18.016  12.813 -19.345  1.00 35.09           H
ATOM   4023  HG1 THR B 215      17.324  11.155 -21.247  1.00 36.46           H
ATOM   4024 HG21 THR B 215      18.957  12.779 -21.620  1.00 29.86           H
ATOM   4025 HG22 THR B 215      20.269  12.592 -20.436  1.00 29.86           H
ATOM   4026 HG23 THR B 215      19.673  11.195 -21.364  1.00 29.86           H
ATOM   4027  N   ASP B 216      17.347  11.660 -16.859  1.00 17.01           N
ATOM   4028  CA  ASP B 216      16.223  11.470 -15.938  1.00 27.03           C
ATOM   4029  C   ASP B 216      14.974  10.929 -16.671  1.00 25.74           C
ATOM   4030  O   ASP B 216      14.296  10.033 -16.163  1.00 23.02           O
ATOM   4031  CB  ASP B 216      15.931  12.760 -15.135  1.00 25.48           C
ATOM   4032  CG  ASP B 216      17.029  13.180 -14.156  1.00 21.63           C
ATOM   4033  OD1 ASP B 216      17.955  12.366 -13.940  1.00 25.76           O
ATOM   4034  OD2 ASP B 216      16.912  14.298 -13.601  1.00 25.63           O1-
ATOM   4035  H   ASP B 216      17.723  12.588 -16.971  1.00 20.10           H
ATOM   4036  HA  ASP B 216      16.523  10.711 -15.217  1.00 32.12           H
ATOM   4037  HB2 ASP B 216      15.705  13.597 -15.795  1.00 30.26           H
ATOM   4038  HB3 ASP B 216      15.018  12.630 -14.555  1.00 30.26           H
ATOM   4039  N   GLU B 217      14.702  11.465 -17.867  1.00 23.08           N
ATOM   4040  CA  GLU B 217      13.596  11.070 -18.722  1.00 30.64           C
ATOM   4041  C   GLU B 217      13.802   9.628 -19.233  1.00 26.00           C
ATOM   4042  O   GLU B 217      12.830   8.890 -19.356  1.00 19.55           O
ATOM   4043  CB  GLU B 217      13.391  12.070 -19.884  1.00 23.73           C
ATOM   4044  CG  GLU B 217      13.059  13.525 -19.448  1.00 47.50           C
ATOM   4045  CD  GLU B 217      14.234  14.506 -19.151  1.00 49.25           C
ATOM   4046  OE1 GLU B 217      15.398  14.068 -18.990  1.00 34.54           O
ATOM   4047  OE2 GLU B 217      13.944  15.724 -19.097  1.00 64.98           O1-
ATOM   4048  H   GLU B 217      15.312  12.193 -18.219  1.00 27.38           H
ATOM   4049  HA  GLU B 217      12.688  11.089 -18.119  1.00 36.45           H
ATOM   4050  HB2 GLU B 217      14.288  12.075 -20.504  1.00 28.16           H
ATOM   4051  HB3 GLU B 217      12.568  11.713 -20.505  1.00 28.16           H
ATOM   4052  HG2 GLU B 217      12.415  13.987 -20.199  1.00 56.68           H
ATOM   4053  HG3 GLU B 217      12.422  13.491 -18.563  1.00 56.68           H
ATOM   4054  N   GLU B 218      15.047   9.216 -19.513  1.00 19.20           N
ATOM   4055  CA  GLU B 218      15.350   7.852 -19.910  1.00 16.86           C
ATOM   4056  C   GLU B 218      15.173   6.859 -18.756  1.00 23.21           C
ATOM   4057  O   GLU B 218      14.675   5.763 -19.003  1.00 21.46           O
ATOM   4058  CB  GLU B 218      16.713   7.757 -20.583  1.00 26.06           C
ATOM   4059  CG  GLU B 218      16.623   8.404 -21.986  1.00 26.60           C
ATOM   4060  CD  GLU B 218      17.958   8.619 -22.675  1.00 25.36           C
ATOM   4061  OE1 GLU B 218      18.973   8.609 -21.939  1.00 24.60           O
ATOM   4062  OE2 GLU B 218      17.941   8.819 -23.914  1.00 19.37           O1-
ATOM   4063  H   GLU B 218      15.826   9.845 -19.366  1.00 22.73           H
ATOM   4064  HA  GLU B 218      14.617   7.579 -20.669  1.00 19.92           H
ATOM   4065  HB2 GLU B 218      17.450   8.259 -19.964  1.00 30.96           H
ATOM   4066  HB3 GLU B 218      17.000   6.710 -20.683  1.00 30.96           H
ATOM   4067  HG2 GLU B 218      15.970   7.831 -22.642  1.00 31.60           H
ATOM   4068  HG3 GLU B 218      16.145   9.381 -21.927  1.00 31.60           H
ATOM   4069  N   TRP B 219      15.500   7.248 -17.511  1.00 26.27           N
ATOM   4070  CA  TRP B 219      15.145   6.493 -16.312  1.00 17.42           C
ATOM   4071  C   TRP B 219      13.666   6.273 -16.168  1.00 23.40           C
ATOM   4072  O   TRP B 219      13.286   5.159 -15.847  1.00 21.50           O
ATOM   4073  CB  TRP B 219      15.705   7.088 -15.026  1.00 15.47           C
ATOM   4074  CG  TRP B 219      17.154   6.772 -14.875  1.00 20.28           C
ATOM   4075  CD1 TRP B 219      18.168   7.663 -14.880  1.00 18.28           C
ATOM   4076  CD2 TRP B 219      17.766   5.454 -14.762  1.00 15.77           C
ATOM   4077  NE1 TRP B 219      19.363   6.981 -14.840  1.00 17.38           N
ATOM   4078  CE2 TRP B 219      19.180   5.618 -14.792  1.00 16.75           C
ATOM   4079  CE3 TRP B 219      17.264   4.136 -14.641  1.00 20.49           C
ATOM   4080  CZ2 TRP B 219      20.066   4.534 -14.731  1.00 24.23           C
ATOM   4081  CZ3 TRP B 219      18.144   3.043 -14.531  1.00 25.70           C
ATOM   4082  CH2 TRP B 219      19.534   3.236 -14.588  1.00 25.95           C
ATOM   4083  H   TRP B 219      15.894   8.171 -17.379  1.00 31.21           H
ATOM   4084  HA  TRP B 219      15.592   5.507 -16.427  1.00 20.59           H
ATOM   4085  HB2 TRP B 219      15.532   8.162 -14.999  1.00 18.25           H
ATOM   4086  HB3 TRP B 219      15.190   6.628 -14.184  1.00 18.25           H
ATOM   4087  HD1 TRP B 219      18.060   8.735 -14.962  1.00 21.62           H
ATOM   4088  HE1 TRP B 219      20.256   7.452 -14.893  1.00 20.55           H
ATOM   4089  HE3 TRP B 219      16.198   3.965 -14.627  1.00 24.27           H
ATOM   4090  HZ2 TRP B 219      21.134   4.693 -14.790  1.00 28.76           H
ATOM   4091  HZ3 TRP B 219      17.748   2.044 -14.421  1.00 30.53           H
ATOM   4092  HH2 TRP B 219      20.196   2.385 -14.527  1.00 30.82           H
ATOM   4093  N   GLU B 220      12.852   7.306 -16.372  1.00 19.68           N
ATOM   4094  CA  GLU B 220      11.411   7.212 -16.275  1.00 22.28           C
ATOM   4095  C   GLU B 220      10.840   6.229 -17.346  1.00 27.58           C
ATOM   4096  O   GLU B 220       9.942   5.443 -17.035  1.00 24.58           O
ATOM   4097  CB  GLU B 220      10.844   8.642 -16.349  1.00 21.04           C
ATOM   4098  CG  GLU B 220       9.404   8.792 -15.833  1.00 35.68           C
ATOM   4099  CD  GLU B 220       8.382   8.938 -16.972  1.00 58.42           C
ATOM   4100  OE1 GLU B 220       8.145  10.093 -17.399  1.00 54.08           O
ATOM   4101  OE2 GLU B 220       7.827   7.894 -17.382  1.00 75.79           O1-
ATOM   4102  H   GLU B 220      13.254   8.200 -16.620  1.00 23.30           H
ATOM   4103  HA  GLU B 220      11.181   6.819 -15.285  1.00 26.42           H
ATOM   4104  HB2 GLU B 220      11.481   9.311 -15.769  1.00 24.93           H
ATOM   4105  HB3 GLU B 220      10.885   8.973 -17.384  1.00 24.93           H
ATOM   4106  HG2 GLU B 220       9.165   7.915 -15.229  1.00 42.50           H
ATOM   4107  HG3 GLU B 220       9.384   9.695 -15.220  1.00 42.50           H
ATOM   4108  N   LEU B 221      11.377   6.224 -18.580  1.00 20.45           N
ATOM   4109  CA  LEU B 221      11.019   5.252 -19.620  1.00 22.83           C
ATOM   4110  C   LEU B 221      11.439   3.839 -19.196  1.00 18.49           C
ATOM   4111  O   LEU B 221      10.682   2.888 -19.371  1.00 16.35           O
ATOM   4112  CB  LEU B 221      11.717   5.558 -20.960  1.00 14.98           C
ATOM   4113  CG  LEU B 221      10.885   6.094 -22.132  1.00 37.00           C
ATOM   4114  CD1 LEU B 221      11.731   5.895 -23.401  1.00 21.24           C
ATOM   4115  CD2 LEU B 221       9.525   5.416 -22.350  1.00 28.68           C
ATOM   4116  H   LEU B 221      12.120   6.874 -18.789  1.00 24.22           H
ATOM   4117  HA  LEU B 221       9.939   5.273 -19.742  1.00 27.08           H
ATOM   4118  HB2 LEU B 221      12.532   6.264 -20.787  1.00 17.66           H
ATOM   4119  HB3 LEU B 221      12.172   4.630 -21.308  1.00 17.66           H
ATOM   4120  HG  LEU B 221      10.724   7.161 -21.976  1.00 44.09           H
ATOM   4121 HD11 LEU B 221      11.217   6.342 -24.251  1.00 25.18           H
ATOM   4122 HD12 LEU B 221      12.704   6.374 -23.281  1.00 25.18           H
ATOM   4123 HD13 LEU B 221      11.877   4.833 -23.596  1.00 25.18           H
ATOM   4124 HD21 LEU B 221       9.089   5.752 -23.290  1.00 34.10           H
ATOM   4125 HD22 LEU B 221       9.650   4.335 -22.371  1.00 34.10           H
ATOM   4126 HD23 LEU B 221       8.833   5.696 -21.554  1.00 34.10           H
ATOM   4127  N   ILE B 222      12.672   3.709 -18.709  1.00 16.61           N
ATOM   4128  CA  ILE B 222      13.230   2.465 -18.227  1.00 15.44           C
ATOM   4129  C   ILE B 222      12.316   1.868 -17.157  1.00 16.03           C
ATOM   4130  O   ILE B 222      12.033   0.679 -17.253  1.00 21.46           O
ATOM   4131  CB  ILE B 222      14.707   2.642 -17.800  1.00 13.51           C
ATOM   4132  CG1 ILE B 222      15.647   2.811 -19.013  1.00 20.28           C
ATOM   4133  CG2 ILE B 222      15.128   1.453 -16.895  1.00 17.60           C
ATOM   4134  CD1 ILE B 222      17.026   3.400 -18.652  1.00 24.80           C
ATOM   4135  H   ILE B 222      13.243   4.540 -18.629  1.00 19.62           H
ATOM   4136  HA  ILE B 222      13.235   1.770 -19.066  1.00 18.22           H
ATOM   4137  HB  ILE B 222      14.760   3.549 -17.206  1.00 15.90           H
ATOM   4138 HG12 ILE B 222      15.793   1.839 -19.483  1.00 24.02           H
ATOM   4139 HG13 ILE B 222      15.184   3.452 -19.759  1.00 24.02           H
ATOM   4140 HG21 ILE B 222      16.209   1.412 -16.776  1.00 20.81           H
ATOM   4141 HG22 ILE B 222      14.681   1.557 -15.907  1.00 20.81           H
ATOM   4142 HG23 ILE B 222      14.789   0.519 -17.334  1.00 20.81           H
ATOM   4143 HD11 ILE B 222      17.602   3.572 -19.561  1.00 29.45           H
ATOM   4144 HD12 ILE B 222      16.908   4.347 -18.125  1.00 29.45           H
ATOM   4145 HD13 ILE B 222      17.578   2.710 -18.020  1.00 29.45           H
ATOM   4146  N   LYS B 223      11.836   2.666 -16.186  1.00 20.14           N
ATOM   4147  CA  LYS B 223      10.877   2.246 -15.165  1.00 21.44           C
ATOM   4148  C   LYS B 223       9.612   1.728 -15.844  1.00 20.90           C
ATOM   4149  O   LYS B 223       9.230   0.589 -15.586  1.00 26.91           O
ATOM   4150  CB  LYS B 223      10.613   3.320 -14.061  1.00 38.19           C
ATOM   4151  CG  LYS B 223      11.686   3.495 -12.924  1.00 47.84           C
ATOM   4152  CD  LYS B 223      12.658   4.720 -12.941  1.00 50.01           C
ATOM   4153  CE  LYS B 223      12.869   5.555 -11.647  1.00 39.40           C
ATOM   4154  NZ  LYS B 223      12.438   6.974 -11.873  1.00 27.14           N1+
ATOM   4155  H   LYS B 223      12.066   3.649 -16.227  1.00 23.86           H
ATOM   4156  HA  LYS B 223      11.258   1.384 -14.651  1.00 25.41           H
ATOM   4157  HB2 LYS B 223      10.414   4.277 -14.544  1.00 45.51           H
ATOM   4158  HB3 LYS B 223       9.688   3.028 -13.556  1.00 45.51           H
ATOM   4159  HG2 LYS B 223      11.139   3.539 -11.981  1.00 57.09           H
ATOM   4160  HG3 LYS B 223      12.292   2.598 -12.898  1.00 57.09           H
ATOM   4161  HD2 LYS B 223      13.641   4.367 -13.256  1.00 59.70           H
ATOM   4162  HD3 LYS B 223      12.282   5.404 -13.696  1.00 59.70           H
ATOM   4163  HE2 LYS B 223      12.313   5.120 -10.815  1.00 46.96           H
ATOM   4164  HE3 LYS B 223      13.930   5.539 -11.392  1.00 46.96           H
ATOM   4165  HZ1 LYS B 223      12.458   7.481 -11.000  1.00 32.26           H
ATOM   4166  HZ2 LYS B 223      13.054   7.428 -12.535  1.00 32.26           H
ATOM   4167  HZ3 LYS B 223      11.495   6.999 -12.234  1.00 32.26           H
ATOM   4168  N   THR B 224       9.009   2.515 -16.742  1.00 24.44           N
ATOM   4169  CA  THR B 224       7.735   2.185 -17.403  1.00 25.89           C
ATOM   4170  C   THR B 224       7.801   0.851 -18.154  1.00 19.60           C
ATOM   4171  O   THR B 224       6.948  -0.013 -17.937  1.00 24.86           O
ATOM   4172  CB  THR B 224       7.264   3.335 -18.320  1.00 21.85           C
ATOM   4173  OG1 THR B 224       6.966   4.488 -17.561  1.00 21.35           O
ATOM   4174  CG2 THR B 224       6.002   2.984 -19.126  1.00 17.69           C
ATOM   4175  H   THR B 224       9.415   3.418 -16.937  1.00 29.01           H
ATOM   4176  HA  THR B 224       6.998   2.087 -16.605  1.00 30.76           H
ATOM   4177  HB  THR B 224       8.066   3.575 -19.019  1.00 25.90           H
ATOM   4178  HG1 THR B 224       7.773   4.838 -17.170  1.00 25.30           H
ATOM   4179 HG21 THR B 224       5.719   3.845 -19.728  1.00 20.91           H
ATOM   4180 HG22 THR B 224       6.177   2.141 -19.791  1.00 20.91           H
ATOM   4181 HG23 THR B 224       5.179   2.757 -18.446  1.00 20.91           H
ATOM   4182  N   VAL B 225       8.797   0.687 -19.033  1.00 13.70           N
ATOM   4183  CA  VAL B 225       8.953  -0.519 -19.843  1.00 17.24           C
ATOM   4184  C   VAL B 225       9.280  -1.747 -18.962  1.00 21.08           C
ATOM   4185  O   VAL B 225       8.786  -2.845 -19.226  1.00 14.72           O
ATOM   4186  CB  VAL B 225       9.946  -0.257 -21.005  1.00 13.93           C
ATOM   4187  CG1 VAL B 225      11.425  -0.277 -20.581  1.00 11.16           C
ATOM   4188  CG2 VAL B 225       9.751  -1.263 -22.143  1.00 26.51           C
ATOM   4189  H   VAL B 225       9.485   1.418 -19.137  1.00 16.12           H
ATOM   4190  HA  VAL B 225       7.985  -0.713 -20.293  1.00 20.38           H
ATOM   4191  HB  VAL B 225       9.733   0.728 -21.422  1.00 16.40           H
ATOM   4192 HG11 VAL B 225      12.038   0.035 -21.417  1.00 13.08           H
ATOM   4193 HG12 VAL B 225      11.581   0.427 -19.772  1.00 13.08           H
ATOM   4194 HG13 VAL B 225      11.731  -1.275 -20.265  1.00 13.08           H
ATOM   4195 HG21 VAL B 225      10.481  -1.054 -22.923  1.00 31.50           H
ATOM   4196 HG22 VAL B 225       9.897  -2.283 -21.789  1.00 31.50           H
ATOM   4197 HG23 VAL B 225       8.750  -1.170 -22.564  1.00 31.50           H
ATOM   4198  N   THR B 226      10.110  -1.579 -17.921  1.00 18.17           N
ATOM   4199  CA  THR B 226      10.544  -2.704 -17.090  1.00 25.23           C
ATOM   4200  C   THR B 226       9.386  -3.264 -16.274  1.00 19.53           C
ATOM   4201  O   THR B 226       9.224  -4.479 -16.204  1.00 18.34           O
ATOM   4202  CB  THR B 226      11.736  -2.334 -16.207  1.00 22.86           C
ATOM   4203  OG1 THR B 226      12.808  -1.884 -17.008  1.00 22.97           O
ATOM   4204  CG2 THR B 226      12.249  -3.542 -15.426  1.00 24.90           C
ATOM   4205  H   THR B 226      10.497  -0.666 -17.730  1.00 21.49           H
ATOM   4206  HA  THR B 226      10.887  -3.480 -17.777  1.00 29.96           H
ATOM   4207  HB  THR B 226      11.425  -1.548 -15.520  1.00 27.12           H
ATOM   4208  HG1 THR B 226      12.549  -1.045 -17.405  1.00 27.25           H
ATOM   4209 HG21 THR B 226      13.110  -3.244 -14.829  1.00 29.57           H
ATOM   4210 HG22 THR B 226      11.477  -3.931 -14.764  1.00 29.57           H
ATOM   4211 HG23 THR B 226      12.565  -4.324 -16.116  1.00 29.57           H
ATOM   4212  N   GLU B 227       8.577  -2.387 -15.691  1.00 14.73           N
ATOM   4213  CA  GLU B 227       7.363  -2.803 -15.010  1.00 21.84           C
ATOM   4214  C   GLU B 227       6.425  -3.542 -15.957  1.00 17.65           C
ATOM   4215  O   GLU B 227       5.864  -4.578 -15.601  1.00 17.03           O
ATOM   4216  CB  GLU B 227       6.639  -1.603 -14.394  1.00 17.90           C
ATOM   4217  CG  GLU B 227       7.377  -1.118 -13.150  1.00 17.14           C
ATOM   4218  CD  GLU B 227       6.587  -0.022 -12.466  1.00 26.07           C
ATOM   4219  OE1 GLU B 227       6.280   0.975 -13.157  1.00 38.81           O
ATOM   4220  OE2 GLU B 227       6.283  -0.214 -11.270  1.00 34.37           O1-
ATOM   4221  H   GLU B 227       8.772  -1.397 -15.767  1.00 17.36           H
ATOM   4222  HA  GLU B 227       7.651  -3.484 -14.217  1.00 25.90           H
ATOM   4223  HB2 GLU B 227       6.585  -0.798 -15.129  1.00 21.16           H
ATOM   4224  HB3 GLU B 227       5.621  -1.885 -14.121  1.00 21.16           H
ATOM   4225  HG2 GLU B 227       7.559  -1.933 -12.459  1.00 20.25           H
ATOM   4226  HG3 GLU B 227       8.324  -0.697 -13.483  1.00 20.25           H
ATOM   4227  N   ALA B 228       6.230  -2.980 -17.154  1.00 21.92           N
ATOM   4228  CA  ALA B 228       5.359  -3.553 -18.158  1.00 20.95           C
ATOM   4229  C   ALA B 228       5.739  -5.015 -18.418  1.00 14.14           C
ATOM   4230  O   ALA B 228       4.850  -5.870 -18.443  1.00 18.13           O
ATOM   4231  CB  ALA B 228       5.419  -2.701 -19.426  1.00 21.69           C
ATOM   4232  H   ALA B 228       6.700  -2.112 -17.377  1.00 25.99           H
ATOM   4233  HA  ALA B 228       4.342  -3.516 -17.774  1.00 24.83           H
ATOM   4234  HB1 ALA B 228       4.740  -3.107 -20.174  1.00 25.71           H
ATOM   4235  HB2 ALA B 228       5.129  -1.675 -19.194  1.00 25.71           H
ATOM   4236  HB3 ALA B 228       6.422  -2.701 -19.842  1.00 25.71           H
ATOM   4237  N   HIS B 229       7.045  -5.276 -18.570  1.00 14.82           N
ATOM   4238  CA  HIS B 229       7.610  -6.594 -18.808  1.00 16.23           C
ATOM   4239  C   HIS B 229       7.465  -7.543 -17.616  1.00 16.15           C
ATOM   4240  O   HIS B 229       6.925  -8.632 -17.802  1.00 18.20           O
ATOM   4241  CB  HIS B 229       9.068  -6.452 -19.238  1.00 16.15           C
ATOM   4242  CG  HIS B 229       9.796  -7.769 -19.367  1.00 17.75           C
ATOM   4243  ND1 HIS B 229       9.357  -8.867 -20.117  1.00 20.55           N
ATOM   4244  CD2 HIS B 229      10.984  -8.081 -18.770  1.00 15.81           C
ATOM   4245  CE1 HIS B 229      10.273  -9.823 -19.905  1.00 14.87           C
ATOM   4246  NE2 HIS B 229      11.268  -9.381 -19.109  1.00 17.34           N
ATOM   4247  H   HIS B 229       7.696  -4.504 -18.503  1.00 17.47           H
ATOM   4248  HA  HIS B 229       7.076  -7.042 -19.645  1.00 19.16           H
ATOM   4249  HB2 HIS B 229       9.590  -5.847 -18.498  1.00 19.07           H
ATOM   4250  HB3 HIS B 229       9.101  -5.926 -20.192  1.00 19.07           H
ATOM   4251  HD2 HIS B 229      11.551  -7.452 -18.101  1.00 18.65           H
ATOM   4252  HE1 HIS B 229      10.172 -10.843 -20.247  1.00 17.53           H
ATOM   4253  HE2 HIS B 229      12.043  -9.930 -18.752  1.00 20.49           H
ATOM   4254  N   VAL B 230       7.954  -7.173 -16.414  1.00 20.72           N
ATOM   4255  CA  VAL B 230       7.923  -8.102 -15.291  1.00 21.72           C
ATOM   4256  C   VAL B 230       6.472  -8.374 -14.850  1.00 14.14           C
ATOM   4257  O   VAL B 230       6.185  -9.513 -14.511  1.00 19.11           O
ATOM   4258  CB  VAL B 230       8.871  -7.716 -14.151  1.00 29.84           C
ATOM   4259  CG1 VAL B 230      10.292  -7.414 -14.636  1.00 14.63           C
ATOM   4260  CG2 VAL B 230       8.358  -6.513 -13.407  1.00 26.80           C
ATOM   4261  H   VAL B 230       8.423  -6.286 -16.290  1.00 24.55           H
ATOM   4262  HA  VAL B 230       8.315  -9.052 -15.659  1.00 25.75           H
ATOM   4263  HB  VAL B 230       8.916  -8.547 -13.444  1.00 35.50           H
ATOM   4264 HG11 VAL B 230      10.933  -7.181 -13.787  1.00 17.24           H
ATOM   4265 HG12 VAL B 230      10.686  -8.292 -15.148  1.00 17.24           H
ATOM   4266 HG13 VAL B 230      10.309  -6.567 -15.316  1.00 17.24           H
ATOM   4267 HG21 VAL B 230       9.060  -6.282 -12.615  1.00 31.84           H
ATOM   4268 HG22 VAL B 230       8.280  -5.667 -14.084  1.00 31.84           H
ATOM   4269 HG23 VAL B 230       7.391  -6.730 -12.957  1.00 31.84           H
ATOM   4270  N   ALA B 231       5.558  -7.381 -14.914  1.00 16.81           N
ATOM   4271  CA  ALA B 231       4.133  -7.545 -14.635  1.00 18.51           C
ATOM   4272  C   ALA B 231       3.424  -8.560 -15.540  1.00 24.83           C
ATOM   4273  O   ALA B 231       2.349  -9.044 -15.171  1.00 23.60           O
ATOM   4274  CB  ALA B 231       3.397  -6.192 -14.718  1.00 16.78           C
ATOM   4275  H   ALA B 231       5.864  -6.464 -15.215  1.00 19.86           H
ATOM   4276  HA  ALA B 231       4.048  -7.908 -13.612  1.00 21.89           H
ATOM   4277  HB1 ALA B 231       2.350  -6.324 -14.454  1.00 19.82           H
ATOM   4278  HB2 ALA B 231       3.845  -5.487 -14.018  1.00 19.82           H
ATOM   4279  HB3 ALA B 231       3.457  -5.786 -15.728  1.00 19.82           H
ATOM   4280  N   THR B 232       3.971  -8.835 -16.734  1.00 23.71           N
ATOM   4281  CA  THR B 232       3.382  -9.739 -17.726  1.00 19.29           C
ATOM   4282  C   THR B 232       4.303 -10.918 -18.031  1.00 23.90           C
ATOM   4283  O   THR B 232       4.073 -11.585 -19.040  1.00 25.90           O
ATOM   4284  CB  THR B 232       3.036  -9.004 -19.029  1.00 14.53           C
ATOM   4285  OG1 THR B 232       4.206  -8.497 -19.658  1.00 16.81           O
ATOM   4286  CG2 THR B 232       2.016  -7.908 -18.785  1.00 19.31           C
ATOM   4287  H   THR B 232       4.851  -8.400 -16.975  1.00 28.14           H
ATOM   4288  HA  THR B 232       2.453 -10.156 -17.335  1.00 22.83           H
ATOM   4289  HB  THR B 232       2.567  -9.717 -19.708  1.00 17.13           H
ATOM   4290  HG1 THR B 232       4.564  -7.790 -19.115  1.00 19.86           H
ATOM   4291 HG21 THR B 232       1.803  -7.419 -19.725  1.00 22.86           H
ATOM   4292 HG22 THR B 232       1.098  -8.331 -18.382  1.00 22.86           H
ATOM   4293 HG23 THR B 232       2.420  -7.163 -18.104  1.00 22.86           H
ATOM   4294  N   ASN B 233       5.300 -11.199 -17.180  1.00 16.12           N
ATOM   4295  CA  ASN B 233       6.266 -12.283 -17.374  1.00 22.67           C
ATOM   4296  C   ASN B 233       6.380 -13.189 -16.132  1.00 31.97           C
ATOM   4297  O   ASN B 233       7.483 -13.576 -15.765  1.00 34.83           O
ATOM   4298  CB  ASN B 233       7.616 -11.653 -17.771  1.00 24.45           C
ATOM   4299  CG  ASN B 233       8.606 -12.687 -18.321  1.00 36.33           C
ATOM   4300  OD1 ASN B 233       8.284 -13.450 -19.230  1.00 25.76           O
ATOM   4301  ND2 ASN B 233       9.846 -12.670 -17.836  1.00 25.96           N
ATOM   4302  H   ASN B 233       5.445 -10.587 -16.391  1.00 19.03           H
ATOM   4303  HA  ASN B 233       5.934 -12.915 -18.197  1.00 26.89           H
ATOM   4304  HB2 ASN B 233       7.402 -10.973 -18.594  1.00 29.02           H
ATOM   4305  HB3 ASN B 233       8.041 -11.098 -16.935  1.00 29.02           H
ATOM   4306 HD21 ASN B 233      10.522 -13.330 -18.183  1.00 30.84           H
ATOM   4307 HD22 ASN B 233      10.091 -12.041 -17.085  1.00 30.84           H
ATOM   4308  N   ALA B 234       5.236 -13.539 -15.520  1.00 37.86           N
ATOM   4309  CA  ALA B 234       5.047 -14.396 -14.334  1.00 49.94           C
ATOM   4310  C   ALA B 234       6.270 -15.210 -13.853  1.00 48.43           C
ATOM   4311  O   ALA B 234       6.618 -16.206 -14.484  1.00 59.07           O
ATOM   4312  CB  ALA B 234       3.893 -15.350 -14.655  1.00 39.22           C
ATOM   4313  H   ALA B 234       4.389 -13.148 -15.906  1.00 45.12           H
ATOM   4314  HA  ALA B 234       4.736 -13.750 -13.512  1.00 59.62           H
ATOM   4315  HB1 ALA B 234       3.676 -15.976 -13.790  1.00 46.75           H
ATOM   4316  HB2 ALA B 234       3.000 -14.780 -14.916  1.00 46.75           H
ATOM   4317  HB3 ALA B 234       4.161 -15.989 -15.497  1.00 46.75           H
ATOM   4318  N   GLN B 235       6.872 -14.809 -12.719  1.00 47.64           N
ATOM   4319  CA  GLN B 235       8.030 -15.460 -12.054  1.00 64.07           C
ATOM   4320  C   GLN B 235       9.334 -15.565 -12.890  1.00 58.13           C
ATOM   4321  O   GLN B 235      10.306 -16.160 -12.361  1.00 57.83           O
ATOM   4322  CB  GLN B 235       7.637 -16.815 -11.413  1.00 65.57           C
ATOM   4323  CG  GLN B 235       6.834 -16.652 -10.111  1.00 73.17           C
ATOM   4324  CD  GLN B 235       6.262 -17.981  -9.606  1.00 79.52           C
ATOM   4325  OE1 GLN B 235       6.782 -19.057  -9.881  1.00 87.07           O
ATOM   4326  NE2 GLN B 235       5.181 -17.927  -8.827  1.00 73.09           N
ATOM   4327  H   GLN B 235       6.552 -13.950 -12.301  1.00 56.86           H
ATOM   4328  HA  GLN B 235       8.288 -14.812 -11.215  1.00 76.58           H
ATOM   4329  HB2 GLN B 235       8.532 -17.391 -11.174  1.00 78.37           H
ATOM   4330  HB3 GLN B 235       7.055 -17.402 -12.125  1.00 78.37           H
ATOM   4331  HG2 GLN B 235       6.025 -15.935 -10.252  1.00 87.48           H
ATOM   4332  HG3 GLN B 235       7.519 -16.271  -9.353  1.00 87.48           H
ATOM   4333 HE21 GLN B 235       4.767 -18.784  -8.500  1.00 87.40           H
ATOM   4334 HE22 GLN B 235       4.782 -17.033  -8.587  1.00 87.40           H
ATOM   4335  HC  GLN B 235       9.369 -15.050 -14.026  1.00 69.44           H
ATOM   4336  N   TRP B 239      11.955 -18.721 -12.224  1.00 85.99           N
ATOM   4337  CA  TRP B 239      11.272 -19.893 -12.831  1.00 91.19           C
ATOM   4338  C   TRP B 239      12.081 -21.204 -12.710  1.00 96.06           C
ATOM   4339  O   TRP B 239      11.554 -22.259 -13.084  1.00 92.34           O
ATOM   4340  CB  TRP B 239      10.957 -19.661 -14.327  1.00 87.35           C
ATOM   4341  CG  TRP B 239      12.130 -19.795 -15.267  1.00 82.40           C
ATOM   4342  CD1 TRP B 239      12.479 -20.927 -15.927  1.00 80.48           C
ATOM   4343  CD2 TRP B 239      13.169 -18.825 -15.606  1.00 80.02           C
ATOM   4344  NE1 TRP B 239      13.665 -20.745 -16.607  1.00 71.52           N
ATOM   4345  CE2 TRP B 239      14.153 -19.471 -16.421  1.00 70.49           C
ATOM   4346  CE3 TRP B 239      13.400 -17.471 -15.274  1.00 88.51           C
ATOM   4347  CZ2 TRP B 239      15.318 -18.823 -16.857  1.00 69.97           C
ATOM   4348  CZ3 TRP B 239      14.545 -16.797 -15.746  1.00 87.98           C
ATOM   4349  CH2 TRP B 239      15.501 -17.469 -16.534  1.00 74.46           C
ATOM   4350  H1  TRP B 239      11.350 -17.904 -12.231  1.00102.87           H
ATOM   4351  H2  TRP B 239      12.796 -18.495 -12.739  1.00102.87           H
ATOM   4352  HA  TRP B 239      10.323 -20.042 -12.316  1.00109.12           H
ATOM   4353  HB2 TRP B 239      10.521 -18.668 -14.440  1.00104.51           H
ATOM   4354  HB3 TRP B 239      10.205 -20.394 -14.620  1.00104.51           H
ATOM   4355  HD1 TRP B 239      11.945 -21.864 -15.864  1.00 96.26           H
ATOM   4356  HE1 TRP B 239      14.139 -21.484 -17.107  1.00 85.52           H
ATOM   4357  HE3 TRP B 239      12.688 -16.946 -14.651  1.00105.90           H
ATOM   4358  HZ2 TRP B 239      16.066 -19.358 -17.423  1.00 83.65           H
ATOM   4359  HZ3 TRP B 239      14.699 -15.760 -15.481  1.00105.26           H
ATOM   4360  HH2 TRP B 239      16.387 -16.949 -16.869  1.00 89.04           H
ATOM   4361  N   LYS B 240      13.351 -21.134 -12.260  1.00 96.75           N
ATOM   4362  CA  LYS B 240      14.327 -22.229 -12.284  1.00 92.78           C
ATOM   4363  C   LYS B 240      13.794 -23.528 -11.693  1.00 95.63           C
ATOM   4364  O   LYS B 240      14.057 -24.600 -12.235  1.00 94.45           O
ATOM   4365  H   LYS B 240      13.690 -20.242 -11.925  1.00115.78           H
ATOM   4366  N   GLN B 241      12.948 -23.418 -10.662  1.00 97.82           N
ATOM   4367  CA  GLN B 241      11.875 -24.378 -10.449  1.00 96.79           C
ATOM   4368  C   GLN B 241      10.539 -23.668 -10.187  1.00 96.12           C
ATOM   4369  O   GLN B 241      10.212 -23.296  -9.060  1.00 97.31           O
ATOM   4370  CB  GLN B 241      12.237 -25.411  -9.358  1.00 99.69           C
ATOM   4371  CG  GLN B 241      12.283 -26.837  -9.935  1.00103.11           C
ATOM   4372  CD  GLN B 241      10.993 -27.255 -10.657  1.00101.50           C
ATOM   4373  OE1 GLN B 241       9.883 -26.920 -10.251  1.00103.83           O
ATOM   4374  NE2 GLN B 241      11.129 -28.023 -11.734  1.00100.32           N
ATOM   4375  H   GLN B 241      12.860 -22.514 -10.219  1.00117.08           H
ATOM   4376  HA  GLN B 241      11.750 -24.908 -11.394  1.00115.84           H
ATOM   4377  HB2 GLN B 241      13.217 -25.177  -8.937  1.00119.31           H
ATOM   4378  HB3 GLN B 241      11.519 -25.386  -8.538  1.00119.31           H
ATOM   4379  HG2 GLN B 241      13.142 -26.941 -10.598  1.00123.41           H
ATOM   4380  HG3 GLN B 241      12.412 -27.502  -9.082  1.00123.41           H
ATOM   4381 HE21 GLN B 241      12.044 -28.308 -12.047  1.00120.07           H
ATOM   4382 HE22 GLN B 241      10.296 -28.312 -12.230  1.00120.07           H
ATOM   4383  N   LYS B 242       9.728 -23.586 -11.251  1.00 94.50           N
ATOM   4384  CA  LYS B 242       8.268 -23.757 -11.206  1.00 91.26           C
ATOM   4385  C   LYS B 242       7.787 -24.639 -12.376  1.00 82.56           C
ATOM   4386  O   LYS B 242       6.596 -24.694 -12.684  1.00 74.30           O
ATOM   4387  CB  LYS B 242       7.570 -22.385 -11.201  1.00 90.37           C
ATOM   4388  CG  LYS B 242       6.318 -22.396 -10.299  1.00 92.82           C
ATOM   4389  CD  LYS B 242       6.651 -22.158  -8.810  1.00 97.19           C
ATOM   4390  CE  LYS B 242       5.454 -21.593  -8.030  1.00 97.07           C
ATOM   4391  NZ  LYS B 242       5.896 -20.798  -6.864  1.00 94.20           N1+
ATOM   4392  H   LYS B 242      10.160 -23.681 -12.161  1.00113.08           H
ATOM   4393  HA  LYS B 242       8.035 -24.281 -10.279  1.00109.20           H
ATOM   4394  HB2 LYS B 242       8.261 -21.640 -10.800  1.00108.13           H
ATOM   4395  HB3 LYS B 242       7.325 -22.069 -12.216  1.00108.13           H
ATOM   4396  HG2 LYS B 242       5.653 -21.602 -10.636  1.00111.07           H
ATOM   4397  HG3 LYS B 242       5.791 -23.344 -10.415  1.00111.07           H
ATOM   4398  HD2 LYS B 242       6.934 -23.110  -8.358  1.00116.32           H
ATOM   4399  HD3 LYS B 242       7.500 -21.479  -8.718  1.00116.32           H
ATOM   4400  HE2 LYS B 242       4.858 -20.964  -8.692  1.00116.17           H
ATOM   4401  HE3 LYS B 242       4.834 -22.422  -7.686  1.00116.17           H
ATOM   4402  HZ1 LYS B 242       5.101 -20.443  -6.352  1.00112.73           H
ATOM   4403  HZ2 LYS B 242       6.465 -21.369  -6.254  1.00112.73           H
ATOM   4404  HZ3 LYS B 242       6.461 -20.022  -7.187  1.00112.73           H
ATOM   4405  N   ARG B 243       8.740 -25.300 -13.044  1.00 78.86           N
ATOM   4406  CA  ARG B 243       8.643 -25.777 -14.413  1.00 70.29           C
ATOM   4407  C   ARG B 243       8.468 -27.292 -14.468  1.00 69.15           C
ATOM   4408  O   ARG B 243       8.809 -28.019 -13.535  1.00 70.26           O
ATOM   4409  CB  ARG B 243       9.894 -25.284 -15.171  1.00 66.25           C
ATOM   4410  CG  ARG B 243      11.023 -26.318 -15.321  1.00 67.36           C
ATOM   4411  CD  ARG B 243      12.370 -25.658 -15.647  1.00 66.49           C
ATOM   4412  NE  ARG B 243      13.421 -26.193 -14.771  1.00 76.78           N
ATOM   4413  CZ  ARG B 243      14.675 -26.486 -15.122  1.00 73.29           C
ATOM   4414  NH1 ARG B 243      15.094 -26.343 -16.380  1.00 69.64           N
ATOM   4415  NH2 ARG B 243      15.514 -26.927 -14.183  1.00 68.49           N1+
ATOM   4416  H   ARG B 243       9.662 -25.311 -12.633  1.00 94.32           H
ATOM   4417  HA  ARG B 243       7.776 -25.301 -14.872  1.00 84.03           H
ATOM   4418  HB2 ARG B 243       9.565 -25.059 -16.184  1.00 79.19           H
ATOM   4419  HB3 ARG B 243      10.262 -24.350 -14.738  1.00 79.19           H
ATOM   4420  HG2 ARG B 243      11.127 -26.865 -14.384  1.00 80.52           H
ATOM   4421  HG3 ARG B 243      10.766 -27.033 -16.103  1.00 80.52           H
ATOM   4422  HD2 ARG B 243      12.612 -25.836 -16.695  1.00 79.48           H
ATOM   4423  HD3 ARG B 243      12.311 -24.580 -15.490  1.00 79.48           H
ATOM   4424  HE  ARG B 243      13.186 -26.291 -13.795  1.00 91.82           H
ATOM   4425 HH11 ARG B 243      14.470 -25.998 -17.092  1.00 83.26           H
ATOM   4426 HH12 ARG B 243      16.057 -26.554 -16.613  1.00 83.26           H
ATOM   4427 HH21 ARG B 243      15.210 -27.013 -13.225  1.00 81.87           H
ATOM   4428 HH22 ARG B 243      16.472 -27.140 -14.423  1.00 81.87           H
ATOM   4429  N   LYS B 244       7.891 -27.743 -15.582  1.00 57.16           N
ATOM   4430  CA  LYS B 244       7.421 -29.102 -15.790  1.00 55.65           C
ATOM   4431  C   LYS B 244       7.824 -29.522 -17.197  1.00 54.24           C
ATOM   4432  O   LYS B 244       7.275 -29.034 -18.184  1.00 52.92           O
ATOM   4433  CB  LYS B 244       5.896 -29.155 -15.587  1.00 61.52           C
ATOM   4434  CG  LYS B 244       5.456 -28.910 -14.127  1.00 62.52           C
ATOM   4435  CD  LYS B 244       4.035 -28.333 -14.067  1.00 74.22           C
ATOM   4436  CE  LYS B 244       3.378 -28.672 -12.727  1.00 75.92           C
ATOM   4437  NZ  LYS B 244       1.940 -28.336 -12.732  1.00 79.77           N1+
ATOM   4438  H   LYS B 244       7.655 -27.066 -16.297  1.00 68.28           H
ATOM   4439  HA  LYS B 244       7.899 -29.776 -15.080  1.00 66.46           H
ATOM   4440  HB2 LYS B 244       5.414 -28.434 -16.251  1.00 73.51           H
ATOM   4441  HB3 LYS B 244       5.554 -30.151 -15.872  1.00 73.51           H
ATOM   4442  HG2 LYS B 244       5.544 -29.832 -13.550  1.00 74.71           H
ATOM   4443  HG3 LYS B 244       6.100 -28.164 -13.664  1.00 74.71           H
ATOM   4444  HD2 LYS B 244       4.091 -27.247 -14.169  1.00 88.75           H
ATOM   4445  HD3 LYS B 244       3.437 -28.734 -14.887  1.00 88.75           H
ATOM   4446  HE2 LYS B 244       3.503 -29.737 -12.526  1.00 90.80           H
ATOM   4447  HE3 LYS B 244       3.879 -28.105 -11.940  1.00 90.80           H
ATOM   4448  HZ1 LYS B 244       1.526 -28.586 -11.845  1.00 95.41           H
ATOM   4449  HZ2 LYS B 244       1.829 -27.344 -12.893  1.00 95.41           H
ATOM   4450  HZ3 LYS B 244       1.479 -28.844 -13.475  1.00 95.41           H
ATOM   4451  N   PHE B 245       8.794 -30.433 -17.256  1.00 51.61           N
ATOM   4452  CA  PHE B 245       9.276 -31.044 -18.483  1.00 53.80           C
ATOM   4453  C   PHE B 245       8.125 -31.787 -19.154  1.00 43.52           C
ATOM   4454  O   PHE B 245       7.564 -32.709 -18.562  1.00 46.93           O
ATOM   4455  CB  PHE B 245      10.456 -31.976 -18.158  1.00 42.34           C
ATOM   4456  CG  PHE B 245      11.660 -31.249 -17.590  1.00 45.96           C
ATOM   4457  CD1 PHE B 245      12.757 -30.955 -18.425  1.00 47.86           C
ATOM   4458  CD2 PHE B 245      11.671 -30.821 -16.243  1.00 47.91           C
ATOM   4459  CE1 PHE B 245      13.846 -30.228 -17.919  1.00 42.37           C
ATOM   4460  CE2 PHE B 245      12.767 -30.100 -15.737  1.00 44.91           C
ATOM   4461  CZ  PHE B 245      13.855 -29.804 -16.578  1.00 49.20           C
ATOM   4462  H   PHE B 245       9.201 -30.759 -16.394  1.00 61.62           H
ATOM   4463  HA  PHE B 245       9.637 -30.265 -19.151  1.00 64.25           H
ATOM   4464  HB2 PHE B 245      10.130 -32.732 -17.443  1.00 50.49           H
ATOM   4465  HB3 PHE B 245      10.753 -32.488 -19.075  1.00 50.49           H
ATOM   4466  HD1 PHE B 245      12.758 -31.276 -19.458  1.00 57.12           H
ATOM   4467  HD2 PHE B 245      10.842 -31.046 -15.591  1.00 57.18           H
ATOM   4468  HE1 PHE B 245      14.678 -29.989 -18.563  1.00 50.53           H
ATOM   4469  HE2 PHE B 245      12.775 -29.772 -14.708  1.00 53.58           H
ATOM   4470  HZ  PHE B 245      14.701 -29.252 -16.196  1.00 58.72           H
ATOM   4471  N   LEU B 246       7.769 -31.357 -20.372  1.00 44.30           N
ATOM   4472  CA  LEU B 246       6.795 -32.034 -21.225  1.00 43.28           C
ATOM   4473  C   LEU B 246       7.303 -33.478 -21.453  1.00 43.63           C
ATOM   4474  O   LEU B 246       8.452 -33.629 -21.879  1.00 40.34           O
ATOM   4475  CB  LEU B 246       6.704 -31.229 -22.540  1.00 40.18           C
ATOM   4476  CG  LEU B 246       5.741 -31.805 -23.601  1.00 38.20           C
ATOM   4477  CD1 LEU B 246       4.263 -31.593 -23.247  1.00 31.82           C
ATOM   4478  CD2 LEU B 246       5.994 -31.151 -24.965  1.00 40.20           C
ATOM   4479  H   LEU B 246       8.286 -30.591 -20.782  1.00 52.85           H
ATOM   4480  HA  LEU B 246       5.825 -32.017 -20.733  1.00 51.63           H
ATOM   4481  HB2 LEU B 246       6.428 -30.195 -22.325  1.00 47.91           H
ATOM   4482  HB3 LEU B 246       7.708 -31.219 -22.966  1.00 47.91           H
ATOM   4483  HG  LEU B 246       5.911 -32.877 -23.705  1.00 45.53           H
ATOM   4484 HD11 LEU B 246       3.636 -32.071 -24.001  1.00 37.87           H
ATOM   4485 HD12 LEU B 246       4.035 -32.036 -22.280  1.00 37.87           H
ATOM   4486 HD13 LEU B 246       4.033 -30.528 -23.219  1.00 37.87           H
ATOM   4487 HD21 LEU B 246       5.347 -31.607 -25.717  1.00 47.93           H
ATOM   4488 HD22 LEU B 246       5.786 -30.082 -24.914  1.00 47.93           H
ATOM   4489 HD23 LEU B 246       7.030 -31.306 -25.264  1.00 47.93           H
ATOM   4490  N   PRO B 247       6.502 -34.527 -21.161  1.00 49.09           N
ATOM   4491  CA  PRO B 247       6.985 -35.910 -21.219  1.00 46.83           C
ATOM   4492  C   PRO B 247       7.646 -36.245 -22.566  1.00 53.68           C
ATOM   4493  O   PRO B 247       7.196 -35.808 -23.626  1.00 53.69           O
ATOM   4494  CB  PRO B 247       5.739 -36.778 -20.975  1.00 42.71           C
ATOM   4495  CG  PRO B 247       4.807 -35.879 -20.163  1.00 43.23           C
ATOM   4496  CD  PRO B 247       5.119 -34.477 -20.691  1.00 46.12           C
ATOM   4497  HA  PRO B 247       7.664 -36.090 -20.384  1.00 55.88           H
ATOM   4498  HB2 PRO B 247       5.266 -36.956 -21.938  1.00 50.94           H
ATOM   4499  HB3 PRO B 247       5.942 -37.732 -20.490  1.00 50.94           H
ATOM   4500  HG2 PRO B 247       3.761 -36.118 -20.354  1.00 51.57           H
ATOM   4501  HG3 PRO B 247       5.035 -35.970 -19.102  1.00 51.57           H
ATOM   4502  HD2 PRO B 247       4.461 -34.252 -21.529  1.00 55.03           H
ATOM   4503  HD3 PRO B 247       4.997 -33.777 -19.866  1.00 55.03           H
ATOM   4504  N   GLU B 248       8.752 -36.988 -22.519  1.00 47.86           N
ATOM   4505  CA  GLU B 248       9.661 -37.065 -23.658  1.00 50.00           C
ATOM   4506  C   GLU B 248       9.120 -37.965 -24.789  1.00 50.94           C
ATOM   4507  O   GLU B 248       9.726 -38.001 -25.859  1.00 60.64           O
ATOM   4508  CB  GLU B 248      11.081 -37.456 -23.196  1.00 42.45           C
ATOM   4509  CG  GLU B 248      11.627 -36.553 -22.070  1.00 57.00           C
ATOM   4510  CD  GLU B 248      11.928 -35.081 -22.434  1.00 69.03           C
ATOM   4511  OE1 GLU B 248      12.029 -34.770 -23.645  1.00 69.41           O
ATOM   4512  OE2 GLU B 248      12.067 -34.285 -21.474  1.00 67.93           O1-
ATOM   4513  H   GLU B 248       9.102 -37.297 -21.626  1.00 57.12           H
ATOM   4514  HA  GLU B 248       9.745 -36.060 -24.071  1.00 59.68           H
ATOM   4515  HB2 GLU B 248      11.057 -38.484 -22.832  1.00 50.63           H
ATOM   4516  HB3 GLU B 248      11.763 -37.427 -24.045  1.00 50.63           H
ATOM   4517  HG2 GLU B 248      11.002 -36.594 -21.178  1.00 68.08           H
ATOM   4518  HG3 GLU B 248      12.570 -36.991 -21.742  1.00 68.08           H
ATOM   4519  N   ASP B 249       7.987 -38.663 -24.582  1.00 48.90           N
ATOM   4520  CA  ASP B 249       7.267 -39.404 -25.621  1.00 47.21           C
ATOM   4521  C   ASP B 249       6.367 -38.509 -26.509  1.00 57.39           C
ATOM   4522  O   ASP B 249       5.858 -38.993 -27.522  1.00 52.07           O
ATOM   4523  CB  ASP B 249       6.407 -40.498 -24.981  1.00 51.68           C
ATOM   4524  CG  ASP B 249       5.321 -39.908 -24.077  1.00 49.34           C
ATOM   4525  OD1 ASP B 249       5.664 -39.482 -22.947  1.00 47.58           O
ATOM   4526  OD2 ASP B 249       4.158 -39.906 -24.536  1.00 43.33           O1-
ATOM   4527  H   ASP B 249       7.529 -38.596 -23.683  1.00 58.36           H
ATOM   4528  HA  ASP B 249       7.999 -39.899 -26.254  1.00 56.34           H
ATOM   4529  HB2 ASP B 249       5.952 -41.092 -25.776  1.00 61.70           H
ATOM   4530  HB3 ASP B 249       7.082 -41.107 -24.379  1.00 61.70           H
ATOM   4531  N   ILE B 250       6.095 -37.248 -26.111  1.00 54.21           N
ATOM   4532  CA  ILE B 250       5.060 -36.434 -26.753  1.00 51.86           C
ATOM   4533  C   ILE B 250       5.504 -35.958 -28.147  1.00 53.18           C
ATOM   4534  O   ILE B 250       4.697 -36.010 -29.073  1.00 63.48           O
ATOM   4535  CB  ILE B 250       4.572 -35.285 -25.841  1.00 47.83           C
ATOM   4536  CG1 ILE B 250       4.048 -35.757 -24.466  1.00 53.11           C
ATOM   4537  CG2 ILE B 250       3.471 -34.470 -26.546  1.00 47.84           C
ATOM   4538  CD1 ILE B 250       2.730 -36.539 -24.471  1.00 57.91           C
ATOM   4539  H   ILE B 250       6.518 -36.893 -25.264  1.00 64.74           H
ATOM   4540  HA  ILE B 250       4.199 -37.087 -26.908  1.00 61.92           H
ATOM   4541  HB  ILE B 250       5.425 -34.624 -25.677  1.00 57.08           H
ATOM   4542 HG12 ILE B 250       4.799 -36.380 -23.992  1.00 63.42           H
ATOM   4543 HG13 ILE B 250       3.906 -34.877 -23.837  1.00 63.42           H
ATOM   4544 HG21 ILE B 250       3.030 -33.743 -25.863  1.00 57.10           H
ATOM   4545 HG22 ILE B 250       3.911 -33.936 -27.381  1.00 57.10           H
ATOM   4546 HG23 ILE B 250       2.690 -35.131 -26.925  1.00 57.10           H
ATOM   4547 HD11 ILE B 250       2.525 -36.901 -23.463  1.00 69.18           H
ATOM   4548 HD12 ILE B 250       1.907 -35.896 -24.781  1.00 69.18           H
ATOM   4549 HD13 ILE B 250       2.808 -37.399 -25.137  1.00 69.18           H
ATOM   4550  N   GLY B 251       6.750 -35.490 -28.314  1.00 42.71           N
ATOM   4551  CA  GLY B 251       7.202 -34.956 -29.603  1.00 43.49           C
ATOM   4552  C   GLY B 251       8.483 -35.589 -30.124  1.00 41.75           C
ATOM   4553  O   GLY B 251       9.290 -34.868 -30.705  1.00 53.59           O
ATOM   4554  H   GLY B 251       7.384 -35.482 -27.529  1.00 50.94           H
ATOM   4555  HA2 GLY B 251       6.439 -35.061 -30.375  1.00 51.87           H
ATOM   4556  HA3 GLY B 251       7.391 -33.892 -29.467  1.00 51.87           H
ATOM   4557  N   GLN B 252       8.679 -36.905 -29.966  1.00 49.74           N
ATOM   4558  CA  GLN B 252       9.828 -37.600 -30.568  1.00 57.00           C
ATOM   4559  C   GLN B 252       9.661 -37.672 -32.102  1.00 55.49           C
ATOM   4560  O   GLN B 252       8.564 -37.470 -32.629  1.00 54.70           O
ATOM   4561  CB  GLN B 252      10.106 -39.004 -29.965  1.00 57.54           C
ATOM   4562  CG  GLN B 252       9.406 -39.425 -28.654  1.00 55.68           C
ATOM   4563  CD  GLN B 252       8.409 -40.574 -28.842  1.00 65.97           C
ATOM   4564  OE1 GLN B 252       8.612 -41.656 -28.291  1.00 58.82           O
ATOM   4565  NE2 GLN B 252       7.342 -40.363 -29.620  1.00 65.62           N
ATOM   4566  H   GLN B 252       7.977 -37.453 -29.491  1.00 59.37           H
ATOM   4567  HA  GLN B 252      10.721 -37.006 -30.364  1.00 68.09           H
ATOM   4568  HB2 GLN B 252       9.894 -39.758 -30.725  1.00 68.73           H
ATOM   4569  HB3 GLN B 252      11.181 -39.065 -29.784  1.00 68.73           H
ATOM   4570  HG2 GLN B 252      10.175 -39.760 -27.956  1.00 66.50           H
ATOM   4571  HG3 GLN B 252       8.892 -38.590 -28.186  1.00 66.50           H
ATOM   4572 HE21 GLN B 252       7.189 -39.459 -30.043  1.00 78.43           H
ATOM   4573 HE22 GLN B 252       6.641 -41.083 -29.710  1.00 78.43           H
ATOM   4574  N   ALA B 253      10.775 -37.905 -32.813  1.00 59.04           N
ATOM   4575  CA  ALA B 253      10.849 -37.903 -34.282  1.00 52.27           C
ATOM   4576  C   ALA B 253      10.783 -39.309 -34.917  1.00 53.79           C
ATOM   4577  O   ALA B 253      11.140 -40.296 -34.224  1.00 53.32           O
ATOM   4578  CB  ALA B 253      12.162 -37.213 -34.679  1.00 50.57           C
ATOM   4579  H   ALA B 253      11.634 -38.082 -32.316  1.00 70.54           H
ATOM   4580  HA  ALA B 253      10.035 -37.302 -34.692  1.00 62.42           H
ATOM   4581  HB1 ALA B 253      13.008 -37.811 -34.340  1.00 60.37           H
ATOM   4582  HB2 ALA B 253      12.227 -36.227 -34.224  1.00 60.37           H
ATOM   4583  HB3 ALA B 253      12.207 -37.111 -35.763  1.00 60.37           H
ATOM   4584  HC  ALA B 253      10.433 -39.369 -36.116  1.00 64.23           H
ATOM   4585  N   LYS B 263       5.266 -34.695 -40.950  1.00 51.79           N
ATOM   4586  CA  LYS B 263       5.405 -33.401 -40.239  1.00 49.37           C
ATOM   4587  C   LYS B 263       4.215 -33.151 -39.312  1.00 54.02           C
ATOM   4588  O   LYS B 263       3.087 -33.513 -39.643  1.00 55.22           O
ATOM   4589  CB  LYS B 263       5.533 -32.217 -41.211  1.00 46.71           C
ATOM   4590  CG  LYS B 263       6.902 -32.096 -41.879  1.00 53.28           C
ATOM   4591  CD  LYS B 263       6.869 -30.960 -42.923  1.00 50.78           C
ATOM   4592  CE  LYS B 263       8.204 -30.215 -43.040  1.00 50.43           C
ATOM   4593  NZ  LYS B 263       9.334 -31.145 -43.259  1.00 64.00           N1+
ATOM   4594  H1  LYS B 263       5.804 -34.696 -41.803  1.00 61.84           H
ATOM   4595  H2  LYS B 263       4.285 -34.848 -41.159  1.00 61.84           H
ATOM   4596  HA  LYS B 263       6.302 -33.418 -39.618  1.00 58.93           H
ATOM   4597  HB2 LYS B 263       5.395 -31.298 -40.648  1.00 55.74           H
ATOM   4598  HB3 LYS B 263       4.750 -32.277 -41.968  1.00 55.74           H
ATOM   4599  HG2 LYS B 263       7.134 -33.034 -42.384  1.00 63.62           H
ATOM   4600  HG3 LYS B 263       7.659 -31.907 -41.116  1.00 63.62           H
ATOM   4601  HD2 LYS B 263       6.090 -30.236 -42.675  1.00 60.63           H
ATOM   4602  HD3 LYS B 263       6.624 -31.387 -43.896  1.00 60.63           H
ATOM   4603  HE2 LYS B 263       8.373 -29.651 -42.122  1.00 60.21           H
ATOM   4604  HE3 LYS B 263       8.144 -29.510 -43.872  1.00 60.21           H
ATOM   4605  HZ1 LYS B 263       9.408 -31.781 -42.475  1.00 76.48           H
ATOM   4606  HZ2 LYS B 263       9.179 -31.684 -44.100  1.00 76.48           H
ATOM   4607  HZ3 LYS B 263      10.199 -30.629 -43.349  1.00 76.48           H
ATOM   4608  N   VAL B 264       4.511 -32.514 -38.174  1.00 43.15           N
ATOM   4609  CA  VAL B 264       3.546 -31.912 -37.258  1.00 44.59           C
ATOM   4610  C   VAL B 264       2.803 -32.991 -36.431  1.00 40.42           C
ATOM   4611  O   VAL B 264       1.740 -33.489 -36.803  1.00 38.88           O
ATOM   4612  CB  VAL B 264       2.656 -30.874 -37.989  1.00 41.11           C
ATOM   4613  CG1 VAL B 264       1.727 -30.175 -37.008  1.00 37.34           C
ATOM   4614  CG2 VAL B 264       3.464 -29.736 -38.652  1.00 46.12           C
ATOM   4615  H   VAL B 264       5.481 -32.326 -37.979  1.00 51.47           H
ATOM   4616  HA  VAL B 264       4.140 -31.331 -36.555  1.00 53.19           H
ATOM   4617  HB  VAL B 264       2.038 -31.368 -38.738  1.00 49.02           H
ATOM   4618 HG11 VAL B 264       1.209 -29.395 -37.557  1.00 44.49           H
ATOM   4619 HG12 VAL B 264       1.003 -30.888 -36.617  1.00 44.49           H
ATOM   4620 HG13 VAL B 264       2.283 -29.726 -36.185  1.00 44.49           H
ATOM   4621 HG21 VAL B 264       2.794 -29.097 -39.228  1.00 55.04           H
ATOM   4622 HG22 VAL B 264       3.964 -29.138 -37.899  1.00 55.04           H
ATOM   4623 HG23 VAL B 264       4.211 -30.130 -39.330  1.00 55.04           H
ATOM   4624  N   ASP B 265       3.386 -33.306 -35.267  1.00 29.19           N
ATOM   4625  CA  ASP B 265       2.870 -34.184 -34.215  1.00 25.61           C
ATOM   4626  C   ASP B 265       1.662 -33.514 -33.536  1.00 39.78           C
ATOM   4627  O   ASP B 265       1.805 -32.538 -32.787  1.00 30.92           O
ATOM   4628  CB  ASP B 265       4.028 -34.463 -33.236  1.00 39.18           C
ATOM   4629  CG  ASP B 265       3.649 -35.497 -32.180  1.00 41.71           C
ATOM   4630  OD1 ASP B 265       2.761 -35.171 -31.365  1.00 37.04           O
ATOM   4631  OD2 ASP B 265       4.246 -36.596 -32.213  1.00 55.46           O1-
ATOM   4632  H   ASP B 265       4.250 -32.836 -35.044  1.00 34.71           H
ATOM   4633  HA  ASP B 265       2.558 -35.126 -34.663  1.00 30.41           H
ATOM   4634  HB2 ASP B 265       4.897 -34.812 -33.796  1.00 46.71           H
ATOM   4635  HB3 ASP B 265       4.266 -33.524 -32.736  1.00 46.71           H
ATOM   4636  N   LEU B 266       0.467 -34.053 -33.822  1.00 25.61           N
ATOM   4637  CA  LEU B 266      -0.791 -33.488 -33.353  1.00 35.04           C
ATOM   4638  C   LEU B 266      -0.939 -33.511 -31.827  1.00 35.64           C
ATOM   4639  O   LEU B 266      -1.802 -32.805 -31.304  1.00 35.71           O
ATOM   4640  CB  LEU B 266      -2.003 -34.175 -34.020  1.00 28.49           C
ATOM   4641  CG  LEU B 266      -2.139 -34.013 -35.558  1.00 41.27           C
ATOM   4642  CD1 LEU B 266      -3.605 -34.299 -35.964  1.00 46.19           C
ATOM   4643  CD2 LEU B 266      -1.739 -32.626 -36.098  1.00 36.84           C
ATOM   4644  H   LEU B 266       0.428 -34.842 -34.449  1.00 30.42           H
ATOM   4645  HA  LEU B 266      -0.804 -32.436 -33.641  1.00 41.74           H
ATOM   4646  HB2 LEU B 266      -2.003 -35.238 -33.772  1.00 33.88           H
ATOM   4647  HB3 LEU B 266      -2.895 -33.745 -33.561  1.00 33.88           H
ATOM   4648  HG  LEU B 266      -1.507 -34.761 -36.039  1.00 49.21           H
ATOM   4649 HD11 LEU B 266      -3.711 -34.275 -37.050  1.00 55.12           H
ATOM   4650 HD12 LEU B 266      -3.905 -35.286 -35.607  1.00 55.12           H
ATOM   4651 HD13 LEU B 266      -4.270 -33.551 -35.527  1.00 55.12           H
ATOM   4652 HD21 LEU B 266      -1.914 -32.588 -37.170  1.00 43.90           H
ATOM   4653 HD22 LEU B 266      -2.324 -31.847 -35.608  1.00 43.90           H
ATOM   4654 HD23 LEU B 266      -0.677 -32.448 -35.928  1.00 43.90           H
ATOM   4655  N   GLU B 267      -0.147 -34.331 -31.127  1.00 29.92           N
ATOM   4656  CA  GLU B 267      -0.218 -34.467 -29.682  1.00 39.85           C
ATOM   4657  C   GLU B 267       0.558 -33.307 -29.060  1.00 36.95           C
ATOM   4658  O   GLU B 267      -0.008 -32.525 -28.291  1.00 38.01           O
ATOM   4659  CB  GLU B 267       0.301 -35.851 -29.236  1.00 43.24           C
ATOM   4660  CG  GLU B 267      -0.047 -36.096 -27.762  1.00 43.49           C
ATOM   4661  CD  GLU B 267       0.560 -37.363 -27.159  1.00 48.62           C
ATOM   4662  OE1 GLU B 267       1.320 -38.064 -27.862  1.00 54.94           O
ATOM   4663  OE2 GLU B 267       0.235 -37.607 -25.978  1.00 47.55           O1-
ATOM   4664  H   GLU B 267       0.598 -34.829 -31.598  1.00 35.59           H
ATOM   4665  HA  GLU B 267      -1.264 -34.395 -29.377  1.00 47.51           H
ATOM   4666  HB2 GLU B 267      -0.164 -36.629 -29.844  1.00 51.58           H
ATOM   4667  HB3 GLU B 267       1.381 -35.911 -29.365  1.00 51.58           H
ATOM   4668  HG2 GLU B 267       0.260 -35.253 -27.145  1.00 51.88           H
ATOM   4669  HG3 GLU B 267      -1.129 -36.138 -27.635  1.00 51.88           H
ATOM   4670  N   ALA B 268       1.836 -33.178 -29.446  1.00 33.19           N
ATOM   4671  CA  ALA B 268       2.694 -32.077 -29.062  1.00 36.45           C
ATOM   4672  C   ALA B 268       2.066 -30.716 -29.395  1.00 32.95           C
ATOM   4673  O   ALA B 268       2.113 -29.805 -28.573  1.00 29.53           O
ATOM   4674  CB  ALA B 268       4.037 -32.265 -29.759  1.00 32.95           C
ATOM   4675  H   ALA B 268       2.226 -33.865 -30.081  1.00 39.51           H
ATOM   4676  HA  ALA B 268       2.854 -32.121 -27.987  1.00 43.43           H
ATOM   4677  HB1 ALA B 268       4.724 -31.473 -29.459  1.00 39.23           H
ATOM   4678  HB2 ALA B 268       4.469 -33.232 -29.498  1.00 39.23           H
ATOM   4679  HB3 ALA B 268       3.890 -32.232 -30.836  1.00 39.23           H
ATOM   4680  N   PHE B 269       1.464 -30.590 -30.581  1.00 27.30           N
ATOM   4681  CA  PHE B 269       0.966 -29.305 -31.088  1.00 35.21           C
ATOM   4682  C   PHE B 269      -0.155 -28.795 -30.158  1.00 28.69           C
ATOM   4683  O   PHE B 269      -0.158 -27.665 -29.712  1.00 36.53           O
ATOM   4684  CB  PHE B 269       0.469 -29.458 -32.546  1.00 28.36           C
ATOM   4685  CG  PHE B 269      -0.255 -28.241 -33.071  1.00 25.07           C
ATOM   4686  CD1 PHE B 269       0.484 -27.146 -33.546  1.00 25.29           C
ATOM   4687  CD2 PHE B 269      -1.656 -28.206 -33.138  1.00 27.05           C
ATOM   4688  CE1 PHE B 269      -0.174 -26.039 -34.084  1.00 33.86           C
ATOM   4689  CE2 PHE B 269      -2.311 -27.112 -33.713  1.00 26.34           C
ATOM   4690  CZ  PHE B 269      -1.571 -26.028 -34.188  1.00 25.40           C
ATOM   4691  H   PHE B 269       1.411 -31.399 -31.158  1.00 32.44           H
ATOM   4692  HA  PHE B 269       1.795 -28.535 -31.090  1.00 41.94           H
ATOM   4693  HB2 PHE B 269       1.368 -29.645 -33.186  1.00 33.72           H
ATOM   4694  HB3 PHE B 269      -0.166 -30.360 -32.644  1.00 33.72           H
ATOM   4695  HD1 PHE B 269       1.578 -27.173 -33.503  1.00 30.04           H
ATOM   4696  HD2 PHE B 269      -2.238 -29.045 -32.761  1.00 32.15           H
ATOM   4697  HE1 PHE B 269       0.406 -25.177 -34.424  1.00 40.32           H
ATOM   4698  HE2 PHE B 269      -3.395 -27.107 -33.800  1.00 31.29           H
ATOM   4699  HZ  PHE B 269      -2.072 -25.169 -34.624  1.00 30.17           H
ATOM   4700  N   SER B 270      -1.064 -29.725 -29.834  1.00 36.69           N
ATOM   4701  CA  SER B 270      -2.192 -29.577 -28.923  1.00 36.74           C
ATOM   4702  C   SER B 270      -1.781 -29.140 -27.505  1.00 24.74           C
ATOM   4703  O   SER B 270      -2.477 -28.306 -26.920  1.00 31.37           O
ATOM   4704  CB  SER B 270      -2.965 -30.906 -28.922  1.00 38.19           C
ATOM   4705  OG  SER B 270      -4.029 -30.867 -27.990  1.00 48.04           O
ATOM   4706  H   SER B 270      -0.939 -30.646 -30.233  1.00 43.71           H
ATOM   4707  HA  SER B 270      -2.848 -28.813 -29.340  1.00 43.78           H
ATOM   4708  HB2 SER B 270      -3.372 -31.084 -29.919  1.00 45.51           H
ATOM   4709  HB3 SER B 270      -2.295 -31.725 -28.666  1.00 45.51           H
ATOM   4710  HG  SER B 270      -4.477 -31.716 -28.015  1.00 57.33           H
ATOM   4711  N   HIS B 271      -0.664 -29.670 -26.967  1.00 30.12           N
ATOM   4712  CA  HIS B 271      -0.055 -29.181 -25.718  1.00 37.71           C
ATOM   4713  C   HIS B 271       0.419 -27.720 -25.807  1.00 39.55           C
ATOM   4714  O   HIS B 271       0.343 -26.976 -24.826  1.00 35.65           O
ATOM   4715  CB  HIS B 271       1.105 -30.090 -25.255  1.00 33.68           C
ATOM   4716  CG  HIS B 271       0.638 -31.318 -24.522  1.00 41.86           C
ATOM   4717  ND1 HIS B 271       0.064 -32.439 -25.079  1.00 40.97           N
ATOM   4718  CD2 HIS B 271       0.678 -31.504 -23.165  1.00 35.70           C
ATOM   4719  CE1 HIS B 271      -0.218 -33.288 -24.080  1.00 41.03           C
ATOM   4720  NE2 HIS B 271       0.106 -32.749 -22.890  1.00 48.98           N
ATOM   4721  H   HIS B 271      -0.140 -30.351 -27.501  1.00 35.84           H
ATOM   4722  HA  HIS B 271      -0.826 -29.214 -24.946  1.00 44.93           H
ATOM   4723  HB2 HIS B 271       1.738 -29.524 -24.568  1.00 40.10           H
ATOM   4724  HB3 HIS B 271       1.722 -30.380 -26.105  1.00 40.10           H
ATOM   4725  HD1 HIS B 271      -0.071 -32.611 -26.066  1.00 48.86           H
ATOM   4726  HD2 HIS B 271       1.068 -30.807 -22.436  1.00 42.53           H
ATOM   4727  HE1 HIS B 271      -0.609 -34.286 -24.218  1.00 48.93           H
ATOM   4728  N   PHE B 272       0.933 -27.326 -26.973  1.00 36.79           N
ATOM   4729  CA  PHE B 272       1.419 -25.977 -27.205  1.00 27.27           C
ATOM   4730  C   PHE B 272       0.223 -25.006 -27.366  1.00 27.35           C
ATOM   4731  O   PHE B 272       0.194 -23.929 -26.758  1.00 28.12           O
ATOM   4732  CB  PHE B 272       2.370 -25.939 -28.420  1.00 26.60           C
ATOM   4733  CG  PHE B 272       3.614 -26.762 -28.204  1.00 28.17           C
ATOM   4734  CD1 PHE B 272       4.230 -26.812 -26.947  1.00 34.14           C
ATOM   4735  CD2 PHE B 272       4.163 -27.521 -29.251  1.00 31.38           C
ATOM   4736  CE1 PHE B 272       5.349 -27.621 -26.743  1.00 35.33           C
ATOM   4737  CE2 PHE B 272       5.300 -28.307 -29.046  1.00 32.71           C
ATOM   4738  CZ  PHE B 272       5.910 -28.359 -27.791  1.00 26.78           C
ATOM   4739  H   PHE B 272       0.986 -27.993 -27.717  1.00 43.83           H
ATOM   4740  HA  PHE B 272       1.977 -25.594 -26.298  1.00 32.41           H
ATOM   4741  HB2 PHE B 272       1.823 -26.295 -29.328  1.00 31.61           H
ATOM   4742  HB3 PHE B 272       2.661 -24.888 -28.635  1.00 31.61           H
ATOM   4743  HD1 PHE B 272       3.826 -26.235 -26.117  1.00 40.65           H
ATOM   4744  HD2 PHE B 272       3.680 -27.528 -30.230  1.00 37.34           H
ATOM   4745  HE1 PHE B 272       5.757 -27.673 -25.739  1.00 42.08           H
ATOM   4746  HE2 PHE B 272       5.683 -28.903 -29.878  1.00 38.94           H
ATOM   4747  HZ  PHE B 272       6.795 -28.968 -27.628  1.00 31.83           H
ATOM   4748  N   THR B 273      -0.857 -25.356 -28.149  1.00 30.87           N
ATOM   4749  CA  THR B 273      -1.939 -24.368 -28.349  1.00 30.54           C
ATOM   4750  C   THR B 273      -2.769 -24.087 -27.077  1.00 29.84           C
ATOM   4751  O   THR B 273      -3.398 -23.059 -26.945  1.00 28.16           O
ATOM   4752  CB  THR B 273      -2.861 -24.782 -29.530  1.00 32.62           C
ATOM   4753  OG1 THR B 273      -3.529 -26.004 -29.171  1.00 34.86           O
ATOM   4754  CG2 THR B 273      -2.080 -24.894 -30.827  1.00 42.66           C
ATOM   4755  H   THR B 273      -0.961 -26.297 -28.551  1.00 36.72           H
ATOM   4756  HA  THR B 273      -1.455 -23.380 -28.627  1.00 36.33           H
ATOM   4757  HB  THR B 273      -3.679 -24.035 -29.602  1.00 38.83           H
ATOM   4758  HG1 THR B 273      -4.166 -26.142 -29.701  1.00 41.51           H
ATOM   4759 HG21 THR B 273      -2.729 -25.060 -31.695  1.00 50.88           H
ATOM   4760 HG22 THR B 273      -1.482 -23.994 -31.031  1.00 50.88           H
ATOM   4761 HG23 THR B 273      -1.358 -25.733 -30.808  1.00 50.88           H
ATOM   4762  N   LYS B 274      -2.690 -25.036 -26.124  1.00 37.14           N
ATOM   4763  CA  LYS B 274      -3.257 -24.948 -24.782  1.00 35.05           C
ATOM   4764  C   LYS B 274      -2.722 -23.716 -24.054  1.00 34.86           C
ATOM   4765  O   LYS B 274      -3.497 -23.032 -23.389  1.00 34.83           O
ATOM   4766  CB  LYS B 274      -2.924 -26.239 -23.996  1.00 46.09           C
ATOM   4767  CG  LYS B 274      -3.797 -26.445 -22.733  1.00 55.52           C
ATOM   4768  CD  LYS B 274      -4.966 -27.439 -22.918  1.00 64.64           C
ATOM   4769  CE  LYS B 274      -4.514 -28.917 -22.903  1.00 73.98           C
ATOM   4770  NZ  LYS B 274      -5.351 -29.757 -22.012  1.00 55.60           N1+
ATOM   4771  H   LYS B 274      -2.146 -25.862 -26.335  1.00 44.25           H
ATOM   4772  HA  LYS B 274      -4.339 -24.859 -24.882  1.00 41.75           H
ATOM   4773  HB2 LYS B 274      -3.085 -27.090 -24.660  1.00 55.00           H
ATOM   4774  HB3 LYS B 274      -1.869 -26.244 -23.717  1.00 55.00           H
ATOM   4775  HG2 LYS B 274      -3.151 -26.843 -21.949  1.00 66.31           H
ATOM   4776  HG3 LYS B 274      -4.175 -25.489 -22.369  1.00 66.31           H
ATOM   4777  HD2 LYS B 274      -5.705 -27.256 -22.137  1.00 77.26           H
ATOM   4778  HD3 LYS B 274      -5.443 -27.240 -23.879  1.00 77.26           H
ATOM   4779  HE2 LYS B 274      -4.571 -29.314 -23.919  1.00 88.46           H
ATOM   4780  HE3 LYS B 274      -3.474 -28.977 -22.578  1.00 88.46           H
ATOM   4781  HZ1 LYS B 274      -4.999 -30.705 -22.015  1.00 66.41           H
ATOM   4782  HZ2 LYS B 274      -5.313 -29.391 -21.071  1.00 66.41           H
ATOM   4783  HZ3 LYS B 274      -6.306 -29.751 -22.338  1.00 66.41           H
ATOM   4784  N   ILE B 275      -1.407 -23.466 -24.181  1.00 36.07           N
ATOM   4785  CA  ILE B 275      -0.672 -22.419 -23.491  1.00 30.10           C
ATOM   4786  C   ILE B 275      -0.416 -21.160 -24.376  1.00 34.58           C
ATOM   4787  O   ILE B 275      -0.022 -20.094 -23.889  1.00 36.72           O
ATOM   4788  CB  ILE B 275       0.691 -22.927 -22.915  1.00 33.03           C
ATOM   4789  CG1 ILE B 275       1.794 -23.019 -23.979  1.00 29.45           C
ATOM   4790  CG2 ILE B 275       0.499 -24.277 -22.218  1.00 41.53           C
ATOM   4791  CD1 ILE B 275       3.131 -23.458 -23.396  1.00 25.20           C
ATOM   4792  H   ILE B 275      -0.884 -24.085 -24.770  1.00 42.97           H
ATOM   4793  HA  ILE B 275      -1.272 -22.036 -22.621  1.00 35.81           H
ATOM   4794  HB  ILE B 275       1.010 -22.175 -22.151  1.00 39.32           H
ATOM   4795 HG12 ILE B 275       1.479 -23.711 -24.789  1.00 35.03           H
ATOM   4796 HG13 ILE B 275       1.921 -22.034 -24.472  1.00 35.03           H
ATOM   4797 HG21 ILE B 275       1.388 -24.552 -21.637  1.00 49.52           H
ATOM   4798 HG22 ILE B 275      -0.358 -24.271 -21.536  1.00 49.52           H
ATOM   4799 HG23 ILE B 275       0.328 -25.085 -22.941  1.00 49.52           H
ATOM   4800 HD11 ILE B 275       3.914 -23.456 -24.164  1.00 29.92           H
ATOM   4801 HD12 ILE B 275       3.469 -22.796 -22.591  1.00 29.92           H
ATOM   4802 HD13 ILE B 275       3.081 -24.472 -22.983  1.00 29.92           H
ATOM   4803  N   ILE B 276      -0.747 -21.241 -25.711  1.00 27.17           N
ATOM   4804  CA  ILE B 276      -0.468 -20.143 -26.655  1.00 32.36           C
ATOM   4805  C   ILE B 276      -1.327 -18.916 -26.334  1.00 23.66           C
ATOM   4806  O   ILE B 276      -0.881 -17.803 -26.518  1.00 25.23           O
ATOM   4807  CB  ILE B 276      -0.668 -20.611 -28.130  1.00 34.19           C
ATOM   4808  CG1 ILE B 276       0.151 -19.716 -29.075  1.00 30.18           C
ATOM   4809  CG2 ILE B 276      -2.137 -20.626 -28.559  1.00 30.69           C
ATOM   4810  CD1 ILE B 276       1.596 -20.179 -29.154  1.00 28.98           C
ATOM   4811  H   ILE B 276      -0.952 -22.165 -26.129  1.00 32.29           H
ATOM   4812  HA  ILE B 276       0.617 -19.836 -26.537  1.00 38.52           H
ATOM   4813  HB  ILE B 276      -0.274 -21.665 -28.193  1.00 40.71           H
ATOM   4814 HG12 ILE B 276      -0.298 -19.735 -30.091  1.00 35.90           H
ATOM   4815 HG13 ILE B 276       0.103 -18.659 -28.743  1.00 35.90           H
ATOM   4816 HG21 ILE B 276      -2.259 -21.111 -29.534  1.00 36.52           H
ATOM   4817 HG22 ILE B 276      -2.744 -21.201 -27.836  1.00 36.52           H
ATOM   4818 HG23 ILE B 276      -2.564 -19.622 -28.641  1.00 36.52           H
ATOM   4819 HD11 ILE B 276       2.193 -19.535 -29.812  1.00 34.47           H
ATOM   4820 HD12 ILE B 276       2.086 -20.167 -28.168  1.00 34.47           H
ATOM   4821 HD13 ILE B 276       1.671 -21.204 -29.541  1.00 34.47           H
ATOM   4822  N   THR B 277      -2.570 -19.149 -25.867  1.00 24.71           N
ATOM   4823  CA  THR B 277      -3.514 -18.093 -25.521  1.00 24.24           C
ATOM   4824  C   THR B 277      -2.990 -17.237 -24.359  1.00 26.97           C
ATOM   4825  O   THR B 277      -2.851 -16.038 -24.565  1.00 19.81           O
ATOM   4826  CB  THR B 277      -4.915 -18.660 -25.281  1.00 23.65           C
ATOM   4827  OG1 THR B 277      -5.451 -19.099 -26.508  1.00 30.64           O
ATOM   4828  CG2 THR B 277      -5.841 -17.598 -24.668  1.00 21.48           C
ATOM   4829  H   THR B 277      -2.875 -20.105 -25.758  1.00 29.34           H
ATOM   4830  HA  THR B 277      -3.585 -17.449 -26.400  1.00 28.77           H
ATOM   4831  HB  THR B 277      -4.852 -19.526 -24.623  1.00 28.06           H
ATOM   4832  HG1 THR B 277      -6.381 -19.306 -26.383  1.00 36.45           H
ATOM   4833 HG21 THR B 277      -6.846 -18.002 -24.573  1.00 25.46           H
ATOM   4834 HG22 THR B 277      -5.498 -17.307 -23.676  1.00 25.46           H
ATOM   4835 HG23 THR B 277      -5.876 -16.718 -25.312  1.00 25.46           H
ATOM   4836  N   PRO B 278      -2.637 -17.793 -23.188  1.00 27.81           N
ATOM   4837  CA  PRO B 278      -1.915 -17.027 -22.172  1.00 23.83           C
ATOM   4838  C   PRO B 278      -0.637 -16.330 -22.692  1.00 29.34           C
ATOM   4839  O   PRO B 278      -0.373 -15.187 -22.334  1.00 22.45           O
ATOM   4840  CB  PRO B 278      -1.511 -18.058 -21.110  1.00 25.43           C
ATOM   4841  CG  PRO B 278      -2.500 -19.208 -21.280  1.00 23.19           C
ATOM   4842  CD  PRO B 278      -2.919 -19.152 -22.748  1.00 30.24           C
ATOM   4843  HA  PRO B 278      -2.597 -16.314 -21.708  1.00 28.28           H
ATOM   4844  HB2 PRO B 278      -0.528 -18.445 -21.376  1.00 30.20           H
ATOM   4845  HB3 PRO B 278      -1.480 -17.661 -20.095  1.00 30.20           H
ATOM   4846  HG2 PRO B 278      -2.029 -20.165 -21.061  1.00 27.51           H
ATOM   4847  HG3 PRO B 278      -3.357 -19.043 -20.630  1.00 27.51           H
ATOM   4848  HD2 PRO B 278      -2.350 -19.872 -23.321  1.00 35.98           H
ATOM   4849  HD3 PRO B 278      -3.983 -19.363 -22.778  1.00 35.98           H
ATOM   4850  N   ALA B 279       0.140 -16.996 -23.553  1.00 31.56           N
ATOM   4851  CA  ALA B 279       1.428 -16.503 -24.058  1.00 24.21           C
ATOM   4852  C   ALA B 279       1.237 -15.160 -24.823  1.00 22.05           C
ATOM   4853  O   ALA B 279       1.893 -14.163 -24.581  1.00 21.19           O
ATOM   4854  CB  ALA B 279       2.045 -17.527 -24.996  1.00 24.57           C
ATOM   4855  H   ALA B 279      -0.191 -17.877 -23.900  1.00 37.56           H
ATOM   4856  HA  ALA B 279       2.149 -16.322 -23.212  1.00 28.74           H
ATOM   4857  HB1 ALA B 279       2.948 -17.140 -25.488  1.00 29.17           H
ATOM   4858  HB2 ALA B 279       2.373 -18.419 -24.437  1.00 29.17           H
ATOM   4859  HB3 ALA B 279       1.341 -17.855 -25.777  1.00 29.17           H
ATOM   4860  N   ILE B 280       0.224 -15.144 -25.703  1.00 19.41           N
ATOM   4861  CA  ILE B 280      -0.176 -13.990 -26.513  1.00 27.27           C
ATOM   4862  C   ILE B 280      -0.803 -12.889 -25.660  1.00 25.07           C
ATOM   4863  O   ILE B 280      -0.515 -11.729 -25.946  1.00 23.45           O
ATOM   4864  CB  ILE B 280      -1.129 -14.378 -27.665  1.00 21.10           C
ATOM   4865  CG1 ILE B 280      -0.498 -15.373 -28.676  1.00 23.22           C
ATOM   4866  CG2 ILE B 280      -1.647 -13.126 -28.407  1.00 18.31           C
ATOM   4867  CD1 ILE B 280      -1.584 -16.113 -29.476  1.00 20.55           C
ATOM   4868  H   ILE B 280      -0.300 -15.998 -25.819  1.00 22.98           H
ATOM   4869  HA  ILE B 280       0.733 -13.583 -26.965  1.00 32.41           H
ATOM   4870  HB  ILE B 280      -1.987 -14.864 -27.200  1.00 25.00           H
ATOM   4871 HG12 ILE B 280       0.154 -14.830 -29.361  1.00 27.54           H
ATOM   4872 HG13 ILE B 280       0.115 -16.115 -28.167  1.00 27.54           H
ATOM   4873 HG21 ILE B 280      -2.241 -13.407 -29.271  1.00 21.65           H
ATOM   4874 HG22 ILE B 280      -2.290 -12.531 -27.765  1.00 21.65           H
ATOM   4875 HG23 ILE B 280      -0.806 -12.514 -28.729  1.00 21.65           H
ATOM   4876 HD11 ILE B 280      -1.113 -16.892 -30.072  1.00 24.34           H
ATOM   4877 HD12 ILE B 280      -2.304 -16.578 -28.801  1.00 24.34           H
ATOM   4878 HD13 ILE B 280      -2.103 -15.429 -30.146  1.00 24.34           H
ATOM   4879  N   THR B 281      -1.688 -13.191 -24.691  1.00 25.03           N
ATOM   4880  CA  THR B 281      -2.288 -12.107 -23.911  1.00 25.01           C
ATOM   4881  C   THR B 281      -1.204 -11.463 -23.029  1.00 18.11           C
ATOM   4882  O   THR B 281      -1.281 -10.279 -22.749  1.00 19.23           O
ATOM   4883  CB  THR B 281      -3.572 -12.477 -23.198  1.00 29.71           C
ATOM   4884  OG1 THR B 281      -3.691 -12.100 -21.840  1.00 25.96           O
ATOM   4885  CG2 THR B 281      -4.223 -13.789 -23.383  1.00 19.08           C
ATOM   4886  H   THR B 281      -1.897 -14.151 -24.458  1.00 29.72           H
ATOM   4887  HA  THR B 281      -2.540 -11.336 -24.635  1.00 29.69           H
ATOM   4888  HB  THR B 281      -4.358 -11.866 -23.641  1.00 35.34           H
ATOM   4889  HG1 THR B 281      -4.455 -12.270 -21.534  1.00 30.84           H
ATOM   4890 HG21 THR B 281      -5.213 -13.837 -22.928  1.00 22.58           H
ATOM   4891 HG22 THR B 281      -4.316 -14.041 -24.434  1.00 22.58           H
ATOM   4892 HG23 THR B 281      -3.574 -14.485 -22.853  1.00 22.58           H
ATOM   4893  N   ARG B 282      -0.154 -12.192 -22.675  1.00 15.72           N
ATOM   4894  CA  ARG B 282       1.007 -11.640 -21.993  1.00 17.22           C
ATOM   4895  C   ARG B 282       1.736 -10.563 -22.847  1.00 20.81           C
ATOM   4896  O   ARG B 282       2.084  -9.499 -22.348  1.00 21.63           O
ATOM   4897  CB  ARG B 282       1.964 -12.757 -21.567  1.00 16.60           C
ATOM   4898  CG  ARG B 282       1.423 -13.459 -20.313  1.00 28.73           C
ATOM   4899  CD  ARG B 282       2.036 -14.840 -20.018  1.00 26.19           C
ATOM   4900  NE  ARG B 282       3.521 -14.707 -19.950  1.00 35.00           N
ATOM   4901  CZ  ARG B 282       4.297 -15.620 -19.239  1.00 43.90           C
ATOM   4902  NH1 ARG B 282       3.741 -16.441 -18.275  1.00 34.27           N
ATOM   4903  NH2 ARG B 282       5.671 -15.497 -19.380  1.00 34.53           N1+
[truncated: 260,339 more chars]
