# Supplementary material for: High-throughput quantum-mechanics/molecular-mechanics (ONIOM) macromolecular crystallographic refinement with PHENIX/DivCon: the impact of mixed Hamiltonian methods on ligand and protein structure
Source: Acta Crystallogr D Struct Biol. 2018 Oct 29;74(Pt 11):1063–77. doi: 10.1107/S2059798318012913 (PMC6213575; doi:10.1107/S2059798318012913)
Supplement: Supplementary file 2 [file d-74-01063-sup2.gz › results_ONIOM/1N46-H.cif]

# Generated by MOE 2016.08 on 2017-01-11 07:23.50
# Structure optimized with MOE using MMFF94x forcefield to determine
# ideal geometry (Gas Phase with Electrostatics disabled).
data_comp_list
_chem_comp.id	PFA
_chem_comp.three_letter_code	PFA
_chem_comp.name	1N46.A
_chem_comp.group	non-polymer
_chem_comp.number_atoms_all	48
_chem_comp.number_atoms_nh	27
_chem_comp.desc_level	?
#
data_comp_PFA
#
loop_
_chem_comp_atom.comp_id
_chem_comp_atom.atom_id
_chem_comp_atom.type_symbol
_chem_comp_atom.type_energy
_chem_comp_atom.partial_charge
_chem_comp_atom.x
_chem_comp_atom.y
_chem_comp_atom.z
PFA	O9	O	O	-0.57	17.2230	5.2550	6.1390	
PFA	C14	C	CR6	0.69	18.0230	4.3770	6.2680	
PFA	N6	N	NR16	-0.49	17.9770	3.3560	7.1890	
PFA	HN6	H	HNH1	0.37	17.2057	3.3149	7.8398	
PFA	C10	C	CR6	0.63	18.9470	2.3970	7.2460	
PFA	O8	O	O	-0.57	18.9550	1.4890	8.0470	
PFA	N5	N	NR6	-0.115	19.0230	4.4100	5.4000	
PFA	N3	N	NRD6	-0.512	20.0320	3.4130	5.4060	
PFA	C17	C	CR16	0.39	20.0190	2.4460	6.2520	
PFA	H17C	H	HCR6	0.0600000000000002	20.7844	1.6844	6.2296	
PFA	C4	C	CR66	0.117	19.2990	5.4070	4.4430	
PFA	C5	C	CR16	-0.15	20.4930	6.1760	4.7530	
PFA	HC5	H	HCR6	0.15	21.0865	5.9497	5.6265	
PFA	C6	C	CR6	-0.1435	20.8590	7.2330	3.8770	
PFA	C7	C	CH3	-0.0964999999999997	22.0400	8.0590	4.1150	
PFA	HC71	H	HCH3	0.0800000000000003	22.5132	7.7559	5.0490	
PFA	HC72	H	HCH3	0.0800000000000003	21.7439	9.1059	4.1808	
PFA	HC73	H	HCH3	0.0800000000000003	22.7442	7.9316	3.2928	
PFA	C3	C	CR16	-0.15	18.5530	5.7190	3.3210	
PFA	HC3	H	HCR6	0.15	17.6279	5.1895	3.1473	
PFA	C2	C	CR6	-0.1435	18.9560	6.7020	2.3970	
PFA	C19	C	CH3	-0.0964999999999998	18.0880	7.0200	1.1620	
PFA	H191	H	HCH3	0.0800000000000003	17.2607	6.3124	1.1074	
PFA	H192	H	HCH3	0.0800000000000003	18.6953	6.9392	0.2605	
PFA	H193	H	HCH3	0.0800000000000003	17.6947	8.0331	1.2455	
PFA	C1	C	CR6	0.0825000000000003	20.1030	7.4820	2.6960	
PFA	O20	O	O2	-0.165	20.3800	8.5040	1.8130	
PFA	C21	C	CR6	0.0825000000000003	21.4190	8.3390	0.9100	
PFA	C31	C	CR16	-0.15	21.6800	7.0750	0.2610	
PFA	H31C	H	HCR6	0.15	21.0783	6.1999	0.4572	
PFA	C22	C	CR16	-0.15	22.2200	9.5120	0.6640	
PFA	H22C	H	HCR6	0.15	22.0053	10.4406	1.1720	
PFA	C24	C	CR6	-0.1435	23.2950	9.4250	-0.2570	
PFA	C25	C	CH1	0.0635000000000003	24.2110	10.6460	-0.5040	
PFA	H25C	H	HCH1	0.0800000000000003	24.8485	10.5479	-1.3827	
PFA	C8	C	CH3	-0.24	23.2930	11.8890	-0.7160	
PFA	HC81	H	HCH3	0.0800000000000003	22.6425	12.0121	0.1499	
PFA	HC82	H	HCH3	0.0800000000000003	22.6854	11.7439	-1.6092	
PFA	HC83	H	HCH3	0.0800000000000003	23.9096	12.7797	-0.8368	
PFA	C9	C	CH3	-0.24	25.0970	10.7800	0.7600	
PFA	HC91	H	HCH3	0.0800000000000003	24.4617	10.8783	1.6402	
PFA	HC92	H	HCH3	0.0800000000000003	25.7298	11.6627	0.6682	
PFA	HC93	H	HCH3	0.0800000000000003	25.7228	9.8932	0.8608	
PFA	C26	C	CR6	0.0825000000000003	23.5830	8.1750	-0.8550	
PFA	C29	C	CR16	-0.15	22.7560	7.0450	-0.6370	
PFA	H29C	H	HCR6	0.15	22.9609	6.1335	-1.1789	
PFA	O27	O	OH1	-0.5325	24.6370	8.0360	-1.7310	
PFA	H27O	H	HOH1	0.45	24.7229	7.1660	-2.1276	
#
#
loop_
_chem_comp_tree.comp_id
_chem_comp_tree.atom_id
_chem_comp_tree.atom_back
_chem_comp_tree.atom_forward
_chem_comp_tree.connect_type
PFA	O9	?	C14	START	
PFA	C14	O9	N6	?	
PFA	N6	C14	HN6	?	
PFA	HN6	N6	?	?	
PFA	C10	N6	C17	?	
PFA	C17	C10	H17C	?	
PFA	H17C	C17	?	?	
PFA	N3	C17	N5	?	
PFA	N5	N3	C4	?	
PFA	C4	N5	C5	?	
PFA	C5	C4	HC5	?	
PFA	HC5	C5	?	?	
PFA	C6	C5	C7	?	
PFA	C7	C6	HC71	?	
PFA	HC71	C7	?	?	
PFA	HC72	C7	?	?	
PFA	HC73	C7	?	?	
PFA	C1	C6	C2	?	
PFA	C2	C1	C19	?	
PFA	C19	C2	H191	?	
PFA	H191	C19	?	?	
PFA	H192	C19	?	?	
PFA	H193	C19	?	?	
PFA	C3	C2	HC3	?	
PFA	HC3	C3	?	?	
PFA	O20	C1	C21	?	
PFA	C21	O20	C31	?	
PFA	C31	C21	H31C	?	
PFA	H31C	C31	?	?	
PFA	C29	C31	H29C	?	
PFA	H29C	C29	?	?	
PFA	C26	C29	C24	?	
PFA	C24	C26	C25	?	
PFA	C25	C24	H25C	?	
PFA	H25C	C25	?	?	
PFA	C8	C25	HC81	?	
PFA	HC81	C8	?	?	
PFA	HC82	C8	?	?	
PFA	HC83	C8	?	?	
PFA	C9	C25	HC91	?	
PFA	HC91	C9	?	?	
PFA	HC92	C9	?	?	
PFA	HC93	C9	?	?	
PFA	C22	C24	H22C	?	
PFA	H22C	C22	?	?	
PFA	O27	C26	H27O	?	
PFA	H27O	O27	?	?	
PFA	O8	C10	?	END	
PFA	C14	N5	?	ADD	
PFA	C4	C3	?	ADD	
PFA	C21	C22	?	ADD	
#
#
loop_
_chem_comp_bond.comp_id
_chem_comp_bond.atom_id_1
_chem_comp_bond.atom_id_2
_chem_comp_bond.type
_chem_comp_bond.value_dist
_chem_comp_bond.value_dist_esd
PFA	C14	O9	double	1.233	0.020	
PFA	N6	C14	single	1.391	0.020	
PFA	HN6	N6	single	1.016	0.020	
PFA	C10	N6	single	1.368	0.020	
PFA	C17	C10	single	1.478	0.020	
PFA	H17C	C17	single	1.101	0.020	
PFA	N3	C17	double	1.286	0.020	
PFA	N5	N3	single	1.372	0.020	
PFA	C4	N5	single	1.444	0.020	
PFA	C5	C4	aromatic	1.411	0.020	
PFA	HC5	C5	single	1.089	0.020	
PFA	C6	C5	aromatic	1.405	0.020	
PFA	C7	C6	single	1.502	0.020	
PFA	HC71	C7	single	1.095	0.020	
PFA	HC72	C7	single	1.095	0.020	
PFA	HC73	C7	single	1.094	0.020	
PFA	C1	C6	aromatic	1.401	0.020	
PFA	C2	C1	aromatic	1.402	0.020	
PFA	C19	C2	single	1.503	0.020	
PFA	H191	C19	single	1.095	0.020	
PFA	H192	C19	single	1.094	0.020	
PFA	H193	C19	single	1.095	0.020	
PFA	C3	C2	aromatic	1.407	0.020	
PFA	HC3	C3	single	1.084	0.020	
PFA	O20	C1	single	1.376	0.020	
PFA	C21	O20	single	1.382	0.020	
PFA	C31	C21	aromatic	1.396	0.020	
PFA	H31C	C31	single	1.086	0.020	
PFA	C29	C31	aromatic	1.394	0.020	
PFA	H29C	C29	single	1.087	0.020	
PFA	C26	C29	aromatic	1.397	0.020	
PFA	C24	C26	aromatic	1.403	0.020	
PFA	C25	C24	single	1.521	0.020	
PFA	H25C	C25	single	1.097	0.020	
PFA	C8	C25	single	1.532	0.020	
PFA	HC81	C8	single	1.095	0.020	
PFA	HC82	C8	single	1.096	0.020	
PFA	HC83	C8	single	1.095	0.020	
PFA	C9	C25	single	1.532	0.020	
PFA	HC91	C9	single	1.095	0.020	
PFA	HC92	C9	single	1.095	0.020	
PFA	HC93	C9	single	1.096	0.020	
PFA	C22	C24	aromatic	1.406	0.020	
PFA	H22C	C22	single	1.088	0.020	
PFA	O27	C26	single	1.370	0.020	
PFA	H27O	O27	single	0.973	0.020	
PFA	O8	C10	double	1.220	0.020	
PFA	C14	N5	single	1.406	0.020	
PFA	C4	C3	aromatic	1.404	0.020	
PFA	C21	C22	aromatic	1.402	0.020	
#
#
loop_
_chem_comp_angle.comp_id
_chem_comp_angle.atom_id_1
_chem_comp_angle.atom_id_2
_chem_comp_angle.atom_id_3
_chem_comp_angle.value_angle
_chem_comp_angle.value_angle_esd
PFA	N6	C14	N5	115.40	3.000	
PFA	O9	C14	N6	118.59	3.000	
PFA	O9	C14	N5	126.00	3.000	
PFA	HN6	N6	C10	117.41	3.000	
PFA	C14	N6	HN6	117.11	3.000	
PFA	C14	N6	C10	125.48	3.000	
PFA	N6	C10	C17	113.26	3.000	
PFA	N6	C10	O8	127.99	3.000	
PFA	O8	C10	C17	118.75	3.000	
PFA	C14	N5	C4	124.68	3.000	
PFA	C14	N5	N3	122.09	3.000	
PFA	N3	N5	C4	113.23	3.000	
PFA	N5	N3	C17	120.22	3.000	
PFA	C10	C17	H17C	115.64	3.000	
PFA	C10	C17	N3	123.45	3.000	
PFA	N3	C17	H17C	120.91	3.000	
PFA	C5	C4	C3	117.17	3.000	
PFA	N5	C4	C5	120.20	3.000	
PFA	N5	C4	C3	122.63	3.000	
PFA	HC5	C5	C6	117.23	3.000	
PFA	C4	C5	HC5	120.50	3.000	
PFA	C4	C5	C6	122.26	3.000	
PFA	C7	C6	C1	121.79	3.000	
PFA	C5	C6	C7	119.53	3.000	
PFA	C5	C6	C1	118.65	3.000	
PFA	HC71	C7	HC72	106.83	3.000	
PFA	HC71	C7	HC73	108.35	3.000	
PFA	HC72	C7	HC73	109.29	3.000	
PFA	C6	C7	HC71	111.22	3.000	
PFA	C6	C7	HC72	110.92	3.000	
PFA	C6	C7	HC73	110.14	3.000	
PFA	HC3	C3	C2	116.58	3.000	
PFA	C4	C3	HC3	121.41	3.000	
PFA	C4	C3	C2	121.98	3.000	
PFA	C19	C2	C1	121.40	3.000	
PFA	C3	C2	C19	119.54	3.000	
PFA	C3	C2	C1	118.99	3.000	
PFA	H191	C19	H192	108.36	3.000	
PFA	H191	C19	H193	106.88	3.000	
PFA	H192	C19	H193	109.28	3.000	
PFA	C2	C19	H191	111.28	3.000	
PFA	C2	C19	H192	110.09	3.000	
PFA	C2	C19	H193	110.84	3.000	
PFA	C6	C1	C2	120.85	3.000	
PFA	C6	C1	O20	119.87	3.000	
PFA	C2	C1	O20	119.17	3.000	
PFA	C1	O20	C21	118.20	3.000	
PFA	C31	C21	C22	119.60	3.000	
PFA	O20	C21	C31	125.55	3.000	
PFA	O20	C21	C22	114.84	3.000	
PFA	H31C	C31	C29	118.09	3.000	
PFA	C21	C31	H31C	122.09	3.000	
PFA	C21	C31	C29	119.81	3.000	
PFA	H22C	C22	C24	119.77	3.000	
PFA	C21	C22	H22C	118.77	3.000	
PFA	C21	C22	C24	121.46	3.000	
PFA	C25	C24	C26	121.72	3.000	
PFA	C22	C24	C25	120.54	3.000	
PFA	C22	C24	C26	117.74	3.000	
PFA	H25C	C25	C8	106.63	3.000	
PFA	H25C	C25	C9	106.62	3.000	
PFA	C8	C25	C9	110.85	3.000	
PFA	C24	C25	H25C	109.40	3.000	
PFA	C24	C25	C8	111.55	3.000	
PFA	C24	C25	C9	111.55	3.000	
PFA	HC81	C8	HC82	107.77	3.000	
PFA	HC81	C8	HC83	107.59	3.000	
PFA	HC82	C8	HC83	107.81	3.000	
PFA	C25	C8	HC81	112.07	3.000	
PFA	C25	C8	HC82	110.90	3.000	
PFA	C25	C8	HC83	110.53	3.000	
PFA	HC91	C9	HC92	107.59	3.000	
PFA	HC91	C9	HC93	107.77	3.000	
PFA	HC92	C9	HC93	107.81	3.000	
PFA	C25	C9	HC91	112.07	3.000	
PFA	C25	C9	HC92	110.53	3.000	
PFA	C25	C9	HC93	110.90	3.000	
PFA	C29	C26	O27	119.15	3.000	
PFA	C24	C26	C29	121.20	3.000	
PFA	C24	C26	O27	119.64	3.000	
PFA	C31	C29	H29C	119.19	3.000	
PFA	C31	C29	C26	120.18	3.000	
PFA	C26	C29	H29C	120.63	3.000	
PFA	C26	O27	H27O	108.85	3.000	
#
#
loop_
_chem_comp_tor.comp_id
_chem_comp_tor.id
_chem_comp_tor.atom_id_1
_chem_comp_tor.atom_id_2
_chem_comp_tor.atom_id_3
_chem_comp_tor.atom_id_4
_chem_comp_tor.value_angle
_chem_comp_tor.value_angle_esd
_chem_comp_tor.period
PFA	CONST_1	N6	C14	N5	C4	176.68	20.0	1	
PFA	CONST_2	O9	C14	N6	HN6	2.74	20.0	1	
PFA	CONST_3	HN6	N6	C10	C17	-178.80	20.0	1	
PFA	CONST_4	N6	C10	C17	H17C	178.22	20.0	1	
PFA	Var_1	C14	N5	C4	C5	166.72	0.0	0	
PFA	CONST_5	C14	N5	N3	C17	2.69	20.0	1	
PFA	CONST_6	N5	N3	C17	H17C	-179.93	20.0	1	
PFA	CONST_7	C5	C4	C3	HC3	177.25	20.0	1	
PFA	CONST_8	N5	C4	C5	HC5	-1.34	20.0	1	
PFA	CONST_9	HC5	C5	C6	C7	1.06	20.0	1	
PFA	CONST_10	C7	C6	C1	C2	-178.31	20.0	1	
PFA	Var_2	C5	C6	C7	HC71	-21.97	0.0	0	
PFA	CONST_11	HC3	C3	C2	C19	1.39	20.0	1	
PFA	CONST_12	C19	C2	C1	O20	2.88	20.0	1	
PFA	Var_3	C3	C2	C19	H191	20.55	0.0	0	
PFA	Var_4	C6	C1	O20	C21	86.85	0.0	0	
PFA	Var_5	C1	O20	C21	C31	8.55	0.0	0	
PFA	CONST_13	C31	C21	C22	H22C	179.72	20.0	1	
PFA	CONST_14	O20	C21	C31	H31C	-0.13	20.0	1	
PFA	CONST_15	H31C	C31	C29	H29C	-0.23	20.0	1	
PFA	CONST_16	H22C	C22	C24	C25	0.03	20.0	1	
PFA	CONST_17	C25	C24	C26	C29	-179.92	20.0	1	
PFA	Var_6	C22	C24	C25	H25C	179.96	0.0	0	
PFA	Var_7	H25C	C25	C8	HC81	-175.81	0.0	0	
PFA	Var_8	H25C	C25	C9	HC91	175.80	0.0	0	
PFA	Var_9	C29	C26	O27	H27O	-0.06	0.0	0	
PFA	CONST_18	C24	C26	C29	H29C	179.83	20.0	1	
#
#
loop_
_chem_comp_plane_atom.comp_id
_chem_comp_plane_atom.plane_id
_chem_comp_plane_atom.atom_id
_chem_comp_plane_atom.dist_esd
PFA	plan-1	C10	0.020	
PFA	plan-1	N5	0.020	
PFA	plan-1	N3	0.020	
PFA	plan-1	C17	0.020	
PFA	plan-2	C5	0.020	
PFA	plan-2	C6	0.020	
PFA	plan-2	C1	0.020	
PFA	plan-2	O20	0.020	
PFA	plan-3	C3	0.020	
PFA	plan-3	C2	0.020	
PFA	plan-3	C1	0.020	
PFA	plan-3	O20	0.020	
PFA	plan-4	C14	0.020	
PFA	plan-4	N6	0.020	
PFA	plan-4	C10	0.020	
PFA	plan-4	O8	0.020	
PFA	plan-4	C17	0.020	
PFA	plan-5	N5	0.020	
PFA	plan-5	C4	0.020	
PFA	plan-5	C5	0.020	
PFA	plan-5	C6	0.020	
PFA	plan-5	C7	0.020	
PFA	plan-5	C3	0.020	
PFA	plan-5	C2	0.020	
PFA	plan-6	O20	0.020	
PFA	plan-6	C21	0.020	
PFA	plan-6	C31	0.020	
PFA	plan-6	C22	0.020	
PFA	plan-6	C24	0.020	
PFA	plan-6	C25	0.020	
PFA	plan-6	C26	0.020	
PFA	plan-6	C29	0.020	
PFA	plan-6	O27	0.020	
#
