# Supplementary material for: High-throughput quantum-mechanics/molecular-mechanics (ONIOM) macromolecular crystallographic refinement with PHENIX/DivCon: the impact of mixed Hamiltonian methods on ligand and protein structure
Source: Acta Crystallogr D Struct Biol. 2018 Oct 29;74(Pt 11):1063–77. doi: 10.1107/S2059798318012913 (PMC6213575; doi:10.1107/S2059798318012913)
Supplement: Supplementary file 2 [file d-74-01063-sup2.gz › results_ONIOM/1NAV-H_refine_001.pdb]

REMARK Date 2017-01-11 Time 07:57:54 EST -0500 (1484139474.43 s)
REMARK PHENIX refinement
REMARK 
REMARK ****************** INPUT FILES AND LABELS ******************************
REMARK Reflections:
REMARK   file name      : 1NAV.sf
REMARK   labels         : ['r1navsf,wavelength_id=1,_refln.F_meas_au,_refln.F_meas_sigma_au']
REMARK R-free flags:
REMARK   file name      : 1NAV.sf
REMARK   label          : r1navsf,wavelength_id=1,_refln.status
REMARK   test_flag_value: 0
REMARK Model file name(s): 
REMARK   /scratch/oleg/2711251.gondor.quantumbioinc.com/1NAV-H.pdb
REMARK 
REMARK ******************** REFINEMENT SUMMARY: QUICK FACTS *******************
REMARK Start: r_work = 0.2373 r_free = 0.2416 bonds = 0.012 angles = 1.391
REMARK Final: r_work = 0.2073 r_free = 0.2526 bonds = 0.017 angles = 2.317
REMARK ************************************************************************
REMARK 
REMARK ****************** REFINEMENT STATISTICS STEP BY STEP ******************
REMARK leading digit, like 1_, means number of macro-cycle                     
REMARK 0    : statistics at the very beginning when nothing is done yet        
REMARK 1_bss: bulk solvent correction and/or (anisotropic) scaling             
REMARK 1_xyz: refinement of coordinates                                        
REMARK 1_adp: refinement of ADPs (Atomic Displacement Parameters)              
REMARK 1_occ: refinement of occupancies                                        
REMARK ------------------------------------------------------------------------
REMARK  stage       r-work r-free bonds angles b_min b_max b_ave n_water shift
REMARK       0    : 0.3718 0.3976 0.012  1.39  25.1 110.1  59.1  84      0.000
REMARK       1_bss: 0.2373 0.2416 0.012  1.39  27.3 112.3  61.3  84      0.000
REMARK 1_settarget: 0.2373 0.2416 0.012  1.39  27.3 112.3  61.3  84      0.000
REMARK       1_nqh: 0.2374 0.2411 0.012  1.39  27.3 112.3  61.3  84      0.007
REMARK    1_weight: 0.2374 0.2411 0.012  1.39  27.3 112.3  61.3  84      0.007
REMARK    1_checkH: 0.2378 0.2407 0.012  1.39  27.3 112.3  61.3  84      0.469
REMARK    1_xyzrec: 0.2249 0.2557 0.016  2.28  27.3 112.3  61.3  84      0.609
REMARK    1_checkH: 0.2250 0.2559 0.016  2.28  27.3 112.3  61.3  84      0.609
REMARK       1_adp: 0.2158 0.2595 0.016  2.28  32.2 115.2  62.2  84      0.609
REMARK   1_regHadp: 0.2153 0.2576 0.016  2.28  32.2 115.2  62.2  84      0.609
REMARK       1_occ: 0.2149 0.2585 0.016  2.28  32.2 115.2  62.2  84      0.609
REMARK       2_bss: 0.2150 0.2599 0.016  2.28  34.1 117.1  64.0  84      0.609
REMARK 2_settarget: 0.2150 0.2599 0.016  2.28  34.1 117.1  64.0  84      0.609
REMARK 2_updatecdl: 0.2150 0.2599 0.016  2.29  34.1 117.1  64.0  84      0.609
REMARK       2_nqh: 0.2150 0.2599 0.016  2.29  34.1 117.1  64.0  84      0.609
REMARK    2_weight: 0.2150 0.2599 0.016  2.29  34.1 117.1  64.0  84      0.609
REMARK    2_checkH: 0.2150 0.2599 0.016  2.29  34.1 117.1  64.0  84      0.609
REMARK    2_xyzrec: 0.2123 0.2567 0.016  2.22  34.1 117.1  64.0  84      0.624
REMARK    2_checkH: 0.2123 0.2567 0.016  2.22  34.1 117.1  64.0  84      0.624
REMARK       2_adp: 0.2105 0.2551 0.016  2.22  36.0 118.4  64.0  84      0.624
REMARK   2_regHadp: 0.2109 0.2550 0.016  2.22  36.0 118.4  64.0  84      0.624
REMARK       2_occ: 0.2110 0.2552 0.016  2.22  36.0 118.4  64.0  84      0.624
REMARK       3_bss: 0.2107 0.2553 0.016  2.22  35.9 118.2  63.9  84      0.624
REMARK 3_settarget: 0.2107 0.2553 0.016  2.22  35.9 118.2  63.9  84      0.624
REMARK 3_updatecdl: 0.2107 0.2553 0.016  2.22  35.9 118.2  63.9  84      0.624
REMARK       3_nqh: 0.2107 0.2553 0.016  2.22  35.9 118.2  63.9  84      0.624
REMARK    3_weight: 0.2107 0.2553 0.016  2.22  35.9 118.2  63.9  84      0.624
REMARK    3_checkH: 0.2107 0.2553 0.016  2.22  35.9 118.2  63.9  84      0.624
REMARK    3_xyzrec: 0.2078 0.2533 0.017  2.32  35.9 118.2  63.9  84      0.647
REMARK    3_checkH: 0.2078 0.2534 0.017  2.32  35.9 118.2  63.9  84      0.650
REMARK       3_adp: 0.2073 0.2532 0.017  2.32  35.9 118.6  63.9  84      0.650
REMARK   3_regHadp: 0.2074 0.2532 0.017  2.32  35.9 118.6  63.9  84      0.650
REMARK       3_occ: 0.2073 0.2529 0.017  2.32  35.9 118.6  63.9  84      0.650
REMARK         end: 0.2073 0.2526 0.017  2.32  35.7 118.4  63.7  84      0.650
REMARK ------------------------------------------------------------------------
REMARK MODEL CONTENT.
REMARK  ELEMENT        ATOM RECORD COUNT   OCCUPANCY SUM
REMARK        C                     1282         1280.45
REMARK       Cl                        2            2.00
REMARK        H                     2058         2057.00
REMARK        O                      363          363.00
REMARK        N                      333          330.91
REMARK        S                       17           17.00
REMARK      O1-                       43           43.00
REMARK    TOTAL                     4098         4093.37
REMARK -----------------------------------------------------------------------
REMARK r_free_flags.md5.hexdigest e29a33278bcb24f9cce5432848fbc13b
REMARK 
REMARK IF THIS FILE IS FOR PDB DEPOSITION: REMOVE ALL FROM THIS LINE UP.
REMARK   3
REMARK   3 REFINEMENT.
REMARK   3   PROGRAM     : PHENIX (1.11.1_2575: ???)
REMARK   3   AUTHORS     : Adams,Afonine,Bunkoczi,Burnley,Chen,Dar,Davis,
REMARK   3               : Draizen,Echols,Gildea,Gros,Grosse-Kunstleve,Headd,
REMARK   3               : Hintze,Hung,Ioerger,Liebschner,McCoy,McKee,Moriarty,
REMARK   3               : Oeffner,Poon,Read,Richardson,Richardson,Sacchettini,
REMARK   3               : Sauter,Sobolev,Storoni,Terwilliger,Williams,Zwart
REMARK   3
REMARK   3  REFINEMENT TARGET : ML
REMARK   3  
REMARK   3  DATA USED IN REFINEMENT.
REMARK   3   RESOLUTION RANGE HIGH (ANGSTROMS) : 2.480   
REMARK   3   RESOLUTION RANGE LOW  (ANGSTROMS) : 19.750  
REMARK   3   MIN(FOBS/SIGMA_FOBS)              : 1.33  
REMARK   3   COMPLETENESS FOR RANGE        (%) : 98.06 
REMARK   3   NUMBER OF REFLECTIONS             : 17057     
REMARK   3   NUMBER OF REFLECTIONS (NON-ANOMALOUS) : 17057     
REMARK   3  
REMARK   3  FIT TO DATA USED IN REFINEMENT.
REMARK   3   R VALUE     (WORKING + TEST SET) : 0.2096
REMARK   3   R VALUE            (WORKING SET) : 0.2073
REMARK   3   FREE R VALUE                     : 0.2526
REMARK   3   FREE R VALUE TEST SET SIZE   (%) : 5.05  
REMARK   3   FREE R VALUE TEST SET COUNT      : 861       
REMARK   3  
REMARK   3  FIT TO DATA USED IN REFINEMENT (IN BINS).
REMARK   3   BIN  RESOLUTION RANGE  COMPL.    NWORK NFREE   RWORK  RFREE  CCWORK CCFREE
REMARK   3     1 19.7510 -  4.4914    0.98     2869   153  0.1718 0.2141   0.939  0.902
REMARK   3     2  4.4914 -  3.5718    0.99     2750   146  0.1831 0.2182   0.924  0.889
REMARK   3     3  3.5718 -  3.1223    1.00     2733   126  0.2385 0.2860   0.871  0.833
REMARK   3     4  3.1223 -  2.8378    1.00     2712   142  0.2679 0.3050   0.835  0.806
REMARK   3     5  2.8378 -  2.6349    1.00     2668   160  0.2733 0.3558   0.834  0.728
REMARK   3     6  2.6349 -  2.4798    0.92     2464   134  0.2757 0.3281   0.825  0.775
REMARK   3  
REMARK   3  BULK SOLVENT MODELLING.
REMARK   3   METHOD USED        : FLAT BULK SOLVENT MODEL
REMARK   3   SOLVENT RADIUS     : 1.11    
REMARK   3   SHRINKAGE RADIUS   : 0.90    
REMARK   3   GRID STEP FACTOR   : 4.00    
REMARK   3  
REMARK   3  ERROR ESTIMATES.
REMARK   3   COORDINATE ERROR (MAXIMUM-LIKELIHOOD BASED)     : 0.29    
REMARK   3   PHASE ERROR (DEGREES, MAXIMUM-LIKELIHOOD BASED) : 26.77   
REMARK   3  
REMARK   3  STRUCTURE FACTORS CALCULATION ALGORITHM : FFT
REMARK   3  
REMARK   3  RESTRAINTS LIBRARY
REMARK   3    GEOSTD + MON.LIB. + CDL v1.2
REMARK   3  
REMARK   3  DEVIATIONS FROM IDEAL VALUES.
REMARK   3                 RMSD     MAX  COUNT
REMARK   3   BOND      :  0.017   0.294   2052
REMARK   3   ANGLE     :  2.317  23.272   2777
REMARK   3   CHIRALITY :  0.123   0.377    314
REMARK   3   PLANARITY :  0.025   0.247    357
REMARK   3   DIHEDRAL  : 18.708 178.833   1244
REMARK   3   MIN NONBONDED DISTANCE : 2.612 
REMARK   3  
REMARK   3  MOLPROBITY STATISTICS.
REMARK   3   ALL-ATOM CLASHSCORE : 1.26
REMARK   3   RAMACHANDRAN PLOT:
REMARK   3     OUTLIERS : 0.40  %
REMARK   3     ALLOWED  : 5.67  %
REMARK   3     FAVORED  : 93.93 %
REMARK   3   ROTAMER OUTLIERS : 3.24 %
REMARK   3   CBETA DEVIATIONS : 0
REMARK   3   PEPTIDE PLANE:
REMARK   3     CIS-PROLINE     : 0
REMARK   3     CIS-GENERAL     : 0
REMARK   3     TWISTED PROLINE : 0
REMARK   3     TWISTED GENERAL : 0
REMARK   3  
REMARK   3  ATOMIC DISPLACEMENT PARAMETERS.
REMARK   3   WILSON B : 54.18
REMARK   3   RMS(B_ISO_OR_EQUIVALENT_BONDED) : 5.26
REMARK   3   ATOMS          NUMBER OF ATOMS
REMARK   3                    ISO.  ANISO. 
REMARK   3    ALL         :   4098       0
REMARK   3    ALL (NO H)  :   2040       0
REMARK   3    SOLVENT     :     28       0
REMARK   3    NON-SOLVENT :   2012       0
REMARK   3    HYDROGENS   :   2058       0
REMARK   3
REMARK   3
REMARK   3   OTHER REFINEMENT REMARKS:
REMARK   3   XRAY REFINEMENT USING QUANTUM MECHANICAL FUNCTIONAL
REMARK   3   PROGRAM      :QuantumBio DivCon 6 build-7.1.1-b4015.17
REMARK   3   AUTHORS      :BORBULEVYCH O.Y., PLUMLEY J., 
REMARK   3                :MARTIN, R.I., WESTERHOFF L.M. 
REMARK   3
REMARK   3   REFERENCE     :BORBULEVYCH O.Y., PLUMLEY J.A.,
REMARK   3                 :MARTIN, R.I., MERZ, K.M.,  WESTERHOFF L.M.
REMARK   3                 :ACTA CRYSTLLOGRAPHICA SECTION D, 2014, 
REMARK   3                 :V. D70, pp. 1233-1247
REMARK   3   QM METHOD(HAMILTONIAN): PM6 AMBERFF14
REMARK   3   REGION QM REFINEMENT: 
REMARK   3      MAIN/BUFFER QM REGION RADII (A): 3.0 / 0.0
REMARK   3      LIGAND / STRAIN ENERGY: IH5_A_600 / 7.37 KCAL/MOLE
REMARK   3
HELIX    1   1 GLU A  148  LEU A  154  1               Generated by MOE    7
HELIX    2   2 GLU A  164  ARG A  176  1               Generated by MOE   13
HELIX    3   3 LEU A  212  LYS A  234  1               Generated by MOE   23
HELIX    4   4 PRO A  237  SER A  240  1               Generated by MOE    4
HELIX    5   5 CYS A  244  VAL A  265  1               Generated by MOE   22
HELIX    6   6 ARG A  284  ASN A  289  1               Generated by MOE    6
HELIX    7   7 VAL A  294  LEU A  306  1               Generated by MOE   13
HELIX    8   8 ASP A  313  LEU A  324  1               Generated by MOE   12
HELIX    9   9 VAL A  335  ARG A  356  1               Generated by MOE   22
HELIX   10  10 PHE A  363  GLU A  391  1               Generated by MOE   29
HELIX   11  11 THR A  394  LEU A  396  5               Generated by MOE    3
HELIX   12  12 PRO A  399  PHE A  405  1               Generated by MOE    7
SHEET    1       THR A 273  LEU A 276                  Generated by MOE
SHEET    2       MET A 280  MET A 280                  Generated by MOE
SHEET    3       ALA A 281  ALA A 281                  Generated by MOE
SHEET    4       VAL A 282  LYS A 283                  Generated by MOE
CRYST1  109.319  109.319  134.652  90.00  90.00 120.00 P 65 2 2
SCALE1      0.009148  0.005281  0.000000        0.00000
SCALE2      0.000000  0.010563  0.000000        0.00000
SCALE3      0.000000  0.000000  0.007427        0.00000
ATOM      1  N   HIS A 146      51.741 -13.296  49.348  1.00 95.55           N
ATOM      2  CA  HIS A 146      51.199 -13.870  48.101  1.00 94.96           C
ATOM      3  C   HIS A 146      49.679 -13.742  48.078  1.00 93.15           C
ATOM      4  O   HIS A 146      49.168 -12.634  48.230  1.00 95.15           O
ATOM      5  CB  HIS A 146      51.688 -15.319  47.905  1.00 99.61           C
ATOM      6  CG  HIS A 146      53.159 -15.389  47.639  1.00111.54           C
ATOM      7  ND1 HIS A 146      53.805 -14.798  46.544  1.00113.07           N
ATOM      8  CD2 HIS A 146      54.084 -16.006  48.436  1.00112.63           C
ATOM      9  CE1 HIS A 146      55.113 -15.078  46.708  1.00110.82           C
ATOM     10  NE2 HIS A 146      55.312 -15.796  47.832  1.00114.93           N
ATOM     11  H1  HIS A 146      51.338 -12.376  49.480  1.00114.70           H
ATOM     12  H2  HIS A 146      52.742 -13.192  49.253  1.00114.70           H
ATOM     13  HA  HIS A 146      51.566 -13.268  47.266  1.00113.99           H
ATOM     14  HB2 HIS A 146      51.205 -15.766  47.035  1.00119.57           H
ATOM     15  HB3 HIS A 146      51.444 -15.908  48.792  1.00119.57           H
ATOM     16  HD2 HIS A 146      53.892 -16.519  49.369  1.00135.20           H
ATOM     17  HE1 HIS A 146      55.899 -14.754  46.040  1.00133.02           H
ATOM     18  HE2 HIS A 146      56.208 -16.103  48.185  1.00137.95           H
ATOM     19  N   MET A 147      48.983 -14.869  47.879  1.00 83.85           N
ATOM     20  CA  MET A 147      47.539 -15.029  47.858  1.00 76.46           C
ATOM     21  C   MET A 147      46.852 -14.254  46.746  1.00 74.53           C
ATOM     22  O   MET A 147      45.638 -14.057  46.753  1.00 71.33           O
ATOM     23  CB  MET A 147      46.942 -14.812  49.246  1.00 73.05           C
ATOM     24  CG  MET A 147      47.553 -15.785  50.250  1.00 80.08           C
ATOM     25  SD  MET A 147      47.307 -17.546  49.816  1.00 82.35           S
ATOM     26  CE  MET A 147      49.002 -18.183  49.708  1.00 80.30           C
ATOM     27  H   MET A 147      49.512 -15.716  47.734  1.00100.66           H
ATOM     28  HA  MET A 147      47.359 -16.070  47.600  1.00 91.79           H
ATOM     29  HB2 MET A 147      47.130 -13.791  49.576  1.00 87.70           H
ATOM     30  HB3 MET A 147      45.866 -14.989  49.207  1.00 87.70           H
ATOM     31  HG2 MET A 147      48.619 -15.574  50.355  1.00 96.13           H
ATOM     32  HG3 MET A 147      47.085 -15.600  51.218  1.00 96.13           H
ATOM     33  HE1 MET A 147      48.961 -19.266  49.582  1.00 96.39           H
ATOM     34  HE2 MET A 147      49.517 -17.735  48.858  1.00 96.39           H
ATOM     35  HE3 MET A 147      49.539 -17.950  50.627  1.00 96.39           H
ATOM     36  N   GLU A 148      47.629 -13.866  45.745  1.00 72.51           N
ATOM     37  CA  GLU A 148      47.160 -12.925  44.762  1.00 73.48           C
ATOM     38  C   GLU A 148      46.045 -13.498  43.910  1.00 62.14           C
ATOM     39  O   GLU A 148      45.081 -12.798  43.648  1.00 61.69           O
ATOM     40  CB  GLU A 148      48.353 -12.348  43.989  1.00 81.36           C
ATOM     41  CG  GLU A 148      49.227 -13.386  43.269  1.00 88.26           C
ATOM     42  CD  GLU A 148      50.357 -12.706  42.495  1.00 97.12           C
ATOM     43  OE1 GLU A 148      50.033 -11.880  41.600  1.00 90.77           O
ATOM     44  OE2 GLU A 148      51.522 -13.030  42.838  1.00105.38           O1-
ATOM     45  H   GLU A 148      48.618 -14.068  45.766  1.00 87.05           H
ATOM     46  HA  GLU A 148      46.733 -12.092  45.319  1.00 88.22           H
ATOM     47  HB2 GLU A 148      47.974 -11.632  43.260  1.00 97.67           H
ATOM     48  HB3 GLU A 148      48.987 -11.811  44.698  1.00 97.67           H
ATOM     49  HG2 GLU A 148      49.636 -14.102  43.986  1.00105.95           H
ATOM     50  HG3 GLU A 148      48.592 -13.894  42.543  1.00105.95           H
ATOM     51  N   GLU A 149      46.115 -14.761  43.489  1.00 71.64           N
ATOM     52  CA  GLU A 149      45.040 -15.364  42.680  1.00 71.68           C
ATOM     53  C   GLU A 149      43.716 -15.489  43.461  1.00 67.60           C
ATOM     54  O   GLU A 149      42.643 -15.252  42.892  1.00 63.72           O
ATOM     55  CB  GLU A 149      45.462 -16.741  42.199  1.00 63.69           C
ATOM     56  CG  GLU A 149      46.745 -16.707  41.344  1.00 66.95           C
ATOM     57  CD  GLU A 149      46.632 -16.047  39.960  1.00 76.70           C
ATOM     58  OE1 GLU A 149      45.497 -15.828  39.465  1.00 73.67           O
ATOM     59  OE2 GLU A 149      47.733 -15.774  39.418  1.00 79.28           O1-
ATOM     60  H   GLU A 149      46.939 -15.311  43.679  1.00 86.00           H
ATOM     61  HA  GLU A 149      44.867 -14.727  41.811  1.00 86.06           H
ATOM     62  HB2 GLU A 149      45.633 -17.381  43.066  1.00 76.46           H
ATOM     63  HB3 GLU A 149      44.648 -17.168  41.615  1.00 76.46           H
ATOM     64  HG2 GLU A 149      47.581 -16.280  41.894  1.00 80.38           H
ATOM     65  HG3 GLU A 149      47.066 -17.735  41.174  1.00 80.38           H
ATOM     66  N   MET A 150      43.808 -15.830  44.763  1.00 59.73           N
ATOM     67  CA  MET A 150      42.653 -15.910  45.645  1.00 65.47           C
ATOM     68  C   MET A 150      42.011 -14.547  45.802  1.00 63.51           C
ATOM     69  O   MET A 150      40.808 -14.404  45.584  1.00 64.21           O
ATOM     70  CB  MET A 150      43.002 -16.506  47.024  1.00 60.92           C
ATOM     71  CG  MET A 150      43.280 -18.003  46.886  1.00 69.11           C
ATOM     72  SD  MET A 150      43.046 -19.022  48.372  1.00 63.87           S
ATOM     73  CE  MET A 150      44.556 -18.542  49.200  1.00 77.21           C
ATOM     74  H   MET A 150      44.720 -15.965  45.170  1.00 71.71           H
ATOM     75  HA  MET A 150      41.927 -16.573  45.171  1.00 78.60           H
ATOM     76  HB2 MET A 150      43.866 -16.012  47.463  1.00 73.14           H
ATOM     77  HB3 MET A 150      42.149 -16.369  47.688  1.00 73.14           H
ATOM     78  HG2 MET A 150      42.625 -18.412  46.118  1.00 82.97           H
ATOM     79  HG3 MET A 150      44.307 -18.118  46.537  1.00 82.97           H
ATOM     80  HE1 MET A 150      44.584 -18.980  50.200  1.00 92.69           H
ATOM     81  HE2 MET A 150      45.401 -18.914  48.619  1.00 92.69           H
ATOM     82  HE3 MET A 150      44.613 -17.455  49.276  1.00 92.69           H
ATOM     83  N   ILE A 151      42.821 -13.553  46.166  1.00 63.87           N
ATOM     84  CA  ILE A 151      42.363 -12.182  46.341  1.00 63.91           C
ATOM     85  C   ILE A 151      41.663 -11.727  45.075  1.00 61.04           C
ATOM     86  O   ILE A 151      40.486 -11.339  45.097  1.00 62.49           O
ATOM     87  CB  ILE A 151      43.542 -11.303  46.724  1.00 59.66           C
ATOM     88  CG1 ILE A 151      44.048 -11.656  48.133  1.00 64.22           C
ATOM     89  CG2 ILE A 151      43.139  -9.836  46.649  1.00 55.11           C
ATOM     90  CD1 ILE A 151      45.528 -11.282  48.352  1.00 70.60           C
ATOM     91  H   ILE A 151      43.810 -13.736  46.267  1.00 76.69           H
ATOM     92  HA  ILE A 151      41.644 -12.157  47.157  1.00 76.73           H
ATOM     93  HB  ILE A 151      44.331 -11.480  45.994  1.00 71.63           H
ATOM     94 HG12 ILE A 151      43.425 -11.165  48.883  1.00 77.10           H
ATOM     95 HG13 ILE A 151      43.965 -12.728  48.305  1.00 77.10           H
ATOM     96 HG21 ILE A 151      43.929  -9.215  47.068  1.00 66.17           H
ATOM     97 HG22 ILE A 151      42.989  -9.546  45.609  1.00 66.17           H
ATOM     98 HG23 ILE A 151      42.211  -9.667  47.199  1.00 66.17           H
ATOM     99 HD11 ILE A 151      45.867 -11.690  49.304  1.00 84.75           H
ATOM    100 HD12 ILE A 151      46.158 -11.677  47.559  1.00 84.75           H
ATOM    101 HD13 ILE A 151      45.640 -10.199  48.378  1.00 84.75           H
ATOM    102  N   ARG A 152      42.357 -11.929  43.963  1.00 50.48           N
ATOM    103  CA  ARG A 152      41.762 -11.680  42.668  1.00 67.95           C
ATOM    104  C   ARG A 152      40.368 -12.326  42.486  1.00 63.48           C
ATOM    105  O   ARG A 152      39.403 -11.598  42.214  1.00 60.98           O
ATOM    106  CB  ARG A 152      42.775 -11.957  41.549  1.00 62.99           C
ATOM    107  CG  ARG A 152      42.271 -11.580  40.189  1.00 61.24           C
ATOM    108  CD  ARG A 152      43.408 -11.836  39.210  1.00 75.35           C
ATOM    109  NE  ARG A 152      43.089 -11.393  37.843  1.00 79.90           N
ATOM    110  CZ  ARG A 152      43.942 -11.610  36.827  1.00 88.56           C
ATOM    111  NH1 ARG A 152      45.000 -12.435  36.983  1.00 91.02           N
ATOM    112  NH2 ARG A 152      43.737 -10.989  35.661  1.00 85.50           N1+
ATOM    113  H   ARG A 152      43.306 -12.272  44.014  1.00 60.62           H
ATOM    114  HA  ARG A 152      41.576 -10.606  42.636  1.00 81.57           H
ATOM    115  HB2 ARG A 152      43.670 -11.361  41.735  1.00 75.63           H
ATOM    116  HB3 ARG A 152      43.060 -13.009  41.567  1.00 75.63           H
ATOM    117  HG2 ARG A 152      41.415 -12.205  39.937  1.00 73.53           H
ATOM    118  HG3 ARG A 152      41.991 -10.529  40.155  1.00 73.53           H
ATOM    119  HD2 ARG A 152      44.347 -11.391  39.548  1.00 90.46           H
ATOM    120  HD3 ARG A 152      43.543 -12.922  39.188  1.00 90.46           H
ATOM    121  HE  ARG A 152      42.323 -10.747  37.716  1.00 95.92           H
ATOM    122 HH11 ARG A 152      45.148 -12.907  37.867  1.00109.26           H
ATOM    123 HH12 ARG A 152      45.646 -12.594  36.227  1.00109.26           H
ATOM    124 HH21 ARG A 152      42.942 -10.374  35.556  1.00102.64           H
ATOM    125 HH22 ARG A 152      44.368 -11.131  34.886  1.00102.64           H
ATOM    126  N   SER A 153      40.210 -13.653  42.660  1.00 65.64           N
ATOM    127  CA  SER A 153      38.878 -14.295  42.450  1.00 69.50           C
ATOM    128  C   SER A 153      37.827 -13.961  43.522  1.00 57.18           C
ATOM    129  O   SER A 153      36.646 -13.992  43.231  1.00 61.21           O
ATOM    130  CB  SER A 153      38.999 -15.805  42.330  1.00 68.78           C
ATOM    131  OG  SER A 153      39.533 -16.234  43.553  1.00 71.01           O
ATOM    132  H   SER A 153      41.009 -14.234  42.879  1.00 78.80           H
ATOM    133  HA  SER A 153      38.486 -13.939  41.497  1.00 83.44           H
ATOM    134  HB2 SER A 153      38.028 -16.260  42.144  1.00 82.57           H
ATOM    135  HB3 SER A 153      39.665 -16.063  41.509  1.00 82.57           H
ATOM    136  HG  SER A 153      40.011 -15.493  43.942  1.00 85.25           H
ATOM    137  N   LEU A 154      38.245 -13.629  44.732  1.00 58.46           N
ATOM    138  CA  LEU A 154      37.398 -13.085  45.798  1.00 69.48           C
ATOM    139  C   LEU A 154      36.838 -11.685  45.575  1.00 72.95           C
ATOM    140  O   LEU A 154      35.890 -11.352  46.282  1.00 76.91           O
ATOM    141  CB  LEU A 154      38.182 -13.097  47.132  1.00 67.15           C
ATOM    142  CG  LEU A 154      38.241 -14.496  47.782  1.00 67.07           C
ATOM    143  CD1 LEU A 154      39.218 -14.473  48.969  1.00 62.02           C
ATOM    144  CD2 LEU A 154      36.829 -14.927  48.238  1.00 64.20           C
ATOM    145  H   LEU A 154      39.242 -13.617  44.898  1.00 70.19           H
ATOM    146  HA  LEU A 154      36.529 -13.733  45.878  1.00 83.41           H
ATOM    147  HB2 LEU A 154      39.199 -12.757  46.942  1.00 80.61           H
ATOM    148  HB3 LEU A 154      37.737 -12.394  47.836  1.00 80.61           H
ATOM    149  HG  LEU A 154      38.596 -15.211  47.041  1.00 80.52           H
ATOM    150 HD11 LEU A 154      39.264 -15.460  49.428  1.00 74.46           H
ATOM    151 HD12 LEU A 154      40.215 -14.203  48.623  1.00 74.46           H
ATOM    152 HD13 LEU A 154      38.892 -13.747  49.714  1.00 74.46           H
ATOM    153 HD21 LEU A 154      36.901 -15.828  48.847  1.00 77.07           H
ATOM    154 HD22 LEU A 154      36.365 -14.139  48.832  1.00 77.07           H
ATOM    155 HD23 LEU A 154      36.198 -15.147  47.378  1.00 77.07           H
ATOM    156  N   GLN A 155      37.425 -10.847  44.696  1.00 75.51           N
ATOM    157  CA  GLN A 155      36.947  -9.489  44.436  1.00 69.54           C
ATOM    158  C   GLN A 155      35.573  -9.590  43.792  1.00 72.19           C
ATOM    159  O   GLN A 155      35.399 -10.385  42.868  1.00 66.24           O
ATOM    160  CB  GLN A 155      37.943  -8.752  43.517  1.00 69.03           C
ATOM    161  CG  GLN A 155      38.457  -7.417  44.059  1.00 71.26           C
ATOM    162  CD  GLN A 155      39.130  -7.492  45.413  1.00 74.52           C
ATOM    163  OE1 GLN A 155      39.693  -8.514  45.793  1.00 84.73           O
ATOM    164  NE2 GLN A 155      39.069  -6.409  46.182  1.00 77.10           N
ATOM    165  H   GLN A 155      38.243 -11.158  44.188  1.00 90.66           H
ATOM    166  HA  GLN A 155      36.862  -8.944  45.377  1.00 83.48           H
ATOM    167  HB2 GLN A 155      38.811  -9.376  43.309  1.00 82.87           H
ATOM    168  HB3 GLN A 155      37.445  -8.554  42.573  1.00 82.87           H
ATOM    169  HG2 GLN A 155      39.208  -7.060  43.354  1.00 85.55           H
ATOM    170  HG3 GLN A 155      37.634  -6.702  44.095  1.00 85.55           H
ATOM    171 HE21 GLN A 155      38.605  -5.575  45.852  1.00 92.56           H
ATOM    172 HE22 GLN A 155      39.502  -6.433  47.093  1.00 92.56           H
ATOM    173  N   GLN A 156      34.620  -8.754  44.251  1.00 75.74           N
ATOM    174  CA  GLN A 156      33.325  -8.611  43.591  1.00 70.44           C
ATOM    175  C   GLN A 156      33.459  -7.773  42.306  1.00 72.94           C
ATOM    176  O   GLN A 156      34.157  -6.759  42.281  1.00 73.52           O
ATOM    177  CB  GLN A 156      32.280  -8.002  44.549  1.00 75.71           C
ATOM    178  CG  GLN A 156      31.737  -8.898  45.693  1.00 79.74           C
ATOM    179  CD  GLN A 156      31.014 -10.221  45.278  1.00 86.38           C
ATOM    180  OE1 GLN A 156      30.565 -10.419  44.143  1.00 78.81           O
ATOM    181  NE2 GLN A 156      30.857 -11.146  46.234  1.00 79.44           N
ATOM    182  H   GLN A 156      34.845  -8.103  44.990  1.00 90.92           H
ATOM    183  HA  GLN A 156      32.971  -9.603  43.310  1.00 84.56           H
ATOM    184  HB2 GLN A 156      32.726  -7.119  45.008  1.00 90.88           H
ATOM    185  HB3 GLN A 156      31.425  -7.670  43.957  1.00 90.88           H
ATOM    186  HG2 GLN A 156      32.549  -9.129  46.383  1.00 95.73           H
ATOM    187  HG3 GLN A 156      31.014  -8.293  46.245  1.00 95.73           H
ATOM    188 HE21 GLN A 156      31.241 -10.994  47.156  1.00 95.37           H
ATOM    189 HE22 GLN A 156      30.358 -11.994  46.013  1.00 95.37           H
ATOM    190  N   ARG A 157      32.781  -8.199  41.238  1.00 69.04           N
ATOM    191  CA  ARG A 157      32.883  -7.606  39.909  1.00 63.63           C
ATOM    192  C   ARG A 157      31.502  -7.170  39.418  1.00 65.42           C
ATOM    193  O   ARG A 157      31.066  -7.667  38.374  1.00 62.42           O
ATOM    194  CB  ARG A 157      33.526  -8.562  38.881  1.00 63.05           C
ATOM    195  CG  ARG A 157      34.852  -9.203  39.255  1.00 64.80           C
ATOM    196  CD  ARG A 157      35.900  -8.273  39.826  1.00 65.53           C
ATOM    197  NE  ARG A 157      37.216  -8.925  39.755  1.00 67.53           N
ATOM    198  CZ  ARG A 157      38.356  -8.332  40.111  1.00 75.77           C
ATOM    199  NH1 ARG A 157      38.381  -7.039  40.456  1.00 77.95           N
ATOM    200  NH2 ARG A 157      39.476  -9.040  40.115  1.00 69.58           N1+
ATOM    201  H   ARG A 157      32.193  -9.014  41.342  1.00 82.89           H
ATOM    202  HA  ARG A 157      33.504  -6.714  39.970  1.00 76.39           H
ATOM    203  HB2 ARG A 157      32.837  -9.386  38.698  1.00 75.70           H
ATOM    204  HB3 ARG A 157      33.654  -8.049  37.930  1.00 75.70           H
ATOM    205  HG2 ARG A 157      34.654  -9.958  40.016  1.00 77.80           H
ATOM    206  HG3 ARG A 157      35.249  -9.699  38.367  1.00 77.80           H
ATOM    207  HD2 ARG A 157      35.908  -7.364  39.227  1.00 78.67           H
ATOM    208  HD3 ARG A 157      35.681  -8.020  40.860  1.00 78.67           H
ATOM    209  HE  ARG A 157      37.240  -9.904  39.522  1.00 81.07           H
ATOM    210 HH11 ARG A 157      37.527  -6.501  40.449  1.00 93.58           H
ATOM    211 HH12 ARG A 157      39.250  -6.596  40.724  1.00 93.58           H
ATOM    212 HH21 ARG A 157      39.452 -10.014  39.863  1.00 83.53           H
ATOM    213 HH22 ARG A 157      40.346  -8.597  40.391  1.00 83.53           H
ATOM    214  N   PRO A 158      30.818  -6.243  40.128  1.00 62.54           N
ATOM    215  CA  PRO A 158      29.545  -5.714  39.661  1.00 60.44           C
ATOM    216  C   PRO A 158      29.605  -5.321  38.186  1.00 70.29           C
ATOM    217  O   PRO A 158      30.530  -4.641  37.745  1.00 74.79           O
ATOM    218  CB  PRO A 158      29.321  -4.442  40.476  1.00 64.60           C
ATOM    219  CG  PRO A 158      30.206  -4.554  41.707  1.00 66.08           C
ATOM    220  CD  PRO A 158      31.325  -5.485  41.271  1.00 65.98           C
ATOM    221  HA  PRO A 158      28.736  -6.410  39.874  1.00 72.57           H
ATOM    222  HB2 PRO A 158      29.710  -3.602  39.903  1.00 77.56           H
ATOM    223  HB3 PRO A 158      28.278  -4.241  40.709  1.00 77.56           H
ATOM    224  HG2 PRO A 158      30.613  -3.586  41.993  1.00 79.33           H
ATOM    225  HG3 PRO A 158      29.640  -4.985  42.534  1.00 79.33           H
ATOM    226  HD2 PRO A 158      32.175  -4.876  40.969  1.00 79.21           H
ATOM    227  HD3 PRO A 158      31.555  -6.125  42.118  1.00 79.21           H
ATOM    228  N   GLU A 159      28.590  -5.689  37.437  1.00 69.13           N
ATOM    229  CA  GLU A 159      28.349  -5.125  36.128  1.00 73.10           C
ATOM    230  C   GLU A 159      27.705  -3.740  36.293  1.00 74.42           C
ATOM    231  O   GLU A 159      27.368  -3.327  37.416  1.00 72.19           O
ATOM    232  CB  GLU A 159      27.453  -6.107  35.383  1.00 69.07           C
ATOM    233  CG  GLU A 159      28.244  -7.413  35.187  1.00 71.75           C
ATOM    234  CD  GLU A 159      28.797  -7.614  33.799  1.00 78.95           C
ATOM    235  OE1 GLU A 159      28.217  -7.008  32.867  1.00 73.41           O
ATOM    236  OE2 GLU A 159      29.738  -8.441  33.698  1.00 75.72           O1-
ATOM    237  H   GLU A 159      27.871  -6.270  37.835  1.00 82.99           H
ATOM    238  HA  GLU A 159      29.292  -5.036  35.588  1.00 87.76           H
ATOM    239  HB2 GLU A 159      26.559  -6.301  35.972  1.00 82.93           H
ATOM    240  HB3 GLU A 159      27.107  -5.678  34.447  1.00 82.93           H
ATOM    241  HG2 GLU A 159      29.056  -7.562  35.901  1.00 86.14           H
ATOM    242  HG3 GLU A 159      27.562  -8.241  35.376  1.00 86.14           H
ATOM    243  N   PRO A 160      27.536  -2.991  35.195  1.00 73.81           N
ATOM    244  CA  PRO A 160      26.883  -1.704  35.293  1.00 78.81           C
ATOM    245  C   PRO A 160      25.380  -1.856  35.548  1.00 80.80           C
ATOM    246  O   PRO A 160      24.698  -2.606  34.845  1.00 78.69           O
ATOM    247  CB  PRO A 160      27.143  -1.028  33.940  1.00 78.88           C
ATOM    248  CG  PRO A 160      28.241  -1.855  33.272  1.00 74.83           C
ATOM    249  CD  PRO A 160      28.051  -3.237  33.864  1.00 76.55           C
ATOM    250  HA  PRO A 160      27.389  -1.104  36.044  1.00 94.61           H
ATOM    251  HB2 PRO A 160      26.244  -1.106  33.343  1.00 94.69           H
ATOM    252  HB3 PRO A 160      27.417   0.021  34.027  1.00 94.69           H
ATOM    253  HG2 PRO A 160      28.138  -1.878  32.190  1.00 89.83           H
ATOM    254  HG3 PRO A 160      29.215  -1.450  33.544  1.00 89.83           H
ATOM    255  HD2 PRO A 160      27.319  -3.801  33.285  1.00 91.90           H
ATOM    256  HD3 PRO A 160      29.021  -3.731  33.884  1.00 91.90           H
ATOM    257  N   THR A 161      24.863  -1.060  36.494  1.00 81.02           N
ATOM    258  CA  THR A 161      23.435  -0.826  36.644  1.00 77.39           C
ATOM    259  C   THR A 161      22.898  -0.272  35.319  1.00 82.02           C
ATOM    260  O   THR A 161      23.680   0.274  34.553  1.00 90.08           O
ATOM    261  CB  THR A 161      23.170   0.146  37.811  1.00 82.00           C
ATOM    262  OG1 THR A 161      23.332   1.505  37.452  1.00 78.15           O
ATOM    263  CG2 THR A 161      24.064  -0.133  39.036  1.00 72.10           C
ATOM    264  H   THR A 161      25.486  -0.435  36.989  1.00 97.27           H
ATOM    265  HA  THR A 161      22.948  -1.771  36.875  1.00 92.91           H
ATOM    266  HB  THR A 161      22.126   0.012  38.098  1.00 98.44           H
ATOM    267  HG1 THR A 161      23.460   2.028  38.249  1.00 93.81           H
ATOM    268 HG21 THR A 161      23.767   0.510  39.863  1.00 86.56           H
ATOM    269 HG22 THR A 161      23.976  -1.176  39.334  1.00 86.56           H
ATOM    270 HG23 THR A 161      25.106   0.094  38.816  1.00 86.56           H
ATOM    271  N   PRO A 162      21.605  -0.334  34.974  1.00 92.70           N
ATOM    272  CA  PRO A 162      21.205   0.206  33.659  1.00 94.71           C
ATOM    273  C   PRO A 162      21.039   1.732  33.638  1.00 89.14           C
ATOM    274  O   PRO A 162      20.860   2.298  32.569  1.00 99.84           O
ATOM    275  CB  PRO A 162      19.946  -0.571  33.261  1.00 94.88           C
ATOM    276  CG  PRO A 162      20.177  -1.892  33.995  1.00 86.88           C
ATOM    277  CD  PRO A 162      20.680  -1.378  35.350  1.00 88.50           C
ATOM    278  HA  PRO A 162      21.936  -0.103  32.916  1.00113.69           H
ATOM    279  HB2 PRO A 162      19.072  -0.069  33.682  1.00113.89           H
ATOM    280  HB3 PRO A 162      19.838  -0.701  32.181  1.00113.89           H
ATOM    281  HG2 PRO A 162      19.260  -2.462  34.122  1.00104.30           H
ATOM    282  HG3 PRO A 162      20.933  -2.483  33.470  1.00104.30           H
ATOM    283  HD2 PRO A 162      19.878  -0.975  35.967  1.00106.24           H
ATOM    284  HD3 PRO A 162      21.196  -2.201  35.841  1.00106.24           H
ATOM    285  N   GLU A 163      21.199   2.357  34.808  1.00 82.99           N
ATOM    286  CA  GLU A 163      21.484   3.773  34.938  1.00 81.82           C
ATOM    287  C   GLU A 163      22.884   4.060  34.356  1.00 88.37           C
ATOM    288  O   GLU A 163      23.054   4.914  33.481  1.00 86.35           O
ATOM    289  CB  GLU A 163      21.475   4.101  36.431  1.00 86.76           C
ATOM    290  CG  GLU A 163      20.333   5.027  36.860  1.00 97.54           C
ATOM    291  CD  GLU A 163      20.710   6.046  37.958  1.00103.89           C
ATOM    292  OE1 GLU A 163      19.776   6.490  38.670  1.00106.21           O
ATOM    293  OE2 GLU A 163      21.914   6.360  38.088  1.00 97.34           O1-
ATOM    294  H   GLU A 163      21.479   1.798  35.611  1.00 99.63           H
ATOM    295  HA  GLU A 163      20.725   4.345  34.405  1.00 98.22           H
ATOM    296  HB2 GLU A 163      21.360   3.184  37.011  1.00104.15           H
ATOM    297  HB3 GLU A 163      22.442   4.511  36.715  1.00104.15           H
ATOM    298  HG2 GLU A 163      19.995   5.598  35.996  1.00117.08           H
ATOM    299  HG3 GLU A 163      19.463   4.446  37.171  1.00117.08           H
ATOM    300  N   GLU A 164      23.881   3.303  34.841  1.00 83.70           N
ATOM    301  CA  GLU A 164      25.243   3.299  34.346  1.00 81.24           C
ATOM    302  C   GLU A 164      25.361   2.838  32.896  1.00 80.97           C
ATOM    303  O   GLU A 164      26.162   3.424  32.175  1.00 80.24           O
ATOM    304  CB  GLU A 164      26.138   2.464  35.238  1.00 72.98           C
ATOM    305  CG  GLU A 164      26.285   3.051  36.650  1.00 73.29           C
ATOM    306  CD  GLU A 164      26.971   2.084  37.592  1.00 72.65           C
ATOM    307  OE1 GLU A 164      27.097   0.896  37.201  1.00 67.79           O
ATOM    308  OE2 GLU A 164      27.358   2.543  38.692  1.00 70.19           O1-
ATOM    309  H   GLU A 164      23.694   2.706  35.632  1.00100.47           H
ATOM    310  HA  GLU A 164      25.612   4.324  34.400  1.00 97.53           H
ATOM    311  HB2 GLU A 164      25.723   1.463  35.287  1.00 87.62           H
ATOM    312  HB3 GLU A 164      27.128   2.387  34.787  1.00 87.62           H
ATOM    313  HG2 GLU A 164      26.814   4.004  36.650  1.00 87.99           H
ATOM    314  HG3 GLU A 164      25.310   3.279  37.075  1.00 87.99           H
ATOM    315  N   TRP A 165      24.588   1.851  32.423  1.00 79.59           N
ATOM    316  CA  TRP A 165      24.583   1.567  30.989  1.00 79.87           C
ATOM    317  C   TRP A 165      24.047   2.749  30.184  1.00 82.01           C
ATOM    318  O   TRP A 165      24.448   2.920  29.051  1.00 78.31           O
ATOM    319  CB  TRP A 165      23.805   0.317  30.638  1.00 86.69           C
ATOM    320  CG  TRP A 165      24.486  -0.958  30.951  1.00 79.72           C
ATOM    321  CD1 TRP A 165      24.171  -1.803  31.949  1.00 81.00           C
ATOM    322  CD2 TRP A 165      25.635  -1.538  30.283  1.00 83.96           C
ATOM    323  NE1 TRP A 165      25.002  -2.900  31.907  1.00 82.62           N
ATOM    324  CE2 TRP A 165      25.934  -2.791  30.897  1.00 83.10           C
ATOM    325  CE3 TRP A 165      26.476  -1.114  29.234  1.00 80.63           C
ATOM    326  CZ2 TRP A 165      27.014  -3.591  30.497  1.00 75.92           C
ATOM    327  CZ3 TRP A 165      27.543  -1.921  28.805  1.00 74.45           C
ATOM    328  CH2 TRP A 165      27.819  -3.150  29.441  1.00 77.45           C
ATOM    329  H   TRP A 165      23.909   1.406  33.021  1.00 95.54           H
ATOM    330  HA  TRP A 165      25.607   1.387  30.677  1.00 95.88           H
ATOM    331  HB2 TRP A 165      22.822   0.359  31.098  1.00104.07           H
ATOM    332  HB3 TRP A 165      23.657   0.325  29.562  1.00104.07           H
ATOM    333  HD1 TRP A 165      23.379  -1.656  32.668  1.00 97.24           H
ATOM    334  HE1 TRP A 165      24.964  -3.635  32.598  1.00 99.18           H
ATOM    335  HE3 TRP A 165      26.281  -0.168  28.750  1.00 96.79           H
ATOM    336  HZ2 TRP A 165      27.211  -4.535  30.981  1.00 91.14           H
ATOM    337  HZ3 TRP A 165      28.154  -1.592  27.981  1.00 89.38           H
ATOM    338  HH2 TRP A 165      28.647  -3.759  29.110  1.00 92.97           H
ATOM    339  N   ASP A 166      23.151   3.563  30.739  1.00 87.76           N
ATOM    340  CA  ASP A 166      22.703   4.755  30.050  1.00 89.45           C
ATOM    341  C   ASP A 166      23.820   5.816  29.989  1.00 85.78           C
ATOM    342  O   ASP A 166      24.062   6.313  28.892  1.00 86.23           O
ATOM    343  CB  ASP A 166      21.347   5.201  30.559  1.00 87.52           C
ATOM    344  CG  ASP A 166      20.145   4.325  30.091  1.00 91.69           C
ATOM    345  OD1 ASP A 166      20.296   3.608  29.066  1.00 88.08           O
ATOM    346  OD2 ASP A 166      19.088   4.398  30.768  1.00 88.64           O1-
ATOM    347  H   ASP A 166      22.829   3.401  31.682  1.00105.35           H
ATOM    348  HA  ASP A 166      22.552   4.452  29.013  1.00107.37           H
ATOM    349  HB2 ASP A 166      21.340   5.353  31.639  1.00105.06           H
ATOM    350  HB3 ASP A 166      21.145   6.185  30.135  1.00105.06           H
ATOM    351  N   LEU A 167      24.553   6.120  31.083  1.00 82.78           N
ATOM    352  CA  LEU A 167      25.768   6.933  30.982  1.00 79.12           C
ATOM    353  C   LEU A 167      26.733   6.412  29.942  1.00 74.25           C
ATOM    354  O   LEU A 167      27.207   7.199  29.132  1.00 75.76           O
ATOM    355  CB  LEU A 167      26.575   6.945  32.256  1.00 72.77           C
ATOM    356  CG  LEU A 167      25.883   7.625  33.412  1.00 79.23           C
ATOM    357  CD1 LEU A 167      26.987   7.721  34.496  1.00 74.86           C
ATOM    358  CD2 LEU A 167      25.313   8.991  32.980  1.00 80.92           C
ATOM    359  H   LEU A 167      24.322   5.702  31.975  1.00 99.37           H
ATOM    360  HA  LEU A 167      25.494   7.945  30.693  1.00 94.98           H
ATOM    361  HB2 LEU A 167      26.834   5.927  32.546  1.00 87.36           H
ATOM    362  HB3 LEU A 167      27.502   7.480  32.040  1.00 87.36           H
ATOM    363  HG  LEU A 167      25.074   6.979  33.755  1.00 95.12           H
ATOM    364 HD11 LEU A 167      26.591   8.233  35.368  1.00 89.87           H
ATOM    365 HD12 LEU A 167      27.300   6.722  34.799  1.00 89.87           H
ATOM    366 HD13 LEU A 167      27.856   8.275  34.135  1.00 89.87           H
ATOM    367 HD21 LEU A 167      25.034   9.570  33.861  1.00 97.14           H
ATOM    368 HD22 LEU A 167      26.051   9.547  32.400  1.00 97.14           H
ATOM    369 HD23 LEU A 167      24.414   8.849  32.378  1.00 97.14           H
ATOM    370  N   ILE A 168      27.004   5.114  29.999  1.00 66.79           N
ATOM    371  CA  ILE A 168      27.902   4.407  29.120  1.00 69.67           C
ATOM    372  C   ILE A 168      27.481   4.473  27.662  1.00 71.05           C
ATOM    373  O   ILE A 168      28.364   4.493  26.821  1.00 74.74           O
ATOM    374  CB  ILE A 168      28.125   2.960  29.616  1.00 67.23           C
ATOM    375  CG1 ILE A 168      28.884   2.938  30.963  1.00 72.93           C
ATOM    376  CG2 ILE A 168      28.854   2.084  28.596  1.00 63.02           C
ATOM    377  CD1 ILE A 168      28.750   1.637  31.763  1.00 72.86           C
ATOM    378  H   ILE A 168      26.552   4.573  30.722  1.00 80.19           H
ATOM    379  HA  ILE A 168      28.859   4.919  29.192  1.00 83.64           H
ATOM    380  HB  ILE A 168      27.139   2.530  29.761  1.00 80.72           H
ATOM    381 HG12 ILE A 168      29.940   3.118  30.774  1.00 87.55           H
ATOM    382 HG13 ILE A 168      28.546   3.751  31.602  1.00 87.55           H
ATOM    383 HG21 ILE A 168      29.077   1.107  29.021  1.00 75.66           H
ATOM    384 HG22 ILE A 168      28.237   1.942  27.709  1.00 75.66           H
ATOM    385 HG23 ILE A 168      29.779   2.566  28.308  1.00 75.66           H
ATOM    386 HD11 ILE A 168      29.171   1.781  32.756  1.00 87.47           H
ATOM    387 HD12 ILE A 168      27.704   1.358  31.863  1.00 87.47           H
ATOM    388 HD13 ILE A 168      29.284   0.831  31.266  1.00 87.47           H
ATOM    389  N   HIS A 169      26.197   4.480  27.310  1.00 75.55           N
ATOM    390  CA  HIS A 169      25.807   4.527  25.894  1.00 82.75           C
ATOM    391  C   HIS A 169      25.973   5.941  25.333  1.00 76.83           C
ATOM    392  O   HIS A 169      26.517   6.090  24.233  1.00 69.62           O
ATOM    393  CB  HIS A 169      24.407   3.908  25.650  1.00 80.78           C
ATOM    394  CG  HIS A 169      24.409   2.416  25.919  1.00 89.84           C
ATOM    395  ND1 HIS A 169      23.484   1.731  26.728  1.00 85.48           N
ATOM    396  CD2 HIS A 169      25.393   1.545  25.509  1.00 83.51           C
ATOM    397  CE1 HIS A 169      23.995   0.494  26.855  1.00 87.69           C
ATOM    398  NE2 HIS A 169      25.125   0.345  26.124  1.00 83.97           N
ATOM    399  H   HIS A 169      25.476   4.466  28.020  1.00 90.70           H
ATOM    400  HA  HIS A 169      26.514   3.913  25.334  1.00 99.34           H
ATOM    401  HB2 HIS A 169      24.124   4.066  24.609  1.00 96.98           H
ATOM    402  HB3 HIS A 169      23.667   4.395  26.287  1.00 96.98           H
ATOM    403  HD2 HIS A 169      26.265   1.781  24.917  1.00100.25           H
ATOM    404  HE1 HIS A 169      23.598  -0.263  27.515  1.00105.26           H
ATOM    405  HE2 HIS A 169      25.715  -0.474  26.117  1.00100.80           H
ATOM    406  N   ILE A 170      25.537   6.935  26.125  1.00 72.72           N
ATOM    407  CA  ILE A 170      25.636   8.360  25.856  1.00 73.64           C
ATOM    408  C   ILE A 170      27.102   8.685  25.636  1.00 73.78           C
ATOM    409  O   ILE A 170      27.442   9.036  24.516  1.00 72.24           O
ATOM    410  CB  ILE A 170      25.025   9.207  27.002  1.00 76.34           C
ATOM    411  CG1 ILE A 170      23.498   8.975  27.186  1.00 80.44           C
ATOM    412  CG2 ILE A 170      25.330  10.698  26.785  1.00 67.86           C
ATOM    413  CD1 ILE A 170      22.913   9.489  28.525  1.00 81.99           C
ATOM    414  H   ILE A 170      25.154   6.676  27.026  1.00 87.31           H
ATOM    415  HA  ILE A 170      25.089   8.574  24.939  1.00 88.40           H
ATOM    416  HB  ILE A 170      25.525   8.903  27.925  1.00 91.65           H
ATOM    417 HG12 ILE A 170      22.965   9.448  26.362  1.00 96.56           H
ATOM    418 HG13 ILE A 170      23.279   7.911  27.126  1.00 96.56           H
ATOM    419 HG21 ILE A 170      24.783  11.281  27.516  1.00 81.47           H
ATOM    420 HG22 ILE A 170      26.389  10.899  26.927  1.00 81.47           H
ATOM    421 HG23 ILE A 170      25.047  10.996  25.778  1.00 81.47           H
ATOM    422 HD11 ILE A 170      21.903   9.099  28.653  1.00 98.43           H
ATOM    423 HD12 ILE A 170      23.523   9.153  29.366  1.00 98.43           H
ATOM    424 HD13 ILE A 170      22.864  10.577  28.527  1.00 98.43           H
ATOM    425  N   ALA A 171      27.945   8.506  26.668  1.00 69.48           N
ATOM    426  CA  ALA A 171      29.369   8.746  26.602  1.00 65.66           C
ATOM    427  C   ALA A 171      30.014   8.056  25.426  1.00 65.97           C
ATOM    428  O   ALA A 171      30.777   8.710  24.716  1.00 67.16           O
ATOM    429  CB  ALA A 171      30.063   8.367  27.897  1.00 65.70           C
ATOM    430  H   ALA A 171      27.564   8.227  27.563  1.00 83.42           H
ATOM    431  HA  ALA A 171      29.509   9.815  26.464  1.00 78.83           H
ATOM    432  HB1 ALA A 171      31.124   8.605  27.830  1.00 78.88           H
ATOM    433  HB2 ALA A 171      29.628   8.949  28.703  1.00 78.88           H
ATOM    434  HB3 ALA A 171      29.945   7.304  28.094  1.00 78.88           H
ATOM    435  N   THR A 172      29.747   6.764  25.206  1.00 68.94           N
ATOM    436  CA  THR A 172      30.438   6.041  24.131  1.00 69.40           C
ATOM    437  C   THR A 172      30.122   6.646  22.765  1.00 68.72           C
ATOM    438  O   THR A 172      30.968   6.608  21.866  1.00 64.98           O
ATOM    439  CB  THR A 172      30.141   4.543  24.166  1.00 57.48           C
ATOM    440  OG1 THR A 172      30.542   3.995  25.396  1.00 63.38           O
ATOM    441  CG2 THR A 172      30.902   3.775  23.075  1.00 59.90           C
ATOM    442  H   THR A 172      29.115   6.259  25.811  1.00 82.76           H
ATOM    443  HA  THR A 172      31.507   6.162  24.317  1.00 83.32           H
ATOM    444  HB  THR A 172      29.066   4.402  24.047  1.00 69.01           H
ATOM    445  HG1 THR A 172      29.908   4.275  26.067  1.00 76.09           H
ATOM    446 HG21 THR A 172      30.678   2.715  23.146  1.00 71.91           H
ATOM    447 HG22 THR A 172      30.610   4.122  22.088  1.00 71.91           H
ATOM    448 HG23 THR A 172      31.977   3.899  23.198  1.00 71.91           H
ATOM    449  N   GLU A 173      28.907   7.182  22.624  1.00 67.62           N
ATOM    450  CA  GLU A 173      28.461   7.742  21.366  1.00 74.93           C
ATOM    451  C   GLU A 173      28.929   9.180  21.206  1.00 68.05           C
ATOM    452  O   GLU A 173      29.432   9.503  20.131  1.00 66.17           O
ATOM    453  CB  GLU A 173      26.957   7.504  21.106  1.00 76.83           C
ATOM    454  CG  GLU A 173      26.679   5.990  20.872  1.00 76.80           C
ATOM    455  CD  GLU A 173      27.519   5.325  19.749  1.00 81.34           C
ATOM    456  OE1 GLU A 173      27.779   4.106  19.874  1.00 81.31           O
ATOM    457  OE2 GLU A 173      27.929   6.023  18.789  1.00 87.32           O1-
ATOM    458  H   GLU A 173      28.273   7.213  23.411  1.00 81.18           H
ATOM    459  HA  GLU A 173      28.999   7.197  20.595  1.00 89.96           H
ATOM    460  HB2 GLU A 173      26.390   7.849  21.972  1.00 92.24           H
ATOM    461  HB3 GLU A 173      26.636   8.075  20.235  1.00 92.24           H
ATOM    462  HG2 GLU A 173      26.772   5.415  21.793  1.00 92.20           H
ATOM    463  HG3 GLU A 173      25.633   5.904  20.583  1.00 92.20           H
ATOM    464  N   ALA A 174      28.860   9.983  22.282  1.00 65.71           N
ATOM    465  CA  ALA A 174      29.492  11.291  22.414  1.00 68.21           C
ATOM    466  C   ALA A 174      30.930  11.202  21.929  1.00 64.92           C
ATOM    467  O   ALA A 174      31.348  12.052  21.150  1.00 66.71           O
ATOM    468  CB  ALA A 174      29.430  11.810  23.864  1.00 66.62           C
ATOM    469  H   ALA A 174      28.431   9.608  23.115  1.00 78.89           H
ATOM    470  HA  ALA A 174      28.958  12.000  21.782  1.00 81.89           H
ATOM    471  HB1 ALA A 174      29.958  12.760  23.941  1.00 79.98           H
ATOM    472  HB2 ALA A 174      28.394  11.955  24.167  1.00 79.98           H
ATOM    473  HB3 ALA A 174      29.913  11.113  24.543  1.00 79.98           H
ATOM    474  N   HIS A 175      31.651  10.144  22.311  1.00 66.88           N
ATOM    475  CA  HIS A 175      33.019   9.930  21.882  1.00 64.34           C
ATOM    476  C   HIS A 175      33.137   9.479  20.435  1.00 61.28           C
ATOM    477  O   HIS A 175      33.953  10.047  19.727  1.00 65.73           O
ATOM    478  CB  HIS A 175      33.742   9.013  22.869  1.00 58.51           C
ATOM    479  CG  HIS A 175      35.127   8.665  22.435  1.00 60.60           C
ATOM    480  ND1 HIS A 175      36.171   9.579  22.222  1.00 62.22           N
ATOM    481  CD2 HIS A 175      35.556   7.415  22.154  1.00 57.17           C
ATOM    482  CE1 HIS A 175      37.185   8.840  21.743  1.00 55.13           C
ATOM    483  NE2 HIS A 175      36.853   7.542  21.720  1.00 60.88           N
ATOM    484  H   HIS A 175      31.237   9.473  22.946  1.00 80.30           H
ATOM    485  HA  HIS A 175      33.530  10.891  21.949  1.00 77.24           H
ATOM    486  HB2 HIS A 175      33.161   8.098  22.964  1.00 70.25           H
ATOM    487  HB3 HIS A 175      33.797   9.498  23.843  1.00 70.25           H
ATOM    488  HD2 HIS A 175      34.962   6.518  22.183  1.00 68.64           H
ATOM    489  HE1 HIS A 175      38.103   9.242  21.343  1.00 66.19           H
ATOM    490  HE2 HIS A 175      37.422   6.793  21.347  1.00 73.09           H
ATOM    491  N   ARG A 176      32.385   8.462  19.991  1.00 69.92           N
ATOM    492  CA  ARG A 176      32.546   7.859  18.648  1.00 68.64           C
ATOM    493  C   ARG A 176      32.312   8.839  17.530  1.00 66.09           C
ATOM    494  O   ARG A 176      33.043   8.827  16.544  1.00 70.26           O
ATOM    495  CB  ARG A 176      31.589   6.678  18.425  1.00 73.59           C
ATOM    496  CG  ARG A 176      32.225   5.332  18.800  1.00 75.94           C
ATOM    497  CD  ARG A 176      31.121   4.295  18.884  1.00 79.77           C
ATOM    498  NE  ARG A 176      31.697   2.992  19.208  1.00 87.52           N
ATOM    499  CZ  ARG A 176      31.063   1.983  19.828  1.00 92.18           C
ATOM    500  NH1 ARG A 176      29.809   2.099  20.287  1.00 90.34           N
ATOM    501  NH2 ARG A 176      31.712   0.828  19.983  1.00 91.06           N1+
ATOM    502  H   ARG A 176      31.738   8.020  20.631  1.00 83.95           H
ATOM    503  HA  ARG A 176      33.574   7.513  18.531  1.00 82.41           H
ATOM    504  HB2 ARG A 176      30.644   6.847  18.945  1.00 88.35           H
ATOM    505  HB3 ARG A 176      31.365   6.607  17.358  1.00 88.35           H
ATOM    506  HG2 ARG A 176      32.964   5.038  18.054  1.00 91.16           H
ATOM    507  HG3 ARG A 176      32.703   5.408  19.780  1.00 91.16           H
ATOM    508  HD2 ARG A 176      30.415   4.603  19.658  1.00 95.76           H
ATOM    509  HD3 ARG A 176      30.596   4.235  17.929  1.00 95.76           H
ATOM    510  HE  ARG A 176      32.651   2.843  18.897  1.00105.06           H
ATOM    511 HH11 ARG A 176      29.304   2.972  20.160  1.00108.45           H
ATOM    512 HH12 ARG A 176      29.351   1.333  20.753  1.00108.45           H
ATOM    513 HH21 ARG A 176      32.659   0.735  19.644  1.00109.31           H
ATOM    514 HH22 ARG A 176      31.260   0.058  20.449  1.00109.31           H
ATOM    515  N   SER A 177      31.293   9.672  17.724  1.00 55.96           N
ATOM    516  CA  SER A 177      30.916  10.731  16.844  1.00 60.51           C
ATOM    517  C   SER A 177      31.819  11.962  16.882  1.00 72.08           C
ATOM    518  O   SER A 177      31.481  12.950  16.234  1.00 76.22           O
ATOM    519  CB  SER A 177      29.483  11.117  17.175  1.00 64.45           C
ATOM    520  OG  SER A 177      29.357  11.617  18.468  1.00 62.94           O
ATOM    521  H   SER A 177      30.763   9.570  18.578  1.00 67.19           H
ATOM    522  HA  SER A 177      30.933  10.345  15.826  1.00 72.65           H
ATOM    523  HB2 SER A 177      29.147  11.883  16.475  1.00 77.37           H
ATOM    524  HB3 SER A 177      28.847  10.236  17.076  1.00 77.37           H
ATOM    525  HG  SER A 177      29.437  10.875  19.080  1.00 75.56           H
ATOM    526  N   THR A 178      32.912  11.952  17.664  1.00 74.55           N
ATOM    527  CA  THR A 178      33.780  13.089  17.799  1.00 61.93           C
ATOM    528  C   THR A 178      35.230  12.668  17.682  1.00 67.38           C
ATOM    529  O   THR A 178      36.063  13.489  18.063  1.00 69.03           O
ATOM    530  CB  THR A 178      33.461  13.927  19.044  1.00 64.82           C
ATOM    531  OG1 THR A 178      33.746  13.221  20.227  1.00 66.76           O
ATOM    532  CG2 THR A 178      32.018  14.439  19.086  1.00 63.34           C
ATOM    533  H   THR A 178      33.145  11.125  18.200  1.00 89.50           H
ATOM    534  HA  THR A 178      33.616  13.754  16.953  1.00 74.35           H
ATOM    535  HB  THR A 178      34.105  14.804  19.020  1.00 77.82           H
ATOM    536  HG1 THR A 178      33.168  12.452  20.264  1.00 80.16           H
ATOM    537 HG21 THR A 178      31.881  15.061  19.969  1.00 76.05           H
ATOM    538 HG22 THR A 178      31.816  15.028  18.194  1.00 76.05           H
ATOM    539 HG23 THR A 178      31.317  13.612  19.138  1.00 76.05           H
ATOM    540  N   ASN A 179      35.585  11.523  17.057  1.00 67.17           N
ATOM    541  CA  ASN A 179      37.009  11.246  16.808  1.00 81.22           C
ATOM    542  C   ASN A 179      37.331  10.538  15.467  1.00 87.82           C
ATOM    543  O   ASN A 179      38.351   9.843  15.370  1.00 86.48           O
ATOM    544  CB  ASN A 179      37.651  10.602  18.039  1.00 78.84           C
ATOM    545  CG  ASN A 179      37.415   9.139  18.200  1.00 89.09           C
ATOM    546  OD1 ASN A 179      36.274   8.692  18.102  1.00 94.61           O
ATOM    547  ND2 ASN A 179      38.465   8.363  18.487  1.00 82.49           N
ATOM    548  H   ASN A 179      34.892  10.861  16.740  1.00 80.64           H
ATOM    549  HA  ASN A 179      37.499  12.212  16.679  1.00 97.50           H
ATOM    550  HB2 ASN A 179      38.724  10.800  18.065  1.00 94.65           H
ATOM    551  HB3 ASN A 179      37.189  11.062  18.912  1.00 94.65           H
ATOM    552 HD21 ASN A 179      38.311   7.370  18.599  1.00 99.03           H
ATOM    553 HD22 ASN A 179      39.383   8.765  18.576  1.00 99.03           H
ATOM    554  N   ALA A 180      36.537  10.799  14.413  1.00 86.01           N
ATOM    555  CA  ALA A 180      36.720  10.222  13.071  1.00 89.27           C
ATOM    556  C   ALA A 180      36.446   8.688  13.097  1.00 87.47           C
ATOM    557  O   ALA A 180      37.372   7.875  12.880  1.00 84.61           O
ATOM    558  CB  ALA A 180      38.058  10.684  12.436  1.00 76.24           C
ATOM    559  H   ALA A 180      35.712  11.359  14.559  1.00103.25           H
ATOM    560  HA  ALA A 180      35.928  10.655  12.461  1.00107.16           H
ATOM    561  HB1 ALA A 180      38.918  10.277  12.965  1.00 91.53           H
ATOM    562  HB2 ALA A 180      38.114  11.772  12.455  1.00 91.53           H
ATOM    563  HB3 ALA A 180      38.095  10.351  11.399  1.00 91.53           H
ATOM    564  HC  ALA A 180      35.263   8.354  13.341  1.00105.00           H
ATOM    565  N   LYS A 186      43.171   4.957  10.337  1.00109.22           N
ATOM    566  CA  LYS A 186      44.524   4.391  10.065  1.00114.54           C
ATOM    567  C   LYS A 186      44.800   4.104   8.579  1.00111.71           C
ATOM    568  O   LYS A 186      45.965   4.075   8.175  1.00109.55           O
ATOM    569  CB  LYS A 186      44.775   3.125  10.914  1.00114.96           C
ATOM    570  CG  LYS A 186      46.183   2.495  10.742  1.00115.22           C
ATOM    571  CD  LYS A 186      46.496   1.428  11.811  1.00112.90           C
ATOM    572  CE  LYS A 186      47.964   0.973  11.752  1.00112.57           C
ATOM    573  NZ  LYS A 186      48.323   0.074  12.872  1.00106.54           N1+
ATOM    574  H1  LYS A 186      42.442   4.277  10.165  1.00131.10           H
ATOM    575  H2  LYS A 186      43.001   5.786   9.779  1.00131.10           H
ATOM    576  HA  LYS A 186      45.263   5.130  10.377  1.00137.48           H
ATOM    577  HB2 LYS A 186      44.033   2.377  10.634  1.00137.98           H
ATOM    578  HB3 LYS A 186      44.621   3.372  11.965  1.00137.98           H
ATOM    579  HG2 LYS A 186      46.930   3.286  10.819  1.00138.30           H
ATOM    580  HG3 LYS A 186      46.265   2.039   9.755  1.00138.30           H
ATOM    581  HD2 LYS A 186      45.855   0.562  11.640  1.00135.52           H
ATOM    582  HD3 LYS A 186      46.285   1.832  12.802  1.00135.52           H
ATOM    583  HE2 LYS A 186      48.624   1.842  11.760  1.00135.13           H
ATOM    584  HE3 LYS A 186      48.117   0.440  10.812  1.00135.13           H
ATOM    585  HZ1 LYS A 186      48.095   0.502  13.758  1.00127.88           H
ATOM    586  HZ2 LYS A 186      47.840  -0.809  12.789  1.00127.88           H
ATOM    587  HZ3 LYS A 186      49.324  -0.095  12.869  1.00127.88           H
ATOM    588  N   GLN A 187      43.729   3.893   7.801  1.00111.60           N
ATOM    589  CA  GLN A 187      43.773   3.538   6.384  1.00118.08           C
ATOM    590  C   GLN A 187      44.565   4.577   5.551  1.00116.99           C
ATOM    591  O   GLN A 187      45.754   4.369   5.274  1.00111.81           O
ATOM    592  CB  GLN A 187      42.320   3.362   5.901  1.00116.20           C
ATOM    593  H   GLN A 187      42.813   3.961   8.217  1.00133.96           H
ATOM    594  HA  GLN A 187      44.277   2.574   6.285  1.00141.73           H
ATOM    595  HB1 GLN A 187      41.830   2.567   6.465  1.00139.48           H
ATOM    596  HB3 GLN A 187      42.319   3.091   4.844  1.00139.48           H
ATOM    597  N   ARG A 188      43.910   5.696   5.183  1.00115.15           N
ATOM    598  CA  ARG A 188      44.497   6.758   4.357  1.00118.40           C
ATOM    599  C   ARG A 188      45.201   7.816   5.242  1.00115.45           C
ATOM    600  O   ARG A 188      44.817   8.994   5.250  1.00108.33           O
ATOM    601  CB  ARG A 188      43.409   7.315   3.416  1.00106.52           C
ATOM    602  H   ARG A 188      42.939   5.802   5.441  1.00138.21           H
ATOM    603  HA  ARG A 188      45.270   6.318   3.724  1.00142.12           H
ATOM    604  HB1 ARG A 188      43.013   6.509   2.797  1.00127.86           H
ATOM    605  HB3 ARG A 188      43.834   8.071   2.757  1.00127.86           H
ATOM    606  N   ARG A 189      46.251   7.372   5.968  1.00107.02           N
ATOM    607  CA  ARG A 189      46.997   8.209   6.908  1.00103.62           C
ATOM    608  C   ARG A 189      48.271   8.745   6.255  1.00 98.94           C
ATOM    609  O   ARG A 189      49.216   7.999   5.985  1.00 96.60           O
ATOM    610  CB  ARG A 189      47.197   7.516   8.275  1.00103.98           C
ATOM    611  CG  ARG A 189      48.328   6.494   8.409  1.00100.46           C
ATOM    612  CD  ARG A 189      48.244   5.935   9.826  1.00 99.08           C
ATOM    613  NE  ARG A 189      49.256   4.893  10.042  1.00102.44           N
ATOM    614  CZ  ARG A 189      50.144   4.846  11.050  1.00104.48           C
ATOM    615  NH1 ARG A 189      50.043   5.584  12.170  1.00101.01           N
ATOM    616  NH2 ARG A 189      51.178   4.020  10.927  1.00101.65           N1+
ATOM    617  H   ARG A 189      46.530   6.406   5.873  1.00128.47           H
ATOM    618  HA  ARG A 189      46.358   9.067   7.123  1.00124.38           H
ATOM    619  HB2 ARG A 189      47.422   8.301   8.997  1.00124.81           H
ATOM    620  HB3 ARG A 189      46.250   7.064   8.580  1.00124.81           H
ATOM    621  HG2 ARG A 189      48.191   5.690   7.683  1.00120.59           H
ATOM    622  HG3 ARG A 189      49.298   6.972   8.267  1.00120.59           H
ATOM    623  HD2 ARG A 189      48.440   6.774  10.495  1.00118.94           H
ATOM    624  HD3 ARG A 189      47.253   5.547  10.043  1.00118.94           H
ATOM    625  HE  ARG A 189      49.424   4.286   9.254  1.00122.96           H
ATOM    626 HH11 ARG A 189      49.276   6.227  12.298  1.00121.25           H
ATOM    627 HH12 ARG A 189      50.749   5.518  12.893  1.00121.25           H
ATOM    628 HH21 ARG A 189      51.282   3.458  10.098  1.00122.02           H
ATOM    629 HH22 ARG A 189      51.865   3.948  11.667  1.00122.02           H
ATOM    630  N   LYS A 190      48.260  10.063   6.017  1.00 97.49           N
ATOM    631  CA  LYS A 190      49.401  10.826   5.545  1.00 89.37           C
ATOM    632  C   LYS A 190      50.419  10.840   6.678  1.00 83.56           C
ATOM    633  O   LYS A 190      50.097  11.238   7.785  1.00 83.24           O
ATOM    634  CB  LYS A 190      48.903  12.217   5.145  1.00 83.37           C
ATOM    635  H   LYS A 190      47.459  10.595   6.327  1.00117.03           H
ATOM    636  HA  LYS A 190      49.836  10.347   4.669  1.00107.28           H
ATOM    637  HB1 LYS A 190      48.131  12.144   4.380  1.00100.08           H
ATOM    638  HB3 LYS A 190      49.731  12.816   4.767  1.00100.08           H
ATOM    639  N   PHE A 191      51.632  10.351   6.444  1.00 86.05           N
ATOM    640  CA  PHE A 191      52.749  10.588   7.339  1.00 74.64           C
ATOM    641  C   PHE A 191      53.180  12.031   7.187  1.00 77.06           C
ATOM    642  O   PHE A 191      53.103  12.608   6.112  1.00 80.71           O
ATOM    643  CB  PHE A 191      53.897   9.637   7.039  1.00 74.97           C
ATOM    644  CG  PHE A 191      53.636   8.196   7.485  1.00 84.88           C
ATOM    645  CD1 PHE A 191      52.516   7.473   7.015  1.00 86.25           C
ATOM    646  CD2 PHE A 191      54.464   7.610   8.462  1.00 80.65           C
ATOM    647  CE1 PHE A 191      52.180   6.243   7.598  1.00 90.40           C
ATOM    648  CE2 PHE A 191      54.157   6.356   9.006  1.00 84.01           C
ATOM    649  CZ  PHE A 191      53.003   5.680   8.589  1.00 86.63           C
ATOM    650  H   PHE A 191      51.836   9.945   5.545  1.00103.30           H
ATOM    651  HA  PHE A 191      52.441  10.423   8.368  1.00 89.61           H
ATOM    652  HB2 PHE A 191      54.106   9.655   5.970  1.00 90.00           H
ATOM    653  HB3 PHE A 191      54.780  10.010   7.558  1.00 90.00           H
ATOM    654  HD1 PHE A 191      51.879   7.869   6.241  1.00103.54           H
ATOM    655  HD2 PHE A 191      55.326   8.145   8.831  1.00 96.82           H
ATOM    656  HE1 PHE A 191      51.292   5.725   7.266  1.00108.52           H
ATOM    657  HE2 PHE A 191      54.792   5.928   9.768  1.00100.85           H
ATOM    658  HZ  PHE A 191      52.763   4.722   9.015  1.00104.00           H
ATOM    659  N   LEU A 192      53.604  12.633   8.286  1.00 80.91           N
ATOM    660  CA  LEU A 192      54.207  13.932   8.265  1.00 69.39           C
ATOM    661  C   LEU A 192      55.614  13.650   7.769  1.00 70.56           C
ATOM    662  O   LEU A 192      56.281  12.793   8.347  1.00 76.16           O
ATOM    663  CB  LEU A 192      54.204  14.518   9.677  1.00 74.79           C
ATOM    664  CG  LEU A 192      54.822  15.920   9.736  1.00 73.39           C
ATOM    665  CD1 LEU A 192      53.897  16.971   9.133  1.00 69.23           C
ATOM    666  CD2 LEU A 192      55.149  16.304  11.177  1.00 67.92           C
ATOM    667  H   LEU A 192      53.689  12.101   9.140  1.00 97.13           H
ATOM    668  HA  LEU A 192      53.627  14.584   7.619  1.00 83.30           H
ATOM    669  HB2 LEU A 192      53.185  14.558  10.061  1.00 89.78           H
ATOM    670  HB3 LEU A 192      54.783  13.855  10.323  1.00 89.78           H
ATOM    671  HG  LEU A 192      55.756  15.942   9.176  1.00 88.11           H
ATOM    672 HD11 LEU A 192      54.442  17.908   9.068  1.00 83.11           H
ATOM    673 HD12 LEU A 192      53.573  16.687   8.132  1.00 83.11           H
ATOM    674 HD13 LEU A 192      53.027  17.118   9.766  1.00 83.11           H
ATOM    675 HD21 LEU A 192      55.682  17.252  11.183  1.00 81.54           H
ATOM    676 HD22 LEU A 192      54.232  16.399  11.759  1.00 81.54           H
ATOM    677 HD23 LEU A 192      55.781  15.542  11.626  1.00 81.54           H
ATOM    678  N   PRO A 193      56.078  14.352   6.731  1.00 75.79           N
ATOM    679  CA  PRO A 193      57.391  14.109   6.111  1.00 71.94           C
ATOM    680  C   PRO A 193      58.609  14.104   7.049  1.00 70.82           C
ATOM    681  O   PRO A 193      58.712  14.947   7.920  1.00 77.55           O
ATOM    682  CB  PRO A 193      57.504  15.275   5.119  1.00 68.72           C
ATOM    683  CG  PRO A 193      56.066  15.583   4.720  1.00 70.04           C
ATOM    684  CD  PRO A 193      55.271  15.317   5.982  1.00 73.81           C
ATOM    685  HA  PRO A 193      57.355  13.190   5.530  1.00 86.36           H
ATOM    686  HB2 PRO A 193      57.876  16.141   5.664  1.00 82.50           H
ATOM    687  HB3 PRO A 193      58.145  15.073   4.262  1.00 82.50           H
ATOM    688  HG2 PRO A 193      55.947  16.630   4.441  1.00 84.08           H
ATOM    689  HG3 PRO A 193      55.755  14.928   3.907  1.00 84.08           H
ATOM    690  HD2 PRO A 193      55.154  16.235   6.548  1.00 88.61           H
ATOM    691  HD3 PRO A 193      54.308  14.908   5.682  1.00 88.61           H
ATOM    692  N   ASP A 194      59.598  13.242   6.818  1.00 75.72           N
ATOM    693  CA  ASP A 194      60.801  13.120   7.649  1.00 70.46           C
ATOM    694  C   ASP A 194      61.730  14.330   7.746  1.00 75.09           C
ATOM    695  O   ASP A 194      62.649  14.287   8.569  1.00 86.18           O
ATOM    696  CB  ASP A 194      61.626  11.915   7.185  1.00 85.16           C
ATOM    697  CG  ASP A 194      60.777  10.637   7.139  1.00 95.02           C
ATOM    698  OD1 ASP A 194      60.415  10.106   8.222  1.00 93.52           O
ATOM    699  OD2 ASP A 194      60.515  10.194   5.997  1.00 99.19           O1-
ATOM    700  H   ASP A 194      59.483  12.554   6.089  1.00 90.90           H
ATOM    701  HA  ASP A 194      60.463  12.907   8.661  1.00 84.59           H
ATOM    702  HB2 ASP A 194      62.049  12.127   6.201  1.00102.23           H
ATOM    703  HB3 ASP A 194      62.423  11.772   7.917  1.00102.23           H
ATOM    704  N   ASP A 195      61.589  15.366   6.906  1.00 74.88           N
ATOM    705  CA  ASP A 195      62.412  16.598   6.987  1.00 85.63           C
ATOM    706  C   ASP A 195      61.914  17.605   8.046  1.00 76.87           C
ATOM    707  O   ASP A 195      62.686  18.399   8.609  1.00 73.39           O
ATOM    708  CB  ASP A 195      62.526  17.276   5.609  1.00 81.62           C
ATOM    709  CG  ASP A 195      61.171  17.431   4.920  1.00 84.87           C
ATOM    710  OD1 ASP A 195      60.644  18.562   4.883  1.00 88.27           O
ATOM    711  OD2 ASP A 195      60.672  16.402   4.422  1.00 92.94           O1-
ATOM    712  H   ASP A 195      60.852  15.351   6.216  1.00 89.89           H
ATOM    713  HA  ASP A 195      63.424  16.308   7.278  1.00102.79           H
ATOM    714  HB2 ASP A 195      62.991  18.255   5.739  1.00 97.98           H
ATOM    715  HB3 ASP A 195      63.147  16.616   5.004  1.00 97.98           H
ATOM    716  N   ILE A 196      60.596  17.552   8.267  1.00 72.86           N
ATOM    717  CA  ILE A 196      59.857  18.359   9.220  1.00 71.51           C
ATOM    718  C   ILE A 196      60.161  17.892  10.652  1.00 69.51           C
ATOM    719  O   ILE A 196      59.840  16.773  11.047  1.00 70.76           O
ATOM    720  CB  ILE A 196      58.362  18.340   8.856  1.00 70.29           C
ATOM    721  CG1 ILE A 196      58.168  18.745   7.376  1.00 70.44           C
ATOM    722  CG2 ILE A 196      57.614  19.287   9.831  1.00 69.97           C
ATOM    723  CD1 ILE A 196      56.716  18.792   6.909  1.00 66.88           C
ATOM    724  H   ILE A 196      60.058  16.879   7.739  1.00 87.47           H
ATOM    725  HA  ILE A 196      60.200  19.385   9.105  1.00 85.85           H
ATOM    726  HB  ILE A 196      57.982  17.328   8.996  1.00 84.39           H
ATOM    727 HG12 ILE A 196      58.605  19.731   7.218  1.00 84.57           H
ATOM    728 HG13 ILE A 196      58.684  18.039   6.728  1.00 84.57           H
ATOM    729 HG21 ILE A 196      56.568  19.402   9.552  1.00 84.01           H
ATOM    730 HG22 ILE A 196      57.649  18.876  10.838  1.00 84.01           H
ATOM    731 HG23 ILE A 196      58.096  20.261   9.851  1.00 84.01           H
ATOM    732 HD11 ILE A 196      56.686  18.852   5.822  1.00 80.30           H
ATOM    733 HD12 ILE A 196      56.205  17.891   7.235  1.00 80.30           H
ATOM    734 HD13 ILE A 196      56.218  19.670   7.319  1.00 80.30           H
ATOM    735  N   GLY A 197      60.806  18.773  11.412  1.00 76.11           N
ATOM    736  CA  GLY A 197      61.213  18.554  12.776  1.00 66.34           C
ATOM    737  C   GLY A 197      62.231  17.462  12.888  1.00 70.34           C
ATOM    738  O   GLY A 197      62.122  16.731  13.868  1.00 72.36           O
ATOM    739  H   GLY A 197      61.062  19.663  11.002  1.00 91.37           H
ATOM    740  HA2 GLY A 197      61.651  19.461  13.188  1.00 79.65           H
ATOM    741  HA3 GLY A 197      60.335  18.265  13.353  1.00 79.65           H
ATOM    742  N   GLN A 198      63.122  17.360  11.934  1.00 79.08           N
ATOM    743  CA  GLN A 198      64.219  16.396  12.052  1.00 77.38           C
ATOM    744  C   GLN A 198      65.124  16.923  13.161  1.00 79.27           C
ATOM    745  O   GLN A 198      65.445  18.116  13.193  1.00 87.86           O
ATOM    746  CB  GLN A 198      64.945  16.168  10.717  1.00 71.77           C
ATOM    747  H   GLN A 198      63.163  18.036  11.181  1.00 94.90           H
ATOM    748  HA  GLN A 198      63.804  15.433  12.348  1.00 92.86           H
ATOM    749  HB1 GLN A 198      64.239  15.868   9.943  1.00 86.14           H
ATOM    750  HB3 GLN A 198      65.693  15.384  10.843  1.00 86.14           H
ATOM    751  N   SER A 199      65.486  16.068  14.122  1.00 76.56           N
ATOM    752  CA  SER A 199      66.333  16.543  15.212  1.00 82.17           C
ATOM    753  C   SER A 199      67.769  16.866  14.665  1.00 93.40           C
ATOM    754  O   SER A 199      68.343  17.915  15.064  1.00 92.82           O
ATOM    755  CB  SER A 199      66.143  15.583  16.408  1.00 75.17           C
ATOM    756  H   SER A 199      65.207  15.099  14.092  1.00 91.88           H
ATOM    757  HA  SER A 199      65.932  17.496  15.559  1.00 98.61           H
ATOM    758  HB1 SER A 199      66.369  14.555  16.131  1.00 90.21           H
ATOM    759  HB3 SER A 199      66.735  15.906  17.262  1.00 90.21           H
ATOM    760  HC  SER A 199      68.214  16.167  13.846  1.00104.99           H
ATOM    761  N   PRO A 205      74.315  25.780  20.136  1.00109.38           N1+
ATOM    762  CA  PRO A 205      72.942  26.033  19.617  1.00106.68           C
ATOM    763  C   PRO A 205      71.993  26.575  20.714  1.00109.94           C
ATOM    764  O   PRO A 205      72.438  27.284  21.627  1.00101.03           O
ATOM    765  CB  PRO A 205      72.459  24.747  18.902  1.00100.46           C
ATOM    766  CG  PRO A 205      73.776  24.083  18.508  1.00106.09           C
ATOM    767  CD  PRO A 205      74.628  24.393  19.741  1.00106.60           C
ATOM    768  H2  PRO A 205      74.336  25.879  21.144  1.00131.29           H
ATOM    769  H3  PRO A 205      74.965  26.427  19.712  1.00131.29           H
ATOM    770  HA  PRO A 205      73.020  26.808  18.854  1.00128.05           H
ATOM    771  HB2 PRO A 205      71.801  24.919  18.051  1.00120.59           H
ATOM    772  HB3 PRO A 205      71.968  24.106  19.636  1.00120.59           H
ATOM    773  HG2 PRO A 205      74.179  24.533  17.600  1.00127.34           H
ATOM    774  HG3 PRO A 205      73.667  23.003  18.401  1.00127.34           H
ATOM    775  HD2 PRO A 205      74.325  23.725  20.549  1.00127.96           H
ATOM    776  HD3 PRO A 205      75.691  24.261  19.541  1.00127.96           H
ATOM    777  N   ASP A 206      70.699  26.219  20.618  1.00114.48           N
ATOM    778  CA  ASP A 206      69.695  26.282  21.699  1.00110.24           C
ATOM    779  C   ASP A 206      69.179  24.835  21.865  1.00106.73           C
ATOM    780  O   ASP A 206      68.793  24.184  20.884  1.00102.55           O
ATOM    781  CB  ASP A 206      68.569  27.277  21.338  1.00106.46           C
ATOM    782  CG  ASP A 206      67.500  27.540  22.420  1.00110.57           C
ATOM    783  OD1 ASP A 206      67.541  26.849  23.472  1.00104.00           O
ATOM    784  OD2 ASP A 206      66.680  28.462  22.176  1.00107.16           O1-
ATOM    785  H   ASP A 206      70.415  25.680  19.811  1.00137.41           H
ATOM    786  HA  ASP A 206      70.169  26.611  22.628  1.00132.33           H
ATOM    787  HB2 ASP A 206      68.989  28.236  21.038  1.00127.79           H
ATOM    788  HB3 ASP A 206      68.064  26.924  20.441  1.00127.79           H
ATOM    789  N   GLY A 207      69.230  24.335  23.112  1.00100.71           N
ATOM    790  CA  GLY A 207      68.774  22.993  23.459  1.00 92.85           C
ATOM    791  C   GLY A 207      67.240  22.844  23.432  1.00 85.27           C
ATOM    792  O   GLY A 207      66.729  21.718  23.463  1.00 87.67           O
ATOM    793  H   GLY A 207      69.499  24.948  23.869  1.00120.89           H
ATOM    794  HA2 GLY A 207      69.202  22.286  22.747  1.00111.46           H
ATOM    795  HA3 GLY A 207      69.125  22.760  24.464  1.00111.46           H
ATOM    796  N   ASP A 208      66.513  23.959  23.422  1.00 84.50           N
ATOM    797  CA  ASP A 208      65.059  23.933  23.408  1.00 91.54           C
ATOM    798  C   ASP A 208      64.623  24.950  22.354  1.00 86.24           C
ATOM    799  O   ASP A 208      63.804  25.821  22.634  1.00 84.13           O
ATOM    800  CB  ASP A 208      64.532  24.246  24.830  1.00 88.53           C
ATOM    801  CG  ASP A 208      63.152  23.675  25.175  1.00 79.58           C
ATOM    802  OD1 ASP A 208      62.672  23.988  26.289  1.00 70.67           O
ATOM    803  OD2 ASP A 208      62.614  22.885  24.363  1.00 81.81           O1-
ATOM    804  H   ASP A 208      66.964  24.865  23.420  1.00101.44           H
ATOM    805  HA  ASP A 208      64.706  22.952  23.085  1.00109.89           H
ATOM    806  HB2 ASP A 208      65.224  23.856  25.576  1.00106.28           H
ATOM    807  HB3 ASP A 208      64.530  25.319  25.027  1.00106.28           H
ATOM    808  N   LYS A 209      65.097  24.778  21.112  1.00 79.95           N
ATOM    809  CA  LYS A 209      64.515  25.508  20.007  1.00 77.99           C
ATOM    810  C   LYS A 209      63.274  24.754  19.543  1.00 63.48           C
ATOM    811  O   LYS A 209      63.165  23.535  19.647  1.00 66.77           O
ATOM    812  CB  LYS A 209      65.564  25.812  18.943  1.00 72.50           C
ATOM    813  H   LYS A 209      65.725  24.014  20.911  1.00 95.98           H
ATOM    814  HA  LYS A 209      64.191  26.491  20.350  1.00 93.62           H
ATOM    815  HB1 LYS A 209      66.273  26.526  19.351  1.00 87.04           H
ATOM    816  HB3 LYS A 209      65.084  26.278  18.082  1.00 87.04           H
ATOM    817  N   VAL A 210      62.298  25.529  19.106  1.00 59.12           N
ATOM    818  CA  VAL A 210      61.091  25.038  18.495  1.00 53.89           C
ATOM    819  C   VAL A 210      61.227  25.175  16.980  1.00 50.73           C
ATOM    820  O   VAL A 210      61.308  26.269  16.444  1.00 53.83           O
ATOM    821  CB  VAL A 210      59.869  25.791  19.024  1.00 51.17           C
ATOM    822  CG1 VAL A 210      58.614  25.262  18.306  1.00 52.53           C
ATOM    823  CG2 VAL A 210      59.726  25.559  20.531  1.00 61.10           C
ATOM    824  H   VAL A 210      62.413  26.532  19.178  1.00 70.98           H
ATOM    825  HA  VAL A 210      60.968  23.986  18.742  1.00 64.71           H
ATOM    826  HB  VAL A 210      59.975  26.860  18.830  1.00 61.44           H
ATOM    827 HG11 VAL A 210      57.723  25.706  18.749  1.00 63.08           H
ATOM    828 HG12 VAL A 210      58.642  25.522  17.249  1.00 63.08           H
ATOM    829 HG13 VAL A 210      58.553  24.177  18.402  1.00 63.08           H
ATOM    830 HG21 VAL A 210      58.833  26.073  20.889  1.00 73.36           H
ATOM    831 HG22 VAL A 210      59.648  24.491  20.742  1.00 73.36           H
ATOM    832 HG23 VAL A 210      60.588  25.964  21.062  1.00 73.36           H
ATOM    833  N   ASP A 211      61.166  24.066  16.273  1.00 46.35           N
ATOM    834  CA  ASP A 211      61.144  24.043  14.833  1.00 44.89           C
ATOM    835  C   ASP A 211      59.849  24.664  14.352  1.00 51.46           C
ATOM    836  O   ASP A 211      58.785  24.077  14.558  1.00 55.59           O
ATOM    837  CB  ASP A 211      61.380  22.605  14.460  1.00 49.17           C
ATOM    838  CG  ASP A 211      61.340  22.388  12.983  1.00 48.89           C
ATOM    839  OD1 ASP A 211      62.287  21.746  12.510  1.00 65.02           O
ATOM    840  OD2 ASP A 211      60.328  22.765  12.373  1.00 48.06           O1-
ATOM    841  H   ASP A 211      61.089  23.180  16.755  1.00 55.66           H
ATOM    842  HA  ASP A 211      61.976  24.627  14.446  1.00 53.91           H
ATOM    843  HB2 ASP A 211      62.337  22.261  14.850  1.00 59.04           H
ATOM    844  HB3 ASP A 211      60.580  22.017  14.914  1.00 59.04           H
ATOM    845  N   LEU A 212      59.916  25.870  13.758  1.00 45.24           N
ATOM    846  CA  LEU A 212      58.687  26.553  13.389  1.00 43.30           C
ATOM    847  C   LEU A 212      57.876  25.867  12.328  1.00 46.00           C
ATOM    848  O   LEU A 212      56.656  26.039  12.291  1.00 49.37           O
ATOM    849  CB  LEU A 212      58.937  27.943  12.900  1.00 46.15           C
ATOM    850  CG  LEU A 212      59.584  28.800  13.971  1.00 48.21           C
ATOM    851  CD1 LEU A 212      59.665  30.202  13.373  1.00 52.84           C
ATOM    852  CD2 LEU A 212      58.748  28.859  15.237  1.00 49.13           C
ATOM    853  H   LEU A 212      60.797  26.357  13.673  1.00 54.33           H
ATOM    854  HA  LEU A 212      58.065  26.595  14.277  1.00 52.00           H
ATOM    855  HB2 LEU A 212      59.572  27.906  12.013  1.00 55.42           H
ATOM    856  HB3 LEU A 212      57.977  28.382  12.629  1.00 55.42           H
ATOM    857  HG  LEU A 212      60.580  28.423  14.199  1.00 57.89           H
ATOM    858 HD11 LEU A 212      60.169  30.861  14.079  1.00 63.45           H
ATOM    859 HD12 LEU A 212      60.240  30.175  12.445  1.00 63.45           H
ATOM    860 HD13 LEU A 212      58.659  30.583  13.185  1.00 63.45           H
ATOM    861 HD21 LEU A 212      59.100  29.673  15.870  1.00 58.99           H
ATOM    862 HD22 LEU A 212      57.700  29.028  14.980  1.00 58.99           H
ATOM    863 HD23 LEU A 212      58.863  27.932  15.799  1.00 58.99           H
ATOM    864  N   GLU A 213      58.540  25.137  11.437  1.00 49.77           N
ATOM    865  CA  GLU A 213      57.843  24.463  10.376  1.00 49.50           C
ATOM    866  C   GLU A 213      56.934  23.378  10.974  1.00 54.00           C
ATOM    867  O   GLU A 213      55.724  23.344  10.705  1.00 52.73           O
ATOM    868  CB  GLU A 213      58.870  23.940   9.377  1.00 49.31           C
ATOM    869  CG  GLU A 213      58.178  23.048   8.336  1.00 58.45           C
ATOM    870  CD  GLU A 213      59.111  22.580   7.224  1.00 60.23           C
ATOM    871  OE1 GLU A 213      60.309  22.324   7.515  1.00 55.17           O
ATOM    872  OE2 GLU A 213      58.585  22.546   6.087  1.00 62.46           O1-
ATOM    873  H   GLU A 213      59.528  24.958  11.557  1.00 59.76           H
ATOM    874  HA  GLU A 213      57.213  25.192   9.869  1.00 59.44           H
ATOM    875  HB2 GLU A 213      59.353  24.784   8.884  1.00 59.21           H
ATOM    876  HB3 GLU A 213      59.629  23.362   9.898  1.00 59.21           H
ATOM    877  HG2 GLU A 213      57.824  22.156   8.845  1.00 70.18           H
ATOM    878  HG3 GLU A 213      57.307  23.546   7.906  1.00 70.18           H
ATOM    879  N   ALA A 214      57.526  22.535  11.834  1.00 52.21           N
ATOM    880  CA  ALA A 214      56.808  21.488  12.580  1.00 54.05           C
ATOM    881  C   ALA A 214      55.660  22.087  13.374  1.00 45.28           C
ATOM    882  O   ALA A 214      54.506  21.674  13.233  1.00 44.72           O
ATOM    883  CB  ALA A 214      57.778  20.762  13.503  1.00 50.75           C
ATOM    884  H   ALA A 214      58.508  22.667  12.040  1.00 62.69           H
ATOM    885  HA  ALA A 214      56.405  20.769  11.869  1.00 64.89           H
ATOM    886  HB1 ALA A 214      57.242  20.025  14.093  1.00 60.93           H
ATOM    887  HB2 ALA A 214      58.538  20.257  12.906  1.00 60.93           H
ATOM    888  HB3 ALA A 214      58.270  21.477  14.160  1.00 60.93           H
ATOM    889  N   PHE A 215      55.983  23.127  14.144  1.00 41.43           N
ATOM    890  CA  PHE A 215      55.011  23.838  14.956  1.00 43.34           C
ATOM    891  C   PHE A 215      53.794  24.244  14.119  1.00 41.95           C
ATOM    892  O   PHE A 215      52.660  24.027  14.501  1.00 48.49           O
ATOM    893  CB  PHE A 215      55.666  25.067  15.610  1.00 48.92           C
ATOM    894  CG  PHE A 215      54.666  25.821  16.427  1.00 47.10           C
ATOM    895  CD1 PHE A 215      54.287  25.355  17.695  1.00 50.31           C
ATOM    896  CD2 PHE A 215      54.130  27.017  15.942  1.00 40.36           C
ATOM    897  CE1 PHE A 215      53.387  26.094  18.474  1.00 43.30           C
ATOM    898  CE2 PHE A 215      53.289  27.799  16.754  1.00 46.55           C
ATOM    899  CZ  PHE A 215      52.929  27.346  18.032  1.00 54.06           C
ATOM    900  H   PHE A 215      56.912  23.476  14.080  1.00 49.76           H
ATOM    901  HA  PHE A 215      54.644  23.165  15.789  1.00 52.05           H
ATOM    902  HB2 PHE A 215      56.503  24.725  16.258  1.00 58.74           H
ATOM    903  HB3 PHE A 215      56.132  25.725  14.854  1.00 58.74           H
ATOM    904  HD1 PHE A 215      54.706  24.416  18.066  1.00 60.41           H
ATOM    905  HD2 PHE A 215      54.387  27.345  14.942  1.00 48.47           H
ATOM    906  HE1 PHE A 215      53.059  25.705  19.431  1.00 52.00           H
ATOM    907  HE2 PHE A 215      52.926  28.760  16.409  1.00 55.89           H
ATOM    908  HZ  PHE A 215      52.299  27.960  18.670  1.00 64.91           H
ATOM    909  N   SER A 216      54.045  24.755  12.910  1.00 51.76           N
ATOM    910  CA  SER A 216      52.988  25.280  12.025  1.00 51.67           C
ATOM    911  C   SER A 216      52.074  24.167  11.573  1.00 49.24           C
ATOM    912  O   SER A 216      50.849  24.366  11.538  1.00 51.27           O
ATOM    913  CB  SER A 216      53.632  25.948  10.816  1.00 48.59           C
ATOM    914  OG  SER A 216      52.576  26.279   9.933  1.00 61.81           O
ATOM    915  H   SER A 216      55.003  24.816  12.587  1.00 62.15           H
ATOM    916  HA  SER A 216      52.392  26.025  12.556  1.00 62.04           H
ATOM    917  HB2 SER A 216      54.174  26.843  11.110  1.00 58.34           H
ATOM    918  HB3 SER A 216      54.323  25.263  10.330  1.00 58.34           H
ATOM    919  HG  SER A 216      52.917  26.240   9.037  1.00 74.21           H
ATOM    920  N   GLU A 217      52.701  23.032  11.221  1.00 41.45           N
ATOM    921  CA  GLU A 217      51.995  21.836  10.803  1.00 51.46           C
ATOM    922  C   GLU A 217      51.053  21.379  11.901  1.00 51.43           C
ATOM    923  O   GLU A 217      49.921  21.036  11.606  1.00 53.73           O
ATOM    924  CB  GLU A 217      52.940  20.693  10.382  1.00 52.09           C
ATOM    925  CG  GLU A 217      53.675  20.970   9.065  1.00 57.75           C
ATOM    926  CD  GLU A 217      52.676  21.188   7.920  1.00 68.25           C
ATOM    927  OE1 GLU A 217      51.921  20.236   7.621  1.00 70.99           O
ATOM    928  OE2 GLU A 217      52.621  22.331   7.400  1.00 67.83           O1-
ATOM    929  H   GLU A 217      53.712  22.979  11.273  1.00 49.78           H
ATOM    930  HA  GLU A 217      51.383  22.105   9.942  1.00 61.79           H
ATOM    931  HB2 GLU A 217      53.680  20.527  11.159  1.00 62.54           H
ATOM    932  HB3 GLU A 217      52.359  19.776  10.281  1.00 62.54           H
ATOM    933  HG2 GLU A 217      54.336  21.827   9.181  1.00 69.34           H
ATOM    934  HG3 GLU A 217      54.263  20.083   8.850  1.00 69.34           H
ATOM    935  N   PHE A 218      51.487  21.396  13.168  1.00 53.07           N
ATOM    936  CA  PHE A 218      50.641  20.983  14.268  1.00 40.08           C
ATOM    937  C   PHE A 218      49.560  22.044  14.497  1.00 46.37           C
ATOM    938  O   PHE A 218      48.420  21.702  14.844  1.00 50.49           O
ATOM    939  CB  PHE A 218      51.435  20.698  15.564  1.00 41.78           C
ATOM    940  CG  PHE A 218      52.425  19.586  15.346  1.00 43.44           C
ATOM    941  CD1 PHE A 218      53.795  19.781  15.547  1.00 42.89           C
ATOM    942  CD2 PHE A 218      51.993  18.345  14.880  1.00 46.56           C
ATOM    943  CE1 PHE A 218      54.708  18.739  15.342  1.00 44.41           C
ATOM    944  CE2 PHE A 218      52.923  17.321  14.644  1.00 53.06           C
ATOM    945  CZ  PHE A 218      54.281  17.483  14.906  1.00 49.51           C
ATOM    946  H   PHE A 218      52.411  21.721  13.350  1.00 63.73           H
ATOM    947  HA  PHE A 218      50.086  20.037  14.001  1.00 48.14           H
ATOM    948  HB2 PHE A 218      51.934  21.622  15.925  1.00 50.17           H
ATOM    949  HB3 PHE A 218      50.723  20.414  16.361  1.00 50.17           H
ATOM    950  HD1 PHE A 218      54.163  20.766  15.837  1.00 51.50           H
ATOM    951  HD2 PHE A 218      50.932  18.168  14.706  1.00 55.91           H
ATOM    952  HE1 PHE A 218      55.767  18.911  15.539  1.00 53.33           H
ATOM    953  HE2 PHE A 218      52.583  16.381  14.250  1.00 63.71           H
ATOM    954  HZ  PHE A 218      54.982  16.660  14.773  1.00 59.45           H
ATOM    955  N   THR A 219      49.880  23.388  14.425  1.00 46.59           N
ATOM    956  CA  THR A 219      48.803  24.334  14.805  1.00 50.47           C
ATOM    957  C   THR A 219      47.660  24.375  13.778  1.00 49.72           C
ATOM    958  O   THR A 219      46.549  24.695  14.137  1.00 57.82           O
ATOM    959  CB  THR A 219      49.284  25.773  15.064  1.00 51.95           C
ATOM    960  OG1 THR A 219      49.761  26.274  13.795  1.00 58.88           O
ATOM    961  CG2 THR A 219      50.338  25.816  16.150  1.00 44.11           C
ATOM    962  H   THR A 219      50.764  23.769  14.066  1.00 55.95           H
ATOM    963  HA  THR A 219      48.337  23.960  15.768  1.00 60.60           H
ATOM    964  HB  THR A 219      48.395  26.393  15.321  1.00 62.38           H
ATOM    965  HG1 THR A 219      50.388  27.013  13.939  1.00 70.70           H
ATOM    966 HG21 THR A 219      50.799  26.813  16.216  1.00 52.97           H
ATOM    967 HG22 THR A 219      49.932  25.589  17.141  1.00 52.97           H
ATOM    968 HG23 THR A 219      51.162  25.114  15.942  1.00 52.97           H
ATOM    969  N   LYS A 220      47.976  24.020  12.517  1.00 53.75           N
ATOM    970  CA  LYS A 220      47.011  23.883  11.415  1.00 59.24           C
ATOM    971  C   LYS A 220      45.909  22.881  11.713  1.00 50.45           C
ATOM    972  O   LYS A 220      44.753  23.162  11.415  1.00 61.81           O
ATOM    973  CB  LYS A 220      47.728  23.548  10.103  1.00 56.08           C
ATOM    974  CG  LYS A 220      48.203  24.876   9.482  1.00 61.36           C
ATOM    975  CD  LYS A 220      48.653  24.755   8.018  1.00 67.27           C
ATOM    976  CE  LYS A 220      49.928  23.917   7.905  1.00 73.90           C
ATOM    977  NZ  LYS A 220      50.422  23.828   6.515  1.00 83.67           N1+
ATOM    978  H   LYS A 220      48.949  23.831  12.305  1.00 64.54           H
ATOM    979  HA  LYS A 220      46.507  24.842  11.294  1.00 71.13           H
ATOM    980  HB2 LYS A 220      48.557  22.862  10.270  1.00 67.34           H
ATOM    981  HB3 LYS A 220      47.020  23.080   9.421  1.00 67.34           H
ATOM    982  HG2 LYS A 220      47.377  25.590   9.490  1.00 73.67           H
ATOM    983  HG3 LYS A 220      49.006  25.299  10.083  1.00 73.67           H
ATOM    984  HD2 LYS A 220      47.861  24.294   7.424  1.00 80.76           H
ATOM    985  HD3 LYS A 220      48.847  25.756   7.629  1.00 80.76           H
ATOM    986  HE2 LYS A 220      50.708  24.377   8.519  1.00 88.72           H
ATOM    987  HE3 LYS A 220      49.737  22.910   8.284  1.00 88.72           H
ATOM    988  HZ1 LYS A 220      51.281  23.282   6.527  1.00100.44           H
ATOM    989  HZ2 LYS A 220      49.748  23.354   5.930  1.00100.44           H
ATOM    990  HZ3 LYS A 220      50.631  24.750   6.161  1.00100.44           H
ATOM    991  N   ILE A 221      46.228  21.800  12.416  1.00 54.27           N
ATOM    992  CA  ILE A 221      45.268  20.756  12.793  1.00 52.60           C
ATOM    993  C   ILE A 221      44.757  20.797  14.242  1.00 57.61           C
ATOM    994  O   ILE A 221      43.949  19.955  14.636  1.00 60.18           O
ATOM    995  CB  ILE A 221      45.858  19.396  12.460  1.00 55.54           C
ATOM    996  CG1 ILE A 221      47.024  19.054  13.375  1.00 56.44           C
ATOM    997  CG2 ILE A 221      46.264  19.338  10.984  1.00 60.43           C
ATOM    998  CD1 ILE A 221      47.473  17.613  13.148  1.00 58.32           C
ATOM    999  H   ILE A 221      47.195  21.663  12.676  1.00 65.16           H
ATOM   1000  HA  ILE A 221      44.387  20.863  12.162  1.00 63.16           H
ATOM   1001  HB  ILE A 221      45.085  18.643  12.622  1.00 66.68           H
ATOM   1002 HG12 ILE A 221      47.859  19.723  13.171  1.00 67.77           H
ATOM   1003 HG13 ILE A 221      46.724  19.152  14.418  1.00 67.77           H
ATOM   1004 HG21 ILE A 221      46.453  18.308  10.686  1.00 72.56           H
ATOM   1005 HG22 ILE A 221      45.448  19.722  10.367  1.00 72.56           H
ATOM   1006 HG23 ILE A 221      47.159  19.936  10.800  1.00 72.56           H
ATOM   1007 HD11 ILE A 221      48.239  17.366  13.882  1.00 70.03           H
ATOM   1008 HD12 ILE A 221      46.628  16.937  13.287  1.00 70.03           H
ATOM   1009 HD13 ILE A 221      47.900  17.499  12.151  1.00 70.03           H
ATOM   1010  N   ILE A 222      45.226  21.740  15.055  1.00 56.83           N
ATOM   1011  CA  ILE A 222      44.926  21.699  16.468  1.00 53.69           C
ATOM   1012  C   ILE A 222      43.506  22.232  16.732  1.00 54.32           C
ATOM   1013  O   ILE A 222      42.830  21.788  17.651  1.00 54.14           O
ATOM   1014  CB  ILE A 222      45.957  22.471  17.339  1.00 54.20           C
ATOM   1015  CG1 ILE A 222      45.783  22.053  18.814  1.00 44.57           C
ATOM   1016  CG2 ILE A 222      45.787  24.001  17.240  1.00 49.99           C
ATOM   1017  CD1 ILE A 222      47.050  21.550  19.465  1.00 52.74           C
ATOM   1018  H   ILE A 222      45.897  22.390  14.699  1.00 68.23           H
ATOM   1019  HA  ILE A 222      44.962  20.633  16.839  1.00 64.46           H
ATOM   1020  HB  ILE A 222      46.974  22.187  16.963  1.00 65.07           H
ATOM   1021 HG12 ILE A 222      45.432  22.938  19.388  1.00 53.53           H
ATOM   1022 HG13 ILE A 222      44.976  21.302  18.932  1.00 53.53           H
ATOM   1023 HG21 ILE A 222      46.594  24.504  17.786  1.00 60.02           H
ATOM   1024 HG22 ILE A 222      45.819  24.369  16.205  1.00 60.02           H
ATOM   1025 HG23 ILE A 222      44.845  24.330  17.688  1.00 60.02           H
ATOM   1026 HD11 ILE A 222      46.884  21.269  20.512  1.00 63.33           H
ATOM   1027 HD12 ILE A 222      47.467  20.686  18.936  1.00 63.33           H
ATOM   1028 HD13 ILE A 222      47.829  22.331  19.467  1.00 63.33           H
ATOM   1029  N   THR A 223      43.076  23.189  15.892  1.00 51.88           N
ATOM   1030  CA  THR A 223      41.787  23.825  16.089  1.00 55.44           C
ATOM   1031  C   THR A 223      40.679  22.768  15.950  1.00 56.07           C
ATOM   1032  O   THR A 223      39.860  22.654  16.848  1.00 54.31           O
ATOM   1033  CB  THR A 223      41.621  25.056  15.200  1.00 47.08           C
ATOM   1034  OG1 THR A 223      42.521  26.035  15.618  1.00 53.72           O
ATOM   1035  CG2 THR A 223      40.210  25.622  15.336  1.00 44.88           C
ATOM   1036  H   THR A 223      43.637  23.462  15.097  1.00 62.30           H
ATOM   1037  HA  THR A 223      41.778  24.181  17.122  1.00 66.57           H
ATOM   1038  HB  THR A 223      41.840  24.818  14.166  1.00 56.54           H
ATOM   1039  HG1 THR A 223      42.439  26.717  15.134  1.00 64.50           H
ATOM   1040 HG21 THR A 223      40.114  26.520  14.732  1.00 53.90           H
ATOM   1041 HG22 THR A 223      39.482  24.889  14.990  1.00 53.90           H
ATOM   1042 HG23 THR A 223      40.005  25.908  16.367  1.00 53.90           H
ATOM   1043  N   PRO A 224      40.660  21.931  14.910  1.00 55.77           N
ATOM   1044  CA  PRO A 224      39.713  20.851  14.876  1.00 45.40           C
ATOM   1045  C   PRO A 224      39.825  19.872  16.053  1.00 55.61           C
ATOM   1046  O   PRO A 224      38.816  19.485  16.639  1.00 59.04           O
ATOM   1047  CB  PRO A 224      40.013  20.137  13.570  1.00 51.90           C
ATOM   1048  CG  PRO A 224      40.468  21.303  12.700  1.00 61.51           C
ATOM   1049  CD  PRO A 224      41.371  22.068  13.645  1.00 55.93           C
ATOM   1050  HA  PRO A 224      38.713  21.269  14.789  1.00 54.52           H
ATOM   1051  HB2 PRO A 224      40.868  19.472  13.724  1.00 62.32           H
ATOM   1052  HB3 PRO A 224      39.166  19.594  13.151  1.00 62.32           H
ATOM   1053  HG2 PRO A 224      41.061  20.955  11.854  1.00 73.85           H
ATOM   1054  HG3 PRO A 224      39.610  21.894  12.372  1.00 73.85           H
ATOM   1055  HD2 PRO A 224      42.347  21.599  13.694  1.00 67.16           H
ATOM   1056  HD3 PRO A 224      41.421  23.088  13.285  1.00 67.16           H
ATOM   1057  N   ALA A 225      41.032  19.517  16.465  1.00 54.12           N
ATOM   1058  CA  ALA A 225      41.225  18.581  17.567  1.00 49.81           C
ATOM   1059  C   ALA A 225      40.565  19.071  18.877  1.00 49.38           C
ATOM   1060  O   ALA A 225      39.913  18.316  19.574  1.00 52.45           O
ATOM   1061  CB  ALA A 225      42.708  18.359  17.810  1.00 49.67           C
ATOM   1062  H   ALA A 225      41.799  20.070  16.154  1.00 64.98           H
ATOM   1063  HA  ALA A 225      40.733  17.604  17.323  1.00 59.81           H
ATOM   1064  HB1 ALA A 225      42.894  17.665  18.638  1.00 59.64           H
ATOM   1065  HB2 ALA A 225      43.201  17.960  16.917  1.00 59.64           H
ATOM   1066  HB3 ALA A 225      43.211  19.314  18.064  1.00 59.64           H
ATOM   1067  N   ILE A 226      40.736  20.370  19.155  1.00 50.80           N
ATOM   1068  CA  ILE A 226      40.177  21.025  20.300  1.00 49.73           C
ATOM   1069  C   ILE A 226      38.675  21.081  20.128  1.00 51.77           C
ATOM   1070  O   ILE A 226      37.940  20.974  21.096  1.00 50.42           O
ATOM   1071  CB  ILE A 226      40.728  22.451  20.401  1.00 47.27           C
ATOM   1072  CG1 ILE A 226      42.213  22.493  20.785  1.00 45.75           C
ATOM   1073  CG2 ILE A 226      39.947  23.292  21.425  1.00 43.52           C
ATOM   1074  CD1 ILE A 226      42.872  23.840  20.409  1.00 54.09           C
ATOM   1075  H   ILE A 226      41.286  20.941  18.527  1.00 60.99           H
ATOM   1076  HA  ILE A 226      40.427  20.456  21.199  1.00 59.72           H
ATOM   1077  HB  ILE A 226      40.605  22.915  19.424  1.00 56.77           H
ATOM   1078 HG12 ILE A 226      42.330  22.317  21.853  1.00 54.94           H
ATOM   1079 HG13 ILE A 226      42.750  21.710  20.252  1.00 54.94           H
ATOM   1080 HG21 ILE A 226      40.401  24.268  21.534  1.00 52.26           H
ATOM   1081 HG22 ILE A 226      38.924  23.424  21.100  1.00 52.26           H
ATOM   1082 HG23 ILE A 226      39.934  22.806  22.397  1.00 52.26           H
ATOM   1083 HD11 ILE A 226      43.918  23.806  20.704  1.00 64.94           H
ATOM   1084 HD12 ILE A 226      42.822  24.002  19.331  1.00 64.94           H
ATOM   1085 HD13 ILE A 226      42.410  24.677  20.931  1.00 64.94           H
ATOM   1086  N   THR A 227      38.215  21.314  18.907  1.00 53.22           N
ATOM   1087  CA  THR A 227      36.795  21.458  18.635  1.00 55.75           C
ATOM   1088  C   THR A 227      36.093  20.150  18.868  1.00 53.19           C
ATOM   1089  O   THR A 227      34.992  20.131  19.420  1.00 53.01           O
ATOM   1090  CB  THR A 227      36.528  21.984  17.217  1.00 54.87           C
ATOM   1091  OG1 THR A 227      36.941  23.329  17.191  1.00 56.18           O
ATOM   1092  CG2 THR A 227      35.023  21.944  16.891  1.00 46.03           C
ATOM   1093  H   THR A 227      38.865  21.368  18.135  1.00 63.91           H
ATOM   1094  HA  THR A 227      36.400  22.191  19.342  1.00 66.93           H
ATOM   1095  HB  THR A 227      37.083  21.402  16.485  1.00 65.89           H
ATOM   1096  HG1 THR A 227      37.865  23.360  17.451  1.00 67.45           H
ATOM   1097 HG21 THR A 227      34.870  22.360  15.899  1.00 55.27           H
ATOM   1098 HG22 THR A 227      34.643  20.924  16.870  1.00 55.27           H
ATOM   1099 HG23 THR A 227      34.464  22.529  17.626  1.00 55.27           H
ATOM   1100  N   ARG A 228      36.752  19.068  18.473  1.00 47.62           N
ATOM   1101  CA  ARG A 228      36.213  17.758  18.775  1.00 53.36           C
ATOM   1102  C   ARG A 228      36.032  17.466  20.287  1.00 56.88           C
ATOM   1103  O   ARG A 228      35.115  16.761  20.642  1.00 59.86           O
ATOM   1104  CB  ARG A 228      37.106  16.639  18.272  1.00 48.63           C
ATOM   1105  CG  ARG A 228      37.089  16.614  16.746  1.00 48.80           C
ATOM   1106  CD  ARG A 228      37.821  15.427  16.138  1.00 58.72           C
ATOM   1107  NE  ARG A 228      38.537  15.836  14.904  1.00 66.97           N
ATOM   1108  CZ  ARG A 228      39.912  15.983  14.843  1.00 72.35           C
ATOM   1109  NH1 ARG A 228      40.751  15.589  15.876  1.00 74.28           N
ATOM   1110  NH2 ARG A 228      40.442  16.515  13.684  1.00 74.13           N1+
ATOM   1111  H   ARG A 228      37.693  19.183  18.187  1.00 57.19           H
ATOM   1112  HA  ARG A 228      35.180  17.672  18.311  1.00 64.07           H
ATOM   1113  HB2 ARG A 228      38.146  16.786  18.650  1.00 58.40           H
ATOM   1114  HB3 ARG A 228      36.738  15.688  18.701  1.00 58.40           H
ATOM   1115  HG2 ARG A 228      36.030  16.623  16.398  1.00 58.59           H
ATOM   1116  HG3 ARG A 228      37.489  17.563  16.355  1.00 58.59           H
ATOM   1117  HD2 ARG A 228      38.512  14.943  16.867  1.00 70.50           H
ATOM   1118  HD3 ARG A 228      37.097  14.623  15.847  1.00 70.50           H
ATOM   1119  HE  ARG A 228      37.958  16.234  14.153  1.00 80.40           H
ATOM   1120 HH11 ARG A 228      40.404  15.411  16.820  1.00 89.17           H
ATOM   1121 HH12 ARG A 228      41.770  15.733  15.806  1.00 89.17           H
ATOM   1122 HH21 ARG A 228      39.950  16.405  12.795  1.00 89.00           H
ATOM   1123 HH22 ARG A 228      41.478  16.602  13.596  1.00 89.00           H
ATOM   1124  N   VAL A 229      36.917  18.011  21.130  1.00 49.50           N
ATOM   1125  CA  VAL A 229      36.830  17.849  22.551  1.00 45.78           C
ATOM   1126  C   VAL A 229      35.660  18.650  23.080  1.00 50.39           C
ATOM   1127  O   VAL A 229      34.919  18.156  23.921  1.00 53.30           O
ATOM   1128  CB  VAL A 229      38.131  18.278  23.245  1.00 46.04           C
ATOM   1129  CG1 VAL A 229      37.957  18.259  24.762  1.00 40.39           C
ATOM   1130  CG2 VAL A 229      39.249  17.366  22.814  1.00 43.40           C
ATOM   1131  H   VAL A 229      37.654  18.602  20.769  1.00 59.43           H
ATOM   1132  HA  VAL A 229      36.653  16.798  22.764  1.00 54.97           H
ATOM   1133  HB  VAL A 229      38.385  19.294  22.954  1.00 55.29           H
ATOM   1134 HG11 VAL A 229      38.928  18.436  25.211  1.00 48.51           H
ATOM   1135 HG12 VAL A 229      37.293  19.057  25.102  1.00 48.51           H
ATOM   1136 HG13 VAL A 229      37.585  17.294  25.099  1.00 48.51           H
ATOM   1137 HG21 VAL A 229      40.161  17.633  23.349  1.00 52.12           H
ATOM   1138 HG22 VAL A 229      38.983  16.344  23.050  1.00 52.12           H
ATOM   1139 HG23 VAL A 229      39.422  17.446  21.748  1.00 52.12           H
ATOM   1140  N   VAL A 230      35.504  19.889  22.643  1.00 52.67           N
ATOM   1141  CA  VAL A 230      34.312  20.651  22.968  1.00 56.60           C
ATOM   1142  C   VAL A 230      33.055  19.903  22.568  1.00 52.74           C
ATOM   1143  O   VAL A 230      32.123  19.865  23.370  1.00 53.28           O
ATOM   1144  CB  VAL A 230      34.366  22.039  22.331  1.00 51.84           C
ATOM   1145  CG1 VAL A 230      33.128  22.856  22.735  1.00 53.33           C
ATOM   1146  CG2 VAL A 230      35.531  22.847  22.927  1.00 50.49           C
ATOM   1147  H   VAL A 230      36.157  20.277  21.975  1.00 63.25           H
ATOM   1148  HA  VAL A 230      34.293  20.766  24.053  1.00 67.96           H
ATOM   1149  HB  VAL A 230      34.462  21.966  21.247  1.00 62.24           H
ATOM   1150 HG11 VAL A 230      33.173  23.859  22.307  1.00 64.04           H
ATOM   1151 HG12 VAL A 230      32.252  22.360  22.343  1.00 64.04           H
ATOM   1152 HG13 VAL A 230      33.052  22.942  23.819  1.00 64.04           H
ATOM   1153 HG21 VAL A 230      35.533  23.844  22.493  1.00 60.62           H
ATOM   1154 HG22 VAL A 230      35.417  22.940  24.001  1.00 60.62           H
ATOM   1155 HG23 VAL A 230      36.480  22.373  22.691  1.00 60.62           H
ATOM   1156  N   ASP A 231      33.042  19.321  21.365  1.00 47.66           N
ATOM   1157  CA  ASP A 231      31.892  18.605  20.827  1.00 52.67           C
ATOM   1158  C   ASP A 231      31.590  17.339  21.618  1.00 56.34           C
ATOM   1159  O   ASP A 231      30.438  16.969  21.766  1.00 66.66           O
ATOM   1160  CB  ASP A 231      32.061  18.225  19.345  1.00 48.20           C
ATOM   1161  CG  ASP A 231      32.184  19.383  18.354  1.00 52.96           C
ATOM   1162  OD1 ASP A 231      31.731  20.513  18.687  1.00 50.59           O
ATOM   1163  OD2 ASP A 231      32.706  19.082  17.248  1.00 58.92           O1-
ATOM   1164  H   ASP A 231      33.845  19.442  20.762  1.00 57.23           H
ATOM   1165  HA  ASP A 231      31.032  19.270  20.904  1.00 63.24           H
ATOM   1166  HB2 ASP A 231      32.888  17.529  19.206  1.00 57.88           H
ATOM   1167  HB3 ASP A 231      31.179  17.665  19.050  1.00 57.88           H
ATOM   1168  N   PHE A 232      32.610  16.640  22.094  1.00 59.23           N
ATOM   1169  CA  PHE A 232      32.467  15.521  23.015  1.00 60.47           C
ATOM   1170  C   PHE A 232      31.756  15.975  24.275  1.00 57.66           C
ATOM   1171  O   PHE A 232      30.777  15.359  24.687  1.00 62.89           O
ATOM   1172  CB  PHE A 232      33.836  14.908  23.351  1.00 57.68           C
ATOM   1173  CG  PHE A 232      33.771  13.974  24.520  1.00 54.25           C
ATOM   1174  CD1 PHE A 232      33.195  12.702  24.342  1.00 59.78           C
ATOM   1175  CD2 PHE A 232      34.227  14.379  25.789  1.00 46.12           C
ATOM   1176  CE1 PHE A 232      33.068  11.832  25.430  1.00 55.06           C
ATOM   1177  CE2 PHE A 232      34.177  13.473  26.863  1.00 45.02           C
ATOM   1178  CZ  PHE A 232      33.552  12.232  26.690  1.00 51.57           C
ATOM   1179  H   PHE A 232      33.548  16.974  21.912  1.00 71.12           H
ATOM   1180  HA  PHE A 232      31.865  14.745  22.538  1.00 72.60           H
ATOM   1181  HB2 PHE A 232      34.214  14.363  22.487  1.00 69.25           H
ATOM   1182  HB3 PHE A 232      34.538  15.705  23.582  1.00 69.25           H
ATOM   1183  HD1 PHE A 232      32.828  12.414  23.375  1.00 71.77           H
ATOM   1184  HD2 PHE A 232      34.642  15.361  25.936  1.00 55.38           H
ATOM   1185  HE1 PHE A 232      32.615  10.861  25.301  1.00 66.11           H
ATOM   1186  HE2 PHE A 232      34.557  13.755  27.833  1.00 54.07           H
ATOM   1187  HZ  PHE A 232      33.467  11.560  27.531  1.00 61.92           H
ATOM   1188  N   ALA A 233      32.236  17.066  24.874  1.00 51.58           N
ATOM   1189  CA  ALA A 233      31.720  17.529  26.134  1.00 57.55           C
ATOM   1190  C   ALA A 233      30.267  17.961  25.976  1.00 65.12           C
ATOM   1191  O   ALA A 233      29.443  17.614  26.804  1.00 63.57           O
ATOM   1192  CB  ALA A 233      32.601  18.651  26.654  1.00 51.96           C
ATOM   1193  H   ALA A 233      33.024  17.553  24.475  1.00 61.93           H
ATOM   1194  HA  ALA A 233      31.761  16.700  26.842  1.00 69.10           H
ATOM   1195  HB1 ALA A 233      32.282  18.938  27.651  1.00 62.39           H
ATOM   1196  HB2 ALA A 233      33.637  18.323  26.701  1.00 62.39           H
ATOM   1197  HB3 ALA A 233      32.517  19.514  25.996  1.00 62.39           H
ATOM   1198  N   LYS A 234      29.940  18.667  24.887  1.00 68.63           N
ATOM   1199  CA  LYS A 234      28.586  19.135  24.581  1.00 70.10           C
ATOM   1200  C   LYS A 234      27.534  18.010  24.545  1.00 66.28           C
ATOM   1201  O   LYS A 234      26.388  18.265  24.909  1.00 69.68           O
ATOM   1202  CB  LYS A 234      28.593  19.916  23.252  1.00 69.93           C
ATOM   1203  CG  LYS A 234      29.179  21.331  23.430  1.00 64.00           C
ATOM   1204  CD  LYS A 234      29.487  21.949  22.061  1.00 67.42           C
ATOM   1205  CE  LYS A 234      28.272  22.637  21.425  1.00 69.87           C
ATOM   1206  NZ  LYS A 234      28.549  22.976  20.013  1.00 71.70           N1+
ATOM   1207  H   LYS A 234      30.674  18.885  24.225  1.00 82.39           H
ATOM   1208  HA  LYS A 234      28.278  19.815  25.379  1.00 84.15           H
ATOM   1209  HB2 LYS A 234      29.117  19.350  22.477  1.00 83.95           H
ATOM   1210  HB3 LYS A 234      27.560  20.040  22.926  1.00 83.95           H
ATOM   1211  HG2 LYS A 234      28.476  21.953  23.985  1.00 76.84           H
ATOM   1212  HG3 LYS A 234      30.102  21.292  24.007  1.00 76.84           H
ATOM   1213  HD2 LYS A 234      30.231  22.722  22.211  1.00 80.94           H
ATOM   1214  HD3 LYS A 234      29.885  21.195  21.377  1.00 80.94           H
ATOM   1215  HE2 LYS A 234      27.401  21.986  21.490  1.00 83.88           H
ATOM   1216  HE3 LYS A 234      28.070  23.558  21.979  1.00 83.88           H
ATOM   1217  HZ1 LYS A 234      27.713  23.335  19.573  1.00 86.08           H
ATOM   1218  HZ2 LYS A 234      29.281  23.674  19.968  1.00 86.08           H
ATOM   1219  HZ3 LYS A 234      28.865  22.145  19.526  1.00 86.08           H
ATOM   1220  N   LYS A 235      27.925  16.801  24.120  1.00 61.68           N
ATOM   1221  CA  LYS A 235      27.070  15.615  24.003  1.00 64.49           C
ATOM   1222  C   LYS A 235      26.869  14.841  25.317  1.00 68.13           C
ATOM   1223  O   LYS A 235      26.241  13.769  25.300  1.00 62.43           O
ATOM   1224  CB  LYS A 235      27.644  14.664  22.951  1.00 57.23           C
ATOM   1225  CG  LYS A 235      27.518  15.324  21.593  1.00 55.70           C
ATOM   1226  CD  LYS A 235      28.209  14.428  20.570  1.00 59.46           C
ATOM   1227  CE  LYS A 235      27.921  15.092  19.238  1.00 60.45           C
ATOM   1228  NZ  LYS A 235      28.496  14.279  18.171  1.00 63.43           N1+
ATOM   1229  H   LYS A 235      28.902  16.688  23.883  1.00 74.06           H
ATOM   1230  HA  LYS A 235      26.082  15.933  23.670  1.00 77.42           H
ATOM   1231  HB2 LYS A 235      28.685  14.438  23.172  1.00 68.71           H
ATOM   1232  HB3 LYS A 235      27.088  13.727  22.936  1.00 68.71           H
ATOM   1233  HG2 LYS A 235      26.467  15.458  21.340  1.00 66.88           H
ATOM   1234  HG3 LYS A 235      27.993  16.302  21.591  1.00 66.88           H
ATOM   1235  HD2 LYS A 235      29.282  14.395  20.753  1.00 71.39           H
ATOM   1236  HD3 LYS A 235      27.792  13.420  20.593  1.00 71.39           H
ATOM   1237  HE2 LYS A 235      26.844  15.192  19.098  1.00 72.58           H
ATOM   1238  HE3 LYS A 235      28.369  16.087  19.225  1.00 72.58           H
ATOM   1239  HZ1 LYS A 235      27.912  14.209  17.503  1.00 76.16           H
ATOM   1240  HZ2 LYS A 235      29.242  14.663  17.874  1.00 76.16           H
ATOM   1241  HZ3 LYS A 235      28.686  13.468  18.485  1.00 76.16           H
ATOM   1242  N   LEU A 236      27.414  15.368  26.423  1.00 61.58           N
ATOM   1243  CA  LEU A 236      27.279  14.757  27.730  1.00 65.41           C
ATOM   1244  C   LEU A 236      26.317  15.624  28.476  1.00 66.54           C
ATOM   1245  O   LEU A 236      26.578  16.817  28.598  1.00 70.04           O
ATOM   1246  CB  LEU A 236      28.581  14.632  28.530  1.00 60.70           C
ATOM   1247  CG  LEU A 236      29.692  13.809  27.850  1.00 59.99           C
ATOM   1248  CD1 LEU A 236      30.873  13.673  28.831  1.00 55.06           C
ATOM   1249  CD2 LEU A 236      29.236  12.436  27.321  1.00 55.12           C
ATOM   1250  H   LEU A 236      27.904  16.249  26.361  1.00 73.93           H
ATOM   1251  HA  LEU A 236      26.912  13.744  27.613  1.00 78.53           H
ATOM   1252  HB2 LEU A 236      28.965  15.624  28.766  1.00 72.88           H
ATOM   1253  HB3 LEU A 236      28.325  14.150  29.473  1.00 72.88           H
ATOM   1254  HG  LEU A 236      30.053  14.385  27.001  1.00 72.02           H
ATOM   1255 HD11 LEU A 236      31.710  13.186  28.340  1.00 66.11           H
ATOM   1256 HD12 LEU A 236      31.171  14.662  29.158  1.00 66.11           H
ATOM   1257 HD13 LEU A 236      30.583  13.085  29.701  1.00 66.11           H
ATOM   1258 HD21 LEU A 236      30.094  11.912  26.899  1.00 66.18           H
ATOM   1259 HD22 LEU A 236      28.808  11.838  28.126  1.00 66.18           H
ATOM   1260 HD23 LEU A 236      28.497  12.563  26.534  1.00 66.18           H
ATOM   1261  N   PRO A 237      25.221  15.055  28.987  1.00 78.12           N
ATOM   1262  CA  PRO A 237      24.136  15.872  29.505  1.00 66.30           C
ATOM   1263  C   PRO A 237      24.545  16.689  30.710  1.00 70.02           C
ATOM   1264  O   PRO A 237      24.286  17.889  30.753  1.00 77.49           O
ATOM   1265  CB  PRO A 237      23.053  14.860  29.863  1.00 75.90           C
ATOM   1266  CG  PRO A 237      23.293  13.689  28.907  1.00 76.00           C
ATOM   1267  CD  PRO A 237      24.809  13.667  28.791  1.00 75.70           C
ATOM   1268  HA  PRO A 237      23.739  16.498  28.706  1.00 79.59           H
ATOM   1269  HB2 PRO A 237      23.263  14.497  30.871  1.00 91.12           H
ATOM   1270  HB3 PRO A 237      22.037  15.255  29.813  1.00 91.12           H
ATOM   1271  HG2 PRO A 237      22.958  12.748  29.339  1.00 91.23           H
ATOM   1272  HG3 PRO A 237      22.809  13.873  27.948  1.00 91.23           H
ATOM   1273  HD2 PRO A 237      25.255  13.027  29.555  1.00 90.87           H
ATOM   1274  HD3 PRO A 237      25.013  13.331  27.778  1.00 90.87           H
ATOM   1275  N   MET A 238      25.264  16.084  31.652  1.00 69.78           N
ATOM   1276  CA  MET A 238      25.647  16.792  32.863  1.00 72.20           C
ATOM   1277  C   MET A 238      26.645  17.908  32.562  1.00 77.97           C
ATOM   1278  O   MET A 238      26.881  18.733  33.449  1.00 78.35           O
ATOM   1279  CB  MET A 238      26.247  15.784  33.846  1.00 81.87           C
ATOM   1280  CG  MET A 238      25.276  14.706  34.355  1.00 85.81           C
ATOM   1281  SD  MET A 238      26.114  13.247  35.092  1.00 92.65           S
ATOM   1282  CE  MET A 238      26.329  12.221  33.605  1.00 86.96           C
ATOM   1283  H   MET A 238      25.498  15.106  31.559  1.00 83.77           H
ATOM   1284  HA  MET A 238      24.765  17.242  33.323  1.00 86.68           H
ATOM   1285  HB2 MET A 238      27.079  15.286  33.348  1.00 98.28           H
ATOM   1286  HB3 MET A 238      26.641  16.318  34.713  1.00 98.28           H
ATOM   1287  HG2 MET A 238      24.607  15.150  35.096  1.00103.01           H
ATOM   1288  HG3 MET A 238      24.664  14.356  33.522  1.00103.01           H
ATOM   1289  HE1 MET A 238      26.913  11.336  33.864  1.00104.39           H
ATOM   1290  HE2 MET A 238      25.355  11.912  33.221  1.00104.39           H
ATOM   1291  HE3 MET A 238      26.844  12.794  32.835  1.00104.39           H
ATOM   1292  N   PHE A 239      27.255  17.884  31.347  1.00 77.99           N
ATOM   1293  CA  PHE A 239      28.090  18.958  30.812  1.00 77.55           C
ATOM   1294  C   PHE A 239      27.268  20.050  30.102  1.00 74.59           C
ATOM   1295  O   PHE A 239      27.406  21.208  30.490  1.00 70.58           O
ATOM   1296  CB  PHE A 239      29.225  18.462  29.892  1.00 66.57           C
ATOM   1297  CG  PHE A 239      30.134  19.606  29.421  1.00 61.64           C
ATOM   1298  CD1 PHE A 239      31.214  20.008  30.225  1.00 59.76           C
ATOM   1299  CD2 PHE A 239      29.864  20.322  28.239  1.00 63.12           C
ATOM   1300  CE1 PHE A 239      32.053  21.063  29.835  1.00 59.78           C
ATOM   1301  CE2 PHE A 239      30.670  21.409  27.876  1.00 55.56           C
ATOM   1302  CZ  PHE A 239      31.780  21.759  28.654  1.00 60.65           C
ATOM   1303  H   PHE A 239      27.006  17.144  30.705  1.00 93.63           H
ATOM   1304  HA  PHE A 239      28.574  19.413  31.669  1.00 93.10           H
ATOM   1305  HB2 PHE A 239      29.825  17.732  30.437  1.00 79.92           H
ATOM   1306  HB3 PHE A 239      28.779  17.967  29.042  1.00 79.92           H
ATOM   1307  HD1 PHE A 239      31.416  19.486  31.149  1.00 71.76           H
ATOM   1308  HD2 PHE A 239      29.030  20.048  27.614  1.00 75.78           H
ATOM   1309  HE1 PHE A 239      32.894  21.346  30.446  1.00 71.77           H
ATOM   1310  HE2 PHE A 239      30.458  21.951  26.971  1.00 66.71           H
ATOM   1311  HZ  PHE A 239      32.425  22.566  28.354  1.00 72.81           H
ATOM   1312  N   SER A 240      26.479  19.682  29.066  1.00 76.79           N
ATOM   1313  CA  SER A 240      25.585  20.554  28.299  1.00 73.58           C
ATOM   1314  C   SER A 240      24.840  21.528  29.220  1.00 70.35           C
ATOM   1315  O   SER A 240      24.837  22.717  28.924  1.00 76.63           O
ATOM   1316  CB  SER A 240      24.640  19.689  27.477  1.00 68.39           C
ATOM   1317  H   SER A 240      26.476  18.704  28.807  1.00 92.18           H
ATOM   1318  HA  SER A 240      26.190  21.131  27.602  1.00 88.33           H
ATOM   1319  HB1 SER A 240      25.202  18.912  26.964  1.00 82.11           H
ATOM   1320  HB3 SER A 240      24.133  20.311  26.743  1.00 82.11           H
ATOM   1321  N   GLU A 241      24.352  21.048  30.375  1.00 72.48           N
ATOM   1322  CA  GLU A 241      23.603  21.748  31.438  1.00 75.31           C
ATOM   1323  C   GLU A 241      24.386  22.706  32.369  1.00 77.69           C
ATOM   1324  O   GLU A 241      23.852  23.127  33.402  1.00 79.38           O
ATOM   1325  CB  GLU A 241      22.934  20.672  32.339  1.00 82.17           C
ATOM   1326  CG  GLU A 241      21.824  19.811  31.708  1.00 83.39           C
ATOM   1327  CD  GLU A 241      21.327  18.630  32.569  1.00 87.19           C
ATOM   1328  OE1 GLU A 241      21.754  18.493  33.735  1.00 85.65           O
ATOM   1329  OE2 GLU A 241      20.508  17.848  32.038  1.00 94.27           O1-
ATOM   1330  H   GLU A 241      24.476  20.058  30.532  1.00 87.01           H
ATOM   1331  HA  GLU A 241      22.811  22.329  30.970  1.00 90.41           H
ATOM   1332  HB2 GLU A 241      23.718  20.013  32.715  1.00 98.64           H
ATOM   1333  HB3 GLU A 241      22.465  21.162  33.187  1.00 98.64           H
ATOM   1334  HG2 GLU A 241      20.962  20.435  31.478  1.00100.11           H
ATOM   1335  HG3 GLU A 241      22.131  19.429  30.736  1.00100.11           H
ATOM   1336  N   LEU A 242      25.651  23.027  32.109  1.00 74.20           N
ATOM   1337  CA  LEU A 242      26.432  23.837  33.050  1.00 74.77           C
ATOM   1338  C   LEU A 242      26.460  25.308  32.610  1.00 69.43           C
ATOM   1339  O   LEU A 242      26.321  25.595  31.414  1.00 65.28           O
ATOM   1340  CB  LEU A 242      27.858  23.257  33.175  1.00 80.43           C
ATOM   1341  CG  LEU A 242      27.942  21.930  33.956  1.00 81.64           C
ATOM   1342  CD1 LEU A 242      29.188  21.111  33.570  1.00 72.19           C
ATOM   1343  CD2 LEU A 242      27.999  22.208  35.465  1.00 76.55           C
ATOM   1344  H   LEU A 242      26.092  22.709  31.259  1.00 89.08           H
ATOM   1345  HA  LEU A 242      25.993  23.779  34.042  1.00 89.76           H
ATOM   1346  HB2 LEU A 242      28.215  23.082  32.161  1.00 96.55           H
ATOM   1347  HB3 LEU A 242      28.536  23.984  33.625  1.00 96.55           H
ATOM   1348  HG  LEU A 242      27.049  21.334  33.766  1.00 98.01           H
ATOM   1349 HD11 LEU A 242      29.062  20.084  33.901  1.00 86.67           H
ATOM   1350 HD12 LEU A 242      29.338  21.137  32.494  1.00 86.67           H
ATOM   1351 HD13 LEU A 242      30.077  21.531  34.043  1.00 86.67           H
ATOM   1352 HD21 LEU A 242      28.070  21.268  36.012  1.00 91.90           H
ATOM   1353 HD22 LEU A 242      28.870  22.825  35.697  1.00 91.90           H
ATOM   1354 HD23 LEU A 242      27.103  22.738  35.785  1.00 91.90           H
ATOM   1355  N   PRO A 243      26.706  26.238  33.551  1.00 64.21           N
ATOM   1356  CA  PRO A 243      26.988  27.620  33.213  1.00 65.70           C
ATOM   1357  C   PRO A 243      28.127  27.643  32.195  1.00 76.86           C
ATOM   1358  O   PRO A 243      29.113  26.930  32.379  1.00 76.38           O
ATOM   1359  CB  PRO A 243      27.474  28.290  34.508  1.00 64.80           C
ATOM   1360  CG  PRO A 243      26.977  27.374  35.617  1.00 73.00           C
ATOM   1361  CD  PRO A 243      26.979  25.997  34.955  1.00 73.56           C
ATOM   1362  HA  PRO A 243      26.085  28.130  32.884  1.00 78.88           H
ATOM   1363  HB2 PRO A 243      28.564  28.245  34.530  1.00 77.80           H
ATOM   1364  HB3 PRO A 243      27.158  29.325  34.631  1.00 77.80           H
ATOM   1365  HG2 PRO A 243      27.655  27.385  36.470  1.00 87.64           H
ATOM   1366  HG3 PRO A 243      25.971  27.668  35.920  1.00 87.64           H
ATOM   1367  HD2 PRO A 243      27.965  25.549  35.074  1.00 88.31           H
ATOM   1368  HD3 PRO A 243      26.195  25.397  35.411  1.00 88.31           H
ATOM   1369  N   CYS A 244      28.024  28.492  31.167  1.00 80.80           N
ATOM   1370  CA  CYS A 244      29.073  28.644  30.183  1.00 76.05           C
ATOM   1371  C   CYS A 244      30.433  28.787  30.885  1.00 72.30           C
ATOM   1372  O   CYS A 244      31.364  28.142  30.428  1.00 64.35           O
ATOM   1373  CB  CYS A 244      28.779  29.838  29.268  1.00 70.10           C
ATOM   1374  SG  CYS A 244      30.089  29.927  28.002  1.00 70.48           S
ATOM   1375  H   CYS A 244      27.193  29.055  31.062  1.00 97.00           H
ATOM   1376  HA  CYS A 244      29.094  27.741  29.570  1.00 91.30           H
ATOM   1377  HB2 CYS A 244      27.812  29.705  28.782  1.00 84.16           H
ATOM   1378  HB3 CYS A 244      28.781  30.758  29.856  1.00 84.16           H
ATOM   1379  HG  CYS A 244      29.958  31.225  27.720  1.00 84.62           H
ATOM   1380  N   GLU A 245      30.548  29.574  31.972  1.00 67.93           N
ATOM   1381  CA  GLU A 245      31.835  29.787  32.614  1.00 68.12           C
ATOM   1382  C   GLU A 245      32.448  28.471  33.148  1.00 70.36           C
ATOM   1383  O   GLU A 245      33.642  28.254  32.990  1.00 68.97           O
ATOM   1384  CB  GLU A 245      31.714  30.780  33.754  1.00 69.43           C
ATOM   1385  CG  GLU A 245      31.113  32.136  33.368  1.00 79.93           C
ATOM   1386  CD  GLU A 245      30.942  32.906  34.670  0.00 80.74           C
ATOM   1387  OE1 GLU A 245      29.833  32.747  35.233  1.00 81.56           O
ATOM   1388  OE2 GLU A 245      31.922  33.579  35.086  1.00 76.77           O1-
ATOM   1389  H   GLU A 245      29.752  30.082  32.325  1.00 81.56           H
ATOM   1390  HA  GLU A 245      32.505  30.217  31.872  1.00 81.78           H
ATOM   1391  HB2 GLU A 245      31.097  30.329  34.531  1.00 83.36           H
ATOM   1392  HB3 GLU A 245      32.708  30.946  34.172  1.00 83.36           H
ATOM   1393  HG2 GLU A 245      31.823  32.650  32.723  1.00 95.95           H
ATOM   1394  HG3 GLU A 245      30.136  31.982  32.901  1.00 95.95           H
ATOM   1395  N   ASP A 246      31.663  27.597  33.791  1.00 72.06           N
ATOM   1396  CA  ASP A 246      32.130  26.280  34.190  1.00 64.43           C
ATOM   1397  C   ASP A 246      32.526  25.427  32.983  1.00 61.16           C
ATOM   1398  O   ASP A 246      33.588  24.802  33.015  1.00 60.32           O
ATOM   1399  CB  ASP A 246      31.104  25.540  35.050  1.00 66.44           C
ATOM   1400  CG  ASP A 246      30.872  26.149  36.420  1.00 71.39           C
ATOM   1401  OD1 ASP A 246      31.576  27.111  36.800  1.00 69.56           O
ATOM   1402  OD2 ASP A 246      29.955  25.619  37.073  1.00 70.72           O1-
ATOM   1403  H   ASP A 246      30.686  27.811  33.929  1.00 86.51           H
ATOM   1404  HA  ASP A 246      33.021  26.435  34.795  1.00 77.35           H
ATOM   1405  HB2 ASP A 246      30.149  25.444  34.540  1.00 79.76           H
ATOM   1406  HB3 ASP A 246      31.414  24.509  35.195  1.00 79.76           H
ATOM   1407  N   GLN A 247      31.731  25.396  31.912  1.00 55.17           N
ATOM   1408  CA  GLN A 247      32.121  24.698  30.697  1.00 59.09           C
ATOM   1409  C   GLN A 247      33.542  25.086  30.249  1.00 58.71           C
ATOM   1410  O   GLN A 247      34.322  24.193  29.950  1.00 59.26           O
ATOM   1411  CB  GLN A 247      31.107  24.916  29.597  1.00 60.76           C
ATOM   1412  CG  GLN A 247      29.731  24.343  29.932  1.00 65.83           C
ATOM   1413  CD  GLN A 247      28.701  24.627  28.837  1.00 67.86           C
ATOM   1414  OE1 GLN A 247      28.811  25.587  28.094  1.00 75.36           O
ATOM   1415  NE2 GLN A 247      27.651  23.821  28.743  1.00 72.01           N
ATOM   1416  H   GLN A 247      30.862  25.910  31.921  1.00 66.24           H
ATOM   1417  HA  GLN A 247      32.128  23.633  30.929  1.00 70.95           H
ATOM   1418  HB2 GLN A 247      30.999  25.982  29.422  1.00 72.95           H
ATOM   1419  HB3 GLN A 247      31.470  24.478  28.671  1.00 72.95           H
ATOM   1420  HG2 GLN A 247      29.803  23.273  30.127  1.00 79.04           H
ATOM   1421  HG3 GLN A 247      29.372  24.847  30.826  1.00 79.04           H
ATOM   1422 HE21 GLN A 247      27.557  23.034  29.369  1.00 86.45           H
ATOM   1423 HE22 GLN A 247      26.924  24.029  28.077  1.00 86.45           H
ATOM   1424  N   ILE A 248      33.897  26.380  30.282  1.00 58.30           N
ATOM   1425  CA  ILE A 248      35.185  26.900  29.857  1.00 59.49           C
ATOM   1426  C   ILE A 248      36.276  26.321  30.744  1.00 59.21           C
ATOM   1427  O   ILE A 248      37.243  25.779  30.198  1.00 55.55           O
ATOM   1428  CB  ILE A 248      35.292  28.451  29.911  1.00 59.10           C
ATOM   1429  CG1 ILE A 248      34.295  29.242  29.045  1.00 66.58           C
ATOM   1430  CG2 ILE A 248      36.738  28.929  29.630  1.00 52.98           C
ATOM   1431  CD1 ILE A 248      34.212  28.838  27.580  1.00 72.29           C
ATOM   1432  H   ILE A 248      33.226  27.048  30.636  1.00 69.99           H
ATOM   1433  HA  ILE A 248      35.360  26.573  28.830  1.00 71.43           H
ATOM   1434  HB  ILE A 248      35.088  28.741  30.942  1.00 70.96           H
ATOM   1435 HG12 ILE A 248      33.307  29.132  29.472  1.00 79.94           H
ATOM   1436 HG13 ILE A 248      34.532  30.306  29.096  1.00 79.94           H
ATOM   1437 HG21 ILE A 248      36.769  30.007  29.479  1.00 63.61           H
ATOM   1438 HG22 ILE A 248      37.386  28.706  30.478  1.00 63.61           H
ATOM   1439 HG23 ILE A 248      37.120  28.438  28.734  1.00 63.61           H
ATOM   1440 HD11 ILE A 248      33.464  29.459  27.083  1.00 86.78           H
ATOM   1441 HD12 ILE A 248      35.180  28.995  27.101  1.00 86.78           H
ATOM   1442 HD13 ILE A 248      33.915  27.792  27.490  1.00 86.78           H
ATOM   1443  N   ILE A 249      36.156  26.503  32.073  1.00 50.03           N
ATOM   1444  CA  ILE A 249      37.134  26.015  33.051  1.00 59.50           C
ATOM   1445  C   ILE A 249      37.413  24.505  32.908  1.00 53.91           C
ATOM   1446  O   ILE A 249      38.584  24.142  32.946  1.00 51.00           O
ATOM   1447  CB  ILE A 249      36.696  26.362  34.474  1.00 58.76           C
ATOM   1448  CG1 ILE A 249      36.787  27.896  34.651  1.00 60.65           C
ATOM   1449  CG2 ILE A 249      37.530  25.607  35.530  1.00 53.84           C
ATOM   1450  CD1 ILE A 249      36.062  28.401  35.909  1.00 66.34           C
ATOM   1451  H   ILE A 249      35.333  26.971  32.427  1.00 60.08           H
ATOM   1452  HA  ILE A 249      38.071  26.539  32.853  1.00 71.44           H
ATOM   1453  HB  ILE A 249      35.656  26.049  34.580  1.00 70.55           H
ATOM   1454 HG12 ILE A 249      37.834  28.193  34.693  1.00 72.82           H
ATOM   1455 HG13 ILE A 249      36.322  28.396  33.803  1.00 72.82           H
ATOM   1456 HG21 ILE A 249      37.351  25.988  36.529  1.00 64.64           H
ATOM   1457 HG22 ILE A 249      37.250  24.556  35.534  1.00 64.64           H
ATOM   1458 HG23 ILE A 249      38.592  25.714  35.316  1.00 64.64           H
ATOM   1459 HD11 ILE A 249      36.091  29.488  35.929  1.00 79.65           H
ATOM   1460 HD12 ILE A 249      35.020  28.071  35.894  1.00 79.65           H
ATOM   1461 HD13 ILE A 249      36.554  28.037  36.806  1.00 79.65           H
ATOM   1462  N   LEU A 250      36.365  23.690  32.719  1.00 48.92           N
ATOM   1463  CA  LEU A 250      36.458  22.256  32.536  1.00 54.06           C
ATOM   1464  C   LEU A 250      37.220  21.938  31.263  1.00 57.57           C
ATOM   1465  O   LEU A 250      38.140  21.120  31.325  1.00 52.47           O
ATOM   1466  CB  LEU A 250      35.083  21.567  32.492  1.00 48.35           C
ATOM   1467  CG  LEU A 250      34.248  21.556  33.789  1.00 49.93           C
ATOM   1468  CD1 LEU A 250      33.078  20.590  33.604  1.00 50.46           C
ATOM   1469  CD2 LEU A 250      35.059  21.263  35.038  1.00 51.47           C
ATOM   1470  H   LEU A 250      35.443  24.103  32.676  1.00 58.74           H
ATOM   1471  HA  LEU A 250      37.027  21.845  33.369  1.00 64.91           H
ATOM   1472  HB2 LEU A 250      34.493  22.046  31.713  1.00 58.06           H
ATOM   1473  HB3 LEU A 250      35.250  20.535  32.185  1.00 58.06           H
ATOM   1474  HG  LEU A 250      33.805  22.535  33.936  1.00 59.96           H
ATOM   1475 HD11 LEU A 250      32.426  20.640  34.475  1.00 60.59           H
ATOM   1476 HD12 LEU A 250      32.508  20.879  32.725  1.00 60.59           H
ATOM   1477 HD13 LEU A 250      33.434  19.571  33.470  1.00 60.59           H
ATOM   1478 HD21 LEU A 250      34.404  21.271  35.905  1.00 61.80           H
ATOM   1479 HD22 LEU A 250      35.543  20.291  34.948  1.00 61.80           H
ATOM   1480 HD23 LEU A 250      35.812  22.030  35.203  1.00 61.80           H
ATOM   1481  N   LEU A 251      36.850  22.581  30.144  1.00 50.93           N
ATOM   1482  CA  LEU A 251      37.554  22.465  28.880  1.00 46.56           C
ATOM   1483  C   LEU A 251      39.016  22.793  29.002  1.00 43.73           C
ATOM   1484  O   LEU A 251      39.845  21.991  28.590  1.00 48.46           O
ATOM   1485  CB  LEU A 251      36.898  23.343  27.823  1.00 52.86           C
ATOM   1486  CG  LEU A 251      35.970  22.617  26.839  1.00 53.81           C
ATOM   1487  CD1 LEU A 251      35.511  21.200  27.210  1.00 54.83           C
ATOM   1488  CD2 LEU A 251      34.749  23.517  26.609  1.00 54.78           C
ATOM   1489  H   LEU A 251      36.065  23.217  30.187  1.00 61.15           H
ATOM   1490  HA  LEU A 251      37.516  21.420  28.590  1.00 55.91           H
ATOM   1491  HB2 LEU A 251      36.342  24.126  28.336  1.00 63.47           H
ATOM   1492  HB3 LEU A 251      37.659  23.873  27.249  1.00 63.47           H
ATOM   1493  HG  LEU A 251      36.511  22.539  25.898  1.00 64.60           H
ATOM   1494 HD11 LEU A 251      34.756  20.870  26.498  1.00 65.84           H
ATOM   1495 HD12 LEU A 251      36.343  20.501  27.139  1.00 65.84           H
ATOM   1496 HD13 LEU A 251      35.086  21.199  28.213  1.00 65.84           H
ATOM   1497 HD21 LEU A 251      34.096  23.078  25.855  1.00 65.78           H
ATOM   1498 HD22 LEU A 251      34.189  23.634  27.532  1.00 65.78           H
ATOM   1499 HD23 LEU A 251      35.070  24.503  26.271  1.00 65.78           H
ATOM   1500  N   LYS A 252      39.345  23.909  29.650  1.00 45.92           N
ATOM   1501  CA  LYS A 252      40.728  24.350  29.814  1.00 47.59           C
ATOM   1502  C   LYS A 252      41.532  23.320  30.611  1.00 49.41           C
ATOM   1503  O   LYS A 252      42.717  23.101  30.370  1.00 46.50           O
ATOM   1504  CB  LYS A 252      40.771  25.784  30.409  1.00 50.96           C
ATOM   1505  CG  LYS A 252      40.254  26.862  29.436  1.00 55.17           C
ATOM   1506  CD  LYS A 252      40.417  28.330  29.893  1.00 54.02           C
ATOM   1507  CE  LYS A 252      41.844  28.851  29.722  1.00 63.83           C
ATOM   1508  NZ  LYS A 252      41.863  30.327  29.761  1.00 84.71           N1+
ATOM   1509  H   LYS A 252      38.607  24.495  30.010  1.00 55.14           H
ATOM   1510  HA  LYS A 252      41.197  24.388  28.830  1.00 57.15           H
ATOM   1511  HB2 LYS A 252      40.185  25.816  31.328  1.00 61.19           H
ATOM   1512  HB3 LYS A 252      41.807  26.021  30.655  1.00 61.19           H
ATOM   1513  HG2 LYS A 252      40.806  26.754  28.502  1.00 66.24           H
ATOM   1514  HG3 LYS A 252      39.211  26.687  29.191  1.00 66.24           H
ATOM   1515  HD2 LYS A 252      39.743  28.964  29.313  1.00 64.87           H
ATOM   1516  HD3 LYS A 252      40.141  28.408  30.942  1.00 64.87           H
ATOM   1517  HE2 LYS A 252      42.463  28.470  30.534  1.00 76.63           H
ATOM   1518  HE3 LYS A 252      42.270  28.508  28.777  1.00 76.63           H
ATOM   1519  HZ1 LYS A 252      42.750  30.656  29.385  1.00101.69           H
ATOM   1520  HZ2 LYS A 252      41.124  30.705  29.184  1.00101.69           H
ATOM   1521  HZ3 LYS A 252      41.780  30.662  30.710  1.00101.69           H
ATOM   1522  N   GLY A 253      40.854  22.679  31.564  1.00 50.45           N
ATOM   1523  CA  GLY A 253      41.386  21.660  32.444  1.00 56.81           C
ATOM   1524  C   GLY A 253      41.701  20.301  31.810  1.00 50.08           C
ATOM   1525  O   GLY A 253      42.615  19.670  32.311  1.00 51.57           O
ATOM   1526  H   GLY A 253      39.883  22.929  31.686  1.00 60.58           H
ATOM   1527  HA2 GLY A 253      42.330  22.050  32.830  1.00 68.21           H
ATOM   1528  HA3 GLY A 253      40.672  21.498  33.254  1.00 68.21           H
ATOM   1529  N   CYS A 254      40.993  19.877  30.760  1.00 42.04           N
ATOM   1530  CA  CYS A 254      41.123  18.531  30.247  1.00 40.05           C
ATOM   1531  C   CYS A 254      41.490  18.521  28.792  1.00 41.35           C
ATOM   1532  O   CYS A 254      41.652  17.446  28.229  1.00 41.11           O
ATOM   1533  CB  CYS A 254      39.857  17.745  30.534  1.00 41.07           C
ATOM   1534  SG  CYS A 254      38.525  18.254  29.430  1.00 47.65           S
ATOM   1535  H   CYS A 254      40.309  20.486  30.340  1.00 50.48           H
ATOM   1536  HA  CYS A 254      41.930  18.016  30.758  1.00 48.09           H
ATOM   1537  HB2 CYS A 254      40.060  16.686  30.382  1.00 49.33           H
ATOM   1538  HB3 CYS A 254      39.535  17.920  31.560  1.00 49.33           H
ATOM   1539  HG  CYS A 254      38.221  19.354  30.138  1.00 57.21           H
ATOM   1540  N   CYS A 255      41.576  19.676  28.133  1.00 42.88           N
ATOM   1541  CA  CYS A 255      41.616  19.643  26.673  1.00 45.03           C
ATOM   1542  C   CYS A 255      42.872  18.915  26.214  1.00 38.95           C
ATOM   1543  O   CYS A 255      42.794  18.042  25.374  1.00 36.49           O
ATOM   1544  CB  CYS A 255      41.509  21.067  26.060  1.00 47.16           C
ATOM   1545  SG  CYS A 255      41.370  20.938  24.291  1.00 51.38           S
ATOM   1546  H   CYS A 255      41.471  20.552  28.623  1.00 51.50           H
ATOM   1547  HA  CYS A 255      40.755  19.071  26.328  1.00 54.08           H
ATOM   1548  HB2 CYS A 255      40.604  21.556  26.407  1.00 56.63           H
ATOM   1549  HB3 CYS A 255      42.385  21.667  26.315  1.00 56.63           H
ATOM   1550  HG  CYS A 255      42.600  20.455  24.081  1.00 61.70           H
ATOM   1551  N   MET A 256      44.036  19.269  26.747  1.00 40.76           N
ATOM   1552  CA  MET A 256      45.277  18.612  26.320  1.00 43.72           C
ATOM   1553  C   MET A 256      45.291  17.098  26.679  1.00 39.29           C
ATOM   1554  O   MET A 256      45.666  16.261  25.877  1.00 38.98           O
ATOM   1555  CB  MET A 256      46.491  19.261  26.989  1.00 37.01           C
ATOM   1556  CG  MET A 256      47.823  18.651  26.608  1.00 42.11           C
ATOM   1557  SD  MET A 256      47.925  18.609  24.800  1.00 43.22           S
ATOM   1558  CE  MET A 256      49.481  17.709  24.561  1.00 41.58           C
ATOM   1559  H   MET A 256      44.040  19.928  27.493  1.00 48.95           H
ATOM   1560  HA  MET A 256      45.359  18.669  25.199  1.00 52.50           H
ATOM   1561  HB2 MET A 256      46.478  20.340  26.735  1.00 44.45           H
ATOM   1562  HB3 MET A 256      46.360  19.202  28.093  1.00 44.45           H
ATOM   1563  HG2 MET A 256      48.660  19.243  27.009  1.00 50.57           H
ATOM   1564  HG3 MET A 256      47.938  17.628  27.014  1.00 50.57           H
ATOM   1565  HE1 MET A 256      49.714  17.713  23.490  1.00 49.93           H
ATOM   1566  HE2 MET A 256      50.302  18.172  25.107  1.00 49.93           H
ATOM   1567  HE3 MET A 256      49.405  16.654  24.876  1.00 49.93           H
ATOM   1568  N   GLU A 257      44.804  16.784  27.875  1.00 38.41           N
ATOM   1569  CA  GLU A 257      44.578  15.424  28.358  1.00 42.31           C
ATOM   1570  C   GLU A 257      43.758  14.594  27.368  1.00 41.23           C
ATOM   1571  O   GLU A 257      44.176  13.516  26.983  1.00 44.36           O
ATOM   1572  CB  GLU A 257      43.877  15.429  29.719  1.00 44.52           C
ATOM   1573  CG  GLU A 257      44.739  15.862  30.887  1.00 40.21           C
ATOM   1574  CD  GLU A 257      44.672  17.297  31.328  1.00 63.45           C
ATOM   1575  OE1 GLU A 257      44.931  17.374  32.558  1.00 58.74           O
ATOM   1576  OE2 GLU A 257      44.468  18.230  30.465  1.00 56.46           O1-
ATOM   1577  H   GLU A 257      44.521  17.527  28.503  1.00 46.13           H
ATOM   1578  HA  GLU A 257      45.545  14.944  28.480  1.00 50.81           H
ATOM   1579  HB2 GLU A 257      42.984  16.043  29.701  1.00 53.47           H
ATOM   1580  HB3 GLU A 257      43.554  14.413  29.923  1.00 53.47           H
ATOM   1581  HG2 GLU A 257      44.558  15.223  31.750  1.00 48.30           H
ATOM   1582  HG3 GLU A 257      45.762  15.698  30.584  1.00 48.30           H
ATOM   1583  N   ILE A 258      42.577  15.051  26.954  1.00 41.25           N
ATOM   1584  CA  ILE A 258      41.744  14.244  26.079  1.00 43.60           C
ATOM   1585  C   ILE A 258      42.430  14.132  24.733  1.00 39.23           C
ATOM   1586  O   ILE A 258      42.351  13.094  24.087  1.00 48.25           O
ATOM   1587  CB  ILE A 258      40.327  14.820  25.982  1.00 41.39           C
ATOM   1588  CG1 ILE A 258      39.682  14.584  27.340  1.00 39.92           C
ATOM   1589  CG2 ILE A 258      39.571  14.181  24.817  1.00 45.22           C
ATOM   1590  CD1 ILE A 258      38.319  15.266  27.400  1.00 46.39           C
ATOM   1591  H   ILE A 258      42.237  15.948  27.272  1.00 49.54           H
ATOM   1592  HA  ILE A 258      41.658  13.241  26.496  1.00 52.36           H
ATOM   1593  HB  ILE A 258      40.391  15.892  25.790  1.00 49.71           H
ATOM   1594 HG12 ILE A 258      39.572  13.519  27.535  1.00 47.94           H
ATOM   1595 HG13 ILE A 258      40.302  15.013  28.129  1.00 47.94           H
ATOM   1596 HG21 ILE A 258      38.544  14.526  24.792  1.00 54.30           H
ATOM   1597 HG22 ILE A 258      40.029  14.446  23.867  1.00 54.30           H
ATOM   1598 HG23 ILE A 258      39.590  13.100  24.913  1.00 54.30           H
ATOM   1599 HD11 ILE A 258      37.935  15.206  28.420  1.00 55.71           H
ATOM   1600 HD12 ILE A 258      38.434  16.318  27.142  1.00 55.71           H
ATOM   1601 HD13 ILE A 258      37.611  14.784  26.733  1.00 55.71           H
ATOM   1602  N   MET A 259      43.076  15.201  24.300  1.00 39.56           N
ATOM   1603  CA  MET A 259      43.711  15.293  22.993  1.00 41.51           C
ATOM   1604  C   MET A 259      44.850  14.254  22.968  1.00 41.11           C
ATOM   1605  O   MET A 259      45.005  13.506  22.004  1.00 43.83           O
ATOM   1606  CB  MET A 259      44.206  16.713  22.715  1.00 45.80           C
ATOM   1607  CG  MET A 259      43.037  17.573  22.269  1.00 50.84           C
ATOM   1608  SD  MET A 259      43.601  19.115  21.480  1.00 51.22           S
ATOM   1609  CE  MET A 259      45.287  19.427  21.797  1.00 59.35           C
ATOM   1610  H   MET A 259      43.179  15.960  24.936  1.00 47.51           H
ATOM   1611  HA  MET A 259      42.996  14.981  22.185  1.00 49.85           H
ATOM   1612  HB2 MET A 259      44.675  17.135  23.637  1.00 55.00           H
ATOM   1613  HB3 MET A 259      45.014  16.688  21.950  1.00 55.00           H
ATOM   1614  HG2 MET A 259      42.387  17.082  21.522  1.00 61.05           H
ATOM   1615  HG3 MET A 259      42.354  17.825  23.093  1.00 61.05           H
ATOM   1616  HE1 MET A 259      45.483  20.502  21.582  1.00 71.26           H
ATOM   1617  HE2 MET A 259      45.686  19.193  22.789  1.00 71.26           H
ATOM   1618  HE3 MET A 259      45.878  18.864  21.027  1.00 71.26           H
ATOM   1619  N   SER A 260      45.576  14.183  24.120  1.00 36.50           N
ATOM   1620  CA  SER A 260      46.761  13.339  24.248  1.00 40.68           C
ATOM   1621  C   SER A 260      46.373  11.864  24.329  1.00 42.96           C
ATOM   1622  O   SER A 260      47.037  11.017  23.787  1.00 44.69           O
ATOM   1623  CB  SER A 260      47.523  13.783  25.533  1.00 42.94           C
ATOM   1624  OG  SER A 260      48.183  15.030  25.234  1.00 47.24           O
ATOM   1625  H   SER A 260      45.311  14.735  24.949  1.00 43.83           H
ATOM   1626  HA  SER A 260      47.431  13.485  23.347  1.00 48.86           H
ATOM   1627  HB2 SER A 260      46.866  13.895  26.410  1.00 51.57           H
ATOM   1628  HB3 SER A 260      48.366  13.100  25.758  1.00 51.57           H
ATOM   1629  HG  SER A 260      47.510  15.764  25.174  1.00 56.73           H
ATOM   1630  N   LEU A 261      45.258  11.632  25.035  1.00 40.73           N
ATOM   1631  CA  LEU A 261      44.657  10.325  25.156  1.00 43.18           C
ATOM   1632  C   LEU A 261      44.290   9.816  23.765  1.00 51.51           C
ATOM   1633  O   LEU A 261      44.639   8.706  23.392  1.00 50.65           O
ATOM   1634  CB  LEU A 261      43.447  10.400  26.067  1.00 40.84           C
ATOM   1635  CG  LEU A 261      42.694   9.054  26.157  1.00 47.97           C
ATOM   1636  CD1 LEU A 261      43.556   7.930  26.733  1.00 44.25           C
ATOM   1637  CD2 LEU A 261      41.516   9.231  27.107  1.00 43.77           C
ATOM   1638  H   LEU A 261      44.789  12.407  25.478  1.00 48.91           H
ATOM   1639  HA  LEU A 261      45.392   9.656  25.601  1.00 51.85           H
ATOM   1640  HB2 LEU A 261      43.784  10.706  27.058  1.00 49.04           H
ATOM   1641  HB3 LEU A 261      42.761  11.155  25.688  1.00 49.04           H
ATOM   1642  HG  LEU A 261      42.313   8.757  25.178  1.00 57.60           H
ATOM   1643 HD11 LEU A 261      43.004   6.996  26.660  1.00 53.14           H
ATOM   1644 HD12 LEU A 261      44.484   7.816  26.178  1.00 53.14           H
ATOM   1645 HD13 LEU A 261      43.779   8.126  27.777  1.00 53.14           H
ATOM   1646 HD21 LEU A 261      40.976   8.292  27.213  1.00 52.56           H
ATOM   1647 HD22 LEU A 261      41.873   9.542  28.090  1.00 52.56           H
ATOM   1648 HD23 LEU A 261      40.850   9.997  26.720  1.00 52.56           H
ATOM   1649  N   ARG A 262      43.637  10.652  22.968  1.00 45.57           N
ATOM   1650  CA  ARG A 262      43.247  10.246  21.626  1.00 45.54           C
ATOM   1651  C   ARG A 262      44.453   9.960  20.741  1.00 46.39           C
ATOM   1652  O   ARG A 262      44.446   9.091  19.881  1.00 55.23           O
ATOM   1653  CB  ARG A 262      42.379  11.340  21.001  1.00 41.99           C
ATOM   1654  CG  ARG A 262      41.021  11.358  21.717  1.00 46.95           C
ATOM   1655  CD  ARG A 262      40.203  12.578  21.322  1.00 54.44           C
ATOM   1656  NE  ARG A 262      38.766  12.226  21.563  1.00 54.96           N
ATOM   1657  CZ  ARG A 262      37.734  12.927  20.983  1.00 57.80           C
ATOM   1658  NH1 ARG A 262      38.000  13.976  20.132  1.00 62.93           N
ATOM   1659  NH2 ARG A 262      36.426  12.559  21.219  1.00 61.30           N1+
ATOM   1660  H   ARG A 262      43.527  11.594  23.260  1.00 54.73           H
ATOM   1661  HA  ARG A 262      42.672   9.282  21.684  1.00 54.69           H
ATOM   1662  HB2 ARG A 262      42.889  12.323  21.085  1.00 50.42           H
ATOM   1663  HB3 ARG A 262      42.262  11.129  19.921  1.00 50.42           H
ATOM   1664  HG2 ARG A 262      40.467  10.424  21.457  1.00 56.38           H
ATOM   1665  HG3 ARG A 262      41.144  11.289  22.817  1.00 56.38           H
ATOM   1666  HD2 ARG A 262      40.483  13.477  21.915  1.00 65.36           H
ATOM   1667  HD3 ARG A 262      40.348  12.838  20.246  1.00 65.36           H
ATOM   1668  HE  ARG A 262      38.574  11.561  22.326  1.00 65.98           H
ATOM   1669 HH11 ARG A 262      38.922  14.447  20.099  1.00 75.55           H
ATOM   1670 HH12 ARG A 262      37.224  14.494  19.694  1.00 75.55           H
ATOM   1671 HH21 ARG A 262      36.191  11.619  21.542  1.00 73.60           H
ATOM   1672 HH22 ARG A 262      35.642  13.095  20.842  1.00 73.60           H
ATOM   1673  N   ALA A 263      45.574  10.707  20.980  1.00 46.66           N
ATOM   1674  CA  ALA A 263      46.781  10.473  20.169  1.00 49.92           C
ATOM   1675  C   ALA A 263      47.365   9.110  20.567  1.00 48.09           C
ATOM   1676  O   ALA A 263      47.790   8.338  19.738  1.00 51.90           O
ATOM   1677  CB  ALA A 263      47.803  11.607  20.365  1.00 41.24           C
ATOM   1678  H   ALA A 263      45.596  11.468  21.664  1.00 56.03           H
ATOM   1679  HA  ALA A 263      46.477  10.424  19.083  1.00 59.94           H
ATOM   1680  HB1 ALA A 263      48.649  11.459  19.687  1.00 49.52           H
ATOM   1681  HB2 ALA A 263      47.367  12.579  20.124  1.00 49.52           H
ATOM   1682  HB3 ALA A 263      48.195  11.649  21.390  1.00 49.52           H
ATOM   1683  N   ALA A 264      47.404   8.901  21.878  1.00 45.26           N
ATOM   1684  CA  ALA A 264      48.078   7.776  22.481  1.00 50.80           C
ATOM   1685  C   ALA A 264      47.341   6.484  22.169  1.00 52.69           C
ATOM   1686  O   ALA A 264      48.021   5.494  21.960  1.00 55.21           O
ATOM   1687  CB  ALA A 264      48.264   7.986  23.991  1.00 49.65           C
ATOM   1688  H   ALA A 264      46.988   9.583  22.495  1.00 54.35           H
ATOM   1689  HA  ALA A 264      49.070   7.697  22.040  1.00 61.00           H
ATOM   1690  HB1 ALA A 264      48.691   7.092  24.441  1.00 59.62           H
ATOM   1691  HB2 ALA A 264      48.938   8.820  24.179  1.00 59.62           H
ATOM   1692  HB3 ALA A 264      47.300   8.188  24.458  1.00 59.62           H
ATOM   1693  N   VAL A 265      45.999   6.460  22.117  1.00 53.39           N
ATOM   1694  CA  VAL A 265      45.295   5.256  21.703  1.00 56.51           C
ATOM   1695  C   VAL A 265      45.493   4.992  20.231  1.00 57.40           C
ATOM   1696  O   VAL A 265      45.534   3.817  19.900  1.00 66.07           O
ATOM   1697  CB  VAL A 265      43.834   5.205  22.122  1.00 48.26           C
ATOM   1698  CG1 VAL A 265      43.692   5.437  23.635  1.00 50.60           C
ATOM   1699  CG2 VAL A 265      42.936   6.143  21.350  1.00 57.02           C
ATOM   1700  H   VAL A 265      45.463   7.294  22.322  1.00 64.10           H
ATOM   1701  HA  VAL A 265      45.766   4.416  22.221  1.00 67.85           H
ATOM   1702  HB  VAL A 265      43.496   4.193  21.903  1.00 57.95           H
ATOM   1703 HG11 VAL A 265      42.652   5.336  23.919  1.00 60.76           H
ATOM   1704 HG12 VAL A 265      44.291   4.705  24.177  1.00 60.76           H
ATOM   1705 HG13 VAL A 265      44.014   6.429  23.920  1.00 60.76           H
ATOM   1706 HG21 VAL A 265      41.911   6.050  21.710  1.00 68.46           H
ATOM   1707 HG22 VAL A 265      43.283   7.165  21.490  1.00 68.46           H
ATOM   1708 HG23 VAL A 265      42.961   5.894  20.291  1.00 68.46           H
ATOM   1709  N   ARG A 266      45.659   6.028  19.376  1.00 58.68           N
ATOM   1710  CA  ARG A 266      46.014   5.873  17.957  1.00 54.58           C
ATOM   1711  C   ARG A 266      47.529   5.535  17.790  1.00 54.63           C
ATOM   1712  O   ARG A 266      48.085   5.607  16.689  1.00 63.53           O
ATOM   1713  CB  ARG A 266      45.521   7.061  17.094  1.00 56.27           C
ATOM   1714  CG  ARG A 266      44.004   7.344  16.953  1.00 55.65           C
ATOM   1715  CD  ARG A 266      43.140   6.173  16.486  0.56 60.93           C
ATOM   1716  NE  ARG A 266      43.629   5.606  15.223  0.00 66.08           N
ATOM   1717  CZ  ARG A 266      43.486   6.224  14.052  0.89 71.38           C
ATOM   1718  NH1 ARG A 266      42.590   7.185  13.870  0.00 69.78           N
ATOM   1719  NH2 ARG A 266      44.269   5.895  13.041  0.91 72.81           N1+
ATOM   1720  H   ARG A 266      45.642   6.966  19.755  1.00 70.46           H
ATOM   1721  HA  ARG A 266      45.485   4.999  17.589  1.00 65.53           H
ATOM   1722  HB2 ARG A 266      45.999   7.970  17.463  1.00 67.56           H
ATOM   1723  HB3 ARG A 266      45.895   6.902  16.087  1.00 67.56           H
ATOM   1724  HG2 ARG A 266      43.613   7.680  17.910  1.00 66.82           H
ATOM   1725  HG3 ARG A 266      43.868   8.162  16.245  1.00 66.82           H
ATOM   1726  HD2 ARG A 266      43.170   5.402  17.257  0.00 73.16           H
ATOM   1727  HD3 ARG A 266      42.104   6.497  16.369  1.00 73.16           H
ATOM   1728  HE  ARG A 266      44.331   4.886  15.289  1.00 79.33           H
ATOM   1729 HH11 ARG A 266      41.995   7.465  14.638  1.00 83.77           H
ATOM   1730 HH12 ARG A 266      42.519   7.643  12.975  1.00 83.77           H
ATOM   1731 HH21 ARG A 266      44.963   5.177  13.153  1.00 87.40           H
ATOM   1732 HH22 ARG A 266      44.152   6.370  12.159  1.00 87.40           H
ATOM   1733  N   TYR A 267      48.230   5.178  18.872  1.00 49.16           N
ATOM   1734  CA  TYR A 267      49.617   4.732  18.751  1.00 58.51           C
ATOM   1735  C   TYR A 267      49.718   3.379  18.045  1.00 64.36           C
ATOM   1736  O   TYR A 267      49.136   2.397  18.509  1.00 66.50           O
ATOM   1737  CB  TYR A 267      50.328   4.616  20.095  1.00 54.56           C
ATOM   1738  CG  TYR A 267      51.741   4.104  19.934  1.00 59.11           C
ATOM   1739  CD1 TYR A 267      52.752   4.920  19.387  1.00 60.15           C
ATOM   1740  CD2 TYR A 267      52.038   2.788  20.290  1.00 63.47           C
ATOM   1741  CE1 TYR A 267      54.068   4.448  19.226  1.00 60.97           C
ATOM   1742  CE2 TYR A 267      53.358   2.318  20.176  1.00 64.52           C
ATOM   1743  CZ  TYR A 267      54.371   3.130  19.628  1.00 65.63           C
ATOM   1744  OH  TYR A 267      55.637   2.640  19.523  1.00 66.83           O
ATOM   1745  H   TYR A 267      47.779   5.161  19.775  1.00 59.03           H
ATOM   1746  HA  TYR A 267      50.151   5.474  18.162  1.00 70.25           H
ATOM   1747  HB2 TYR A 267      50.357   5.591  20.569  1.00 65.51           H
ATOM   1748  HB3 TYR A 267      49.781   3.938  20.746  1.00 65.51           H
ATOM   1749  HD1 TYR A 267      52.521   5.927  19.081  1.00 72.22           H
ATOM   1750  HD2 TYR A 267      51.263   2.150  20.690  1.00 76.21           H
ATOM   1751  HE1 TYR A 267      54.836   5.081  18.807  1.00 73.20           H
ATOM   1752  HE2 TYR A 267      53.604   1.324  20.514  1.00 77.46           H
ATOM   1753  HH  TYR A 267      56.282   3.312  19.259  1.00 80.24           H
ATOM   1754  N   ASP A 268      50.500   3.382  16.965  1.00 64.13           N
ATOM   1755  CA  ASP A 268      50.866   2.244  16.144  1.00 70.77           C
ATOM   1756  C   ASP A 268      52.288   1.745  16.477  1.00 68.86           C
ATOM   1757  O   ASP A 268      53.264   2.430  16.170  1.00 68.70           O
ATOM   1758  CB  ASP A 268      50.794   2.614  14.653  1.00 75.63           C
ATOM   1759  CG  ASP A 268      51.209   1.438  13.756  1.00 78.52           C
ATOM   1760  OD1 ASP A 268      51.720   1.696  12.645  1.00 81.59           O
ATOM   1761  OD2 ASP A 268      51.015   0.281  14.187  1.00 79.11           O1-
ATOM   1762  H   ASP A 268      50.927   4.262  16.711  1.00 76.99           H
ATOM   1763  HA  ASP A 268      50.129   1.457  16.304  1.00 84.96           H
ATOM   1764  HB2 ASP A 268      49.759   2.859  14.410  1.00 90.79           H
ATOM   1765  HB3 ASP A 268      51.385   3.502  14.420  1.00 90.79           H
ATOM   1766  N   PRO A 269      52.438   0.521  17.003  1.00 68.89           N
ATOM   1767  CA  PRO A 269      53.768   0.016  17.316  1.00 64.88           C
ATOM   1768  C   PRO A 269      54.606  -0.415  16.090  1.00 70.85           C
ATOM   1769  O   PRO A 269      55.840  -0.377  16.183  1.00 66.56           O
ATOM   1770  CB  PRO A 269      53.475  -1.162  18.265  1.00 67.30           C
ATOM   1771  CG  PRO A 269      52.070  -0.908  18.863  1.00 62.08           C
ATOM   1772  CD  PRO A 269      51.380  -0.238  17.683  1.00 70.58           C
ATOM   1773  HA  PRO A 269      54.303   0.760  17.906  1.00 77.90           H
ATOM   1774  HB2 PRO A 269      53.404  -2.057  17.647  1.00 80.80           H
ATOM   1775  HB3 PRO A 269      54.239  -1.310  19.026  1.00 80.80           H
ATOM   1776  HG2 PRO A 269      51.547  -1.831  19.111  1.00 74.53           H
ATOM   1777  HG3 PRO A 269      52.119  -0.256  19.731  1.00 74.53           H
ATOM   1778  HD2 PRO A 269      50.957  -0.974  17.001  1.00 84.73           H
ATOM   1779  HD3 PRO A 269      50.608   0.405  18.101  1.00 84.73           H
ATOM   1780  N   GLU A 270      53.969  -0.795  14.956  1.00 66.34           N
ATOM   1781  CA  GLU A 270      54.717  -1.266  13.784  1.00 75.06           C
ATOM   1782  C   GLU A 270      55.642  -0.109  13.378  1.00 78.77           C
ATOM   1783  O   GLU A 270      56.867  -0.254  13.449  1.00 71.95           O
ATOM   1784  CB  GLU A 270      53.773  -1.745  12.647  1.00 70.65           C
ATOM   1785  H   GLU A 270      52.962  -0.716  14.888  1.00 79.64           H
ATOM   1786  HA  GLU A 270      55.327  -2.120  14.077  1.00 90.11           H
ATOM   1787  HB1 GLU A 270      53.303  -2.685  12.934  1.00 84.82           H
ATOM   1788  HB3 GLU A 270      54.341  -1.911  11.731  1.00 84.82           H
ATOM   1789  N   SER A 271      55.034   1.066  13.100  1.00 76.52           N
ATOM   1790  CA  SER A 271      55.739   2.305  12.761  1.00 66.57           C
ATOM   1791  C   SER A 271      56.289   3.167  13.901  1.00 68.53           C
ATOM   1792  O   SER A 271      56.997   4.119  13.569  1.00 74.73           O
ATOM   1793  CB  SER A 271      54.843   3.176  11.893  1.00 66.13           C
ATOM   1794  OG  SER A 271      53.743   3.602  12.643  1.00 72.69           O
ATOM   1795  H   SER A 271      54.023   1.100  13.123  1.00 91.86           H
ATOM   1796  HA  SER A 271      56.593   2.023  12.146  1.00 79.92           H
ATOM   1797  HB2 SER A 271      55.396   4.042  11.532  1.00 79.40           H
ATOM   1798  HB3 SER A 271      54.483   2.593  11.047  1.00 79.40           H
ATOM   1799  HG  SER A 271      53.273   2.822  12.952  1.00 87.27           H
ATOM   1800  N   ASP A 272      55.965   2.937  15.183  1.00 62.24           N
ATOM   1801  CA  ASP A 272      56.337   3.839  16.298  1.00 64.77           C
ATOM   1802  C   ASP A 272      55.882   5.283  15.987  1.00 60.55           C
ATOM   1803  O   ASP A 272      56.668   6.215  16.123  1.00 62.38           O
ATOM   1804  CB  ASP A 272      57.850   3.786  16.539  1.00 52.41           C
ATOM   1805  CG  ASP A 272      58.358   4.204  17.922  1.00 58.07           C
ATOM   1806  OD1 ASP A 272      57.542   4.302  18.868  1.00 63.29           O
ATOM   1807  OD2 ASP A 272      59.592   4.390  18.042  1.00 59.38           O1-
ATOM   1808  H   ASP A 272      55.387   2.142  15.414  1.00 74.73           H
ATOM   1809  HA  ASP A 272      55.810   3.503  17.187  1.00 77.76           H
ATOM   1810  HB2 ASP A 272      58.175   2.758  16.403  1.00 62.93           H
ATOM   1811  HB3 ASP A 272      58.394   4.330  15.768  1.00 62.93           H
ATOM   1812  N   THR A 273      54.618   5.460  15.569  1.00 57.28           N
ATOM   1813  CA  THR A 273      53.979   6.754  15.369  1.00 60.01           C
ATOM   1814  C   THR A 273      52.618   6.854  16.079  1.00 62.00           C
ATOM   1815  O   THR A 273      51.935   5.854  16.273  1.00 68.20           O
ATOM   1816  CB  THR A 273      53.707   7.032  13.884  1.00 61.41           C
ATOM   1817  OG1 THR A 273      52.782   6.127  13.337  1.00 68.80           O
ATOM   1818  CG2 THR A 273      54.992   7.067  13.066  1.00 63.14           C
ATOM   1819  H   THR A 273      54.042   4.639  15.440  1.00 68.77           H
ATOM   1820  HA  THR A 273      54.628   7.537  15.756  1.00 72.05           H
ATOM   1821  HB  THR A 273      53.239   8.013  13.810  1.00 73.73           H
ATOM   1822  HG1 THR A 273      53.197   5.259  13.336  1.00 82.60           H
ATOM   1823 HG21 THR A 273      54.758   7.337  12.036  1.00 75.81           H
ATOM   1824 HG22 THR A 273      55.676   7.805  13.481  1.00 75.81           H
ATOM   1825 HG23 THR A 273      55.462   6.087  13.067  1.00 75.81           H
ATOM   1826  N   LEU A 274      52.210   8.086  16.392  1.00 57.95           N
ATOM   1827  CA  LEU A 274      50.863   8.476  16.775  1.00 60.78           C
ATOM   1828  C   LEU A 274      50.148   8.934  15.534  1.00 59.34           C
ATOM   1829  O   LEU A 274      50.796   9.370  14.591  1.00 58.66           O
ATOM   1830  CB  LEU A 274      50.873   9.701  17.711  1.00 58.37           C
ATOM   1831  CG  LEU A 274      51.709   9.455  18.947  1.00 56.08           C
ATOM   1832  CD1 LEU A 274      51.835  10.756  19.721  1.00 61.73           C
ATOM   1833  CD2 LEU A 274      51.067   8.418  19.850  1.00 65.50           C
ATOM   1834  H   LEU A 274      52.843   8.848  16.186  1.00 69.58           H
ATOM   1835  HA  LEU A 274      50.315   7.651  17.228  1.00 72.97           H
ATOM   1836  HB2 LEU A 274      51.280  10.558  17.176  1.00 70.08           H
ATOM   1837  HB3 LEU A 274      49.855   9.953  18.011  1.00 70.08           H
ATOM   1838  HG  LEU A 274      52.694   9.100  18.686  1.00 67.34           H
ATOM   1839 HD11 LEU A 274      52.449  10.596  20.610  1.00 74.12           H
ATOM   1840 HD12 LEU A 274      52.311  11.507  19.090  1.00 74.12           H
ATOM   1841 HD13 LEU A 274      50.853  11.115  20.027  1.00 74.12           H
ATOM   1842 HD21 LEU A 274      51.779   8.127  20.625  1.00 78.64           H
ATOM   1843 HD22 LEU A 274      50.184   8.848  20.319  1.00 78.64           H
ATOM   1844 HD23 LEU A 274      50.772   7.541  19.283  1.00 78.64           H
ATOM   1845  N   THR A 275      48.822   8.933  15.600  1.00 57.13           N
ATOM   1846  CA  THR A 275      48.040   9.568  14.584  1.00 58.03           C
ATOM   1847  C   THR A 275      47.194  10.637  15.224  1.00 60.31           C
ATOM   1848  O   THR A 275      46.377  10.383  16.118  1.00 65.96           O
ATOM   1849  CB  THR A 275      47.287   8.533  13.754  1.00 64.45           C
ATOM   1850  OG1 THR A 275      48.222   7.759  13.052  1.00 68.13           O
ATOM   1851  CG2 THR A 275      46.382   9.223  12.754  1.00 68.10           C
ATOM   1852  H   THR A 275      48.357   8.597  16.433  1.00 68.59           H
ATOM   1853  HA  THR A 275      48.724  10.058  13.901  1.00 69.67           H
ATOM   1854  HB  THR A 275      46.697   7.894  14.406  1.00 77.38           H
ATOM   1855  HG1 THR A 275      48.877   8.367  12.698  1.00 81.80           H
ATOM   1856 HG21 THR A 275      45.888   8.475  12.139  1.00 81.76           H
ATOM   1857 HG22 THR A 275      45.630   9.816  13.273  1.00 81.76           H
ATOM   1858 HG23 THR A 275      46.968   9.864  12.096  1.00 81.76           H
ATOM   1859  N   LEU A 276      47.469  11.850  14.756  1.00 56.20           N
ATOM   1860  CA  LEU A 276      46.963  13.085  15.306  1.00 56.37           C
ATOM   1861  C   LEU A 276      45.769  13.411  14.395  1.00 62.55           C
ATOM   1862  O   LEU A 276      45.731  13.119  13.227  1.00 74.09           O
ATOM   1863  CB  LEU A 276      47.951  14.251  15.184  1.00 55.59           C
ATOM   1864  CG  LEU A 276      49.269  14.072  15.960  1.00 52.43           C
ATOM   1865  CD1 LEU A 276      49.990  15.415  15.845  1.00 52.41           C
ATOM   1866  CD2 LEU A 276      49.040  13.691  17.428  1.00 54.89           C
ATOM   1867  H   LEU A 276      48.120  11.911  14.003  1.00 67.48           H
ATOM   1868  HA  LEU A 276      46.635  12.978  16.379  1.00 67.68           H
ATOM   1869  HB2 LEU A 276      48.203  14.421  14.115  1.00 66.75           H
ATOM   1870  HB3 LEU A 276      47.460  15.181  15.524  1.00 66.75           H
ATOM   1871  HG  LEU A 276      49.877  13.266  15.481  1.00 62.96           H
ATOM   1872 HD11 LEU A 276      50.967  15.393  16.348  1.00 62.93           H
ATOM   1873 HD12 LEU A 276      50.176  15.696  14.809  1.00 62.93           H
ATOM   1874 HD13 LEU A 276      49.413  16.227  16.313  1.00 62.93           H
ATOM   1875 HD21 LEU A 276      50.006  13.559  17.935  1.00 65.90           H
ATOM   1876 HD22 LEU A 276      48.490  14.461  17.977  1.00 65.90           H
ATOM   1877 HD23 LEU A 276      48.491  12.747  17.525  1.00 65.90           H
ATOM   1878  N   SER A 277      44.588  13.929  15.023  1.00 73.77           N
ATOM   1879  CA  SER A 277      43.420  14.163  14.134  1.00 74.79           C
ATOM   1880  C   SER A 277      42.921  12.976  13.261  1.00 80.23           C
ATOM   1881  O   SER A 277      42.077  13.255  12.412  1.00 88.86           O
ATOM   1882  CB  SER A 277      43.653  15.370  13.212  1.00 79.66           C
ATOM   1883  OG  SER A 277      43.302  16.512  14.078  1.00 86.17           O
ATOM   1884  H   SER A 277      44.730  14.714  15.675  1.00 88.56           H
ATOM   1885  HA  SER A 277      42.549  14.385  14.818  1.00 89.78           H
ATOM   1886  HB2 SER A 277      44.696  15.466  12.865  1.00 95.63           H
ATOM   1887  HB3 SER A 277      42.974  15.379  12.335  1.00 95.63           H
ATOM   1888  HG  SER A 277      43.765  17.323  13.774  1.00103.44           H
ATOM   1889  N   GLY A 278      43.298  11.681  13.545  1.00 83.11           N
ATOM   1890  CA  GLY A 278      42.767  10.502  12.795  1.00 88.52           C
ATOM   1891  C   GLY A 278      43.434  10.154  11.430  1.00 89.89           C
ATOM   1892  O   GLY A 278      43.229   9.078  10.911  1.00 85.66           O
ATOM   1893  H   GLY A 278      44.058  11.488  14.196  1.00 99.77           H
ATOM   1894  HA2 GLY A 278      42.866   9.627  13.478  1.00106.26           H
ATOM   1895  HA3 GLY A 278      41.672  10.640  12.602  1.00106.26           H
ATOM   1896  N   GLU A 279      44.250  11.125  10.962  1.00 84.95           N
ATOM   1897  CA  GLU A 279      44.765  11.362   9.619  1.00 78.11           C
ATOM   1898  C   GLU A 279      46.311  11.516   9.561  1.00 77.19           C
ATOM   1899  O   GLU A 279      46.919  10.783   8.790  1.00 84.70           O
ATOM   1900  CB  GLU A 279      43.962  12.537   9.014  1.00 83.80           C
ATOM   1901  CG  GLU A 279      43.794  13.828   9.863  1.00 90.25           C
ATOM   1902  CD  GLU A 279      44.781  14.983   9.621  1.00 99.25           C
ATOM   1903  OE1 GLU A 279      44.518  16.081  10.176  1.00 91.94           O
ATOM   1904  OE2 GLU A 279      45.786  14.740   8.910  1.00101.00           O1-
ATOM   1905  H   GLU A 279      44.387  11.914  11.579  1.00101.97           H
ATOM   1906  HA  GLU A 279      44.521  10.482   9.022  1.00 93.77           H
ATOM   1907  HB2 GLU A 279      44.396  12.793   8.047  1.00100.60           H
ATOM   1908  HB3 GLU A 279      42.958  12.165   8.805  1.00100.60           H
ATOM   1909  HG2 GLU A 279      42.776  14.210   9.780  1.00108.33           H
ATOM   1910  HG3 GLU A 279      43.911  13.593  10.910  1.00108.33           H
ATOM   1911  N   MET A 280      46.977  12.387  10.348  1.00 69.23           N
ATOM   1912  CA  MET A 280      48.418  12.639  10.250  1.00 65.45           C
ATOM   1913  C   MET A 280      49.275  11.795  11.192  1.00 66.25           C
ATOM   1914  O   MET A 280      49.077  11.828  12.398  1.00 69.00           O
ATOM   1915  CB  MET A 280      48.704  14.107  10.541  1.00 66.25           C
ATOM   1916  CG  MET A 280      50.198  14.442  10.327  1.00 70.01           C
ATOM   1917  SD  MET A 280      50.514  16.236  10.452  1.00 88.67           S
ATOM   1918  CE  MET A 280      50.572  16.443  12.186  1.00 63.59           C
ATOM   1919  H   MET A 280      46.455  13.000  10.956  1.00 83.11           H
ATOM   1920  HA  MET A 280      48.722  12.458   9.227  1.00 78.58           H
ATOM   1921  HB2 MET A 280      48.119  14.722   9.861  1.00 79.54           H
ATOM   1922  HB3 MET A 280      48.403  14.352  11.559  1.00 79.54           H
ATOM   1923  HG2 MET A 280      50.814  13.925  11.060  1.00 84.05           H
ATOM   1924  HG3 MET A 280      50.502  14.102   9.333  1.00 84.05           H
ATOM   1925  HE1 MET A 280      50.602  17.513  12.400  1.00 76.34           H
ATOM   1926  HE2 MET A 280      49.680  15.988  12.611  1.00 76.34           H
ATOM   1927  HE3 MET A 280      51.470  15.947  12.535  1.00 76.34           H
ATOM   1928  N   ALA A 281      50.288  11.110  10.685  1.00 63.14           N
ATOM   1929  CA  ALA A 281      51.110  10.234  11.476  1.00 62.24           C
ATOM   1930  C   ALA A 281      52.455  10.880  11.740  1.00 63.31           C
ATOM   1931  O   ALA A 281      53.120  11.355  10.834  1.00 62.22           O
ATOM   1932  CB  ALA A 281      51.245   8.870  10.790  1.00 73.58           C
ATOM   1933  H   ALA A 281      50.469  11.164   9.693  1.00 75.80           H
ATOM   1934  HA  ALA A 281      50.616  10.060  12.420  1.00 74.73           H
ATOM   1935  HB1 ALA A 281      51.781   8.184  11.449  1.00 88.34           H
ATOM   1936  HB2 ALA A 281      50.255   8.465  10.581  1.00 88.34           H
ATOM   1937  HB3 ALA A 281      51.796   8.962   9.856  1.00 88.34           H
ATOM   1938  N   VAL A 282      52.863  10.874  13.003  1.00 60.21           N
ATOM   1939  CA  VAL A 282      54.015  11.627  13.471  1.00 53.74           C
ATOM   1940  C   VAL A 282      54.829  10.709  14.337  1.00 59.50           C
ATOM   1941  O   VAL A 282      54.256   9.868  15.047  1.00 53.86           O
ATOM   1942  CB  VAL A 282      53.576  12.882  14.269  1.00 51.27           C
ATOM   1943  CG1 VAL A 282      52.495  13.645  13.491  1.00 61.95           C
ATOM   1944  CG2 VAL A 282      52.930  12.643  15.636  1.00 58.49           C
ATOM   1945  H   VAL A 282      52.271  10.450  13.704  1.00 72.28           H
ATOM   1946  HA  VAL A 282      54.627  11.950  12.631  1.00 64.52           H
ATOM   1947  HB  VAL A 282      54.454  13.516  14.401  1.00 61.57           H
ATOM   1948 HG11 VAL A 282      52.132  14.468  14.087  1.00 74.38           H
ATOM   1949 HG12 VAL A 282      52.901  14.013  12.545  1.00 74.38           H
ATOM   1950 HG13 VAL A 282      51.624  13.019  13.294  1.00 74.38           H
ATOM   1951 HG21 VAL A 282      52.669  13.590  16.106  1.00 70.22           H
ATOM   1952 HG22 VAL A 282      52.024  12.048  15.515  1.00 70.22           H
ATOM   1953 HG23 VAL A 282      53.626  12.134  16.300  1.00 70.22           H
ATOM   1954  N   LYS A 283      56.142  10.945  14.289  1.00 50.99           N
ATOM   1955  CA  LYS A 283      57.176  10.339  15.090  1.00 50.88           C
ATOM   1956  C   LYS A 283      57.401  11.221  16.305  1.00 57.48           C
ATOM   1957  O   LYS A 283      57.308  12.454  16.230  1.00 58.75           O
ATOM   1958  CB  LYS A 283      58.473  10.318  14.254  1.00 57.57           C
ATOM   1959  CG  LYS A 283      58.399   9.465  12.960  1.00 67.29           C
ATOM   1960  CD  LYS A 283      58.719   8.000  13.321  1.00 76.66           C
ATOM   1961  CE  LYS A 283      58.835   7.029  12.152  1.00 73.36           C
ATOM   1962  NZ  LYS A 283      59.295   5.728  12.676  1.00 75.42           N1+
ATOM   1963  H   LYS A 283      56.452  11.675  13.661  1.00 61.22           H
ATOM   1964  HA  LYS A 283      56.910   9.327  15.393  1.00 61.09           H
ATOM   1965  HB2 LYS A 283      58.763  11.323  13.978  1.00 69.12           H
ATOM   1966  HB3 LYS A 283      59.267   9.932  14.887  1.00 69.12           H
ATOM   1967  HG2 LYS A 283      57.423   9.545  12.485  1.00 80.79           H
ATOM   1968  HG3 LYS A 283      59.155   9.825  12.261  1.00 80.79           H
ATOM   1969  HD2 LYS A 283      59.667   7.977  13.864  1.00 92.04           H
ATOM   1970  HD3 LYS A 283      57.941   7.631  13.991  1.00 92.04           H
ATOM   1971  HE2 LYS A 283      57.850   6.913  11.693  1.00 88.07           H
ATOM   1972  HE3 LYS A 283      59.539   7.409  11.406  1.00 88.07           H
ATOM   1973  HZ1 LYS A 283      59.555   5.122  11.912  1.00 90.54           H
ATOM   1974  HZ2 LYS A 283      60.091   5.876  13.283  1.00 90.54           H
ATOM   1975  HZ3 LYS A 283      58.552   5.294  13.212  1.00 90.54           H
ATOM   1976  N   ARG A 284      57.775  10.576  17.409  1.00 50.04           N
ATOM   1977  CA  ARG A 284      58.231  11.230  18.608  1.00 55.13           C
ATOM   1978  C   ARG A 284      59.110  12.485  18.337  1.00 59.06           C
ATOM   1979  O   ARG A 284      58.845  13.530  18.929  1.00 49.67           O
ATOM   1980  CB  ARG A 284      58.890  10.150  19.481  1.00 55.86           C
ATOM   1981  CG  ARG A 284      59.367  10.680  20.842  1.00 56.90           C
ATOM   1982  CD  ARG A 284      60.236   9.650  21.584  1.00 63.74           C
ATOM   1983  NE  ARG A 284      61.638   9.505  21.117  1.00 78.08           N
ATOM   1984  CZ  ARG A 284      62.582  10.462  20.956  1.00 76.71           C
ATOM   1985  NH1 ARG A 284      62.593  11.631  21.603  1.00 72.00           N
ATOM   1986  NH2 ARG A 284      63.581  10.234  20.100  1.00 80.34           N1+
ATOM   1987  H   ARG A 284      57.832   9.568  17.382  1.00 60.09           H
ATOM   1988  HA  ARG A 284      57.358  11.597  19.139  1.00 66.19           H
ATOM   1989  HB2 ARG A 284      58.160   9.360  19.653  1.00 67.07           H
ATOM   1990  HB3 ARG A 284      59.736   9.713  18.950  1.00 67.07           H
ATOM   1991  HG2 ARG A 284      59.947  11.592  20.706  1.00 68.31           H
ATOM   1992  HG3 ARG A 284      58.494  10.930  21.447  1.00 68.31           H
ATOM   1993  HD2 ARG A 284      60.138   9.658  22.669  1.00 76.53           H
ATOM   1994  HD3 ARG A 284      59.785   8.729  21.237  1.00 76.53           H
ATOM   1995  HE  ARG A 284      61.776   8.722  20.492  1.00 93.74           H
ATOM   1996 HH11 ARG A 284      61.858  11.840  22.269  1.00 86.43           H
ATOM   1997 HH12 ARG A 284      63.331  12.299  21.428  1.00 86.43           H
ATOM   1998 HH21 ARG A 284      63.602   9.383  19.552  1.00 96.45           H
ATOM   1999 HH22 ARG A 284      64.287  10.941  19.953  1.00 96.45           H
ATOM   2000  N   GLU A 285      60.103  12.431  17.444  1.00 55.65           N
ATOM   2001  CA  GLU A 285      61.083  13.526  17.276  1.00 54.76           C
ATOM   2002  C   GLU A 285      60.387  14.765  16.687  1.00 51.51           C
ATOM   2003  O   GLU A 285      60.602  15.871  17.170  1.00 50.58           O
ATOM   2004  CB  GLU A 285      62.328  13.064  16.482  1.00 62.32           C
ATOM   2005  CG  GLU A 285      63.008  11.775  17.053  1.00 78.96           C
ATOM   2006  CD  GLU A 285      62.352  10.364  16.767  1.00 80.98           C
ATOM   2007  OE1 GLU A 285      61.378  10.294  15.986  1.00 73.29           O
ATOM   2008  OE2 GLU A 285      62.794   9.339  17.354  1.00 92.31           O1-
ATOM   2009  H   GLU A 285      60.248  11.579  16.917  1.00 66.82           H
ATOM   2010  HA  GLU A 285      61.437  13.792  18.272  1.00 65.75           H
ATOM   2011  HB2 GLU A 285      62.056  12.893  15.442  1.00 74.82           H
ATOM   2012  HB3 GLU A 285      63.061  13.874  16.510  1.00 74.82           H
ATOM   2013  HG2 GLU A 285      64.020  11.728  16.651  1.00 94.79           H
ATOM   2014  HG3 GLU A 285      63.189  11.901  18.120  1.00 94.79           H
ATOM   2015  N   GLN A 286      59.449  14.566  15.758  1.00 47.23           N
ATOM   2016  CA  GLN A 286      58.691  15.607  15.114  1.00 52.17           C
ATOM   2017  C   GLN A 286      57.844  16.351  16.130  1.00 54.20           C
ATOM   2018  O   GLN A 286      57.911  17.579  16.235  1.00 52.10           O
ATOM   2019  CB  GLN A 286      57.791  15.036  14.002  1.00 45.27           C
ATOM   2020  CG  GLN A 286      58.639  14.185  13.022  1.00 58.16           C
ATOM   2021  CD  GLN A 286      57.816  13.675  11.854  1.00 61.64           C
ATOM   2022  OE1 GLN A 286      56.829  12.958  12.007  1.00 66.71           O
ATOM   2023  NE2 GLN A 286      58.203  14.072  10.660  1.00 65.45           N
ATOM   2024  H   GLN A 286      59.208  13.616  15.521  1.00 56.71           H
ATOM   2025  HA  GLN A 286      59.401  16.296  14.655  1.00 62.64           H
ATOM   2026  HB2 GLN A 286      57.000  14.426  14.434  1.00 54.36           H
ATOM   2027  HB3 GLN A 286      57.316  15.853  13.463  1.00 54.36           H
ATOM   2028  HG2 GLN A 286      59.495  14.761  12.674  1.00 69.83           H
ATOM   2029  HG3 GLN A 286      58.994  13.320  13.564  1.00 69.83           H
ATOM   2030 HE21 GLN A 286      58.997  14.695  10.564  1.00 78.58           H
ATOM   2031 HE22 GLN A 286      57.679  13.784   9.845  1.00 78.58           H
ATOM   2032  N   LEU A 287      57.006  15.609  16.850  1.00 51.06           N
ATOM   2033  CA  LEU A 287      56.114  16.192  17.820  1.00 47.14           C
ATOM   2034  C   LEU A 287      56.909  16.858  18.943  1.00 47.43           C
ATOM   2035  O   LEU A 287      56.512  17.905  19.442  1.00 48.98           O
ATOM   2036  CB  LEU A 287      55.215  15.065  18.278  1.00 50.85           C
ATOM   2037  CG  LEU A 287      54.170  15.497  19.287  1.00 47.74           C
ATOM   2038  CD1 LEU A 287      53.253  16.530  18.659  1.00 45.65           C
ATOM   2039  CD2 LEU A 287      53.335  14.263  19.662  1.00 52.22           C
ATOM   2040  H   LEU A 287      56.989  14.608  16.713  1.00 61.31           H
ATOM   2041  HA  LEU A 287      55.517  16.947  17.314  1.00 56.61           H
ATOM   2042  HB2 LEU A 287      54.715  14.649  17.402  1.00 61.06           H
ATOM   2043  HB3 LEU A 287      55.832  14.275  18.703  1.00 61.06           H
ATOM   2044  HG  LEU A 287      54.671  15.912  20.157  1.00 57.32           H
ATOM   2045 HD11 LEU A 287      52.370  16.671  19.281  1.00 54.81           H
ATOM   2046 HD12 LEU A 287      53.784  17.479  18.583  1.00 54.81           H
ATOM   2047 HD13 LEU A 287      52.928  16.195  17.671  1.00 54.81           H
ATOM   2048 HD21 LEU A 287      52.538  14.554  20.349  1.00 62.71           H
ATOM   2049 HD22 LEU A 287      52.878  13.832  18.769  1.00 62.71           H
ATOM   2050 HD23 LEU A 287      53.965  13.518  20.152  1.00 62.71           H
ATOM   2051  N   LYS A 288      58.086  16.306  19.272  1.00 44.48           N
ATOM   2052  CA  LYS A 288      58.987  16.878  20.249  1.00 47.96           C
ATOM   2053  C   LYS A 288      59.552  18.224  19.775  1.00 47.53           C
ATOM   2054  O   LYS A 288      59.513  19.185  20.514  1.00 49.04           O
ATOM   2055  CB  LYS A 288      60.061  15.853  20.617  1.00 45.24           C
ATOM   2056  CG  LYS A 288      61.229  16.413  21.481  1.00 43.68           C
ATOM   2057  CD  LYS A 288      62.145  15.290  21.976  1.00 60.06           C
ATOM   2058  CE  LYS A 288      62.906  15.627  23.285  1.00 74.97           C
ATOM   2059  NZ  LYS A 288      63.563  14.402  23.850  1.00 73.57           N1+
ATOM   2060  H   LYS A 288      58.386  15.469  18.789  1.00 53.41           H
ATOM   2061  HA  LYS A 288      58.421  17.082  21.157  1.00 57.59           H
ATOM   2062  HB2 LYS A 288      59.597  15.001  21.102  1.00 54.32           H
ATOM   2063  HB3 LYS A 288      60.510  15.494  19.693  1.00 54.32           H
ATOM   2064  HG2 LYS A 288      61.817  17.110  20.886  1.00 52.45           H
ATOM   2065  HG3 LYS A 288      60.823  16.937  22.337  1.00 52.45           H
ATOM   2066  HD2 LYS A 288      61.567  14.375  22.134  1.00 72.11           H
ATOM   2067  HD3 LYS A 288      62.885  15.090  21.199  1.00 72.11           H
ATOM   2068  HE2 LYS A 288      63.651  16.402  23.087  1.00 90.00           H
ATOM   2069  HE3 LYS A 288      62.187  16.014  24.012  1.00 90.00           H
ATOM   2070  HZ1 LYS A 288      64.142  14.657  24.638  1.00 88.32           H
ATOM   2071  HZ2 LYS A 288      62.844  13.766  24.182  1.00 88.32           H
ATOM   2072  HZ3 LYS A 288      64.125  13.942  23.144  1.00 88.32           H
ATOM   2073  N   ASN A 289      60.044  18.328  18.548  1.00 52.32           N
ATOM   2074  CA  ASN A 289      60.735  19.535  18.071  1.00 49.88           C
ATOM   2075  C   ASN A 289      59.745  20.622  17.682  1.00 50.74           C
ATOM   2076  O   ASN A 289      60.051  21.816  17.740  1.00 49.26           O
ATOM   2077  CB  ASN A 289      61.638  19.151  16.890  1.00 46.13           C
ATOM   2078  CG  ASN A 289      62.756  18.224  17.307  1.00 48.24           C
ATOM   2079  OD1 ASN A 289      63.188  18.228  18.457  1.00 48.92           O
ATOM   2080  ND2 ASN A 289      63.305  17.474  16.362  1.00 61.46           N
ATOM   2081  H   ASN A 289      60.008  17.522  17.936  1.00 62.82           H
ATOM   2082  HA  ASN A 289      61.365  19.936  18.866  1.00 59.89           H
ATOM   2083  HB2 ASN A 289      61.054  18.685  16.095  1.00 55.39           H
ATOM   2084  HB3 ASN A 289      62.085  20.062  16.495  1.00 55.39           H
ATOM   2085 HD21 ASN A 289      64.101  16.885  16.582  1.00 73.79           H
ATOM   2086 HD22 ASN A 289      62.951  17.510  15.415  1.00 73.79           H
ATOM   2087  N   GLY A 290      58.543  20.184  17.314  1.00 41.29           N
ATOM   2088  CA  GLY A 290      57.475  21.078  16.912  1.00 43.95           C
ATOM   2089  C   GLY A 290      56.835  21.815  18.085  1.00 41.97           C
ATOM   2090  O   GLY A 290      55.939  22.624  17.918  1.00 42.44           O
ATOM   2091  H   GLY A 290      58.413  19.202  17.234  1.00 49.58           H
ATOM   2092  HA2 GLY A 290      57.834  21.885  16.223  1.00 52.78           H
ATOM   2093  HA3 GLY A 290      56.681  20.537  16.344  1.00 52.78           H
ATOM   2094  N   GLY A 291      57.267  21.485  19.377  1.00 46.22           N
ATOM   2095  CA  GLY A 291      56.884  22.343  20.494  1.00 43.90           C
ATOM   2096  C   GLY A 291      56.633  21.517  21.747  1.00 46.01           C
ATOM   2097  O   GLY A 291      56.678  22.031  22.857  1.00 51.15           O
ATOM   2098  H   GLY A 291      58.105  20.921  19.527  1.00 55.51           H
ATOM   2099  HA2 GLY A 291      57.664  23.118  20.708  1.00 52.72           H
ATOM   2100  HA3 GLY A 291      55.960  22.930  20.247  1.00 52.72           H
ATOM   2101  N   LEU A 292      56.269  20.189  21.676  1.00 47.88           N
ATOM   2102  CA  LEU A 292      55.792  19.508  22.906  1.00 43.56           C
ATOM   2103  C   LEU A 292      56.968  19.134  23.828  1.00 47.20           C
ATOM   2104  O   LEU A 292      56.819  18.912  25.007  1.00 49.42           O
ATOM   2105  CB  LEU A 292      54.989  18.273  22.493  1.00 48.22           C
ATOM   2106  CG  LEU A 292      53.564  18.621  22.052  1.00 46.56           C
ATOM   2107  CD1 LEU A 292      52.707  17.352  22.146  1.00 45.46           C
ATOM   2108  CD2 LEU A 292      52.967  19.705  22.952  1.00 40.81           C
ATOM   2109  H   LEU A 292      56.206  19.681  20.795  1.00 57.50           H
ATOM   2110  HA  LEU A 292      55.150  20.206  23.510  1.00 52.31           H
ATOM   2111  HB2 LEU A 292      55.504  17.695  21.705  1.00 57.90           H
ATOM   2112  HB3 LEU A 292      54.951  17.547  23.328  1.00 57.90           H
ATOM   2113  HG  LEU A 292      53.587  18.998  20.999  1.00 55.91           H
ATOM   2114 HD11 LEU A 292      51.771  17.458  21.584  1.00 54.59           H
ATOM   2115 HD12 LEU A 292      53.222  16.477  21.742  1.00 54.59           H
ATOM   2116 HD13 LEU A 292      52.457  17.109  23.183  1.00 54.59           H
ATOM   2117 HD21 LEU A 292      51.884  19.774  22.804  1.00 49.01           H
ATOM   2118 HD22 LEU A 292      53.180  19.486  24.005  1.00 49.01           H
ATOM   2119 HD23 LEU A 292      53.409  20.679  22.712  1.00 49.01           H
ATOM   2120  N   GLY A 293      58.143  19.067  23.236  1.00 44.29           N
ATOM   2121  CA  GLY A 293      59.363  18.709  23.919  1.00 45.81           C
ATOM   2122  C   GLY A 293      59.224  17.341  24.566  1.00 44.42           C
ATOM   2123  O   GLY A 293      58.806  16.395  23.928  1.00 42.85           O
ATOM   2124  H   GLY A 293      58.206  19.341  22.269  1.00 53.19           H
ATOM   2125  HA2 GLY A 293      60.200  18.741  23.223  1.00 55.01           H
ATOM   2126  HA3 GLY A 293      59.538  19.444  24.703  1.00 55.01           H
ATOM   2127  N   VAL A 294      59.541  17.234  25.854  1.00 47.94           N
ATOM   2128  CA  VAL A 294      59.398  15.983  26.603  1.00 50.99           C
ATOM   2129  C   VAL A 294      57.931  15.497  26.652  1.00 46.85           C
ATOM   2130  O   VAL A 294      57.702  14.300  26.782  1.00 43.13           O
ATOM   2131  CB  VAL A 294      59.945  16.201  28.033  1.00 48.35           C
ATOM   2132  CG1 VAL A 294      59.123  17.212  28.857  1.00 43.57           C
ATOM   2133  CG2 VAL A 294      59.953  14.957  28.906  1.00 48.76           C
ATOM   2134  H   VAL A 294      59.885  18.044  26.353  1.00 57.57           H
ATOM   2135  HA  VAL A 294      60.004  15.224  26.107  1.00 61.22           H
ATOM   2136  HB  VAL A 294      60.972  16.558  27.946  1.00 58.06           H
ATOM   2137 HG11 VAL A 294      59.600  17.373  29.824  1.00 52.32           H
ATOM   2138 HG12 VAL A 294      59.048  18.163  28.330  1.00 52.32           H
ATOM   2139 HG13 VAL A 294      58.116  16.846  29.036  1.00 52.32           H
ATOM   2140 HG21 VAL A 294      60.442  15.185  29.855  1.00 58.55           H
ATOM   2141 HG22 VAL A 294      58.938  14.612  29.114  1.00 58.55           H
ATOM   2142 HG23 VAL A 294      60.500  14.159  28.399  1.00 58.55           H
ATOM   2143  N   VAL A 295      56.929  16.395  26.587  1.00 41.03           N
ATOM   2144  CA  VAL A 295      55.528  15.953  26.472  1.00 44.91           C
ATOM   2145  C   VAL A 295      55.374  14.971  25.335  1.00 45.16           C
ATOM   2146  O   VAL A 295      54.583  14.036  25.464  1.00 49.43           O
ATOM   2147  CB  VAL A 295      54.506  17.085  26.330  1.00 40.76           C
ATOM   2148  CG1 VAL A 295      53.089  16.545  26.286  1.00 42.84           C
ATOM   2149  CG2 VAL A 295      54.655  18.040  27.522  1.00 46.72           C
ATOM   2150  H   VAL A 295      57.141  17.378  26.499  1.00 49.27           H
ATOM   2151  HA  VAL A 295      55.286  15.416  27.392  1.00 53.93           H
ATOM   2152  HB  VAL A 295      54.665  17.627  25.407  1.00 48.95           H
ATOM   2153 HG11 VAL A 295      52.379  17.368  26.249  1.00 51.45           H
ATOM   2154 HG12 VAL A 295      52.927  15.940  25.393  1.00 51.45           H
ATOM   2155 HG13 VAL A 295      52.896  15.961  27.184  1.00 51.45           H
ATOM   2156 HG21 VAL A 295      53.951  18.865  27.434  1.00 56.10           H
ATOM   2157 HG22 VAL A 295      54.459  17.496  28.447  1.00 56.10           H
ATOM   2158 HG23 VAL A 295      55.656  18.464  27.551  1.00 56.10           H
ATOM   2159  N   SER A 296      56.130  15.148  24.246  1.00 44.90           N
ATOM   2160  CA  SER A 296      56.064  14.181  23.184  1.00 45.14           C
ATOM   2161  C   SER A 296      56.549  12.844  23.707  1.00 45.42           C
ATOM   2162  O   SER A 296      55.867  11.846  23.507  1.00 47.55           O
ATOM   2163  CB  SER A 296      56.837  14.637  21.943  1.00 37.39           C
ATOM   2164  OG  SER A 296      56.778  13.556  21.007  1.00 41.95           O
ATOM   2165  H   SER A 296      56.812  15.896  24.209  1.00 53.92           H
ATOM   2166  HA  SER A 296      55.016  14.070  22.898  1.00 54.21           H
ATOM   2167  HB2 SER A 296      56.387  15.534  21.521  1.00 44.91           H
ATOM   2168  HB3 SER A 296      57.864  14.830  22.227  1.00 44.91           H
ATOM   2169  HG  SER A 296      57.435  13.700  20.322  1.00 50.38           H
ATOM   2170  N   ASP A 297      57.706  12.803  24.368  1.00 50.11           N
ATOM   2171  CA  ASP A 297      58.201  11.545  24.966  1.00 44.42           C
ATOM   2172  C   ASP A 297      57.116  10.900  25.821  1.00 43.62           C
ATOM   2173  O   ASP A 297      56.834   9.719  25.658  1.00 47.97           O
ATOM   2174  CB  ASP A 297      59.496  11.784  25.770  1.00 48.36           C
ATOM   2175  CG  ASP A 297      60.636  12.319  24.891  1.00 54.19           C
ATOM   2176  OD1 ASP A 297      61.442  13.165  25.325  1.00 57.98           O
ATOM   2177  OD2 ASP A 297      60.729  11.828  23.765  1.00 61.00           O1-
ATOM   2178  H   ASP A 297      58.199  13.660  24.564  1.00 60.17           H
ATOM   2179  HA  ASP A 297      58.415  10.859  24.148  1.00 53.34           H
ATOM   2180  HB2 ASP A 297      59.342  12.432  26.630  1.00 58.07           H
ATOM   2181  HB3 ASP A 297      59.811  10.811  26.147  1.00 58.07           H
ATOM   2182  N   ALA A 298      56.432  11.690  26.656  1.00 43.68           N
ATOM   2183  CA  ALA A 298      55.415  11.192  27.563  1.00 47.38           C
ATOM   2184  C   ALA A 298      54.250  10.598  26.823  1.00 47.87           C
ATOM   2185  O   ALA A 298      53.761   9.550  27.220  1.00 45.84           O
ATOM   2186  CB  ALA A 298      54.937  12.301  28.486  1.00 46.42           C
ATOM   2187  H   ALA A 298      56.655  12.677  26.698  1.00 52.45           H
ATOM   2188  HA  ALA A 298      55.865  10.407  28.172  1.00 56.90           H
ATOM   2189  HB1 ALA A 298      54.256  11.882  29.222  1.00 55.74           H
ATOM   2190  HB2 ALA A 298      55.785  12.763  28.993  1.00 55.74           H
ATOM   2191  HB3 ALA A 298      54.416  13.062  27.909  1.00 55.74           H
ATOM   2192  N   ILE A 299      53.777  11.244  25.756  1.00 50.79           N
ATOM   2193  CA  ILE A 299      52.578  10.773  25.062  1.00 44.13           C
ATOM   2194  C   ILE A 299      52.908   9.451  24.322  1.00 46.95           C
ATOM   2195  O   ILE A 299      52.092   8.555  24.227  1.00 44.58           O
ATOM   2196  CB  ILE A 299      52.002  11.806  24.085  1.00 36.07           C
ATOM   2197  CG1 ILE A 299      51.446  13.014  24.856  1.00 42.40           C
ATOM   2198  CG2 ILE A 299      50.901  11.145  23.246  1.00 45.42           C
ATOM   2199  CD1 ILE A 299      51.134  14.201  23.942  1.00 37.03           C
ATOM   2200  H   ILE A 299      54.268  12.038  25.424  1.00 60.99           H
ATOM   2201  HA  ILE A 299      51.769  10.537  25.814  1.00 53.00           H
ATOM   2202  HB  ILE A 299      52.810  12.158  23.395  1.00 43.32           H
ATOM   2203 HG12 ILE A 299      50.510  12.722  25.370  1.00 50.92           H
ATOM   2204 HG13 ILE A 299      52.134  13.312  25.664  1.00 50.92           H
ATOM   2205 HG21 ILE A 299      50.507  11.843  22.502  1.00 54.54           H
ATOM   2206 HG22 ILE A 299      51.255  10.262  22.703  1.00 54.54           H
ATOM   2207 HG23 ILE A 299      50.055  10.829  23.865  1.00 54.54           H
ATOM   2208 HD11 ILE A 299      50.662  15.012  24.515  1.00 44.48           H
ATOM   2209 HD12 ILE A 299      52.033  14.608  23.482  1.00 44.48           H
ATOM   2210 HD13 ILE A 299      50.433  13.909  23.156  1.00 44.48           H
ATOM   2211  N   PHE A 300      54.143   9.353  23.817  1.00 46.69           N
ATOM   2212  CA  PHE A 300      54.621   8.121  23.188  1.00 49.39           C
ATOM   2213  C   PHE A 300      54.664   6.978  24.185  1.00 47.90           C
ATOM   2214  O   PHE A 300      54.122   5.915  23.897  1.00 47.61           O
ATOM   2215  CB  PHE A 300      55.958   8.293  22.472  1.00 52.48           C
ATOM   2216  CG  PHE A 300      55.750   8.744  21.035  1.00 53.37           C
ATOM   2217  CD1 PHE A 300      55.471  10.087  20.730  1.00 54.21           C
ATOM   2218  CD2 PHE A 300      55.690   7.793  20.010  1.00 58.08           C
ATOM   2219  CE1 PHE A 300      55.138  10.486  19.434  1.00 55.49           C
ATOM   2220  CE2 PHE A 300      55.358   8.193  18.711  1.00 60.93           C
ATOM   2221  CZ  PHE A 300      55.107   9.545  18.415  1.00 58.79           C
ATOM   2222  H   PHE A 300      54.793  10.115  23.962  1.00 56.06           H
ATOM   2223  HA  PHE A 300      53.893   7.851  22.420  1.00 59.31           H
ATOM   2224  HB2 PHE A 300      56.589   8.999  23.012  1.00 63.02           H
ATOM   2225  HB3 PHE A 300      56.462   7.329  22.462  1.00 63.02           H
ATOM   2226  HD1 PHE A 300      55.471  10.829  21.498  1.00 65.10           H
ATOM   2227  HD2 PHE A 300      55.870   6.748  20.218  1.00 69.73           H
ATOM   2228  HE1 PHE A 300      54.907  11.520  19.222  1.00 66.63           H
ATOM   2229  HE2 PHE A 300      55.280   7.452  17.935  1.00 73.16           H
ATOM   2230  HZ  PHE A 300      54.843   9.855  17.421  1.00 70.59           H
ATOM   2231  N   GLU A 301      55.286   7.210  25.332  1.00 46.22           N
ATOM   2232  CA  GLU A 301      55.374   6.279  26.449  1.00 47.27           C
ATOM   2233  C   GLU A 301      53.990   5.830  26.870  1.00 48.92           C
ATOM   2234  O   GLU A 301      53.761   4.632  26.943  1.00 59.30           O
ATOM   2235  CB  GLU A 301      56.200   6.957  27.559  1.00 57.08           C
ATOM   2236  CG  GLU A 301      56.323   6.198  28.895  1.00 71.48           C
ATOM   2237  CD  GLU A 301      56.933   7.013  30.075  1.00 68.93           C
ATOM   2238  OE1 GLU A 301      57.564   6.387  30.965  1.00 75.38           O
ATOM   2239  OE2 GLU A 301      56.745   8.253  30.079  1.00 75.63           O1-
ATOM   2240  H   GLU A 301      55.673   8.132  25.481  1.00 55.50           H
ATOM   2241  HA  GLU A 301      55.928   5.405  26.105  1.00 56.76           H
ATOM   2242  HB2 GLU A 301      57.211   7.113  27.176  1.00 68.54           H
ATOM   2243  HB3 GLU A 301      55.777   7.943  27.752  1.00 68.54           H
ATOM   2244  HG2 GLU A 301      55.312   5.931  29.202  1.00 85.81           H
ATOM   2245  HG3 GLU A 301      56.858   5.259  28.759  1.00 85.81           H
ATOM   2246  N   LEU A 302      53.017   6.746  26.998  1.00 50.67           N
ATOM   2247  CA  LEU A 302      51.636   6.406  27.261  1.00 48.74           C
ATOM   2248  C   LEU A 302      51.079   5.530  26.159  1.00 54.09           C
ATOM   2249  O   LEU A 302      50.428   4.543  26.482  1.00 61.99           O
ATOM   2250  CB  LEU A 302      50.787   7.668  27.504  1.00 48.69           C
ATOM   2251  CG  LEU A 302      49.300   7.383  27.696  1.00 43.63           C
ATOM   2252  CD1 LEU A 302      49.059   6.625  29.000  1.00 51.74           C
ATOM   2253  CD2 LEU A 302      48.506   8.682  27.716  1.00 48.82           C
ATOM   2254  H   LEU A 302      53.237   7.722  26.857  1.00 60.85           H
ATOM   2255  HA  LEU A 302      51.624   5.832  28.186  1.00 58.53           H
ATOM   2256  HB2 LEU A 302      51.160   8.208  28.378  1.00 58.47           H
ATOM   2257  HB3 LEU A 302      50.896   8.321  26.641  1.00 58.47           H
ATOM   2258  HG  LEU A 302      48.917   6.781  26.872  1.00 52.39           H
ATOM   2259 HD11 LEU A 302      47.992   6.430  29.105  1.00 62.13           H
ATOM   2260 HD12 LEU A 302      49.587   5.676  28.989  1.00 62.13           H
ATOM   2261 HD13 LEU A 302      49.403   7.218  29.848  1.00 62.13           H
ATOM   2262 HD21 LEU A 302      47.443   8.454  27.801  1.00 58.63           H
ATOM   2263 HD22 LEU A 302      48.815   9.300  28.561  1.00 58.63           H
ATOM   2264 HD23 LEU A 302      48.660   9.226  26.785  1.00 58.63           H
ATOM   2265  N   GLY A 303      51.322   5.853  24.884  1.00 52.01           N
ATOM   2266  CA  GLY A 303      50.757   5.137  23.736  1.00 50.43           C
ATOM   2267  C   GLY A 303      51.229   3.684  23.699  1.00 58.97           C
ATOM   2268  O   GLY A 303      50.445   2.760  23.457  1.00 58.95           O
ATOM   2269  H   GLY A 303      51.913   6.651  24.694  1.00 62.45           H
ATOM   2270  HA2 GLY A 303      49.673   5.139  23.821  1.00 60.56           H
ATOM   2271  HA3 GLY A 303      51.050   5.638  22.817  1.00 60.56           H
ATOM   2272  N   LYS A 304      52.525   3.508  23.964  1.00 56.47           N
ATOM   2273  CA  LYS A 304      53.212   2.232  24.044  1.00 57.58           C
ATOM   2274  C   LYS A 304      52.601   1.446  25.195  1.00 62.29           C
ATOM   2275  O   LYS A 304      52.167   0.323  24.970  1.00 65.99           O
ATOM   2276  CB  LYS A 304      54.710   2.394  24.340  1.00 54.30           C
ATOM   2277  CG  LYS A 304      55.642   2.858  23.207  1.00 60.56           C
ATOM   2278  CD  LYS A 304      57.101   2.601  23.690  1.00 70.99           C
ATOM   2279  CE  LYS A 304      58.162   2.724  22.609  1.00 69.53           C
ATOM   2280  NZ  LYS A 304      58.489   4.126  22.384  1.00 77.38           N1+
ATOM   2281  H   LYS A 304      53.067   4.334  24.182  1.00 67.80           H
ATOM   2282  HA  LYS A 304      53.079   1.680  23.114  1.00 69.13           H
ATOM   2283  HB2 LYS A 304      54.836   3.074  25.181  1.00 65.20           H
ATOM   2284  HB3 LYS A 304      55.053   1.415  24.677  1.00 65.20           H
ATOM   2285  HG2 LYS A 304      55.440   2.283  22.306  1.00 72.71           H
ATOM   2286  HG3 LYS A 304      55.494   3.915  22.996  1.00 72.71           H
ATOM   2287  HD2 LYS A 304      57.338   3.300  24.498  1.00 85.23           H
ATOM   2288  HD3 LYS A 304      57.185   1.588  24.090  1.00 85.23           H
ATOM   2289  HE2 LYS A 304      59.058   2.190  22.929  1.00 83.47           H
ATOM   2290  HE3 LYS A 304      57.793   2.287  21.680  1.00 83.47           H
ATOM   2291  HZ1 LYS A 304      59.132   4.222  21.609  1.00 92.90           H
ATOM   2292  HZ2 LYS A 304      57.649   4.636  22.146  1.00 92.90           H
ATOM   2293  HZ3 LYS A 304      58.890   4.542  23.212  1.00 92.90           H
ATOM   2294  N   SER A 305      52.504   2.058  26.392  1.00 58.79           N
ATOM   2295  CA  SER A 305      51.984   1.392  27.566  1.00 50.93           C
ATOM   2296  C   SER A 305      50.527   0.932  27.400  1.00 58.14           C
ATOM   2297  O   SER A 305      50.179  -0.115  27.948  1.00 67.81           O
ATOM   2298  CB  SER A 305      52.228   2.211  28.816  1.00 53.19           C
ATOM   2299  OG  SER A 305      51.246   3.203  28.898  1.00 67.91           O
ATOM   2300  H   SER A 305      52.817   3.016  26.486  1.00 70.59           H
ATOM   2301  HA  SER A 305      52.591   0.498  27.683  1.00 61.15           H
ATOM   2302  HB2 SER A 305      52.150   1.572  29.696  1.00 63.86           H
ATOM   2303  HB3 SER A 305      53.217   2.666  28.788  1.00 63.86           H
ATOM   2304  HG  SER A 305      51.336   3.796  28.144  1.00 81.53           H
ATOM   2305  N   LEU A 306      49.705   1.673  26.652  1.00 55.62           N
ATOM   2306  CA  LEU A 306      48.275   1.411  26.450  1.00 58.85           C
ATOM   2307  C   LEU A 306      48.000   0.379  25.397  1.00 61.66           C
ATOM   2308  O   LEU A 306      46.856  -0.054  25.345  1.00 59.35           O
ATOM   2309  CB  LEU A 306      47.483   2.676  26.009  1.00 57.13           C
ATOM   2310  CG  LEU A 306      47.321   3.783  27.073  1.00 58.00           C
ATOM   2311  CD1 LEU A 306      46.424   4.900  26.528  1.00 56.47           C
ATOM   2312  CD2 LEU A 306      46.766   3.250  28.384  1.00 54.50           C
ATOM   2313  H   LEU A 306      50.082   2.509  26.224  1.00 66.78           H
ATOM   2314  HA  LEU A 306      47.859   1.041  27.384  1.00 70.66           H
ATOM   2315  HB2 LEU A 306      47.962   3.099  25.126  1.00 68.60           H
ATOM   2316  HB3 LEU A 306      46.478   2.375  25.713  1.00 68.60           H
ATOM   2317  HG  LEU A 306      48.281   4.218  27.300  1.00 69.64           H
ATOM   2318 HD11 LEU A 306      46.407   5.733  27.227  1.00 67.80           H
ATOM   2319 HD12 LEU A 306      46.819   5.268  25.580  1.00 67.80           H
ATOM   2320 HD13 LEU A 306      45.413   4.522  26.373  1.00 67.80           H
ATOM   2321 HD21 LEU A 306      46.574   4.095  29.035  1.00 65.44           H
ATOM   2322 HD22 LEU A 306      45.834   2.711  28.206  1.00 65.44           H
ATOM   2323 HD23 LEU A 306      47.494   2.607  28.880  1.00 65.44           H
ATOM   2324  N   SER A 307      48.951   0.056  24.508  1.00 64.52           N
ATOM   2325  CA  SER A 307      48.722  -1.017  23.542  1.00 74.36           C
ATOM   2326  C   SER A 307      48.239  -2.308  24.264  1.00 67.00           C
ATOM   2327  O   SER A 307      47.263  -2.925  23.841  1.00 68.83           O
ATOM   2328  CB  SER A 307      49.988  -1.243  22.699  1.00 68.35           C
ATOM   2329  OG  SER A 307      50.028  -0.314  21.637  1.00 77.51           O
ATOM   2330  H   SER A 307      49.853   0.514  24.524  1.00 77.47           H
ATOM   2331  HA  SER A 307      47.915  -0.711  22.872  1.00 89.27           H
ATOM   2332  HB2 SER A 307      50.870  -1.122  23.328  1.00 82.06           H
ATOM   2333  HB3 SER A 307      49.973  -2.252  22.282  1.00 82.06           H
ATOM   2334  HG  SER A 307      50.874  -0.388  21.192  1.00 93.05           H
ATOM   2335  N   ALA A 308      48.873  -2.652  25.390  1.00 57.02           N
ATOM   2336  CA  ALA A 308      48.486  -3.787  26.227  1.00 65.31           C
ATOM   2337  C   ALA A 308      47.043  -3.734  26.795  1.00 72.37           C
ATOM   2338  O   ALA A 308      46.477  -4.791  27.091  1.00 78.33           O
ATOM   2339  CB  ALA A 308      49.516  -3.926  27.358  1.00 68.55           C
ATOM   2340  H   ALA A 308      49.682  -2.114  25.677  1.00 68.46           H
ATOM   2341  HA  ALA A 308      48.569  -4.681  25.613  1.00 78.42           H
ATOM   2342  HB1 ALA A 308      49.312  -4.829  27.931  1.00 82.30           H
ATOM   2343  HB2 ALA A 308      50.525  -3.984  26.945  1.00 82.30           H
ATOM   2344  HB3 ALA A 308      49.464  -3.059  28.020  1.00 82.30           H
ATOM   2345  N   PHE A 309      46.458  -2.543  27.015  1.00 62.09           N
ATOM   2346  CA  PHE A 309      45.190  -2.394  27.717  1.00 57.87           C
ATOM   2347  C   PHE A 309      43.994  -2.675  26.798  1.00 63.33           C
ATOM   2348  O   PHE A 309      42.904  -2.904  27.301  1.00 63.81           O
ATOM   2349  CB  PHE A 309      45.097  -1.027  28.414  1.00 57.92           C
ATOM   2350  CG  PHE A 309      46.009  -0.850  29.617  1.00 53.59           C
ATOM   2351  CD1 PHE A 309      45.475  -0.627  30.891  1.00 54.29           C
ATOM   2352  CD2 PHE A 309      47.395  -0.920  29.482  1.00 53.96           C
ATOM   2353  CE1 PHE A 309      46.311  -0.503  32.017  1.00 53.98           C
ATOM   2354  CE2 PHE A 309      48.241  -0.719  30.584  1.00 56.02           C
ATOM   2355  CZ  PHE A 309      47.704  -0.545  31.864  1.00 56.14           C
ATOM   2356  H   PHE A 309      46.921  -1.701  26.706  1.00 74.55           H
ATOM   2357  HA  PHE A 309      45.160  -3.143  28.508  1.00 69.48           H
ATOM   2358  HB2 PHE A 309      45.306  -0.244  27.686  1.00 69.54           H
ATOM   2359  HB3 PHE A 309      44.069  -0.886  28.748  1.00 69.54           H
ATOM   2360  HD1 PHE A 309      44.405  -0.558  31.020  1.00 65.19           H
ATOM   2361  HD2 PHE A 309      47.832  -1.078  28.512  1.00 64.79           H
ATOM   2362  HE1 PHE A 309      45.876  -0.360  32.996  1.00 64.82           H
ATOM   2363  HE2 PHE A 309      49.315  -0.736  30.450  1.00 67.27           H
ATOM   2364  HZ  PHE A 309      48.362  -0.439  32.714  1.00 67.41           H
ATOM   2365  N   ASN A 310      44.175  -2.667  25.476  1.00 59.81           N
ATOM   2366  CA  ASN A 310      43.113  -2.885  24.488  1.00 69.69           C
ATOM   2367  C   ASN A 310      41.880  -2.082  24.817  1.00 70.43           C
ATOM   2368  O   ASN A 310      40.765  -2.612  24.802  1.00 69.53           O
ATOM   2369  CB  ASN A 310      42.771  -4.371  24.265  1.00 73.30           C
ATOM   2370  CG  ASN A 310      43.993  -5.154  23.786  1.00 85.71           C
ATOM   2371  OD1 ASN A 310      44.318  -5.121  22.601  1.00 88.73           O
ATOM   2372  ND2 ASN A 310      44.703  -5.823  24.702  1.00 81.27           N
ATOM   2373  H   ASN A 310      45.099  -2.457  25.120  1.00 71.81           H
ATOM   2374  HA  ASN A 310      43.482  -2.488  23.542  1.00 83.67           H
ATOM   2375  HB2 ASN A 310      42.377  -4.809  25.184  1.00 88.00           H
ATOM   2376  HB3 ASN A 310      42.025  -4.402  23.468  1.00 88.00           H
ATOM   2377 HD21 ASN A 310      45.549  -6.291  24.412  1.00 97.57           H
ATOM   2378 HD22 ASN A 310      44.451  -5.773  25.677  1.00 97.57           H
ATOM   2379  N   LEU A 311      42.096  -0.796  25.086  1.00 67.38           N
ATOM   2380  CA  LEU A 311      40.985   0.053  25.410  1.00 63.98           C
ATOM   2381  C   LEU A 311      40.062   0.107  24.219  1.00 59.29           C
ATOM   2382  O   LEU A 311      40.505   0.242  23.074  1.00 62.35           O
ATOM   2383  CB  LEU A 311      41.435   1.449  25.796  1.00 57.32           C
ATOM   2384  CG  LEU A 311      42.340   1.521  27.023  1.00 57.25           C
ATOM   2385  CD1 LEU A 311      42.502   3.014  27.365  1.00 54.06           C
ATOM   2386  CD2 LEU A 311      41.784   0.791  28.242  1.00 57.68           C
ATOM   2387  H   LEU A 311      43.021  -0.396  25.015  1.00 80.90           H
ATOM   2388  HA  LEU A 311      40.455  -0.378  26.251  1.00 76.81           H
ATOM   2389  HB2 LEU A 311      41.950   1.902  24.950  1.00 68.82           H
ATOM   2390  HB3 LEU A 311      40.534   2.031  25.997  1.00 68.82           H
ATOM   2391  HG  LEU A 311      43.312   1.089  26.775  1.00 68.74           H
ATOM   2392 HD11 LEU A 311      43.280   3.132  28.118  1.00 64.91           H
ATOM   2393 HD12 LEU A 311      42.784   3.577  26.475  1.00 64.91           H
ATOM   2394 HD13 LEU A 311      41.570   3.420  27.757  1.00 64.91           H
ATOM   2395 HD21 LEU A 311      42.407   0.988  29.112  1.00 69.26           H
ATOM   2396 HD22 LEU A 311      40.766   1.119  28.436  1.00 69.26           H
ATOM   2397 HD23 LEU A 311      41.787  -0.280  28.052  1.00 69.26           H
ATOM   2398  N   ASP A 312      38.780  -0.016  24.519  1.00 56.43           N
ATOM   2399  CA  ASP A 312      37.767   0.156  23.505  1.00 63.50           C
ATOM   2400  C   ASP A 312      37.211   1.574  23.566  1.00 53.52           C
ATOM   2401  O   ASP A 312      37.510   2.316  24.497  1.00 59.62           O
ATOM   2402  CB  ASP A 312      36.668  -0.891  23.675  1.00 61.54           C
ATOM   2403  CG  ASP A 312      35.782  -0.729  24.895  1.00 68.03           C
ATOM   2404  OD1 ASP A 312      36.187  -0.095  25.891  1.00 69.75           O
ATOM   2405  OD2 ASP A 312      34.652  -1.243  24.795  1.00 75.70           O1-
ATOM   2406  H   ASP A 312      38.485  -0.119  25.482  1.00 67.75           H
ATOM   2407  HA  ASP A 312      38.193   0.004  22.514  1.00 76.23           H
ATOM   2408  HB2 ASP A 312      36.050  -0.941  22.778  1.00 73.89           H
ATOM   2409  HB3 ASP A 312      37.145  -1.868  23.754  1.00 73.89           H
ATOM   2410  N   ASP A 313      36.380   1.942  22.588  1.00 52.37           N
ATOM   2411  CA  ASP A 313      35.779   3.258  22.507  1.00 54.85           C
ATOM   2412  C   ASP A 313      35.109   3.695  23.783  1.00 59.81           C
ATOM   2413  O   ASP A 313      34.979   4.902  24.012  1.00 64.43           O
ATOM   2414  CB  ASP A 313      34.821   3.398  21.323  1.00 58.16           C
ATOM   2415  CG  ASP A 313      35.469   3.175  19.947  1.00 71.75           C
ATOM   2416  OD1 ASP A 313      36.716   3.058  19.846  1.00 65.19           O
ATOM   2417  OD2 ASP A 313      34.672   3.099  18.989  1.00 77.23           O1-
ATOM   2418  H   ASP A 313      36.224   1.322  21.808  1.00 62.88           H
ATOM   2419  HA  ASP A 313      36.594   3.963  22.331  1.00 65.86           H
ATOM   2420  HB2 ASP A 313      33.965   2.737  21.444  1.00 69.83           H
ATOM   2421  HB3 ASP A 313      34.378   4.393  21.326  1.00 69.83           H
ATOM   2422  N   THR A 314      34.660   2.749  24.603  1.00 58.00           N
ATOM   2423  CA  THR A 314      33.917   3.071  25.815  1.00 59.02           C
ATOM   2424  C   THR A 314      34.834   3.461  26.950  1.00 53.87           C
ATOM   2425  O   THR A 314      34.548   4.369  27.736  1.00 54.61           O
ATOM   2426  CB  THR A 314      33.031   1.867  26.172  1.00 66.81           C
ATOM   2427  OG1 THR A 314      32.025   1.708  25.187  1.00 62.20           O
ATOM   2428  CG2 THR A 314      32.362   2.027  27.537  1.00 58.96           C
ATOM   2429  H   THR A 314      34.823   1.778  24.384  1.00 69.64           H
ATOM   2430  HA  THR A 314      33.258   3.910  25.592  1.00 70.86           H
ATOM   2431  HB  THR A 314      33.655   0.972  26.188  1.00 80.21           H
ATOM   2432  HG1 THR A 314      31.481   2.504  25.189  1.00 74.68           H
ATOM   2433 HG21 THR A 314      31.642   1.225  27.674  1.00 70.80           H
ATOM   2434 HG22 THR A 314      33.106   1.976  28.334  1.00 70.80           H
ATOM   2435 HG23 THR A 314      31.834   2.980  27.576  1.00 70.80           H
ATOM   2436  N   GLU A 315      35.905   2.694  27.078  1.00 51.89           N
ATOM   2437  CA  GLU A 315      36.884   2.948  28.090  1.00 56.19           C
ATOM   2438  C   GLU A 315      37.513   4.311  27.805  1.00 56.10           C
ATOM   2439  O   GLU A 315      37.555   5.142  28.709  1.00 49.70           O
ATOM   2440  CB  GLU A 315      37.893   1.809  28.121  1.00 56.55           C
ATOM   2441  CG  GLU A 315      37.203   0.559  28.718  1.00 64.82           C
ATOM   2442  CD  GLU A 315      37.962  -0.746  28.531  1.00 66.05           C
ATOM   2443  OE1 GLU A 315      38.569  -0.940  27.462  1.00 70.28           O
ATOM   2444  OE2 GLU A 315      37.952  -1.546  29.486  1.00 66.79           O1-
ATOM   2445  H   GLU A 315      36.048   1.914  26.453  1.00 62.30           H
ATOM   2446  HA  GLU A 315      36.373   2.989  29.054  1.00 67.46           H
ATOM   2447  HB2 GLU A 315      38.266   1.611  27.116  1.00 67.90           H
ATOM   2448  HB3 GLU A 315      38.726   2.103  28.759  1.00 67.90           H
ATOM   2449  HG2 GLU A 315      36.996   0.694  29.777  1.00 77.83           H
ATOM   2450  HG3 GLU A 315      36.240   0.433  28.243  1.00 77.83           H
ATOM   2451  N   VAL A 316      37.900   4.576  26.544  1.00 53.86           N
ATOM   2452  CA  VAL A 316      38.420   5.882  26.143  1.00 47.19           C
ATOM   2453  C   VAL A 316      37.409   6.965  26.488  1.00 54.31           C
ATOM   2454  O   VAL A 316      37.752   7.916  27.202  1.00 51.14           O
ATOM   2455  CB  VAL A 316      38.810   5.894  24.661  1.00 52.14           C
ATOM   2456  CG1 VAL A 316      39.244   7.312  24.255  1.00 52.64           C
ATOM   2457  CG2 VAL A 316      39.957   4.925  24.445  1.00 45.12           C
ATOM   2458  H   VAL A 316      37.780   3.865  25.835  1.00 64.67           H
ATOM   2459  HA  VAL A 316      39.323   6.089  26.717  1.00 56.66           H
ATOM   2460  HB  VAL A 316      37.957   5.579  24.055  1.00 62.61           H
ATOM   2461 HG11 VAL A 316      39.616   7.303  23.232  1.00 63.21           H
ATOM   2462 HG12 VAL A 316      38.398   8.001  24.309  1.00 63.21           H
ATOM   2463 HG13 VAL A 316      40.038   7.666  24.911  1.00 63.21           H
ATOM   2464 HG21 VAL A 316      40.292   5.002  23.412  1.00 54.18           H
ATOM   2465 HG22 VAL A 316      40.778   5.160  25.116  1.00 54.18           H
ATOM   2466 HG23 VAL A 316      39.636   3.905  24.648  1.00 54.18           H
ATOM   2467  N   ALA A 317      36.162   6.772  26.036  1.00 53.45           N
ATOM   2468  CA  ALA A 317      35.059   7.679  26.305  1.00 48.34           C
ATOM   2469  C   ALA A 317      34.899   8.011  27.769  1.00 43.61           C
ATOM   2470  O   ALA A 317      34.678   9.165  28.124  1.00 54.26           O
ATOM   2471  CB  ALA A 317      33.772   7.080  25.732  1.00 58.49           C
ATOM   2472  H   ALA A 317      35.961   5.947  25.488  1.00 64.18           H
ATOM   2473  HA  ALA A 317      35.261   8.612  25.777  1.00 58.05           H
ATOM   2474  HB1 ALA A 317      32.947   7.768  25.911  1.00 70.23           H
ATOM   2475  HB2 ALA A 317      33.868   6.925  24.665  1.00 70.23           H
ATOM   2476  HB3 ALA A 317      33.557   6.127  26.206  1.00 70.23           H
ATOM   2477  N   LEU A 318      34.969   7.030  28.645  1.00 49.76           N
ATOM   2478  CA  LEU A 318      34.628   7.252  30.049  1.00 49.06           C
ATOM   2479  C   LEU A 318      35.809   7.895  30.752  1.00 49.02           C
ATOM   2480  O   LEU A 318      35.662   8.809  31.571  1.00 47.23           O
ATOM   2481  CB  LEU A 318      34.293   5.892  30.687  1.00 56.50           C
ATOM   2482  CG  LEU A 318      32.986   5.248  30.195  1.00 54.59           C
ATOM   2483  CD1 LEU A 318      32.885   3.785  30.678  1.00 59.42           C
ATOM   2484  CD2 LEU A 318      31.812   6.026  30.760  1.00 53.16           C
ATOM   2485  H   LEU A 318      35.172   6.087  28.338  1.00 59.75           H
ATOM   2486  HA  LEU A 318      33.771   7.917  30.130  1.00 58.91           H
ATOM   2487  HB2 LEU A 318      35.113   5.211  30.450  1.00 67.84           H
ATOM   2488  HB3 LEU A 318      34.263   6.002  31.772  1.00 67.84           H
ATOM   2489  HG  LEU A 318      32.885   5.305  29.115  1.00 65.54           H
ATOM   2490 HD11 LEU A 318      32.129   3.266  30.094  1.00 71.34           H
ATOM   2491 HD12 LEU A 318      33.839   3.269  30.552  1.00 71.34           H
ATOM   2492 HD13 LEU A 318      32.579   3.767  31.720  1.00 71.34           H
ATOM   2493 HD21 LEU A 318      30.888   5.505  30.511  1.00 63.83           H
ATOM   2494 HD22 LEU A 318      31.903   6.110  31.846  1.00 63.83           H
ATOM   2495 HD23 LEU A 318      31.771   7.023  30.321  1.00 63.83           H
ATOM   2496  N   LEU A 319      36.995   7.432  30.373  1.00 43.51           N
ATOM   2497  CA  LEU A 319      38.214   8.110  30.721  1.00 52.44           C
ATOM   2498  C   LEU A 319      38.186   9.628  30.329  1.00 43.69           C
ATOM   2499  O   LEU A 319      38.447  10.480  31.168  1.00 41.16           O
ATOM   2500  CB  LEU A 319      39.350   7.271  30.122  1.00 44.89           C
ATOM   2501  CG  LEU A 319      40.699   7.797  30.498  1.00 52.88           C
ATOM   2502  CD1 LEU A 319      40.867   7.985  31.995  1.00 49.28           C
ATOM   2503  CD2 LEU A 319      41.687   6.763  30.016  1.00 56.32           C
ATOM   2504  H   LEU A 319      37.035   6.695  29.685  1.00 52.25           H
ATOM   2505  HA  LEU A 319      38.265   8.050  31.809  1.00 62.97           H
ATOM   2506  HB2 LEU A 319      39.258   6.251  30.481  1.00 53.91           H
ATOM   2507  HB3 LEU A 319      39.283   7.269  29.038  1.00 53.91           H
ATOM   2508  HG  LEU A 319      40.880   8.748  29.998  1.00 63.50           H
ATOM   2509 HD11 LEU A 319      41.918   8.195  32.169  1.00 59.18           H
ATOM   2510 HD12 LEU A 319      40.289   8.838  32.351  1.00 59.18           H
ATOM   2511 HD13 LEU A 319      40.592   7.076  32.523  1.00 59.18           H
ATOM   2512 HD21 LEU A 319      42.694   7.131  30.209  1.00 67.62           H
ATOM   2513 HD22 LEU A 319      41.530   5.816  30.535  1.00 67.62           H
ATOM   2514 HD23 LEU A 319      41.565   6.623  28.944  1.00 67.62           H
ATOM   2515  N   GLN A 320      37.712   9.997  29.142  1.00 43.12           N
ATOM   2516  CA  GLN A 320      37.489  11.393  28.781  1.00 40.05           C
ATOM   2517  C   GLN A 320      36.515  12.059  29.701  1.00 51.76           C
ATOM   2518  O   GLN A 320      36.796  13.166  30.159  1.00 47.33           O
ATOM   2519  CB  GLN A 320      36.999  11.500  27.368  1.00 44.00           C
ATOM   2520  CG  GLN A 320      38.120  11.043  26.405  1.00 44.50           C
ATOM   2521  CD  GLN A 320      37.728  11.066  24.948  1.00 49.57           C
ATOM   2522  OE1 GLN A 320      38.546  10.720  24.108  1.00 51.34           O
ATOM   2523  NE2 GLN A 320      36.505  11.488  24.621  1.00 48.97           N
ATOM   2524  H   GLN A 320      37.430   9.288  28.480  1.00 51.78           H
ATOM   2525  HA  GLN A 320      38.428  11.939  28.849  1.00 48.10           H
ATOM   2526  HB2 GLN A 320      36.111  10.896  27.231  1.00 52.84           H
ATOM   2527  HB3 GLN A 320      36.763  12.540  27.162  1.00 52.84           H
ATOM   2528  HG2 GLN A 320      38.999  11.667  26.519  1.00 53.43           H
ATOM   2529  HG3 GLN A 320      38.504  10.057  26.631  1.00 53.43           H
ATOM   2530 HE21 GLN A 320      35.854  11.785  25.338  1.00 58.80           H
ATOM   2531 HE22 GLN A 320      36.219  11.422  23.656  1.00 58.80           H
ATOM   2532  N   ALA A 321      35.382  11.398  29.972  1.00 45.41           N
ATOM   2533  CA  ALA A 321      34.367  11.963  30.848  1.00 47.67           C
ATOM   2534  C   ALA A 321      34.920  12.193  32.237  1.00 50.63           C
ATOM   2535  O   ALA A 321      34.646  13.231  32.845  1.00 53.68           O
ATOM   2536  CB  ALA A 321      33.137  11.064  30.935  1.00 51.97           C
ATOM   2537  H   ALA A 321      35.216  10.497  29.547  1.00 54.52           H
ATOM   2538  HA  ALA A 321      34.059  12.922  30.431  1.00 57.25           H
ATOM   2539  HB1 ALA A 321      32.364  11.575  31.506  1.00 62.40           H
ATOM   2540  HB2 ALA A 321      32.764  10.863  29.930  1.00 62.40           H
ATOM   2541  HB3 ALA A 321      33.392  10.124  31.425  1.00 62.40           H
ATOM   2542  N   VAL A 322      35.744  11.272  32.728  1.00 50.61           N
ATOM   2543  CA  VAL A 322      36.338  11.421  34.057  1.00 48.56           C
ATOM   2544  C   VAL A 322      37.250  12.638  34.087  1.00 47.58           C
ATOM   2545  O   VAL A 322      37.338  13.310  35.118  1.00 49.28           O
ATOM   2546  CB  VAL A 322      37.027  10.098  34.475  1.00 48.38           C
ATOM   2547  CG1 VAL A 322      37.935  10.298  35.704  1.00 47.99           C
ATOM   2548  CG2 VAL A 322      35.946   9.021  34.777  1.00 54.29           C
ATOM   2549  H   VAL A 322      36.012  10.487  32.154  1.00 60.77           H
ATOM   2550  HA  VAL A 322      35.538  11.612  34.773  1.00 58.31           H
ATOM   2551  HB  VAL A 322      37.644   9.733  33.651  1.00 58.09           H
ATOM   2552 HG11 VAL A 322      38.375   9.341  35.981  1.00 57.63           H
ATOM   2553 HG12 VAL A 322      38.745  10.993  35.484  1.00 57.63           H
ATOM   2554 HG13 VAL A 322      37.366  10.674  36.552  1.00 57.63           H
ATOM   2555 HG21 VAL A 322      36.422   8.073  35.024  1.00 65.19           H
ATOM   2556 HG22 VAL A 322      35.314   9.345  35.609  1.00 65.19           H
ATOM   2557 HG23 VAL A 322      35.297   8.859  33.923  1.00 65.19           H
ATOM   2558  N   LEU A 323      38.017  12.832  32.997  1.00 45.62           N
ATOM   2559  CA  LEU A 323      38.978  13.952  32.892  1.00 50.83           C
ATOM   2560  C   LEU A 323      38.230  15.276  32.765  1.00 49.89           C
ATOM   2561  O   LEU A 323      38.629  16.254  33.377  1.00 50.49           O
ATOM   2562  CB  LEU A 323      39.897  13.792  31.664  1.00 48.24           C
ATOM   2563  CG  LEU A 323      40.867  12.600  31.745  1.00 44.82           C
ATOM   2564  CD1 LEU A 323      41.395  12.181  30.388  1.00 36.87           C
ATOM   2565  CD2 LEU A 323      42.013  12.939  32.690  1.00 47.28           C
ATOM   2566  H   LEU A 323      37.931  12.189  32.218  1.00 54.78           H
ATOM   2567  HA  LEU A 323      39.582  13.975  33.802  1.00 61.04           H
ATOM   2568  HB2 LEU A 323      39.268  13.658  30.783  1.00 57.93           H
ATOM   2569  HB3 LEU A 323      40.469  14.709  31.523  1.00 57.93           H
ATOM   2570  HG  LEU A 323      40.353  11.746  32.178  1.00 53.82           H
ATOM   2571 HD11 LEU A 323      42.025  11.305  30.509  1.00 44.28           H
ATOM   2572 HD12 LEU A 323      40.558  11.938  29.735  1.00 44.28           H
ATOM   2573 HD13 LEU A 323      41.973  12.986  29.957  1.00 44.28           H
ATOM   2574 HD21 LEU A 323      42.735  12.125  32.681  1.00 56.78           H
ATOM   2575 HD22 LEU A 323      42.510  13.853  32.363  1.00 56.78           H
ATOM   2576 HD23 LEU A 323      41.644  13.059  33.710  1.00 56.78           H
ATOM   2577  N   LEU A 324      37.127  15.290  31.998  1.00 50.11           N
ATOM   2578  CA  LEU A 324      36.266  16.444  31.810  1.00 48.58           C
ATOM   2579  C   LEU A 324      35.665  16.914  33.110  1.00 53.57           C
ATOM   2580  O   LEU A 324      35.791  18.092  33.463  1.00 52.04           O
ATOM   2581  CB  LEU A 324      35.245  16.109  30.750  1.00 47.19           C
ATOM   2582  CG  LEU A 324      34.283  17.248  30.498  1.00 51.11           C
ATOM   2583  CD1 LEU A 324      34.951  18.528  29.954  1.00 47.07           C
ATOM   2584  CD2 LEU A 324      33.242  16.721  29.506  1.00 48.78           C
ATOM   2585  H   LEU A 324      36.848  14.428  31.548  1.00 60.17           H
ATOM   2586  HA  LEU A 324      36.891  17.250  31.434  1.00 58.33           H
ATOM   2587  HB2 LEU A 324      35.761  15.870  29.818  1.00 56.66           H
ATOM   2588  HB3 LEU A 324      34.687  15.233  31.079  1.00 56.66           H
ATOM   2589  HG  LEU A 324      33.761  17.495  31.421  1.00 61.37           H
ATOM   2590 HD11 LEU A 324      34.219  19.326  29.879  1.00 56.52           H
ATOM   2591 HD12 LEU A 324      35.734  18.883  30.621  1.00 56.52           H
ATOM   2592 HD13 LEU A 324      35.348  18.342  28.958  1.00 56.52           H
ATOM   2593 HD21 LEU A 324      32.447  17.455  29.386  1.00 58.57           H
ATOM   2594 HD22 LEU A 324      33.698  16.499  28.542  1.00 58.57           H
ATOM   2595 HD23 LEU A 324      32.811  15.810  29.908  1.00 58.57           H
ATOM   2596  N   MET A 325      35.060  15.985  33.840  1.00 51.83           N
ATOM   2597  CA  MET A 325      34.272  16.316  35.003  1.00 54.38           C
ATOM   2598  C   MET A 325      35.143  16.364  36.247  1.00 57.16           C
ATOM   2599  O   MET A 325      34.897  15.628  37.179  1.00 67.34           O
ATOM   2600  CB  MET A 325      33.140  15.297  35.078  1.00 54.63           C
ATOM   2601  CG  MET A 325      32.241  15.286  33.825  1.00 60.01           C
ATOM   2602  SD  MET A 325      31.535  16.875  33.317  1.00 64.62           S
ATOM   2603  CE  MET A 325      30.571  17.387  34.714  1.00 63.52           C
ATOM   2604  H   MET A 325      35.035  15.032  33.507  1.00 62.24           H
ATOM   2605  HA  MET A 325      33.824  17.303  34.878  1.00 65.29           H
ATOM   2606  HB2 MET A 325      33.560  14.300  35.217  1.00 65.59           H
ATOM   2607  HB3 MET A 325      32.524  15.533  35.945  1.00 65.59           H
ATOM   2608  HG2 MET A 325      32.821  14.914  32.983  1.00 72.05           H
ATOM   2609  HG3 MET A 325      31.425  14.581  33.984  1.00 72.05           H
ATOM   2610  HE1 MET A 325      30.254  18.418  34.569  1.00 76.26           H
ATOM   2611  HE2 MET A 325      29.686  16.758  34.791  1.00 76.26           H
ATOM   2612  HE3 MET A 325      31.166  17.304  35.619  1.00 76.26           H
ATOM   2613  N   SER A 326      36.164  17.205  36.288  1.00 56.89           N
ATOM   2614  CA  SER A 326      37.092  17.299  37.413  1.00 55.34           C
ATOM   2615  C   SER A 326      36.860  18.617  38.077  1.00 63.81           C
ATOM   2616  O   SER A 326      36.639  19.610  37.392  1.00 69.00           O
ATOM   2617  CB  SER A 326      38.539  17.388  36.935  1.00 63.96           C
ATOM   2618  OG  SER A 326      39.067  16.224  36.465  1.00 72.46           O
ATOM   2619  H   SER A 326      36.278  17.856  35.526  1.00 68.30           H
ATOM   2620  HA  SER A 326      36.973  16.488  38.132  1.00 66.45           H
ATOM   2621  HB2 SER A 326      38.619  18.146  36.156  1.00 76.79           H
ATOM   2622  HB3 SER A 326      39.184  17.686  37.763  1.00 76.79           H
ATOM   2623  HG  SER A 326      38.581  16.027  35.659  1.00 86.99           H
ATOM   2624  N   THR A 327      37.114  18.666  39.378  1.00 72.13           N
ATOM   2625  CA  THR A 327      37.032  19.885  40.158  1.00 60.25           C
ATOM   2626  C   THR A 327      38.424  20.338  40.560  1.00 63.68           C
ATOM   2627  O   THR A 327      38.527  21.247  41.374  1.00 71.20           O
ATOM   2628  CB  THR A 327      36.055  19.657  41.314  1.00 64.69           C
ATOM   2629  OG1 THR A 327      36.497  18.585  42.121  1.00 70.57           O
ATOM   2630  CG2 THR A 327      34.670  19.349  40.731  1.00 65.74           C
ATOM   2631  H   THR A 327      37.367  17.821  39.872  1.00 86.59           H
ATOM   2632  HA  THR A 327      36.612  20.687  39.553  1.00 72.34           H
ATOM   2633  HB  THR A 327      35.998  20.562  41.919  1.00 77.67           H
ATOM   2634  HG1 THR A 327      35.767  18.281  42.672  1.00 84.72           H
ATOM   2635 HG21 THR A 327      33.958  19.217  41.545  1.00 78.92           H
ATOM   2636 HG22 THR A 327      34.338  20.162  40.085  1.00 78.92           H
ATOM   2637 HG23 THR A 327      34.680  18.417  40.171  1.00 78.92           H
ATOM   2638  N   ASP A 328      39.482  19.791  39.936  1.00 70.09           N
ATOM   2639  CA  ASP A 328      40.875  20.201  40.112  1.00 75.90           C
ATOM   2640  C   ASP A 328      41.117  21.724  39.941  1.00 82.52           C
ATOM   2641  O   ASP A 328      41.986  22.279  40.618  1.00 84.21           O
ATOM   2642  CB  ASP A 328      41.794  19.353  39.195  1.00 81.53           C
ATOM   2643  CG  ASP A 328      41.943  17.856  39.598  1.00 92.74           C
ATOM   2644  OD1 ASP A 328      41.453  17.463  40.685  1.00 91.40           O
ATOM   2645  OD2 ASP A 328      42.562  17.108  38.802  1.00 93.67           O1-
ATOM   2646  H   ASP A 328      39.316  19.043  39.282  1.00 84.14           H
ATOM   2647  HA  ASP A 328      41.139  19.962  41.140  1.00 91.12           H
ATOM   2648  HB2 ASP A 328      41.454  19.406  38.159  1.00 97.87           H
ATOM   2649  HB3 ASP A 328      42.792  19.793  39.148  1.00 97.87           H
ATOM   2650  N   ARG A 329      40.395  22.418  39.046  1.00 75.37           N
ATOM   2651  CA  ARG A 329      40.596  23.845  38.816  1.00 74.49           C
ATOM   2652  C   ARG A 329      39.655  24.741  39.626  1.00 82.77           C
ATOM   2653  O   ARG A 329      38.527  24.379  39.962  1.00 82.60           O
ATOM   2654  CB  ARG A 329      40.429  24.139  37.325  1.00 77.01           C
ATOM   2655  CG  ARG A 329      41.652  23.648  36.539  1.00 74.68           C
ATOM   2656  CD  ARG A 329      41.427  23.796  35.034  1.00 78.75           C
ATOM   2657  NE  ARG A 329      41.639  25.161  34.506  1.00 77.11           N
ATOM   2658  CZ  ARG A 329      42.793  25.611  33.981  1.00 79.42           C
ATOM   2659  NH1 ARG A 329      43.884  24.832  33.912  1.00 73.17           N
ATOM   2660  NH2 ARG A 329      42.849  26.866  33.516  1.00 79.52           N1+
ATOM   2661  H   ARG A 329      39.695  21.937  38.495  1.00 90.48           H
ATOM   2662  HA  ARG A 329      41.613  24.123  39.092  1.00 89.42           H
ATOM   2663  HB2 ARG A 329      39.510  23.680  36.957  1.00 92.45           H
ATOM   2664  HB3 ARG A 329      40.357  25.218  37.181  1.00 92.45           H
ATOM   2665  HG2 ARG A 329      42.539  24.206  36.840  1.00 89.66           H
ATOM   2666  HG3 ARG A 329      41.819  22.590  36.746  1.00 89.66           H
ATOM   2667  HD2 ARG A 329      42.110  23.107  34.548  1.00 94.54           H
ATOM   2668  HD3 ARG A 329      40.409  23.487  34.792  1.00 94.54           H
ATOM   2669  HE  ARG A 329      40.852  25.792  34.549  1.00 92.56           H
ATOM   2670 HH11 ARG A 329      43.854  23.885  34.259  1.00 87.84           H
ATOM   2671 HH12 ARG A 329      44.734  25.193  33.507  1.00 87.84           H
ATOM   2672 HH21 ARG A 329      42.037  27.463  33.570  1.00 95.46           H
ATOM   2673 HH22 ARG A 329      43.701  27.215  33.102  1.00 95.46           H
ATOM   2674  N   SER A 330      40.145  25.954  39.894  1.00 78.22           N
ATOM   2675  CA  SER A 330      39.409  27.007  40.555  1.00 81.96           C
ATOM   2676  C   SER A 330      38.405  27.754  39.655  1.00 78.22           C
ATOM   2677  O   SER A 330      38.466  27.674  38.426  1.00 76.67           O
ATOM   2678  CB  SER A 330      40.443  27.941  41.143  1.00 80.73           C
ATOM   2679  OG  SER A 330      41.149  28.516  40.081  1.00 82.67           O
ATOM   2680  H   SER A 330      41.078  26.182  39.585  1.00 93.90           H
ATOM   2681  HA  SER A 330      38.856  26.573  41.391  1.00 98.38           H
ATOM   2682  HB2 SER A 330      39.947  28.724  41.718  1.00 96.92           H
ATOM   2683  HB3 SER A 330      41.126  27.386  41.790  1.00 96.92           H
ATOM   2684  HG  SER A 330      41.643  29.270  40.411  1.00 99.24           H
ATOM   2685  N   GLY A 331      37.478  28.480  40.305  1.00 74.41           N
ATOM   2686  CA  GLY A 331      36.519  29.386  39.672  1.00 74.70           C
ATOM   2687  C   GLY A 331      35.176  28.737  39.332  1.00 75.36           C
ATOM   2688  O   GLY A 331      34.298  29.383  38.749  1.00 71.26           O
ATOM   2689  H   GLY A 331      37.454  28.436  41.312  1.00 89.32           H
ATOM   2690  HA2 GLY A 331      36.321  30.209  40.357  1.00 89.67           H
ATOM   2691  HA3 GLY A 331      36.952  29.781  38.754  1.00 89.67           H
ATOM   2692  N   LEU A 332      35.019  27.454  39.654  1.00 69.95           N
ATOM   2693  CA  LEU A 332      33.814  26.751  39.277  1.00 74.96           C
ATOM   2694  C   LEU A 332      32.665  27.158  40.194  1.00 77.13           C
ATOM   2695  O   LEU A 332      32.833  27.514  41.368  1.00 74.59           O
ATOM   2696  CB  LEU A 332      34.051  25.226  39.318  1.00 83.07           C
ATOM   2697  CG  LEU A 332      34.925  24.653  38.182  1.00 75.41           C
ATOM   2698  CD1 LEU A 332      35.411  23.248  38.575  1.00 78.64           C
ATOM   2699  CD2 LEU A 332      34.112  24.575  36.890  1.00 67.21           C
ATOM   2700  H   LEU A 332      35.763  26.943  40.107  1.00 83.98           H
ATOM   2701  HA  LEU A 332      33.559  27.020  38.254  1.00 90.00           H
ATOM   2702  HB2 LEU A 332      34.558  25.015  40.263  1.00 99.73           H
ATOM   2703  HB3 LEU A 332      33.091  24.706  39.336  1.00 99.73           H
ATOM   2704  HG  LEU A 332      35.783  25.305  38.028  1.00 90.54           H
ATOM   2705 HD11 LEU A 332      35.984  22.810  37.757  1.00 94.41           H
ATOM   2706 HD12 LEU A 332      36.050  23.309  39.456  1.00 94.41           H
ATOM   2707 HD13 LEU A 332      34.557  22.603  38.790  1.00 94.41           H
ATOM   2708 HD21 LEU A 332      34.674  24.044  36.124  1.00 80.69           H
ATOM   2709 HD22 LEU A 332      33.167  24.063  37.068  1.00 80.69           H
ATOM   2710 HD23 LEU A 332      33.915  25.585  36.541  1.00 80.69           H
ATOM   2711  N   LEU A 333      31.489  27.061  39.608  1.00 73.63           N
ATOM   2712  CA  LEU A 333      30.251  27.436  40.220  1.00 76.21           C
ATOM   2713  C   LEU A 333      29.655  26.147  40.789  1.00 81.45           C
ATOM   2714  O   LEU A 333      29.776  25.919  41.990  1.00 83.74           O
ATOM   2715  CB  LEU A 333      29.415  28.168  39.145  1.00 78.20           C
ATOM   2716  CG  LEU A 333      28.588  29.332  39.678  1.00 86.21           C
ATOM   2717  CD1 LEU A 333      27.536  28.811  40.679  1.00 87.13           C
ATOM   2718  CD2 LEU A 333      29.505  30.466  40.206  1.00 84.53           C
ATOM   2719  H   LEU A 333      31.460  26.781  38.637  1.00 88.39           H
ATOM   2720  HA  LEU A 333      30.454  28.112  41.047  1.00 91.50           H
ATOM   2721  HB2 LEU A 333      30.082  28.582  38.387  1.00 93.88           H
ATOM   2722  HB3 LEU A 333      28.742  27.480  38.636  1.00 93.88           H
ATOM   2723  HG  LEU A 333      28.032  29.750  38.838  1.00103.49           H
ATOM   2724 HD11 LEU A 333      26.801  29.586  40.889  1.00104.60           H
ATOM   2725 HD12 LEU A 333      27.019  27.949  40.250  1.00104.60           H
ATOM   2726 HD13 LEU A 333      28.016  28.510  41.611  1.00104.60           H
ATOM   2727 HD21 LEU A 333      28.905  31.345  40.437  1.00101.48           H
ATOM   2728 HD22 LEU A 333      30.036  30.168  41.110  1.00101.48           H
ATOM   2729 HD23 LEU A 333      30.233  30.742  39.441  1.00101.48           H
ATOM   2730  N   CYS A 334      29.094  25.298  39.918  1.00 75.44           N
ATOM   2731  CA  CYS A 334      28.446  24.027  40.185  1.00 67.90           C
ATOM   2732  C   CYS A 334      29.414  22.904  40.575  1.00 74.16           C
ATOM   2733  O   CYS A 334      29.316  21.809  40.028  1.00 71.06           O
ATOM   2734  CB  CYS A 334      27.681  23.614  38.934  1.00 71.00           C
ATOM   2735  SG  CYS A 334      26.648  24.965  38.354  1.00 84.28           S
ATOM   2736  H   CYS A 334      29.092  25.585  38.949  1.00 90.57           H
ATOM   2737  HA  CYS A 334      27.730  24.169  40.995  1.00 81.52           H
ATOM   2738  HB2 CYS A 334      28.382  23.334  38.149  1.00 85.24           H
ATOM   2739  HB3 CYS A 334      27.044  22.767  39.172  1.00 85.24           H
ATOM   2740  HG  CYS A 334      25.958  24.231  37.475  1.00101.17           H
ATOM   2741  N   VAL A 335      30.292  23.131  41.568  1.00 76.74           N
ATOM   2742  CA  VAL A 335      31.238  22.135  42.081  1.00 74.47           C
ATOM   2743  C   VAL A 335      30.549  20.831  42.470  1.00 78.75           C
ATOM   2744  O   VAL A 335      30.972  19.789  41.974  1.00 81.90           O
ATOM   2745  CB  VAL A 335      32.091  22.674  43.230  1.00 75.01           C
ATOM   2746  CG1 VAL A 335      33.108  21.632  43.705  1.00 75.00           C
ATOM   2747  CG2 VAL A 335      32.893  23.899  42.774  1.00 78.90           C
ATOM   2748  H   VAL A 335      30.321  24.054  41.980  1.00 92.12           H
ATOM   2749  HA  VAL A 335      31.923  21.900  41.264  1.00 89.40           H
ATOM   2750  HB  VAL A 335      31.444  22.946  44.065  1.00 90.05           H
ATOM   2751 HG11 VAL A 335      33.724  22.054  44.499  1.00 90.04           H
ATOM   2752 HG12 VAL A 335      32.601  20.751  44.098  1.00 90.04           H
ATOM   2753 HG13 VAL A 335      33.753  21.335  42.879  1.00 90.04           H
ATOM   2754 HG21 VAL A 335      33.504  24.265  43.599  1.00 94.71           H
ATOM   2755 HG22 VAL A 335      33.544  23.625  41.946  1.00 94.71           H
ATOM   2756 HG23 VAL A 335      32.228  24.701  42.455  1.00 94.71           H
ATOM   2757  N   ASP A 336      29.477  20.880  43.265  1.00 81.50           N
ATOM   2758  CA  ASP A 336      28.734  19.675  43.606  1.00 80.56           C
ATOM   2759  C   ASP A 336      28.286  18.900  42.384  1.00 70.05           C
ATOM   2760  O   ASP A 336      28.430  17.687  42.358  1.00 74.40           O
ATOM   2761  CB  ASP A 336      27.534  19.955  44.533  1.00 84.01           C
ATOM   2762  CG  ASP A 336      27.854  20.407  45.959  1.00 89.22           C
ATOM   2763  OD1 ASP A 336      26.856  20.564  46.701  1.00 99.70           O
ATOM   2764  OD2 ASP A 336      29.049  20.594  46.297  1.00 79.51           O1-
ATOM   2765  H   ASP A 336      29.192  21.756  43.676  1.00 97.84           H
ATOM   2766  HA  ASP A 336      29.418  19.033  44.162  1.00 96.71           H
ATOM   2767  HB2 ASP A 336      26.888  20.711  44.086  1.00100.85           H
ATOM   2768  HB3 ASP A 336      26.893  19.077  44.607  1.00100.85           H
ATOM   2769  N   LYS A 337      27.683  19.546  41.393  1.00 70.01           N
ATOM   2770  CA  LYS A 337      27.078  18.814  40.285  1.00 71.53           C
ATOM   2771  C   LYS A 337      28.129  18.089  39.401  1.00 77.72           C
ATOM   2772  O   LYS A 337      27.867  17.011  38.840  1.00 73.59           O
ATOM   2773  CB  LYS A 337      26.162  19.778  39.505  1.00 72.77           C
ATOM   2774  CG  LYS A 337      25.584  19.116  38.225  1.00 82.76           C
ATOM   2775  CD  LYS A 337      24.805  20.067  37.286  1.00 88.04           C
ATOM   2776  CE  LYS A 337      23.866  19.198  36.407  1.00 93.79           C
ATOM   2777  NZ  LYS A 337      23.272  20.046  35.375  1.00 89.01           N1+
ATOM   2778  H   LYS A 337      27.596  20.550  41.423  1.00 84.05           H
ATOM   2779  HA  LYS A 337      26.426  18.039  40.687  1.00 85.87           H
ATOM   2780  HB2 LYS A 337      25.328  20.112  40.133  1.00 87.37           H
ATOM   2781  HB3 LYS A 337      26.731  20.655  39.182  1.00 87.37           H
ATOM   2782  HG2 LYS A 337      26.412  18.728  37.612  1.00 99.35           H
ATOM   2783  HG3 LYS A 337      24.951  18.265  38.519  1.00 99.35           H
ATOM   2784  HD2 LYS A 337      24.251  20.813  37.885  1.00105.69           H
ATOM   2785  HD3 LYS A 337      25.543  20.584  36.644  1.00105.69           H
ATOM   2786  HE2 LYS A 337      24.410  18.354  35.966  1.00112.58           H
ATOM   2787  HE3 LYS A 337      23.063  18.819  37.046  1.00112.58           H
ATOM   2788  HZ1 LYS A 337      22.705  19.453  34.791  1.00106.85           H
ATOM   2789  HZ2 LYS A 337      22.689  20.769  35.777  1.00106.85           H
ATOM   2790  HZ3 LYS A 337      23.997  20.462  34.801  1.00106.85           H
ATOM   2791  N   ILE A 338      29.320  18.692  39.312  1.00 72.32           N
ATOM   2792  CA  ILE A 338      30.450  18.184  38.549  1.00 77.27           C
ATOM   2793  C   ILE A 338      31.014  16.977  39.311  1.00 75.24           C
ATOM   2794  O   ILE A 338      31.137  15.901  38.740  1.00 71.19           O
ATOM   2795  CB  ILE A 338      31.464  19.333  38.289  1.00 72.52           C
ATOM   2796  CG1 ILE A 338      30.825  20.441  37.416  1.00 68.50           C
ATOM   2797  CG2 ILE A 338      32.739  18.847  37.579  1.00 67.46           C
ATOM   2798  CD1 ILE A 338      31.583  21.764  37.452  1.00 73.24           C
ATOM   2799  H   ILE A 338      29.472  19.539  39.845  1.00 86.82           H
ATOM   2800  HA  ILE A 338      30.091  17.833  37.582  1.00 92.76           H
ATOM   2801  HB  ILE A 338      31.750  19.772  39.248  1.00 87.06           H
ATOM   2802 HG12 ILE A 338      30.744  20.102  36.384  1.00 82.24           H
ATOM   2803 HG13 ILE A 338      29.816  20.658  37.759  1.00 82.24           H
ATOM   2804 HG21 ILE A 338      33.491  19.634  37.598  1.00 81.00           H
ATOM   2805 HG22 ILE A 338      33.160  17.984  38.091  1.00 81.00           H
ATOM   2806 HG23 ILE A 338      32.532  18.574  36.546  1.00 81.00           H
ATOM   2807 HD11 ILE A 338      30.991  22.527  36.947  1.00 87.93           H
ATOM   2808 HD12 ILE A 338      31.763  22.067  38.484  1.00 87.93           H
ATOM   2809 HD13 ILE A 338      32.534  21.675  36.936  1.00 87.93           H
ATOM   2810  N   GLU A 339      31.255  17.135  40.612  1.00 74.82           N
ATOM   2811  CA  GLU A 339      31.618  16.064  41.522  1.00 72.62           C
ATOM   2812  C   GLU A 339      30.673  14.877  41.400  1.00 71.38           C
ATOM   2813  O   GLU A 339      31.134  13.756  41.256  1.00 72.45           O
ATOM   2814  CB  GLU A 339      31.622  16.630  42.941  1.00 79.91           C
ATOM   2815  CG  GLU A 339      32.300  15.698  43.933  1.00 86.30           C
ATOM   2816  CD  GLU A 339      33.793  15.724  43.639  1.00 93.28           C
ATOM   2817  OE1 GLU A 339      34.359  16.845  43.759  1.00 89.50           O
ATOM   2818  OE2 GLU A 339      34.308  14.643  43.246  1.00 89.19           O1-
ATOM   2819  H   GLU A 339      31.135  18.052  41.021  1.00 89.82           H
ATOM   2820  HA  GLU A 339      32.622  15.738  41.263  1.00 87.18           H
ATOM   2821  HB2 GLU A 339      32.122  17.599  42.948  1.00 95.92           H
ATOM   2822  HB3 GLU A 339      30.598  16.783  43.275  1.00 95.92           H
ATOM   2823  HG2 GLU A 339      32.127  16.129  44.922  1.00103.59           H
ATOM   2824  HG3 GLU A 339      31.890  14.690  43.871  1.00103.59           H
ATOM   2825  N   LYS A 340      29.359  15.095  41.406  1.00 69.60           N
ATOM   2826  CA  LYS A 340      28.404  13.997  41.325  1.00 71.58           C
ATOM   2827  C   LYS A 340      28.534  13.300  39.992  1.00 67.54           C
ATOM   2828  O   LYS A 340      28.164  12.141  39.846  1.00 74.43           O
ATOM   2829  CB  LYS A 340      26.964  14.487  41.599  1.00 64.09           C
ATOM   2830  H   LYS A 340      29.015  16.035  41.544  1.00 83.56           H
ATOM   2831  HA  LYS A 340      28.660  13.264  42.095  1.00 85.93           H
ATOM   2832  HB1 LYS A 340      26.904  14.909  42.602  1.00 76.94           H
ATOM   2833  HB3 LYS A 340      26.262  13.657  41.526  1.00 76.94           H
ATOM   2834  N   SER A 341      29.018  14.004  38.985  1.00 68.40           N
ATOM   2835  CA  SER A 341      29.090  13.468  37.648  1.00 69.17           C
ATOM   2836  C   SER A 341      30.375  12.634  37.489  1.00 62.25           C
ATOM   2837  O   SER A 341      30.329  11.582  36.843  1.00 59.08           O
ATOM   2838  CB  SER A 341      28.944  14.660  36.690  1.00 70.38           C
ATOM   2839  OG  SER A 341      29.059  14.229  35.347  1.00 66.10           O
ATOM   2840  H   SER A 341      29.372  14.933  39.155  1.00 82.12           H
ATOM   2841  HA  SER A 341      28.230  12.814  37.487  1.00 83.05           H
ATOM   2842  HB2 SER A 341      27.961  15.111  36.837  1.00 84.50           H
ATOM   2843  HB3 SER A 341      29.700  15.411  36.897  1.00 84.50           H
ATOM   2844  HG  SER A 341      28.393  13.550  35.204  1.00 79.36           H
ATOM   2845  N   GLN A 342      31.476  13.123  38.092  1.00 61.00           N
ATOM   2846  CA  GLN A 342      32.793  12.476  38.245  1.00 65.39           C
ATOM   2847  C   GLN A 342      32.514  11.094  38.820  1.00 65.07           C
ATOM   2848  O   GLN A 342      32.692  10.079  38.155  1.00 56.29           O
ATOM   2849  CB  GLN A 342      33.691  13.344  39.180  1.00 70.78           C
ATOM   2850  CG  GLN A 342      35.157  12.976  39.578  1.00 64.14           C
ATOM   2851  CD  GLN A 342      36.081  12.896  38.392  1.00 66.90           C
ATOM   2852  OE1 GLN A 342      35.713  12.322  37.378  1.00 69.46           O
ATOM   2853  NE2 GLN A 342      37.307  13.395  38.510  1.00 73.13           N
ATOM   2854  H   GLN A 342      31.361  13.986  38.606  1.00 73.24           H
ATOM   2855  HA  GLN A 342      33.261  12.385  37.269  1.00 78.51           H
ATOM   2856  HB2 GLN A 342      33.693  14.349  38.778  1.00 84.97           H
ATOM   2857  HB3 GLN A 342      33.181  13.433  40.130  1.00 84.97           H
ATOM   2858  HG2 GLN A 342      35.544  13.688  40.310  1.00 77.01           H
ATOM   2859  HG3 GLN A 342      35.117  11.986  40.028  1.00 77.01           H
ATOM   2860 HE21 GLN A 342      37.586  13.837  39.372  1.00 87.80           H
ATOM   2861 HE22 GLN A 342      37.919  13.361  37.709  1.00 87.80           H
ATOM   2862  N   GLU A 343      31.966  11.101  40.029  1.00 67.51           N
ATOM   2863  CA  GLU A 343      31.651   9.929  40.804  1.00 64.64           C
ATOM   2864  C   GLU A 343      30.830   8.949  39.997  1.00 58.68           C
ATOM   2865  O   GLU A 343      31.204   7.791  39.904  1.00 60.33           O
ATOM   2866  CB  GLU A 343      30.927  10.386  42.038  1.00 64.30           C
ATOM   2867  CG  GLU A 343      31.890  11.046  43.026  1.00 65.65           C
ATOM   2868  CD  GLU A 343      31.155  11.726  44.178  1.00 84.46           C
ATOM   2869  OE1 GLU A 343      29.888  11.699  44.187  1.00 77.79           O
ATOM   2870  OE2 GLU A 343      31.901  12.260  45.035  1.00 90.79           O1-
ATOM   2871  H   GLU A 343      31.810  11.994  40.482  1.00 81.06           H
ATOM   2872  HA  GLU A 343      32.583   9.447  41.110  1.00 77.60           H
ATOM   2873  HB2 GLU A 343      30.137  11.085  41.751  1.00 77.20           H
ATOM   2874  HB3 GLU A 343      30.469   9.523  42.520  1.00 77.20           H
ATOM   2875  HG2 GLU A 343      32.598  10.324  43.431  1.00 78.82           H
ATOM   2876  HG3 GLU A 343      32.533  11.781  42.542  1.00 78.82           H
ATOM   2877  N   ALA A 344      29.782   9.393  39.320  1.00 58.02           N
ATOM   2878  CA  ALA A 344      28.984   8.463  38.553  1.00 54.59           C
ATOM   2879  C   ALA A 344      29.712   7.934  37.341  1.00 60.36           C
ATOM   2880  O   ALA A 344      29.480   6.781  36.975  1.00 62.89           O
ATOM   2881  CB  ALA A 344      27.667   9.099  38.129  1.00 48.43           C
ATOM   2882  H   ALA A 344      29.529  10.370  39.353  1.00 69.66           H
ATOM   2883  HA  ALA A 344      28.754   7.614  39.197  1.00 65.54           H
ATOM   2884  HB1 ALA A 344      27.097   8.373  37.553  1.00 58.15           H
ATOM   2885  HB2 ALA A 344      27.104   9.393  39.012  1.00 58.15           H
ATOM   2886  HB3 ALA A 344      27.849   9.984  37.520  1.00 58.15           H
ATOM   2887  N   TYR A 345      30.524   8.766  36.671  1.00 58.43           N
ATOM   2888  CA  TYR A 345      31.249   8.255  35.511  1.00 62.33           C
ATOM   2889  C   TYR A 345      32.304   7.263  35.991  1.00 52.40           C
ATOM   2890  O   TYR A 345      32.486   6.216  35.394  1.00 51.27           O
ATOM   2891  CB  TYR A 345      31.843   9.353  34.634  1.00 55.63           C
ATOM   2892  CG  TYR A 345      30.856   9.965  33.652  1.00 55.54           C
ATOM   2893  CD1 TYR A 345      30.510  11.326  33.720  1.00 57.41           C
ATOM   2894  CD2 TYR A 345      30.419   9.208  32.552  1.00 57.40           C
ATOM   2895  CE1 TYR A 345      29.652  11.886  32.755  1.00 58.49           C
ATOM   2896  CE2 TYR A 345      29.601   9.766  31.556  1.00 53.48           C
ATOM   2897  CZ  TYR A 345      29.162  11.102  31.692  1.00 54.19           C
ATOM   2898  OH  TYR A 345      28.268  11.645  30.811  1.00 65.50           O
ATOM   2899  H   TYR A 345      30.713   9.696  37.021  1.00 70.16           H
ATOM   2900  HA  TYR A 345      30.541   7.705  34.891  1.00 74.83           H
ATOM   2901  HB2 TYR A 345      32.299  10.122  35.260  1.00 66.79           H
ATOM   2902  HB3 TYR A 345      32.634   8.902  34.037  1.00 66.79           H
ATOM   2903  HD1 TYR A 345      30.899  11.952  34.507  1.00 68.94           H
ATOM   2904  HD2 TYR A 345      30.728   8.179  32.464  1.00 68.92           H
ATOM   2905  HE1 TYR A 345      29.355  12.920  32.835  1.00 70.23           H
ATOM   2906  HE2 TYR A 345      29.254   9.148  30.745  1.00 64.22           H
ATOM   2907  HH  TYR A 345      27.929  10.996  30.188  1.00 78.64           H
ATOM   2908  N   LEU A 346      32.989   7.562  37.079  1.00 52.47           N
ATOM   2909  CA  LEU A 346      33.982   6.680  37.661  1.00 58.88           C
ATOM   2910  C   LEU A 346      33.395   5.305  37.969  1.00 64.63           C
ATOM   2911  O   LEU A 346      33.972   4.258  37.635  1.00 66.18           O
ATOM   2912  CB  LEU A 346      34.589   7.276  38.936  1.00 52.59           C
ATOM   2913  CG  LEU A 346      35.887   8.063  38.711  1.00 69.77           C
ATOM   2914  CD1 LEU A 346      36.417   8.732  39.990  1.00 69.77           C
ATOM   2915  CD2 LEU A 346      36.959   7.081  38.244  1.00 57.43           C
ATOM   2916  H   LEU A 346      32.760   8.415  37.565  1.00 63.00           H
ATOM   2917  HA  LEU A 346      34.749   6.554  36.902  1.00 70.69           H
ATOM   2918  HB2 LEU A 346      33.860   7.944  39.394  1.00 63.14           H
ATOM   2919  HB3 LEU A 346      34.791   6.473  39.644  1.00 63.14           H
ATOM   2920  HG  LEU A 346      35.714   8.828  37.953  1.00 83.76           H
ATOM   2921 HD11 LEU A 346      37.315   9.311  39.766  1.00 83.76           H
ATOM   2922 HD12 LEU A 346      35.663   9.412  40.386  1.00 83.76           H
ATOM   2923 HD13 LEU A 346      36.654   7.969  40.735  1.00 83.76           H
ATOM   2924 HD21 LEU A 346      37.932   7.569  38.277  1.00 68.96           H
ATOM   2925 HD22 LEU A 346      36.966   6.209  38.896  1.00 68.96           H
ATOM   2926 HD23 LEU A 346      36.773   6.766  37.220  1.00 68.96           H
ATOM   2927  N   LEU A 347      32.239   5.332  38.607  1.00 59.49           N
ATOM   2928  CA  LEU A 347      31.581   4.137  39.032  1.00 61.07           C
ATOM   2929  C   LEU A 347      31.159   3.346  37.822  1.00 58.86           C
ATOM   2930  O   LEU A 347      31.443   2.147  37.742  1.00 62.77           O
ATOM   2931  CB  LEU A 347      30.398   4.526  39.917  1.00 68.98           C
ATOM   2932  CG  LEU A 347      29.877   3.314  40.699  1.00 75.33           C
ATOM   2933  CD1 LEU A 347      30.926   2.747  41.676  1.00 63.46           C
ATOM   2934  CD2 LEU A 347      28.632   3.721  41.487  1.00 65.42           C
ATOM   2935  H   LEU A 347      31.803   6.223  38.808  1.00 71.42           H
ATOM   2936  HA  LEU A 347      32.309   3.559  39.597  1.00 73.32           H
ATOM   2937  HB2 LEU A 347      30.707   5.291  40.628  1.00 82.82           H
ATOM   2938  HB3 LEU A 347      29.594   4.925  39.292  1.00 82.82           H
ATOM   2939  HG  LEU A 347      29.609   2.549  39.976  1.00 90.44           H
ATOM   2940 HD11 LEU A 347      30.460   1.990  42.304  1.00 76.19           H
ATOM   2941 HD12 LEU A 347      31.737   2.270  41.129  1.00 76.19           H
ATOM   2942 HD13 LEU A 347      31.327   3.544  42.304  1.00 76.19           H
ATOM   2943 HD21 LEU A 347      28.234   2.860  42.027  1.00 78.54           H
ATOM   2944 HD22 LEU A 347      28.887   4.509  42.197  1.00 78.54           H
ATOM   2945 HD23 LEU A 347      27.864   4.079  40.800  1.00 78.54           H
ATOM   2946  N   ALA A 348      30.546   4.027  36.858  1.00 52.33           N
ATOM   2947  CA  ALA A 348      30.114   3.387  35.631  1.00 56.23           C
ATOM   2948  C   ALA A 348      31.301   2.754  34.894  1.00 59.06           C
ATOM   2949  O   ALA A 348      31.193   1.664  34.319  1.00 61.18           O
ATOM   2950  CB  ALA A 348      29.369   4.415  34.795  1.00 60.17           C
ATOM   2951  H   ALA A 348      30.381   5.017  36.971  1.00 62.84           H
ATOM   2952  HA  ALA A 348      29.410   2.598  35.891  1.00 67.51           H
ATOM   2953  HB1 ALA A 348      29.015   3.949  33.877  1.00 72.24           H
ATOM   2954  HB2 ALA A 348      28.521   4.797  35.357  1.00 72.24           H
ATOM   2955  HB3 ALA A 348      30.024   5.252  34.562  1.00 72.24           H
ATOM   2956  N   PHE A 349      32.453   3.436  34.938  1.00 60.78           N
ATOM   2957  CA  PHE A 349      33.648   3.031  34.250  1.00 56.09           C
ATOM   2958  C   PHE A 349      34.206   1.805  34.912  1.00 52.70           C
ATOM   2959  O   PHE A 349      34.493   0.825  34.223  1.00 56.75           O
ATOM   2960  CB  PHE A 349      34.608   4.213  34.255  1.00 58.56           C
ATOM   2961  CG  PHE A 349      35.893   4.114  33.434  1.00 52.21           C
ATOM   2962  CD1 PHE A 349      36.123   3.117  32.477  1.00 53.65           C
ATOM   2963  CD2 PHE A 349      36.850   5.123  33.590  1.00 51.11           C
ATOM   2964  CE1 PHE A 349      37.290   3.121  31.701  1.00 51.99           C
ATOM   2965  CE2 PHE A 349      38.027   5.121  32.840  1.00 45.82           C
ATOM   2966  CZ  PHE A 349      38.241   4.118  31.890  1.00 55.81           C
ATOM   2967  H   PHE A 349      32.509   4.279  35.492  1.00 72.98           H
ATOM   2968  HA  PHE A 349      33.393   2.761  33.232  1.00 67.34           H
ATOM   2969  HB2 PHE A 349      34.070   5.068  33.853  1.00 70.31           H
ATOM   2970  HB3 PHE A 349      34.849   4.467  35.283  1.00 70.31           H
ATOM   2971  HD1 PHE A 349      35.384   2.356  32.292  1.00 64.41           H
ATOM   2972  HD2 PHE A 349      36.674   5.913  34.302  1.00 61.37           H
ATOM   2973  HE1 PHE A 349      37.462   2.365  30.958  1.00 62.43           H
ATOM   2974  HE2 PHE A 349      38.757   5.897  32.980  1.00 55.02           H
ATOM   2975  HZ  PHE A 349      39.137   4.122  31.294  1.00 67.01           H
ATOM   2976  N   GLU A 350      34.297   1.820  36.238  1.00 55.94           N
ATOM   2977  CA  GLU A 350      34.745   0.649  36.996  1.00 53.93           C
ATOM   2978  C   GLU A 350      33.899  -0.578  36.650  1.00 55.84           C
ATOM   2979  O   GLU A 350      34.441  -1.642  36.360  1.00 62.56           O
ATOM   2980  CB  GLU A 350      34.750   0.960  38.486  1.00 56.43           C
ATOM   2981  CG  GLU A 350      35.330  -0.243  39.228  1.00 56.38           C
ATOM   2982  CD  GLU A 350      35.551   0.025  40.712  1.00 54.49           C
ATOM   2983  OE1 GLU A 350      36.161  -0.851  41.349  1.00 66.38           O
ATOM   2984  OE2 GLU A 350      35.125   1.082  41.214  1.00 57.43           O1-
ATOM   2985  H   GLU A 350      34.007   2.646  36.746  1.00 67.17           H
ATOM   2986  HA  GLU A 350      35.774   0.440  36.711  1.00 64.75           H
ATOM   2987  HB2 GLU A 350      35.354   1.844  38.684  1.00 67.75           H
ATOM   2988  HB3 GLU A 350      33.733   1.153  38.826  1.00 67.75           H
ATOM   2989  HG2 GLU A 350      34.676  -1.109  39.151  1.00 67.69           H
ATOM   2990  HG3 GLU A 350      36.260  -0.568  38.762  1.00 67.69           H
ATOM   2991  N   HIS A 351      32.569  -0.405  36.583  1.00 63.68           N
ATOM   2992  CA  HIS A 351      31.655  -1.496  36.291  1.00 59.69           C
ATOM   2993  C   HIS A 351      31.757  -1.982  34.864  1.00 61.17           C
ATOM   2994  O   HIS A 351      31.549  -3.165  34.584  1.00 71.36           O
ATOM   2995  CB  HIS A 351      30.234  -1.158  36.750  1.00 61.37           C
ATOM   2996  CG  HIS A 351      30.099  -0.934  38.245  1.00 56.34           C
ATOM   2997  ND1 HIS A 351      29.079  -0.251  38.851  1.00 58.39           N1+
ATOM   2998  CD2 HIS A 351      31.031  -1.188  39.217  1.00 58.78           C
ATOM   2999  CE1 HIS A 351      29.424  -0.002  40.130  1.00 57.87           C
ATOM   3000  NE2 HIS A 351      30.596  -0.603  40.395  1.00 61.04           N
ATOM   3001  H   HIS A 351      32.176   0.515  36.757  1.00 76.46           H
ATOM   3002  HA  HIS A 351      31.977  -2.339  36.897  1.00 71.66           H
ATOM   3003  HB2 HIS A 351      29.592  -1.985  36.474  1.00 73.68           H
ATOM   3004  HB3 HIS A 351      29.886  -0.267  36.225  1.00 73.68           H
ATOM   3005  HD1 HIS A 351      28.262   0.119  38.376  1.00 70.11           H
ATOM   3006  HD2 HIS A 351      32.006  -1.622  39.061  1.00 70.58           H
ATOM   3007  HE1 HIS A 351      28.851   0.598  40.824  1.00 69.48           H
ATOM   3008  HE2 HIS A 351      31.115  -0.544  41.263  1.00 73.28           H
ATOM   3009  N   TYR A 352      32.090  -1.092  33.947  1.00 61.51           N
ATOM   3010  CA  TYR A 352      32.307  -1.471  32.562  1.00 57.36           C
ATOM   3011  C   TYR A 352      33.597  -2.266  32.383  1.00 61.95           C
ATOM   3012  O   TYR A 352      33.708  -3.105  31.500  1.00 58.31           O
ATOM   3013  CB  TYR A 352      32.383  -0.194  31.768  1.00 62.72           C
ATOM   3014  CG  TYR A 352      32.458  -0.550  30.330  1.00 60.59           C
ATOM   3015  CD1 TYR A 352      31.277  -0.939  29.678  1.00 65.44           C
ATOM   3016  CD2 TYR A 352      33.698  -0.587  29.677  1.00 56.69           C
ATOM   3017  CE1 TYR A 352      31.320  -1.350  28.340  1.00 62.06           C
ATOM   3018  CE2 TYR A 352      33.735  -0.996  28.341  1.00 65.05           C
ATOM   3019  CZ  TYR A 352      32.555  -1.414  27.678  1.00 62.00           C
ATOM   3020  OH  TYR A 352      32.594  -1.887  26.409  1.00 61.95           O
ATOM   3021  H   TYR A 352      32.220  -0.124  34.217  1.00 73.85           H
ATOM   3022  HA  TYR A 352      31.460  -2.059  32.212  1.00 68.87           H
ATOM   3023  HB2 TYR A 352      31.493   0.410  31.948  1.00 75.30           H
ATOM   3024  HB3 TYR A 352      33.267   0.376  32.054  1.00 75.30           H
ATOM   3025  HD1 TYR A 352      30.336  -0.924  30.208  1.00 78.56           H
ATOM   3026  HD2 TYR A 352      34.607  -0.314  30.192  1.00 68.07           H
ATOM   3027  HE1 TYR A 352      30.416  -1.637  27.827  1.00 74.51           H
ATOM   3028  HE2 TYR A 352      34.668  -0.971  27.812  1.00 78.10           H
ATOM   3029  HH  TYR A 352      33.400  -1.643  25.937  1.00 74.37           H
ATOM   3030  N   VAL A 353      34.589  -1.990  33.221  1.00 66.49           N
ATOM   3031  CA  VAL A 353      35.873  -2.669  33.208  1.00 68.40           C
ATOM   3032  C   VAL A 353      35.761  -4.048  33.867  1.00 71.53           C
ATOM   3033  O   VAL A 353      36.430  -5.010  33.435  1.00 71.46           O
ATOM   3034  CB  VAL A 353      36.908  -1.742  33.864  1.00 65.10           C
ATOM   3035  CG1 VAL A 353      38.141  -2.509  34.355  1.00 57.78           C
ATOM   3036  CG2 VAL A 353      37.289  -0.651  32.847  1.00 61.47           C
ATOM   3037  H   VAL A 353      34.453  -1.258  33.907  1.00 79.83           H
ATOM   3038  HA  VAL A 353      36.166  -2.822  32.168  1.00 82.12           H
ATOM   3039  HB  VAL A 353      36.458  -1.251  34.729  1.00 78.16           H
ATOM   3040 HG11 VAL A 353      38.851  -1.802  34.781  1.00 69.38           H
ATOM   3041 HG12 VAL A 353      37.865  -3.214  35.140  1.00 69.38           H
ATOM   3042 HG13 VAL A 353      38.598  -3.036  33.520  1.00 69.38           H
ATOM   3043 HG21 VAL A 353      37.986   0.052  33.301  1.00 73.80           H
ATOM   3044 HG22 VAL A 353      37.751  -1.101  31.970  1.00 73.80           H
ATOM   3045 HG23 VAL A 353      36.401  -0.100  32.537  1.00 73.80           H
ATOM   3046  N   ASN A 354      34.927  -4.125  34.911  1.00 66.95           N
ATOM   3047  CA  ASN A 354      34.440  -5.409  35.391  1.00 70.25           C
ATOM   3048  C   ASN A 354      33.786  -6.166  34.220  1.00 65.07           C
ATOM   3049  O   ASN A 354      34.198  -7.291  33.945  1.00 68.61           O
ATOM   3050  CB  ASN A 354      33.475  -5.233  36.566  1.00 64.52           C
ATOM   3051  CG  ASN A 354      34.130  -4.762  37.847  1.00 59.43           C
ATOM   3052  OD1 ASN A 354      35.260  -5.110  38.178  1.00 55.64           O
ATOM   3053  ND2 ASN A 354      33.355  -4.064  38.673  1.00 62.05           N
ATOM   3054  H   ASN A 354      34.497  -3.277  35.262  1.00 80.37           H
ATOM   3055  HA  ASN A 354      35.290  -5.990  35.752  1.00 84.34           H
ATOM   3056  HB2 ASN A 354      32.674  -4.559  36.284  1.00 77.46           H
ATOM   3057  HB3 ASN A 354      33.045  -6.210  36.766  1.00 77.46           H
ATOM   3058 HD21 ASN A 354      33.734  -3.738  39.551  1.00 74.50           H
ATOM   3059 HD22 ASN A 354      32.402  -3.863  38.403  1.00 74.50           H
ATOM   3060  N   HIS A 355      32.822  -5.559  33.507  1.00 66.64           N
ATOM   3061  CA  HIS A 355      32.137  -6.202  32.380  1.00 66.22           C
ATOM   3062  C   HIS A 355      33.078  -6.714  31.284  1.00 71.73           C
ATOM   3063  O   HIS A 355      32.737  -7.686  30.620  1.00 78.00           O
ATOM   3064  CB  HIS A 355      31.033  -5.296  31.826  1.00 69.71           C
ATOM   3065  CG  HIS A 355      30.417  -5.837  30.542  1.00 78.04           C
ATOM   3066  ND1 HIS A 355      29.385  -6.746  30.421  1.00 79.00           N
ATOM   3067  CD2 HIS A 355      30.902  -5.650  29.278  1.00 79.51           C
ATOM   3068  CE1 HIS A 355      29.252  -7.075  29.128  1.00 86.69           C
ATOM   3069  NE2 HIS A 355      30.151  -6.416  28.376  1.00 86.99           N
ATOM   3070  H   HIS A 355      32.499  -4.643  33.783  1.00 80.01           H
ATOM   3071  HA  HIS A 355      31.649  -7.089  32.773  1.00 79.50           H
ATOM   3072  HB2 HIS A 355      31.445  -4.313  31.611  1.00 83.69           H
ATOM   3073  HB3 HIS A 355      30.261  -5.176  32.586  1.00 83.69           H
ATOM   3074  HD1 HIS A 355      28.858  -7.135  31.191  1.00 94.84           H
ATOM   3075  HD2 HIS A 355      31.774  -5.064  29.028  1.00 95.45           H
ATOM   3076  HE1 HIS A 355      28.575  -7.831  28.753  1.00104.06           H
ATOM   3077  N   ARG A 356      34.245  -6.075  31.076  1.00 75.89           N
ATOM   3078  CA  ARG A 356      35.139  -6.352  29.961  1.00 70.72           C
ATOM   3079  C   ARG A 356      36.094  -7.512  30.231  1.00 71.55           C
ATOM   3080  O   ARG A 356      36.526  -8.163  29.278  1.00 70.40           O
ATOM   3081  CB  ARG A 356      35.884  -5.073  29.505  1.00 76.17           C
ATOM   3082  CG  ARG A 356      35.048  -4.113  28.616  1.00 68.58           C
ATOM   3083  CD  ARG A 356      35.884  -3.464  27.501  1.00 72.64           C
ATOM   3084  NE  ARG A 356      36.254  -4.374  26.417  1.00 81.12           N
ATOM   3085  CZ  ARG A 356      37.329  -4.252  25.624  1.00 84.20           C
ATOM   3086  NH1 ARG A 356      38.318  -3.416  25.925  1.00 80.57           N
ATOM   3087  NH2 ARG A 356      37.421  -4.979  24.501  1.00 83.21           N1+
ATOM   3088  H   ARG A 356      34.470  -5.288  31.670  1.00 91.11           H
ATOM   3089  HA  ARG A 356      34.524  -6.683  29.126  1.00 84.90           H
ATOM   3090  HB2 ARG A 356      36.252  -4.539  30.382  1.00 91.44           H
ATOM   3091  HB3 ARG A 356      36.756  -5.376  28.926  1.00 91.44           H
ATOM   3092  HG2 ARG A 356      34.222  -4.647  28.151  1.00 82.34           H
ATOM   3093  HG3 ARG A 356      34.618  -3.337  29.239  1.00 82.34           H
ATOM   3094  HD2 ARG A 356      35.298  -2.683  27.033  1.00 87.20           H
ATOM   3095  HD3 ARG A 356      36.777  -3.027  27.936  1.00 87.20           H
ATOM   3096  HE  ARG A 356      35.533  -5.014  26.124  1.00 97.38           H
ATOM   3097 HH11 ARG A 356      38.249  -2.821  26.742  1.00 96.72           H
ATOM   3098 HH12 ARG A 356      39.111  -3.312  25.307  1.00 96.72           H
ATOM   3099 HH21 ARG A 356      36.677  -5.608  24.245  1.00 99.90           H
ATOM   3100 HH22 ARG A 356      38.226  -4.873  23.902  1.00 99.90           H
ATOM   3101  N   LYS A 357      36.449  -7.766  31.495  1.00 72.48           N
ATOM   3102  CA  LYS A 357      37.252  -8.938  31.896  1.00 78.30           C
ATOM   3103  C   LYS A 357      38.571  -8.959  31.089  1.00 74.40           C
ATOM   3104  O   LYS A 357      38.786  -9.810  30.233  1.00 75.80           O
ATOM   3105  CB  LYS A 357      36.387 -10.222  31.763  1.00 78.51           C
ATOM   3106  CG  LYS A 357      34.993 -10.144  32.456  1.00 81.87           C
ATOM   3107  CD  LYS A 357      34.163 -11.425  32.305  1.00 84.40           C
ATOM   3108  CE  LYS A 357      32.754 -11.275  32.896  1.00 84.93           C
ATOM   3109  NZ  LYS A 357      32.008 -12.551  32.796  1.00 89.29           N1+
ATOM   3110  H   LYS A 357      36.072  -7.174  32.224  1.00 87.01           H
ATOM   3111  HA  LYS A 357      37.521  -8.818  32.947  1.00 94.00           H
ATOM   3112  HB2 LYS A 357      36.216 -10.424  30.705  1.00 94.26           H
ATOM   3113  HB3 LYS A 357      36.944 -11.059  32.183  1.00 94.26           H
ATOM   3114  HG2 LYS A 357      35.131  -9.938  33.518  1.00 98.29           H
ATOM   3115  HG3 LYS A 357      34.415  -9.326  32.024  1.00 98.29           H
ATOM   3116  HD2 LYS A 357      34.079 -11.673  31.246  1.00101.32           H
ATOM   3117  HD3 LYS A 357      34.675 -12.240  32.817  1.00101.32           H
ATOM   3118  HE2 LYS A 357      32.834 -10.981  33.943  1.00101.95           H
ATOM   3119  HE3 LYS A 357      32.215 -10.493  32.355  1.00101.95           H
ATOM   3120  HZ1 LYS A 357      31.082 -12.427  33.184  1.00107.19           H
ATOM   3121  HZ2 LYS A 357      31.927 -12.820  31.826  1.00107.19           H
ATOM   3122  HZ3 LYS A 357      32.497 -13.272  33.307  1.00107.19           H
ATOM   3123  N   HIS A 358      39.446  -7.976  31.330  1.00 75.57           N
ATOM   3124  CA  HIS A 358      40.770  -7.897  30.721  1.00 81.00           C
ATOM   3125  C   HIS A 358      41.597  -9.026  31.321  1.00 78.34           C
ATOM   3126  O   HIS A 358      41.507  -9.238  32.529  1.00 73.03           O
ATOM   3127  CB  HIS A 358      41.430  -6.492  30.940  1.00 69.60           C
ATOM   3128  CG  HIS A 358      40.876  -5.395  30.069  1.00 61.86           C
ATOM   3129  ND1 HIS A 358      41.382  -4.978  28.860  1.00 64.31           N1+
ATOM   3130  CD2 HIS A 358      39.704  -4.717  30.271  1.00 68.93           C
ATOM   3131  CE1 HIS A 358      40.515  -4.090  28.334  1.00 67.12           C
ATOM   3132  NE2 HIS A 358      39.509  -3.895  29.189  1.00 63.62           N
ATOM   3133  H   HIS A 358      39.212  -7.289  32.031  1.00 90.72           H
ATOM   3134  HA  HIS A 358      40.685  -8.065  29.644  1.00 97.24           H
ATOM   3135  HB2 HIS A 358      42.494  -6.570  30.713  1.00 83.56           H
ATOM   3136  HB3 HIS A 358      41.340  -6.197  31.985  1.00 83.56           H
ATOM   3137  HD1 HIS A 358      42.241  -5.293  28.430  1.00 77.21           H
ATOM   3138  HD2 HIS A 358      39.020  -4.845  31.100  1.00 82.75           H
ATOM   3139  HE1 HIS A 358      40.622  -3.571  27.392  1.00 80.58           H
ATOM   3140  HE2 HIS A 358      38.768  -3.207  29.086  1.00 76.38           H
ATOM   3141  N   ASN A 359      42.436  -9.670  30.489  1.00 80.15           N
ATOM   3142  CA  ASN A 359      43.364 -10.725  30.896  1.00 87.11           C
ATOM   3143  C   ASN A 359      44.581 -10.186  31.674  1.00 85.37           C
ATOM   3144  O   ASN A 359      45.690 -10.689  31.488  1.00 90.35           O
ATOM   3145  CB  ASN A 359      43.794 -11.490  29.631  1.00 79.68           C
ATOM   3146  H   ASN A 359      42.432  -9.421  29.508  1.00 96.22           H
ATOM   3147  HA  ASN A 359      42.842 -11.426  31.547  1.00104.57           H
ATOM   3148  HB1 ASN A 359      42.915 -11.804  29.067  1.00 95.65           H
ATOM   3149  HB3 ASN A 359      44.359 -12.380  29.906  1.00 95.65           H
ATOM   3150  N   ILE A 360      44.419  -9.159  32.520  1.00 72.52           N
ATOM   3151  CA  ILE A 360      45.554  -8.343  32.960  1.00 76.57           C
ATOM   3152  C   ILE A 360      45.370  -8.112  34.458  1.00 70.51           C
ATOM   3153  O   ILE A 360      44.280  -7.729  34.881  1.00 70.63           O
ATOM   3154  CB  ILE A 360      45.679  -7.011  32.144  1.00 76.01           C
ATOM   3155  CG1 ILE A 360      45.619  -7.250  30.599  1.00 82.31           C
ATOM   3156  CG2 ILE A 360      46.965  -6.249  32.514  1.00 67.31           C
ATOM   3157  CD1 ILE A 360      45.440  -6.010  29.700  1.00 82.85           C
ATOM   3158  H   ILE A 360      43.488  -8.841  32.755  1.00 87.06           H
ATOM   3159  HA  ILE A 360      46.475  -8.888  32.786  1.00 91.92           H
ATOM   3160  HB  ILE A 360      44.836  -6.378  32.419  1.00 91.25           H
ATOM   3161 HG12 ILE A 360      46.533  -7.760  30.295  1.00 98.81           H
ATOM   3162 HG13 ILE A 360      44.782  -7.900  30.345  1.00 98.81           H
ATOM   3163 HG21 ILE A 360      47.023  -5.320  31.952  1.00 80.81           H
ATOM   3164 HG22 ILE A 360      46.963  -6.000  33.574  1.00 80.81           H
ATOM   3165 HG23 ILE A 360      47.839  -6.852  32.284  1.00 80.81           H
ATOM   3166 HD11 ILE A 360      45.304  -6.349  28.673  1.00 99.45           H
ATOM   3167 HD12 ILE A 360      44.545  -5.461  29.985  1.00 99.45           H
ATOM   3168 HD13 ILE A 360      46.314  -5.359  29.759  1.00 99.45           H
ATOM   3169  N   PRO A 361      46.402  -8.327  35.276  1.00 71.95           N
ATOM   3170  CA  PRO A 361      46.248  -8.201  36.712  1.00 70.16           C
ATOM   3171  C   PRO A 361      46.132  -6.750  37.079  1.00 70.55           C
ATOM   3172  O   PRO A 361      46.878  -5.934  36.531  1.00 68.48           O
ATOM   3173  CB  PRO A 361      47.560  -8.724  37.341  1.00 70.93           C
ATOM   3174  CG  PRO A 361      48.144  -9.618  36.257  1.00 76.09           C
ATOM   3175  CD  PRO A 361      47.683  -8.946  34.957  1.00 73.70           C
ATOM   3176  HA  PRO A 361      45.431  -8.826  37.074  1.00 84.23           H
ATOM   3177  HB2 PRO A 361      48.252  -7.888  37.468  1.00 85.15           H
ATOM   3178  HB3 PRO A 361      47.437  -9.228  38.300  1.00 85.15           H
ATOM   3179  HG2 PRO A 361      49.232  -9.632  36.306  1.00 91.35           H
ATOM   3180  HG3 PRO A 361      47.739 -10.628  36.355  1.00 91.35           H
ATOM   3181  HD2 PRO A 361      48.397  -8.185  34.643  1.00 88.48           H
ATOM   3182  HD3 PRO A 361      47.580  -9.740  34.222  1.00 88.48           H
ATOM   3183  N   HIS A 362      45.260  -6.455  38.050  1.00 72.60           N
ATOM   3184  CA  HIS A 362      45.110  -5.101  38.565  1.00 70.53           C
ATOM   3185  C   HIS A 362      44.866  -4.099  37.423  1.00 62.26           C
ATOM   3186  O   HIS A 362      45.415  -3.000  37.442  1.00 63.36           O
ATOM   3187  CB  HIS A 362      46.315  -4.745  39.450  1.00 68.55           C
ATOM   3188  CG  HIS A 362      46.664  -5.792  40.466  1.00 72.80           C
ATOM   3189  ND1 HIS A 362      45.772  -6.510  41.242  1.00 68.85           N1+
ATOM   3190  CD2 HIS A 362      47.928  -6.109  40.874  1.00 72.96           C
ATOM   3191  CE1 HIS A 362      46.481  -7.227  42.113  1.00 67.77           C
ATOM   3192  NE2 HIS A 362      47.791  -7.011  41.908  1.00 74.83           N
ATOM   3193  H   HIS A 362      44.659  -7.175  38.432  1.00 87.16           H
ATOM   3194  HA  HIS A 362      44.217  -5.066  39.176  1.00 84.67           H
ATOM   3195  HB2 HIS A 362      46.089  -3.818  39.978  1.00 82.29           H
ATOM   3196  HB3 HIS A 362      47.188  -4.571  38.822  1.00 82.29           H
ATOM   3197  HD1 HIS A 362      44.758  -6.452  41.203  1.00 82.66           H
ATOM   3198  HD2 HIS A 362      48.849  -5.686  40.506  1.00 87.59           H
ATOM   3199  HE1 HIS A 362      46.060  -7.876  42.868  1.00 81.36           H
ATOM   3200  HE2 HIS A 362      48.545  -7.426  42.442  1.00 89.84           H
ATOM   3201  N   PHE A 363      44.038  -4.485  36.449  1.00 55.08           N
ATOM   3202  CA  PHE A 363      43.753  -3.648  35.310  1.00 58.69           C
ATOM   3203  C   PHE A 363      43.120  -2.318  35.720  1.00 64.53           C
ATOM   3204  O   PHE A 363      43.582  -1.292  35.244  1.00 58.81           O
ATOM   3205  CB  PHE A 363      42.861  -4.352  34.334  1.00 52.72           C
ATOM   3206  CG  PHE A 363      42.552  -3.515  33.133  1.00 57.75           C
ATOM   3207  CD1 PHE A 363      43.334  -3.627  31.984  1.00 61.34           C
ATOM   3208  CD2 PHE A 363      41.466  -2.636  33.147  1.00 58.76           C
ATOM   3209  CE1 PHE A 363      42.992  -2.897  30.832  1.00 62.91           C
ATOM   3210  CE2 PHE A 363      41.086  -1.956  31.975  1.00 57.13           C
ATOM   3211  CZ  PHE A 363      41.860  -2.075  30.819  1.00 53.12           C
ATOM   3212  H   PHE A 363      43.599  -5.397  36.499  1.00 66.13           H
ATOM   3213  HA  PHE A 363      44.699  -3.442  34.807  1.00 70.47           H
ATOM   3214  HB2 PHE A 363      43.358  -5.267  34.015  1.00 63.30           H
ATOM   3215  HB3 PHE A 363      41.928  -4.612  34.835  1.00 63.30           H
ATOM   3216  HD1 PHE A 363      44.194  -4.277  31.979  1.00 73.65           H
ATOM   3217  HD2 PHE A 363      40.882  -2.522  34.046  1.00 70.55           H
ATOM   3218  HE1 PHE A 363      43.576  -3.003  29.934  1.00 75.53           H
ATOM   3219  HE2 PHE A 363      40.201  -1.338  31.965  1.00 68.59           H
ATOM   3220  HZ  PHE A 363      41.572  -1.557  29.918  1.00 63.78           H
ATOM   3221  N   TRP A 364      42.091  -2.322  36.581  1.00 65.45           N
ATOM   3222  CA  TRP A 364      41.425  -1.085  36.909  1.00 54.96           C
ATOM   3223  C   TRP A 364      42.388  -0.153  37.610  1.00 52.92           C
ATOM   3224  O   TRP A 364      42.488   0.968  37.161  1.00 55.58           O
ATOM   3225  CB  TRP A 364      40.120  -1.289  37.681  1.00 51.39           C
ATOM   3226  CG  TRP A 364      39.496  -0.036  38.223  1.00 54.90           C
ATOM   3227  CD1 TRP A 364      39.462   0.371  39.513  1.00 54.50           C
ATOM   3228  CD2 TRP A 364      38.805   1.008  37.462  1.00 51.19           C
ATOM   3229  NE1 TRP A 364      38.729   1.540  39.612  1.00 61.23           N
ATOM   3230  CE2 TRP A 364      38.328   1.988  38.362  1.00 50.89           C
ATOM   3231  CE3 TRP A 364      38.577   1.223  36.088  1.00 55.34           C
ATOM   3232  CZ2 TRP A 364      37.624   3.103  37.913  1.00 52.57           C
ATOM   3233  CZ3 TRP A 364      37.878   2.353  35.623  1.00 53.97           C
ATOM   3234  CH2 TRP A 364      37.362   3.263  36.549  1.00 51.21           C
ATOM   3235  H   TRP A 364      41.748  -3.187  36.981  1.00 78.58           H
ATOM   3236  HA  TRP A 364      41.142  -0.607  35.969  1.00 65.99           H
ATOM   3237  HB2 TRP A 364      39.406  -1.742  36.990  1.00 61.71           H
ATOM   3238  HB3 TRP A 364      40.286  -1.982  38.500  1.00 61.71           H
ATOM   3239  HD1 TRP A 364      39.877  -0.174  40.347  1.00 65.44           H
ATOM   3240  HE1 TRP A 364      38.512   1.983  40.496  1.00 73.52           H
ATOM   3241  HE3 TRP A 364      38.956   0.504  35.378  1.00 66.44           H
ATOM   3242  HZ2 TRP A 364      37.214   3.807  38.619  1.00 63.12           H
ATOM   3243  HZ3 TRP A 364      37.717   2.499  34.566  1.00 64.81           H
ATOM   3244  HH2 TRP A 364      36.783   4.108  36.223  1.00 61.49           H
ATOM   3245  N   PRO A 365      43.121  -0.541  38.657  1.00 61.19           N
ATOM   3246  CA  PRO A 365      44.046   0.392  39.286  1.00 60.36           C
ATOM   3247  C   PRO A 365      45.095   0.948  38.330  1.00 62.24           C
ATOM   3248  O   PRO A 365      45.496   2.101  38.516  1.00 59.49           O
ATOM   3249  CB  PRO A 365      44.763  -0.408  40.401  1.00 56.92           C
ATOM   3250  CG  PRO A 365      43.717  -1.453  40.774  1.00 58.85           C
ATOM   3251  CD  PRO A 365      43.025  -1.775  39.442  1.00 61.48           C
ATOM   3252  HA  PRO A 365      43.471   1.191  39.755  1.00 72.47           H
ATOM   3253  HB2 PRO A 365      45.610  -0.934  39.955  1.00 68.34           H
ATOM   3254  HB3 PRO A 365      45.102   0.187  41.249  1.00 68.34           H
ATOM   3255  HG2 PRO A 365      44.194  -2.349  41.163  1.00 70.65           H
ATOM   3256  HG3 PRO A 365      43.024  -1.037  41.503  1.00 70.65           H
ATOM   3257  HD2 PRO A 365      43.546  -2.583  38.947  1.00 73.81           H
ATOM   3258  HD3 PRO A 365      42.000  -2.043  39.657  1.00 73.81           H
ATOM   3259  N   LYS A 366      45.530   0.117  37.358  1.00 57.78           N
ATOM   3260  CA  LYS A 366      46.600   0.473  36.462  1.00 56.01           C
ATOM   3261  C   LYS A 366      46.111   1.550  35.511  1.00 51.68           C
ATOM   3262  O   LYS A 366      46.857   2.473  35.204  1.00 56.32           O
ATOM   3263  CB  LYS A 366      47.117  -0.740  35.692  1.00 57.18           C
ATOM   3264  CG  LYS A 366      48.178  -1.627  36.391  1.00 54.80           C
ATOM   3265  CD  LYS A 366      48.374  -2.871  35.483  1.00 63.73           C
ATOM   3266  CE  LYS A 366      49.646  -3.694  35.714  1.00 70.16           C
ATOM   3267  NZ  LYS A 366      49.504  -4.554  36.892  1.00 75.85           N1+
ATOM   3268  H   LYS A 366      45.085  -0.784  37.240  1.00 69.37           H
ATOM   3269  HA  LYS A 366      47.427   0.901  37.034  1.00 67.25           H
ATOM   3270  HB2 LYS A 366      46.276  -1.335  35.336  1.00 68.66           H
ATOM   3271  HB3 LYS A 366      47.619  -0.338  34.815  1.00 68.66           H
ATOM   3272  HG2 LYS A 366      49.112  -1.079  36.514  1.00 65.80           H
ATOM   3273  HG3 LYS A 366      47.819  -1.942  37.369  1.00 65.80           H
ATOM   3274  HD2 LYS A 366      47.512  -3.527  35.593  1.00 76.51           H
ATOM   3275  HD3 LYS A 366      48.382  -2.555  34.438  1.00 76.51           H
ATOM   3276  HE2 LYS A 366      49.840  -4.310  34.832  1.00 84.23           H
ATOM   3277  HE3 LYS A 366      50.494  -3.020  35.854  1.00 84.23           H
ATOM   3278  HZ1 LYS A 366      50.325  -5.134  37.003  1.00 91.06           H
ATOM   3279  HZ2 LYS A 366      49.368  -3.980  37.712  1.00 91.06           H
ATOM   3280  HZ3 LYS A 366      48.689  -5.143  36.763  1.00 91.06           H
ATOM   3281  N   LEU A 367      44.883   1.396  35.046  1.00 47.98           N
ATOM   3282  CA  LEU A 367      44.204   2.313  34.149  1.00 57.00           C
ATOM   3283  C   LEU A 367      43.995   3.650  34.833  1.00 56.00           C
ATOM   3284  O   LEU A 367      44.111   4.684  34.205  1.00 57.09           O
ATOM   3285  CB  LEU A 367      42.844   1.752  33.731  1.00 49.35           C
ATOM   3286  CG  LEU A 367      42.156   2.529  32.598  1.00 55.65           C
ATOM   3287  CD1 LEU A 367      43.050   2.700  31.371  1.00 54.95           C
ATOM   3288  CD2 LEU A 367      40.888   1.794  32.131  1.00 54.87           C
ATOM   3289  H   LEU A 367      44.366   0.589  35.363  1.00 57.61           H
ATOM   3290  HA  LEU A 367      44.845   2.446  33.281  1.00 68.44           H
ATOM   3291  HB2 LEU A 367      43.011   0.731  33.386  1.00 59.25           H
ATOM   3292  HB3 LEU A 367      42.176   1.732  34.592  1.00 59.25           H
ATOM   3293  HG  LEU A 367      41.873   3.510  32.971  1.00 66.81           H
ATOM   3294 HD11 LEU A 367      42.471   3.167  30.571  1.00 65.98           H
ATOM   3295 HD12 LEU A 367      43.895   3.346  31.598  1.00 65.98           H
ATOM   3296 HD13 LEU A 367      43.410   1.728  31.033  1.00 65.98           H
ATOM   3297 HD21 LEU A 367      40.426   2.327  31.302  1.00 65.89           H
ATOM   3298 HD22 LEU A 367      41.152   0.798  31.788  1.00 65.89           H
ATOM   3299 HD23 LEU A 367      40.167   1.729  32.947  1.00 65.89           H
ATOM   3300  N   LEU A 368      43.686   3.641  36.116  1.00 56.67           N
ATOM   3301  CA  LEU A 368      43.543   4.834  36.917  1.00 55.90           C
ATOM   3302  C   LEU A 368      44.880   5.569  37.026  1.00 55.10           C
ATOM   3303  O   LEU A 368      44.896   6.795  37.161  1.00 64.08           O
ATOM   3304  CB  LEU A 368      43.051   4.393  38.295  1.00 58.95           C
ATOM   3305  CG  LEU A 368      41.694   4.957  38.753  1.00 58.80           C
ATOM   3306  CD1 LEU A 368      40.551   4.898  37.723  1.00 55.90           C
ATOM   3307  CD2 LEU A 368      41.342   4.096  39.980  1.00 49.19           C
ATOM   3308  H   LEU A 368      43.590   2.752  36.585  1.00 68.05           H
ATOM   3309  HA  LEU A 368      42.827   5.506  36.448  1.00 67.12           H
ATOM   3310  HB2 LEU A 368      42.995   3.305  38.315  1.00 70.77           H
ATOM   3311  HB3 LEU A 368      43.795   4.662  39.048  1.00 70.77           H
ATOM   3312  HG  LEU A 368      41.821   5.993  39.070  1.00 70.60           H
ATOM   3313 HD11 LEU A 368      39.616   5.182  38.207  1.00 67.12           H
ATOM   3314 HD12 LEU A 368      40.718   5.596  36.909  1.00 67.12           H
ATOM   3315 HD13 LEU A 368      40.463   3.887  37.325  1.00 67.12           H
ATOM   3316 HD21 LEU A 368      40.436   4.494  40.431  1.00 59.06           H
ATOM   3317 HD22 LEU A 368      41.162   3.063  39.674  1.00 59.06           H
ATOM   3318 HD23 LEU A 368      42.141   4.123  40.721  1.00 59.06           H
ATOM   3319  N   MET A 369      45.998   4.832  37.017  1.00 52.78           N
ATOM   3320  CA  MET A 369      47.312   5.452  37.056  1.00 58.85           C
ATOM   3321  C   MET A 369      47.582   6.180  35.704  1.00 58.43           C
ATOM   3322  O   MET A 369      48.225   7.218  35.692  1.00 56.07           O
ATOM   3323  CB  MET A 369      48.352   4.410  37.453  1.00 51.76           C
ATOM   3324  CG  MET A 369      49.616   5.037  38.046  1.00 69.18           C
ATOM   3325  SD  MET A 369      49.561   5.852  39.724  1.00 86.73           S
ATOM   3326  CE  MET A 369      50.488   4.572  40.682  1.00 82.65           C
ATOM   3327  H   MET A 369      45.938   3.827  36.941  1.00 63.37           H
ATOM   3328  HA  MET A 369      47.277   6.217  37.837  1.00 70.65           H
ATOM   3329  HB2 MET A 369      47.931   3.730  38.194  1.00 62.15           H
ATOM   3330  HB3 MET A 369      48.629   3.839  36.570  1.00 62.15           H
ATOM   3331  HG2 MET A 369      50.346   4.230  38.105  1.00 83.06           H
ATOM   3332  HG3 MET A 369      49.998   5.765  37.328  1.00 83.06           H
ATOM   3333  HE1 MET A 369      50.536   4.857  41.735  1.00 99.21           H
ATOM   3334  HE2 MET A 369      49.980   3.608  40.588  1.00 99.21           H
ATOM   3335  HE3 MET A 369      51.499   4.471  40.285  1.00 99.21           H
ATOM   3336  N   LYS A 370      47.013   5.722  34.580  1.00 46.10           N
ATOM   3337  CA  LYS A 370      47.075   6.440  33.345  1.00 52.27           C
ATOM   3338  C   LYS A 370      46.468   7.846  33.495  1.00 50.17           C
ATOM   3339  O   LYS A 370      46.852   8.729  32.743  1.00 51.97           O
ATOM   3340  CB  LYS A 370      46.472   5.618  32.181  1.00 48.87           C
ATOM   3341  CG  LYS A 370      47.073   4.223  32.021  1.00 51.50           C
ATOM   3342  CD  LYS A 370      48.606   4.264  32.078  1.00 59.86           C
ATOM   3343  CE  LYS A 370      49.251   2.939  31.672  1.00 62.33           C
ATOM   3344  NZ  LYS A 370      50.713   3.055  31.820  1.00 65.26           N1+
ATOM   3345  H   LYS A 370      46.432   4.899  34.620  1.00 55.36           H
ATOM   3346  HA  LYS A 370      48.129   6.595  33.126  1.00 62.77           H
ATOM   3347  HB2 LYS A 370      45.398   5.527  32.300  1.00 58.68           H
ATOM   3348  HB3 LYS A 370      46.643   6.165  31.257  1.00 58.68           H
ATOM   3349  HG2 LYS A 370      46.724   3.608  32.846  1.00 61.84           H
ATOM   3350  HG3 LYS A 370      46.729   3.762  31.104  1.00 61.84           H
ATOM   3351  HD2 LYS A 370      48.975   5.056  31.431  1.00 71.87           H
ATOM   3352  HD3 LYS A 370      48.919   4.477  33.100  1.00 71.87           H
ATOM   3353  HE2 LYS A 370      48.873   2.142  32.313  1.00 74.84           H
ATOM   3354  HE3 LYS A 370      49.004   2.724  30.631  1.00 74.84           H
ATOM   3355  HZ1 LYS A 370      51.033   2.315  32.196  1.00 78.35           H
ATOM   3356  HZ2 LYS A 370      51.085   3.165  31.019  1.00 78.35           H
ATOM   3357  HZ3 LYS A 370      50.905   3.756  32.334  1.00 78.35           H
ATOM   3358  N   VAL A 371      45.581   8.096  34.460  1.00 47.21           N
ATOM   3359  CA  VAL A 371      44.986   9.406  34.616  1.00 44.66           C
ATOM   3360  C   VAL A 371      46.030  10.356  35.164  1.00 41.55           C
ATOM   3361  O   VAL A 371      46.101  11.502  34.723  1.00 48.51           O
ATOM   3362  CB  VAL A 371      43.729   9.371  35.506  1.00 48.95           C
ATOM   3363  CG1 VAL A 371      43.237  10.790  35.823  1.00 47.78           C
ATOM   3364  CG2 VAL A 371      42.545   8.644  34.860  1.00 41.99           C
ATOM   3365  H   VAL A 371      45.375   7.386  35.145  1.00 56.69           H
ATOM   3366  HA  VAL A 371      44.690   9.755  33.626  1.00 53.63           H
ATOM   3367  HB  VAL A 371      43.966   8.895  36.451  1.00 58.78           H
ATOM   3368 HG11 VAL A 371      42.304  10.743  36.384  1.00 57.37           H
ATOM   3369 HG12 VAL A 371      43.967  11.317  36.437  1.00 57.37           H
ATOM   3370 HG13 VAL A 371      43.063  11.350  34.904  1.00 57.37           H
ATOM   3371 HG21 VAL A 371      41.732   8.550  35.578  1.00 50.42           H
ATOM   3372 HG22 VAL A 371      42.194   9.223  34.012  1.00 50.42           H
ATOM   3373 HG23 VAL A 371      42.844   7.645  34.544  1.00 50.42           H
ATOM   3374  N   THR A 372      46.812   9.913  36.133  1.00 41.79           N
ATOM   3375  CA  THR A 372      48.014  10.629  36.525  1.00 47.17           C
ATOM   3376  C   THR A 372      48.921  10.972  35.352  1.00 42.53           C
ATOM   3377  O   THR A 372      49.356  12.118  35.252  1.00 44.33           O
ATOM   3378  CB  THR A 372      48.757   9.891  37.632  1.00 47.06           C
ATOM   3379  OG1 THR A 372      47.852   9.753  38.732  1.00 54.53           O
ATOM   3380  CG2 THR A 372      49.996  10.676  38.079  1.00 47.86           C
ATOM   3381  H   THR A 372      46.692   8.968  36.475  1.00 50.19           H
ATOM   3382  HA  THR A 372      47.660  11.569  36.948  1.00 56.64           H
ATOM   3383  HB  THR A 372      49.071   8.912  37.280  1.00 56.51           H
ATOM   3384  HG1 THR A 372      48.315   9.355  39.474  1.00 65.47           H
ATOM   3385 HG21 THR A 372      50.462  10.157  38.916  1.00 57.47           H
ATOM   3386 HG22 THR A 372      50.722  10.721  37.270  1.00 57.47           H
ATOM   3387 HG23 THR A 372      49.731  11.690  38.400  1.00 57.47           H
ATOM   3388  N   ASP A 373      49.158  10.030  34.446  1.00 43.63           N
ATOM   3389  CA  ASP A 373      50.038  10.284  33.318  1.00 45.23           C
ATOM   3390  C   ASP A 373      49.435  11.375  32.418  1.00 46.83           C
ATOM   3391  O   ASP A 373      50.145  12.270  31.966  1.00 46.28           O
ATOM   3392  CB  ASP A 373      50.267   9.004  32.510  1.00 44.67           C
ATOM   3393  CG  ASP A 373      50.867   7.812  33.289  1.00 47.76           C
ATOM   3394  OD1 ASP A 373      51.715   8.058  34.160  1.00 49.82           O
ATOM   3395  OD2 ASP A 373      50.556   6.652  32.937  1.00 64.76           O1-
ATOM   3396  H   ASP A 373      48.713   9.124  34.513  1.00 52.40           H
ATOM   3397  HA  ASP A 373      50.989  10.644  33.708  1.00 54.31           H
ATOM   3398  HB2 ASP A 373      49.356   8.710  31.986  1.00 53.64           H
ATOM   3399  HB3 ASP A 373      50.979   9.269  31.731  1.00 53.64           H
ATOM   3400  N   LEU A 374      48.126  11.337  32.157  1.00 45.83           N
ATOM   3401  CA  LEU A 374      47.467  12.354  31.377  1.00 44.70           C
ATOM   3402  C   LEU A 374      47.510  13.688  32.080  1.00 37.02           C
ATOM   3403  O   LEU A 374      47.713  14.672  31.402  1.00 41.42           O
ATOM   3404  CB  LEU A 374      46.056  11.936  31.044  1.00 45.80           C
ATOM   3405  CG  LEU A 374      46.106  10.757  30.066  1.00 43.00           C
ATOM   3406  CD1 LEU A 374      44.754  10.033  30.074  1.00 47.41           C
ATOM   3407  CD2 LEU A 374      46.416  11.223  28.644  1.00 41.40           C
ATOM   3408  H   LEU A 374      47.561  10.582  32.524  1.00 55.04           H
ATOM   3409  HA  LEU A 374      48.017  12.452  30.443  1.00 53.68           H
ATOM   3410  HB2 LEU A 374      45.560  11.625  31.966  1.00 54.99           H
ATOM   3411  HB3 LEU A 374      45.501  12.776  30.621  1.00 54.99           H
ATOM   3412  HG  LEU A 374      46.892  10.056  30.347  1.00 51.63           H
ATOM   3413 HD11 LEU A 374      44.820   9.148  29.451  1.00 56.93           H
ATOM   3414 HD12 LEU A 374      44.506   9.726  31.094  1.00 56.93           H
ATOM   3415 HD13 LEU A 374      43.982  10.685  29.663  1.00 56.93           H
ATOM   3416 HD21 LEU A 374      46.226  10.411  27.942  1.00 49.71           H
ATOM   3417 HD22 LEU A 374      45.781  12.061  28.369  1.00 49.71           H
ATOM   3418 HD23 LEU A 374      47.462  11.521  28.568  1.00 49.71           H
ATOM   3419  N   ARG A 375      47.321  13.770  33.392  1.00 41.94           N
ATOM   3420  CA  ARG A 375      47.322  15.057  34.100  1.00 41.10           C
ATOM   3421  C   ARG A 375      48.730  15.669  34.119  1.00 45.04           C
ATOM   3422  O   ARG A 375      48.913  16.884  34.036  1.00 40.44           O
ATOM   3423  CB  ARG A 375      46.745  14.877  35.518  1.00 44.36           C
ATOM   3424  CG  ARG A 375      45.213  14.705  35.597  1.00 51.47           C
ATOM   3425  CD  ARG A 375      44.728  14.780  37.080  1.00 65.74           C
ATOM   3426  NE  ARG A 375      43.320  14.332  37.337  1.00 73.93           N
ATOM   3427  CZ  ARG A 375      42.196  14.636  36.640  1.00 72.26           C
ATOM   3428  NH1 ARG A 375      42.191  15.619  35.724  1.00 66.55           N
ATOM   3429  NH2 ARG A 375      41.071  13.922  36.847  1.00 73.61           N1+
ATOM   3430  H   ARG A 375      47.146  12.925  33.916  1.00 50.37           H
ATOM   3431  HA  ARG A 375      46.689  15.763  33.556  1.00 49.36           H
ATOM   3432  HB2 ARG A 375      47.233  14.023  35.989  1.00 53.27           H
ATOM   3433  HB3 ARG A 375      47.007  15.761  36.095  1.00 53.27           H
ATOM   3434  HG2 ARG A 375      44.748  15.516  35.031  1.00 61.81           H
ATOM   3435  HG3 ARG A 375      44.920  13.754  35.153  1.00 61.81           H
ATOM   3436  HD2 ARG A 375      45.377  14.121  37.656  1.00 78.93           H
ATOM   3437  HD3 ARG A 375      44.858  15.788  37.477  1.00 78.93           H
ATOM   3438  HE  ARG A 375      43.232  13.570  37.992  1.00 88.75           H
ATOM   3439 HH11 ARG A 375      43.036  16.150  35.566  1.00 79.90           H
ATOM   3440 HH12 ARG A 375      41.348  15.838  35.213  1.00 79.90           H
ATOM   3441 HH21 ARG A 375      41.050  13.179  37.534  1.00 88.37           H
ATOM   3442 HH22 ARG A 375      40.231  14.145  36.332  1.00 88.37           H
ATOM   3443  N   MET A 376      49.754  14.819  34.168  1.00 42.73           N
ATOM   3444  CA  MET A 376      51.140  15.236  34.018  1.00 41.44           C
ATOM   3445  C   MET A 376      51.338  15.796  32.642  1.00 38.52           C
ATOM   3446  O   MET A 376      51.909  16.861  32.506  1.00 40.94           O
ATOM   3447  CB  MET A 376      52.081  14.062  34.289  1.00 37.40           C
ATOM   3448  CG  MET A 376      52.200  13.706  35.776  1.00 35.71           C
ATOM   3449  SD  MET A 376      52.903  15.067  36.748  1.00 44.80           S
ATOM   3450  CE  MET A 376      54.595  14.831  36.219  1.00 42.95           C
ATOM   3451  H   MET A 376      49.565  13.831  34.238  1.00 51.32           H
ATOM   3452  HA  MET A 376      51.329  16.035  34.732  1.00 49.76           H
ATOM   3453  HB2 MET A 376      51.703  13.184  33.769  1.00 44.92           H
ATOM   3454  HB3 MET A 376      53.056  14.317  33.889  1.00 44.92           H
ATOM   3455  HG2 MET A 376      51.230  13.449  36.189  1.00 42.89           H
ATOM   3456  HG3 MET A 376      52.851  12.844  35.874  1.00 42.89           H
ATOM   3457  HE1 MET A 376      55.249  15.500  36.778  1.00 51.58           H
ATOM   3458  HE2 MET A 376      54.881  13.789  36.380  1.00 51.58           H
ATOM   3459  HE3 MET A 376      54.692  15.086  35.168  1.00 51.58           H
ATOM   3460  N   ILE A 377      50.810  15.145  31.594  1.00 41.45           N
ATOM   3461  CA  ILE A 377      50.909  15.650  30.230  1.00 39.32           C
ATOM   3462  C   ILE A 377      50.225  17.019  30.129  1.00 42.91           C
ATOM   3463  O   ILE A 377      50.771  17.951  29.538  1.00 39.23           O
ATOM   3464  CB  ILE A 377      50.377  14.628  29.227  1.00 37.92           C
ATOM   3465  CG1 ILE A 377      51.415  13.545  28.981  1.00 38.25           C
ATOM   3466  CG2 ILE A 377      49.886  15.221  27.914  1.00 35.91           C
ATOM   3467  CD1 ILE A 377      50.794  12.219  28.514  1.00 38.29           C
ATOM   3468  H   ILE A 377      50.270  14.307  31.756  1.00 49.78           H
ATOM   3469  HA  ILE A 377      51.971  15.798  30.024  1.00 47.22           H
ATOM   3470  HB  ILE A 377      49.516  14.166  29.697  1.00 45.55           H
ATOM   3471 HG12 ILE A 377      52.130  13.885  28.237  1.00 45.93           H
ATOM   3472 HG13 ILE A 377      51.943  13.358  29.913  1.00 45.93           H
ATOM   3473 HG21 ILE A 377      49.857  14.459  27.141  1.00 43.12           H
ATOM   3474 HG22 ILE A 377      48.894  15.646  28.078  1.00 43.12           H
ATOM   3475 HG23 ILE A 377      50.561  16.000  27.568  1.00 43.12           H
ATOM   3476 HD11 ILE A 377      51.561  11.449  28.411  1.00 45.98           H
ATOM   3477 HD12 ILE A 377      50.047  11.885  29.233  1.00 45.98           H
ATOM   3478 HD13 ILE A 377      50.321  12.359  27.548  1.00 45.98           H
ATOM   3479  N   GLY A 378      49.063  17.150  30.755  1.00 41.01           N
ATOM   3480  CA  GLY A 378      48.287  18.352  30.755  1.00 49.34           C
ATOM   3481  C   GLY A 378      49.101  19.481  31.365  1.00 41.37           C
ATOM   3482  O   GLY A 378      49.148  20.588  30.821  1.00 46.52           O
ATOM   3483  H   GLY A 378      48.705  16.354  31.263  1.00 49.24           H
ATOM   3484  HA2 GLY A 378      48.025  18.609  29.729  1.00 59.24           H
ATOM   3485  HA3 GLY A 378      47.370  18.194  31.331  1.00 59.24           H
ATOM   3486  N   ALA A 379      49.654  19.226  32.541  1.00 40.07           N
ATOM   3487  CA  ALA A 379      50.356  20.252  33.318  1.00 45.32           C
ATOM   3488  C   ALA A 379      51.636  20.681  32.606  1.00 42.41           C
ATOM   3489  O   ALA A 379      52.011  21.846  32.579  1.00 52.45           O
ATOM   3490  CB  ALA A 379      50.734  19.713  34.678  1.00 38.92           C
ATOM   3491  H   ALA A 379      49.591  18.291  32.920  1.00 48.12           H
ATOM   3492  HA  ALA A 379      49.707  21.114  33.449  1.00 54.42           H
ATOM   3493  HB1 ALA A 379      51.355  20.440  35.200  1.00 46.74           H
ATOM   3494  HB2 ALA A 379      49.835  19.516  35.255  1.00 46.74           H
ATOM   3495  HB3 ALA A 379      51.299  18.787  34.560  1.00 46.74           H
ATOM   3496  N   CYS A 380      52.340  19.711  32.070  1.00 44.35           N
ATOM   3497  CA  CYS A 380      53.674  19.933  31.514  1.00 47.99           C
ATOM   3498  C   CYS A 380      53.536  20.667  30.193  1.00 48.24           C
ATOM   3499  O   CYS A 380      54.280  21.587  29.869  1.00 47.55           O
ATOM   3500  CB  CYS A 380      54.424  18.594  31.547  1.00 52.11           C
ATOM   3501  SG  CYS A 380      55.997  18.788  30.710  1.00 83.24           S
ATOM   3502  H   CYS A 380      51.962  18.770  32.062  1.00 53.26           H
ATOM   3503  HA  CYS A 380      54.206  20.607  32.188  1.00 57.62           H
ATOM   3504  HB2 CYS A 380      54.603  18.277  32.586  1.00 62.57           H
ATOM   3505  HB3 CYS A 380      53.830  17.844  31.024  1.00 62.57           H
ATOM   3506  HG  CYS A 380      56.404  17.524  30.875  1.00 99.92           H
ATOM   3507  N   HIS A 381      52.431  20.384  29.526  1.00 46.68           N
ATOM   3508  CA  HIS A 381      52.023  21.130  28.377  1.00 46.41           C
ATOM   3509  C   HIS A 381      51.752  22.645  28.571  1.00 46.85           C
ATOM   3510  O   HIS A 381      51.992  23.404  27.657  1.00 47.92           O
ATOM   3511  CB  HIS A 381      50.797  20.433  27.761  1.00 42.70           C
ATOM   3512  CG  HIS A 381      50.292  21.217  26.632  1.00 39.57           C
ATOM   3513  ND1 HIS A 381      49.216  22.103  26.735  1.00 48.78           N1+
ATOM   3514  CD2 HIS A 381      50.748  21.258  25.323  1.00 42.87           C
ATOM   3515  CE1 HIS A 381      49.041  22.718  25.500  1.00 45.82           C
ATOM   3516  NE2 HIS A 381      49.964  22.186  24.646  1.00 42.51           N
ATOM   3517  H   HIS A 381      51.788  19.762  29.965  1.00 56.06           H
ATOM   3518  HA  HIS A 381      52.864  21.107  27.608  1.00 55.73           H
ATOM   3519  HB2 HIS A 381      50.020  20.263  28.529  1.00 51.27           H
ATOM   3520  HB3 HIS A 381      51.114  19.416  27.413  1.00 51.27           H
ATOM   3521  HD1 HIS A 381      48.679  22.304  27.582  1.00 58.57           H
ATOM   3522  HD2 HIS A 381      51.555  20.697  24.862  1.00 51.48           H
ATOM   3523  HE1 HIS A 381      48.306  23.496  25.262  1.00 55.02           H
ATOM   3524  HE2 HIS A 381      50.089  22.461  23.638  1.00 51.05           H
ATOM   3525  N   ALA A 382      51.251  23.052  29.737  1.00 50.88           N
ATOM   3526  CA  ALA A 382      51.153  24.466  30.067  1.00 52.41           C
ATOM   3527  C   ALA A 382      52.535  25.113  30.080  1.00 46.42           C
ATOM   3528  O   ALA A 382      52.661  26.239  29.631  1.00 52.31           O
ATOM   3529  CB  ALA A 382      50.394  24.672  31.385  1.00 45.13           C
ATOM   3530  H   ALA A 382      51.007  22.371  30.444  1.00 61.10           H
ATOM   3531  HA  ALA A 382      50.574  24.964  29.286  1.00 62.93           H
ATOM   3532  HB1 ALA A 382      50.210  25.726  31.571  1.00 54.19           H
ATOM   3533  HB2 ALA A 382      49.429  24.170  31.328  1.00 54.19           H
ATOM   3534  HB3 ALA A 382      50.970  24.291  32.227  1.00 54.19           H
ATOM   3535  N   SER A 383      53.574  24.427  30.534  1.00 46.97           N
ATOM   3536  CA  SER A 383      54.930  24.968  30.503  1.00 45.89           C
ATOM   3537  C   SER A 383      55.336  25.110  29.038  1.00 52.69           C
ATOM   3538  O   SER A 383      55.690  26.208  28.615  1.00 58.41           O
ATOM   3539  CB  SER A 383      55.989  24.094  31.202  1.00 49.90           C
ATOM   3540  OG  SER A 383      55.441  23.383  32.292  1.00 71.14           O
ATOM   3541  H   SER A 383      53.443  23.485  30.884  1.00 56.41           H
ATOM   3542  HA  SER A 383      54.923  25.942  30.984  1.00 55.10           H
ATOM   3543  HB2 SER A 383      56.425  23.375  30.509  1.00 59.92           H
ATOM   3544  HB3 SER A 383      56.791  24.742  31.559  1.00 59.92           H
ATOM   3545  HG  SER A 383      56.166  23.014  32.803  1.00 85.40           H
ATOM   3546  N   ARG A 384      55.309  24.010  28.268  1.00 47.92           N
ATOM   3547  CA  ARG A 384      55.605  24.057  26.845  1.00 51.52           C
ATOM   3548  C   ARG A 384      54.852  25.177  26.118  1.00 48.94           C
ATOM   3549  O   ARG A 384      55.439  25.830  25.270  1.00 51.48           O
ATOM   3550  CB  ARG A 384      55.245  22.769  26.153  1.00 45.37           C
ATOM   3551  CG  ARG A 384      55.980  21.576  26.759  1.00 54.70           C
ATOM   3552  CD  ARG A 384      57.482  21.744  26.769  1.00 51.02           C
ATOM   3553  NE  ARG A 384      58.026  22.047  25.445  1.00 55.99           N
ATOM   3554  CZ  ARG A 384      59.273  22.453  25.258  1.00 55.44           C
ATOM   3555  NH1 ARG A 384      60.006  22.840  26.293  1.00 65.57           N
ATOM   3556  NH2 ARG A 384      59.785  22.462  24.038  1.00 55.17           N1+
ATOM   3557  H   ARG A 384      55.029  23.129  28.677  1.00 57.54           H
ATOM   3558  HA  ARG A 384      56.674  24.244  26.736  1.00 61.86           H
ATOM   3559  HB2 ARG A 384      54.171  22.597  26.230  1.00 54.49           H
ATOM   3560  HB3 ARG A 384      55.498  22.857  25.099  1.00 54.49           H
ATOM   3561  HG2 ARG A 384      55.653  21.419  27.785  1.00 65.68           H
ATOM   3562  HG3 ARG A 384      55.714  20.683  26.205  1.00 65.68           H
ATOM   3563  HD2 ARG A 384      57.724  22.552  27.466  1.00 61.26           H
ATOM   3564  HD3 ARG A 384      57.951  20.828  27.130  1.00 61.26           H
ATOM   3565  HE  ARG A 384      57.495  21.764  24.634  1.00 67.23           H
ATOM   3566 HH11 ARG A 384      59.617  22.846  27.222  1.00 78.72           H
ATOM   3567 HH12 ARG A 384      60.956  23.165  26.137  1.00 78.72           H
ATOM   3568 HH21 ARG A 384      59.245  22.170  23.237  1.00 66.25           H
ATOM   3569 HH22 ARG A 384      60.743  22.762  23.897  1.00 66.25           H
ATOM   3570  N   PHE A 385      53.590  25.438  26.452  1.00 44.93           N
ATOM   3571  CA  PHE A 385      52.838  26.432  25.712  1.00 43.77           C
ATOM   3572  C   PHE A 385      53.433  27.797  25.954  1.00 49.37           C
ATOM   3573  O   PHE A 385      53.483  28.603  25.048  1.00 55.42           O
ATOM   3574  CB  PHE A 385      51.405  26.405  26.139  1.00 43.92           C
ATOM   3575  CG  PHE A 385      50.529  27.349  25.387  1.00 49.68           C
ATOM   3576  CD1 PHE A 385      50.070  27.026  24.098  1.00 45.06           C
ATOM   3577  CD2 PHE A 385      50.132  28.546  25.994  1.00 48.72           C
ATOM   3578  CE1 PHE A 385      49.208  27.907  23.412  1.00 50.01           C
ATOM   3579  CE2 PHE A 385      49.275  29.427  25.308  1.00 41.21           C
ATOM   3580  CZ  PHE A 385      48.797  29.097  24.038  1.00 46.83           C
ATOM   3581  H   PHE A 385      53.138  24.919  27.190  1.00 53.96           H
ATOM   3582  HA  PHE A 385      52.881  26.198  24.647  1.00 52.57           H
ATOM   3583  HB2 PHE A 385      51.023  25.397  25.976  1.00 52.74           H
ATOM   3584  HB3 PHE A 385      51.345  26.626  27.206  1.00 52.74           H
ATOM   3585  HD1 PHE A 385      50.373  26.104  23.633  1.00 54.11           H
ATOM   3586  HD2 PHE A 385      50.475  28.783  26.990  1.00 58.50           H
ATOM   3587  HE1 PHE A 385      48.822  27.653  22.438  1.00 60.05           H
ATOM   3588  HE2 PHE A 385      48.935  30.317  25.793  1.00 49.49           H
ATOM   3589  HZ  PHE A 385      48.069  29.725  23.563  1.00 56.24           H
ATOM   3590  N   LEU A 386      53.929  28.066  27.152  1.00 51.67           N
ATOM   3591  CA  LEU A 386      54.562  29.338  27.448  1.00 55.37           C
ATOM   3592  C   LEU A 386      55.852  29.496  26.660  1.00 47.09           C
ATOM   3593  O   LEU A 386      56.087  30.553  26.095  1.00 57.51           O
ATOM   3594  CB  LEU A 386      54.834  29.489  28.946  1.00 53.96           C
ATOM   3595  CG  LEU A 386      53.515  29.669  29.717  1.00 59.45           C
ATOM   3596  CD1 LEU A 386      53.842  29.499  31.195  1.00 57.54           C
ATOM   3597  CD2 LEU A 386      52.799  30.990  29.439  1.00 62.26           C
ATOM   3598  H   LEU A 386      53.930  27.345  27.859  1.00 62.04           H
ATOM   3599  HA  LEU A 386      53.882  30.130  27.132  1.00 66.48           H
ATOM   3600  HB2 LEU A 386      55.368  28.610  29.306  1.00 64.80           H
ATOM   3601  HB3 LEU A 386      55.478  30.347  29.128  1.00 64.80           H
ATOM   3602  HG  LEU A 386      52.815  28.883  29.435  1.00 71.37           H
ATOM   3603 HD11 LEU A 386      52.910  29.482  31.764  1.00 69.08           H
ATOM   3604 HD12 LEU A 386      54.379  28.565  31.360  1.00 69.08           H
ATOM   3605 HD13 LEU A 386      54.473  30.319  31.530  1.00 69.08           H
ATOM   3606 HD21 LEU A 386      51.918  31.065  30.080  1.00 74.75           H
ATOM   3607 HD22 LEU A 386      53.451  31.839  29.643  1.00 74.75           H
ATOM   3608 HD23 LEU A 386      52.449  31.031  28.407  1.00 74.75           H
ATOM   3609  N   HIS A 387      56.630  28.440  26.589  1.00 46.89           N
ATOM   3610  CA  HIS A 387      57.810  28.393  25.773  1.00 51.98           C
ATOM   3611  C   HIS A 387      57.467  28.602  24.301  1.00 62.09           C
ATOM   3612  O   HIS A 387      58.213  29.226  23.546  1.00 62.19           O
ATOM   3613  CB  HIS A 387      58.466  27.063  25.976  1.00 43.49           C
ATOM   3614  CG  HIS A 387      59.806  27.032  25.355  1.00 61.41           C
ATOM   3615  ND1 HIS A 387      60.851  27.884  25.716  1.00 69.99           N
ATOM   3616  CD2 HIS A 387      60.255  26.075  24.488  1.00 69.25           C
ATOM   3617  CE1 HIS A 387      61.907  27.427  25.008  1.00 73.45           C
ATOM   3618  NE2 HIS A 387      61.577  26.350  24.263  1.00 65.59           N
ATOM   3619  H   HIS A 387      56.332  27.587  27.039  1.00 56.31           H
ATOM   3620  HA  HIS A 387      58.485  29.182  26.106  1.00 62.42           H
ATOM   3621  HB2 HIS A 387      57.859  26.270  25.556  1.00 52.23           H
ATOM   3622  HB3 HIS A 387      58.588  26.882  27.043  1.00 52.23           H
ATOM   3623  HD2 HIS A 387      59.695  25.248  24.078  1.00 83.14           H
ATOM   3624  HE1 HIS A 387      62.851  27.951  24.911  1.00 88.18           H
ATOM   3625  HE2 HIS A 387      62.170  25.924  23.561  1.00 78.74           H
ATOM   3626  N   MET A 388      56.312  28.105  23.890  1.00 51.09           N
ATOM   3627  CA  MET A 388      55.990  28.174  22.485  1.00 54.54           C
ATOM   3628  C   MET A 388      55.706  29.656  22.154  1.00 52.55           C
ATOM   3629  O   MET A 388      56.070  30.138  21.112  1.00 61.18           O
ATOM   3630  CB  MET A 388      54.772  27.292  22.135  1.00 50.74           C
ATOM   3631  CG  MET A 388      55.091  25.802  21.980  1.00 53.13           C
ATOM   3632  SD  MET A 388      53.419  24.968  21.839  1.00 53.04           S
ATOM   3633  CE  MET A 388      53.646  23.546  22.911  1.00 58.37           C
ATOM   3634  H   MET A 388      55.707  27.669  24.543  1.00 61.35           H
ATOM   3635  HA  MET A 388      56.869  27.861  21.847  1.00 65.49           H
ATOM   3636  HB2 MET A 388      53.980  27.438  22.892  1.00 60.93           H
ATOM   3637  HB3 MET A 388      54.345  27.672  21.180  1.00 60.93           H
ATOM   3638  HG2 MET A 388      55.653  25.589  21.054  1.00 63.79           H
ATOM   3639  HG3 MET A 388      55.687  25.398  22.814  1.00 63.79           H
ATOM   3640  HE1 MET A 388      52.880  22.799  22.695  1.00 70.08           H
ATOM   3641  HE2 MET A 388      54.644  23.093  22.760  1.00 70.08           H
ATOM   3642  HE3 MET A 388      53.569  23.846  23.964  1.00 70.08           H
ATOM   3643  N   LYS A 389      55.008  30.339  23.072  1.00 55.79           N
ATOM   3644  CA  LYS A 389      54.584  31.744  22.936  1.00 65.51           C
ATOM   3645  C   LYS A 389      55.767  32.709  22.861  1.00 61.30           C
ATOM   3646  O   LYS A 389      55.648  33.745  22.231  1.00 62.93           O
ATOM   3647  CB  LYS A 389      53.699  32.177  24.102  1.00 62.22           C
ATOM   3648  CG  LYS A 389      52.214  31.922  23.793  1.00 66.11           C
ATOM   3649  CD  LYS A 389      51.343  32.336  24.992  1.00 70.32           C
ATOM   3650  CE  LYS A 389      51.444  33.830  25.308  1.00 83.41           C
ATOM   3651  NZ  LYS A 389      51.147  34.651  24.107  1.00 82.98           N1+
ATOM   3652  H   LYS A 389      54.787  29.870  23.939  1.00 66.99           H
ATOM   3653  HA  LYS A 389      54.029  31.865  22.005  1.00 78.64           H
ATOM   3654  HB2 LYS A 389      54.013  31.701  25.032  1.00 74.70           H
ATOM   3655  HB3 LYS A 389      53.810  33.254  24.222  1.00 74.70           H
ATOM   3656  HG2 LYS A 389      51.915  32.456  22.889  1.00 79.38           H
ATOM   3657  HG3 LYS A 389      52.062  30.857  23.616  1.00 79.38           H
ATOM   3658  HD2 LYS A 389      50.304  32.091  24.774  1.00 84.42           H
ATOM   3659  HD3 LYS A 389      51.648  31.777  25.880  1.00 84.42           H
ATOM   3660  HE2 LYS A 389      50.698  34.053  26.077  1.00100.13           H
ATOM   3661  HE3 LYS A 389      52.432  34.074  25.710  1.00100.13           H
ATOM   3662  HZ1 LYS A 389      51.367  35.622  24.278  1.00 99.61           H
ATOM   3663  HZ2 LYS A 389      51.669  34.308  23.310  1.00 99.61           H
ATOM   3664  HZ3 LYS A 389      50.152  34.569  23.917  1.00 99.61           H
ATOM   3665  N   VAL A 390      56.865  32.353  23.510  1.00 52.20           N
ATOM   3666  CA  VAL A 390      58.134  33.008  23.408  1.00 59.11           C
ATOM   3667  C   VAL A 390      58.776  32.745  22.073  1.00 61.40           C
ATOM   3668  O   VAL A 390      59.205  33.693  21.433  1.00 68.81           O
ATOM   3669  CB  VAL A 390      59.031  32.480  24.535  1.00 57.42           C
ATOM   3670  CG1 VAL A 390      60.525  32.712  24.272  1.00 65.02           C
ATOM   3671  CG2 VAL A 390      58.575  33.206  25.810  1.00 58.61           C
ATOM   3672  H   VAL A 390      56.854  31.483  24.023  1.00 62.68           H
ATOM   3673  HA  VAL A 390      57.982  34.082  23.516  1.00 70.97           H
ATOM   3674  HB  VAL A 390      58.882  31.411  24.656  1.00 68.94           H
ATOM   3675 HG11 VAL A 390      61.102  32.310  25.103  1.00 78.06           H
ATOM   3676 HG12 VAL A 390      60.876  32.209  23.374  1.00 78.06           H
ATOM   3677 HG13 VAL A 390      60.722  33.782  24.177  1.00 78.06           H
ATOM   3678 HG21 VAL A 390      59.169  32.846  26.649  1.00 70.37           H
ATOM   3679 HG22 VAL A 390      58.714  34.282  25.699  1.00 70.37           H
ATOM   3680 HG23 VAL A 390      57.521  33.007  26.014  1.00 70.37           H
ATOM   3681  N   GLU A 391      58.961  31.466  21.754  1.00 60.08           N
ATOM   3682  CA  GLU A 391      59.795  31.014  20.680  1.00 58.88           C
ATOM   3683  C   GLU A 391      59.166  31.206  19.309  1.00 52.09           C
ATOM   3684  O   GLU A 391      59.856  31.079  18.305  1.00 58.34           O
ATOM   3685  CB  GLU A 391      60.067  29.543  20.882  1.00 64.51           C
ATOM   3686  CG  GLU A 391      60.870  29.273  22.144  1.00 65.16           C
ATOM   3687  CD  GLU A 391      62.315  29.163  21.755  1.00 77.38           C
ATOM   3688  OE1 GLU A 391      63.054  30.103  22.109  1.00 85.52           O
ATOM   3689  OE2 GLU A 391      62.626  28.145  21.092  1.00 80.26           O1-
ATOM   3690  H   GLU A 391      58.638  30.760  22.400  1.00 72.13           H
ATOM   3691  HA  GLU A 391      60.743  31.548  20.730  1.00 70.69           H
ATOM   3692  HB2 GLU A 391      59.118  29.010  20.936  1.00 77.45           H
ATOM   3693  HB3 GLU A 391      60.601  29.164  20.011  1.00 77.45           H
ATOM   3694  HG2 GLU A 391      60.727  30.046  22.900  1.00 78.23           H
ATOM   3695  HG3 GLU A 391      60.540  28.304  22.515  1.00 78.23           H
ATOM   3696  N   CYS A 392      57.864  31.425  19.228  1.00 48.07           N
ATOM   3697  CA  CYS A 392      57.155  31.228  17.978  1.00 49.51           C
ATOM   3698  C   CYS A 392      56.371  32.490  17.733  1.00 52.88           C
ATOM   3699  O   CYS A 392      55.774  33.049  18.649  1.00 54.85           O
ATOM   3700  CB  CYS A 392      56.182  30.028  18.008  1.00 50.23           C
ATOM   3701  SG  CYS A 392      57.016  28.490  18.392  1.00 51.85           S
ATOM   3702  H   CYS A 392      57.326  31.574  20.069  1.00 57.72           H
ATOM   3703  HA  CYS A 392      57.853  31.037  17.171  1.00 59.45           H
ATOM   3704  HB2 CYS A 392      55.411  30.204  18.752  1.00 60.32           H
ATOM   3705  HB3 CYS A 392      55.700  29.932  17.035  1.00 60.32           H
ATOM   3706  HG  CYS A 392      55.916  27.730  18.302  1.00 62.26           H
ATOM   3707  N   PRO A 393      56.330  32.933  16.484  1.00 54.78           N
ATOM   3708  CA  PRO A 393      55.500  34.060  16.151  1.00 51.34           C
ATOM   3709  C   PRO A 393      54.043  33.850  16.563  1.00 55.03           C
ATOM   3710  O   PRO A 393      53.492  32.773  16.390  1.00 57.78           O
ATOM   3711  CB  PRO A 393      55.553  34.094  14.620  1.00 50.64           C
ATOM   3712  CG  PRO A 393      56.858  33.416  14.265  1.00 52.01           C
ATOM   3713  CD  PRO A 393      57.017  32.354  15.332  1.00 45.89           C
ATOM   3714  HA  PRO A 393      55.933  34.980  16.544  1.00 61.64           H
ATOM   3715  HB2 PRO A 393      54.751  33.459  14.233  1.00 60.80           H
ATOM   3716  HB3 PRO A 393      55.457  35.095  14.202  1.00 60.80           H
ATOM   3717  HG2 PRO A 393      56.789  32.941  13.289  1.00 62.46           H
ATOM   3718  HG3 PRO A 393      57.669  34.143  14.300  1.00 62.46           H
ATOM   3719  HD2 PRO A 393      56.526  31.438  15.017  1.00 55.11           H
ATOM   3720  HD3 PRO A 393      58.082  32.209  15.510  1.00 55.11           H
ATOM   3721  N   THR A 394      53.401  34.918  17.003  1.00 53.12           N
ATOM   3722  CA  THR A 394      52.028  34.926  17.418  1.00 53.04           C
ATOM   3723  C   THR A 394      51.093  34.480  16.321  1.00 53.44           C
ATOM   3724  O   THR A 394      50.036  33.927  16.624  1.00 55.29           O
ATOM   3725  CB  THR A 394      51.659  36.351  17.876  1.00 58.79           C
ATOM   3726  OG1 THR A 394      52.505  36.682  18.952  1.00 67.94           O
ATOM   3727  CG2 THR A 394      50.213  36.424  18.407  1.00 57.99           C
ATOM   3728  H   THR A 394      53.909  35.784  17.115  1.00 63.78           H
ATOM   3729  HA  THR A 394      51.952  34.246  18.268  1.00 63.69           H
ATOM   3730  HB  THR A 394      51.804  37.059  17.057  1.00 70.58           H
ATOM   3731  HG1 THR A 394      52.091  37.382  19.460  1.00 81.56           H
ATOM   3732 HG21 THR A 394      50.022  37.424  18.791  1.00 69.63           H
ATOM   3733 HG22 THR A 394      49.484  36.210  17.624  1.00 69.63           H
ATOM   3734 HG23 THR A 394      50.081  35.719  19.228  1.00 69.63           H
ATOM   3735  N   GLU A 395      51.392  34.855  15.077  1.00 57.36           N
ATOM   3736  CA  GLU A 395      50.494  34.648  13.939  1.00 54.47           C
ATOM   3737  C   GLU A 395      50.234  33.163  13.670  1.00 53.75           C
ATOM   3738  O   GLU A 395      49.273  32.825  12.971  1.00 56.99           O
ATOM   3739  CB  GLU A 395      51.077  35.278  12.662  1.00 62.99           C
ATOM   3740  CG  GLU A 395      51.142  36.814  12.695  1.00 60.94           C
ATOM   3741  CD  GLU A 395      52.345  37.451  13.375  1.00 60.41           C
ATOM   3742  OE1 GLU A 395      53.196  36.707  13.912  1.00 63.00           O
ATOM   3743  OE2 GLU A 395      52.388  38.703  13.369  1.00 76.92           O1-
ATOM   3744  H   GLU A 395      52.236  35.389  14.915  1.00 68.88           H
ATOM   3745  HA  GLU A 395      49.544  35.129  14.163  1.00 65.41           H
ATOM   3746  HB2 GLU A 395      52.076  34.877  12.480  1.00 75.62           H
ATOM   3747  HB3 GLU A 395      50.456  34.991  11.812  1.00 75.62           H
ATOM   3748  HG2 GLU A 395      51.129  37.178  11.667  1.00 73.17           H
ATOM   3749  HG3 GLU A 395      50.232  37.220  13.139  1.00 73.17           H
ATOM   3750  N   LEU A 396      51.135  32.287  14.157  1.00 53.76           N
ATOM   3751  CA  LEU A 396      50.990  30.863  13.993  1.00 54.80           C
ATOM   3752  C   LEU A 396      50.078  30.229  15.039  1.00 56.33           C
ATOM   3753  O   LEU A 396      49.826  29.038  14.911  1.00 56.56           O
ATOM   3754  CB  LEU A 396      52.369  30.242  14.035  1.00 51.58           C
ATOM   3755  CG  LEU A 396      53.257  30.647  12.863  1.00 52.08           C
ATOM   3756  CD1 LEU A 396      54.637  30.031  13.102  1.00 51.08           C
ATOM   3757  CD2 LEU A 396      52.654  30.136  11.545  1.00 59.53           C
ATOM   3758  H   LEU A 396      51.917  32.623  14.709  1.00 64.55           H
ATOM   3759  HA  LEU A 396      50.537  30.652  13.026  1.00 65.80           H
ATOM   3760  HB2 LEU A 396      52.848  30.546  14.964  1.00 61.93           H
ATOM   3761  HB3 LEU A 396      52.276  29.156  14.034  1.00 61.93           H
ATOM   3762  HG  LEU A 396      53.355  31.731  12.821  1.00 62.53           H
ATOM   3763 HD11 LEU A 396      55.335  30.382  12.348  1.00 61.33           H
ATOM   3764 HD12 LEU A 396      55.014  30.324  14.080  1.00 61.33           H
ATOM   3765 HD13 LEU A 396      54.571  28.944  13.048  1.00 61.33           H
ATOM   3766 HD21 LEU A 396      53.368  30.273  10.734  1.00 71.47           H
ATOM   3767 HD22 LEU A 396      52.411  29.073  11.631  1.00 71.47           H
ATOM   3768 HD23 LEU A 396      51.753  30.693  11.288  1.00 71.47           H
ATOM   3769  N   PHE A 397      49.612  30.978  16.047  1.00 47.05           N
ATOM   3770  CA  PHE A 397      48.705  30.506  17.064  1.00 49.92           C
ATOM   3771  C   PHE A 397      47.304  30.809  16.638  1.00 51.46           C
ATOM   3772  O   PHE A 397      46.928  31.964  16.720  1.00 52.20           O
ATOM   3773  CB  PHE A 397      48.933  31.206  18.407  1.00 49.21           C
ATOM   3774  CG  PHE A 397      50.185  30.803  19.097  1.00 47.32           C
ATOM   3775  CD1 PHE A 397      51.393  31.245  18.575  1.00 47.95           C
ATOM   3776  CD2 PHE A 397      50.147  30.017  20.254  1.00 47.79           C
ATOM   3777  CE1 PHE A 397      52.594  30.898  19.193  1.00 48.53           C
ATOM   3778  CE2 PHE A 397      51.354  29.700  20.887  1.00 51.60           C
ATOM   3779  CZ  PHE A 397      52.570  30.132  20.351  1.00 48.36           C
ATOM   3780  H   PHE A 397      49.862  31.955  16.083  1.00 56.50           H
ATOM   3781  HA  PHE A 397      48.831  29.436  17.218  1.00 59.95           H
ATOM   3782  HB2 PHE A 397      48.926  32.288  18.286  1.00 59.09           H
ATOM   3783  HB3 PHE A 397      48.108  30.935  19.049  1.00 59.09           H
ATOM   3784  HD1 PHE A 397      51.406  31.862  17.692  1.00 57.58           H
ATOM   3785  HD2 PHE A 397      49.208  29.692  20.677  1.00 57.38           H
ATOM   3786  HE1 PHE A 397      53.529  31.255  18.788  1.00 58.27           H
ATOM   3787  HE2 PHE A 397      51.348  29.129  21.804  1.00 61.95           H
ATOM   3788  HZ  PHE A 397      53.496  29.893  20.838  1.00 58.07           H
ATOM   3789  N   PRO A 398      46.492  29.800  16.298  1.00 57.73           N
ATOM   3790  CA  PRO A 398      45.091  30.032  16.096  1.00 45.89           C
ATOM   3791  C   PRO A 398      44.415  30.575  17.342  1.00 54.79           C
ATOM   3792  O   PRO A 398      44.851  30.336  18.470  1.00 54.00           O
ATOM   3793  CB  PRO A 398      44.509  28.658  15.771  1.00 48.64           C
ATOM   3794  CG  PRO A 398      45.673  27.909  15.187  1.00 47.38           C
ATOM   3795  CD  PRO A 398      46.850  28.432  16.003  1.00 45.92           C
ATOM   3796  HA  PRO A 398      44.966  30.656  15.215  1.00 55.10           H
ATOM   3797  HB2 PRO A 398      44.231  28.182  16.714  1.00 58.41           H
ATOM   3798  HB3 PRO A 398      43.655  28.692  15.098  1.00 58.41           H
ATOM   3799  HG2 PRO A 398      45.559  26.839  15.351  1.00 56.89           H
ATOM   3800  HG3 PRO A 398      45.786  28.143  14.130  1.00 56.89           H
ATOM   3801  HD2 PRO A 398      46.963  27.866  16.926  1.00 55.14           H
ATOM   3802  HD3 PRO A 398      47.707  28.372  15.351  1.00 55.14           H
ATOM   3803  N   PRO A 399      43.298  31.285  17.166  1.00 57.24           N
ATOM   3804  CA  PRO A 399      42.578  31.847  18.291  1.00 51.99           C
ATOM   3805  C   PRO A 399      42.045  30.814  19.303  1.00 56.10           C
ATOM   3806  O   PRO A 399      42.182  31.034  20.501  1.00 59.06           O
ATOM   3807  CB  PRO A 399      41.374  32.556  17.641  1.00 57.74           C
ATOM   3808  CG  PRO A 399      41.844  32.822  16.250  1.00 53.61           C
ATOM   3809  CD  PRO A 399      42.660  31.595  15.908  1.00 51.21           C
ATOM   3810  HA  PRO A 399      43.191  32.606  18.776  1.00 62.43           H
ATOM   3811  HB2 PRO A 399      40.534  31.859  17.572  1.00 69.33           H
ATOM   3812  HB3 PRO A 399      41.068  33.462  18.161  1.00 69.33           H
ATOM   3813  HG2 PRO A 399      40.997  32.899  15.569  1.00 64.37           H
ATOM   3814  HG3 PRO A 399      42.459  33.725  16.244  1.00 64.37           H
ATOM   3815  HD2 PRO A 399      42.016  30.768  15.602  1.00 61.49           H
ATOM   3816  HD3 PRO A 399      43.366  31.874  15.130  1.00 61.49           H
ATOM   3817  N   LEU A 400      41.458  29.695  18.850  1.00 47.52           N
ATOM   3818  CA  LEU A 400      40.946  28.714  19.787  1.00 48.86           C
ATOM   3819  C   LEU A 400      42.073  28.143  20.660  1.00 51.61           C
ATOM   3820  O   LEU A 400      41.932  27.989  21.875  1.00 45.76           O
ATOM   3821  CB  LEU A 400      40.301  27.608  19.001  1.00 47.14           C
ATOM   3822  CG  LEU A 400      39.430  26.693  19.870  1.00 51.00           C
ATOM   3823  CD1 LEU A 400      38.311  27.409  20.607  1.00 52.80           C
ATOM   3824  CD2 LEU A 400      38.810  25.664  18.919  1.00 51.67           C
ATOM   3825  H   LEU A 400      41.389  29.511  17.857  1.00 57.07           H
ATOM   3826  HA  LEU A 400      40.211  29.211  20.421  1.00 58.67           H
ATOM   3827  HB2 LEU A 400      39.687  28.053  18.221  1.00 56.61           H
ATOM   3828  HB3 LEU A 400      41.074  27.008  18.512  1.00 56.61           H
ATOM   3829  HG  LEU A 400      40.079  26.206  20.594  1.00 61.24           H
ATOM   3830 HD11 LEU A 400      37.615  26.683  21.022  1.00 63.40           H
ATOM   3831 HD12 LEU A 400      38.729  27.990  21.431  1.00 63.40           H
ATOM   3832 HD13 LEU A 400      37.775  28.075  19.932  1.00 63.40           H
ATOM   3833 HD21 LEU A 400      38.132  25.008  19.460  1.00 62.04           H
ATOM   3834 HD22 LEU A 400      38.254  26.167  18.130  1.00 62.04           H
ATOM   3835 HD23 LEU A 400      39.609  25.062  18.476  1.00 62.04           H
ATOM   3836  N   PHE A 401      43.206  27.908  20.009  1.00 46.55           N
ATOM   3837  CA  PHE A 401      44.387  27.376  20.659  1.00 49.38           C
ATOM   3838  C   PHE A 401      44.848  28.278  21.781  1.00 45.00           C
ATOM   3839  O   PHE A 401      45.211  27.819  22.844  1.00 51.88           O
ATOM   3840  CB  PHE A 401      45.517  27.209  19.635  1.00 43.70           C
ATOM   3841  CG  PHE A 401      46.762  26.598  20.177  1.00 46.72           C
ATOM   3842  CD1 PHE A 401      46.742  25.420  20.928  1.00 46.96           C
ATOM   3843  CD2 PHE A 401      47.990  27.129  19.779  1.00 49.79           C
ATOM   3844  CE1 PHE A 401      47.932  24.787  21.281  1.00 44.41           C
ATOM   3845  CE2 PHE A 401      49.168  26.456  20.091  1.00 48.13           C
ATOM   3846  CZ  PHE A 401      49.148  25.291  20.858  1.00 46.75           C
ATOM   3847  H   PHE A 401      43.261  28.205  19.064  1.00 55.89           H
ATOM   3848  HA  PHE A 401      44.157  26.368  21.119  1.00 59.30           H
ATOM   3849  HB2 PHE A 401      45.148  26.581  18.790  1.00 52.47           H
ATOM   3850  HB3 PHE A 401      45.752  28.185  19.170  1.00 52.47           H
ATOM   3851  HD1 PHE A 401      45.787  24.994  21.225  1.00 56.39           H
ATOM   3852  HD2 PHE A 401      48.020  28.059  19.211  1.00 59.79           H
ATOM   3853  HE1 PHE A 401      47.908  23.865  21.857  1.00 53.33           H
ATOM   3854  HE2 PHE A 401      50.123  26.850  19.738  1.00 57.79           H
ATOM   3855  HZ  PHE A 401      50.076  24.786  21.112  1.00 56.13           H
ATOM   3856  N   LEU A 402      44.752  29.581  21.527  1.00 51.83           N
ATOM   3857  CA  LEU A 402      45.153  30.585  22.506  1.00 49.35           C
ATOM   3858  C   LEU A 402      44.161  30.665  23.638  1.00 48.94           C
ATOM   3859  O   LEU A 402      44.567  30.677  24.788  1.00 53.61           O
ATOM   3860  CB  LEU A 402      45.289  31.971  21.888  1.00 52.83           C
ATOM   3861  CG  LEU A 402      46.497  32.155  20.969  1.00 57.02           C
ATOM   3862  CD1 LEU A 402      46.303  33.376  20.054  1.00 52.97           C
ATOM   3863  CD2 LEU A 402      47.822  32.306  21.731  1.00 47.20           C
ATOM   3864  H   LEU A 402      44.365  29.894  20.648  1.00 62.23           H
ATOM   3865  HA  LEU A 402      46.113  30.288  22.920  1.00 59.25           H
ATOM   3866  HB2 LEU A 402      44.387  32.149  21.301  1.00 63.43           H
ATOM   3867  HB3 LEU A 402      45.330  32.721  22.677  1.00 63.43           H
ATOM   3868  HG  LEU A 402      46.548  31.263  20.355  1.00 68.46           H
ATOM   3869 HD11 LEU A 402      47.144  33.467  19.368  1.00 63.60           H
ATOM   3870 HD12 LEU A 402      45.398  33.245  19.463  1.00 63.60           H
ATOM   3871 HD13 LEU A 402      46.230  34.283  20.653  1.00 63.60           H
ATOM   3872 HD21 LEU A 402      48.631  32.449  21.018  1.00 56.67           H
ATOM   3873 HD22 LEU A 402      47.767  33.168  22.394  1.00 56.67           H
ATOM   3874 HD23 LEU A 402      48.052  31.424  22.313  1.00 56.67           H
ATOM   3875  N   GLU A 403      42.870  30.731  23.332  1.00 54.58           N
ATOM   3876  CA  GLU A 403      41.843  30.834  24.349  1.00 51.16           C
ATOM   3877  C   GLU A 403      41.917  29.671  25.349  1.00 57.34           C
ATOM   3878  O   GLU A 403      41.895  29.892  26.565  1.00 60.32           O
ATOM   3879  CB  GLU A 403      40.487  30.835  23.694  1.00 59.29           C
ATOM   3880  CG  GLU A 403      40.106  32.200  23.107  1.00 64.44           C
ATOM   3881  CD  GLU A 403      38.685  32.200  22.534  1.00 67.54           C
ATOM   3882  OE1 GLU A 403      38.424  33.054  21.656  1.00 73.42           O
ATOM   3883  OE2 GLU A 403      37.885  31.330  22.950  1.00 64.42           O1-
ATOM   3884  H   GLU A 403      42.589  30.704  22.364  1.00 65.54           H
ATOM   3885  HA  GLU A 403      41.976  31.774  24.879  1.00 61.43           H
ATOM   3886  HB2 GLU A 403      40.459  30.079  22.907  1.00 71.19           H
ATOM   3887  HB3 GLU A 403      39.752  30.574  24.457  1.00 71.19           H
ATOM   3888  HG2 GLU A 403      40.133  32.950  23.899  1.00 77.36           H
ATOM   3889  HG3 GLU A 403      40.818  32.518  22.346  1.00 77.36           H
ATOM   3890  N   VAL A 404      42.065  28.446  24.815  1.00 49.42           N
ATOM   3891  CA  VAL A 404      42.205  27.236  25.594  1.00 51.32           C
ATOM   3892  C   VAL A 404      43.461  27.177  26.465  1.00 49.78           C
ATOM   3893  O   VAL A 404      43.379  26.600  27.538  1.00 55.34           O
ATOM   3894  CB  VAL A 404      42.101  26.041  24.654  1.00 55.60           C
ATOM   3895  CG1 VAL A 404      42.406  24.703  25.313  1.00 60.37           C
ATOM   3896  CG2 VAL A 404      40.666  25.951  24.188  1.00 53.40           C
ATOM   3897  H   VAL A 404      42.102  28.361  23.808  1.00 59.34           H
ATOM   3898  HA  VAL A 404      41.354  27.196  26.273  1.00 61.63           H
ATOM   3899  HB  VAL A 404      42.774  26.174  23.804  1.00 66.76           H
ATOM   3900 HG11 VAL A 404      42.278  23.900  24.587  1.00 72.48           H
ATOM   3901 HG12 VAL A 404      43.439  24.692  25.655  1.00 72.48           H
ATOM   3902 HG13 VAL A 404      41.741  24.536  26.163  1.00 72.48           H
ATOM   3903 HG21 VAL A 404      40.561  25.095  23.531  1.00 64.12           H
ATOM   3904 HG22 VAL A 404      40.009  25.837  25.049  1.00 64.12           H
ATOM   3905 HG23 VAL A 404      40.378  26.851  23.646  1.00 64.12           H
ATOM   3906  N   PHE A 405      44.600  27.717  26.056  1.00 52.56           N
ATOM   3907  CA  PHE A 405      45.856  27.443  26.762  1.00 54.52           C
ATOM   3908  C   PHE A 405      46.454  28.633  27.475  1.00 53.31           C
ATOM   3909  O   PHE A 405      47.322  28.434  28.317  1.00 59.30           O
ATOM   3910  CB  PHE A 405      46.846  26.676  25.850  1.00 43.84           C
ATOM   3911  CG  PHE A 405      46.330  25.284  25.521  1.00 47.99           C
ATOM   3912  CD1 PHE A 405      46.048  24.927  24.197  1.00 42.69           C
ATOM   3913  CD2 PHE A 405      46.079  24.348  26.549  1.00 42.86           C
ATOM   3914  CE1 PHE A 405      45.608  23.625  23.888  1.00 44.30           C
ATOM   3915  CE2 PHE A 405      45.566  23.076  26.255  1.00 46.11           C
ATOM   3916  CZ  PHE A 405      45.358  22.694  24.916  1.00 42.00           C
ATOM   3917  H   PHE A 405      44.635  28.213  25.177  1.00 63.11           H
ATOM   3918  HA  PHE A 405      45.650  26.770  27.586  1.00 65.46           H
ATOM   3919  HB2 PHE A 405      47.006  27.238  24.935  1.00 52.65           H
ATOM   3920  HB3 PHE A 405      47.805  26.582  26.352  1.00 52.65           H
ATOM   3921  HD1 PHE A 405      46.207  25.647  23.420  1.00 51.26           H
ATOM   3922  HD2 PHE A 405      46.252  24.614  27.580  1.00 51.47           H
ATOM   3923  HE1 PHE A 405      45.429  23.344  22.860  1.00 53.19           H
ATOM   3924  HE2 PHE A 405      45.354  22.388  27.054  1.00 55.37           H
ATOM   3925  HZ  PHE A 405      44.985  21.705  24.686  1.00 50.44           H
ATOM   3926  N   GLU A 406      45.988  29.836  27.187  1.00 62.96           N
ATOM   3927  CA  GLU A 406      46.381  31.032  27.941  1.00 79.18           C
ATOM   3928  C   GLU A 406      45.646  31.238  29.270  1.00 84.11           C
ATOM   3929  O   GLU A 406      44.718  30.507  29.618  1.00 82.64           O
ATOM   3930  CB  GLU A 406      46.205  32.275  27.058  1.00 75.33           C
ATOM   3931  CG  GLU A 406      47.545  32.883  26.608  1.00 83.37           C
ATOM   3932  CD  GLU A 406      47.450  33.726  25.325  1.00 81.96           C
ATOM   3933  OE1 GLU A 406      48.525  34.248  24.956  1.00 84.43           O
ATOM   3934  OE2 GLU A 406      46.342  33.870  24.753  1.00 79.03           O1-
ATOM   3935  H   GLU A 406      45.255  29.935  26.497  1.00 75.59           H
ATOM   3936  HA  GLU A 406      47.441  30.945  28.187  1.00 95.06           H
ATOM   3937  HB2 GLU A 406      45.623  32.041  26.192  1.00 90.43           H
ATOM   3938  HB3 GLU A 406      45.635  33.043  27.578  1.00 90.43           H
ATOM   3939  HG2 GLU A 406      47.939  33.516  27.405  1.00100.08           H
ATOM   3940  HG3 GLU A 406      48.327  32.145  26.480  1.00100.08           H
ATOM   3941  N   ASP A 407      46.092  32.283  29.992  1.00 99.17           N
ATOM   3942  CA  ASP A 407      45.579  32.768  31.287  1.00101.62           C
ATOM   3943  C   ASP A 407      46.022  31.777  32.377  1.00 97.92           C
ATOM   3944  O   ASP A 407      45.242  31.338  33.230  1.00 99.60           O
ATOM   3945  CB  ASP A 407      44.055  33.058  31.296  1.00100.16           C
ATOM   3946  CG  ASP A 407      43.572  33.904  30.103  1.00105.64           C
ATOM   3947  OD1 ASP A 407      43.630  35.149  30.244  1.00103.58           O
ATOM   3948  OD2 ASP A 407      43.106  33.297  29.101  1.00104.17           O1-
ATOM   3949  H   ASP A 407      46.834  32.835  29.587  1.00119.04           H
ATOM   3950  HA  ASP A 407      46.083  33.716  31.487  1.00121.98           H
ATOM   3951  HB2 ASP A 407      43.525  32.105  31.303  1.00120.23           H
ATOM   3952  HB3 ASP A 407      43.853  33.610  32.214  1.00120.23           H
ATOM   3953  N   GLN A 408      47.307  31.405  32.313  1.00100.76           N
ATOM   3954  CA  GLN A 408      47.930  30.373  33.150  1.00109.35           C
ATOM   3955  C   GLN A 408      49.485  30.532  33.114  1.00106.08           C
ATOM   3956  O   GLN A 408      50.200  29.499  33.168  1.00104.23           O
ATOM   3957  CB  GLN A 408      47.522  28.955  32.677  1.00106.82           C
ATOM   3958  CG  GLN A 408      46.031  28.665  32.404  1.00102.41           C
ATOM   3959  CD  GLN A 408      45.785  27.378  31.622  1.00101.14           C
ATOM   3960  OE1 GLN A 408      44.769  27.270  30.935  1.00 93.61           O
ATOM   3961  NE2 GLN A 408      46.694  26.400  31.728  1.00106.15           N
ATOM   3962  H   GLN A 408      47.885  31.811  31.591  1.00120.95           H
ATOM   3963  HA  GLN A 408      47.590  30.515  34.179  1.00131.25           H
ATOM   3964  HB2 GLN A 408      47.862  28.250  33.437  1.00128.22           H
ATOM   3965  HB3 GLN A 408      48.074  28.746  31.758  1.00128.22           H
ATOM   3966  HG2 GLN A 408      45.568  29.428  31.793  1.00122.93           H
ATOM   3967  HG3 GLN A 408      45.476  28.634  33.342  1.00122.93           H
ATOM   3968 HE21 GLN A 408      46.580  25.557  31.186  1.00127.42           H
ATOM   3969 HE22 GLN A 408      47.523  26.545  32.286  1.00127.42           H
ATOM   3970  HC  GLN A 408      49.942  31.699  33.020  1.00127.34           H
TER
HETATM 3971  O1  SO4 A 500      42.015  -6.273  39.083  1.00 72.38           O1-
HETATM 3972  O2  SO4 A 500      40.827  -5.982  41.088  1.00 79.69           O1-
HETATM 3973  O3  SO4 A 500      42.277  -7.853  40.743  1.00 84.36           O1-
HETATM 3974  O4  SO4 A 500      43.103  -5.716  41.157  1.00 72.51           O1-
HETATM 3975  S   SO4 A 500      42.053  -6.450  40.512  1.00 78.03           S2+
HETATM 3976  C01 IH5 A 600      45.825  15.794  19.176  1.00 49.79           C
HETATM 3977  C03 IH5 A 600      46.094  16.828  18.276  1.00 51.69           C
HETATM 3978  C05 IH5 A 600      47.350  17.434  18.312  1.00 48.49           C
HETATM 3979  C07 IH5 A 600      48.316  17.046  19.250  1.00 45.73           C
HETATM 3980  C09 IH5 A 600      48.031  16.008  20.139  1.00 41.41           C
HETATM 3981  C10 IH5 A 600      49.160  20.328  21.875  1.00 45.20           C
HETATM 3982  C11 IH5 A 600      46.781  15.400  20.118  1.00 42.88           C
HETATM 3983  C12 IH5 A 600      48.889  19.137  21.187  1.00 43.27           C
HETATM 3984  C13 IH5 A 600      44.425  15.288  19.344  1.00 62.47           C
HETATM 3985  C14 IH5 A 600      51.769  22.062  19.702  1.00 46.41           C
HETATM 3986  C15 IH5 A 600      43.811  14.573  18.206  1.00 64.88           C
HETATM 3987  C16 IH5 A 600      51.049  23.032  18.742  1.00 42.19           C
HETATM 3988  C18 IH5 A 600      52.997  21.423  19.059  1.00 41.38           C
HETATM 3989  C2  IH5 A 600      49.567  18.920  19.982  1.00 48.73           C
HETATM 3990  C4  IH5 A 600      50.434  19.878  19.419  1.00 44.30           C
HETATM 3991  C6  IH5 A 600      50.763  21.018  20.140  1.00 44.61           C
HETATM 3992  C8  IH5 A 600      50.068  21.240  21.340  1.00 39.75           C
HETATM 3993  O1  IH5 A 600      50.259  22.436  22.015  1.00 42.03           O
HETATM 3994  O2  IH5 A 600      49.551  17.684  19.286  1.00 45.63           O
HETATM 3995  O3  IH5 A 600      44.572  13.540  17.783  1.00 63.23           O
HETATM 3996  O4  IH5 A 600      42.674  14.843  17.825  1.00 67.73           O
HETATM 3997 CL5  IH5 A 600      47.756  18.678  17.254  1.00 53.76          Cl
HETATM 3998 CL6  IH5 A 600      49.188  15.590  21.303  1.00 45.17          Cl
HETATM 3999  H03 IH5 A 600      45.344  17.174  17.567  1.00 62.06           H
HETATM 4000  H10 IH5 A 600      48.660  20.525  22.820  1.00 54.28           H
HETATM 4001  H11 IH5 A 600      46.548  14.608  20.848  1.00 51.49           H
HETATM 4002  H12 IH5 A 600      48.212  18.407  21.621  1.00 51.97           H
HETATM 4003  H14 IH5 A 600      52.109  22.637  20.606  1.00 55.73           H
HETATM 4004  H4  IH5 A 600      50.888  19.687  18.442  1.00 53.19           H
HETATM 4005  HO1 IH5 A 600      50.947  23.025  21.544  1.00 50.47           H
HETATM 4006  HO3 IH5 A 600      44.110  12.878  17.147  1.00 75.91           H
HETATM 4007 H131 IH5 A 600      44.392  14.571  20.232  1.00 75.01           H
HETATM 4008 H132 IH5 A 600      43.765  16.147  19.632  1.00 75.01           H
HETATM 4009 H161 IH5 A 600      50.674  22.502  17.853  1.00 50.66           H
HETATM 4010 H162 IH5 A 600      51.744  23.798  18.361  1.00 50.66           H
HETATM 4011 H163 IH5 A 600      50.210  23.551  19.218  1.00 50.66           H
HETATM 4012 H181 IH5 A 600      52.758  20.908  18.120  1.00 49.69           H
HETATM 4013 H182 IH5 A 600      53.461  20.678  19.718  1.00 49.69           H
HETATM 4014 H183 IH5 A 600      53.755  22.185  18.796  1.00 49.69           H
HETATM 4015  O   HOH A 701      40.367  -5.144  37.075  1.00 59.97           O
HETATM 4016  H1  HOH A 701      40.967  -5.468  37.755  1.00 72.00           H
HETATM 4017  H2  HOH A 701      39.520  -5.091  37.520  1.00 72.00           H
HETATM 4018  O   HOH A 702      65.261  13.238  21.013  1.00 65.57           O
HETATM 4019  H1  HOH A 702      66.202  13.124  21.149  1.00 78.73           H
HETATM 4020  H2  HOH A 702      65.200  13.679  20.161  1.00 78.73           H
HETATM 4021  O   HOH A 703      71.151  29.042  23.500  1.00 79.54           O
HETATM 4022  H1  HOH A 703      70.226  29.234  23.344  1.00 95.49           H
HETATM 4023  H2  HOH A 703      71.394  28.439  22.795  1.00 95.49           H
HETATM 4024  O   HOH A 704      49.458  20.164   8.915  1.00 60.96           O
HETATM 4025  H1  HOH A 704      50.277  20.212   8.409  1.00 73.19           H
HETATM 4026  H2  HOH A 704      49.748  19.934   9.800  1.00 73.19           H
HETATM 4027  O   HOH A 705      40.394  20.083  35.428  1.00 60.63           O
HETATM 4028  H1  HOH A 705      39.552  19.851  35.031  1.00 72.80           H
HETATM 4029  H2  HOH A 705      41.032  19.551  34.953  1.00 72.80           H
HETATM 4030  O   HOH A 706      45.542  20.798  32.363  1.00 60.60           O
HETATM 4031  H1  HOH A 706      45.795  19.960  32.754  1.00 72.76           H
HETATM 4032  H2  HOH A 706      44.698  20.611  31.947  1.00 72.76           H
HETATM 4033  O   HOH A 707      58.930   6.774  22.087  1.00 64.16           O
HETATM 4034  H1  HOH A 707      59.429   7.468  22.521  1.00 77.03           H
HETATM 4035  H2  HOH A 707      58.993   6.978  21.150  1.00 77.03           H
HETATM 4036  O   HOH A 708      48.053   2.663  22.326  1.00 68.06           O
HETATM 4037  H1  HOH A 708      47.989   3.604  22.157  1.00 81.71           H
HETATM 4038  H2  HOH A 708      48.947   2.543  22.659  1.00 81.71           H
HETATM 4039  O   HOH A 709      44.630   0.608  24.138  1.00 54.63           O
HETATM 4040  H1  HOH A 709      45.516   0.476  24.484  1.00 65.59           H
HETATM 4041  H2  HOH A 709      44.768   0.765  23.198  1.00 65.59           H
HETATM 4042  O   HOH A 710      44.501   1.181  21.549  1.00 64.53           O
HETATM 4043  H1  HOH A 710      43.555   1.095  21.683  1.00 77.48           H
HETATM 4044  H2  HOH A 710      44.594   1.895  20.920  1.00 77.48           H
HETATM 4045  O   HOH A 711      40.338  11.139  38.727  1.00 65.21           O
HETATM 4046  H1  HOH A 711      40.662  10.332  39.127  1.00 78.29           H
HETATM 4047  H2  HOH A 711      39.395  11.124  38.897  1.00 78.29           H
HETATM 4048  O   HOH A 712      38.324  19.302  33.508  1.00 55.80           O
HETATM 4049  H1  HOH A 712      37.472  18.859  33.526  1.00 67.00           H
HETATM 4050  H2  HOH A 712      38.300  19.831  32.709  1.00 67.00           H
HETATM 4051  O   HOH A 713      40.261  -2.800  41.330  1.00 62.29           O
HETATM 4052  H1  HOH A 713      39.310  -2.678  41.326  1.00 74.79           H
HETATM 4053  H2  HOH A 713      40.382  -3.754  41.304  1.00 74.79           H
HETATM 4054  O   HOH A 714      42.883  -8.397  27.619  1.00 68.33           O
HETATM 4055  H1  HOH A 714      43.299  -8.820  26.867  1.00 82.03           H
HETATM 4056  H2  HOH A 714      43.604  -8.208  28.217  1.00 82.03           H
HETATM 4057  O   HOH A 715      48.291  -9.811  46.398  1.00 71.63           O
HETATM 4058  H1  HOH A 715      48.374  -9.103  47.036  1.00 85.99           H
HETATM 4059  H2  HOH A 715      48.470 -10.606  46.903  1.00 85.99           H
HETATM 4060  O   HOH A 716      47.202   8.280  41.216  1.00 66.93           O
HETATM 4061  H1  HOH A 716      47.442   7.454  40.794  1.00 80.36           H
HETATM 4062  H2  HOH A 716      46.508   8.641  40.664  1.00 80.36           H
HETATM 4063  O   HOH A 717      50.395  27.572  30.023  1.00 60.35           O
HETATM 4064  H1  HOH A 717      51.331  27.369  29.973  1.00 72.46           H
HETATM 4065  H2  HOH A 717      50.355  28.391  30.518  1.00 72.46           H
HETATM 4066  O   HOH A 718      60.080  21.744  21.297  1.00 54.27           O
HETATM 4067  H1  HOH A 718      60.048  20.930  20.791  1.00 65.17           H
HETATM 4068  H2  HOH A 718      60.964  22.090  21.138  1.00 65.17           H
HETATM 4069  O   HOH A 719      53.800  34.482  20.441  1.00 63.34           O
HETATM 4070  H1  HOH A 719      54.213  34.275  19.600  1.00 76.05           H
HETATM 4071  H2  HOH A 719      54.483  34.284  21.088  1.00 76.05           H
HETATM 4072  O   HOH A 720      47.846  28.854  12.420  1.00 66.98           O
HETATM 4073  H1  HOH A 720      48.336  28.264  12.995  1.00 80.41           H
HETATM 4074  H2  HOH A 720      47.907  29.711  12.848  1.00 80.41           H
HETATM 4075  O   HOH A 721      53.510   9.326  30.024  1.00 53.22           O
HETATM 4076  H1  HOH A 721      53.796   9.373  29.110  1.00 63.90           H
HETATM 4077  H2  HOH A 721      53.494  10.241  30.310  1.00 63.90           H
HETATM 4078  O   HOH A 722      60.986  19.536  26.950  1.00 54.49           O
HETATM 4079  H1  HOH A 722      61.437  20.207  26.432  1.00 65.43           H
HETATM 4080  H2  HOH A 722      61.346  19.645  27.831  1.00 65.43           H
HETATM 4081  O   HOH A 723      44.590  21.131  29.023  1.00 43.77           O
HETATM 4082  H1  HOH A 723      44.081  21.811  29.470  1.00 52.56           H
HETATM 4083  H2  HOH A 723      44.517  20.369  29.610  1.00 52.56           H
HETATM 4084  O   HOH A 724      47.506  22.059  29.047  1.00 47.14           O
HETATM 4085  H1  HOH A 724      47.941  21.603  29.771  1.00 56.61           H
HETATM 4086  H2  HOH A 724      46.624  22.238  29.385  1.00 56.61           H
HETATM 4087  O   HOH A 725      40.420  15.531  19.471  1.00 54.25           O
HETATM 4088  H1  HOH A 725      41.304  15.409  19.091  1.00 65.14           H
HETATM 4089  H2  HOH A 725      40.302  16.497  19.615  1.00 65.14           H
HETATM 4090  O   HOH A 726      52.881  11.451  31.588  1.00 48.66           O
HETATM 4091  H1  HOH A 726      52.987  10.571  31.954  1.00 58.43           H
HETATM 4092  H2  HOH A 726      51.968  11.682  31.773  1.00 58.43           H
HETATM 4093  O   HOH A 727      61.407  21.399   9.895  1.00 63.82           O
HETATM 4094  H1  HOH A 727      61.298  21.980  10.652  1.00 76.62           H
HETATM 4095  H2  HOH A 727      60.997  21.869   9.161  1.00 76.62           H
HETATM 4096  O   HOH A 728      43.553  10.661  16.817  1.00 68.19           O
HETATM 4097  H1  HOH A 728      42.953  10.042  17.230  1.00 81.86           H
HETATM 4098  H2  HOH A 728      44.436  10.290  16.930  1.00 81.86           H
TER
END
