# Supplementary material for: High-throughput quantum-mechanics/molecular-mechanics (ONIOM) macromolecular crystallographic refinement with PHENIX/DivCon: the impact of mixed Hamiltonian methods on ligand and protein structure
Source: Acta Crystallogr D Struct Biol. 2018 Oct 29;74(Pt 11):1063–77. doi: 10.1107/S2059798318012913 (PMC6213575; doi:10.1107/S2059798318012913)
Supplement: Supplementary file 2 [file d-74-01063-sup2.gz › results_ONIOM/1NAV-H.cif]

# Generated by MOE 2016.08 on 2017-01-11 07:16.16
# Structure optimized with MOE using MMFF94x forcefield to determine
# ideal geometry (Gas Phase with Electrostatics disabled).
data_comp_list
_chem_comp.id	IH5
_chem_comp.three_letter_code	IH5
_chem_comp.name	1NAV.A
_chem_comp.group	non-polymer
_chem_comp.number_atoms_all	39
_chem_comp.number_atoms_nh	23
_chem_comp.desc_level	?
#
data_comp_IH5
#
loop_
_chem_comp_atom.comp_id
_chem_comp_atom.atom_id
_chem_comp_atom.type_symbol
_chem_comp_atom.type_energy
_chem_comp_atom.partial_charge
_chem_comp_atom.x
_chem_comp_atom.y
_chem_comp_atom.z
IH5	O3	O	OH1	-0.65	44.6210	13.4550	17.6070	
IH5	HO3	H	HOH1	0.5	44.2289	13.0162	16.8485	
IH5	C15	C	C	0.659	43.8740	14.4540	18.1410	
IH5	O4	O	O	-0.57	42.7640	14.8300	17.7390	
IH5	C13	C	CH2	0.0445000000000001	44.4900	15.0760	19.3010	
IH5	H131	H	HCH2	0.0800000000000001	44.6282	14.2835	20.0365	
IH5	H132	H	HCH2	0.0800000000000001	43.7691	15.8009	19.6791	
IH5	C01	C	CR6	-0.1435	45.7960	15.7930	19.2060	
IH5	C11	C	CR16	-0.15	46.7550	15.4270	20.1980	
IH5	H11	H	HCR6	0.15	46.5085	14.6742	20.9321	
IH5	C09	C	CR6	0.177	48.0330	16.0490	20.2240	
IH5	C07	C	CR6	0.0825000000000001	48.3870	17.0690	19.2560	
IH5	O2	O	O2	-0.165	49.5690	17.7330	19.2050	
IH5	C2	C	CR6	0.0825000000000001	49.7420	18.9740	19.9740	
IH5	C12	C	CR16	-0.15	49.0350	19.2610	21.2370	
IH5	H12	H	HCR6	0.15	48.3377	18.5423	21.6416	
IH5	C10	C	CR16	-0.15	49.2750	20.4960	21.9270	
IH5	H10	H	HCR6	0.15	48.7486	20.7001	22.8477	
IH5	C8	C	CR6	0.0825000000000001	50.2030	21.4660	21.4150	
IH5	O1	O	OH1	-0.5325	50.4060	22.6440	22.1190	
IH5	HO1	H	HOH1	0.45	51.0336	23.2516	21.7208	
IH5	C6	C	CR6	-0.1435	50.9200	21.2220	20.1640	
IH5	C4	C	CR16	-0.15	50.6760	19.9660	19.4610	
IH5	H4	H	HCR6	0.15	51.2010	19.7680	18.5382	
IH5	C14	C	CH1	0.0635000000000001	51.9350	22.2960	19.6090	
IH5	H14	H	HCH1	0.0800000000000001	52.2862	22.9054	20.4417	
IH5	C16	C	CH3	-0.24	51.1840	23.1260	18.5450	
IH5	H161	H	HCH3	0.0800000000000001	50.8559	22.4707	17.7381	
IH5	H162	H	HCH3	0.0800000000000001	51.8495	23.8906	18.1443	
IH5	H163	H	HCH3	0.0800000000000001	50.3165	23.6025	19.0016	
IH5	C18	C	CH3	-0.24	53.2190	21.6470	18.9470	
IH5	H181	H	HCH3	0.0800000000000001	52.9180	21.0246	18.1043	
IH5	H182	H	HCH3	0.0800000000000001	53.7376	21.0342	19.6843	
IH5	H183	H	HCH3	0.0800000000000001	53.8851	22.4355	18.5967	
IH5	C05	C	CR6	0.177	47.4300	17.4280	18.2780	
IH5	C03	C	CR16	-0.15	46.1400	16.8120	18.2200	
IH5	H03	H	HCR6	0.15	45.4308	17.0973	17.4571	
IH5	CL5	Cl	CL	-0.177	47.7790	18.6250	17.1200	
IH5	CL6	Cl	CL	-0.177	49.1380	15.5690	21.3860	
#
#
loop_
_chem_comp_tree.comp_id
_chem_comp_tree.atom_id
_chem_comp_tree.atom_back
_chem_comp_tree.atom_forward
_chem_comp_tree.connect_type
IH5	O3	?	HO3	START	
IH5	HO3	O3	?	?	
IH5	C15	O3	C13	?	
IH5	C13	C15	H131	?	
IH5	H131	C13	?	?	
IH5	H132	C13	?	?	
IH5	C01	C13	C11	?	
IH5	C11	C01	H11	?	
IH5	H11	C11	?	?	
IH5	C09	C11	C07	?	
IH5	C07	C09	C05	?	
IH5	C05	C07	C03	?	
IH5	C03	C05	H03	?	
IH5	H03	C03	?	?	
IH5	CL5	C05	?	?	
IH5	O2	C07	C2	?	
IH5	C2	O2	C12	?	
IH5	C12	C2	H12	?	
IH5	H12	C12	?	?	
IH5	C10	C12	H10	?	
IH5	H10	C10	?	?	
IH5	C8	C10	C6	?	
IH5	C6	C8	C14	?	
IH5	C14	C6	H14	?	
IH5	H14	C14	?	?	
IH5	C16	C14	H161	?	
IH5	H161	C16	?	?	
IH5	H162	C16	?	?	
IH5	H163	C16	?	?	
IH5	C18	C14	H181	?	
IH5	H181	C18	?	?	
IH5	H182	C18	?	?	
IH5	H183	C18	?	?	
IH5	C4	C6	H4	?	
IH5	H4	C4	?	?	
IH5	O1	C8	HO1	?	
IH5	HO1	O1	?	?	
IH5	CL6	C09	?	?	
IH5	O4	C15	?	END	
IH5	C01	C03	?	ADD	
IH5	C2	C4	?	ADD	
#
#
loop_
_chem_comp_bond.comp_id
_chem_comp_bond.atom_id_1
_chem_comp_bond.atom_id_2
_chem_comp_bond.type
_chem_comp_bond.value_dist
_chem_comp_bond.value_dist_esd
IH5	HO3	O3	single	0.981	0.020	
IH5	C15	O3	single	1.358	0.020	
IH5	C13	C15	single	1.507	0.020	
IH5	H131	C13	single	1.096	0.020	
IH5	H132	C13	single	1.096	0.020	
IH5	C01	C13	single	1.507	0.020	
IH5	C11	C01	aromatic	1.402	0.020	
IH5	H11	C11	single	1.088	0.020	
IH5	C09	C11	aromatic	1.397	0.020	
IH5	C07	C09	aromatic	1.399	0.020	
IH5	C05	C07	aromatic	1.400	0.020	
IH5	C03	C05	aromatic	1.397	0.020	
IH5	H03	C03	single	1.088	0.020	
IH5	CL5	C05	single	1.727	0.020	
IH5	O2	C07	single	1.374	0.020	
IH5	C2	O2	single	1.382	0.020	
IH5	C12	C2	aromatic	1.394	0.020	
IH5	H12	C12	single	1.085	0.020	
IH5	C10	C12	aromatic	1.393	0.020	
IH5	H10	C10	single	1.087	0.020	
IH5	C8	C10	aromatic	1.398	0.020	
IH5	C6	C8	aromatic	1.406	0.020	
IH5	C14	C6	single	1.523	0.020	
IH5	H14	C14	single	1.097	0.020	
IH5	C16	C14	single	1.530	0.020	
IH5	H161	C16	single	1.096	0.020	
IH5	H162	C16	single	1.095	0.020	
IH5	H163	C16	single	1.096	0.020	
IH5	C18	C14	single	1.535	0.020	
IH5	H181	C18	single	1.095	0.020	
IH5	H182	C18	single	1.096	0.020	
IH5	H183	C18	single	1.096	0.020	
IH5	C4	C6	aromatic	1.407	0.020	
IH5	H4	C4	single	1.088	0.020	
IH5	O1	C8	single	1.370	0.020	
IH5	HO1	O1	single	0.970	0.020	
IH5	CL6	C09	single	1.727	0.020	
IH5	O4	C15	double	1.222	0.020	
IH5	C01	C03	aromatic	1.402	0.020	
IH5	C2	C4	aromatic	1.403	0.020	
#
#
loop_
_chem_comp_angle.comp_id
_chem_comp_angle.atom_id_1
_chem_comp_angle.atom_id_2
_chem_comp_angle.atom_id_3
_chem_comp_angle.value_angle
_chem_comp_angle.value_angle_esd
IH5	HO3	O3	C15	111.87	3.000	
IH5	O3	C15	C13	109.96	3.000	
IH5	O3	C15	O4	123.63	3.000	
IH5	O4	C15	C13	126.42	3.000	
IH5	H131	C13	H132	107.61	3.000	
IH5	H131	C13	C01	109.44	3.000	
IH5	H132	C13	C01	109.44	3.000	
IH5	C15	C13	H131	108.66	3.000	
IH5	C15	C13	H132	108.66	3.000	
IH5	C15	C13	C01	112.90	3.000	
IH5	C13	C01	C11	120.32	3.000	
IH5	C13	C01	C03	120.32	3.000	
IH5	C11	C01	C03	119.32	3.000	
IH5	H11	C11	C09	120.15	3.000	
IH5	C01	C11	H11	119.51	3.000	
IH5	C01	C11	C09	120.34	3.000	
IH5	C11	C09	C07	120.11	3.000	
IH5	C11	C09	CL6	118.58	3.000	
IH5	C07	C09	CL6	121.30	3.000	
IH5	C09	C07	C05	119.72	3.000	
IH5	C09	C07	O2	119.96	3.000	
IH5	O2	C07	C05	120.18	3.000	
IH5	C07	O2	C2	118.22	3.000	
IH5	C12	C2	C4	119.63	3.000	
IH5	O2	C2	C12	125.60	3.000	
IH5	O2	C2	C4	114.77	3.000	
IH5	H12	C12	C10	118.13	3.000	
IH5	C2	C12	H12	122.23	3.000	
IH5	C2	C12	C10	119.63	3.000	
IH5	H10	C10	C8	120.28	3.000	
IH5	C12	C10	H10	119.30	3.000	
IH5	C12	C10	C8	120.41	3.000	
IH5	C10	C8	C6	121.28	3.000	
IH5	C10	C8	O1	115.50	3.000	
IH5	O1	C8	C6	123.22	3.000	
IH5	C8	O1	HO1	110.00	3.000	
IH5	C4	C6	C14	120.80	3.000	
IH5	C8	C6	C14	121.94	3.000	
IH5	C8	C6	C4	117.25	3.000	
IH5	C6	C4	H4	120.19	3.000	
IH5	C2	C4	H4	118.05	3.000	
IH5	C2	C4	C6	121.76	3.000	
IH5	H14	C14	C16	108.51	3.000	
IH5	H14	C14	C18	104.81	3.000	
IH5	C16	C14	C18	110.13	3.000	
IH5	C6	C14	H14	108.43	3.000	
IH5	C6	C14	C16	110.19	3.000	
IH5	C6	C14	C18	114.48	3.000	
IH5	H161	C16	H162	107.92	3.000	
IH5	H161	C16	H163	107.57	3.000	
IH5	H162	C16	H163	107.69	3.000	
IH5	C14	C16	H161	111.41	3.000	
IH5	C14	C16	H162	110.77	3.000	
IH5	C14	C16	H163	111.32	3.000	
IH5	H181	C18	H182	108.24	3.000	
IH5	H181	C18	H183	107.09	3.000	
IH5	H182	C18	H183	107.72	3.000	
IH5	C14	C18	H181	112.27	3.000	
IH5	C14	C18	H182	111.09	3.000	
IH5	C14	C18	H183	110.25	3.000	
IH5	C03	C05	CL5	118.55	3.000	
IH5	C07	C05	C03	120.09	3.000	
IH5	C07	C05	CL5	121.36	3.000	
IH5	C01	C03	H03	119.50	3.000	
IH5	C01	C03	C05	120.36	3.000	
IH5	C05	C03	H03	120.14	3.000	
#
#
loop_
_chem_comp_tor.comp_id
_chem_comp_tor.id
_chem_comp_tor.atom_id_1
_chem_comp_tor.atom_id_2
_chem_comp_tor.atom_id_3
_chem_comp_tor.atom_id_4
_chem_comp_tor.value_angle
_chem_comp_tor.value_angle_esd
_chem_comp_tor.period
IH5	Var_1	HO3	O3	C15	C13	-180.00	0.0	0	
IH5	Var_2	O3	C15	C13	H131	58.42	0.0	0	
IH5	Var_3	H131	C13	C01	C11	32.24	0.0	0	
IH5	CONST_1	C13	C01	C11	H11	-0.70	20.0	1	
IH5	CONST_2	C13	C01	C03	H03	0.67	20.0	1	
IH5	CONST_3	H11	C11	C09	C07	-179.77	20.0	1	
IH5	CONST_4	C11	C09	C07	C05	-2.35	20.0	1	
IH5	CONST_5	C09	C07	C05	C03	2.35	20.0	1	
IH5	Var_4	C09	C07	O2	C2	-93.74	0.0	0	
IH5	Var_5	C07	O2	C2	C12	2.77	0.0	0	
IH5	CONST_6	C12	C2	C4	H4	-179.48	20.0	1	
IH5	CONST_7	O2	C2	C12	H12	0.11	20.0	1	
IH5	CONST_8	H12	C12	C10	H10	-0.43	20.0	1	
IH5	CONST_9	H10	C10	C8	C6	179.35	20.0	1	
IH5	CONST_10	C10	C8	C6	C14	-179.13	20.0	1	
IH5	Var_6	C10	C8	O1	HO1	-166.78	0.0	0	
IH5	Var_7	C4	C6	C14	H14	-151.33	0.0	0	
IH5	CONST_11	C8	C6	C4	H4	178.01	20.0	1	
IH5	Var_8	H14	C14	C16	H161	178.61	0.0	0	
IH5	Var_9	H14	C14	C18	H181	-171.77	0.0	0	
IH5	CONST_12	C07	C05	C03	H03	179.80	20.0	1	
#
#
loop_
_chem_comp_plane_atom.comp_id
_chem_comp_plane_atom.plane_id
_chem_comp_plane_atom.atom_id
_chem_comp_plane_atom.dist_esd
IH5	plan-1	C11	0.020	
IH5	plan-1	C09	0.020	
IH5	plan-1	C07	0.020	
IH5	plan-1	CL6	0.020	
IH5	plan-2	C10	0.020	
IH5	plan-2	C8	0.020	
IH5	plan-2	O1	0.020	
IH5	plan-2	C6	0.020	
IH5	plan-3	C07	0.020	
IH5	plan-3	C05	0.020	
IH5	plan-3	C03	0.020	
IH5	plan-3	CL5	0.020	
IH5	plan-4	O3	0.020	
IH5	plan-4	C15	0.020	
IH5	plan-4	O4	0.020	
IH5	plan-4	C13	0.020	
IH5	plan-4	C01	0.020	
IH5	plan-5	O2	0.020	
IH5	plan-5	C2	0.020	
IH5	plan-5	C12	0.020	
IH5	plan-5	C10	0.020	
IH5	plan-5	C8	0.020	
IH5	plan-5	C6	0.020	
IH5	plan-5	C4	0.020	
IH5	plan-5	C14	0.020	
#
