# Supplementary material for: High-throughput quantum-mechanics/molecular-mechanics (ONIOM) macromolecular crystallographic refinement with PHENIX/DivCon: the impact of mixed Hamiltonian methods on ligand and protein structure
Source: Acta Crystallogr D Struct Biol. 2018 Oct 29;74(Pt 11):1063–77. doi: 10.1107/S2059798318012913 (PMC6213575; doi:10.1107/S2059798318012913)
Supplement: Supplementary file 2 [file d-74-01063-sup2.gz › results_ONIOM/1OF1-H_refine_001.pdb]

REMARK Date 2017-01-11 Time 12:38:11 EST -0500 (1484156291.07 s)
REMARK PHENIX refinement
REMARK 
REMARK ****************** INPUT FILES AND LABELS ******************************
REMARK Reflections:
REMARK   file name      : 1OF1.sf
REMARK   labels         : ['r1of1sf,wavelength_id=1,_refln.F_meas_au,_refln.F_meas_sigma_au']
REMARK R-free flags:
REMARK   file name      : 1OF1.sf
REMARK   label          : r1of1sf,wavelength_id=1,_refln.status
REMARK   test_flag_value: 0
REMARK Model file name(s): 
REMARK   /scratch/oleg/2711252.gondor.quantumbioinc.com/1OF1-H.pdb
REMARK 
REMARK ******************** REFINEMENT SUMMARY: QUICK FACTS *******************
REMARK Start: r_work = 0.1736 r_free = 0.2060 bonds = 0.011 angles = 1.420
REMARK Final: r_work = 0.1689 r_free = 0.2008 bonds = 0.013 angles = 1.729
REMARK ************************************************************************
REMARK 
REMARK ****************** REFINEMENT STATISTICS STEP BY STEP ******************
REMARK leading digit, like 1_, means number of macro-cycle                     
REMARK 0    : statistics at the very beginning when nothing is done yet        
REMARK 1_bss: bulk solvent correction and/or (anisotropic) scaling             
REMARK 1_xyz: refinement of coordinates                                        
REMARK 1_adp: refinement of ADPs (Atomic Displacement Parameters)              
REMARK 1_occ: refinement of occupancies                                        
REMARK ------------------------------------------------------------------------
REMARK  stage       r-work r-free bonds angles b_min b_max b_ave n_water shift
REMARK       0    : 0.3133 0.3128 0.011  1.42  12.6  94.9  32.5 1020      0.000
REMARK       1_bss: 0.1736 0.2060 0.011  1.42  12.7  95.0  32.5 1020      0.000
REMARK 1_settarget: 0.1736 0.2060 0.011  1.42  12.7  95.0  32.5 1020      0.000
REMARK       1_nqh: 0.1736 0.2060 0.011  1.42  12.7  95.0  32.5 1020      0.000
REMARK    1_weight: 0.1736 0.2060 0.011  1.42  12.7  95.0  32.5 1020      0.000
REMARK    1_checkH: 0.1739 0.2059 0.011  1.42  12.7  95.0  32.5 1020      0.435
REMARK    1_xyzrec: 0.1738 0.2095 0.013  1.84  12.7  95.0  32.5 1020      0.543
REMARK    1_checkH: 0.1740 0.2095 0.013  1.84  12.7  95.0  32.5 1020      0.543
REMARK       1_adp: 0.1720 0.2115 0.013  1.84  15.1  98.9  33.1 1020      0.543
REMARK   1_regHadp: 0.1722 0.2116 0.013  1.84  15.1  98.9  33.1 1020      0.543
REMARK       2_bss: 0.1715 0.2113 0.013  1.84  14.8  98.7  32.9 1020      0.543
REMARK 2_settarget: 0.1715 0.2113 0.013  1.84  14.8  98.7  32.9 1020      0.543
REMARK 2_updatecdl: 0.1715 0.2113 0.013  1.84  14.8  98.7  32.9 1020      0.543
REMARK       2_nqh: 0.1715 0.2113 0.013  1.84  14.8  98.7  32.9 1020      0.543
REMARK    2_weight: 0.1715 0.2113 0.013  1.84  14.8  98.7  32.9 1020      0.543
REMARK    2_checkH: 0.1715 0.2114 0.013  1.84  14.8  98.7  32.9 1020      0.543
REMARK    2_xyzrec: 0.1716 0.2054 0.013  1.71  14.8  98.7  32.9 1020      0.544
REMARK    2_checkH: 0.1716 0.2054 0.013  1.71  14.8  98.7  32.9 1020      0.543
REMARK       2_adp: 0.1702 0.2020 0.013  1.71  15.8  99.6  32.8 1020      0.543
REMARK   2_regHadp: 0.1705 0.2020 0.013  1.71  15.8  99.6  32.8 1020      0.543
REMARK       3_bss: 0.1704 0.2016 0.013  1.71  15.6  99.4  32.6 1020      0.543
REMARK 3_settarget: 0.1704 0.2016 0.013  1.71  15.6  99.4  32.6 1020      0.543
REMARK 3_updatecdl: 0.1704 0.2016 0.013  1.71  15.6  99.4  32.6 1020      0.543
REMARK       3_nqh: 0.1704 0.2016 0.013  1.71  15.6  99.4  32.6 1020      0.543
REMARK    3_weight: 0.1704 0.2016 0.013  1.71  15.6  99.4  32.6 1020      0.543
REMARK    3_checkH: 0.1704 0.2017 0.013  1.71  15.6  99.4  32.6 1020      0.543
REMARK    3_xyzrec: 0.1689 0.2008 0.013  1.73  15.6  99.4  32.6 1020      0.554
REMARK    3_checkH: 0.1689 0.2008 0.013  1.73  15.6  99.4  32.6 1020      0.554
REMARK       3_adp: 0.1689 0.2008 0.013  1.73  15.6  99.4  32.6 1020      0.554
REMARK   3_regHadp: 0.1689 0.2008 0.013  1.73  15.6  99.4  32.6 1020      0.554
REMARK         end: 0.1689 0.2008 0.013  1.73  15.5  99.2  32.5 1020      0.554
REMARK ------------------------------------------------------------------------
REMARK MODEL CONTENT.
REMARK  ELEMENT        ATOM RECORD COUNT   OCCUPANCY SUM
REMARK        C                     3041         3041.00
REMARK        H                     5504         5504.00
REMARK        O                     1153         1153.00
REMARK        N                      831          831.00
REMARK        S                       34           34.00
REMARK      O1-                       64           64.00
REMARK    TOTAL                    10627        10627.00
REMARK -----------------------------------------------------------------------
REMARK r_free_flags.md5.hexdigest 7017289f639b9f55ddd4a5252d80e311
REMARK 
REMARK IF THIS FILE IS FOR PDB DEPOSITION: REMOVE ALL FROM THIS LINE UP.
REMARK   3
REMARK   3 REFINEMENT.
REMARK   3   PROGRAM     : PHENIX (1.11.1_2575: ???)
REMARK   3   AUTHORS     : Adams,Afonine,Bunkoczi,Burnley,Chen,Dar,Davis,
REMARK   3               : Draizen,Echols,Gildea,Gros,Grosse-Kunstleve,Headd,
REMARK   3               : Hintze,Hung,Ioerger,Liebschner,McCoy,McKee,Moriarty,
REMARK   3               : Oeffner,Poon,Read,Richardson,Richardson,Sacchettini,
REMARK   3               : Sauter,Sobolev,Storoni,Terwilliger,Williams,Zwart
REMARK   3
REMARK   3  REFINEMENT TARGET : ML
REMARK   3  
REMARK   3  DATA USED IN REFINEMENT.
REMARK   3   RESOLUTION RANGE HIGH (ANGSTROMS) : 1.954   
REMARK   3   RESOLUTION RANGE LOW  (ANGSTROMS) : 45.139  
REMARK   3   MIN(FOBS/SIGMA_FOBS)              : 1.34  
REMARK   3   COMPLETENESS FOR RANGE        (%) : 99.19 
REMARK   3   NUMBER OF REFLECTIONS             : 52516     
REMARK   3   NUMBER OF REFLECTIONS (NON-ANOMALOUS) : 52516     
REMARK   3  
REMARK   3  FIT TO DATA USED IN REFINEMENT.
REMARK   3   R VALUE     (WORKING + TEST SET) : 0.1705
REMARK   3   R VALUE            (WORKING SET) : 0.1689
REMARK   3   FREE R VALUE                     : 0.2008
REMARK   3   FREE R VALUE TEST SET SIZE   (%) : 5.04  
REMARK   3   FREE R VALUE TEST SET COUNT      : 2648      
REMARK   3  
REMARK   3  FIT TO DATA USED IN REFINEMENT (IN BINS).
REMARK   3   BIN  RESOLUTION RANGE  COMPL.    NWORK NFREE   RWORK  RFREE  CCWORK CCFREE
REMARK   3     1 45.1512 -  5.2110    0.95     2683   139  0.1883 0.1825   0.916  0.928
REMARK   3     2  5.2110 -  4.1370    0.99     2663   136  0.1417 0.1592   0.948  0.914
REMARK   3     3  4.1370 -  3.6143    0.99     2668   141  0.1585 0.1942   0.938  0.907
REMARK   3     4  3.6143 -  3.2840    0.99     2618   146  0.1661 0.1819   0.931  0.909
REMARK   3     5  3.2840 -  3.0486    0.99     2654   136  0.1799 0.2430   0.916  0.863
REMARK   3     6  3.0486 -  2.8689    0.99     2647   141  0.1813 0.2135   0.921  0.904
REMARK   3     7  2.8689 -  2.7253    1.00     2626   118  0.1770 0.2385   0.926  0.870
REMARK   3     8  2.7253 -  2.6067    1.00     2638   159  0.1684 0.1965   0.936  0.929
REMARK   3     9  2.6067 -  2.5063    1.00     2626   129  0.1759 0.2266   0.930  0.861
REMARK   3    10  2.5063 -  2.4198    1.00     2599   142  0.1714 0.2128   0.933  0.906
REMARK   3    11  2.4198 -  2.3442    1.00     2625   154  0.1603 0.1850   0.944  0.916
REMARK   3    12  2.3442 -  2.2772    1.00     2648   114  0.1649 0.2562   0.938  0.824
REMARK   3    13  2.2772 -  2.2172    1.00     2605   145  0.1874 0.2185   0.926  0.907
REMARK   3    14  2.2172 -  2.1631    1.00     2641   126  0.1647 0.2054   0.944  0.898
REMARK   3    15  2.1631 -  2.1140    1.00     2614   140  0.1649 0.2080   0.941  0.898
REMARK   3    16  2.1140 -  2.0690    1.00     2616   146  0.1776 0.2184   0.930  0.895
REMARK   3    17  2.0690 -  2.0276    1.00     2627   138  0.1789 0.2169   0.930  0.874
REMARK   3    18  2.0276 -  1.9893    1.00     2583   157  0.1706 0.2341   0.940  0.893
REMARK   3    19  1.9893 -  1.9538    0.95     2487   141  0.1746 0.2098   0.933  0.907
REMARK   3  
REMARK   3  BULK SOLVENT MODELLING.
REMARK   3   METHOD USED        : FLAT BULK SOLVENT MODEL
REMARK   3   SOLVENT RADIUS     : 1.11    
REMARK   3   SHRINKAGE RADIUS   : 0.90    
REMARK   3   GRID STEP FACTOR   : 4.00    
REMARK   3  
REMARK   3  ERROR ESTIMATES.
REMARK   3   COORDINATE ERROR (MAXIMUM-LIKELIHOOD BASED)     : 0.16    
REMARK   3   PHASE ERROR (DEGREES, MAXIMUM-LIKELIHOOD BASED) : 19.82   
REMARK   3  
REMARK   3  STRUCTURE FACTORS CALCULATION ALGORITHM : FFT
REMARK   3  
REMARK   3  RESTRAINTS LIBRARY
REMARK   3    GEOSTD + MON.LIB. + CDL v1.2
REMARK   3  
REMARK   3  DEVIATIONS FROM IDEAL VALUES.
REMARK   3                 RMSD     MAX  COUNT
REMARK   3   BOND      :  0.013   0.080   4893
REMARK   3   ANGLE     :  1.729   9.698   6687
REMARK   3   CHIRALITY :  0.096   0.301    778
REMARK   3   PLANARITY :  0.015   0.193    852
REMARK   3   DIHEDRAL  : 10.271 100.494   2910
REMARK   3   MIN NONBONDED DISTANCE : 1.175 
REMARK   3  
REMARK   3  MOLPROBITY STATISTICS.
REMARK   3   ALL-ATOM CLASHSCORE : 0.94
REMARK   3   RAMACHANDRAN PLOT:
REMARK   3     OUTLIERS : 0.00  %
REMARK   3     ALLOWED  : 1.66  %
REMARK   3     FAVORED  : 98.34 %
REMARK   3   ROTAMER OUTLIERS : 1.40 %
REMARK   3   CBETA DEVIATIONS : 0
REMARK   3   PEPTIDE PLANE:
REMARK   3     CIS-PROLINE     : 0
REMARK   3     CIS-GENERAL     : 0
REMARK   3     TWISTED PROLINE : 0
REMARK   3     TWISTED GENERAL : 0
REMARK   3  
REMARK   3  ATOMIC DISPLACEMENT PARAMETERS.
REMARK   3   WILSON B : 25.07
REMARK   3   RMS(B_ISO_OR_EQUIVALENT_BONDED) : 4.27
REMARK   3   ATOMS          NUMBER OF ATOMS
REMARK   3                    ISO.  ANISO. 
REMARK   3    ALL         :  10627       0
REMARK   3    ALL (NO H)  :   5123       0
REMARK   3    SOLVENT     :    340       0
REMARK   3    NON-SOLVENT :   4783       0
REMARK   3    HYDROGENS   :   5504       0
REMARK   3
REMARK   3
REMARK   3   OTHER REFINEMENT REMARKS:
REMARK   3   XRAY REFINEMENT USING QUANTUM MECHANICAL FUNCTIONAL
REMARK   3   PROGRAM      :QuantumBio DivCon 6 build-7.1.1-b4015.17
REMARK   3   AUTHORS      :BORBULEVYCH O.Y., PLUMLEY J., 
REMARK   3                :MARTIN, R.I., WESTERHOFF L.M. 
REMARK   3
REMARK   3   REFERENCE     :BORBULEVYCH O.Y., PLUMLEY J.A.,
REMARK   3                 :MARTIN, R.I., MERZ, K.M.,  WESTERHOFF L.M.
REMARK   3                 :ACTA CRYSTLLOGRAPHICA SECTION D, 2014, 
REMARK   3                 :V. D70, pp. 1233-1247
REMARK   3   QM METHOD(HAMILTONIAN): PM6 AMBERFF14
REMARK   3   REGION QM REFINEMENT: 
REMARK   3      MAIN/BUFFER QM REGION RADII (A): 3.0 / 0.0
REMARK   3      LIGAND / STRAIN ENERGY: SCT_A_400 / 2.86 KCAL/MOLE
REMARK   3      LIGAND / STRAIN ENERGY: SCT_B_500 / 5.31 KCAL/MOLE
REMARK   3
HELIX    1   1 LYS A   62  VAL A   70  1               Generated by MOE    9
HELIX    2   2 MET A   85  ARG A   89  1               Generated by MOE    5
HELIX    3   3 THR A   96  ASP A  108  1               Generated by MOE   13
HELIX    4   4 ALA A  114  LEU A  139  1               Generated by MOE   26
HELIX    5   5 ALA A  140  HIS A  142  5               Generated by MOE    3
HELIX    6   6 PRO A  165  LEU A  169  1               Generated by MOE    5
HELIX    7   7 CYS A  171  LEU A  178  1               Generated by MOE    8
HELIX    8   8 PRO A  184  ALA A  192  1               Generated by MOE    9
HELIX    9   9 GLU A  210  LYS A  219  1               Generated by MOE   10
HELIX   10  10 LEU A  229  GLN A  250  1               Generated by MOE   22
HELIX   11  11 TRP A  255  ASP A  258  1               Generated by MOE    4
HELIX   12  12 TRP A  259  LEU A  262  5               Generated by MOE    4
HELIX   13  13 ILE A  284  ASP A  286  5               Generated by MOE    3
HELIX   14  14 LEU A  288  PHE A  292  5               Generated by MOE    5
HELIX   15  15 PRO A  295  LEU A  297  5               Generated by MOE    3
HELIX   16  16 ASN A  306  ARG A  320  1               Generated by MOE   15
HELIX   17  17 PRO A  333  LEU A  343  1               Generated by MOE   11
HELIX   18  18 THR A  344  GLY A  346  5               Generated by MOE    3
HELIX   19  19 SER A  357  MET A  372  1               Generated by MOE   16
HELIX   20  20 LYS B   62  VAL B   70  1               Generated by MOE    9
HELIX   21  21 MET B   85  ARG B   89  1               Generated by MOE    5
HELIX   22  22 THR B   96  ASP B  108  1               Generated by MOE   13
HELIX   23  23 ALA B  114  LEU B  139  1               Generated by MOE   26
HELIX   24  24 ALA B  140  HIS B  142  5               Generated by MOE    3
HELIX   25  25 PRO B  165  LEU B  169  1               Generated by MOE    5
HELIX   26  26 CYS B  171  LEU B  178  1               Generated by MOE    8
HELIX   27  27 PRO B  184  ALA B  192  1               Generated by MOE    9
HELIX   28  28 GLU B  210  LEU B  217  1               Generated by MOE    8
HELIX   29  29 LEU B  229  GLN B  250  1               Generated by MOE   22
HELIX   30  30 TRP B  255  ASP B  258  1               Generated by MOE    4
HELIX   31  31 TRP B  259  GLN B  261  5               Generated by MOE    3
HELIX   32  32 ILE B  284  ASP B  286  5               Generated by MOE    3
HELIX   33  33 LEU B  288  PHE B  292  5               Generated by MOE    5
HELIX   34  34 PRO B  295  LEU B  297  5               Generated by MOE    3
HELIX   35  35 ASN B  306  ARG B  320  1               Generated by MOE   15
HELIX   36  36 PRO B  333  THR B  344  1               Generated by MOE   12
HELIX   37  37 SER B  357  MET B  372  1               Generated by MOE   16
SHEET    1       THR A  48  THR A  48                  Generated by MOE
SHEET    2       LEU A  49  ILE A  54                  Generated by MOE
SHEET    3       ILE A  78  VAL A  81                  Generated by MOE
SHEET    4       ILE A 143  GLU A 146                  Generated by MOE
SHEET    5       LEU A 157  ASP A 162                  Generated by MOE
SHEET    6       ASN A 202  ALA A 207                  Generated by MOE
SHEET    7       HIS A 323  ASP A 328                  Generated by MOE
SHEET    8       THR A 350  VAL A 352                  Generated by MOE
SHEET    9       THR B  48  THR B  48                  Generated by MOE
SHEET   10       LEU B  49  ASP B  55                  Generated by MOE
SHEET   11       ILE B  78  VAL B  81                  Generated by MOE
SHEET   12       ILE B 143  GLU B 146                  Generated by MOE
SHEET   13       LEU B 157  ASP B 162                  Generated by MOE
SHEET   14       ASN B 202  ALA B 207                  Generated by MOE
SHEET   15       HIS B 323  ASP B 328                  Generated by MOE
SHEET   16       GLN B 349  VAL B 352                  Generated by MOE
CRYST1  113.730  118.010  108.200  90.00  90.00  90.00 C 2 2 21
SCALE1      0.008793  0.000000  0.000000        0.00000
SCALE2      0.000000  0.008474  0.000000        0.00000
SCALE3      0.000000  0.000000  0.009242        0.00000
ATOM      1  N   MET A  46      41.658  59.549  26.335  1.00 48.12           N
ATOM      2  CA  MET A  46      42.283  58.235  26.038  1.00 47.50           C
ATOM      3  C   MET A  46      43.415  58.351  25.004  1.00 42.14           C
ATOM      4  O   MET A  46      43.333  59.219  24.133  1.00 44.28           O
ATOM      5  CB  MET A  46      41.235  57.221  25.556  1.00 46.90           C
ATOM      6  CG  MET A  46      40.222  56.814  26.631  1.00 53.29           C
ATOM      7  SD  MET A  46      40.915  55.988  28.089  1.00 58.80           S
ATOM      8  CE  MET A  46      41.202  57.405  29.185  1.00 67.90           C
ATOM      9  H1  MET A  46      40.823  59.418  26.886  1.00 57.78           H
ATOM     10  H2  MET A  46      41.422  60.013  25.466  1.00 57.78           H
ATOM     11  HA  MET A  46      42.716  57.839  26.955  1.00 57.03           H
ATOM     12  HB2 MET A  46      41.749  56.320  25.218  1.00 56.31           H
ATOM     13  HB3 MET A  46      40.699  57.638  24.701  1.00 56.31           H
ATOM     14  HG2 MET A  46      39.498  56.135  26.179  1.00 63.97           H
ATOM     15  HG3 MET A  46      39.675  57.699  26.953  1.00 63.97           H
ATOM     16  HE1 MET A  46      41.965  58.060  28.767  1.00 81.51           H
ATOM     17  HE2 MET A  46      40.274  57.961  29.314  1.00 81.51           H
ATOM     18  HE3 MET A  46      41.543  57.049  30.156  1.00 81.51           H
ATOM     19  N   PRO A  47      44.457  57.491  25.075  1.00 40.76           N
ATOM     20  CA  PRO A  47      45.547  57.473  24.095  1.00 39.13           C
ATOM     21  C   PRO A  47      45.065  57.206  22.664  1.00 37.82           C
ATOM     22  O   PRO A  47      43.935  56.754  22.462  1.00 39.96           O
ATOM     23  CB  PRO A  47      46.453  56.311  24.533  1.00 39.10           C
ATOM     24  CG  PRO A  47      46.139  56.117  26.012  1.00 41.29           C
ATOM     25  CD  PRO A  47      44.651  56.444  26.070  1.00 42.21           C
ATOM     26  HA  PRO A  47      46.139  58.385  24.176  1.00 46.98           H
ATOM     27  HB2 PRO A  47      46.117  55.417  24.007  1.00 46.95           H
ATOM     28  HB3 PRO A  47      47.514  56.472  24.342  1.00 46.95           H
ATOM     29  HG2 PRO A  47      46.302  55.084  26.322  1.00 49.58           H
ATOM     30  HG3 PRO A  47      46.733  56.802  26.618  1.00 49.58           H
ATOM     31  HD2 PRO A  47      44.065  55.564  25.806  1.00 50.68           H
ATOM     32  HD3 PRO A  47      44.428  56.791  27.079  1.00 50.68           H
ATOM     33  N   THR A  48      45.933  57.480  21.685  1.00 40.35           N
ATOM     34  CA  THR A  48      45.598  57.323  20.272  1.00 41.03           C
ATOM     35  C   THR A  48      46.352  56.140  19.668  1.00 39.02           C
ATOM     36  O   THR A  48      47.457  55.794  20.087  1.00 34.96           O
ATOM     37  CB  THR A  48      45.873  58.612  19.483  1.00 40.30           C
ATOM     38  OG1 THR A  48      47.185  59.075  19.705  1.00 42.84           O
ATOM     39  CG2 THR A  48      44.874  59.712  19.834  1.00 39.85           C
ATOM     40  H   THR A  48      46.850  57.840  21.911  1.00 48.45           H
ATOM     41  HA  THR A  48      44.534  57.122  20.186  1.00 49.26           H
ATOM     42  HB  THR A  48      45.762  58.395  18.419  1.00 48.39           H
ATOM     43  HG1 THR A  48      47.516  59.439  18.878  1.00 51.44           H
ATOM     44 HG21 THR A  48      45.077  60.592  19.223  1.00 47.85           H
ATOM     45 HG22 THR A  48      43.860  59.365  19.637  1.00 47.85           H
ATOM     46 HG23 THR A  48      44.973  59.988  20.884  1.00 47.85           H
ATOM     47  N   LEU A  49      45.705  55.537  18.665  1.00 35.55           N
ATOM     48  CA  LEU A  49      46.140  54.364  17.928  1.00 27.94           C
ATOM     49  C   LEU A  49      46.056  54.657  16.428  1.00 30.42           C
ATOM     50  O   LEU A  49      45.087  55.253  15.956  1.00 31.60           O
ATOM     51  CB  LEU A  49      45.238  53.188  18.329  1.00 32.78           C
ATOM     52  CG  LEU A  49      45.524  51.859  17.597  1.00 28.57           C
ATOM     53  CD1 LEU A  49      46.820  51.204  18.067  1.00 31.90           C
ATOM     54  CD2 LEU A  49      44.374  50.885  17.844  1.00 31.85           C
ATOM     55  H   LEU A  49      44.814  55.923  18.388  1.00 42.69           H
ATOM     56  HA  LEU A  49      47.166  54.124  18.196  1.00 33.56           H
ATOM     57  HB2 LEU A  49      45.323  53.028  19.405  1.00 39.37           H
ATOM     58  HB3 LEU A  49      44.208  53.482  18.117  1.00 39.37           H
ATOM     59  HG  LEU A  49      45.594  52.033  16.524  1.00 34.31           H
ATOM     60 HD11 LEU A  49      46.982  50.271  17.525  1.00 38.31           H
ATOM     61 HD12 LEU A  49      47.660  51.860  17.870  1.00 38.31           H
ATOM     62 HD13 LEU A  49      46.764  50.998  19.136  1.00 38.31           H
ATOM     63 HD21 LEU A  49      44.585  49.928  17.368  1.00 38.25           H
ATOM     64 HD22 LEU A  49      44.223  50.737  18.912  1.00 38.25           H
ATOM     65 HD23 LEU A  49      43.468  51.304  17.415  1.00 38.25           H
ATOM     66  N   LEU A  50      47.067  54.211  15.686  1.00 29.66           N
ATOM     67  CA  LEU A  50      47.079  54.199  14.233  1.00 30.29           C
ATOM     68  C   LEU A  50      47.172  52.750  13.777  1.00 31.40           C
ATOM     69  O   LEU A  50      48.185  52.105  14.010  1.00 29.28           O
ATOM     70  CB  LEU A  50      48.264  55.024  13.713  1.00 30.65           C
ATOM     71  CG  LEU A  50      48.406  54.996  12.186  1.00 30.72           C
ATOM     72  CD1 LEU A  50      47.177  55.554  11.456  1.00 30.66           C
ATOM     73  CD2 LEU A  50      49.635  55.783  11.725  1.00 33.17           C
ATOM     74  H   LEU A  50      47.848  53.769  16.151  1.00 35.62           H
ATOM     75  HA  LEU A  50      46.153  54.633  13.861  1.00 36.38           H
ATOM     76  HB2 LEU A  50      48.152  56.053  14.043  1.00 36.81           H
ATOM     77  HB3 LEU A  50      49.182  54.635  14.156  1.00 36.81           H
ATOM     78  HG  LEU A  50      48.549  53.968  11.862  1.00 36.90           H
ATOM     79 HD11 LEU A  50      47.315  55.370  10.397  1.00 36.82           H
ATOM     80 HD12 LEU A  50      46.268  55.042  11.764  1.00 36.82           H
ATOM     81 HD13 LEU A  50      47.073  56.624  11.639  1.00 36.82           H
ATOM     82 HD21 LEU A  50      49.774  55.650  10.652  1.00 39.84           H
ATOM     83 HD22 LEU A  50      49.506  56.844  11.941  1.00 39.84           H
ATOM     84 HD23 LEU A  50      50.524  55.418  12.241  1.00 39.84           H
ATOM     85  N   ARG A  51      46.143  52.255  13.089  1.00 24.08           N
ATOM     86  CA  ARG A  51      46.142  50.940  12.457  1.00 21.40           C
ATOM     87  C   ARG A  51      46.368  51.084  10.971  1.00 28.00           C
ATOM     88  O   ARG A  51      45.690  51.876  10.314  1.00 25.68           O
ATOM     89  CB  ARG A  51      44.814  50.230  12.707  1.00 24.20           C
ATOM     90  CG  ARG A  51      44.566  50.075  14.207  1.00 28.09           C
ATOM     91  CD  ARG A  51      43.490  49.055  14.581  1.00 28.14           C
ATOM     92  NE  ARG A  51      42.422  48.872  13.599  1.00 33.98           N
ATOM     93  CZ  ARG A  51      41.399  49.666  13.279  1.00 33.28           C
ATOM     94  NH1 ARG A  51      41.214  50.869  13.791  1.00 37.29           N
ATOM     95  NH2 ARG A  51      40.518  49.214  12.409  1.00 31.55           N1+
ATOM     96  H   ARG A  51      45.340  52.847  12.934  1.00 28.93           H
ATOM     97  HA  ARG A  51      46.931  50.324  12.881  1.00 25.70           H
ATOM     98  HB2 ARG A  51      44.008  50.824  12.274  1.00 29.07           H
ATOM     99  HB3 ARG A  51      44.827  49.253  12.223  1.00 29.07           H
ATOM    100  HG2 ARG A  51      45.492  49.726  14.664  1.00 33.74           H
ATOM    101  HG3 ARG A  51      44.337  51.036  14.648  1.00 33.74           H
ATOM    102  HD2 ARG A  51      43.994  48.098  14.701  1.00 33.80           H
ATOM    103  HD3 ARG A  51      43.048  49.343  15.535  1.00 33.80           H
ATOM    104  HE  ARG A  51      42.465  47.996  13.097  1.00 40.81           H
ATOM    105 HH11 ARG A  51      41.874  51.239  14.461  1.00 44.78           H
ATOM    106 HH12 ARG A  51      40.414  51.421  13.512  1.00 44.78           H
ATOM    107 HH21 ARG A  51      40.632  48.293  12.013  1.00 37.89           H
ATOM    108 HH22 ARG A  51      39.731  49.788  12.146  1.00 37.89           H
ATOM    109  N   VAL A  52      47.298  50.289  10.453  1.00 21.33           N
ATOM    110  CA  VAL A  52      47.698  50.300   9.056  1.00 24.95           C
ATOM    111  C   VAL A  52      47.684  48.852   8.585  1.00 25.59           C
ATOM    112  O   VAL A  52      48.459  48.042   9.084  1.00 26.65           O
ATOM    113  CB  VAL A  52      49.101  50.930   8.887  1.00 23.83           C
ATOM    114  CG1 VAL A  52      49.347  51.162   7.392  1.00 25.56           C
ATOM    115  CG2 VAL A  52      49.267  52.249   9.662  1.00 28.04           C
ATOM    116  H   VAL A  52      47.801  49.668  11.071  1.00 25.62           H
ATOM    117  HA  VAL A  52      46.976  50.868   8.468  1.00 29.97           H
ATOM    118  HB  VAL A  52      49.838  50.218   9.249  1.00 28.63           H
ATOM    119 HG11 VAL A  52      50.337  51.593   7.243  1.00 30.71           H
ATOM    120 HG12 VAL A  52      49.295  50.216   6.855  1.00 30.71           H
ATOM    121 HG13 VAL A  52      48.590  51.837   6.994  1.00 30.71           H
ATOM    122 HG21 VAL A  52      50.230  52.699   9.419  1.00 33.68           H
ATOM    123 HG22 VAL A  52      48.468  52.943   9.406  1.00 33.68           H
ATOM    124 HG23 VAL A  52      49.243  52.052  10.734  1.00 33.68           H
ATOM    125  N   TYR A  53      46.818  48.521   7.629  1.00 21.29           N
ATOM    126  CA  TYR A  53      46.755  47.185   7.057  1.00 19.59           C
ATOM    127  C   TYR A  53      47.425  47.203   5.693  1.00 21.17           C
ATOM    128  O   TYR A  53      46.909  47.835   4.774  1.00 24.05           O
ATOM    129  CB  TYR A  53      45.297  46.724   6.929  1.00 24.01           C
ATOM    130  CG  TYR A  53      44.538  46.653   8.231  1.00 22.52           C
ATOM    131  CD1 TYR A  53      43.895  47.802   8.733  1.00 22.74           C
ATOM    132  CD2 TYR A  53      44.466  45.443   8.943  1.00 22.86           C
ATOM    133  CE1 TYR A  53      43.200  47.755   9.945  1.00 24.49           C
ATOM    134  CE2 TYR A  53      43.751  45.378  10.145  1.00 22.37           C
ATOM    135  CZ  TYR A  53      43.122  46.537  10.648  1.00 26.42           C
ATOM    136  OH  TYR A  53      42.441  46.496  11.814  1.00 28.87           O
ATOM    137  H   TYR A  53      46.196  49.228   7.262  1.00 25.58           H
ATOM    138  HA  TYR A  53      47.275  46.474   7.696  1.00 23.54           H
ATOM    139  HB2 TYR A  53      44.770  47.396   6.252  1.00 28.84           H
ATOM    140  HB3 TYR A  53      45.310  45.735   6.472  1.00 28.84           H
ATOM    141  HD1 TYR A  53      43.937  48.729   8.187  1.00 27.32           H
ATOM    142  HD2 TYR A  53      44.962  44.562   8.569  1.00 27.46           H
ATOM    143  HE1 TYR A  53      42.730  48.644  10.337  1.00 29.42           H
ATOM    144  HE2 TYR A  53      43.703  44.449  10.693  1.00 26.87           H
ATOM    145  HH  TYR A  53      42.969  46.310  12.441  1.00 34.67           H
ATOM    146  N   ILE A  54      48.538  46.487   5.549  1.00 21.42           N
ATOM    147  CA  ILE A  54      49.275  46.366   4.294  1.00 21.63           C
ATOM    148  C   ILE A  54      48.680  45.191   3.548  1.00 24.01           C
ATOM    149  O   ILE A  54      48.752  44.066   4.017  1.00 24.33           O
ATOM    150  CB  ILE A  54      50.788  46.168   4.538  1.00 25.09           C
ATOM    151  CG1 ILE A  54      51.403  47.180   5.531  1.00 33.25           C
ATOM    152  CG2 ILE A  54      51.526  46.202   3.194  1.00 28.86           C
ATOM    153  CD1 ILE A  54      51.196  48.651   5.176  1.00 32.18           C
ATOM    154  H   ILE A  54      48.892  45.975   6.343  1.00 25.73           H
ATOM    155  HA  ILE A  54      49.135  47.272   3.703  1.00 25.98           H
ATOM    156  HB  ILE A  54      50.938  45.175   4.964  1.00 30.13           H
ATOM    157 HG12 ILE A  54      50.975  47.007   6.519  1.00 39.94           H
ATOM    158 HG13 ILE A  54      52.474  46.997   5.613  1.00 39.94           H
ATOM    159 HG21 ILE A  54      52.596  46.068   3.353  1.00 34.67           H
ATOM    160 HG22 ILE A  54      51.169  45.399   2.552  1.00 34.67           H
ATOM    161 HG23 ILE A  54      51.355  47.153   2.690  1.00 34.67           H
ATOM    162 HD11 ILE A  54      51.639  49.259   5.964  1.00 38.64           H
ATOM    163 HD12 ILE A  54      51.677  48.889   4.228  1.00 38.64           H
ATOM    164 HD13 ILE A  54      50.133  48.879   5.120  1.00 38.64           H
ATOM    165  N   ASP A  55      48.094  45.445   2.388  1.00 22.91           N
ATOM    166  CA  ASP A  55      47.332  44.452   1.666  1.00 22.23           C
ATOM    167  C   ASP A  55      47.545  44.683   0.169  1.00 24.17           C
ATOM    168  O   ASP A  55      48.375  45.484  -0.261  1.00 27.73           O
ATOM    169  CB  ASP A  55      45.867  44.555   2.137  1.00 23.01           C
ATOM    170  CG  ASP A  55      45.153  43.210   2.125  1.00 24.86           C
ATOM    171  OD1 ASP A  55      45.372  42.422   1.190  1.00 27.27           O
ATOM    172  OD2 ASP A  55      44.396  42.966   3.084  1.00 24.45           O1-
ATOM    173  H   ASP A  55      48.085  46.390   2.034  1.00 27.52           H
ATOM    174  HA  ASP A  55      47.715  43.459   1.900  1.00 26.70           H
ATOM    175  HB2 ASP A  55      45.786  45.011   3.125  1.00 27.64           H
ATOM    176  HB3 ASP A  55      45.336  45.201   1.441  1.00 27.64           H
ATOM    177  N   GLY A  56      46.857  43.913  -0.656  1.00 23.47           N
ATOM    178  CA  GLY A  56      47.072  43.884  -2.085  1.00 20.52           C
ATOM    179  C   GLY A  56      47.539  42.508  -2.520  1.00 21.81           C
ATOM    180  O   GLY A  56      47.674  41.596  -1.696  1.00 22.89           O
ATOM    181  H   GLY A  56      46.228  43.226  -0.266  1.00 28.20           H
ATOM    182  HA2 GLY A  56      46.130  44.104  -2.572  1.00 24.65           H
ATOM    183  HA3 GLY A  56      47.815  44.622  -2.383  1.00 24.65           H
ATOM    184  N   PRO A  57      47.787  42.339  -3.822  1.00 24.71           N
ATOM    185  CA  PRO A  57      48.215  41.067  -4.364  1.00 24.44           C
ATOM    186  C   PRO A  57      49.456  40.526  -3.657  1.00 21.98           C
ATOM    187  O   PRO A  57      50.356  41.281  -3.286  1.00 23.53           O
ATOM    188  CB  PRO A  57      48.586  41.402  -5.808  1.00 26.55           C
ATOM    189  CG  PRO A  57      47.643  42.536  -6.166  1.00 24.97           C
ATOM    190  CD  PRO A  57      47.609  43.339  -4.871  1.00 25.61           C
ATOM    191  HA  PRO A  57      47.384  40.359  -4.376  1.00 29.36           H
ATOM    192  HB2 PRO A  57      49.595  41.818  -5.801  1.00 31.88           H
ATOM    193  HB3 PRO A  57      48.549  40.560  -6.491  1.00 31.88           H
ATOM    194  HG2 PRO A  57      48.055  43.158  -6.960  1.00 30.00           H
ATOM    195  HG3 PRO A  57      46.665  42.139  -6.439  1.00 30.00           H
ATOM    196  HD2 PRO A  57      48.430  44.053  -4.864  1.00 30.76           H
ATOM    197  HD3 PRO A  57      46.644  43.833  -4.800  1.00 30.76           H
ATOM    198  N   HIS A  58      49.522  39.202  -3.545  1.00 27.01           N
ATOM    199  CA  HIS A  58      50.765  38.546  -3.177  1.00 30.69           C
ATOM    200  C   HIS A  58      51.787  38.707  -4.330  1.00 29.17           C
ATOM    201  O   HIS A  58      51.471  38.845  -5.488  1.00 28.92           O
ATOM    202  CB  HIS A  58      50.620  37.033  -2.894  1.00 23.11           C
ATOM    203  CG  HIS A  58      50.035  36.249  -4.005  1.00 22.07           C
ATOM    204  ND1 HIS A  58      48.684  36.329  -4.353  1.00 27.56           N
ATOM    205  CD2 HIS A  58      50.671  35.331  -4.848  1.00 29.00           C
ATOM    206  CE1 HIS A  58      48.488  35.486  -5.400  1.00 25.40           C
ATOM    207  NE2 HIS A  58      49.696  34.878  -5.737  1.00 29.18           N
ATOM    208  H   HIS A  58      48.821  38.668  -4.011  1.00 32.44           H
ATOM    209  HA  HIS A  58      51.189  39.010  -2.244  1.00 36.86           H
ATOM    210  HB2 HIS A  58      49.998  36.898  -1.979  1.00 27.76           H
ATOM    211  HB3 HIS A  58      51.616  36.603  -2.630  1.00 27.76           H
ATOM    212  HD2 HIS A  58      51.682  34.944  -4.837  1.00 34.83           H
ATOM    213  HE1 HIS A  58      47.548  35.301  -5.903  1.00 30.51           H
ATOM    214  HE2 HIS A  58      49.832  34.156  -6.435  1.00 35.05           H
ATOM    215  N   GLY A  59      53.052  38.686  -3.887  1.00 30.66           N
ATOM    216  CA  GLY A  59      54.255  38.713  -4.710  1.00 39.45           C
ATOM    217  C   GLY A  59      54.768  40.122  -5.003  1.00 34.34           C
ATOM    218  O   GLY A  59      55.638  40.250  -5.855  1.00 31.55           O
ATOM    219  H   GLY A  59      53.197  38.568  -2.893  1.00 36.83           H
ATOM    220  HA2 GLY A  59      55.040  38.176  -4.181  1.00 47.37           H
ATOM    221  HA3 GLY A  59      54.054  38.222  -5.663  1.00 47.37           H
ATOM    222  N   MET A  60      54.267  41.167  -4.320  1.00 29.40           N
ATOM    223  CA  MET A  60      54.682  42.554  -4.556  1.00 29.71           C
ATOM    224  C   MET A  60      55.876  42.979  -3.705  1.00 36.73           C
ATOM    225  O   MET A  60      56.534  43.956  -4.050  1.00 38.70           O
ATOM    226  CB  MET A  60      53.548  43.551  -4.300  1.00 34.42           C
ATOM    227  CG  MET A  60      52.422  43.483  -5.320  1.00 41.58           C
ATOM    228  SD  MET A  60      51.345  44.939  -5.248  1.00 35.51           S
ATOM    229  CE  MET A  60      50.636  44.735  -3.567  1.00 32.83           C
ATOM    230  H   MET A  60      53.586  40.994  -3.590  1.00 35.31           H
ATOM    231  HA  MET A  60      54.964  42.652  -5.603  1.00 35.68           H
ATOM    232  HB2 MET A  60      53.145  43.383  -3.300  1.00 41.33           H
ATOM    233  HB3 MET A  60      53.961  44.559  -4.338  1.00 41.33           H
ATOM    234  HG2 MET A  60      52.850  43.426  -6.321  1.00 49.92           H
ATOM    235  HG3 MET A  60      51.833  42.584  -5.143  1.00 49.92           H
ATOM    236  HE1 MET A  60      49.799  45.408  -3.424  1.00 39.42           H
ATOM    237  HE2 MET A  60      50.282  43.721  -3.433  1.00 39.42           H
ATOM    238  HE3 MET A  60      51.389  44.951  -2.813  1.00 39.42           H
ATOM    239  N   GLY A  61      56.104  42.309  -2.568  1.00 37.91           N
ATOM    240  CA  GLY A  61      57.069  42.699  -1.545  1.00 47.96           C
ATOM    241  C   GLY A  61      56.441  43.296  -0.284  1.00 51.40           C
ATOM    242  O   GLY A  61      57.163  43.934   0.481  1.00 45.34           O
ATOM    243  H   GLY A  61      55.523  41.504  -2.363  1.00 45.52           H
ATOM    244  HA2 GLY A  61      57.604  41.808  -1.228  1.00 57.58           H
ATOM    245  HA3 GLY A  61      57.771  43.423  -1.955  1.00 57.58           H
ATOM    246  N   LYS A  62      55.144  43.064  -0.033  1.00 45.87           N
ATOM    247  CA  LYS A  62      54.440  43.606   1.129  1.00 44.36           C
ATOM    248  C   LYS A  62      55.126  43.220   2.440  1.00 51.59           C
ATOM    249  O   LYS A  62      55.417  44.106   3.238  1.00 49.32           O
ATOM    250  CB  LYS A  62      52.976  43.161   1.149  1.00 44.19           C
ATOM    251  CG  LYS A  62      52.158  43.568  -0.092  1.00 46.05           C
ATOM    252  CD  LYS A  62      50.655  43.317   0.100  1.00 41.38           C
ATOM    253  CE  LYS A  62      50.297  41.897   0.542  1.00 44.92           C
ATOM    254  NZ  LYS A  62      50.833  40.889  -0.387  1.00 46.14           N1+
ATOM    255  H   LYS A  62      54.612  42.481  -0.668  1.00 55.07           H
ATOM    256  HA  LYS A  62      54.451  44.692   1.062  1.00 53.27           H
ATOM    257  HB2 LYS A  62      52.947  42.080   1.255  1.00 53.06           H
ATOM    258  HB3 LYS A  62      52.519  43.614   2.022  1.00 53.06           H
ATOM    259  HG2 LYS A  62      52.286  44.633  -0.264  1.00 55.29           H
ATOM    260  HG3 LYS A  62      52.514  43.047  -0.979  1.00 55.29           H
ATOM    261  HD2 LYS A  62      50.287  44.012   0.853  1.00 49.69           H
ATOM    262  HD3 LYS A  62      50.147  43.525  -0.841  1.00 49.69           H
ATOM    263  HE2 LYS A  62      50.680  41.708   1.542  1.00 53.94           H
ATOM    264  HE3 LYS A  62      49.209  41.815   0.569  1.00 53.94           H
ATOM    265  HZ1 LYS A  62      50.703  39.965   0.006  1.00 55.40           H
ATOM    266  HZ2 LYS A  62      50.368  40.960  -1.281  1.00 55.40           H
ATOM    267  HZ3 LYS A  62      51.827  41.039  -0.522  1.00 55.40           H
ATOM    268  N   THR A  63      55.435  41.931   2.631  1.00 52.18           N
ATOM    269  CA  THR A  63      56.096  41.434   3.837  1.00 52.94           C
ATOM    270  C   THR A  63      57.487  42.056   4.033  1.00 55.68           C
ATOM    271  O   THR A  63      57.745  42.601   5.103  1.00 61.53           O
ATOM    272  CB  THR A  63      56.134  39.894   3.839  1.00 53.79           C
ATOM    273  OG1 THR A  63      54.822  39.380   3.871  1.00 47.18           O
ATOM    274  CG2 THR A  63      56.924  39.331   5.022  1.00 61.49           C
ATOM    275  H   THR A  63      55.152  41.253   1.935  1.00 62.64           H
ATOM    276  HA  THR A  63      55.463  41.740   4.671  1.00 63.56           H
ATOM    277  HB  THR A  63      56.603  39.546   2.922  1.00 64.58           H
ATOM    278  HG1 THR A  63      54.356  39.738   4.635  1.00 56.64           H
ATOM    279 HG21 THR A  63      56.816  38.246   5.053  1.00 73.82           H
ATOM    280 HG22 THR A  63      57.981  39.574   4.922  1.00 73.82           H
ATOM    281 HG23 THR A  63      56.547  39.753   5.950  1.00 73.82           H
ATOM    282  N   THR A  64      58.371  41.982   3.024  1.00 53.34           N
ATOM    283  CA  THR A  64      59.742  42.505   3.106  1.00 61.58           C
ATOM    284  C   THR A  64      59.745  43.971   3.554  1.00 62.19           C
ATOM    285  O   THR A  64      60.371  44.312   4.551  1.00 56.66           O
ATOM    286  CB  THR A  64      60.486  42.335   1.760  1.00 58.31           C
ATOM    287  OG1 THR A  64      60.568  40.983   1.367  1.00 62.04           O
ATOM    288  CG2 THR A  64      61.925  42.855   1.846  1.00 57.34           C
ATOM    289  H   THR A  64      58.102  41.505   2.176  1.00 64.04           H
ATOM    290  HA  THR A  64      60.262  41.908   3.854  1.00 73.93           H
ATOM    291  HB  THR A  64      59.953  42.889   0.985  1.00 70.01           H
ATOM    292  HG1 THR A  64      60.074  40.878   0.544  1.00 74.47           H
ATOM    293 HG21 THR A  64      62.432  42.676   0.898  1.00 68.84           H
ATOM    294 HG22 THR A  64      61.938  43.924   2.053  1.00 68.84           H
ATOM    295 HG23 THR A  64      62.465  42.320   2.629  1.00 68.84           H
ATOM    296  N   THR A  65      59.027  44.835   2.828  1.00 65.76           N
ATOM    297  CA  THR A  65      59.028  46.282   3.050  1.00 67.45           C
ATOM    298  C   THR A  65      58.491  46.640   4.442  1.00 67.57           C
ATOM    299  O   THR A  65      58.953  47.625   5.013  1.00 67.34           O
ATOM    300  CB  THR A  65      58.224  46.984   1.944  1.00 63.63           C
ATOM    301  OG1 THR A  65      56.872  46.585   1.974  1.00 67.85           O
ATOM    302  CG2 THR A  65      58.830  46.704   0.560  1.00 68.90           C
ATOM    303  H   THR A  65      58.474  44.483   2.059  1.00 78.95           H
ATOM    304  HA  THR A  65      60.059  46.633   2.988  1.00 80.97           H
ATOM    305  HB  THR A  65      58.257  48.060   2.126  1.00 76.39           H
ATOM    306  HG1 THR A  65      56.830  45.625   1.965  1.00 81.45           H
ATOM    307 HG21 THR A  65      58.198  47.145  -0.209  1.00 82.71           H
ATOM    308 HG22 THR A  65      59.833  47.120   0.512  1.00 82.71           H
ATOM    309 HG23 THR A  65      58.892  45.641   0.353  1.00 82.71           H
ATOM    310  N   THR A  66      57.549  45.852   4.988  1.00 64.54           N
ATOM    311  CA  THR A  66      57.001  46.046   6.331  1.00 63.53           C
ATOM    312  C   THR A  66      57.990  45.630   7.436  1.00 64.03           C
ATOM    313  O   THR A  66      58.005  46.243   8.500  1.00 62.52           O
ATOM    314  CB  THR A  66      55.644  45.328   6.463  1.00 60.11           C
ATOM    315  OG1 THR A  66      54.754  45.712   5.435  1.00 61.87           O
ATOM    316  CG2 THR A  66      54.969  45.723   7.772  1.00 59.17           C
ATOM    317  H   THR A  66      57.204  45.063   4.458  1.00 77.48           H
ATOM    318  HA  THR A  66      56.807  47.115   6.426  1.00 76.27           H
ATOM    319  HB  THR A  66      55.788  44.247   6.436  1.00 72.17           H
ATOM    320  HG1 THR A  66      55.080  45.359   4.601  1.00 74.28           H
ATOM    321 HG21 THR A  66      53.958  45.319   7.790  1.00 71.03           H
ATOM    322 HG22 THR A  66      55.528  45.345   8.627  1.00 71.03           H
ATOM    323 HG23 THR A  66      54.902  46.808   7.824  1.00 71.03           H
ATOM    324  N   GLN A  67      58.811  44.597   7.202  1.00 69.44           N
ATOM    325  CA  GLN A  67      59.867  44.168   8.123  1.00 68.56           C
ATOM    326  C   GLN A  67      60.968  45.225   8.262  1.00 70.86           C
ATOM    327  O   GLN A  67      61.473  45.441   9.362  1.00 71.84           O
ATOM    328  CB  GLN A  67      60.454  42.835   7.649  1.00 61.91           C
ATOM    329  CG  GLN A  67      59.456  41.675   7.793  1.00 65.67           C
ATOM    330  CD  GLN A  67      59.900  40.435   7.019  1.00 66.37           C
ATOM    331  OE1 GLN A  67      60.468  40.522   5.935  1.00 73.07           O
ATOM    332  NE2 GLN A  67      59.616  39.253   7.558  1.00 72.12           N
ATOM    333  H   GLN A  67      58.732  44.099   6.325  1.00 83.36           H
ATOM    334  HA  GLN A  67      59.422  44.010   9.106  1.00 82.30           H
ATOM    335  HB2 GLN A  67      60.780  42.932   6.616  1.00 74.32           H
ATOM    336  HB3 GLN A  67      61.333  42.607   8.254  1.00 74.32           H
ATOM    337  HG2 GLN A  67      59.316  41.440   8.849  1.00 78.84           H
ATOM    338  HG3 GLN A  67      58.498  41.990   7.387  1.00 78.84           H
ATOM    339 HE21 GLN A  67      59.133  39.199   8.441  1.00 86.57           H
ATOM    340 HE22 GLN A  67      59.899  38.415   7.074  1.00 86.57           H
ATOM    341  N   LEU A  68      61.334  45.869   7.145  1.00 68.93           N
ATOM    342  CA  LEU A  68      62.245  47.008   7.117  1.00 68.99           C
ATOM    343  C   LEU A  68      61.658  48.257   7.810  1.00 76.59           C
ATOM    344  O   LEU A  68      62.427  49.143   8.172  1.00 77.87           O
ATOM    345  CB  LEU A  68      62.661  47.311   5.656  1.00 66.13           C
ATOM    346  CG  LEU A  68      63.787  46.450   5.036  1.00 75.14           C
ATOM    347  CD1 LEU A  68      65.086  46.529   5.854  1.00 78.55           C
ATOM    348  CD2 LEU A  68      63.414  44.981   4.798  1.00 69.92           C
ATOM    349  H   LEU A  68      60.907  45.594   6.272  1.00 82.74           H
ATOM    350  HA  LEU A  68      63.134  46.732   7.680  1.00 82.82           H
ATOM    351  HB2 LEU A  68      61.781  47.244   5.013  1.00 79.38           H
ATOM    352  HB3 LEU A  68      63.001  48.344   5.610  1.00 79.38           H
ATOM    353  HG  LEU A  68      64.000  46.873   4.053  1.00 90.20           H
ATOM    354 HD11 LEU A  68      65.904  46.086   5.284  1.00 94.29           H
ATOM    355 HD12 LEU A  68      65.330  47.572   6.062  1.00 94.29           H
ATOM    356 HD13 LEU A  68      64.984  45.985   6.793  1.00 94.29           H
ATOM    357 HD21 LEU A  68      64.271  44.437   4.402  1.00 83.94           H
ATOM    358 HD22 LEU A  68      63.093  44.499   5.722  1.00 83.94           H
ATOM    359 HD23 LEU A  68      62.628  44.941   4.051  1.00 83.94           H
ATOM    360  N   LEU A  69      60.322  48.356   7.940  1.00 80.53           N
ATOM    361  CA  LEU A  69      59.588  49.505   8.502  1.00 78.38           C
ATOM    362  C   LEU A  69      59.621  49.465  10.033  1.00 77.05           C
ATOM    363  O   LEU A  69      59.936  50.468  10.674  1.00 75.92           O
ATOM    364  CB  LEU A  69      58.142  49.479   7.946  1.00 75.98           C
ATOM    365  CG  LEU A  69      57.291  50.763   8.002  1.00 73.02           C
ATOM    366  CD1 LEU A  69      57.127  51.378   9.394  1.00 69.35           C
ATOM    367  CD2 LEU A  69      57.754  51.819   6.998  1.00 69.36           C
ATOM    368  H   LEU A  69      59.760  47.586   7.610  1.00 96.67           H
ATOM    369  HA  LEU A  69      60.069  50.431   8.197  1.00 94.09           H
ATOM    370  HB2 LEU A  69      58.170  49.153   6.907  1.00 91.21           H
ATOM    371  HB3 LEU A  69      57.586  48.721   8.496  1.00 91.21           H
ATOM    372  HG  LEU A  69      56.281  50.489   7.697  1.00 87.66           H
ATOM    373 HD11 LEU A  69      56.268  52.048   9.398  1.00 83.24           H
ATOM    374 HD12 LEU A  69      56.951  50.589  10.125  1.00 83.24           H
ATOM    375 HD13 LEU A  69      58.013  51.946   9.674  1.00 83.24           H
ATOM    376 HD21 LEU A  69      56.941  52.514   6.797  1.00 83.27           H
ATOM    377 HD22 LEU A  69      58.615  52.363   7.382  1.00 83.27           H
ATOM    378 HD23 LEU A  69      58.021  51.335   6.062  1.00 83.27           H
ATOM    379  N   VAL A  70      59.290  48.305  10.611  1.00 79.01           N
ATOM    380  CA  VAL A  70      59.316  48.079  12.053  1.00 79.80           C
ATOM    381  C   VAL A  70      60.758  48.062  12.609  1.00 82.86           C
ATOM    382  O   VAL A  70      60.941  48.258  13.810  1.00 85.15           O
ATOM    383  CB  VAL A  70      58.493  46.807  12.365  1.00 77.34           C
ATOM    384  CG1 VAL A  70      59.143  45.521  11.824  1.00 73.79           C
ATOM    385  CG2 VAL A  70      58.227  46.674  13.871  1.00 68.17           C
ATOM    386  H   VAL A  70      59.031  47.526  10.022  1.00 94.84           H
ATOM    387  HA  VAL A  70      58.799  48.919  12.521  1.00 95.79           H
ATOM    388  HB  VAL A  70      57.522  46.908  11.876  1.00 92.84           H
ATOM    389 HG11 VAL A  70      58.506  44.663  12.039  1.00 88.58           H
ATOM    390 HG12 VAL A  70      59.258  45.596  10.747  1.00 88.58           H
ATOM    391 HG13 VAL A  70      60.123  45.364  12.277  1.00 88.58           H
ATOM    392 HG21 VAL A  70      57.550  45.840  14.055  1.00 81.83           H
ATOM    393 HG22 VAL A  70      59.161  46.490  14.401  1.00 81.83           H
ATOM    394 HG23 VAL A  70      57.770  47.591  14.247  1.00 81.83           H
ATOM    395  N   ALA A  71      61.757  47.814  11.746  1.00 77.43           N
ATOM    396  CA  ALA A  71      63.182  47.841  12.065  1.00 81.56           C
ATOM    397  C   ALA A  71      63.848  49.144  11.560  1.00 75.53           C
ATOM    398  O   ALA A  71      63.719  50.165  12.270  1.00 71.27           O
ATOM    399  CB  ALA A  71      63.811  46.563  11.494  1.00 76.19           C
ATOM    400  H   ALA A  71      61.520  47.647  10.779  1.00 92.94           H
ATOM    401  HA  ALA A  71      63.292  47.813  13.149  1.00 97.91           H
ATOM    402  HB1 ALA A  71      63.720  46.557  10.407  1.00 91.46           H
ATOM    403  HB2 ALA A  71      63.301  45.689  11.900  1.00 91.46           H
ATOM    404  HB3 ALA A  71      64.865  46.523  11.766  1.00 91.46           H
ATOM    405  HC  ALA A  71      64.504  49.101  10.490  1.00 90.67           H
ATOM    406  N   ASP A  76      59.079  50.239  19.852  1.00 63.34           N
ATOM    407  CA  ASP A  76      58.202  49.868  20.992  1.00 69.81           C
ATOM    408  C   ASP A  76      56.800  50.507  20.879  1.00 69.27           C
ATOM    409  O   ASP A  76      55.802  49.876  21.230  1.00 63.74           O
ATOM    410  CB  ASP A  76      58.880  50.244  22.319  1.00 75.00           C
ATOM    411  CG  ASP A  76      58.084  49.729  23.522  1.00 84.64           C
ATOM    412  OD1 ASP A  76      57.892  48.492  23.586  1.00 83.82           O
ATOM    413  OD2 ASP A  76      57.697  50.568  24.364  1.00 81.69           O1-
ATOM    414  H1  ASP A  76      58.643  49.977  18.978  1.00 76.04           H
ATOM    415  H2  ASP A  76      59.968  49.769  19.938  1.00 76.04           H
ATOM    416  HA  ASP A  76      58.069  48.786  20.991  1.00 83.80           H
ATOM    417  HB2 ASP A  76      59.011  51.326  22.383  1.00 90.03           H
ATOM    418  HB3 ASP A  76      59.851  49.748  22.323  1.00 90.03           H
ATOM    419  N   ASP A  77      56.736  51.732  20.340  1.00 60.91           N
ATOM    420  CA  ASP A  77      55.514  52.432  19.934  1.00 58.03           C
ATOM    421  C   ASP A  77      54.975  51.956  18.559  1.00 57.38           C
ATOM    422  O   ASP A  77      53.992  52.503  18.065  1.00 51.05           O
ATOM    423  CB  ASP A  77      55.775  53.946  19.866  1.00 49.69           C
ATOM    424  CG  ASP A  77      56.788  54.362  18.799  1.00 46.67           C
ATOM    425  OD1 ASP A  77      57.655  53.537  18.432  1.00 56.01           O
ATOM    426  OD2 ASP A  77      56.671  55.518  18.342  1.00 64.82           O1-
ATOM    427  H   ASP A  77      57.601  52.177  20.062  1.00 73.12           H
ATOM    428  HA  ASP A  77      54.745  52.264  20.689  1.00 69.67           H
ATOM    429  HB2 ASP A  77      54.847  54.506  19.742  1.00 59.66           H
ATOM    430  HB3 ASP A  77      56.176  54.260  20.830  1.00 59.66           H
ATOM    431  N   ILE A  78      55.633  50.986  17.909  1.00 50.22           N
ATOM    432  CA  ILE A  78      55.200  50.370  16.658  1.00 48.62           C
ATOM    433  C   ILE A  78      55.374  48.850  16.741  1.00 51.33           C
ATOM    434  O   ILE A  78      56.456  48.366  17.082  1.00 48.71           O
ATOM    435  CB  ILE A  78      55.898  51.009  15.438  1.00 44.74           C
ATOM    436  CG1 ILE A  78      55.459  50.261  14.157  1.00 45.85           C
ATOM    437  CG2 ILE A  78      57.433  51.073  15.563  1.00 63.06           C
ATOM    438  CD1 ILE A  78      55.908  50.936  12.864  1.00 59.59           C
ATOM    439  H   ILE A  78      56.482  50.631  18.322  1.00 60.30           H
ATOM    440  HA  ILE A  78      54.143  50.573  16.556  1.00 58.38           H
ATOM    441  HB  ILE A  78      55.536  52.037  15.359  1.00 53.71           H
ATOM    442 HG12 ILE A  78      55.858  49.246  14.163  1.00 55.05           H
ATOM    443 HG13 ILE A  78      54.371  50.201  14.138  1.00 55.05           H
ATOM    444 HG21 ILE A  78      57.853  51.632  14.728  1.00 75.70           H
ATOM    445 HG22 ILE A  78      57.721  51.597  16.475  1.00 75.70           H
ATOM    446 HG23 ILE A  78      57.861  50.071  15.572  1.00 75.70           H
ATOM    447 HD11 ILE A  78      55.468  50.410  12.020  1.00 71.54           H
ATOM    448 HD12 ILE A  78      55.577  51.975  12.850  1.00 71.54           H
ATOM    449 HD13 ILE A  78      56.993  50.891  12.768  1.00 71.54           H
ATOM    450  N   VAL A  79      54.306  48.104  16.421  1.00 33.34           N
ATOM    451  CA  VAL A  79      54.283  46.641  16.454  1.00 37.47           C
ATOM    452  C   VAL A  79      53.737  46.106  15.127  1.00 39.21           C
ATOM    453  O   VAL A  79      52.743  46.620  14.618  1.00 29.19           O
ATOM    454  CB  VAL A  79      53.469  46.115  17.664  1.00 38.29           C
ATOM    455  CG1 VAL A  79      53.624  44.586  17.751  1.00 42.40           C
ATOM    456  CG2 VAL A  79      53.939  46.701  19.010  1.00 47.46           C
ATOM    457  H   VAL A  79      53.459  48.575  16.134  1.00 40.04           H
ATOM    458  HA  VAL A  79      55.302  46.270  16.560  1.00 44.99           H
ATOM    459  HB  VAL A  79      52.415  46.354  17.528  1.00 45.98           H
ATOM    460 HG11 VAL A  79      53.121  44.213  18.643  1.00 50.91           H
ATOM    461 HG12 VAL A  79      53.194  44.102  16.875  1.00 50.91           H
ATOM    462 HG13 VAL A  79      54.679  44.319  17.820  1.00 50.91           H
ATOM    463 HG21 VAL A  79      53.340  46.289  19.823  1.00 56.99           H
ATOM    464 HG22 VAL A  79      54.988  46.459  19.178  1.00 56.99           H
ATOM    465 HG23 VAL A  79      53.825  47.784  19.017  1.00 56.99           H
ATOM    466  N   TYR A  80      54.395  45.069  14.591  1.00 37.34           N
ATOM    467  CA  TYR A  80      54.026  44.384  13.354  1.00 40.20           C
ATOM    468  C   TYR A  80      53.292  43.082  13.684  1.00 47.17           C
ATOM    469  O   TYR A  80      53.863  42.222  14.353  1.00 42.07           O
ATOM    470  CB  TYR A  80      55.294  44.117  12.523  1.00 42.94           C
ATOM    471  CG  TYR A  80      55.117  43.397  11.189  1.00 46.08           C
ATOM    472  CD1 TYR A  80      53.994  43.644  10.369  1.00 48.78           C
ATOM    473  CD2 TYR A  80      56.109  42.507  10.732  1.00 40.71           C
ATOM    474  CE1 TYR A  80      53.866  43.023   9.115  1.00 44.22           C
ATOM    475  CE2 TYR A  80      56.010  41.916   9.456  1.00 47.43           C
ATOM    476  CZ  TYR A  80      54.900  42.197   8.627  1.00 47.38           C
ATOM    477  OH  TYR A  80      54.852  41.728   7.347  1.00 49.52           O
ATOM    478  H   TYR A  80      55.191  44.701  15.088  1.00 44.84           H
ATOM    479  HA  TYR A  80      53.380  45.038  12.775  1.00 48.27           H
ATOM    480  HB2 TYR A  80      55.765  45.077  12.312  1.00 51.56           H
ATOM    481  HB3 TYR A  80      55.993  43.545  13.134  1.00 51.56           H
ATOM    482  HD1 TYR A  80      53.231  44.332  10.682  1.00 58.57           H
ATOM    483  HD2 TYR A  80      56.974  42.301  11.345  1.00 48.88           H
ATOM    484  HE1 TYR A  80      53.006  43.240   8.498  1.00 53.10           H
ATOM    485  HE2 TYR A  80      56.792  41.263   9.097  1.00 56.95           H
ATOM    486  HH  TYR A  80      53.987  41.829   6.943  1.00 59.45           H
ATOM    487  N   VAL A  81      52.057  42.931  13.181  1.00 31.74           N
ATOM    488  CA  VAL A  81      51.284  41.693  13.180  1.00 26.68           C
ATOM    489  C   VAL A  81      51.588  41.000  11.845  1.00 36.16           C
ATOM    490  O   VAL A  81      51.098  41.442  10.800  1.00 31.73           O
ATOM    491  CB  VAL A  81      49.775  41.968  13.360  1.00 24.99           C
ATOM    492  CG1 VAL A  81      49.012  40.654  13.501  1.00 23.49           C
ATOM    493  CG2 VAL A  81      49.460  42.832  14.584  1.00 35.78           C
ATOM    494  H   VAL A  81      51.662  43.702  12.665  1.00 38.11           H
ATOM    495  HA  VAL A  81      51.604  41.081  14.022  1.00 32.05           H
ATOM    496  HB  VAL A  81      49.392  42.487  12.484  1.00 30.02           H
ATOM    497 HG11 VAL A  81      47.941  40.848  13.581  1.00 28.22           H
ATOM    498 HG12 VAL A  81      49.186  40.020  12.631  1.00 28.22           H
ATOM    499 HG13 VAL A  81      49.352  40.128  14.393  1.00 28.22           H
ATOM    500 HG21 VAL A  81      48.387  43.017  14.637  1.00 42.96           H
ATOM    501 HG22 VAL A  81      49.785  42.322  15.488  1.00 42.96           H
ATOM    502 HG23 VAL A  81      49.970  43.790  14.504  1.00 42.96           H
ATOM    503  N   PRO A  82      52.395  39.926  11.838  1.00 33.69           N
ATOM    504  CA  PRO A  82      52.933  39.405  10.596  1.00 32.97           C
ATOM    505  C   PRO A  82      51.963  38.432   9.930  1.00 27.35           C
ATOM    506  O   PRO A  82      50.889  38.107  10.440  1.00 26.10           O
ATOM    507  CB  PRO A  82      54.230  38.703  11.028  1.00 30.99           C
ATOM    508  CG  PRO A  82      53.881  38.158  12.408  1.00 28.62           C
ATOM    509  CD  PRO A  82      53.025  39.281  12.990  1.00 34.96           C
ATOM    510  HA  PRO A  82      53.243  40.203   9.921  1.00 39.60           H
ATOM    511  HB2 PRO A  82      54.595  37.934  10.347  1.00 37.22           H
ATOM    512  HB3 PRO A  82      54.986  39.482  11.147  1.00 37.22           H
ATOM    513  HG2 PRO A  82      53.335  37.217  12.320  1.00 34.37           H
ATOM    514  HG3 PRO A  82      54.777  38.034  13.016  1.00 34.37           H
ATOM    515  HD2 PRO A  82      52.289  38.858  13.670  1.00 41.98           H
ATOM    516  HD3 PRO A  82      53.695  39.980  13.484  1.00 41.98           H
ATOM    517  N   GLU A  83      52.355  37.996   8.741  1.00 26.63           N
ATOM    518  CA  GLU A  83      51.686  36.918   8.027  1.00 27.79           C
ATOM    519  C   GLU A  83      51.665  35.651   8.936  1.00 25.20           C
ATOM    520  O   GLU A  83      52.698  35.241   9.406  1.00 25.03           O
ATOM    521  CB  GLU A  83      52.511  36.567   6.772  1.00 30.17           C
ATOM    522  CG  GLU A  83      51.909  35.473   5.901  1.00 35.80           C
ATOM    523  CD  GLU A  83      52.629  35.489   4.563  1.00 32.94           C
ATOM    524  OE1 GLU A  83      53.680  34.831   4.385  1.00 31.05           O
ATOM    525  OE2 GLU A  83      52.149  36.201   3.616  1.00 27.17           O1-
ATOM    526  H   GLU A  83      53.278  38.241   8.471  1.00 31.98           H
ATOM    527  HA  GLU A  83      50.669  37.248   7.753  1.00 33.37           H
ATOM    528  HB2 GLU A  83      52.654  37.482   6.171  1.00 36.24           H
ATOM    529  HB3 GLU A  83      53.529  36.237   7.091  1.00 36.24           H
ATOM    530  HG2 GLU A  83      52.024  34.471   6.372  1.00 42.99           H
ATOM    531  HG3 GLU A  83      50.821  35.612   5.752  1.00 42.99           H
ATOM    532  N   PRO A  84      50.468  35.046   9.140  1.00 24.12           N
ATOM    533  CA  PRO A  84      50.268  33.927  10.057  1.00 23.71           C
ATOM    534  C   PRO A  84      50.576  32.576   9.399  1.00 16.84           C
ATOM    535  O   PRO A  84      49.768  31.648   9.405  1.00 20.86           O
ATOM    536  CB  PRO A  84      48.801  34.037  10.494  1.00 25.02           C
ATOM    537  CG  PRO A  84      48.117  34.594   9.249  1.00 24.23           C
ATOM    538  CD  PRO A  84      49.162  35.549   8.683  1.00 23.95           C
ATOM    539  HA  PRO A  84      50.854  34.082  10.962  1.00 28.48           H
ATOM    540  HB2 PRO A  84      48.348  33.123  10.874  1.00 30.05           H
ATOM    541  HB3 PRO A  84      48.771  34.792  11.272  1.00 30.05           H
ATOM    542  HG2 PRO A  84      47.874  33.785   8.565  1.00 29.11           H
ATOM    543  HG3 PRO A  84      47.222  35.163   9.495  1.00 29.11           H
ATOM    544  HD2 PRO A  84      49.077  35.553   7.596  1.00 28.77           H
ATOM    545  HD3 PRO A  84      48.983  36.535   9.112  1.00 28.77           H
ATOM    546  N   MET A  85      51.786  32.457   8.836  1.00 25.73           N
ATOM    547  CA  MET A  85      52.216  31.297   8.067  1.00 26.91           C
ATOM    548  C   MET A  85      52.119  30.002   8.881  1.00 22.38           C
ATOM    549  O   MET A  85      51.716  28.981   8.331  1.00 25.28           O
ATOM    550  CB  MET A  85      53.649  31.523   7.552  1.00 26.33           C
ATOM    551  CG  MET A  85      54.134  30.367   6.664  1.00 25.02           C
ATOM    552  SD  MET A  85      53.142  30.089   5.176  1.00 29.50           S
ATOM    553  CE  MET A  85      53.659  31.509   4.192  1.00 27.57           C
ATOM    554  H   MET A  85      52.434  33.229   8.920  1.00 30.91           H
ATOM    555  HA  MET A  85      51.548  31.210   7.209  1.00 32.32           H
ATOM    556  HB2 MET A  85      53.675  32.451   6.981  1.00 31.62           H
ATOM    557  HB3 MET A  85      54.328  31.627   8.400  1.00 31.62           H
ATOM    558  HG2 MET A  85      55.151  30.599   6.349  1.00 30.06           H
ATOM    559  HG3 MET A  85      54.170  29.442   7.240  1.00 30.06           H
ATOM    560  HE1 MET A  85      53.132  31.511   3.242  1.00 33.11           H
ATOM    561  HE2 MET A  85      53.422  32.422   4.727  1.00 33.11           H
ATOM    562  HE3 MET A  85      54.732  31.461   4.016  1.00 33.11           H
ATOM    563  N   THR A  86      52.493  30.032  10.169  1.00 26.36           N
ATOM    564  CA  THR A  86      52.391  28.855  11.024  1.00 27.05           C
ATOM    565  C   THR A  86      50.942  28.384  11.186  1.00 23.57           C
ATOM    566  O   THR A  86      50.728  27.175  11.246  1.00 22.75           O
ATOM    567  CB  THR A  86      53.123  29.077  12.357  1.00 29.63           C
ATOM    568  OG1 THR A  86      54.471  29.439  12.097  1.00 30.53           O
ATOM    569  CG2 THR A  86      53.117  27.801  13.205  1.00 28.14           C
ATOM    570  H   THR A  86      52.813  30.899  10.581  1.00 31.66           H
ATOM    571  HA  THR A  86      52.937  28.069  10.500  1.00 32.49           H
ATOM    572  HB  THR A  86      52.640  29.873  12.916  1.00 35.59           H
ATOM    573  HG1 THR A  86      54.690  30.207  12.637  1.00 36.66           H
ATOM    574 HG21 THR A  86      53.714  27.966  14.102  1.00 33.80           H
ATOM    575 HG22 THR A  86      52.109  27.540  13.507  1.00 33.80           H
ATOM    576 HG23 THR A  86      53.561  26.979  12.644  1.00 33.80           H
ATOM    577  N   TYR A  87      49.955  29.300  11.232  1.00 22.07           N
ATOM    578  CA  TYR A  87      48.549  28.895  11.209  1.00 21.65           C
ATOM    579  C   TYR A  87      48.211  28.140   9.926  1.00 21.13           C
ATOM    580  O   TYR A  87      47.558  27.106   9.973  1.00 20.95           O
ATOM    581  CB  TYR A  87      47.603  30.094  11.395  1.00 20.76           C
ATOM    582  CG  TYR A  87      46.209  29.613  11.753  1.00 23.05           C
ATOM    583  CD1 TYR A  87      45.935  29.252  13.086  1.00 19.31           C
ATOM    584  CD2 TYR A  87      45.215  29.464  10.762  1.00 21.62           C
ATOM    585  CE1 TYR A  87      44.702  28.700  13.432  1.00 23.52           C
ATOM    586  CE2 TYR A  87      43.958  28.939  11.110  1.00 23.72           C
ATOM    587  CZ  TYR A  87      43.717  28.531  12.441  1.00 26.07           C
ATOM    588  OH  TYR A  87      42.558  27.916  12.770  1.00 23.23           O
ATOM    589  H   TYR A  87      50.176  30.284  11.166  1.00 26.52           H
ATOM    590  HA  TYR A  87      48.398  28.221  12.046  1.00 26.02           H
ATOM    591  HB2 TYR A  87      47.978  30.714  12.203  1.00 24.94           H
ATOM    592  HB3 TYR A  87      47.571  30.701  10.488  1.00 24.94           H
ATOM    593  HD1 TYR A  87      46.696  29.378  13.837  1.00 23.20           H
ATOM    594  HD2 TYR A  87      45.414  29.733   9.733  1.00 25.97           H
ATOM    595  HE1 TYR A  87      44.513  28.401  14.447  1.00 28.25           H
ATOM    596  HE2 TYR A  87      43.196  28.791  10.358  1.00 28.49           H
ATOM    597  HH  TYR A  87      42.491  27.770  13.716  1.00 27.91           H
ATOM    598  N   TRP A  88      48.648  28.668   8.782  1.00 23.35           N
ATOM    599  CA  TRP A  88      48.292  28.159   7.464  1.00 23.28           C
ATOM    600  C   TRP A  88      48.915  26.770   7.173  1.00 23.94           C
ATOM    601  O   TRP A  88      48.279  25.908   6.614  1.00 25.20           O
ATOM    602  CB  TRP A  88      48.752  29.135   6.354  1.00 22.78           C
ATOM    603  CG  TRP A  88      48.060  30.452   6.442  1.00 20.05           C
ATOM    604  CD1 TRP A  88      46.836  30.712   7.042  1.00 21.19           C
ATOM    605  CD2 TRP A  88      48.509  31.678   5.832  1.00 22.40           C
ATOM    606  NE1 TRP A  88      46.482  32.062   6.841  1.00 21.49           N
ATOM    607  CE2 TRP A  88      47.492  32.669   6.091  1.00 21.22           C
ATOM    608  CE3 TRP A  88      49.621  32.041   5.055  1.00 24.60           C
ATOM    609  CZ2 TRP A  88      47.578  33.977   5.574  1.00 26.60           C
ATOM    610  CZ3 TRP A  88      49.711  33.336   4.570  1.00 27.66           C
ATOM    611  CH2 TRP A  88      48.691  34.291   4.818  1.00 24.73           C
ATOM    612  H   TRP A  88      49.212  29.486   8.840  1.00 28.05           H
ATOM    613  HA  TRP A  88      47.175  28.029   7.383  1.00 27.96           H
ATOM    614  HB2 TRP A  88      49.849  29.280   6.389  1.00 27.37           H
ATOM    615  HB3 TRP A  88      48.529  28.687   5.357  1.00 27.37           H
ATOM    616  HD1 TRP A  88      46.205  30.044   7.599  1.00 25.46           H
ATOM    617  HE1 TRP A  88      45.631  32.524   7.160  1.00 25.81           H
ATOM    618  HE3 TRP A  88      50.394  31.307   4.842  1.00 29.55           H
ATOM    619  HZ2 TRP A  88      46.783  34.700   5.754  1.00 31.95           H
ATOM    620  HZ3 TRP A  88      50.577  33.640   3.986  1.00 33.23           H
ATOM    621  HH2 TRP A  88      48.795  35.288   4.394  1.00 29.71           H
ATOM    622  N   ARG A  89      50.171  26.595   7.619  1.00 26.71           N
ATOM    623  CA  ARG A  89      50.990  25.401   7.402  1.00 24.13           C
ATOM    624  C   ARG A  89      50.744  24.309   8.445  1.00 26.96           C
ATOM    625  O   ARG A  89      50.912  23.146   8.090  1.00 26.29           O
ATOM    626  CB  ARG A  89      52.484  25.766   7.351  1.00 27.31           C
ATOM    627  CG  ARG A  89      52.852  26.603   6.114  1.00 27.85           C
ATOM    628  CD  ARG A  89      54.379  26.718   5.939  1.00 29.75           C
ATOM    629  NE  ARG A  89      54.938  25.433   5.508  1.00 33.77           N
ATOM    630  CZ  ARG A  89      56.225  25.071   5.500  1.00 38.21           C
ATOM    631  NH1 ARG A  89      57.206  25.868   5.925  1.00 35.39           N
ATOM    632  NH2 ARG A  89      56.536  23.865   5.046  1.00 36.16           N1+
ATOM    633  H   ARG A  89      50.610  27.366   8.107  1.00 32.09           H
ATOM    634  HA  ARG A  89      50.725  24.979   6.435  1.00 28.98           H
ATOM    635  HB2 ARG A  89      52.762  26.310   8.255  1.00 32.80           H
ATOM    636  HB3 ARG A  89      53.064  24.841   7.330  1.00 32.80           H
ATOM    637  HG2 ARG A  89      52.437  26.127   5.225  1.00 33.45           H
ATOM    638  HG3 ARG A  89      52.413  27.593   6.203  1.00 33.45           H
ATOM    639  HD2 ARG A  89      54.604  27.481   5.195  1.00 35.74           H
ATOM    640  HD3 ARG A  89      54.828  27.010   6.889  1.00 35.74           H
ATOM    641  HE  ARG A  89      54.272  24.756   5.151  1.00 40.56           H
ATOM    642 HH11 ARG A  89      56.995  26.795   6.269  1.00 42.50           H
ATOM    643 HH12 ARG A  89      58.159  25.538   5.904  1.00 42.50           H
ATOM    644 HH21 ARG A  89      55.795  23.245   4.739  1.00 43.43           H
ATOM    645 HH22 ARG A  89      57.499  23.564   5.033  1.00 43.43           H
ATOM    646  N   VAL A  90      50.425  24.656   9.706  1.00 25.41           N
ATOM    647  CA  VAL A  90      50.401  23.693  10.823  1.00 27.26           C
ATOM    648  C   VAL A  90      49.147  23.817  11.709  1.00 23.85           C
ATOM    649  O   VAL A  90      48.417  22.838  11.837  1.00 26.86           O
ATOM    650  CB  VAL A  90      51.704  23.766  11.660  1.00 26.71           C
ATOM    651  CG1 VAL A  90      51.732  22.600  12.660  1.00 35.78           C
ATOM    652  CG2 VAL A  90      52.969  23.691  10.788  1.00 30.97           C
ATOM    653  H   VAL A  90      50.327  25.635   9.931  1.00 30.52           H
ATOM    654  HA  VAL A  90      50.357  22.688  10.401  1.00 32.74           H
ATOM    655  HB  VAL A  90      51.726  24.708  12.213  1.00 32.08           H
ATOM    656 HG11 VAL A  90      52.644  22.650  13.255  1.00 42.97           H
ATOM    657 HG12 VAL A  90      50.883  22.655  13.340  1.00 42.97           H
ATOM    658 HG13 VAL A  90      51.702  21.649  12.126  1.00 42.97           H
ATOM    659 HG21 VAL A  90      53.854  23.689  11.425  1.00 37.19           H
ATOM    660 HG22 VAL A  90      52.955  22.779  10.190  1.00 37.19           H
ATOM    661 HG23 VAL A  90      53.032  24.557  10.130  1.00 37.19           H
ATOM    662  N   LEU A  91      48.916  24.967  12.355  1.00 20.62           N
ATOM    663  CA  LEU A  91      47.948  25.048  13.455  1.00 23.28           C
ATOM    664  C   LEU A  91      46.506  24.853  12.972  1.00 29.45           C
ATOM    665  O   LEU A  91      45.756  24.115  13.603  1.00 25.06           O
ATOM    666  CB  LEU A  91      48.058  26.357  14.247  1.00 22.60           C
ATOM    667  CG  LEU A  91      49.458  26.767  14.714  1.00 27.70           C
ATOM    668  CD1 LEU A  91      49.328  28.032  15.567  1.00 22.56           C
ATOM    669  CD2 LEU A  91      50.155  25.645  15.494  1.00 34.32           C
ATOM    670  H   LEU A  91      49.532  25.752  12.200  1.00 24.78           H
ATOM    671  HA  LEU A  91      48.172  24.232  14.143  1.00 27.96           H
ATOM    672  HB2 LEU A  91      47.627  27.163  13.662  1.00 27.15           H
ATOM    673  HB3 LEU A  91      47.432  26.245  15.133  1.00 27.15           H
ATOM    674  HG  LEU A  91      50.046  27.004  13.834  1.00 33.27           H
ATOM    675 HD11 LEU A  91      50.318  28.375  15.867  1.00 27.11           H
ATOM    676 HD12 LEU A  91      48.844  28.820  14.990  1.00 27.11           H
ATOM    677 HD13 LEU A  91      48.740  27.827  16.460  1.00 27.11           H
ATOM    678 HD21 LEU A  91      51.091  26.012  15.917  1.00 41.21           H
ATOM    679 HD22 LEU A  91      49.503  25.305  16.296  1.00 41.21           H
ATOM    680 HD23 LEU A  91      50.380  24.806  14.837  1.00 41.21           H
ATOM    681  N   GLY A  92      46.098  25.529  11.887  1.00 23.54           N
ATOM    682  CA  GLY A  92      44.731  25.487  11.370  1.00 21.92           C
ATOM    683  C   GLY A  92      44.444  24.216  10.583  1.00 28.63           C
ATOM    684  O   GLY A  92      43.338  23.686  10.626  1.00 24.37           O
ATOM    685  H   GLY A  92      46.762  26.108  11.395  1.00 28.27           H
ATOM    686  HA2 GLY A  92      44.025  25.556  12.193  1.00 26.34           H
ATOM    687  HA3 GLY A  92      44.587  26.338  10.705  1.00 26.34           H
ATOM    688  N   ALA A  93      45.445  23.776   9.824  1.00 26.48           N
ATOM    689  CA  ALA A  93      45.425  22.660   8.889  1.00 27.95           C
ATOM    690  C   ALA A  93      46.858  22.456   8.375  1.00 26.95           C
ATOM    691  O   ALA A  93      47.740  23.267   8.654  1.00 26.64           O
ATOM    692  CB  ALA A  93      44.457  22.954   7.735  1.00 22.77           C
ATOM    693  H   ALA A  93      46.320  24.279   9.882  1.00 31.81           H
ATOM    694  HA  ALA A  93      45.101  21.752   9.400  1.00 33.58           H
ATOM    695  HB1 ALA A  93      44.428  22.111   7.046  1.00 27.35           H
ATOM    696  HB2 ALA A  93      43.448  23.115   8.113  1.00 27.35           H
ATOM    697  HB3 ALA A  93      44.782  23.839   7.196  1.00 27.35           H
ATOM    698  N   SER A  94      47.086  21.355   7.652  1.00 28.07           N
ATOM    699  CA  SER A  94      48.383  20.996   7.105  1.00 28.73           C
ATOM    700  C   SER A  94      48.529  21.617   5.726  1.00 22.63           C
ATOM    701  O   SER A  94      47.828  21.226   4.791  1.00 27.12           O
ATOM    702  CB  SER A  94      48.523  19.469   7.037  1.00 34.53           C
ATOM    703  OG  SER A  94      49.747  19.123   6.419  1.00 39.92           O
ATOM    704  H   SER A  94      46.323  20.716   7.484  1.00 33.72           H
ATOM    705  HA  SER A  94      49.162  21.369   7.772  1.00 34.50           H
ATOM    706  HB2 SER A  94      48.493  19.053   8.046  1.00 41.47           H
ATOM    707  HB3 SER A  94      47.699  19.055   6.452  1.00 41.47           H
ATOM    708  HG  SER A  94      49.778  18.167   6.336  1.00 47.94           H
ATOM    709  N   GLU A  95      49.502  22.521   5.600  1.00 25.78           N
ATOM    710  CA  GLU A  95      49.977  23.043   4.323  1.00 24.42           C
ATOM    711  C   GLU A  95      48.802  23.580   3.482  1.00 27.05           C
ATOM    712  O   GLU A  95      48.545  23.127   2.363  1.00 26.12           O
ATOM    713  CB  GLU A  95      50.823  21.981   3.594  1.00 25.25           C
ATOM    714  CG  GLU A  95      52.050  21.499   4.398  1.00 29.35           C
ATOM    715  CD  GLU A  95      53.207  22.490   4.560  1.00 36.40           C
ATOM    716  OE1 GLU A  95      53.107  23.642   4.073  1.00 28.30           O
ATOM    717  OE2 GLU A  95      54.208  22.081   5.180  1.00 29.82           O1-
ATOM    718  H   GLU A  95      50.009  22.799   6.429  1.00 30.97           H
ATOM    719  HA  GLU A  95      50.617  23.893   4.549  1.00 29.33           H
ATOM    720  HB2 GLU A  95      50.203  21.115   3.369  1.00 30.33           H
ATOM    721  HB3 GLU A  95      51.175  22.391   2.647  1.00 30.33           H
ATOM    722  HG2 GLU A  95      51.762  21.138   5.385  1.00 35.25           H
ATOM    723  HG3 GLU A  95      52.456  20.606   3.922  1.00 35.25           H
ATOM    724  N   THR A  96      48.081  24.568   4.028  1.00 22.25           N
ATOM    725  CA  THR A  96      46.912  25.122   3.349  1.00 24.22           C
ATOM    726  C   THR A  96      47.293  25.748   1.999  1.00 23.70           C
ATOM    727  O   THR A  96      46.521  25.651   1.056  1.00 25.80           O
ATOM    728  CB  THR A  96      46.153  26.108   4.251  1.00 25.60           C
ATOM    729  OG1 THR A  96      45.844  25.502   5.500  1.00 24.75           O
ATOM    730  CG2 THR A  96      44.834  26.549   3.607  1.00 19.95           C
ATOM    731  H   THR A  96      48.302  24.895   4.957  1.00 26.73           H
ATOM    732  HA  THR A  96      46.254  24.277   3.159  1.00 29.09           H
ATOM    733  HB  THR A  96      46.778  26.986   4.422  1.00 30.75           H
ATOM    734  HG1 THR A  96      46.670  25.321   5.960  1.00 29.73           H
ATOM    735 HG21 THR A  96      44.306  27.212   4.295  1.00 23.97           H
ATOM    736 HG22 THR A  96      45.011  27.084   2.675  1.00 23.97           H
ATOM    737 HG23 THR A  96      44.199  25.685   3.417  1.00 23.97           H
ATOM    738  N   ILE A  97      48.455  26.399   1.892  1.00 23.40           N
ATOM    739  CA  ILE A  97      48.827  27.090   0.658  1.00 26.85           C
ATOM    740  C   ILE A  97      49.018  26.053  -0.475  1.00 26.17           C
ATOM    741  O   ILE A  97      48.486  26.223  -1.557  1.00 23.77           O
ATOM    742  CB  ILE A  97      50.092  27.958   0.856  1.00 26.02           C
ATOM    743  CG1 ILE A  97      49.732  29.168   1.740  1.00 22.57           C
ATOM    744  CG2 ILE A  97      50.694  28.393  -0.481  1.00 26.54           C
ATOM    745  CD1 ILE A  97      50.952  30.014   2.087  1.00 22.60           C
ATOM    746  H   ILE A  97      49.086  26.377   2.653  1.00 28.10           H
ATOM    747  HA  ILE A  97      47.983  27.764   0.326  1.00 32.25           H
ATOM    748  HB  ILE A  97      50.866  27.364   1.392  1.00 31.25           H
ATOM    749 HG12 ILE A  97      48.975  29.797   1.225  1.00 27.12           H
ATOM    750 HG13 ILE A  97      49.241  28.816   2.673  1.00 27.12           H
ATOM    751 HG21 ILE A  97      51.575  29.030  -0.324  1.00 31.88           H
ATOM    752 HG22 ILE A  97      51.035  27.545  -1.086  1.00 31.88           H
ATOM    753 HG23 ILE A  97      49.987  28.971  -1.090  1.00 31.88           H
ATOM    754 HD11 ILE A  97      50.691  30.792   2.816  1.00 27.16           H
ATOM    755 HD12 ILE A  97      51.759  29.407   2.513  1.00 27.16           H
ATOM    756 HD13 ILE A  97      51.350  30.525   1.201  1.00 27.16           H
ATOM    757  N   ALA A  98      49.758  24.962  -0.158  1.00 27.98           N
ATOM    758  CA  ALA A  98      49.936  23.789  -1.025  1.00 26.27           C
ATOM    759  C   ALA A  98      48.595  23.224  -1.474  1.00 27.38           C
ATOM    760  O   ALA A  98      48.419  22.922  -2.654  1.00 24.46           O
ATOM    761  CB  ALA A  98      50.772  22.687  -0.344  1.00 26.63           C
ATOM    762  H   ALA A  98      50.169  24.915   0.765  1.00 33.60           H
ATOM    763  HA  ALA A  98      50.470  24.112  -1.911  1.00 31.55           H
ATOM    764  HB1 ALA A  98      50.981  21.895  -1.062  1.00 31.99           H
ATOM    765  HB2 ALA A  98      51.710  23.086   0.034  1.00 31.99           H
ATOM    766  HB3 ALA A  98      50.217  22.257   0.488  1.00 31.99           H
ATOM    767  N   ASN A  99      47.645  23.087  -0.537  1.00 24.64           N
ATOM    768  CA  ASN A  99      46.320  22.554  -0.820  1.00 26.25           C
ATOM    769  C   ASN A  99      45.602  23.431  -1.855  1.00 28.43           C
ATOM    770  O   ASN A  99      45.076  22.913  -2.837  1.00 25.65           O
ATOM    771  CB  ASN A  99      45.519  22.436   0.487  1.00 28.46           C
ATOM    772  CG  ASN A  99      44.154  21.775   0.294  1.00 33.08           C
ATOM    773  OD1 ASN A  99      43.959  20.962  -0.605  1.00 35.08           O
ATOM    774  ND2 ASN A  99      43.220  22.060   1.202  1.00 35.63           N
ATOM    775  H   ASN A  99      47.852  23.360   0.415  1.00 29.60           H
ATOM    776  HA  ASN A  99      46.440  21.553  -1.237  1.00 31.54           H
ATOM    777  HB2 ASN A  99      46.090  21.815   1.177  1.00 34.18           H
ATOM    778  HB3 ASN A  99      45.387  23.415   0.941  1.00 34.18           H
ATOM    779 HD21 ASN A  99      42.319  21.613   1.140  1.00 42.78           H
ATOM    780 HD22 ASN A  99      43.424  22.700   1.959  1.00 42.78           H
ATOM    781  N   ILE A 100      45.637  24.753  -1.661  1.00 24.15           N
ATOM    782  CA  ILE A 100      45.016  25.730  -2.564  1.00 25.65           C
ATOM    783  C   ILE A 100      45.610  25.621  -3.993  1.00 25.39           C
ATOM    784  O   ILE A 100      44.917  25.476  -4.990  1.00 23.88           O
ATOM    785  CB  ILE A 100      45.214  27.169  -2.011  1.00 22.53           C
ATOM    786  CG1 ILE A 100      44.267  27.359  -0.800  1.00 21.45           C
ATOM    787  CG2 ILE A 100      44.945  28.224  -3.083  1.00 21.94           C
ATOM    788  CD1 ILE A 100      44.619  28.595   0.020  1.00 23.98           C
ATOM    789  H   ILE A 100      46.206  25.086  -0.918  1.00 29.02           H
ATOM    790  HA  ILE A 100      43.918  25.506  -2.680  1.00 30.81           H
ATOM    791  HB  ILE A 100      46.277  27.273  -1.669  1.00 27.07           H
ATOM    792 HG12 ILE A 100      43.222  27.433  -1.162  1.00 25.77           H
ATOM    793 HG13 ILE A 100      44.292  26.459  -0.156  1.00 25.77           H
ATOM    794 HG21 ILE A 100      45.017  29.236  -2.666  1.00 26.36           H
ATOM    795 HG22 ILE A 100      45.666  28.174  -3.908  1.00 26.36           H
ATOM    796 HG23 ILE A 100      43.944  28.138  -3.518  1.00 26.36           H
ATOM    797 HD11 ILE A 100      43.949  28.693   0.881  1.00 28.80           H
ATOM    798 HD12 ILE A 100      45.645  28.553   0.403  1.00 28.80           H
ATOM    799 HD13 ILE A 100      44.529  29.514  -0.576  1.00 28.80           H
ATOM    800  N   TYR A 101      46.997  25.657  -4.108  1.00 24.72           N
ATOM    801  CA  TYR A 101      47.568  25.751  -5.470  1.00 26.25           C
ATOM    802  C   TYR A 101      47.486  24.384  -6.195  1.00 26.70           C
ATOM    803  O   TYR A 101      47.309  24.331  -7.392  1.00 27.27           O
ATOM    804  CB  TYR A 101      49.007  26.286  -5.391  1.00 22.60           C
ATOM    805  CG  TYR A 101      49.041  27.779  -5.179  1.00 29.26           C
ATOM    806  CD1 TYR A 101      49.117  28.345  -3.894  1.00 26.88           C
ATOM    807  CD2 TYR A 101      48.987  28.640  -6.292  1.00 23.35           C
ATOM    808  CE1 TYR A 101      49.165  29.732  -3.724  1.00 21.21           C
ATOM    809  CE2 TYR A 101      49.012  30.024  -6.146  1.00 20.98           C
ATOM    810  CZ  TYR A 101      49.090  30.560  -4.851  1.00 20.82           C
ATOM    811  OH  TYR A 101      49.052  31.932  -4.767  1.00 20.56           O
ATOM    812  H   TYR A 101      47.611  25.828  -3.309  1.00 29.69           H
ATOM    813  HA  TYR A 101      46.939  26.466  -6.084  1.00 31.53           H
ATOM    814  HB2 TYR A 101      49.573  25.765  -4.594  1.00 27.15           H
ATOM    815  HB3 TYR A 101      49.531  26.029  -6.332  1.00 27.15           H
ATOM    816  HD1 TYR A 101      49.132  27.699  -3.011  1.00 32.28           H
ATOM    817  HD2 TYR A 101      48.972  28.231  -7.300  1.00 28.05           H
ATOM    818  HE1 TYR A 101      49.285  30.176  -2.735  1.00 25.48           H
ATOM    819  HE2 TYR A 101      48.971  30.689  -7.006  1.00 25.20           H
ATOM    820  HH  TYR A 101      49.484  32.286  -3.903  1.00 24.70           H
ATOM    821  N   THR A 102      47.592  23.279  -5.432  1.00 24.78           N
ATOM    822  CA  THR A 102      47.387  21.921  -5.944  1.00 22.26           C
ATOM    823  C   THR A 102      45.979  21.743  -6.478  1.00 27.30           C
ATOM    824  O   THR A 102      45.821  21.224  -7.577  1.00 29.35           O
ATOM    825  CB  THR A 102      47.738  20.837  -4.912  1.00 28.92           C
ATOM    826  OG1 THR A 102      49.122  20.887  -4.655  1.00 28.84           O
ATOM    827  CG2 THR A 102      47.414  19.420  -5.405  1.00 33.92           C
ATOM    828  H   THR A 102      47.725  23.388  -4.436  1.00 29.77           H
ATOM    829  HA  THR A 102      48.082  21.802  -6.776  1.00 26.74           H
ATOM    830  HB  THR A 102      47.187  21.023  -3.988  1.00 34.73           H
ATOM    831  HG1 THR A 102      49.336  21.758  -4.301  1.00 34.64           H
ATOM    832 HG21 THR A 102      47.752  18.698  -4.663  1.00 40.73           H
ATOM    833 HG22 THR A 102      46.342  19.293  -5.545  1.00 40.73           H
ATOM    834 HG23 THR A 102      47.940  19.221  -6.339  1.00 40.73           H
ATOM    835  N   THR A 103      44.962  22.171  -5.721  1.00 25.49           N
ATOM    836  CA  THR A 103      43.564  22.097  -6.139  1.00 23.97           C
ATOM    837  C   THR A 103      43.330  22.843  -7.451  1.00 24.30           C
ATOM    838  O   THR A 103      42.675  22.302  -8.337  1.00 25.41           O
ATOM    839  CB  THR A 103      42.645  22.600  -5.010  1.00 24.99           C
ATOM    840  OG1 THR A 103      42.778  21.740  -3.893  1.00 29.45           O
ATOM    841  CG2 THR A 103      41.164  22.599  -5.398  1.00 29.31           C
ATOM    842  H   THR A 103      45.163  22.586  -4.822  1.00 30.62           H
ATOM    843  HA  THR A 103      43.340  21.040  -6.301  1.00 28.79           H
ATOM    844  HB  THR A 103      42.944  23.610  -4.725  1.00 30.02           H
ATOM    845  HG1 THR A 103      43.638  21.892  -3.487  1.00 35.37           H
ATOM    846 HG21 THR A 103      40.589  22.996  -4.567  1.00 35.20           H
ATOM    847 HG22 THR A 103      40.985  23.234  -6.265  1.00 35.20           H
ATOM    848 HG23 THR A 103      40.832  21.582  -5.602  1.00 35.20           H
ATOM    849  N   GLN A 104      43.821  24.080  -7.567  1.00 25.08           N
ATOM    850  CA  GLN A 104      43.645  24.847  -8.793  1.00 23.18           C
ATOM    851  C   GLN A 104      44.332  24.126  -9.959  1.00 30.43           C
ATOM    852  O   GLN A 104      43.746  24.010 -11.027  1.00 23.59           O
ATOM    853  CB  GLN A 104      44.221  26.257  -8.627  1.00 23.58           C
ATOM    854  CG  GLN A 104      43.977  27.112  -9.889  1.00 26.71           C
ATOM    855  CD  GLN A 104      42.505  27.511 -10.034  1.00 28.03           C
ATOM    856  OE1 GLN A 104      41.913  28.046  -9.102  1.00 24.08           O
ATOM    857  NE2 GLN A 104      41.917  27.302 -11.203  1.00 23.78           N
ATOM    858  H   GLN A 104      44.342  24.491  -6.805  1.00 30.13           H
ATOM    859  HA  GLN A 104      42.578  24.923  -9.004  1.00 27.84           H
ATOM    860  HB2 GLN A 104      43.762  26.732  -7.761  1.00 28.32           H
ATOM    861  HB3 GLN A 104      45.290  26.195  -8.435  1.00 28.32           H
ATOM    862  HG2 GLN A 104      44.546  28.027  -9.744  1.00 32.08           H
ATOM    863  HG3 GLN A 104      44.343  26.621 -10.789  1.00 32.08           H
ATOM    864 HE21 GLN A 104      42.427  26.862 -11.961  1.00 28.56           H
ATOM    865 HE22 GLN A 104      40.962  27.596 -11.347  1.00 28.56           H
ATOM    866  N   HIS A 105      45.561  23.642  -9.747  1.00 31.79           N
ATOM    867  CA  HIS A 105      46.312  22.916 -10.762  1.00 31.32           C
ATOM    868  C   HIS A 105      45.544  21.673 -11.232  1.00 28.70           C
ATOM    869  O   HIS A 105      45.449  21.443 -12.430  1.00 34.50           O
ATOM    870  CB  HIS A 105      47.711  22.585 -10.226  1.00 27.52           C
ATOM    871  CG  HIS A 105      48.565  21.901 -11.261  1.00 37.57           C
ATOM    872  ND1 HIS A 105      49.421  22.553 -12.147  1.00 49.59           N
ATOM    873  CD2 HIS A 105      48.608  20.557 -11.494  1.00 41.33           C
ATOM    874  CE1 HIS A 105      49.906  21.590 -12.946  1.00 52.66           C
ATOM    875  NE2 HIS A 105      49.455  20.381 -12.561  1.00 54.43           N
ATOM    876  H   HIS A 105      45.982  23.748  -8.836  1.00 38.18           H
ATOM    877  HA  HIS A 105      46.432  23.580 -11.619  1.00 37.62           H
ATOM    878  HB2 HIS A 105      47.629  21.938  -9.354  1.00 33.05           H
ATOM    879  HB3 HIS A 105      48.202  23.510  -9.927  1.00 33.05           H
ATOM    880  HD2 HIS A 105      48.036  19.794 -10.986  1.00 49.63           H
ATOM    881  HE1 HIS A 105      50.418  21.774 -13.880  1.00 63.22           H
ATOM    882  HE2 HIS A 105      49.573  19.523 -13.082  1.00 65.34           H
ATOM    883  N   ARG A 106      44.952  20.901 -10.315  1.00 28.62           N
ATOM    884  CA  ARG A 106      44.131  19.727 -10.631  1.00 33.97           C
ATOM    885  C   ARG A 106      42.871  20.090 -11.418  1.00 40.79           C
ATOM    886  O   ARG A 106      42.488  19.344 -12.315  1.00 31.94           O
ATOM    887  CB  ARG A 106      43.746  18.968  -9.352  1.00 37.30           C
ATOM    888  CG  ARG A 106      44.960  18.433  -8.563  1.00 44.85           C
ATOM    889  CD  ARG A 106      44.988  16.910  -8.457  1.00 57.86           C
ATOM    890  NE  ARG A 106      43.976  16.409  -7.508  1.00 65.48           N
ATOM    891  CZ  ARG A 106      43.231  15.302  -7.661  1.00 70.15           C
ATOM    892  NH1 ARG A 106      43.306  14.540  -8.759  1.00 63.58           N
ATOM    893  NH2 ARG A 106      42.391  14.957  -6.684  1.00 59.91           N1+
ATOM    894  H   ARG A 106      45.035  21.163  -9.343  1.00 34.38           H
ATOM    895  HA  ARG A 106      44.719  19.057 -11.260  1.00 40.79           H
ATOM    896  HB2 ARG A 106      43.171  19.631  -8.705  1.00 44.79           H
ATOM    897  HB3 ARG A 106      43.091  18.140  -9.626  1.00 44.79           H
ATOM    898  HG2 ARG A 106      45.894  18.765  -9.020  1.00 53.85           H
ATOM    899  HG3 ARG A 106      44.915  18.834  -7.551  1.00 53.85           H
ATOM    900  HD2 ARG A 106      44.814  16.500  -9.449  1.00 69.46           H
ATOM    901  HD3 ARG A 106      45.978  16.597  -8.123  1.00 69.46           H
ATOM    902  HE  ARG A 106      43.863  16.937  -6.654  1.00 78.60           H
ATOM    903 HH11 ARG A 106      43.942  14.787  -9.507  1.00 76.32           H
ATOM    904 HH12 ARG A 106      42.727  13.719  -8.847  1.00 76.32           H
ATOM    905 HH21 ARG A 106      42.318  15.527  -5.853  1.00 71.92           H
ATOM    906 HH22 ARG A 106      41.818  14.134  -6.778  1.00 71.92           H
ATOM    907  N   LEU A 107      42.228  21.215 -11.085  1.00 33.33           N
ATOM    908  CA  LEU A 107      41.081  21.739 -11.823  1.00 30.26           C
ATOM    909  C   LEU A 107      41.482  22.103 -13.254  1.00 34.31           C
ATOM    910  O   LEU A 107      40.803  21.699 -14.195  1.00 29.74           O
ATOM    911  CB  LEU A 107      40.490  22.951 -11.088  1.00 26.82           C
ATOM    912  CG  LEU A 107      39.354  23.655 -11.857  1.00 25.21           C
ATOM    913  CD1 LEU A 107      38.129  22.755 -12.022  1.00 25.54           C
ATOM    914  CD2 LEU A 107      38.976  24.944 -11.136  1.00 23.25           C
ATOM    915  H   LEU A 107      42.591  21.774 -10.327  1.00 40.03           H
ATOM    916  HA  LEU A 107      40.321  20.959 -11.858  1.00 36.35           H
ATOM    917  HB2 LEU A 107      40.121  22.622 -10.117  1.00 32.21           H
ATOM    918  HB3 LEU A 107      41.282  23.675 -10.914  1.00 32.21           H
ATOM    919  HG  LEU A 107      39.698  23.935 -12.853  1.00 30.29           H
ATOM    920 HD11 LEU A 107      37.351  23.293 -12.562  1.00 30.68           H
ATOM    921 HD12 LEU A 107      38.385  21.863 -12.591  1.00 30.68           H
ATOM    922 HD13 LEU A 107      37.754  22.457 -11.044  1.00 30.68           H
ATOM    923 HD21 LEU A 107      38.222  25.479 -11.715  1.00 27.93           H
ATOM    924 HD22 LEU A 107      38.578  24.723 -10.146  1.00 27.93           H
ATOM    925 HD23 LEU A 107      39.855  25.580 -11.042  1.00 27.93           H
ATOM    926  N   ASP A 108      42.561  22.881 -13.397  1.00 31.51           N
ATOM    927  CA  ASP A 108      43.107  23.313 -14.676  1.00 34.49           C
ATOM    928  C   ASP A 108      43.470  22.136 -15.590  1.00 41.56           C
ATOM    929  O   ASP A 108      43.332  22.248 -16.804  1.00 36.38           O
ATOM    930  CB  ASP A 108      44.353  24.175 -14.451  1.00 25.88           C
ATOM    931  CG  ASP A 108      44.137  25.490 -13.715  1.00 34.94           C
ATOM    932  OD1 ASP A 108      42.983  25.968 -13.625  1.00 30.61           O
ATOM    933  OD2 ASP A 108      45.164  26.028 -13.264  1.00 30.78           O1-
ATOM    934  H   ASP A 108      43.035  23.205 -12.568  1.00 37.84           H
ATOM    935  HA  ASP A 108      42.355  23.914 -15.181  1.00 41.42           H
ATOM    936  HB2 ASP A 108      45.140  23.611 -13.954  1.00 31.09           H
ATOM    937  HB3 ASP A 108      44.772  24.432 -15.423  1.00 31.09           H
ATOM    938  N   GLN A 109      43.952  21.029 -15.010  1.00 34.39           N
ATOM    939  CA  GLN A 109      44.305  19.807 -15.732  1.00 38.40           C
ATOM    940  C   GLN A 109      43.084  18.905 -16.008  1.00 43.53           C
ATOM    941  O   GLN A 109      43.227  17.910 -16.718  1.00 46.42           O
ATOM    942  CB  GLN A 109      45.412  19.058 -14.955  1.00 41.94           C
ATOM    943  CG  GLN A 109      46.763  19.788 -14.881  1.00 38.62           C
ATOM    944  CD  GLN A 109      47.434  19.984 -16.234  1.00 51.51           C
ATOM    945  OE1 GLN A 109      47.684  21.111 -16.650  1.00 58.57           O
ATOM    946  NE2 GLN A 109      47.738  18.893 -16.929  1.00 50.22           N
ATOM    947  H   GLN A 109      44.071  21.027 -14.006  1.00 41.30           H
ATOM    948  HA  GLN A 109      44.721  20.092 -16.697  1.00 46.11           H
ATOM    949  HB2 GLN A 109      45.065  18.890 -13.933  1.00 50.35           H
ATOM    950  HB3 GLN A 109      45.568  18.079 -15.411  1.00 50.35           H
ATOM    951  HG2 GLN A 109      46.632  20.767 -14.429  1.00 46.37           H
ATOM    952  HG3 GLN A 109      47.428  19.204 -14.245  1.00 46.37           H
ATOM    953 HE21 GLN A 109      47.500  17.981 -16.569  1.00 60.29           H
ATOM    954 HE22 GLN A 109      48.151  18.998 -17.842  1.00 60.29           H
ATOM    955  N   GLY A 110      41.904  19.213 -15.437  1.00 37.68           N
ATOM    956  CA  GLY A 110      40.664  18.455 -15.610  1.00 35.65           C
ATOM    957  C   GLY A 110      40.590  17.179 -14.764  1.00 36.51           C
ATOM    958  O   GLY A 110      39.737  16.333 -15.019  1.00 41.37           O
ATOM    959  H   GLY A 110      41.850  20.049 -14.870  1.00 45.25           H
ATOM    960  HA2 GLY A 110      39.826  19.095 -15.337  1.00 42.81           H
ATOM    961  HA3 GLY A 110      40.574  18.171 -16.657  1.00 42.81           H
ATOM    962  N   GLU A 111      41.446  17.049 -13.746  1.00 35.44           N
ATOM    963  CA  GLU A 111      41.506  15.894 -12.854  1.00 43.81           C
ATOM    964  C   GLU A 111      40.387  15.900 -11.797  1.00 42.89           C
ATOM    965  O   GLU A 111      40.101  14.852 -11.215  1.00 49.94           O
ATOM    966  CB  GLU A 111      42.883  15.823 -12.176  1.00 43.07           C
ATOM    967  CG  GLU A 111      44.056  15.855 -13.178  1.00 46.59           C
ATOM    968  CD  GLU A 111      45.444  15.654 -12.560  1.00 53.97           C
ATOM    969  OE1 GLU A 111      45.509  15.243 -11.377  1.00 56.92           O
ATOM    970  OE2 GLU A 111      46.425  15.923 -13.292  1.00 54.59           O1-
ATOM    971  H   GLU A 111      42.108  17.794 -13.578  1.00 42.56           H
ATOM    972  HA  GLU A 111      41.394  14.996 -13.461  1.00 52.60           H
ATOM    973  HB2 GLU A 111      42.983  16.653 -11.477  1.00 51.71           H
ATOM    974  HB3 GLU A 111      42.931  14.890 -11.613  1.00 51.71           H
ATOM    975  HG2 GLU A 111      43.915  15.078 -13.929  1.00 55.94           H
ATOM    976  HG3 GLU A 111      44.064  16.785 -13.744  1.00 55.94           H
ATOM    977  N   ILE A 112      39.789  17.074 -11.525  1.00 37.97           N
ATOM    978  CA  ILE A 112      38.662  17.266 -10.606  1.00 38.54           C
ATOM    979  C   ILE A 112      37.677  18.259 -11.222  1.00 34.06           C
ATOM    980  O   ILE A 112      38.066  19.076 -12.062  1.00 33.85           O
ATOM    981  CB  ILE A 112      39.142  17.754  -9.217  1.00 34.81           C
ATOM    982  CG1 ILE A 112      39.732  19.184  -9.247  1.00 30.19           C
ATOM    983  CG2 ILE A 112      40.105  16.737  -8.590  1.00 39.35           C
ATOM    984  CD1 ILE A 112      40.020  19.749  -7.850  1.00 34.88           C
ATOM    985  H   ILE A 112      40.091  17.892 -12.037  1.00 45.60           H
ATOM    986  HA  ILE A 112      38.133  16.322 -10.470  1.00 46.27           H
ATOM    987  HB  ILE A 112      38.264  17.783  -8.574  1.00 41.81           H
ATOM    988 HG12 ILE A 112      40.654  19.179  -9.826  1.00 36.26           H
ATOM    989 HG13 ILE A 112      39.033  19.871  -9.724  1.00 36.26           H
ATOM    990 HG21 ILE A 112      40.300  16.990  -7.550  1.00 47.25           H
ATOM    991 HG22 ILE A 112      39.652  15.746  -8.615  1.00 47.25           H
ATOM    992 HG23 ILE A 112      41.047  16.722  -9.136  1.00 47.25           H
ATOM    993 HD11 ILE A 112      40.315  20.793  -7.946  1.00 41.89           H
ATOM    994 HD12 ILE A 112      39.124  19.688  -7.231  1.00 41.89           H
ATOM    995 HD13 ILE A 112      40.836  19.204  -7.375  1.00 41.89           H
ATOM    996  N   SER A 113      36.412  18.207 -10.786  1.00 34.91           N
ATOM    997  CA  SER A 113      35.379  19.119 -11.271  1.00 32.85           C
ATOM    998  C   SER A 113      35.463  20.491 -10.604  1.00 32.55           C
ATOM    999  O   SER A 113      36.070  20.643  -9.541  1.00 33.50           O
ATOM   1000  CB  SER A 113      33.987  18.503 -11.076  1.00 36.02           C
ATOM   1001  OG  SER A 113      33.639  18.440  -9.712  1.00 38.93           O
ATOM   1002  H   SER A 113      36.161  17.549 -10.057  1.00 41.93           H
ATOM   1003  HA  SER A 113      35.511  19.250 -12.345  1.00 39.45           H
ATOM   1004  HB2 SER A 113      33.260  19.119 -11.607  1.00 43.25           H
ATOM   1005  HB3 SER A 113      33.963  17.495 -11.490  1.00 43.25           H
ATOM   1006  HG  SER A 113      32.874  18.101  -9.633  1.00 46.74           H
ATOM   1007  N   ALA A 114      34.809  21.481 -11.224  1.00 28.90           N
ATOM   1008  CA  ALA A 114      34.609  22.805 -10.658  1.00 31.57           C
ATOM   1009  C   ALA A 114      33.982  22.715  -9.264  1.00 30.95           C
ATOM   1010  O   ALA A 114      34.380  23.468  -8.382  1.00 24.08           O
ATOM   1011  CB  ALA A 114      33.717  23.627 -11.592  1.00 37.00           C
ATOM   1012  H   ALA A 114      34.352  21.284 -12.103  1.00 34.70           H
ATOM   1013  HA  ALA A 114      35.577  23.301 -10.580  1.00 37.92           H
ATOM   1014  HB1 ALA A 114      33.579  24.629 -11.188  1.00 44.44           H
ATOM   1015  HB2 ALA A 114      34.185  23.705 -12.572  1.00 44.44           H
ATOM   1016  HB3 ALA A 114      32.742  23.151 -11.697  1.00 44.44           H
ATOM   1017  N   GLY A 115      33.011  21.805  -9.075  1.00 26.30           N
ATOM   1018  CA  GLY A 115      32.339  21.566  -7.805  1.00 36.44           C
ATOM   1019  C   GLY A 115      33.303  21.088  -6.724  1.00 32.60           C
ATOM   1020  O   GLY A 115      33.277  21.638  -5.629  1.00 27.75           O
ATOM   1021  H   GLY A 115      32.744  21.223  -9.853  1.00 31.59           H
ATOM   1022  HA2 GLY A 115      31.895  22.503  -7.472  1.00 43.75           H
ATOM   1023  HA3 GLY A 115      31.552  20.823  -7.935  1.00 43.75           H
ATOM   1024  N   ASP A 116      34.143  20.082  -7.013  1.00 31.13           N
ATOM   1025  CA  ASP A 116      35.152  19.567  -6.085  1.00 29.83           C
ATOM   1026  C   ASP A 116      36.168  20.654  -5.706  1.00 27.82           C
ATOM   1027  O   ASP A 116      36.572  20.760  -4.545  1.00 27.73           O
ATOM   1028  CB  ASP A 116      35.926  18.395  -6.712  1.00 34.65           C
ATOM   1029  CG  ASP A 116      35.088  17.218  -7.202  1.00 45.59           C
ATOM   1030  OD1 ASP A 116      34.021  16.965  -6.604  1.00 42.65           O
ATOM   1031  OD2 ASP A 116      35.534  16.596  -8.197  1.00 60.00           O1-
ATOM   1032  H   ASP A 116      34.100  19.652  -7.924  1.00 37.38           H
ATOM   1033  HA  ASP A 116      34.651  19.212  -5.185  1.00 35.83           H
ATOM   1034  HB2 ASP A 116      36.557  18.752  -7.525  1.00 41.61           H
ATOM   1035  HB3 ASP A 116      36.599  18.006  -5.948  1.00 41.61           H
ATOM   1036  N   ALA A 117      36.613  21.450  -6.689  1.00 26.51           N
ATOM   1037  CA  ALA A 117      37.576  22.519  -6.441  1.00 29.15           C
ATOM   1038  C   ALA A 117      36.978  23.578  -5.514  1.00 25.95           C
ATOM   1039  O   ALA A 117      37.668  24.041  -4.612  1.00 26.67           O
ATOM   1040  CB  ALA A 117      38.029  23.151  -7.760  1.00 29.12           C
ATOM   1041  H   ALA A 117      36.257  21.329  -7.627  1.00 31.85           H
ATOM   1042  HA  ALA A 117      38.450  22.083  -5.954  1.00 35.01           H
ATOM   1043  HB1 ALA A 117      38.773  23.923  -7.564  1.00 34.97           H
ATOM   1044  HB2 ALA A 117      38.464  22.383  -8.398  1.00 34.97           H
ATOM   1045  HB3 ALA A 117      37.176  23.598  -8.272  1.00 34.97           H
ATOM   1046  N   ALA A 118      35.716  23.957  -5.747  1.00 28.91           N
ATOM   1047  CA  ALA A 118      35.017  24.961  -4.964  1.00 28.43           C
ATOM   1048  C   ALA A 118      34.887  24.586  -3.493  1.00 24.58           C
ATOM   1049  O   ALA A 118      35.101  25.461  -2.657  1.00 25.57           O
ATOM   1050  CB  ALA A 118      33.662  25.253  -5.594  1.00 27.37           C
ATOM   1051  H   ALA A 118      35.208  23.520  -6.503  1.00 34.72           H
ATOM   1052  HA  ALA A 118      35.591  25.876  -4.999  1.00 34.14           H
ATOM   1053  HB1 ALA A 118      33.130  25.969  -4.983  1.00 32.88           H
ATOM   1054  HB2 ALA A 118      33.805  25.684  -6.575  1.00 32.88           H
ATOM   1055  HB3 ALA A 118      33.073  24.339  -5.672  1.00 32.88           H
ATOM   1056  N   VAL A 119      34.555  23.332  -3.155  1.00 23.88           N
ATOM   1057  CA  VAL A 119      34.456  22.955  -1.746  1.00 27.95           C
ATOM   1058  C   VAL A 119      35.813  23.040  -1.070  1.00 30.94           C
ATOM   1059  O   VAL A 119      35.889  23.421   0.097  1.00 24.56           O
ATOM   1060  CB  VAL A 119      33.791  21.591  -1.478  1.00 33.54           C
ATOM   1061  CG1 VAL A 119      32.369  21.561  -2.044  1.00 39.55           C
ATOM   1062  CG2 VAL A 119      34.561  20.378  -2.010  1.00 36.90           C
ATOM   1063  H   VAL A 119      34.398  22.633  -3.868  1.00 28.68           H
ATOM   1064  HA  VAL A 119      33.820  23.706  -1.277  1.00 33.58           H
ATOM   1065  HB  VAL A 119      33.710  21.467  -0.397  1.00 40.27           H
ATOM   1066 HG11 VAL A 119      31.892  20.631  -1.744  1.00 47.49           H
ATOM   1067 HG12 VAL A 119      31.793  22.396  -1.648  1.00 47.49           H
ATOM   1068 HG13 VAL A 119      32.395  21.613  -3.130  1.00 47.49           H
ATOM   1069 HG21 VAL A 119      34.058  19.464  -1.697  1.00 44.31           H
ATOM   1070 HG22 VAL A 119      34.589  20.411  -3.096  1.00 44.31           H
ATOM   1071 HG23 VAL A 119      35.573  20.354  -1.609  1.00 44.31           H
ATOM   1072  N   VAL A 120      36.888  22.669  -1.778  1.00 27.96           N
ATOM   1073  CA  VAL A 120      38.227  22.730  -1.214  1.00 26.99           C
ATOM   1074  C   VAL A 120      38.633  24.187  -1.008  1.00 28.49           C
ATOM   1075  O   VAL A 120      39.119  24.516   0.070  1.00 22.05           O
ATOM   1076  CB  VAL A 120      39.234  21.928  -2.059  1.00 27.01           C
ATOM   1077  CG1 VAL A 120      40.647  22.161  -1.501  1.00 28.37           C
ATOM   1078  CG2 VAL A 120      38.924  20.424  -2.012  1.00 30.20           C
ATOM   1079  H   VAL A 120      36.775  22.335  -2.725  1.00 33.59           H
ATOM   1080  HA  VAL A 120      38.188  22.256  -0.231  1.00 32.42           H
ATOM   1081  HB  VAL A 120      39.179  22.275  -3.088  1.00 32.44           H
ATOM   1082 HG11 VAL A 120      41.334  21.448  -1.944  1.00 34.08           H
ATOM   1083 HG12 VAL A 120      40.987  23.173  -1.720  1.00 34.08           H
ATOM   1084 HG13 VAL A 120      40.656  21.995  -0.423  1.00 34.08           H
ATOM   1085 HG21 VAL A 120      39.650  19.883  -2.619  1.00 36.27           H
ATOM   1086 HG22 VAL A 120      38.977  20.064  -0.985  1.00 36.27           H
ATOM   1087 HG23 VAL A 120      37.929  20.227  -2.408  1.00 36.27           H
ATOM   1088  N   MET A 121      38.461  25.053  -2.018  1.00 24.06           N
ATOM   1089  CA  MET A 121      38.821  26.464  -1.914  1.00 22.84           C
ATOM   1090  C   MET A 121      38.058  27.170  -0.807  1.00 20.43           C
ATOM   1091  O   MET A 121      38.634  28.002  -0.111  1.00 22.47           O
ATOM   1092  CB  MET A 121      38.558  27.192  -3.243  1.00 25.56           C
ATOM   1093  CG  MET A 121      39.559  26.802  -4.322  1.00 26.02           C
ATOM   1094  SD  MET A 121      41.277  27.132  -3.892  1.00 26.24           S
ATOM   1095  CE  MET A 121      41.966  26.707  -5.510  1.00 25.10           C
ATOM   1096  H   MET A 121      38.052  24.726  -2.882  1.00 28.90           H
ATOM   1097  HA  MET A 121      39.880  26.525  -1.671  1.00 27.44           H
ATOM   1098  HB2 MET A 121      37.547  26.966  -3.579  1.00 30.70           H
ATOM   1099  HB3 MET A 121      38.642  28.268  -3.094  1.00 30.70           H
ATOM   1100  HG2 MET A 121      39.453  25.743  -4.556  1.00 31.25           H
ATOM   1101  HG3 MET A 121      39.326  27.378  -5.218  1.00 31.25           H
ATOM   1102  HE1 MET A 121      43.007  27.021  -5.551  1.00 30.16           H
ATOM   1103  HE2 MET A 121      41.899  25.630  -5.665  1.00 30.16           H
ATOM   1104  HE3 MET A 121      41.413  27.216  -6.297  1.00 30.16           H
ATOM   1105  N   THR A 122      36.766  26.875  -0.674  1.00 19.65           N
ATOM   1106  CA  THR A 122      35.927  27.525   0.327  1.00 20.46           C
ATOM   1107  C   THR A 122      36.421  27.160   1.725  1.00 19.15           C
ATOM   1108  O   THR A 122      36.677  28.052   2.531  1.00 23.81           O
ATOM   1109  CB  THR A 122      34.457  27.169   0.092  1.00 20.24           C
ATOM   1110  OG1 THR A 122      34.048  27.631  -1.178  1.00 26.02           O
ATOM   1111  CG2 THR A 122      33.542  27.827   1.123  1.00 22.18           C
ATOM   1112  H   THR A 122      36.356  26.161  -1.260  1.00 23.61           H
ATOM   1113  HA  THR A 122      36.032  28.604   0.188  1.00 24.58           H
ATOM   1114  HB  THR A 122      34.338  26.086   0.133  1.00 24.32           H
ATOM   1115  HG1 THR A 122      34.531  27.135  -1.846  1.00 31.26           H
ATOM   1116 HG21 THR A 122      32.514  27.548   0.909  1.00 26.65           H
ATOM   1117 HG22 THR A 122      33.794  27.498   2.129  1.00 26.65           H
ATOM   1118 HG23 THR A 122      33.618  28.910   1.055  1.00 26.65           H
ATOM   1119  N   SER A 123      36.601  25.861   1.994  1.00 20.73           N
ATOM   1120  CA  SER A 123      37.134  25.380   3.273  1.00 26.87           C
ATOM   1121  C   SER A 123      38.522  25.927   3.553  1.00 25.14           C
ATOM   1122  O   SER A 123      38.809  26.310   4.685  1.00 25.03           O
ATOM   1123  CB  SER A 123      37.168  23.854   3.307  1.00 28.26           C
ATOM   1124  OG  SER A 123      35.853  23.403   3.122  1.00 46.68           O
ATOM   1125  H   SER A 123      36.388  25.177   1.282  1.00 24.91           H
ATOM   1126  HA  SER A 123      36.478  25.719   4.076  1.00 32.27           H
ATOM   1127  HB2 SER A 123      37.811  23.466   2.514  1.00 33.94           H
ATOM   1128  HB3 SER A 123      37.523  23.521   4.284  1.00 33.94           H
ATOM   1129  HG  SER A 123      35.636  23.477   2.187  1.00 56.04           H
ATOM   1130  N   ALA A 124      39.398  25.963   2.548  1.00 19.77           N
ATOM   1131  CA  ALA A 124      40.740  26.492   2.716  1.00 22.02           C
ATOM   1132  C   ALA A 124      40.694  27.973   3.073  1.00 22.97           C
ATOM   1133  O   ALA A 124      41.494  28.411   3.888  1.00 22.45           O
ATOM   1134  CB  ALA A 124      41.597  26.226   1.470  1.00 22.45           C
ATOM   1135  H   ALA A 124      39.132  25.610   1.642  1.00 23.75           H
ATOM   1136  HA  ALA A 124      41.207  25.961   3.545  1.00 26.46           H
ATOM   1137  HB1 ALA A 124      42.596  26.625   1.627  1.00 26.97           H
ATOM   1138  HB2 ALA A 124      41.668  25.153   1.291  1.00 26.97           H
ATOM   1139  HB3 ALA A 124      41.151  26.710   0.601  1.00 26.97           H
ATOM   1140  N   GLN A 125      39.782  28.753   2.476  1.00 23.99           N
ATOM   1141  CA  GLN A 125      39.747  30.198   2.683  1.00 18.66           C
ATOM   1142  C   GLN A 125      39.343  30.544   4.135  1.00 16.05           C
ATOM   1143  O   GLN A 125      39.826  31.513   4.681  1.00 19.17           O
ATOM   1144  CB  GLN A 125      38.798  30.902   1.694  1.00 23.56           C
ATOM   1145  CG  GLN A 125      39.530  31.169   0.368  1.00 22.38           C
ATOM   1146  CD  GLN A 125      40.732  32.070   0.503  1.00 21.75           C
ATOM   1147  OE1 GLN A 125      41.797  31.816  -0.080  1.00 23.92           O
ATOM   1148  NE2 GLN A 125      40.609  33.209   1.264  1.00 23.04           N
ATOM   1149  H   GLN A 125      39.141  28.335   1.843  1.00 28.81           H
ATOM   1150  HA  GLN A 125      40.787  30.624   2.551  1.00 22.42           H
ATOM   1151  HB2 GLN A 125      37.892  30.291   1.506  1.00 28.30           H
ATOM   1152  HB3 GLN A 125      38.408  31.847   2.128  1.00 28.30           H
ATOM   1153  HG2 GLN A 125      39.872  30.211  -0.084  1.00 26.88           H
ATOM   1154  HG3 GLN A 125      38.834  31.606  -0.380  1.00 26.88           H
ATOM   1155 HE21 GLN A 125      39.757  33.470   1.763  1.00 27.68           H
ATOM   1156 HE22 GLN A 125      41.423  33.813   1.429  1.00 27.68           H
ATOM   1157  N   ILE A 126      38.504  29.686   4.744  1.00 20.93           N
ATOM   1158  CA  ILE A 126      38.169  29.742   6.175  1.00 22.93           C
ATOM   1159  C   ILE A 126      39.441  29.623   7.031  1.00 21.48           C
ATOM   1160  O   ILE A 126      39.690  30.478   7.878  1.00 21.97           O
ATOM   1161  CB  ILE A 126      37.079  28.694   6.529  1.00 23.77           C
ATOM   1162  CG1 ILE A 126      35.686  29.178   6.072  1.00 23.89           C
ATOM   1163  CG2 ILE A 126      37.074  28.299   8.016  1.00 25.23           C
ATOM   1164  CD1 ILE A 126      35.154  30.292   7.009  1.00 35.43           C
ATOM   1165  H   ILE A 126      38.161  28.893   4.219  1.00 25.14           H
ATOM   1166  HA  ILE A 126      37.766  30.734   6.357  1.00 27.55           H
ATOM   1167  HB  ILE A 126      37.292  27.787   5.969  1.00 28.55           H
ATOM   1168 HG12 ILE A 126      35.742  29.522   5.042  1.00 28.70           H
ATOM   1169 HG13 ILE A 126      34.990  28.337   6.103  1.00 28.70           H
ATOM   1170 HG21 ILE A 126      36.211  27.670   8.237  1.00 30.30           H
ATOM   1171 HG22 ILE A 126      37.977  27.744   8.264  1.00 30.30           H
ATOM   1172 HG23 ILE A 126      37.036  29.196   8.627  1.00 30.30           H
ATOM   1173 HD11 ILE A 126      34.292  30.801   6.601  1.00 42.55           H
ATOM   1174 HD12 ILE A 126      34.860  29.867   7.970  1.00 42.55           H
ATOM   1175 HD13 ILE A 126      35.905  31.059   7.179  1.00 42.55           H
ATOM   1176  N   THR A 127      40.269  28.604   6.783  1.00 20.08           N
ATOM   1177  CA  THR A 127      41.546  28.453   7.478  1.00 23.09           C
ATOM   1178  C   THR A 127      42.432  29.688   7.287  1.00 22.93           C
ATOM   1179  O   THR A 127      43.049  30.168   8.233  1.00 20.93           O
ATOM   1180  CB  THR A 127      42.271  27.207   6.952  1.00 23.32           C
ATOM   1181  OG1 THR A 127      41.401  26.107   6.995  1.00 24.77           O
ATOM   1182  CG2 THR A 127      43.515  26.891   7.781  1.00 24.87           C
ATOM   1183  H   THR A 127      40.050  27.957   6.038  1.00 24.13           H
ATOM   1184  HA  THR A 127      41.314  28.317   8.536  1.00 27.73           H
ATOM   1185  HB  THR A 127      42.580  27.367   5.918  1.00 28.02           H
ATOM   1186  HG1 THR A 127      41.054  26.054   7.758  1.00 29.76           H
ATOM   1187 HG21 THR A 127      43.985  25.991   7.395  1.00 29.88           H
ATOM   1188 HG22 THR A 127      44.235  27.707   7.730  1.00 29.88           H
ATOM   1189 HG23 THR A 127      43.230  26.709   8.816  1.00 29.88           H
ATOM   1190  N   MET A 128      42.513  30.192   6.045  1.00 19.53           N
ATOM   1191  CA  MET A 128      43.433  31.270   5.695  1.00 18.10           C
ATOM   1192  C   MET A 128      43.106  32.553   6.513  1.00 21.28           C
ATOM   1193  O   MET A 128      43.965  33.287   6.967  1.00 23.21           O
ATOM   1194  CB  MET A 128      43.347  31.624   4.192  1.00 19.14           C
ATOM   1195  CG  MET A 128      43.903  30.544   3.270  1.00 23.96           C
ATOM   1196  SD  MET A 128      45.635  30.122   3.601  1.00 22.71           S
ATOM   1197  CE  MET A 128      46.439  31.627   3.028  1.00 21.71           C
ATOM   1198  H   MET A 128      41.924  29.810   5.348  1.00 23.46           H
ATOM   1199  HA  MET A 128      44.485  30.950   5.931  1.00 21.75           H
ATOM   1200  HB2 MET A 128      42.283  31.817   3.920  1.00 23.00           H
ATOM   1201  HB3 MET A 128      43.875  32.587   4.021  1.00 23.00           H
ATOM   1202  HG2 MET A 128      43.371  29.587   3.364  1.00 28.79           H
ATOM   1203  HG3 MET A 128      43.786  30.862   2.213  1.00 28.79           H
ATOM   1204  HE1 MET A 128      47.522  31.521   3.190  1.00 26.09           H
ATOM   1205  HE2 MET A 128      46.254  31.800   1.968  1.00 26.09           H
ATOM   1206  HE3 MET A 128      46.115  32.509   3.593  1.00 26.09           H
ATOM   1207  N   GLY A 129      41.798  32.795   6.674  1.00 20.16           N
ATOM   1208  CA  GLY A 129      41.246  34.015   7.241  1.00 16.81           C
ATOM   1209  C   GLY A 129      41.121  34.022   8.757  1.00 23.63           C
ATOM   1210  O   GLY A 129      40.957  35.097   9.326  1.00 20.99           O
ATOM   1211  H   GLY A 129      41.138  32.141   6.277  1.00 24.22           H
ATOM   1212  HA2 GLY A 129      41.890  34.848   6.973  1.00 20.21           H
ATOM   1213  HA3 GLY A 129      40.265  34.162   6.804  1.00 20.21           H
ATOM   1214  N   MET A 130      41.162  32.850   9.402  1.00 19.77           N
ATOM   1215  CA  MET A 130      40.878  32.713  10.831  1.00 20.20           C
ATOM   1216  C   MET A 130      41.743  33.631  11.692  1.00 17.76           C
ATOM   1217  O   MET A 130      41.149  34.342  12.499  1.00 21.70           O
ATOM   1218  CB  MET A 130      40.941  31.234  11.228  1.00 20.28           C
ATOM   1219  CG  MET A 130      40.234  30.949  12.538  1.00 37.90           C
ATOM   1220  SD  MET A 130      41.166  31.444  13.947  1.00 43.21           S
ATOM   1221  CE  MET A 130      40.293  30.424  15.181  1.00 30.95           C
ATOM   1222  H   MET A 130      41.320  32.004   8.871  1.00 23.76           H
ATOM   1223  HA  MET A 130      39.862  33.050  10.973  1.00 24.27           H
ATOM   1224  HB2 MET A 130      40.450  30.640  10.456  1.00 24.37           H
ATOM   1225  HB3 MET A 130      41.976  30.903  11.305  1.00 24.37           H
ATOM   1226  HG2 MET A 130      39.295  31.490  12.550  1.00 45.51           H
ATOM   1227  HG3 MET A 130      40.051  29.879  12.615  1.00 45.51           H
ATOM   1228  HE1 MET A 130      40.714  30.611  16.167  1.00 37.17           H
ATOM   1229  HE2 MET A 130      39.235  30.680  15.187  1.00 37.17           H
ATOM   1230  HE3 MET A 130      40.406  29.368  14.936  1.00 37.17           H
ATOM   1231  N   PRO A 131      43.079  33.744  11.493  1.00 20.58           N
ATOM   1232  CA  PRO A 131      43.877  34.648  12.301  1.00 21.56           C
ATOM   1233  C   PRO A 131      43.468  36.121  12.165  1.00 24.52           C
ATOM   1234  O   PRO A 131      43.484  36.843  13.154  1.00 20.78           O
ATOM   1235  CB  PRO A 131      45.324  34.450  11.815  1.00 22.68           C
ATOM   1236  CG  PRO A 131      45.314  33.052  11.208  1.00 21.15           C
ATOM   1237  CD  PRO A 131      43.923  32.989  10.579  1.00 22.63           C
ATOM   1238  HA  PRO A 131      43.843  34.305  13.335  1.00 25.90           H
ATOM   1239  HB2 PRO A 131      45.515  35.172  11.022  1.00 27.25           H
ATOM   1240  HB3 PRO A 131      46.076  34.557  12.596  1.00 27.25           H
ATOM   1241  HG2 PRO A 131      46.067  32.933  10.434  1.00 25.42           H
ATOM   1242  HG3 PRO A 131      45.435  32.307  11.993  1.00 25.42           H
ATOM   1243  HD2 PRO A 131      43.939  33.471   9.601  1.00 27.19           H
ATOM   1244  HD3 PRO A 131      43.636  31.943  10.505  1.00 27.19           H
ATOM   1245  N   TYR A 132      43.054  36.568  10.969  1.00 19.72           N
ATOM   1246  CA  TYR A 132      42.652  37.955  10.760  1.00 22.09           C
ATOM   1247  C   TYR A 132      41.314  38.251  11.467  1.00 17.71           C
ATOM   1248  O   TYR A 132      41.140  39.298  12.063  1.00 21.32           O
ATOM   1249  CB  TYR A 132      42.442  38.317   9.275  1.00 22.70           C
ATOM   1250  CG  TYR A 132      43.576  37.911   8.376  1.00 22.15           C
ATOM   1251  CD1 TYR A 132      44.918  38.133   8.709  1.00 23.91           C
ATOM   1252  CD2 TYR A 132      43.256  37.307   7.150  1.00 24.86           C
ATOM   1253  CE1 TYR A 132      45.950  37.810   7.826  1.00 25.20           C
ATOM   1254  CE2 TYR A 132      44.264  36.974   6.248  1.00 28.57           C
ATOM   1255  CZ  TYR A 132      45.593  37.248   6.599  1.00 27.91           C
ATOM   1256  OH  TYR A 132      46.527  36.939   5.623  1.00 26.53           O
ATOM   1257  H   TYR A 132      42.983  35.924  10.219  1.00 23.70           H
ATOM   1258  HA  TYR A 132      43.435  38.643  11.188  1.00 26.54           H
ATOM   1259  HB2 TYR A 132      41.496  37.872   8.902  1.00 27.28           H
ATOM   1260  HB3 TYR A 132      42.316  39.421   9.207  1.00 27.28           H
ATOM   1261  HD1 TYR A 132      45.166  38.549   9.678  1.00 28.72           H
ATOM   1262  HD2 TYR A 132      42.217  37.105   6.896  1.00 29.86           H
ATOM   1263  HE1 TYR A 132      46.984  37.988   8.088  1.00 30.27           H
ATOM   1264  HE2 TYR A 132      44.047  36.493   5.296  1.00 34.32           H
ATOM   1265  HH  TYR A 132      47.461  37.061   5.954  1.00 31.87           H
ATOM   1266  N   ALA A 133      40.362  37.321  11.346  1.00 19.74           N
ATOM   1267  CA  ALA A 133      39.020  37.431  11.901  1.00 21.73           C
ATOM   1268  C   ALA A 133      39.050  37.423  13.428  1.00 24.08           C
ATOM   1269  O   ALA A 133      38.404  38.264  14.055  1.00 24.81           O
ATOM   1270  CB  ALA A 133      38.124  36.311  11.356  1.00 24.26           C
ATOM   1271  H   ALA A 133      40.582  36.477  10.831  1.00 23.72           H
ATOM   1272  HA  ALA A 133      38.594  38.382  11.578  1.00 26.10           H
ATOM   1273  HB1 ALA A 133      37.122  36.399  11.777  1.00 29.15           H
ATOM   1274  HB2 ALA A 133      38.067  36.377  10.269  1.00 29.15           H
ATOM   1275  HB3 ALA A 133      38.544  35.345  11.633  1.00 29.15           H
ATOM   1276  N   VAL A 134      39.780  36.481  14.032  1.00 20.62           N
ATOM   1277  CA  VAL A 134      39.862  36.416  15.483  1.00 23.46           C
ATOM   1278  C   VAL A 134      40.563  37.662  16.043  1.00 21.92           C
ATOM   1279  O   VAL A 134      40.111  38.203  17.051  1.00 25.27           O
ATOM   1280  CB  VAL A 134      40.435  35.063  15.951  1.00 29.16           C
ATOM   1281  CG1 VAL A 134      41.966  34.997  15.972  1.00 27.93           C
ATOM   1282  CG2 VAL A 134      39.899  34.760  17.356  1.00 29.27           C
ATOM   1283  H   VAL A 134      40.261  35.782  13.482  1.00 24.77           H
ATOM   1284  HA  VAL A 134      38.833  36.455  15.843  1.00 28.18           H
ATOM   1285  HB  VAL A 134      40.069  34.277  15.289  1.00 35.03           H
ATOM   1286 HG11 VAL A 134      42.272  33.997  16.274  1.00 33.55           H
ATOM   1287 HG12 VAL A 134      42.360  35.203  14.980  1.00 33.55           H
ATOM   1288 HG13 VAL A 134      42.369  35.718  16.684  1.00 33.55           H
ATOM   1289 HG21 VAL A 134      40.282  33.794  17.679  1.00 35.15           H
ATOM   1290 HG22 VAL A 134      40.220  35.530  18.055  1.00 35.15           H
ATOM   1291 HG23 VAL A 134      38.810  34.717  17.345  1.00 35.15           H
ATOM   1292  N   THR A 135      41.615  38.148  15.368  1.00 21.60           N
ATOM   1293  CA  THR A 135      42.334  39.371  15.721  1.00 22.78           C
ATOM   1294  C   THR A 135      41.430  40.593  15.650  1.00 25.36           C
ATOM   1295  O   THR A 135      41.461  41.409  16.564  1.00 22.37           O
ATOM   1296  CB  THR A 135      43.574  39.534  14.832  1.00 26.85           C
ATOM   1297  OG1 THR A 135      44.485  38.524  15.198  1.00 30.44           O
ATOM   1298  CG2 THR A 135      44.273  40.889  14.969  1.00 33.92           C
ATOM   1299  H   THR A 135      41.911  37.664  14.530  1.00 25.95           H
ATOM   1300  HA  THR A 135      42.677  39.248  16.749  1.00 27.36           H
ATOM   1301  HB  THR A 135      43.285  39.402  13.789  1.00 32.25           H
ATOM   1302  HG1 THR A 135      44.081  37.672  15.014  1.00 36.56           H
ATOM   1303 HG21 THR A 135      45.174  40.884  14.356  1.00 40.74           H
ATOM   1304 HG22 THR A 135      43.622  41.694  14.630  1.00 40.74           H
ATOM   1305 HG23 THR A 135      44.559  41.055  16.003  1.00 40.74           H
ATOM   1306  N   ASP A 136      40.644  40.728  14.578  1.00 20.98           N
ATOM   1307  CA  ASP A 136      39.709  41.840  14.458  1.00 25.98           C
ATOM   1308  C   ASP A 136      38.701  41.779  15.614  1.00 24.66           C
ATOM   1309  O   ASP A 136      38.430  42.802  16.231  1.00 25.92           O
ATOM   1310  CB  ASP A 136      38.989  41.768  13.117  1.00 25.33           C
ATOM   1311  CG  ASP A 136      38.154  43.027  12.933  1.00 32.93           C
ATOM   1312  OD1 ASP A 136      38.732  43.995  12.388  1.00 32.85           O
ATOM   1313  OD2 ASP A 136      36.973  42.998  13.344  1.00 28.17           O1-
ATOM   1314  H   ASP A 136      40.656  40.032  13.845  1.00 25.20           H
ATOM   1315  HA  ASP A 136      40.267  42.774  14.523  1.00 31.20           H
ATOM   1316  HB2 ASP A 136      39.745  41.718  12.335  1.00 30.43           H
ATOM   1317  HB3 ASP A 136      38.345  40.887  13.113  1.00 30.43           H
ATOM   1318  N   ALA A 137      38.152  40.592  15.910  1.00 26.74           N
ATOM   1319  CA  ALA A 137      37.075  40.438  16.881  1.00 29.58           C
ATOM   1320  C   ALA A 137      37.538  40.771  18.308  1.00 29.13           C
ATOM   1321  O   ALA A 137      36.774  41.359  19.069  1.00 29.77           O
ATOM   1322  CB  ALA A 137      36.496  39.024  16.792  1.00 29.67           C
ATOM   1323  H   ALA A 137      38.428  39.775  15.380  1.00 32.12           H
ATOM   1324  HA  ALA A 137      36.283  41.135  16.606  1.00 35.52           H
ATOM   1325  HB1 ALA A 137      35.667  38.919  17.491  1.00 35.63           H
ATOM   1326  HB2 ALA A 137      36.128  38.843  15.783  1.00 35.63           H
ATOM   1327  HB3 ALA A 137      37.267  38.290  17.027  1.00 35.63           H
ATOM   1328  N   VAL A 138      38.775  40.424  18.684  1.00 27.30           N
ATOM   1329  CA  VAL A 138      39.301  40.756  20.009  1.00 30.71           C
ATOM   1330  C   VAL A 138      39.804  42.201  20.079  1.00 34.83           C
ATOM   1331  O   VAL A 138      39.788  42.808  21.147  1.00 29.22           O
ATOM   1332  CB  VAL A 138      40.326  39.725  20.528  1.00 34.78           C
ATOM   1333  CG1 VAL A 138      39.727  38.312  20.579  1.00 29.54           C
ATOM   1334  CG2 VAL A 138      41.640  39.698  19.756  1.00 37.72           C
ATOM   1335  H   VAL A 138      39.375  39.932  18.037  1.00 32.79           H
ATOM   1336  HA  VAL A 138      38.465  40.697  20.706  1.00 36.88           H
ATOM   1337  HB  VAL A 138      40.575  40.011  21.552  1.00 41.76           H
ATOM   1338 HG11 VAL A 138      40.426  37.645  21.083  1.00 35.48           H
ATOM   1339 HG12 VAL A 138      38.796  38.324  21.145  1.00 35.48           H
ATOM   1340 HG13 VAL A 138      39.534  37.931  19.578  1.00 35.48           H
ATOM   1341 HG21 VAL A 138      42.275  38.914  20.166  1.00 45.30           H
ATOM   1342 HG22 VAL A 138      41.461  39.494  18.705  1.00 45.30           H
ATOM   1343 HG23 VAL A 138      42.152  40.655  19.850  1.00 45.30           H
ATOM   1344  N   LEU A 139      40.255  42.774  18.963  1.00 28.95           N
ATOM   1345  CA  LEU A 139      40.707  44.157  18.909  1.00 26.32           C
ATOM   1346  C   LEU A 139      39.539  45.148  18.946  1.00 27.83           C
ATOM   1347  O   LEU A 139      39.691  46.227  19.514  1.00 28.90           O
ATOM   1348  CB  LEU A 139      41.574  44.314  17.657  1.00 33.37           C
ATOM   1349  CG  LEU A 139      42.214  45.689  17.427  1.00 39.04           C
ATOM   1350  CD1 LEU A 139      43.166  46.082  18.566  1.00 40.46           C
ATOM   1351  CD2 LEU A 139      43.007  45.588  16.121  1.00 37.48           C
ATOM   1352  H   LEU A 139      40.263  42.242  18.104  1.00 34.77           H
ATOM   1353  HA  LEU A 139      41.334  44.341  19.780  1.00 31.62           H
ATOM   1354  HB2 LEU A 139      42.379  43.577  17.713  1.00 40.07           H
ATOM   1355  HB3 LEU A 139      40.956  44.077  16.790  1.00 40.07           H
ATOM   1356  HG  LEU A 139      41.432  46.441  17.316  1.00 46.88           H
ATOM   1357 HD11 LEU A 139      43.661  47.024  18.324  1.00 48.58           H
ATOM   1358 HD12 LEU A 139      42.602  46.220  19.487  1.00 48.58           H
ATOM   1359 HD13 LEU A 139      43.917  45.305  18.709  1.00 48.58           H
ATOM   1360 HD21 LEU A 139      43.555  46.512  15.969  1.00 45.01           H
ATOM   1361 HD22 LEU A 139      43.716  44.760  16.172  1.00 45.01           H
ATOM   1362 HD23 LEU A 139      42.326  45.434  15.280  1.00 45.01           H
ATOM   1363  N   ALA A 140      38.406  44.799  18.317  1.00 23.38           N
ATOM   1364  CA  ALA A 140      37.280  45.692  18.052  1.00 26.33           C
ATOM   1365  C   ALA A 140      36.774  46.455  19.285  1.00 31.35           C
ATOM   1366  O   ALA A 140      36.558  47.661  19.156  1.00 30.50           O
ATOM   1367  CB  ALA A 140      36.143  44.925  17.365  1.00 32.42           C
ATOM   1368  H   ALA A 140      38.386  43.901  17.853  1.00 28.08           H
ATOM   1369  HA  ALA A 140      37.638  46.439  17.343  1.00 31.63           H
ATOM   1370  HB1 ALA A 140      35.271  45.571  17.259  1.00 38.93           H
ATOM   1371  HB2 ALA A 140      36.462  44.609  16.371  1.00 38.93           H
ATOM   1372  HB3 ALA A 140      35.864  44.045  17.935  1.00 38.93           H
ATOM   1373  N   PRO A 141      36.621  45.835  20.473  1.00 35.07           N
ATOM   1374  CA  PRO A 141      36.142  46.569  21.645  1.00 33.90           C
ATOM   1375  C   PRO A 141      37.121  47.635  22.164  1.00 34.61           C
ATOM   1376  O   PRO A 141      36.688  48.533  22.878  1.00 36.54           O
ATOM   1377  CB  PRO A 141      35.906  45.489  22.716  1.00 37.06           C
ATOM   1378  CG  PRO A 141      35.682  44.217  21.902  1.00 38.29           C
ATOM   1379  CD  PRO A 141      36.681  44.408  20.765  1.00 30.09           C
ATOM   1380  HA  PRO A 141      35.167  46.999  21.413  1.00 40.71           H
ATOM   1381  HB2 PRO A 141      36.836  45.367  23.278  1.00 44.50           H
ATOM   1382  HB3 PRO A 141      35.084  45.709  23.398  1.00 44.50           H
ATOM   1383  HG2 PRO A 141      35.942  43.325  22.472  1.00 45.98           H
ATOM   1384  HG3 PRO A 141      34.655  44.175  21.539  1.00 45.98           H
ATOM   1385  HD2 PRO A 141      37.684  44.143  21.096  1.00 36.14           H
ATOM   1386  HD3 PRO A 141      36.357  43.790  19.934  1.00 36.14           H
ATOM   1387  N   HIS A 142      38.413  47.553  21.810  1.00 31.26           N
ATOM   1388  CA  HIS A 142      39.431  48.546  22.173  1.00 36.79           C
ATOM   1389  C   HIS A 142      39.411  49.819  21.315  1.00 36.68           C
ATOM   1390  O   HIS A 142      40.111  50.770  21.660  1.00 34.04           O
ATOM   1391  CB  HIS A 142      40.839  47.926  22.189  1.00 33.99           C
ATOM   1392  CG  HIS A 142      40.994  46.857  23.236  1.00 38.36           C
ATOM   1393  ND1 HIS A 142      41.050  47.089  24.615  1.00 41.62           N
ATOM   1394  CD2 HIS A 142      41.076  45.514  23.003  1.00 36.56           C
ATOM   1395  CE1 HIS A 142      41.172  45.875  25.176  1.00 41.72           C
ATOM   1396  NE2 HIS A 142      41.196  44.911  24.235  1.00 44.98           N
ATOM   1397  H   HIS A 142      38.699  46.802  21.197  1.00 37.54           H
ATOM   1398  HA  HIS A 142      39.238  48.851  23.199  1.00 44.17           H
ATOM   1399  HB2 HIS A 142      41.562  48.709  22.413  1.00 40.82           H
ATOM   1400  HB3 HIS A 142      41.085  47.526  21.207  1.00 40.82           H
ATOM   1401  HD2 HIS A 142      41.051  45.022  22.042  1.00 43.90           H
ATOM   1402  HE1 HIS A 142      41.229  45.697  26.241  1.00 50.10           H
ATOM   1403  HE2 HIS A 142      41.274  43.917  24.408  1.00 54.01           H
ATOM   1404  N   ILE A 143      38.677  49.837  20.193  1.00 32.13           N
ATOM   1405  CA  ILE A 143      38.743  50.918  19.206  1.00 28.71           C
ATOM   1406  C   ILE A 143      37.630  51.920  19.471  1.00 28.22           C
ATOM   1407  O   ILE A 143      36.450  51.575  19.414  1.00 31.72           O
ATOM   1408  CB  ILE A 143      38.659  50.360  17.762  1.00 27.40           C
ATOM   1409  CG1 ILE A 143      39.718  49.278  17.462  1.00 29.21           C
ATOM   1410  CG2 ILE A 143      38.743  51.513  16.738  1.00 27.78           C
ATOM   1411  CD1 ILE A 143      41.165  49.705  17.698  1.00 32.11           C
ATOM   1412  H   ILE A 143      38.086  49.043  19.979  1.00 38.59           H
ATOM   1413  HA  ILE A 143      39.698  51.436  19.309  1.00 34.49           H
ATOM   1414  HB  ILE A 143      37.676  49.900  17.648  1.00 32.91           H
ATOM   1415 HG12 ILE A 143      39.515  48.409  18.085  1.00 35.08           H
ATOM   1416 HG13 ILE A 143      39.620  48.958  16.423  1.00 35.08           H
ATOM   1417 HG21 ILE A 143      38.860  51.112  15.730  1.00 33.36           H
ATOM   1418 HG22 ILE A 143      37.823  52.096  16.760  1.00 33.36           H
ATOM   1419 HG23 ILE A 143      39.583  52.169  16.961  1.00 33.36           H
ATOM   1420 HD11 ILE A 143      41.828  48.888  17.414  1.00 38.56           H
ATOM   1421 HD12 ILE A 143      41.394  50.575  17.085  1.00 38.56           H
ATOM   1422 HD13 ILE A 143      41.330  49.935  18.750  1.00 38.56           H
ATOM   1423  N   GLY A 144      38.033  53.163  19.734  1.00 32.51           N
ATOM   1424  CA  GLY A 144      37.148  54.298  19.945  1.00 35.78           C
ATOM   1425  C   GLY A 144      36.906  55.062  18.649  1.00 38.66           C
ATOM   1426  O   GLY A 144      37.165  54.567  17.554  1.00 34.03           O
ATOM   1427  H   GLY A 144      39.024  53.357  19.725  1.00 39.04           H
ATOM   1428  HA2 GLY A 144      36.190  53.957  20.336  1.00 42.96           H
ATOM   1429  HA3 GLY A 144      37.624  54.972  20.656  1.00 42.96           H
ATOM   1430  N   GLY A 145      36.398  56.288  18.784  1.00 36.34           N
ATOM   1431  CA  GLY A 145      36.156  57.189  17.665  1.00 35.84           C
ATOM   1432  C   GLY A 145      37.448  57.823  17.161  1.00 28.39           C
ATOM   1433  O   GLY A 145      38.494  57.728  17.799  1.00 34.69           O
ATOM   1434  H   GLY A 145      36.212  56.636  19.712  1.00 43.64           H
ATOM   1435  HA2 GLY A 145      35.699  56.629  16.847  1.00 43.03           H
ATOM   1436  HA3 GLY A 145      35.487  57.984  17.990  1.00 43.03           H
ATOM   1437  N   GLU A 146      37.360  58.483  16.008  1.00 32.46           N
ATOM   1438  CA  GLU A 146      38.443  59.273  15.442  1.00 35.75           C
ATOM   1439  C   GLU A 146      38.982  60.311  16.428  1.00 39.94           C
ATOM   1440  O   GLU A 146      38.242  60.848  17.253  1.00 44.03           O
ATOM   1441  CB  GLU A 146      37.965  60.004  14.182  1.00 43.19           C
ATOM   1442  CG  GLU A 146      37.662  59.026  13.041  1.00 44.18           C
ATOM   1443  CD  GLU A 146      37.189  59.692  11.750  1.00 44.07           C
ATOM   1444  OE1 GLU A 146      37.470  60.893  11.550  1.00 36.73           O
ATOM   1445  OE2 GLU A 146      36.536  58.965  10.970  1.00 44.48           O1-
ATOM   1446  H   GLU A 146      36.473  58.508  15.525  1.00 38.98           H
ATOM   1447  HA  GLU A 146      39.245  58.595  15.153  1.00 42.93           H
ATOM   1448  HB2 GLU A 146      37.064  60.577  14.410  1.00 51.86           H
ATOM   1449  HB3 GLU A 146      38.745  60.695  13.857  1.00 51.86           H
ATOM   1450  HG2 GLU A 146      38.572  58.471  12.813  1.00 53.04           H
ATOM   1451  HG3 GLU A 146      36.932  58.278  13.343  1.00 53.04           H
ATOM   1452  N   ALA A 147      40.280  60.584  16.304  1.00 41.31           N
ATOM   1453  CA  ALA A 147      41.009  61.563  17.099  1.00 46.60           C
ATOM   1454  C   ALA A 147      41.416  62.771  16.241  1.00 46.28           C
ATOM   1455  O   ALA A 147      41.948  62.534  15.134  1.00 56.36           O
ATOM   1456  CB  ALA A 147      42.235  60.847  17.676  1.00 46.04           C
ATOM   1457  H   ALA A 147      40.804  60.116  15.577  1.00 49.60           H
ATOM   1458  HA  ALA A 147      40.395  61.911  17.929  1.00 55.95           H
ATOM   1459  HB1 ALA A 147      42.883  60.502  16.869  1.00 55.27           H
ATOM   1460  HB2 ALA A 147      41.911  59.992  18.271  1.00 55.27           H
ATOM   1461  HB3 ALA A 147      42.787  61.536  18.317  1.00 55.27           H
ATOM   1462  HC  ALA A 147      41.204  63.912  16.715  1.00 55.57           H
ATOM   1463  N   PRO A 153      49.238  65.451  16.953  1.00 79.40           N
ATOM   1464  CA  PRO A 153      50.415  64.752  17.529  1.00 80.05           C
ATOM   1465  C   PRO A 153      50.536  63.304  17.017  1.00 81.41           C
ATOM   1466  O   PRO A 153      49.550  62.753  16.517  1.00 77.94           O
ATOM   1467  CB  PRO A 153      50.265  64.765  19.058  1.00 75.70           C
ATOM   1468  CG  PRO A 153      48.758  64.841  19.253  1.00 77.27           C
ATOM   1469  CD  PRO A 153      48.371  65.770  18.104  1.00 78.83           C
ATOM   1470  H1  PRO A 153      48.753  64.805  16.340  1.00 95.31           H
ATOM   1471  HA  PRO A 153      51.329  65.286  17.269  1.00 96.09           H
ATOM   1472  HB2 PRO A 153      50.706  65.701  19.406  1.00 90.87           H
ATOM   1473  HB3 PRO A 153      50.721  63.923  19.580  1.00 90.87           H
ATOM   1474  HG2 PRO A 153      48.502  65.312  20.202  1.00 92.76           H
ATOM   1475  HG3 PRO A 153      48.308  63.850  19.171  1.00 92.76           H
ATOM   1476  HD2 PRO A 153      47.316  65.655  17.851  1.00 94.63           H
ATOM   1477  HD3 PRO A 153      48.564  66.800  18.405  1.00 94.63           H
ATOM   1478  N   PRO A 154      51.723  62.676  17.153  1.00 80.76           N
ATOM   1479  CA  PRO A 154      51.912  61.265  16.821  1.00 72.92           C
ATOM   1480  C   PRO A 154      51.089  60.311  17.714  1.00 63.73           C
ATOM   1481  O   PRO A 154      50.701  60.699  18.822  1.00 59.89           O
ATOM   1482  CB  PRO A 154      53.413  61.006  17.039  1.00 69.03           C
ATOM   1483  CG  PRO A 154      54.044  62.385  16.875  1.00 69.62           C
ATOM   1484  CD  PRO A 154      52.993  63.291  17.511  1.00 72.64           C
ATOM   1485  HA  PRO A 154      51.726  61.128  15.757  1.00 87.53           H
ATOM   1486  HB2 PRO A 154      53.550  60.695  18.077  1.00 82.87           H
ATOM   1487  HB3 PRO A 154      53.842  60.260  16.370  1.00 82.87           H
ATOM   1488  HG2 PRO A 154      54.979  62.464  17.427  1.00 83.58           H
ATOM   1489  HG3 PRO A 154      54.196  62.606  15.818  1.00 83.58           H
ATOM   1490  HD2 PRO A 154      53.106  63.307  18.595  1.00 87.20           H
ATOM   1491  HD3 PRO A 154      53.103  64.281  17.070  1.00 87.20           H
ATOM   1492  N   PRO A 155      50.855  59.056  17.272  1.00 57.52           N
ATOM   1493  CA  PRO A 155      50.069  58.097  18.040  1.00 49.86           C
ATOM   1494  C   PRO A 155      50.875  57.540  19.208  1.00 42.61           C
ATOM   1495  O   PRO A 155      52.100  57.463  19.131  1.00 47.13           O
ATOM   1496  CB  PRO A 155      49.746  56.954  17.052  1.00 44.00           C
ATOM   1497  CG  PRO A 155      50.184  57.455  15.680  1.00 45.79           C
ATOM   1498  CD  PRO A 155      51.273  58.465  16.010  1.00 48.73           C
ATOM   1499  HA  PRO A 155      49.114  58.528  18.326  1.00 59.87           H
ATOM   1500  HB2 PRO A 155      50.387  56.108  17.298  1.00 52.83           H
ATOM   1501  HB3 PRO A 155      48.704  56.633  17.067  1.00 52.83           H
ATOM   1502  HG2 PRO A 155      50.589  56.654  15.065  1.00 54.98           H
ATOM   1503  HG3 PRO A 155      49.347  57.932  15.177  1.00 54.98           H
ATOM   1504  HD2 PRO A 155      52.234  57.966  16.140  1.00 58.50           H
ATOM   1505  HD3 PRO A 155      51.301  59.185  15.194  1.00 58.50           H
ATOM   1506  N   ALA A 156      50.183  57.069  20.249  1.00 39.84           N
ATOM   1507  CA  ALA A 156      50.815  56.285  21.301  1.00 39.14           C
ATOM   1508  C   ALA A 156      51.287  54.924  20.778  1.00 45.03           C
ATOM   1509  O   ALA A 156      52.283  54.393  21.257  1.00 39.30           O
ATOM   1510  CB  ALA A 156      49.838  56.122  22.465  1.00 37.28           C
ATOM   1511  H   ALA A 156      49.176  57.140  20.246  1.00 47.84           H
ATOM   1512  HA  ALA A 156      51.682  56.839  21.665  1.00 46.99           H
ATOM   1513  HB1 ALA A 156      50.338  55.614  23.290  1.00 44.77           H
ATOM   1514  HB2 ALA A 156      49.499  57.103  22.799  1.00 44.77           H
ATOM   1515  HB3 ALA A 156      48.978  55.527  22.159  1.00 44.77           H
ATOM   1516  N   LEU A 157      50.558  54.353  19.814  1.00 36.24           N
ATOM   1517  CA  LEU A 157      50.857  53.063  19.228  1.00 35.26           C
ATOM   1518  C   LEU A 157      50.466  53.082  17.755  1.00 35.62           C
ATOM   1519  O   LEU A 157      49.386  53.553  17.401  1.00 31.02           O
ATOM   1520  CB  LEU A 157      50.108  51.977  20.010  1.00 33.05           C
ATOM   1521  CG  LEU A 157      50.294  50.532  19.499  1.00 36.34           C
ATOM   1522  CD1 LEU A 157      51.754  50.068  19.533  1.00 42.70           C
ATOM   1523  CD2 LEU A 157      49.457  49.571  20.355  1.00 33.50           C
ATOM   1524  H   LEU A 157      49.745  54.844  19.470  1.00 43.52           H
ATOM   1525  HA  LEU A 157      51.926  52.875  19.304  1.00 42.35           H
ATOM   1526  HB2 LEU A 157      50.432  52.021  21.049  1.00 39.69           H
ATOM   1527  HB3 LEU A 157      49.044  52.214  19.985  1.00 39.69           H
ATOM   1528  HG  LEU A 157      49.938  50.465  18.471  1.00 43.63           H
ATOM   1529 HD11 LEU A 157      51.809  49.023  19.228  1.00 51.27           H
ATOM   1530 HD12 LEU A 157      52.352  50.652  18.841  1.00 51.27           H
ATOM   1531 HD13 LEU A 157      52.159  50.172  20.540  1.00 51.27           H
ATOM   1532 HD21 LEU A 157      49.527  48.567  19.940  1.00 40.23           H
ATOM   1533 HD22 LEU A 157      49.831  49.553  21.380  1.00 40.23           H
ATOM   1534 HD23 LEU A 157      48.414  49.880  20.360  1.00 40.23           H
ATOM   1535  N   THR A 158      51.333  52.513  16.921  1.00 35.80           N
ATOM   1536  CA  THR A 158      51.091  52.217  15.522  1.00 35.26           C
ATOM   1537  C   THR A 158      51.103  50.695  15.369  1.00 39.40           C
ATOM   1538  O   THR A 158      52.114  50.046  15.609  1.00 34.42           O
ATOM   1539  CB  THR A 158      52.106  52.953  14.626  1.00 32.02           C
ATOM   1540  OG1 THR A 158      51.965  54.350  14.762  1.00 34.94           O
ATOM   1541  CG2 THR A 158      51.896  52.622  13.148  1.00 33.47           C
ATOM   1542  H   THR A 158      52.214  52.193  17.298  1.00 43.00           H
ATOM   1543  HA  THR A 158      50.105  52.594  15.277  1.00 42.35           H
ATOM   1544  HB  THR A 158      53.115  52.670  14.926  1.00 38.45           H
ATOM   1545  HG1 THR A 158      52.525  54.738  14.270  1.00 41.95           H
ATOM   1546 HG21 THR A 158      52.607  53.188  12.551  1.00 40.20           H
ATOM   1547 HG22 THR A 158      52.058  51.560  12.992  1.00 40.20           H
ATOM   1548 HG23 THR A 158      50.889  52.893  12.835  1.00 40.20           H
ATOM   1549  N   LEU A 159      49.966  50.115  14.985  1.00 24.15           N
ATOM   1550  CA  LEU A 159      49.836  48.714  14.641  1.00 26.19           C
ATOM   1551  C   LEU A 159      49.883  48.577  13.134  1.00 31.61           C
ATOM   1552  O   LEU A 159      48.976  49.069  12.473  1.00 31.80           O
ATOM   1553  CB  LEU A 159      48.474  48.199  15.127  1.00 35.51           C
ATOM   1554  CG  LEU A 159      48.410  47.440  16.444  1.00 43.74           C
ATOM   1555  CD1 LEU A 159      46.972  46.897  16.530  1.00 34.21           C
ATOM   1556  CD2 LEU A 159      49.396  46.269  16.493  1.00 42.85           C
ATOM   1557  H   LEU A 159      49.161  50.703  14.830  1.00 29.01           H
ATOM   1558  HA  LEU A 159      50.650  48.139  15.071  1.00 31.46           H
ATOM   1559  HB2 LEU A 159      47.779  49.039  15.188  1.00 42.64           H
ATOM   1560  HB3 LEU A 159      48.088  47.529  14.357  1.00 42.64           H
ATOM   1561  HG  LEU A 159      48.595  48.130  17.269  1.00 52.52           H
ATOM   1562 HD11 LEU A 159      46.896  46.157  17.320  1.00 41.09           H
ATOM   1563 HD12 LEU A 159      46.269  47.712  16.712  1.00 41.09           H
ATOM   1564 HD13 LEU A 159      46.704  46.387  15.609  1.00 41.09           H
ATOM   1565 HD21 LEU A 159      49.254  45.737  17.431  1.00 51.45           H
ATOM   1566 HD22 LEU A 159      49.217  45.597  15.655  1.00 51.45           H
ATOM   1567 HD23 LEU A 159      50.423  46.624  16.469  1.00 51.45           H
ATOM   1568  N   ILE A 160      50.867  47.845  12.614  1.00 26.49           N
ATOM   1569  CA  ILE A 160      50.972  47.509  11.204  1.00 30.78           C
ATOM   1570  C   ILE A 160      50.607  46.037  11.055  1.00 32.95           C
ATOM   1571  O   ILE A 160      51.227  45.204  11.694  1.00 29.55           O
ATOM   1572  CB  ILE A 160      52.390  47.769  10.654  1.00 24.74           C
ATOM   1573  CG1 ILE A 160      53.020  49.127  11.022  1.00 37.44           C
ATOM   1574  CG2 ILE A 160      52.343  47.577   9.126  1.00 27.70           C
ATOM   1575  CD1 ILE A 160      52.285  50.357  10.492  1.00 43.39           C
ATOM   1576  H   ILE A 160      51.561  47.453  13.234  1.00 31.81           H
ATOM   1577  HA  ILE A 160      50.273  48.114  10.634  1.00 36.97           H
ATOM   1578  HB  ILE A 160      53.045  46.993  11.056  1.00 29.71           H
ATOM   1579 HG12 ILE A 160      53.094  49.208  12.106  1.00 44.96           H
ATOM   1580 HG13 ILE A 160      54.036  49.150  10.626  1.00 44.96           H
ATOM   1581 HG21 ILE A 160      53.249  47.967   8.671  1.00 33.27           H
ATOM   1582 HG22 ILE A 160      52.244  46.520   8.882  1.00 33.27           H
ATOM   1583 HG23 ILE A 160      51.494  48.116   8.707  1.00 33.27           H
ATOM   1584 HD11 ILE A 160      52.857  51.247  10.750  1.00 52.09           H
ATOM   1585 HD12 ILE A 160      52.197  50.314   9.407  1.00 52.09           H
ATOM   1586 HD13 ILE A 160      51.300  50.424  10.951  1.00 52.09           H
ATOM   1587  N   PHE A 161      49.639  45.705  10.205  1.00 28.14           N
ATOM   1588  CA  PHE A 161      49.226  44.340   9.915  1.00 22.24           C
ATOM   1589  C   PHE A 161      49.642  43.926   8.521  1.00 25.85           C
ATOM   1590  O   PHE A 161      49.496  44.701   7.579  1.00 24.87           O
ATOM   1591  CB  PHE A 161      47.705  44.242   9.955  1.00 22.22           C
ATOM   1592  CG  PHE A 161      47.072  44.638  11.259  1.00 23.83           C
ATOM   1593  CD1 PHE A 161      46.866  45.999  11.561  1.00 25.39           C
ATOM   1594  CD2 PHE A 161      46.558  43.639  12.107  1.00 31.57           C
ATOM   1595  CE1 PHE A 161      46.111  46.359  12.679  1.00 28.23           C
ATOM   1596  CE2 PHE A 161      45.785  44.005  13.217  1.00 30.05           C
ATOM   1597  CZ  PHE A 161      45.543  45.362  13.483  1.00 30.57           C
ATOM   1598  H   PHE A 161      49.160  46.442   9.710  1.00 33.80           H
ATOM   1599  HA  PHE A 161      49.640  43.648  10.644  1.00 26.71           H
ATOM   1600  HB2 PHE A 161      47.289  44.871   9.171  1.00 26.69           H
ATOM   1601  HB3 PHE A 161      47.428  43.212   9.727  1.00 26.69           H
ATOM   1602  HD1 PHE A 161      47.242  46.772  10.911  1.00 30.50           H
ATOM   1603  HD2 PHE A 161      46.707  42.594  11.878  1.00 37.92           H
ATOM   1604  HE1 PHE A 161      45.944  47.399  12.907  1.00 33.91           H
ATOM   1605  HE2 PHE A 161      45.357  43.246  13.854  1.00 36.09           H
ATOM   1606  HZ  PHE A 161      44.929  45.644  14.317  1.00 36.72           H
ATOM   1607  N   ASP A 162      50.060  42.670   8.388  1.00 22.59           N
ATOM   1608  CA  ASP A 162      50.159  41.987   7.122  1.00 25.23           C
ATOM   1609  C   ASP A 162      48.729  41.495   6.833  1.00 24.72           C
ATOM   1610  O   ASP A 162      48.269  40.466   7.323  1.00 23.25           O
ATOM   1611  CB  ASP A 162      51.206  40.875   7.257  1.00 26.50           C
ATOM   1612  CG  ASP A 162      51.662  40.299   5.927  1.00 35.28           C
ATOM   1613  OD1 ASP A 162      50.832  40.211   4.999  1.00 32.47           O
ATOM   1614  OD2 ASP A 162      52.857  39.958   5.842  1.00 39.42           O1-
ATOM   1615  H   ASP A 162      50.188  42.110   9.219  1.00 27.14           H
ATOM   1616  HA  ASP A 162      50.488  42.694   6.357  1.00 30.30           H
ATOM   1617  HB2 ASP A 162      52.075  41.208   7.823  1.00 31.83           H
ATOM   1618  HB3 ASP A 162      50.760  40.063   7.827  1.00 31.83           H
ATOM   1619  N   ARG A 163      48.030  42.318   6.058  1.00 23.77           N
ATOM   1620  CA  ARG A 163      46.686  42.145   5.538  1.00 21.86           C
ATOM   1621  C   ARG A 163      45.580  42.430   6.574  1.00 22.61           C
ATOM   1622  O   ARG A 163      45.747  42.365   7.765  1.00 21.72           O
ATOM   1623  CB  ARG A 163      46.424  40.743   4.944  1.00 22.19           C
ATOM   1624  CG  ARG A 163      47.427  40.451   3.818  1.00 24.70           C
ATOM   1625  CD  ARG A 163      47.079  39.103   3.190  1.00 22.63           C
ATOM   1626  NE  ARG A 163      48.000  38.730   2.088  1.00 23.90           N
ATOM   1627  CZ  ARG A 163      47.822  39.156   0.802  1.00 28.85           C
ATOM   1628  NH1 ARG A 163      46.799  40.044   0.508  1.00 24.09           N
ATOM   1629  NH2 ARG A 163      48.646  38.719  -0.224  1.00 31.50           N1+
ATOM   1630  H   ARG A 163      48.471  43.187   5.856  1.00 28.55           H
ATOM   1631  HA  ARG A 163      46.556  42.895   4.702  1.00 26.26           H
ATOM   1632  HB2 ARG A 163      46.446  39.954   5.719  1.00 26.65           H
ATOM   1633  HB3 ARG A 163      45.387  40.699   4.551  1.00 26.65           H
ATOM   1634  HG2 ARG A 163      47.417  41.268   3.073  1.00 29.67           H
ATOM   1635  HG3 ARG A 163      48.460  40.447   4.211  1.00 29.67           H
ATOM   1636  HD2 ARG A 163      47.150  38.290   3.966  1.00 27.19           H
ATOM   1637  HD3 ARG A 163      46.021  39.070   2.850  1.00 27.19           H
ATOM   1638  HE  ARG A 163      48.862  38.193   2.373  1.00 28.71           H
ATOM   1639 HH11 ARG A 163      46.393  40.640   1.228  1.00 28.94           H
ATOM   1640 HH12 ARG A 163      46.698  40.404  -0.442  1.00 28.94           H
ATOM   1641 HH21 ARG A 163      49.311  37.948  -0.025  1.00 37.83           H
ATOM   1642 HH22 ARG A 163      48.241  38.642  -1.185  1.00 37.83           H
ATOM   1643  N   HIS A 164      44.425  42.785   5.976  1.00 20.58           N
ATOM   1644  CA  HIS A 164      43.119  43.004   6.598  1.00 19.39           C
ATOM   1645  C   HIS A 164      42.239  41.761   6.370  1.00 18.65           C
ATOM   1646  O   HIS A 164      42.432  41.052   5.374  1.00 20.15           O
ATOM   1647  CB  HIS A 164      42.492  44.252   5.922  1.00 21.06           C
ATOM   1648  CG  HIS A 164      41.183  44.717   6.529  1.00 20.80           C
ATOM   1649  ND1 HIS A 164      39.924  44.183   6.244  1.00 20.50           N
ATOM   1650  CD2 HIS A 164      41.035  45.679   7.489  1.00 22.65           C
ATOM   1651  CE1 HIS A 164      39.066  44.798   7.062  1.00 22.46           C
ATOM   1652  NE2 HIS A 164      39.695  45.725   7.794  1.00 21.43           N
ATOM   1653  H   HIS A 164      44.425  42.809   4.967  1.00 24.72           H
ATOM   1654  HA  HIS A 164      43.237  43.202   7.661  1.00 23.29           H
ATOM   1655  HB2 HIS A 164      42.324  44.028   4.868  1.00 25.30           H
ATOM   1656  HB3 HIS A 164      43.196  45.079   5.971  1.00 25.30           H
ATOM   1657  HD2 HIS A 164      41.817  46.269   7.936  1.00 27.21           H
ATOM   1658  HE1 HIS A 164      38.033  44.514   7.179  1.00 26.98           H
ATOM   1659  HE2 HIS A 164      39.265  46.279   8.523  1.00 25.74           H
ATOM   1660  N   PRO A 165      41.225  41.511   7.219  1.00 20.64           N
ATOM   1661  CA  PRO A 165      40.230  40.466   6.990  1.00 19.28           C
ATOM   1662  C   PRO A 165      39.612  40.400   5.588  1.00 18.68           C
ATOM   1663  O   PRO A 165      39.332  39.294   5.121  1.00 19.64           O
ATOM   1664  CB  PRO A 165      39.130  40.764   8.005  1.00 20.50           C
ATOM   1665  CG  PRO A 165      39.917  41.302   9.197  1.00 21.83           C
ATOM   1666  CD  PRO A 165      41.016  42.124   8.533  1.00 25.07           C
ATOM   1667  HA  PRO A 165      40.673  39.505   7.245  1.00 23.17           H
ATOM   1668  HB2 PRO A 165      38.508  41.570   7.608  1.00 24.63           H
ATOM   1669  HB3 PRO A 165      38.509  39.906   8.261  1.00 24.63           H
ATOM   1670  HG2 PRO A 165      39.300  41.950   9.820  1.00 26.22           H
ATOM   1671  HG3 PRO A 165      40.317  40.478   9.785  1.00 26.22           H
ATOM   1672  HD2 PRO A 165      40.664  43.143   8.450  1.00 30.12           H
ATOM   1673  HD3 PRO A 165      41.911  42.062   9.152  1.00 30.12           H
ATOM   1674  N   ILE A 166      39.410  41.537   4.897  1.00 15.87           N
ATOM   1675  CA  ILE A 166      38.863  41.495   3.525  1.00 19.31           C
ATOM   1676  C   ILE A 166      39.761  40.740   2.533  1.00 19.25           C
ATOM   1677  O   ILE A 166      39.254  40.274   1.521  1.00 17.87           O
ATOM   1678  CB  ILE A 166      38.468  42.866   2.960  1.00 20.52           C
ATOM   1679  CG1 ILE A 166      39.672  43.817   2.777  1.00 21.80           C
ATOM   1680  CG2 ILE A 166      37.280  43.458   3.743  1.00 24.51           C
ATOM   1681  CD1 ILE A 166      39.335  45.000   1.869  1.00 20.69           C
ATOM   1682  H   ILE A 166      39.680  42.430   5.286  1.00 19.07           H
ATOM   1683  HA  ILE A 166      37.939  40.917   3.586  1.00 23.20           H
ATOM   1684  HB  ILE A 166      38.084  42.680   1.956  1.00 24.66           H
ATOM   1685 HG12 ILE A 166      40.014  44.194   3.734  1.00 26.20           H
ATOM   1686 HG13 ILE A 166      40.501  43.282   2.316  1.00 26.20           H
ATOM   1687 HG21 ILE A 166      36.874  44.312   3.205  1.00 29.44           H
ATOM   1688 HG22 ILE A 166      36.490  42.715   3.827  1.00 29.44           H
ATOM   1689 HG23 ILE A 166      37.590  43.760   4.741  1.00 29.44           H
ATOM   1690 HD11 ILE A 166      40.223  45.616   1.739  1.00 24.86           H
ATOM   1691 HD12 ILE A 166      39.000  44.637   0.897  1.00 24.86           H
ATOM   1692 HD13 ILE A 166      38.551  45.612   2.313  1.00 24.86           H
ATOM   1693  N   ALA A 167      41.059  40.553   2.796  1.00 16.35           N
ATOM   1694  CA  ALA A 167      41.881  39.707   1.925  1.00 18.66           C
ATOM   1695  C   ALA A 167      41.298  38.298   1.837  1.00 21.40           C
ATOM   1696  O   ALA A 167      41.156  37.757   0.745  1.00 18.38           O
ATOM   1697  CB  ALA A 167      43.328  39.656   2.402  1.00 21.08           C
ATOM   1698  H   ALA A 167      41.468  40.922   3.645  1.00 19.65           H
ATOM   1699  HA  ALA A 167      41.881  40.148   0.929  1.00 22.42           H
ATOM   1700  HB1 ALA A 167      43.916  39.046   1.717  1.00 25.32           H
ATOM   1701  HB2 ALA A 167      43.739  40.658   2.415  1.00 25.32           H
ATOM   1702  HB3 ALA A 167      43.382  39.238   3.408  1.00 25.32           H
ATOM   1703  N   ALA A 168      40.963  37.698   2.983  1.00 17.57           N
ATOM   1704  CA  ALA A 168      40.544  36.305   3.039  1.00 19.10           C
ATOM   1705  C   ALA A 168      39.020  36.109   2.867  1.00 18.46           C
ATOM   1706  O   ALA A 168      38.589  35.041   2.491  1.00 18.95           O
ATOM   1707  CB  ALA A 168      40.931  35.655   4.381  1.00 19.85           C
ATOM   1708  H   ALA A 168      41.037  38.220   3.821  1.00 21.11           H
ATOM   1709  HA  ALA A 168      41.065  35.718   2.225  1.00 22.95           H
ATOM   1710  HB1 ALA A 168      40.611  34.602   4.410  1.00 23.85           H
ATOM   1711  HB2 ALA A 168      42.022  35.658   4.504  1.00 23.85           H
ATOM   1712  HB3 ALA A 168      40.489  36.171   5.238  1.00 23.85           H
ATOM   1713  N   LEU A 169      38.230  37.163   3.174  1.00 18.75           N
ATOM   1714  CA  LEU A 169      36.756  37.172   3.126  1.00 20.23           C
ATOM   1715  C   LEU A 169      36.161  37.817   1.859  1.00 20.32           C
ATOM   1716  O   LEU A 169      34.942  37.839   1.690  1.00 26.02           O
ATOM   1717  CB  LEU A 169      36.176  37.919   4.327  1.00 18.57           C
ATOM   1718  CG  LEU A 169      36.418  37.223   5.673  1.00 21.32           C
ATOM   1719  CD1 LEU A 169      36.134  38.207   6.813  1.00 22.83           C
ATOM   1720  CD2 LEU A 169      35.508  35.997   5.807  1.00 21.38           C
ATOM   1721  H   LEU A 169      38.677  37.998   3.528  1.00 22.53           H
ATOM   1722  HA  LEU A 169      36.408  36.143   3.157  1.00 24.30           H
ATOM   1723  HB2 LEU A 169      36.635  38.910   4.345  1.00 22.32           H
ATOM   1724  HB3 LEU A 169      35.102  38.068   4.201  1.00 22.32           H
ATOM   1725  HG  LEU A 169      37.458  36.899   5.727  1.00 25.61           H
ATOM   1726 HD11 LEU A 169      36.404  37.755   7.769  1.00 27.43           H
ATOM   1727 HD12 LEU A 169      36.719  39.119   6.680  1.00 27.43           H
ATOM   1728 HD13 LEU A 169      35.074  38.453   6.821  1.00 27.43           H
ATOM   1729 HD21 LEU A 169      35.606  35.562   6.799  1.00 25.69           H
ATOM   1730 HD22 LEU A 169      34.469  36.287   5.655  1.00 25.69           H
ATOM   1731 HD23 LEU A 169      35.774  35.248   5.066  1.00 25.69           H
ATOM   1732  N   LEU A 170      36.980  38.458   1.038  1.00 16.23           N
ATOM   1733  CA  LEU A 170      36.519  39.138  -0.171  1.00 15.95           C
ATOM   1734  C   LEU A 170      37.480  38.893  -1.330  1.00 18.67           C
ATOM   1735  O   LEU A 170      37.053  38.375  -2.358  1.00 16.43           O
ATOM   1736  CB  LEU A 170      36.270  40.631   0.113  1.00 16.68           C
ATOM   1737  CG  LEU A 170      36.078  41.503  -1.153  1.00 15.87           C
ATOM   1738  CD1 LEU A 170      34.815  41.123  -1.942  1.00 15.57           C
ATOM   1739  CD2 LEU A 170      36.048  42.991  -0.750  1.00 18.13           C
ATOM   1740  H   LEU A 170      37.962  38.513   1.267  1.00 19.51           H
ATOM   1741  HA  LEU A 170      35.566  38.702  -0.472  1.00 19.18           H
ATOM   1742  HB2 LEU A 170      35.384  40.724   0.738  1.00 20.05           H
ATOM   1743  HB3 LEU A 170      37.106  41.028   0.678  1.00 20.05           H
ATOM   1744  HG  LEU A 170      36.932  41.384  -1.819  1.00 19.07           H
ATOM   1745 HD11 LEU A 170      34.746  41.734  -2.842  1.00 18.71           H
ATOM   1746 HD12 LEU A 170      34.840  40.075  -2.234  1.00 18.71           H
ATOM   1747 HD13 LEU A 170      33.933  41.309  -1.333  1.00 18.71           H
ATOM   1748 HD21 LEU A 170      35.967  43.611  -1.642  1.00 21.78           H
ATOM   1749 HD22 LEU A 170      35.202  43.188  -0.091  1.00 21.78           H
ATOM   1750 HD23 LEU A 170      36.964  43.260  -0.225  1.00 21.78           H
ATOM   1751  N   CYS A 171      38.739  39.312  -1.193  1.00 19.77           N
ATOM   1752  CA  CYS A 171      39.615  39.468  -2.359  1.00 19.23           C
ATOM   1753  C   CYS A 171      40.074  38.129  -2.932  1.00 20.87           C
ATOM   1754  O   CYS A 171      39.929  37.887  -4.123  1.00 20.10           O
ATOM   1755  CB  CYS A 171      40.800  40.371  -2.037  1.00 18.67           C
ATOM   1756  SG  CYS A 171      40.227  42.003  -1.528  1.00 22.73           S
ATOM   1757  H   CYS A 171      39.026  39.735  -0.320  1.00 23.75           H
ATOM   1758  HA  CYS A 171      39.031  39.972  -3.123  1.00 23.10           H
ATOM   1759  HB2 CYS A 171      41.385  39.928  -1.236  1.00 22.43           H
ATOM   1760  HB3 CYS A 171      41.427  40.468  -2.923  1.00 22.43           H
ATOM   1761  HG  CYS A 171      41.446  42.510  -1.322  1.00 27.31           H
ATOM   1762  N   TYR A 172      40.624  37.248  -2.096  1.00 21.42           N
ATOM   1763  CA  TYR A 172      41.092  35.940  -2.543  1.00 19.21           C
ATOM   1764  C   TYR A 172      39.898  35.027  -2.963  1.00 19.17           C
ATOM   1765  O   TYR A 172      39.989  34.418  -4.007  1.00 20.07           O
ATOM   1766  CB  TYR A 172      42.038  35.282  -1.506  1.00 18.07           C
ATOM   1767  CG  TYR A 172      43.430  35.810  -1.716  1.00 18.51           C
ATOM   1768  CD1 TYR A 172      43.859  36.996  -1.093  1.00 18.67           C
ATOM   1769  CD2 TYR A 172      44.295  35.160  -2.613  1.00 20.51           C
ATOM   1770  CE1 TYR A 172      45.102  37.551  -1.372  1.00 23.76           C
ATOM   1771  CE2 TYR A 172      45.553  35.694  -2.901  1.00 17.63           C
ATOM   1772  CZ  TYR A 172      45.936  36.905  -2.306  1.00 22.32           C
ATOM   1773  OH  TYR A 172      47.109  37.539  -2.583  1.00 23.29           O
ATOM   1774  H   TYR A 172      40.687  37.485  -1.136  1.00 25.73           H
ATOM   1775  HA  TYR A 172      41.698  36.061  -3.496  1.00 23.08           H
ATOM   1776  HB2 TYR A 172      41.690  35.458  -0.473  1.00 21.72           H
ATOM   1777  HB3 TYR A 172      42.013  34.176  -1.634  1.00 21.72           H
ATOM   1778  HD1 TYR A 172      43.217  37.517  -0.396  1.00 22.43           H
ATOM   1779  HD2 TYR A 172      43.985  34.221  -3.087  1.00 24.64           H
ATOM   1780  HE1 TYR A 172      45.407  38.481  -0.922  1.00 28.55           H
ATOM   1781  HE2 TYR A 172      46.215  35.161  -3.582  1.00 21.19           H
ATOM   1782  HH  TYR A 172      47.665  37.034  -3.380  1.00 27.98           H
ATOM   1783  N   PRO A 173      38.751  35.022  -2.239  1.00 20.89           N
ATOM   1784  CA  PRO A 173      37.530  34.382  -2.727  1.00 20.06           C
ATOM   1785  C   PRO A 173      37.084  34.895  -4.104  1.00 19.50           C
ATOM   1786  O   PRO A 173      36.790  34.091  -4.989  1.00 19.24           O
ATOM   1787  CB  PRO A 173      36.462  34.674  -1.661  1.00 20.08           C
ATOM   1788  CG  PRO A 173      37.295  34.754  -0.383  1.00 20.71           C
ATOM   1789  CD  PRO A 173      38.567  35.455  -0.854  1.00 21.44           C
ATOM   1790  HA  PRO A 173      37.680  33.302  -2.747  1.00 24.10           H
ATOM   1791  HB2 PRO A 173      36.045  35.664  -1.853  1.00 24.13           H
ATOM   1792  HB3 PRO A 173      35.659  33.941  -1.605  1.00 24.13           H
ATOM   1793  HG2 PRO A 173      36.798  35.362   0.372  1.00 24.88           H
ATOM   1794  HG3 PRO A 173      37.494  33.754   0.002  1.00 24.88           H
ATOM   1795  HD2 PRO A 173      38.416  36.528  -0.811  1.00 25.76           H
ATOM   1796  HD3 PRO A 173      39.389  35.141  -0.214  1.00 25.76           H
ATOM   1797  N   ALA A 174      37.080  36.215  -4.314  1.00 17.75           N
ATOM   1798  CA  ALA A 174      36.650  36.790  -5.592  1.00 17.28           C
ATOM   1799  C   ALA A 174      37.626  36.402  -6.703  1.00 17.49           C
ATOM   1800  O   ALA A 174      37.206  36.098  -7.820  1.00 19.62           O
ATOM   1801  CB  ALA A 174      36.507  38.311  -5.483  1.00 18.58           C
ATOM   1802  H   ALA A 174      37.362  36.846  -3.577  1.00 21.33           H
ATOM   1803  HA  ALA A 174      35.669  36.384  -5.837  1.00 20.76           H
ATOM   1804  HB1 ALA A 174      36.234  38.725  -6.452  1.00 22.32           H
ATOM   1805  HB2 ALA A 174      35.720  38.547  -4.765  1.00 22.32           H
ATOM   1806  HB3 ALA A 174      37.443  38.760  -5.154  1.00 22.32           H
ATOM   1807  N   ALA A 175      38.928  36.378  -6.399  1.00 17.21           N
ATOM   1808  CA  ALA A 175      39.924  35.934  -7.361  1.00 18.11           C
ATOM   1809  C   ALA A 175      39.733  34.461  -7.707  1.00 21.17           C
ATOM   1810  O   ALA A 175      39.792  34.118  -8.880  1.00 17.47           O
ATOM   1811  CB  ALA A 175      41.332  36.237  -6.855  1.00 17.88           C
ATOM   1812  H   ALA A 175      39.230  36.628  -5.468  1.00 20.68           H
ATOM   1813  HA  ALA A 175      39.783  36.508  -8.278  1.00 21.76           H
ATOM   1814  HB1 ALA A 175      42.069  35.912  -7.589  1.00 21.48           H
ATOM   1815  HB2 ALA A 175      41.437  37.311  -6.700  1.00 21.48           H
ATOM   1816  HB3 ALA A 175      41.503  35.722  -5.911  1.00 21.48           H
ATOM   1817  N   ARG A 176      39.471  33.584  -6.725  1.00 19.34           N
ATOM   1818  CA  ARG A 176      39.204  32.173  -6.992  1.00 19.86           C
ATOM   1819  C   ARG A 176      37.906  31.961  -7.779  1.00 23.54           C
ATOM   1820  O   ARG A 176      37.851  31.082  -8.642  1.00 20.55           O
ATOM   1821  CB  ARG A 176      39.264  31.346  -5.699  1.00 20.11           C
ATOM   1822  CG  ARG A 176      40.697  31.266  -5.117  1.00 18.63           C
ATOM   1823  CD  ARG A 176      41.639  30.464  -6.029  1.00 18.10           C
ATOM   1824  NE  ARG A 176      43.030  30.515  -5.573  1.00 21.79           N
ATOM   1825  CZ  ARG A 176      44.084  30.093  -6.280  1.00 23.14           C
ATOM   1826  NH1 ARG A 176      43.919  29.483  -7.448  1.00 19.82           N
ATOM   1827  NH2 ARG A 176      45.318  30.283  -5.822  1.00 21.93           N1+
ATOM   1828  H   ARG A 176      39.428  33.908  -5.769  1.00 23.23           H
ATOM   1829  HA  ARG A 176      39.990  31.821  -7.654  1.00 23.86           H
ATOM   1830  HB2 ARG A 176      38.580  31.768  -4.961  1.00 24.16           H
ATOM   1831  HB3 ARG A 176      38.928  30.330  -5.915  1.00 24.16           H
ATOM   1832  HG2 ARG A 176      41.099  32.265  -4.957  1.00 22.39           H
ATOM   1833  HG3 ARG A 176      40.641  30.758  -4.155  1.00 22.39           H
ATOM   1834  HD2 ARG A 176      41.308  29.429  -6.007  1.00 21.76           H
ATOM   1835  HD3 ARG A 176      41.591  30.819  -7.056  1.00 21.76           H
ATOM   1836  HE  ARG A 176      43.202  30.978  -4.693  1.00 26.18           H
ATOM   1837 HH11 ARG A 176      42.992  29.313  -7.815  1.00 23.81           H
ATOM   1838 HH12 ARG A 176      44.728  29.176  -7.965  1.00 23.81           H
ATOM   1839 HH21 ARG A 176      45.460  30.757  -4.942  1.00 26.34           H
ATOM   1840 HH22 ARG A 176      46.107  29.968  -6.369  1.00 26.34           H
ATOM   1841  N   TYR A 177      36.886  32.796  -7.549  1.00 20.90           N
ATOM   1842  CA  TYR A 177      35.709  32.822  -8.412  1.00 22.83           C
ATOM   1843  C   TYR A 177      36.108  33.075  -9.872  1.00 18.82           C
ATOM   1844  O   TYR A 177      35.678  32.341 -10.762  1.00 21.86           O
ATOM   1845  CB  TYR A 177      34.651  33.815  -7.908  1.00 15.47           C
ATOM   1846  CG  TYR A 177      33.657  34.195  -8.984  1.00 17.45           C
ATOM   1847  CD1 TYR A 177      32.666  33.271  -9.360  1.00 22.31           C
ATOM   1848  CD2 TYR A 177      33.746  35.436  -9.641  1.00 20.55           C
ATOM   1849  CE1 TYR A 177      31.796  33.555 -10.423  1.00 23.22           C
ATOM   1850  CE2 TYR A 177      32.878  35.731 -10.707  1.00 20.53           C
ATOM   1851  CZ  TYR A 177      31.921  34.777 -11.120  1.00 22.09           C
ATOM   1852  OH  TYR A 177      31.148  35.019 -12.213  1.00 27.73           O
ATOM   1853  H   TYR A 177      36.978  33.512  -6.842  1.00 25.10           H
ATOM   1854  HA  TYR A 177      35.256  31.832  -8.378  1.00 27.42           H
ATOM   1855  HB2 TYR A 177      34.123  33.364  -7.068  1.00 18.60           H
ATOM   1856  HB3 TYR A 177      35.135  34.719  -7.547  1.00 18.60           H
ATOM   1857  HD1 TYR A 177      32.589  32.326  -8.847  1.00 26.80           H
ATOM   1858  HD2 TYR A 177      34.509  36.147  -9.356  1.00 24.69           H
ATOM   1859  HE1 TYR A 177      31.063  32.824 -10.730  1.00 27.90           H
ATOM   1860  HE2 TYR A 177      32.963  36.671 -11.231  1.00 24.67           H
ATOM   1861  HH  TYR A 177      30.619  34.255 -12.474  1.00 33.31           H
ATOM   1862  N   LEU A 178      36.947  34.090 -10.106  1.00 17.57           N
ATOM   1863  CA  LEU A 178      37.463  34.392 -11.439  1.00 21.62           C
ATOM   1864  C   LEU A 178      38.327  33.270 -12.045  1.00 22.88           C
ATOM   1865  O   LEU A 178      38.445  33.205 -13.265  1.00 21.59           O
ATOM   1866  CB  LEU A 178      38.237  35.715 -11.413  1.00 19.17           C
ATOM   1867  CG  LEU A 178      37.384  36.984 -11.205  1.00 20.05           C
ATOM   1868  CD1 LEU A 178      38.322  38.193 -11.167  1.00 23.78           C
ATOM   1869  CD2 LEU A 178      36.334  37.150 -12.314  1.00 23.11           C
ATOM   1870  H   LEU A 178      37.280  34.642  -9.329  1.00 21.11           H
ATOM   1871  HA  LEU A 178      36.600  34.504 -12.093  1.00 25.98           H
ATOM   1872  HB2 LEU A 178      38.985  35.671 -10.625  1.00 23.03           H
ATOM   1873  HB3 LEU A 178      38.772  35.810 -12.361  1.00 23.03           H
ATOM   1874  HG  LEU A 178      36.861  36.908 -10.253  1.00 24.09           H
ATOM   1875 HD11 LEU A 178      37.760  39.082 -10.883  1.00 28.56           H
ATOM   1876 HD12 LEU A 178      39.108  38.030 -10.432  1.00 28.56           H
ATOM   1877 HD13 LEU A 178      38.779  38.348 -12.143  1.00 28.56           H
ATOM   1878 HD21 LEU A 178      35.978  38.174 -12.349  1.00 27.76           H
ATOM   1879 HD22 LEU A 178      36.769  36.910 -13.285  1.00 27.76           H
ATOM   1880 HD23 LEU A 178      35.489  36.488 -12.126  1.00 27.76           H
ATOM   1881  N   MET A 179      38.942  32.427 -11.207  1.00 19.55           N
ATOM   1882  CA  MET A 179      39.701  31.240 -11.579  1.00 24.30           C
ATOM   1883  C   MET A 179      38.849  29.987 -11.779  1.00 23.93           C
ATOM   1884  O   MET A 179      39.394  28.906 -11.999  1.00 24.21           O
ATOM   1885  CB  MET A 179      40.780  30.958 -10.517  1.00 21.79           C
ATOM   1886  CG  MET A 179      41.831  32.054 -10.409  1.00 24.46           C
ATOM   1887  SD  MET A 179      42.872  32.236 -11.865  1.00 26.02           S
ATOM   1888  CE  MET A 179      43.801  30.684 -11.704  1.00 28.91           C
ATOM   1889  H   MET A 179      38.845  32.599 -10.218  1.00 23.49           H
ATOM   1890  HA  MET A 179      40.205  31.445 -12.521  1.00 29.19           H
ATOM   1891  HB2 MET A 179      40.308  30.821  -9.550  1.00 26.18           H
ATOM   1892  HB3 MET A 179      41.291  30.032 -10.754  1.00 26.18           H
ATOM   1893  HG2 MET A 179      41.361  33.011 -10.220  1.00 29.38           H
ATOM   1894  HG3 MET A 179      42.466  31.823  -9.553  1.00 29.38           H
ATOM   1895  HE1 MET A 179      44.707  30.745 -12.302  1.00 34.72           H
ATOM   1896  HE2 MET A 179      44.079  30.508 -10.666  1.00 34.72           H
ATOM   1897  HE3 MET A 179      43.197  29.851 -12.061  1.00 34.72           H
ATOM   1898  N   GLY A 180      37.523  30.087 -11.661  1.00 22.34           N
ATOM   1899  CA  GLY A 180      36.631  28.942 -11.822  1.00 26.40           C
ATOM   1900  C   GLY A 180      36.591  27.984 -10.625  1.00 25.52           C
ATOM   1901  O   GLY A 180      36.001  26.913 -10.743  1.00 23.43           O
ATOM   1902  H   GLY A 180      37.109  30.989 -11.479  1.00 26.84           H
ATOM   1903  HA2 GLY A 180      35.626  29.300 -12.035  1.00 31.71           H
ATOM   1904  HA3 GLY A 180      36.978  28.371 -12.683  1.00 31.71           H
ATOM   1905  N   SER A 181      37.208  28.335  -9.486  1.00 21.88           N
ATOM   1906  CA  SER A 181      37.389  27.451  -8.337  1.00 23.82           C
ATOM   1907  C   SER A 181      36.677  27.927  -7.067  1.00 28.97           C
ATOM   1908  O   SER A 181      36.960  27.407  -5.991  1.00 25.45           O
ATOM   1909  CB  SER A 181      38.881  27.231  -8.085  1.00 22.96           C
ATOM   1910  OG  SER A 181      39.526  28.452  -7.799  1.00 24.52           O
ATOM   1911  H   SER A 181      37.647  29.242  -9.434  1.00 26.29           H
ATOM   1912  HA  SER A 181      36.973  26.472  -8.567  1.00 28.61           H
ATOM   1913  HB2 SER A 181      39.019  26.537  -7.257  1.00 27.58           H
ATOM   1914  HB3 SER A 181      39.328  26.793  -8.978  1.00 27.58           H
ATOM   1915  HG  SER A 181      40.208  28.586  -8.465  1.00 29.46           H
ATOM   1916  N   MET A 182      35.750  28.887  -7.164  1.00 21.38           N
ATOM   1917  CA  MET A 182      34.814  29.181  -6.084  1.00 23.94           C
ATOM   1918  C   MET A 182      33.464  29.609  -6.655  1.00 20.35           C
ATOM   1919  O   MET A 182      33.414  30.325  -7.652  1.00 21.97           O
ATOM   1920  CB  MET A 182      35.402  30.265  -5.174  1.00 19.03           C
ATOM   1921  CG  MET A 182      34.539  30.374  -3.918  1.00 29.04           C
ATOM   1922  SD  MET A 182      35.279  31.245  -2.518  1.00 33.32           S
ATOM   1923  CE  MET A 182      36.784  30.309  -2.358  1.00 19.22           C
ATOM   1924  H   MET A 182      35.583  29.326  -8.056  1.00 25.69           H
ATOM   1925  HA  MET A 182      34.652  28.277  -5.497  1.00 28.76           H
ATOM   1926  HB2 MET A 182      36.420  29.973  -4.918  1.00 22.87           H
ATOM   1927  HB3 MET A 182      35.429  31.227  -5.688  1.00 22.87           H
ATOM   1928  HG2 MET A 182      33.619  30.889  -4.180  1.00 34.88           H
ATOM   1929  HG3 MET A 182      34.285  29.370  -3.575  1.00 34.88           H
ATOM   1930  HE1 MET A 182      37.204  30.458  -1.365  1.00 23.10           H
ATOM   1931  HE2 MET A 182      36.559  29.252  -2.499  1.00 23.10           H
ATOM   1932  HE3 MET A 182      37.502  30.644  -3.104  1.00 23.10           H
ATOM   1933  N   THR A 183      32.360  29.211  -6.012  1.00 22.21           N
ATOM   1934  CA  THR A 183      31.039  29.691  -6.433  1.00 20.51           C
ATOM   1935  C   THR A 183      30.886  31.155  -5.988  1.00 23.91           C
ATOM   1936  O   THR A 183      31.398  31.526  -4.927  1.00 22.91           O
ATOM   1937  CB  THR A 183      29.924  28.827  -5.845  1.00 25.99           C
ATOM   1938  OG1 THR A 183      29.857  29.024  -4.442  1.00 21.20           O
ATOM   1939  CG2 THR A 183      30.091  27.340  -6.167  1.00 22.46           C
ATOM   1940  H   THR A 183      32.421  28.622  -5.191  1.00 26.69           H
ATOM   1941  HA  THR A 183      30.964  29.624  -7.519  1.00 24.64           H
ATOM   1942  HB  THR A 183      28.983  29.148  -6.279  1.00 31.21           H
ATOM   1943  HG1 THR A 183      29.057  28.592  -4.123  1.00 25.47           H
ATOM   1944 HG21 THR A 183      29.254  26.792  -5.748  1.00 26.98           H
ATOM   1945 HG22 THR A 183      30.123  27.181  -7.241  1.00 26.98           H
ATOM   1946 HG23 THR A 183      30.997  26.942  -5.720  1.00 26.98           H
ATOM   1947  N   PRO A 184      30.143  31.995  -6.729  1.00 20.48           N
ATOM   1948  CA  PRO A 184      29.911  33.374  -6.305  1.00 20.20           C
ATOM   1949  C   PRO A 184      28.996  33.464  -5.074  1.00 18.28           C
ATOM   1950  O   PRO A 184      29.105  34.430  -4.322  1.00 19.87           O
ATOM   1951  CB  PRO A 184      29.292  34.057  -7.539  1.00 20.07           C
ATOM   1952  CG  PRO A 184      28.592  32.914  -8.265  1.00 23.73           C
ATOM   1953  CD  PRO A 184      29.527  31.728  -8.022  1.00 22.71           C
ATOM   1954  HA  PRO A 184      30.865  33.874  -6.127  1.00 24.27           H
ATOM   1955  HB2 PRO A 184      28.629  34.890  -7.314  1.00 24.11           H
ATOM   1956  HB3 PRO A 184      30.119  34.403  -8.159  1.00 24.11           H
ATOM   1957  HG2 PRO A 184      27.607  32.750  -7.831  1.00 28.50           H
ATOM   1958  HG3 PRO A 184      28.526  33.107  -9.334  1.00 28.50           H
ATOM   1959  HD2 PRO A 184      28.929  30.818  -8.016  1.00 27.28           H
ATOM   1960  HD3 PRO A 184      30.293  31.700  -8.794  1.00 27.28           H
ATOM   1961  N   GLN A 185      28.154  32.452  -4.812  1.00 20.49           N
ATOM   1962  CA  GLN A 185      27.366  32.359  -3.580  1.00 20.39           C
ATOM   1963  C   GLN A 185      28.261  32.232  -2.341  1.00 21.10           C
ATOM   1964  O   GLN A 185      27.950  32.833  -1.304  1.00 20.33           O
ATOM   1965  CB  GLN A 185      26.386  31.175  -3.630  1.00 23.60           C
ATOM   1966  CG  GLN A 185      25.380  31.211  -4.793  1.00 19.88           C
ATOM   1967  CD  GLN A 185      25.823  30.357  -5.983  1.00 22.65           C
ATOM   1968  OE1 GLN A 185      26.966  30.426  -6.427  1.00 21.89           O
ATOM   1969  NE2 GLN A 185      24.914  29.548  -6.517  1.00 24.43           N
ATOM   1970  H   GLN A 185      28.085  31.688  -5.471  1.00 24.62           H
ATOM   1971  HA  GLN A 185      26.781  33.275  -3.482  1.00 24.49           H
ATOM   1972  HB2 GLN A 185      26.957  30.248  -3.674  1.00 28.35           H
ATOM   1973  HB3 GLN A 185      25.825  31.161  -2.696  1.00 28.35           H
ATOM   1974  HG2 GLN A 185      24.406  30.887  -4.442  1.00 23.89           H
ATOM   1975  HG3 GLN A 185      25.301  32.245  -5.113  1.00 23.89           H
ATOM   1976 HE21 GLN A 185      23.978  29.514  -6.134  1.00 29.34           H
ATOM   1977 HE22 GLN A 185      25.171  28.972  -7.306  1.00 29.34           H
ATOM   1978  N   ALA A 186      29.348  31.446  -2.431  1.00 19.98           N
ATOM   1979  CA  ALA A 186      30.328  31.339  -1.355  1.00 20.62           C
ATOM   1980  C   ALA A 186      31.044  32.660  -1.145  1.00 19.12           C
ATOM   1981  O   ALA A 186      31.258  33.049  -0.003  1.00 19.47           O
ATOM   1982  CB  ALA A 186      31.331  30.203  -1.589  1.00 17.33           C
ATOM   1983  H   ALA A 186      29.543  30.961  -3.297  1.00 24.00           H
ATOM   1984  HA  ALA A 186      29.786  31.105  -0.438  1.00 24.77           H
ATOM   1985  HB1 ALA A 186      31.979  30.109  -0.719  1.00 20.82           H
ATOM   1986  HB2 ALA A 186      30.792  29.268  -1.727  1.00 20.82           H
ATOM   1987  HB3 ALA A 186      31.942  30.409  -2.465  1.00 20.82           H
ATOM   1988  N   VAL A 187      31.409  33.356  -2.234  1.00 18.87           N
ATOM   1989  CA  VAL A 187      32.042  34.663  -2.136  1.00 17.31           C
ATOM   1990  C   VAL A 187      31.138  35.612  -1.347  1.00 18.71           C
ATOM   1991  O   VAL A 187      31.622  36.269  -0.434  1.00 17.87           O
ATOM   1992  CB  VAL A 187      32.419  35.245  -3.517  1.00 18.54           C
ATOM   1993  CG1 VAL A 187      33.058  36.640  -3.344  1.00 20.53           C
ATOM   1994  CG2 VAL A 187      33.407  34.344  -4.270  1.00 21.15           C
ATOM   1995  H   VAL A 187      31.228  32.974  -3.151  1.00 22.67           H
ATOM   1996  HA  VAL A 187      32.965  34.541  -1.569  1.00 20.80           H
ATOM   1997  HB  VAL A 187      31.516  35.349  -4.118  1.00 22.28           H
ATOM   1998 HG11 VAL A 187      33.378  37.017  -4.317  1.00 24.66           H
ATOM   1999 HG12 VAL A 187      32.338  37.347  -2.933  1.00 24.66           H
ATOM   2000 HG13 VAL A 187      33.922  36.584  -2.683  1.00 24.66           H
ATOM   2001 HG21 VAL A 187      33.670  34.806  -5.220  1.00 25.41           H
ATOM   2002 HG22 VAL A 187      34.311  34.203  -3.682  1.00 25.41           H
ATOM   2003 HG23 VAL A 187      32.966  33.375  -4.474  1.00 25.41           H
ATOM   2004  N   LEU A 188      29.842  35.676  -1.669  1.00 16.99           N
ATOM   2005  CA  LEU A 188      28.915  36.559  -0.974  1.00 18.65           C
ATOM   2006  C   LEU A 188      28.619  36.125   0.460  1.00 20.02           C
ATOM   2007  O   LEU A 188      28.308  36.983   1.288  1.00 19.36           O
ATOM   2008  CB  LEU A 188      27.653  36.784  -1.813  1.00 18.93           C
ATOM   2009  CG  LEU A 188      27.927  37.597  -3.104  1.00 20.67           C
ATOM   2010  CD1 LEU A 188      26.587  37.820  -3.835  1.00 16.10           C
ATOM   2011  CD2 LEU A 188      28.593  38.952  -2.815  1.00 18.91           C
ATOM   2012  H   LEU A 188      29.484  35.093  -2.414  1.00 20.42           H
ATOM   2013  HA  LEU A 188      29.411  37.517  -0.883  1.00 22.41           H
ATOM   2014  HB2 LEU A 188      27.227  35.816  -2.077  1.00 22.75           H
ATOM   2015  HB3 LEU A 188      26.919  37.316  -1.207  1.00 22.75           H
ATOM   2016  HG  LEU A 188      28.586  37.020  -3.753  1.00 24.84           H
ATOM   2017 HD11 LEU A 188      26.756  38.369  -4.762  1.00 19.35           H
ATOM   2018 HD12 LEU A 188      26.143  36.854  -4.081  1.00 19.35           H
ATOM   2019 HD13 LEU A 188      25.894  38.390  -3.215  1.00 19.35           H
ATOM   2020 HD21 LEU A 188      28.526  39.588  -3.698  1.00 22.73           H
ATOM   2021 HD22 LEU A 188      28.098  39.450  -1.982  1.00 22.73           H
ATOM   2022 HD23 LEU A 188      29.649  38.811  -2.592  1.00 22.73           H
ATOM   2023  N   ALA A 189      28.734  34.824   0.776  1.00 19.24           N
ATOM   2024  CA  ALA A 189      28.684  34.357   2.148  1.00 19.79           C
ATOM   2025  C   ALA A 189      29.855  34.915   2.972  1.00 18.22           C
ATOM   2026  O   ALA A 189      29.652  35.376   4.096  1.00 17.84           O
ATOM   2027  CB  ALA A 189      28.646  32.828   2.196  1.00 21.38           C
ATOM   2028  H   ALA A 189      28.984  34.156   0.060  1.00 23.12           H
ATOM   2029  HA  ALA A 189      27.763  34.730   2.594  1.00 23.78           H
ATOM   2030  HB1 ALA A 189      28.499  32.508   3.228  1.00 25.68           H
ATOM   2031  HB2 ALA A 189      27.815  32.471   1.602  1.00 25.68           H
ATOM   2032  HB3 ALA A 189      29.572  32.403   1.812  1.00 25.68           H
ATOM   2033  N   PHE A 190      31.073  34.880   2.431  1.00 18.03           N
ATOM   2034  CA  PHE A 190      32.215  35.502   3.094  1.00 18.57           C
ATOM   2035  C   PHE A 190      32.025  37.015   3.239  1.00 19.93           C
ATOM   2036  O   PHE A 190      32.336  37.563   4.293  1.00 19.49           O
ATOM   2037  CB  PHE A 190      33.507  35.195   2.342  1.00 20.94           C
ATOM   2038  CG  PHE A 190      33.967  33.756   2.381  1.00 22.66           C
ATOM   2039  CD1 PHE A 190      34.089  33.095   3.616  1.00 29.04           C
ATOM   2040  CD2 PHE A 190      34.297  33.078   1.196  1.00 27.54           C
ATOM   2041  CE1 PHE A 190      34.530  31.768   3.654  1.00 26.36           C
ATOM   2042  CE2 PHE A 190      34.779  31.757   1.247  1.00 30.32           C
ATOM   2043  CZ  PHE A 190      34.894  31.100   2.478  1.00 23.67           C
ATOM   2044  H   PHE A 190      31.218  34.452   1.528  1.00 21.67           H
ATOM   2045  HA  PHE A 190      32.295  35.090   4.098  1.00 22.32           H
ATOM   2046  HB2 PHE A 190      33.426  35.538   1.312  1.00 25.16           H
ATOM   2047  HB3 PHE A 190      34.289  35.764   2.828  1.00 25.16           H
ATOM   2048  HD1 PHE A 190      33.841  33.598   4.537  1.00 34.88           H
ATOM   2049  HD2 PHE A 190      34.187  33.569   0.240  1.00 33.08           H
ATOM   2050  HE1 PHE A 190      34.584  31.263   4.591  1.00 31.66           H
ATOM   2051  HE2 PHE A 190      35.035  31.235   0.338  1.00 36.41           H
ATOM   2052  HZ  PHE A 190      35.229  30.078   2.517  1.00 28.44           H
ATOM   2053  N   VAL A 191      31.516  37.692   2.202  1.00 16.62           N
ATOM   2054  CA  VAL A 191      31.222  39.121   2.267  1.00 18.93           C
ATOM   2055  C   VAL A 191      30.273  39.416   3.434  1.00 17.71           C
ATOM   2056  O   VAL A 191      30.528  40.342   4.198  1.00 19.02           O
ATOM   2057  CB  VAL A 191      30.680  39.628   0.922  1.00 21.92           C
ATOM   2058  CG1 VAL A 191      30.019  41.011   1.031  1.00 18.97           C
ATOM   2059  CG2 VAL A 191      31.816  39.672  -0.115  1.00 19.58           C
ATOM   2060  H   VAL A 191      31.302  37.199   1.346  1.00 19.97           H
ATOM   2061  HA  VAL A 191      32.156  39.639   2.457  1.00 22.75           H
ATOM   2062  HB  VAL A 191      29.920  38.941   0.568  1.00 26.34           H
ATOM   2063 HG11 VAL A 191      29.669  41.307   0.044  1.00 22.79           H
ATOM   2064 HG12 VAL A 191      29.149  40.977   1.684  1.00 22.79           H
ATOM   2065 HG13 VAL A 191      30.733  41.744   1.407  1.00 22.79           H
ATOM   2066 HG21 VAL A 191      31.433  39.994  -1.082  1.00 23.53           H
ATOM   2067 HG22 VAL A 191      32.584  40.367   0.218  1.00 23.53           H
ATOM   2068 HG23 VAL A 191      32.268  38.691  -0.233  1.00 23.53           H
ATOM   2069  N   ALA A 192      29.188  38.643   3.565  1.00 19.87           N
ATOM   2070  CA  ALA A 192      28.196  38.830   4.615  1.00 21.99           C
ATOM   2071  C   ALA A 192      28.817  38.697   6.011  1.00 22.41           C
ATOM   2072  O   ALA A 192      28.234  39.210   6.955  1.00 22.58           O
ATOM   2073  CB  ALA A 192      27.048  37.835   4.435  1.00 19.01           C
ATOM   2074  H   ALA A 192      29.036  37.890   2.908  1.00 23.87           H
ATOM   2075  HA  ALA A 192      27.780  39.833   4.513  1.00 26.42           H
ATOM   2076  HB1 ALA A 192      26.300  38.001   5.209  1.00 22.85           H
ATOM   2077  HB2 ALA A 192      26.590  37.972   3.455  1.00 22.85           H
ATOM   2078  HB3 ALA A 192      27.411  36.812   4.515  1.00 22.85           H
ATOM   2079  N   LEU A 193      29.979  38.037   6.149  1.00 18.27           N
ATOM   2080  CA  LEU A 193      30.694  37.869   7.416  1.00 19.81           C
ATOM   2081  C   LEU A 193      31.841  38.864   7.625  1.00 22.16           C
ATOM   2082  O   LEU A 193      32.556  38.742   8.619  1.00 20.35           O
ATOM   2083  CB  LEU A 193      31.197  36.418   7.530  1.00 22.95           C
ATOM   2084  CG  LEU A 193      30.054  35.387   7.603  1.00 21.95           C
ATOM   2085  CD1 LEU A 193      30.623  33.981   7.357  1.00 27.19           C
ATOM   2086  CD2 LEU A 193      29.331  35.455   8.952  1.00 19.41           C
ATOM   2087  H   LEU A 193      30.403  37.636   5.323  1.00 21.96           H
ATOM   2088  HA  LEU A 193      29.993  38.044   8.229  1.00 23.80           H
ATOM   2089  HB2 LEU A 193      31.821  36.199   6.660  1.00 27.57           H
ATOM   2090  HB3 LEU A 193      31.817  36.309   8.419  1.00 27.57           H
ATOM   2091  HG  LEU A 193      29.323  35.600   6.823  1.00 26.37           H
ATOM   2092 HD11 LEU A 193      29.815  33.251   7.376  1.00 32.66           H
ATOM   2093 HD12 LEU A 193      31.108  33.942   6.381  1.00 32.66           H
ATOM   2094 HD13 LEU A 193      31.348  33.730   8.132  1.00 32.66           H
ATOM   2095 HD21 LEU A 193      28.553  34.692   8.984  1.00 23.32           H
ATOM   2096 HD22 LEU A 193      30.033  35.276   9.767  1.00 23.32           H
ATOM   2097 HD23 LEU A 193      28.860  36.428   9.090  1.00 23.32           H
ATOM   2098  N   ILE A 194      32.053  39.829   6.713  1.00 17.79           N
ATOM   2099  CA  ILE A 194      33.096  40.840   6.890  1.00 18.96           C
ATOM   2100  C   ILE A 194      32.741  41.631   8.153  1.00 19.60           C
ATOM   2101  O   ILE A 194      31.639  42.180   8.195  1.00 21.00           O
ATOM   2102  CB  ILE A 194      33.230  41.786   5.680  1.00 18.26           C
ATOM   2103  CG1 ILE A 194      33.766  41.027   4.445  1.00 18.22           C
ATOM   2104  CG2 ILE A 194      34.148  42.985   5.995  1.00 22.47           C
ATOM   2105  CD1 ILE A 194      33.590  41.825   3.154  1.00 17.89           C
ATOM   2106  H   ILE A 194      31.449  39.894   5.906  1.00 21.37           H
ATOM   2107  HA  ILE A 194      34.047  40.330   7.002  1.00 22.78           H
ATOM   2108  HB  ILE A 194      32.234  42.168   5.450  1.00 21.94           H
ATOM   2109 HG12 ILE A 194      34.823  40.799   4.587  1.00 21.90           H
ATOM   2110 HG13 ILE A 194      33.242  40.082   4.335  1.00 21.90           H
ATOM   2111 HG21 ILE A 194      34.274  43.615   5.116  1.00 26.99           H
ATOM   2112 HG22 ILE A 194      33.710  43.609   6.764  1.00 26.99           H
ATOM   2113 HG23 ILE A 194      35.126  42.638   6.326  1.00 26.99           H
ATOM   2114 HD11 ILE A 194      33.836  41.189   2.307  1.00 21.50           H
ATOM   2115 HD12 ILE A 194      32.555  42.154   3.058  1.00 21.50           H
ATOM   2116 HD13 ILE A 194      34.245  42.692   3.133  1.00 21.50           H
ATOM   2117  N   PRO A 195      33.660  41.776   9.125  1.00 22.97           N
ATOM   2118  CA  PRO A 195      33.350  42.509  10.349  1.00 25.44           C
ATOM   2119  C   PRO A 195      32.998  43.966  10.049  1.00 26.14           C
ATOM   2120  O   PRO A 195      33.529  44.511   9.081  1.00 21.84           O
ATOM   2121  CB  PRO A 195      34.646  42.477  11.176  1.00 23.98           C
ATOM   2122  CG  PRO A 195      35.370  41.240  10.657  1.00 31.54           C
ATOM   2123  CD  PRO A 195      35.006  41.215   9.171  1.00 22.76           C
ATOM   2124  HA  PRO A 195      32.592  41.974  10.918  1.00 30.55           H
ATOM   2125  HB2 PRO A 195      35.245  43.350  10.908  1.00 28.80           H
ATOM   2126  HB3 PRO A 195      34.482  42.459  12.251  1.00 28.80           H
ATOM   2127  HG2 PRO A 195      36.450  41.331  10.774  1.00 37.88           H
ATOM   2128  HG3 PRO A 195      34.985  40.358  11.165  1.00 37.88           H
ATOM   2129  HD2 PRO A 195      35.692  41.841   8.603  1.00 27.35           H
ATOM   2130  HD3 PRO A 195      35.032  40.174   8.850  1.00 27.35           H
ATOM   2131  N   PRO A 196      32.152  44.627  10.859  1.00 29.50           N
ATOM   2132  CA  PRO A 196      31.899  46.054  10.712  1.00 25.02           C
ATOM   2133  C   PRO A 196      33.211  46.853  10.641  1.00 23.58           C
ATOM   2134  O   PRO A 196      34.181  46.557  11.335  1.00 22.69           O
ATOM   2135  CB  PRO A 196      31.092  46.437  11.963  1.00 34.93           C
ATOM   2136  CG  PRO A 196      30.387  45.135  12.330  1.00 31.93           C
ATOM   2137  CD  PRO A 196      31.451  44.087  12.014  1.00 30.44           C
ATOM   2138  HA  PRO A 196      31.261  46.230   9.850  1.00 30.05           H
ATOM   2139  HB2 PRO A 196      31.800  46.675  12.760  1.00 41.95           H
ATOM   2140  HB3 PRO A 196      30.400  47.264  11.812  1.00 41.95           H
ATOM   2141  HG2 PRO A 196      30.143  45.096  13.389  1.00 38.35           H
ATOM   2142  HG3 PRO A 196      29.491  45.007  11.720  1.00 38.35           H
ATOM   2143  HD2 PRO A 196      32.143  43.979  12.852  1.00 36.56           H
ATOM   2144  HD3 PRO A 196      30.941  43.156  11.774  1.00 36.56           H
ATOM   2145  N   THR A 197      33.252  47.837   9.743  1.00 21.93           N
ATOM   2146  CA  THR A 197      34.425  48.662   9.527  1.00 24.99           C
ATOM   2147  C   THR A 197      34.457  49.707  10.625  1.00 22.96           C
ATOM   2148  O   THR A 197      33.575  50.559  10.721  1.00 25.36           O
ATOM   2149  CB  THR A 197      34.396  49.287   8.133  1.00 23.38           C
ATOM   2150  OG1 THR A 197      34.333  48.240   7.190  1.00 26.38           O
ATOM   2151  CG2 THR A 197      35.652  50.122   7.872  1.00 23.12           C
ATOM   2152  H   THR A 197      32.452  48.006   9.153  1.00 26.35           H
ATOM   2153  HA  THR A 197      35.305  48.020   9.588  1.00 30.02           H
ATOM   2154  HB  THR A 197      33.514  49.920   8.035  1.00 28.09           H
ATOM   2155  HG1 THR A 197      34.301  48.631   6.310  1.00 31.69           H
ATOM   2156 HG21 THR A 197      35.606  50.546   6.869  1.00 27.78           H
ATOM   2157 HG22 THR A 197      35.729  50.936   8.590  1.00 27.78           H
ATOM   2158 HG23 THR A 197      36.540  49.492   7.933  1.00 27.78           H
ATOM   2159  N   LEU A 198      35.497  49.620  11.435  1.00 28.67           N
ATOM   2160  CA  LEU A 198      35.678  50.507  12.563  1.00 33.53           C
ATOM   2161  C   LEU A 198      36.348  51.792  12.094  1.00 29.30           C
ATOM   2162  O   LEU A 198      36.925  51.810  11.002  1.00 26.51           O
ATOM   2163  CB  LEU A 198      36.494  49.751  13.619  1.00 34.30           C
ATOM   2164  CG  LEU A 198      35.785  48.461  14.091  1.00 39.30           C
ATOM   2165  CD1 LEU A 198      36.535  47.892  15.291  1.00 41.64           C
ATOM   2166  CD2 LEU A 198      34.308  48.666  14.480  1.00 42.94           C
ATOM   2167  H   LEU A 198      36.191  48.902  11.280  1.00 34.43           H
ATOM   2168  HA  LEU A 198      34.706  50.758  12.982  1.00 40.27           H
ATOM   2169  HB2 LEU A 198      37.474  49.494  13.212  1.00 41.18           H
ATOM   2170  HB3 LEU A 198      36.645  50.405  14.477  1.00 41.18           H
ATOM   2171  HG  LEU A 198      35.832  47.718  13.294  1.00 47.19           H
ATOM   2172 HD11 LEU A 198      36.116  46.919  15.530  1.00 50.00           H
ATOM   2173 HD12 LEU A 198      37.591  47.768  15.045  1.00 50.00           H
ATOM   2174 HD13 LEU A 198      36.430  48.550  16.153  1.00 50.00           H
ATOM   2175 HD21 LEU A 198      33.909  47.749  14.917  1.00 51.55           H
ATOM   2176 HD22 LEU A 198      34.218  49.478  15.203  1.00 51.55           H
ATOM   2177 HD23 LEU A 198      33.709  48.892  13.597  1.00 51.55           H
ATOM   2178  N   PRO A 199      36.269  52.874  12.887  1.00 31.24           N
ATOM   2179  CA  PRO A 199      37.007  54.086  12.585  1.00 33.05           C
ATOM   2180  C   PRO A 199      38.504  53.769  12.448  1.00 25.49           C
ATOM   2181  O   PRO A 199      39.017  52.837  13.076  1.00 29.21           O
ATOM   2182  CB  PRO A 199      36.730  55.017  13.780  1.00 29.33           C
ATOM   2183  CG  PRO A 199      35.423  54.498  14.375  1.00 36.08           C
ATOM   2184  CD  PRO A 199      35.540  52.996  14.149  1.00 31.34           C
ATOM   2185  HA  PRO A 199      36.589  54.567  11.700  1.00 39.69           H
ATOM   2186  HB2 PRO A 199      37.510  54.850  14.521  1.00 35.22           H
ATOM   2187  HB3 PRO A 199      36.680  56.072  13.519  1.00 35.22           H
ATOM   2188  HG2 PRO A 199      35.357  54.705  15.443  1.00 43.33           H
ATOM   2189  HG3 PRO A 199      34.572  54.924  13.842  1.00 43.33           H
ATOM   2190  HD2 PRO A 199      36.114  52.548  14.960  1.00 37.64           H
ATOM   2191  HD3 PRO A 199      34.531  52.589  14.084  1.00 37.64           H
ATOM   2192  N   GLY A 200      39.198  54.544  11.612  1.00 26.07           N
ATOM   2193  CA  GLY A 200      40.639  54.435  11.400  1.00 25.52           C
ATOM   2194  C   GLY A 200      41.066  53.128  10.724  1.00 26.67           C
ATOM   2195  O   GLY A 200      42.144  52.625  11.014  1.00 24.13           O
ATOM   2196  H   GLY A 200      38.709  55.266  11.102  1.00 31.31           H
ATOM   2197  HA2 GLY A 200      40.977  55.269  10.789  1.00 30.65           H
ATOM   2198  HA3 GLY A 200      41.128  54.484  12.368  1.00 30.65           H
ATOM   2199  N   THR A 201      40.260  52.582   9.806  1.00 23.25           N
ATOM   2200  CA  THR A 201      40.656  51.430   8.992  1.00 20.55           C
ATOM   2201  C   THR A 201      41.413  51.939   7.762  1.00 23.02           C
ATOM   2202  O   THR A 201      40.804  52.202   6.729  1.00 21.42           O
ATOM   2203  CB  THR A 201      39.435  50.538   8.663  1.00 19.36           C
ATOM   2204  OG1 THR A 201      38.803  50.101   9.843  1.00 22.76           O
ATOM   2205  CG2 THR A 201      39.854  49.276   7.900  1.00 25.08           C
ATOM   2206  H   THR A 201      39.385  53.036   9.592  1.00 27.93           H
ATOM   2207  HA  THR A 201      41.333  50.823   9.595  1.00 24.69           H
ATOM   2208  HB  THR A 201      38.723  51.100   8.059  1.00 23.26           H
ATOM   2209  HG1 THR A 201      38.384  50.858  10.266  1.00 27.34           H
ATOM   2210 HG21 THR A 201      38.975  48.658   7.714  1.00 30.13           H
ATOM   2211 HG22 THR A 201      40.313  49.540   6.949  1.00 30.13           H
ATOM   2212 HG23 THR A 201      40.557  48.697   8.498  1.00 30.13           H
ATOM   2213  N   ASN A 202      42.742  52.074   7.891  1.00 21.65           N
ATOM   2214  CA  ASN A 202      43.650  52.501   6.827  1.00 23.07           C
ATOM   2215  C   ASN A 202      44.222  51.273   6.140  1.00 20.89           C
ATOM   2216  O   ASN A 202      44.877  50.468   6.793  1.00 24.84           O
ATOM   2217  CB  ASN A 202      44.790  53.364   7.377  1.00 25.51           C
ATOM   2218  CG  ASN A 202      44.249  54.508   8.206  1.00 27.62           C
ATOM   2219  OD1 ASN A 202      43.624  55.423   7.679  1.00 26.92           O
ATOM   2220  ND2 ASN A 202      44.508  54.468   9.506  1.00 22.61           N
ATOM   2221  H   ASN A 202      43.160  51.862   8.788  1.00 26.01           H
ATOM   2222  HA  ASN A 202      43.099  53.104   6.109  1.00 27.72           H
ATOM   2223  HB2 ASN A 202      45.497  52.763   7.948  1.00 30.64           H
ATOM   2224  HB3 ASN A 202      45.290  53.786   6.506  1.00 30.64           H
ATOM   2225 HD21 ASN A 202      44.172  55.203  10.110  1.00 27.16           H
ATOM   2226 HD22 ASN A 202      45.029  53.689   9.887  1.00 27.16           H
ATOM   2227  N   ILE A 203      43.958  51.125   4.840  1.00 19.23           N
ATOM   2228  CA  ILE A 203      44.371  49.982   4.050  1.00 22.13           C
ATOM   2229  C   ILE A 203      45.309  50.498   2.960  1.00 24.03           C
ATOM   2230  O   ILE A 203      44.942  51.355   2.161  1.00 20.04           O
ATOM   2231  CB  ILE A 203      43.158  49.199   3.501  1.00 29.37           C
ATOM   2232  CG1 ILE A 203      42.272  48.711   4.676  1.00 35.46           C
ATOM   2233  CG2 ILE A 203      43.654  47.985   2.693  1.00 27.04           C
ATOM   2234  CD1 ILE A 203      40.967  48.065   4.215  1.00 41.71           C
ATOM   2235  H   ILE A 203      43.421  51.841   4.370  1.00 23.10           H
ATOM   2236  HA  ILE A 203      44.929  49.298   4.691  1.00 26.58           H
ATOM   2237  HB  ILE A 203      42.566  49.849   2.853  1.00 35.28           H
ATOM   2238 HG12 ILE A 203      42.824  47.985   5.272  1.00 42.59           H
ATOM   2239 HG13 ILE A 203      42.004  49.548   5.321  1.00 42.59           H
ATOM   2240 HG21 ILE A 203      42.814  47.442   2.263  1.00 32.48           H
ATOM   2241 HG22 ILE A 203      44.290  48.313   1.874  1.00 32.48           H
ATOM   2242 HG23 ILE A 203      44.220  47.314   3.339  1.00 32.48           H
ATOM   2243 HD11 ILE A 203      40.307  47.931   5.074  1.00 50.08           H
ATOM   2244 HD12 ILE A 203      40.494  48.719   3.483  1.00 50.08           H
ATOM   2245 HD13 ILE A 203      41.157  47.088   3.769  1.00 50.08           H
ATOM   2246  N   VAL A 204      46.528  49.961   2.943  1.00 23.05           N
ATOM   2247  CA  VAL A 204      47.548  50.279   1.959  1.00 26.55           C
ATOM   2248  C   VAL A 204      47.516  49.177   0.910  1.00 24.79           C
ATOM   2249  O   VAL A 204      47.757  48.024   1.236  1.00 26.25           O
ATOM   2250  CB  VAL A 204      48.938  50.426   2.601  1.00 22.20           C
ATOM   2251  CG1 VAL A 204      49.958  50.808   1.519  1.00 26.27           C
ATOM   2252  CG2 VAL A 204      48.973  51.489   3.705  1.00 28.96           C
ATOM   2253  H   VAL A 204      46.749  49.252   3.626  1.00 27.69           H
ATOM   2254  HA  VAL A 204      47.302  51.235   1.514  1.00 31.89           H
ATOM   2255  HB  VAL A 204      49.237  49.473   3.034  1.00 26.67           H
ATOM   2256 HG11 VAL A 204      50.940  50.930   1.971  1.00 31.56           H
ATOM   2257 HG12 VAL A 204      50.031  50.027   0.766  1.00 31.56           H
ATOM   2258 HG13 VAL A 204      49.667  51.742   1.040  1.00 31.56           H
ATOM   2259 HG21 VAL A 204      49.968  51.525   4.143  1.00 34.79           H
ATOM   2260 HG22 VAL A 204      48.733  52.467   3.296  1.00 34.79           H
ATOM   2261 HG23 VAL A 204      48.266  51.245   4.494  1.00 34.79           H
ATOM   2262  N   LEU A 205      47.230  49.525  -0.343  1.00 20.92           N
ATOM   2263  CA  LEU A 205      47.254  48.613  -1.478  1.00 22.57           C
ATOM   2264  C   LEU A 205      48.442  48.965  -2.375  1.00 27.23           C
ATOM   2265  O   LEU A 205      48.940  50.082  -2.325  1.00 32.10           O
ATOM   2266  CB  LEU A 205      45.944  48.712  -2.260  1.00 17.46           C
ATOM   2267  CG  LEU A 205      44.665  48.477  -1.433  1.00 19.40           C
ATOM   2268  CD1 LEU A 205      43.453  48.613  -2.370  1.00 23.42           C
ATOM   2269  CD2 LEU A 205      44.689  47.090  -0.793  1.00 17.71           C
ATOM   2270  H   LEU A 205      47.045  50.499  -0.537  1.00 25.13           H
ATOM   2271  HA  LEU A 205      47.372  47.585  -1.143  1.00 27.11           H
ATOM   2272  HB2 LEU A 205      45.890  49.697  -2.723  1.00 20.99           H
ATOM   2273  HB3 LEU A 205      45.978  47.967  -3.053  1.00 20.99           H
ATOM   2274  HG  LEU A 205      44.591  49.232  -0.649  1.00 23.31           H
ATOM   2275 HD11 LEU A 205      42.529  48.482  -1.804  1.00 28.14           H
ATOM   2276 HD12 LEU A 205      43.445  49.604  -2.823  1.00 28.14           H
ATOM   2277 HD13 LEU A 205      43.499  47.859  -3.156  1.00 28.14           H
ATOM   2278 HD21 LEU A 205      43.727  46.879  -0.327  1.00 21.28           H
ATOM   2279 HD22 LEU A 205      44.902  46.333  -1.549  1.00 21.28           H
ATOM   2280 HD23 LEU A 205      45.455  47.052  -0.021  1.00 21.28           H
ATOM   2281  N   GLY A 206      48.920  48.013  -3.173  1.00 34.59           N
ATOM   2282  CA  GLY A 206      50.133  48.215  -3.964  1.00 32.87           C
ATOM   2283  C   GLY A 206      49.858  48.612  -5.405  1.00 33.69           C
ATOM   2284  O   GLY A 206      48.815  48.306  -5.989  1.00 38.73           O
ATOM   2285  H   GLY A 206      48.479  47.106  -3.191  1.00 41.54           H
ATOM   2286  HA2 GLY A 206      50.740  48.988  -3.497  1.00 39.48           H
ATOM   2287  HA3 GLY A 206      50.715  47.302  -3.969  1.00 39.48           H
ATOM   2288  N   ALA A 207      50.852  49.286  -5.985  1.00 36.78           N
ATOM   2289  CA  ALA A 207      50.978  49.525  -7.416  1.00 29.28           C
ATOM   2290  C   ALA A 207      52.325  48.944  -7.854  1.00 28.09           C
ATOM   2291  O   ALA A 207      53.345  49.189  -7.213  1.00 30.44           O
ATOM   2292  CB  ALA A 207      50.896  51.032  -7.698  1.00 32.11           C
ATOM   2293  H   ALA A 207      51.643  49.557  -5.416  1.00 44.16           H
ATOM   2294  HA  ALA A 207      50.179  49.024  -7.960  1.00 35.16           H
ATOM   2295  HB1 ALA A 207      51.033  51.208  -8.767  1.00 38.56           H
ATOM   2296  HB2 ALA A 207      49.922  51.413  -7.401  1.00 38.56           H
ATOM   2297  HB3 ALA A 207      51.674  51.562  -7.148  1.00 38.56           H
ATOM   2298  N   LEU A 208      52.320  48.146  -8.916  1.00 28.76           N
ATOM   2299  CA  LEU A 208      53.525  47.532  -9.463  1.00 35.05           C
ATOM   2300  C   LEU A 208      53.171  47.134 -10.896  1.00 33.18           C
ATOM   2301  O   LEU A 208      52.159  46.465 -11.087  1.00 29.15           O
ATOM   2302  CB  LEU A 208      53.912  46.310  -8.583  1.00 36.43           C
ATOM   2303  CG  LEU A 208      55.283  45.671  -8.905  1.00 39.00           C
ATOM   2304  CD1 LEU A 208      56.462  46.626  -8.661  1.00 34.74           C
ATOM   2305  CD2 LEU A 208      55.518  44.448  -8.009  1.00 33.54           C
ATOM   2306  H   LEU A 208      51.445  47.955  -9.386  1.00 34.54           H
ATOM   2307  HA  LEU A 208      54.331  48.264  -9.452  1.00 42.09           H
ATOM   2308  HB2 LEU A 208      53.914  46.607  -7.534  1.00 43.75           H
ATOM   2309  HB3 LEU A 208      53.141  45.545  -8.695  1.00 43.75           H
ATOM   2310  HG  LEU A 208      55.298  45.352  -9.947  1.00 46.84           H
ATOM   2311 HD11 LEU A 208      57.403  46.118  -8.873  1.00 41.72           H
ATOM   2312 HD12 LEU A 208      56.392  47.492  -9.314  1.00 41.72           H
ATOM   2313 HD13 LEU A 208      56.462  46.958  -7.624  1.00 41.72           H
ATOM   2314 HD21 LEU A 208      56.446  43.953  -8.298  1.00 40.28           H
ATOM   2315 HD22 LEU A 208      55.586  44.754  -6.965  1.00 40.28           H
ATOM   2316 HD23 LEU A 208      54.692  43.748  -8.115  1.00 40.28           H
ATOM   2317  N   PRO A 209      53.968  47.485 -11.923  1.00 32.07           N
ATOM   2318  CA  PRO A 209      53.716  46.980 -13.266  1.00 28.79           C
ATOM   2319  C   PRO A 209      53.736  45.448 -13.300  1.00 28.22           C
ATOM   2320  O   PRO A 209      54.473  44.826 -12.542  1.00 28.96           O
ATOM   2321  CB  PRO A 209      54.881  47.543 -14.099  1.00 36.79           C
ATOM   2322  CG  PRO A 209      55.299  48.807 -13.349  1.00 32.62           C
ATOM   2323  CD  PRO A 209      55.111  48.387 -11.892  1.00 33.30           C
ATOM   2324  HA  PRO A 209      52.795  47.403 -13.661  1.00 34.58           H
ATOM   2325  HB2 PRO A 209      55.706  46.836 -14.014  1.00 44.18           H
ATOM   2326  HB3 PRO A 209      54.642  47.721 -15.147  1.00 44.18           H
ATOM   2327  HG2 PRO A 209      56.348  49.042 -13.528  1.00 39.17           H
ATOM   2328  HG3 PRO A 209      54.659  49.645 -13.625  1.00 39.17           H
ATOM   2329  HD2 PRO A 209      55.997  47.856 -11.544  1.00 39.99           H
ATOM   2330  HD3 PRO A 209      54.911  49.284 -11.308  1.00 39.99           H
ATOM   2331  N   GLU A 210      52.953  44.849 -14.193  1.00 24.85           N
ATOM   2332  CA  GLU A 210      52.730  43.410 -14.260  1.00 30.95           C
ATOM   2333  C   GLU A 210      54.030  42.620 -14.439  1.00 36.26           C
ATOM   2334  O   GLU A 210      54.210  41.629 -13.742  1.00 28.29           O
ATOM   2335  CB  GLU A 210      51.756  43.088 -15.396  1.00 35.91           C
ATOM   2336  CG  GLU A 210      51.337  41.604 -15.440  1.00 44.91           C
ATOM   2337  CD  GLU A 210      50.723  41.174 -16.779  1.00 49.47           C
ATOM   2338  OE1 GLU A 210      50.241  42.059 -17.520  1.00 53.78           O
ATOM   2339  OE2 GLU A 210      50.735  39.950 -17.036  1.00 52.51           O1-
ATOM   2340  H   GLU A 210      52.381  45.425 -14.791  1.00 29.85           H
ATOM   2341  HA  GLU A 210      52.267  43.107 -13.320  1.00 37.17           H
ATOM   2342  HB2 GLU A 210      50.858  43.694 -15.263  1.00 43.12           H
ATOM   2343  HB3 GLU A 210      52.216  43.363 -16.346  1.00 43.12           H
ATOM   2344  HG2 GLU A 210      52.155  40.927 -15.196  1.00 53.92           H
ATOM   2345  HG3 GLU A 210      50.592  41.433 -14.663  1.00 53.92           H
ATOM   2346  N   ASP A 211      54.919  43.016 -15.358  1.00 33.85           N
ATOM   2347  CA  ASP A 211      56.157  42.273 -15.606  1.00 35.24           C
ATOM   2348  C   ASP A 211      57.083  42.293 -14.387  1.00 27.81           C
ATOM   2349  O   ASP A 211      57.602  41.240 -14.010  1.00 26.93           O
ATOM   2350  CB  ASP A 211      56.875  42.760 -16.878  1.00 34.70           C
ATOM   2351  CG  ASP A 211      56.129  42.530 -18.195  1.00 46.03           C
ATOM   2352  OD1 ASP A 211      55.085  41.845 -18.172  1.00 44.91           O
ATOM   2353  OD2 ASP A 211      56.627  43.043 -19.224  1.00 53.86           O1-
ATOM   2354  H   ASP A 211      54.709  43.800 -15.956  1.00 40.65           H
ATOM   2355  HA  ASP A 211      55.881  41.235 -15.786  1.00 42.32           H
ATOM   2356  HB2 ASP A 211      57.138  43.812 -16.799  1.00 41.67           H
ATOM   2357  HB3 ASP A 211      57.836  42.249 -16.960  1.00 41.67           H
ATOM   2358  N   ARG A 212      57.268  43.463 -13.748  1.00 26.76           N
ATOM   2359  CA  ARG A 212      57.993  43.570 -12.478  1.00 33.38           C
ATOM   2360  C   ARG A 212      57.389  42.676 -11.399  1.00 36.25           C
ATOM   2361  O   ARG A 212      58.128  42.080 -10.613  1.00 27.54           O
ATOM   2362  CB  ARG A 212      58.022  45.020 -11.965  1.00 39.07           C
ATOM   2363  CG  ARG A 212      59.093  45.918 -12.599  1.00 57.51           C
ATOM   2364  CD  ARG A 212      60.529  45.407 -12.433  1.00 59.38           C
ATOM   2365  NE  ARG A 212      60.861  45.009 -11.046  1.00 59.91           N
ATOM   2366  CZ  ARG A 212      61.304  45.807 -10.066  1.00 59.86           C
ATOM   2367  NH1 ARG A 212      61.327  47.131 -10.176  1.00 62.52           N
ATOM   2368  NH2 ARG A 212      61.753  45.264  -8.939  1.00 64.05           N1+
ATOM   2369  H   ARG A 212      56.819  44.292 -14.115  1.00 32.15           H
ATOM   2370  HA  ARG A 212      59.010  43.207 -12.631  1.00 40.09           H
ATOM   2371  HB2 ARG A 212      57.040  45.477 -12.094  1.00 46.91           H
ATOM   2372  HB3 ARG A 212      58.220  45.006 -10.893  1.00 46.91           H
ATOM   2373  HG2 ARG A 212      58.891  45.999 -13.665  1.00 69.04           H
ATOM   2374  HG3 ARG A 212      59.018  46.916 -12.167  1.00 69.04           H
ATOM   2375  HD2 ARG A 212      60.685  44.555 -13.097  1.00 71.29           H
ATOM   2376  HD3 ARG A 212      61.209  46.196 -12.758  1.00 71.29           H
ATOM   2377  HE  ARG A 212      60.825  44.017 -10.867  1.00 71.93           H
ATOM   2378 HH11 ARG A 212      60.961  47.572 -11.012  1.00 75.05           H
ATOM   2379 HH12 ARG A 212      61.654  47.719  -9.426  1.00 75.05           H
ATOM   2380 HH21 ARG A 212      61.760  44.261  -8.837  1.00 76.89           H
ATOM   2381 HH22 ARG A 212      62.111  45.874  -8.224  1.00 76.89           H
ATOM   2382  N   HIS A 213      56.053  42.626 -11.345  1.00 27.63           N
ATOM   2383  CA  HIS A 213      55.317  41.830 -10.384  1.00 26.85           C
ATOM   2384  C   HIS A 213      55.573  40.341 -10.612  1.00 25.05           C
ATOM   2385  O   HIS A 213      55.836  39.640  -9.644  1.00 28.23           O
ATOM   2386  CB  HIS A 213      53.832  42.200 -10.445  1.00 28.59           C
ATOM   2387  CG  HIS A 213      53.009  41.678  -9.302  1.00 26.11           C
ATOM   2388  ND1 HIS A 213      51.675  42.019  -9.102  1.00 31.41           N
ATOM   2389  CD2 HIS A 213      53.426  40.934  -8.235  1.00 27.42           C
ATOM   2390  CE1 HIS A 213      51.288  41.384  -7.985  1.00 26.64           C
ATOM   2391  NE2 HIS A 213      52.329  40.737  -7.435  1.00 28.76           N
ATOM   2392  H   HIS A 213      55.519  43.154 -12.021  1.00 33.19           H
ATOM   2393  HA  HIS A 213      55.690  42.086  -9.394  1.00 32.25           H
ATOM   2394  HB2 HIS A 213      53.388  41.833 -11.367  1.00 34.34           H
ATOM   2395  HB3 HIS A 213      53.736  43.285 -10.445  1.00 34.34           H
ATOM   2396  HD2 HIS A 213      54.418  40.580  -8.026  1.00 32.94           H
ATOM   2397  HE1 HIS A 213      50.269  41.102  -7.787  1.00 32.00           H
ATOM   2398  HE2 HIS A 213      52.247  40.018  -6.728  1.00 34.54           H
ATOM   2399  N   ILE A 214      55.575  39.866 -11.863  1.00 26.04           N
ATOM   2400  CA  ILE A 214      55.954  38.497 -12.202  1.00 27.58           C
ATOM   2401  C   ILE A 214      57.372  38.167 -11.692  1.00 26.53           C
ATOM   2402  O   ILE A 214      57.545  37.104 -11.098  1.00 25.77           O
ATOM   2403  CB  ILE A 214      55.784  38.247 -13.718  1.00 25.55           C
ATOM   2404  CG1 ILE A 214      54.292  38.305 -14.109  1.00 30.87           C
ATOM   2405  CG2 ILE A 214      56.402  36.894 -14.122  1.00 31.39           C
ATOM   2406  CD1 ILE A 214      54.050  38.279 -15.618  1.00 34.03           C
ATOM   2407  H   ILE A 214      55.344  40.489 -12.628  1.00 31.28           H
ATOM   2408  HA  ILE A 214      55.261  37.833 -11.684  1.00 33.13           H
ATOM   2409  HB  ILE A 214      56.310  39.033 -14.257  1.00 30.69           H
ATOM   2410 HG12 ILE A 214      53.789  37.461 -13.650  1.00 37.07           H
ATOM   2411 HG13 ILE A 214      53.826  39.203 -13.715  1.00 37.07           H
ATOM   2412 HG21 ILE A 214      56.270  36.718 -15.188  1.00 37.70           H
ATOM   2413 HG22 ILE A 214      57.473  36.888 -13.927  1.00 37.70           H
ATOM   2414 HG23 ILE A 214      55.929  36.087 -13.563  1.00 37.70           H
ATOM   2415 HD11 ILE A 214      52.992  38.461 -15.813  1.00 40.86           H
ATOM   2416 HD12 ILE A 214      54.641  39.060 -16.097  1.00 40.86           H
ATOM   2417 HD13 ILE A 214      54.312  37.308 -16.033  1.00 40.86           H
ATOM   2418  N   ASP A 215      58.372  39.039 -11.918  1.00 27.34           N
ATOM   2419  CA  ASP A 215      59.727  38.833 -11.403  1.00 26.43           C
ATOM   2420  C   ASP A 215      59.756  38.665  -9.879  1.00 32.36           C
ATOM   2421  O   ASP A 215      60.358  37.717  -9.368  1.00 28.51           O
ATOM   2422  CB  ASP A 215      60.678  39.975 -11.801  1.00 33.92           C
ATOM   2423  CG  ASP A 215      60.987  40.034 -13.288  1.00 40.35           C
ATOM   2424  OD1 ASP A 215      60.961  38.953 -13.917  1.00 42.29           O
ATOM   2425  OD2 ASP A 215      61.307  41.151 -13.752  1.00 48.12           O1-
ATOM   2426  H   ASP A 215      58.191  39.865 -12.473  1.00 32.84           H
ATOM   2427  HA  ASP A 215      60.103  37.908 -11.840  1.00 31.75           H
ATOM   2428  HB2 ASP A 215      60.316  40.944 -11.457  1.00 40.73           H
ATOM   2429  HB3 ASP A 215      61.628  39.808 -11.290  1.00 40.73           H
ATOM   2430  N   ARG A 216      59.128  39.592  -9.146  1.00 30.30           N
ATOM   2431  CA  ARG A 216      59.042  39.494  -7.687  1.00 33.93           C
ATOM   2432  C   ARG A 216      58.310  38.243  -7.225  1.00 34.18           C
ATOM   2433  O   ARG A 216      58.801  37.582  -6.318  1.00 35.74           O
ATOM   2434  CB  ARG A 216      58.409  40.742  -7.073  1.00 33.96           C
ATOM   2435  CG  ARG A 216      59.363  41.922  -7.206  1.00 45.76           C
ATOM   2436  CD  ARG A 216      59.027  42.987  -6.174  1.00 41.86           C
ATOM   2437  NE  ARG A 216      59.963  44.100  -6.318  1.00 40.59           N
ATOM   2438  CZ  ARG A 216      59.770  45.315  -5.825  1.00 44.50           C
ATOM   2439  NH1 ARG A 216      58.732  45.575  -5.041  1.00 42.21           N
ATOM   2440  NH2 ARG A 216      60.631  46.276  -6.121  1.00 41.79           N1+
ATOM   2441  H   ARG A 216      58.633  40.341  -9.614  1.00 36.39           H
ATOM   2442  HA  ARG A 216      60.055  39.402  -7.298  1.00 40.75           H
ATOM   2443  HB2 ARG A 216      57.467  40.962  -7.578  1.00 40.78           H
ATOM   2444  HB3 ARG A 216      58.221  40.563  -6.012  1.00 40.78           H
ATOM   2445  HG2 ARG A 216      60.382  41.587  -7.008  1.00 54.95           H
ATOM   2446  HG3 ARG A 216      59.315  42.333  -8.215  1.00 54.95           H
ATOM   2447  HD2 ARG A 216      58.000  43.330  -6.313  1.00 50.26           H
ATOM   2448  HD3 ARG A 216      59.136  42.565  -5.180  1.00 50.26           H
ATOM   2449  HE  ARG A 216      60.767  43.947  -6.904  1.00 48.74           H
ATOM   2450 HH11 ARG A 216      58.059  44.853  -4.824  1.00 50.69           H
ATOM   2451 HH12 ARG A 216      58.590  46.515  -4.698  1.00 50.69           H
ATOM   2452 HH21 ARG A 216      61.421  46.092  -6.710  1.00 50.18           H
ATOM   2453 HH22 ARG A 216      60.483  47.205  -5.746  1.00 50.18           H
ATOM   2454  N   LEU A 217      57.188  37.897  -7.854  1.00 30.14           N
ATOM   2455  CA  LEU A 217      56.389  36.720  -7.531  1.00 33.01           C
ATOM   2456  C   LEU A 217      57.233  35.439  -7.587  1.00 40.52           C
ATOM   2457  O   LEU A 217      57.141  34.611  -6.682  1.00 37.24           O
ATOM   2458  CB  LEU A 217      55.178  36.667  -8.473  1.00 32.34           C
ATOM   2459  CG  LEU A 217      54.231  35.473  -8.236  1.00 39.07           C
ATOM   2460  CD1 LEU A 217      53.513  35.585  -6.888  1.00 37.96           C
ATOM   2461  CD2 LEU A 217      53.191  35.405  -9.362  1.00 44.54           C
ATOM   2462  H   LEU A 217      56.864  38.482  -8.610  1.00 36.20           H
ATOM   2463  HA  LEU A 217      56.024  36.849  -6.513  1.00 39.64           H
ATOM   2464  HB2 LEU A 217      54.609  37.592  -8.370  1.00 38.83           H
ATOM   2465  HB3 LEU A 217      55.543  36.617  -9.498  1.00 38.83           H
ATOM   2466  HG  LEU A 217      54.799  34.546  -8.230  1.00 46.91           H
ATOM   2467 HD11 LEU A 217      52.832  34.743  -6.782  1.00 45.59           H
ATOM   2468 HD12 LEU A 217      54.231  35.554  -6.068  1.00 45.59           H
ATOM   2469 HD13 LEU A 217      52.941  36.512  -6.843  1.00 45.59           H
ATOM   2470 HD21 LEU A 217      52.580  34.509  -9.251  1.00 53.48           H
ATOM   2471 HD22 LEU A 217      52.543  36.276  -9.313  1.00 53.48           H
ATOM   2472 HD23 LEU A 217      53.684  35.377 -10.334  1.00 53.48           H
ATOM   2473  N   ALA A 218      58.074  35.292  -8.626  1.00 31.07           N
ATOM   2474  CA  ALA A 218      58.953  34.144  -8.790  1.00 33.03           C
ATOM   2475  C   ALA A 218      59.971  34.003  -7.638  1.00 35.56           C
ATOM   2476  O   ALA A 218      60.327  32.876  -7.299  1.00 39.27           O
ATOM   2477  CB  ALA A 218      59.623  34.234 -10.167  1.00 31.39           C
ATOM   2478  H   ALA A 218      58.097  36.004  -9.344  1.00 37.31           H
ATOM   2479  HA  ALA A 218      58.330  33.250  -8.790  1.00 39.66           H
ATOM   2480  HB1 ALA A 218      60.236  33.349 -10.335  1.00 37.70           H
ATOM   2481  HB2 ALA A 218      58.859  34.290 -10.944  1.00 37.70           H
ATOM   2482  HB3 ALA A 218      60.252  35.122 -10.224  1.00 37.70           H
ATOM   2483  N   LYS A 219      60.417  35.116  -7.029  1.00 36.70           N
ATOM   2484  CA  LYS A 219      61.276  35.134  -5.826  1.00 44.97           C
ATOM   2485  C   LYS A 219      60.498  34.900  -4.518  1.00 43.58           C
ATOM   2486  O   LYS A 219      61.084  34.423  -3.548  1.00 52.12           O
ATOM   2487  CB  LYS A 219      62.059  36.462  -5.707  1.00 46.39           C
ATOM   2488  CG  LYS A 219      63.376  36.537  -6.503  1.00 52.79           C
ATOM   2489  CD  LYS A 219      63.203  37.005  -7.949  1.00 57.64           C
ATOM   2490  CE  LYS A 219      64.494  37.571  -8.564  1.00 62.86           C
ATOM   2491  NZ  LYS A 219      65.627  36.624  -8.508  1.00 64.16           N1+
ATOM   2492  H   LYS A 219      60.069  36.006  -7.362  1.00 44.07           H
ATOM   2493  HA  LYS A 219      61.995  34.317  -5.891  1.00 54.00           H
ATOM   2494  HB2 LYS A 219      61.406  37.296  -5.965  1.00 55.70           H
ATOM   2495  HB3 LYS A 219      62.339  36.602  -4.661  1.00 55.70           H
ATOM   2496  HG2 LYS A 219      64.021  37.259  -6.001  1.00 63.38           H
ATOM   2497  HG3 LYS A 219      63.873  35.567  -6.473  1.00 63.38           H
ATOM   2498  HD2 LYS A 219      62.854  36.165  -8.553  1.00 69.20           H
ATOM   2499  HD3 LYS A 219      62.447  37.788  -7.977  1.00 69.20           H
ATOM   2500  HE2 LYS A 219      64.298  37.834  -9.605  1.00 75.47           H
ATOM   2501  HE3 LYS A 219      64.763  38.482  -8.028  1.00 75.47           H
ATOM   2502  HZ1 LYS A 219      66.437  37.035  -8.951  1.00 77.02           H
ATOM   2503  HZ2 LYS A 219      65.842  36.405  -7.546  1.00 77.02           H
ATOM   2504  HZ3 LYS A 219      65.377  35.774  -8.996  1.00 77.02           H
ATOM   2505  N   ARG A 220      59.226  35.316  -4.461  1.00 44.31           N
ATOM   2506  CA  ARG A 220      58.426  35.432  -3.231  1.00 47.06           C
ATOM   2507  C   ARG A 220      57.459  34.264  -3.037  1.00 45.08           C
ATOM   2508  O   ARG A 220      56.543  34.371  -2.221  1.00 44.82           O
ATOM   2509  CB  ARG A 220      57.652  36.764  -3.234  1.00 47.14           C
ATOM   2510  CG  ARG A 220      58.528  38.018  -3.209  1.00 49.37           C
ATOM   2511  CD  ARG A 220      59.065  38.353  -1.813  1.00 62.59           C
ATOM   2512  NE  ARG A 220      60.054  39.459  -1.781  1.00 78.02           N
ATOM   2513  CZ  ARG A 220      60.020  40.645  -2.412  1.00 74.78           C
ATOM   2514  NH1 ARG A 220      58.998  41.025  -3.172  1.00 67.98           N
ATOM   2515  NH2 ARG A 220      61.037  41.493  -2.274  1.00 74.75           N1+
ATOM   2516  H   ARG A 220      58.808  35.670  -5.310  1.00 53.20           H
ATOM   2517  HA  ARG A 220      59.089  35.431  -2.365  1.00 56.50           H
ATOM   2518  HB2 ARG A 220      57.000  36.798  -4.108  1.00 56.60           H
ATOM   2519  HB3 ARG A 220      57.012  36.811  -2.351  1.00 56.60           H
ATOM   2520  HG2 ARG A 220      59.357  37.935  -3.909  1.00 59.27           H
ATOM   2521  HG3 ARG A 220      57.868  38.819  -3.531  1.00 59.27           H
ATOM   2522  HD2 ARG A 220      58.226  38.588  -1.162  1.00 75.14           H
ATOM   2523  HD3 ARG A 220      59.551  37.460  -1.418  1.00 75.14           H
ATOM   2524  HE  ARG A 220      60.887  39.258  -1.248  1.00 93.66           H
ATOM   2525 HH11 ARG A 220      58.198  40.416  -3.270  1.00 81.60           H
ATOM   2526 HH12 ARG A 220      58.990  41.930  -3.611  1.00 81.60           H
ATOM   2527 HH21 ARG A 220      61.826  41.245  -1.697  1.00 89.73           H
ATOM   2528 HH22 ARG A 220      61.006  42.387  -2.736  1.00 89.73           H
ATOM   2529  N   GLN A 221      57.642  33.163  -3.775  1.00 40.94           N
ATOM   2530  CA  GLN A 221      56.780  31.998  -3.647  1.00 47.84           C
ATOM   2531  C   GLN A 221      56.783  31.485  -2.203  1.00 38.94           C
ATOM   2532  O   GLN A 221      57.824  31.131  -1.652  1.00 37.79           O
ATOM   2533  CB  GLN A 221      57.206  30.899  -4.624  1.00 41.36           C
ATOM   2534  CG  GLN A 221      56.966  31.322  -6.077  1.00 46.78           C
ATOM   2535  CD  GLN A 221      57.068  30.109  -6.989  1.00 57.54           C
ATOM   2536  OE1 GLN A 221      56.181  29.258  -7.015  1.00 55.98           O
ATOM   2537  NE2 GLN A 221      58.164  30.020  -7.742  1.00 55.66           N
ATOM   2538  H   GLN A 221      58.404  33.126  -4.434  1.00 49.16           H
ATOM   2539  HA  GLN A 221      55.763  32.300  -3.905  1.00 57.44           H
ATOM   2540  HB2 GLN A 221      58.264  30.677  -4.483  1.00 49.67           H
ATOM   2541  HB3 GLN A 221      56.634  29.994  -4.412  1.00 49.67           H
ATOM   2542  HG2 GLN A 221      55.947  31.709  -6.136  1.00 56.17           H
ATOM   2543  HG3 GLN A 221      57.690  32.084  -6.366  1.00 56.17           H
ATOM   2544 HE21 GLN A 221      58.867  30.744  -7.694  1.00 66.82           H
ATOM   2545 HE22 GLN A 221      58.276  29.229  -8.356  1.00 66.82           H
ATOM   2546  N   ARG A 222      55.591  31.418  -1.610  1.00 43.41           N
ATOM   2547  CA  ARG A 222      55.434  30.781  -0.318  1.00 36.31           C
ATOM   2548  C   ARG A 222      55.568  29.236  -0.461  1.00 30.18           C
ATOM   2549  O   ARG A 222      55.498  28.715  -1.552  1.00 31.65           O
ATOM   2550  CB  ARG A 222      54.042  31.115   0.266  1.00 31.90           C
ATOM   2551  CG  ARG A 222      53.806  32.620   0.440  1.00 36.87           C
ATOM   2552  CD  ARG A 222      54.920  33.310   1.228  1.00 32.87           C
ATOM   2553  NE  ARG A 222      54.467  34.613   1.789  1.00 28.85           N
ATOM   2554  CZ  ARG A 222      54.464  35.768   1.099  1.00 32.15           C
ATOM   2555  NH1 ARG A 222      54.935  35.895  -0.214  1.00 32.79           N
ATOM   2556  NH2 ARG A 222      54.010  36.939   1.732  1.00 28.58           N1+
ATOM   2557  H   ARG A 222      54.767  31.585  -2.174  1.00 52.12           H
ATOM   2558  HA  ARG A 222      56.233  31.136   0.383  1.00 43.60           H
ATOM   2559  HB2 ARG A 222      53.266  30.728  -0.440  1.00 38.31           H
ATOM   2560  HB3 ARG A 222      53.873  30.594   1.221  1.00 38.31           H
ATOM   2561  HG2 ARG A 222      53.704  33.079  -0.576  1.00 44.27           H
ATOM   2562  HG3 ARG A 222      52.830  32.764   0.945  1.00 44.27           H
ATOM   2563  HD2 ARG A 222      55.240  32.690   2.099  1.00 39.47           H
ATOM   2564  HD3 ARG A 222      55.824  33.444   0.591  1.00 39.47           H
ATOM   2565  HE  ARG A 222      54.138  34.622   2.852  1.00 34.65           H
ATOM   2566 HH11 ARG A 222      54.835  35.091  -0.860  1.00 39.38           H
ATOM   2567 HH12 ARG A 222      54.693  36.765  -0.697  1.00 39.38           H
ATOM   2568 HH21 ARG A 222      53.608  36.844   2.696  1.00 34.33           H
ATOM   2569 HH22 ARG A 222      54.528  37.804   1.578  1.00 34.33           H
ATOM   2570  N   PRO A 223      55.733  28.509   0.673  1.00 34.26           N
ATOM   2571  CA  PRO A 223      55.790  27.049   0.673  1.00 34.89           C
ATOM   2572  C   PRO A 223      54.475  26.439   0.172  1.00 33.02           C
ATOM   2573  O   PRO A 223      53.400  26.797   0.656  1.00 31.02           O
ATOM   2574  CB  PRO A 223      56.024  26.653   2.140  1.00 30.72           C
ATOM   2575  CG  PRO A 223      56.685  27.888   2.742  1.00 34.84           C
ATOM   2576  CD  PRO A 223      55.957  29.018   2.023  1.00 30.88           C
ATOM   2577  HA  PRO A 223      56.665  26.720   0.111  1.00 41.89           H
ATOM   2578  HB2 PRO A 223      55.052  26.528   2.620  1.00 36.89           H
ATOM   2579  HB3 PRO A 223      56.618  25.747   2.266  1.00 36.89           H
ATOM   2580  HG2 PRO A 223      56.502  27.959   3.813  1.00 41.84           H
ATOM   2581  HG3 PRO A 223      57.755  27.888   2.526  1.00 41.84           H
ATOM   2582  HD2 PRO A 223      55.005  29.217   2.515  1.00 37.09           H
ATOM   2583  HD3 PRO A 223      56.610  29.889   2.040  1.00 37.09           H
ATOM   2584  N   GLY A 224      54.568  25.524  -0.801  1.00 27.26           N
ATOM   2585  CA  GLY A 224      53.414  24.935  -1.473  1.00 26.56           C
ATOM   2586  C   GLY A 224      52.835  25.792  -2.616  1.00 25.09           C
ATOM   2587  O   GLY A 224      51.949  25.342  -3.331  1.00 28.93           O
ATOM   2588  H   GLY A 224      55.484  25.262  -1.141  1.00 32.74           H
ATOM   2589  HA2 GLY A 224      53.704  23.966  -1.877  1.00 31.90           H
ATOM   2590  HA3 GLY A 224      52.626  24.810  -0.737  1.00 31.90           H
ATOM   2591  N   GLU A 225      53.296  27.027  -2.778  1.00 25.94           N
ATOM   2592  CA  GLU A 225      52.851  27.904  -3.847  1.00 25.10           C
ATOM   2593  C   GLU A 225      53.400  27.367  -5.201  1.00 32.05           C
ATOM   2594  O   GLU A 225      54.489  26.856  -5.321  1.00 33.45           O
ATOM   2595  CB  GLU A 225      53.332  29.347  -3.577  1.00 27.62           C
ATOM   2596  CG  GLU A 225      52.876  30.349  -4.630  1.00 32.99           C
ATOM   2597  CD  GLU A 225      52.924  31.804  -4.191  1.00 35.78           C
ATOM   2598  OE1 GLU A 225      52.981  32.089  -2.929  1.00 32.09           O
ATOM   2599  OE2 GLU A 225      52.850  32.704  -5.039  1.00 42.61           O1-
ATOM   2600  H   GLU A 225      54.121  27.272  -2.276  1.00 31.16           H
ATOM   2601  HA  GLU A 225      51.729  27.911  -3.899  1.00 30.16           H
ATOM   2602  HB2 GLU A 225      52.966  29.664  -2.577  1.00 33.17           H
ATOM   2603  HB3 GLU A 225      54.441  29.359  -3.486  1.00 33.17           H
ATOM   2604  HG2 GLU A 225      53.481  30.245  -5.554  1.00 39.61           H
ATOM   2605  HG3 GLU A 225      51.830  30.146  -4.945  1.00 39.61           H
ATOM   2606  N   ARG A 226      52.528  27.496  -6.214  1.00 28.92           N
ATOM   2607  CA  ARG A 226      52.811  27.266  -7.638  1.00 29.69           C
ATOM   2608  C   ARG A 226      52.675  28.595  -8.358  1.00 32.35           C
ATOM   2609  O   ARG A 226      51.709  29.328  -8.138  1.00 26.67           O
ATOM   2610  CB  ARG A 226      51.853  26.242  -8.250  1.00 29.42           C
ATOM   2611  CG  ARG A 226      51.943  24.891  -7.538  1.00 30.62           C
ATOM   2612  CD  ARG A 226      50.991  23.888  -8.181  1.00 35.29           C
ATOM   2613  NE  ARG A 226      50.956  22.632  -7.414  1.00 33.66           N
ATOM   2614  CZ  ARG A 226      50.969  21.394  -7.925  1.00 41.96           C
ATOM   2615  NH1 ARG A 226      51.159  21.167  -9.223  1.00 45.09           N
ATOM   2616  NH2 ARG A 226      50.782  20.357  -7.115  1.00 38.28           N1+
ATOM   2617  H   ARG A 226      51.629  27.908  -6.005  1.00 34.73           H
ATOM   2618  HA  ARG A 226      53.828  26.899  -7.762  1.00 35.66           H
ATOM   2619  HB2 ARG A 226      50.832  26.619  -8.194  1.00 35.34           H
ATOM   2620  HB3 ARG A 226      52.105  26.104  -9.303  1.00 35.34           H
ATOM   2621  HG2 ARG A 226      52.963  24.513  -7.606  1.00 36.77           H
ATOM   2622  HG3 ARG A 226      51.679  25.006  -6.488  1.00 36.77           H
ATOM   2623  HD2 ARG A 226      49.988  24.316  -8.175  1.00 42.38           H
ATOM   2624  HD3 ARG A 226      51.285  23.714  -9.218  1.00 42.38           H
ATOM   2625  HE  ARG A 226      50.808  22.721  -6.418  1.00 40.42           H
ATOM   2626 HH11 ARG A 226      51.291  21.944  -9.854  1.00 54.14           H
ATOM   2627 HH12 ARG A 226      51.157  20.224  -9.579  1.00 54.14           H
ATOM   2628 HH21 ARG A 226      50.625  20.513  -6.129  1.00 45.96           H
ATOM   2629 HH22 ARG A 226      50.780  19.418  -7.483  1.00 45.96           H
ATOM   2630  N   LEU A 227      53.661  28.902  -9.199  1.00 25.07           N
ATOM   2631  CA  LEU A 227      53.718  30.130  -9.952  1.00 25.15           C
ATOM   2632  C   LEU A 227      52.573  30.092 -10.968  1.00 32.00           C
ATOM   2633  O   LEU A 227      52.595  29.291 -11.899  1.00 35.31           O
ATOM   2634  CB  LEU A 227      55.123  30.248 -10.568  1.00 33.18           C
ATOM   2635  CG  LEU A 227      55.453  31.608 -11.212  1.00 39.91           C
ATOM   2636  CD1 LEU A 227      55.254  32.762 -10.227  1.00 36.53           C
ATOM   2637  CD2 LEU A 227      56.926  31.594 -11.671  1.00 38.14           C
ATOM   2638  H   LEU A 227      54.412  28.241  -9.326  1.00 30.12           H
ATOM   2639  HA  LEU A 227      53.570  30.951  -9.257  1.00 30.21           H
ATOM   2640  HB2 LEU A 227      55.853  30.064  -9.777  1.00 39.84           H
ATOM   2641  HB3 LEU A 227      55.247  29.468 -11.323  1.00 39.84           H
ATOM   2642  HG  LEU A 227      54.805  31.757 -12.077  1.00 47.93           H
ATOM   2643 HD11 LEU A 227      55.624  33.692 -10.660  1.00 43.87           H
ATOM   2644 HD12 LEU A 227      54.192  32.886 -10.023  1.00 43.87           H
ATOM   2645 HD13 LEU A 227      55.788  32.561  -9.296  1.00 43.87           H
ATOM   2646 HD21 LEU A 227      57.178  32.543 -12.145  1.00 45.80           H
ATOM   2647 HD22 LEU A 227      57.588  31.436 -10.819  1.00 45.80           H
ATOM   2648 HD23 LEU A 227      57.080  30.795 -12.398  1.00 45.80           H
ATOM   2649  N   ASP A 228      51.542  30.907 -10.740  1.00 26.44           N
ATOM   2650  CA  ASP A 228      50.328  30.913 -11.549  1.00 25.50           C
ATOM   2651  C   ASP A 228      50.066  32.353 -11.995  1.00 25.33           C
ATOM   2652  O   ASP A 228      49.695  33.212 -11.199  1.00 23.53           O
ATOM   2653  CB  ASP A 228      49.173  30.274 -10.764  1.00 26.43           C
ATOM   2654  CG  ASP A 228      47.853  30.196 -11.541  1.00 22.95           C
ATOM   2655  OD1 ASP A 228      47.725  30.860 -12.589  1.00 24.77           O
ATOM   2656  OD2 ASP A 228      46.967  29.441 -11.089  1.00 25.31           O1-
ATOM   2657  H   ASP A 228      51.575  31.524  -9.942  1.00 31.76           H
ATOM   2658  HA  ASP A 228      50.483  30.308 -12.445  1.00 30.63           H
ATOM   2659  HB2 ASP A 228      49.443  29.277 -10.415  1.00 31.74           H
ATOM   2660  HB3 ASP A 228      48.992  30.842  -9.853  1.00 31.74           H
ATOM   2661  N   LEU A 229      50.261  32.613 -13.289  1.00 21.48           N
ATOM   2662  CA  LEU A 229      50.057  33.926 -13.881  1.00 24.20           C
ATOM   2663  C   LEU A 229      48.571  34.239 -14.074  1.00 19.45           C
ATOM   2664  O   LEU A 229      48.202  35.411 -14.045  1.00 23.68           O
ATOM   2665  CB  LEU A 229      50.832  34.032 -15.210  1.00 25.33           C
ATOM   2666  CG  LEU A 229      52.348  33.732 -15.096  1.00 23.98           C
ATOM   2667  CD1 LEU A 229      53.023  33.928 -16.467  1.00 28.55           C
ATOM   2668  CD2 LEU A 229      53.050  34.641 -14.086  1.00 27.63           C
ATOM   2669  H   LEU A 229      50.506  31.856 -13.912  1.00 25.81           H
ATOM   2670  HA  LEU A 229      50.464  34.669 -13.197  1.00 29.07           H
ATOM   2671  HB2 LEU A 229      50.389  33.347 -15.934  1.00 30.42           H
ATOM   2672  HB3 LEU A 229      50.707  35.046 -15.592  1.00 30.42           H
ATOM   2673  HG  LEU A 229      52.490  32.695 -14.787  1.00 28.80           H
ATOM   2674 HD11 LEU A 229      54.073  33.640 -16.403  1.00 34.29           H
ATOM   2675 HD12 LEU A 229      52.533  33.300 -17.212  1.00 34.29           H
ATOM   2676 HD13 LEU A 229      52.958  34.973 -16.775  1.00 34.29           H
ATOM   2677 HD21 LEU A 229      54.127  34.476 -14.121  1.00 33.19           H
ATOM   2678 HD22 LEU A 229      52.828  35.675 -14.342  1.00 33.19           H
ATOM   2679 HD23 LEU A 229      52.703  34.430 -13.075  1.00 33.19           H
ATOM   2680  N   ALA A 230      47.724  33.228 -14.297  1.00 21.62           N
ATOM   2681  CA  ALA A 230      46.278  33.429 -14.349  1.00 25.36           C
ATOM   2682  C   ALA A 230      45.756  33.900 -12.978  1.00 26.80           C
ATOM   2683  O   ALA A 230      45.002  34.872 -12.919  1.00 22.21           O
ATOM   2684  CB  ALA A 230      45.588  32.165 -14.851  1.00 26.12           C
ATOM   2685  H   ALA A 230      48.069  32.277 -14.290  1.00 25.97           H
ATOM   2686  HA  ALA A 230      46.065  34.219 -15.071  1.00 30.47           H
ATOM   2687  HB1 ALA A 230      44.507  32.306 -14.825  1.00 31.37           H
ATOM   2688  HB2 ALA A 230      45.903  31.962 -15.873  1.00 31.37           H
ATOM   2689  HB3 ALA A 230      45.846  31.314 -14.228  1.00 31.37           H
ATOM   2690  N   MET A 231      46.214  33.283 -11.875  1.00 24.30           N
ATOM   2691  CA  MET A 231      45.892  33.748 -10.520  1.00 19.69           C
ATOM   2692  C   MET A 231      46.492  35.130 -10.258  1.00 23.52           C
ATOM   2693  O   MET A 231      45.838  35.958  -9.638  1.00 20.52           O
ATOM   2694  CB  MET A 231      46.303  32.704  -9.472  1.00 20.90           C
ATOM   2695  CG  MET A 231      45.943  33.145  -8.053  1.00 20.23           C
ATOM   2696  SD  MET A 231      44.152  33.250  -7.804  1.00 21.26           S
ATOM   2697  CE  MET A 231      44.125  33.909  -6.104  1.00 21.05           C
ATOM   2698  H   MET A 231      46.817  32.477 -11.976  1.00 29.18           H
ATOM   2699  HA  MET A 231      44.808  33.851 -10.463  1.00 23.65           H
ATOM   2700  HB2 MET A 231      45.809  31.758  -9.686  1.00 25.11           H
ATOM   2701  HB3 MET A 231      47.378  32.556  -9.520  1.00 25.11           H
ATOM   2702  HG2 MET A 231      46.344  32.417  -7.352  1.00 24.31           H
ATOM   2703  HG3 MET A 231      46.404  34.105  -7.828  1.00 24.31           H
ATOM   2704  HE1 MET A 231      43.098  34.033  -5.767  1.00 25.29           H
ATOM   2705  HE2 MET A 231      44.611  33.206  -5.438  1.00 25.29           H
ATOM   2706  HE3 MET A 231      44.638  34.868  -6.064  1.00 25.29           H
ATOM   2707  N   LEU A 232      47.715  35.414 -10.723  1.00 23.14           N
ATOM   2708  CA  LEU A 232      48.307  36.735 -10.557  1.00 22.12           C
ATOM   2709  C   LEU A 232      47.437  37.822 -11.198  1.00 19.76           C
ATOM   2710  O   LEU A 232      47.242  38.878 -10.597  1.00 23.66           O
ATOM   2711  CB  LEU A 232      49.733  36.749 -11.129  1.00 22.93           C
ATOM   2712  CG  LEU A 232      50.391  38.137 -11.058  1.00 27.10           C
ATOM   2713  CD1 LEU A 232      50.523  38.628  -9.620  1.00 28.32           C
ATOM   2714  CD2 LEU A 232      51.773  38.140 -11.716  1.00 35.49           C
ATOM   2715  H   LEU A 232      48.226  34.716 -11.246  1.00 27.80           H
ATOM   2716  HA  LEU A 232      48.373  36.922  -9.487  1.00 26.57           H
ATOM   2717  HB2 LEU A 232      50.344  36.025 -10.586  1.00 27.55           H
ATOM   2718  HB3 LEU A 232      49.684  36.453 -12.174  1.00 27.55           H
ATOM   2719  HG  LEU A 232      49.776  38.847 -11.606  1.00 32.55           H
ATOM   2720 HD11 LEU A 232      51.129  39.521  -9.643  1.00 34.01           H
ATOM   2721 HD12 LEU A 232      49.548  38.873  -9.202  1.00 34.01           H
ATOM   2722 HD13 LEU A 232      51.012  37.885  -8.992  1.00 34.01           H
ATOM   2723 HD21 LEU A 232      52.170  39.156 -11.734  1.00 42.61           H
ATOM   2724 HD22 LEU A 232      52.463  37.494 -11.179  1.00 42.61           H
ATOM   2725 HD23 LEU A 232      51.676  37.787 -12.743  1.00 42.61           H
ATOM   2726  N   ALA A 233      46.954  37.572 -12.420  1.00 22.62           N
ATOM   2727  CA  ALA A 233      46.084  38.487 -13.145  1.00 23.97           C
ATOM   2728  C   ALA A 233      44.738  38.634 -12.408  1.00 22.43           C
ATOM   2729  O   ALA A 233      44.253  39.752 -12.247  1.00 21.09           O
ATOM   2730  CB  ALA A 233      45.929  38.007 -14.598  1.00 24.54           C
ATOM   2731  H   ALA A 233      47.170  36.687 -12.857  1.00 27.17           H
ATOM   2732  HA  ALA A 233      46.573  39.460 -13.170  1.00 28.80           H
ATOM   2733  HB1 ALA A 233      45.315  38.714 -15.153  1.00 29.47           H
ATOM   2734  HB2 ALA A 233      46.913  37.946 -15.067  1.00 29.47           H
ATOM   2735  HB3 ALA A 233      45.458  37.024 -14.626  1.00 29.47           H
ATOM   2736  N   ALA A 234      44.152  37.525 -11.937  1.00 19.11           N
ATOM   2737  CA  ALA A 234      42.893  37.547 -11.188  1.00 20.74           C
ATOM   2738  C   ALA A 234      43.027  38.385  -9.913  1.00 19.18           C
ATOM   2739  O   ALA A 234      42.154  39.205  -9.630  1.00 20.99           O
ATOM   2740  CB  ALA A 234      42.415  36.122 -10.887  1.00 19.73           C
ATOM   2741  H   ALA A 234      44.590  36.628 -12.101  1.00 22.97           H
ATOM   2742  HA  ALA A 234      42.133  38.021 -11.809  1.00 24.92           H
ATOM   2743  HB1 ALA A 234      41.456  36.157 -10.371  1.00 23.70           H
ATOM   2744  HB2 ALA A 234      42.293  35.575 -11.822  1.00 23.70           H
ATOM   2745  HB3 ALA A 234      43.139  35.603 -10.256  1.00 23.70           H
ATOM   2746  N   ILE A 235      44.095  38.203  -9.124  1.00 19.35           N
ATOM   2747  CA  ILE A 235      44.208  38.894  -7.844  1.00 20.82           C
ATOM   2748  C   ILE A 235      44.537  40.372  -8.068  1.00 24.41           C
ATOM   2749  O   ILE A 235      44.024  41.227  -7.354  1.00 18.60           O
ATOM   2750  CB  ILE A 235      45.173  38.140  -6.897  1.00 24.42           C
ATOM   2751  CG1 ILE A 235      44.983  38.542  -5.431  1.00 19.28           C
ATOM   2752  CG2 ILE A 235      46.654  38.366  -7.254  1.00 22.71           C
ATOM   2753  CD1 ILE A 235      43.567  38.279  -4.871  1.00 19.79           C
ATOM   2754  H   ILE A 235      44.801  37.524  -9.371  1.00 23.26           H
ATOM   2755  HA  ILE A 235      43.220  38.860  -7.391  1.00 25.01           H
ATOM   2756  HB  ILE A 235      44.967  37.071  -6.986  1.00 29.33           H
ATOM   2757 HG12 ILE A 235      45.694  37.975  -4.832  1.00 23.17           H
ATOM   2758 HG13 ILE A 235      45.222  39.597  -5.323  1.00 23.17           H
ATOM   2759 HG21 ILE A 235      47.306  37.846  -6.555  1.00 27.28           H
ATOM   2760 HG22 ILE A 235      46.841  37.985  -8.252  1.00 27.28           H
ATOM   2761 HG23 ILE A 235      46.889  39.425  -7.228  1.00 27.28           H
ATOM   2762 HD11 ILE A 235      43.580  38.395  -3.787  1.00 23.78           H
ATOM   2763 HD12 ILE A 235      42.849  38.989  -5.280  1.00 23.78           H
ATOM   2764 HD13 ILE A 235      43.265  37.257  -5.101  1.00 23.78           H
ATOM   2765  N   ARG A 236      45.349  40.699  -9.082  1.00 18.38           N
ATOM   2766  CA  ARG A 236      45.615  42.083  -9.478  1.00 20.89           C
ATOM   2767  C   ARG A 236      44.321  42.788  -9.890  1.00 19.30           C
ATOM   2768  O   ARG A 236      44.082  43.908  -9.445  1.00 21.89           O
ATOM   2769  CB  ARG A 236      46.652  42.156 -10.609  1.00 22.99           C
ATOM   2770  CG  ARG A 236      48.085  41.898 -10.125  1.00 21.75           C
ATOM   2771  CD  ARG A 236      49.022  41.692 -11.317  1.00 25.64           C
ATOM   2772  NE  ARG A 236      49.094  42.894 -12.165  1.00 26.92           N
ATOM   2773  CZ  ARG A 236      49.789  44.001 -11.890  1.00 27.07           C
ATOM   2774  NH1 ARG A 236      50.604  44.065 -10.855  1.00 27.94           N
ATOM   2775  NH2 ARG A 236      49.680  45.083 -12.645  1.00 30.50           N1+
ATOM   2776  H   ARG A 236      45.771  39.959  -9.627  1.00 22.08           H
ATOM   2777  HA  ARG A 236      46.019  42.626  -8.625  1.00 25.10           H
ATOM   2778  HB2 ARG A 236      46.382  41.470 -11.414  1.00 27.62           H
ATOM   2779  HB3 ARG A 236      46.628  43.171 -11.010  1.00 27.62           H
ATOM   2780  HG2 ARG A 236      48.428  42.734  -9.515  1.00 26.13           H
ATOM   2781  HG3 ARG A 236      48.108  40.999  -9.513  1.00 26.13           H
ATOM   2782  HD2 ARG A 236      50.016  41.400 -10.985  1.00 30.80           H
ATOM   2783  HD3 ARG A 236      48.627  40.876 -11.922  1.00 30.80           H
ATOM   2784  HE  ARG A 236      48.474  42.911 -12.963  1.00 32.34           H
ATOM   2785 HH11 ARG A 236      50.719  43.260 -10.259  1.00 33.56           H
ATOM   2786 HH12 ARG A 236      51.121  44.913 -10.675  1.00 33.56           H
ATOM   2787 HH21 ARG A 236      49.076  45.080 -13.451  1.00 36.63           H
ATOM   2788 HH22 ARG A 236      50.219  45.905 -12.407  1.00 36.63           H
ATOM   2789  N   ARG A 237      43.494  42.117 -10.701  1.00 19.69           N
ATOM   2790  CA  ARG A 237      42.186  42.621 -11.141  1.00 22.33           C
ATOM   2791  C   ARG A 237      41.281  42.906  -9.941  1.00 21.50           C
ATOM   2792  O   ARG A 237      40.758  44.004  -9.841  1.00 21.90           O
ATOM   2793  CB  ARG A 237      41.523  41.661 -12.131  1.00 25.39           C
ATOM   2794  CG  ARG A 237      40.197  42.254 -12.642  1.00 26.07           C
ATOM   2795  CD  ARG A 237      39.491  41.378 -13.679  1.00 31.18           C
ATOM   2796  NE  ARG A 237      38.238  42.029 -14.087  1.00 29.59           N
ATOM   2797  CZ  ARG A 237      37.042  41.454 -14.264  1.00 32.83           C
ATOM   2798  NH1 ARG A 237      36.875  40.135 -14.258  1.00 31.93           N
ATOM   2799  NH2 ARG A 237      35.981  42.230 -14.462  1.00 30.46           N1+
ATOM   2800  H   ARG A 237      43.786  41.207 -11.029  1.00 23.66           H
ATOM   2801  HA  ARG A 237      42.353  43.565 -11.662  1.00 26.82           H
ATOM   2802  HB2 ARG A 237      42.188  41.500 -12.978  1.00 30.50           H
ATOM   2803  HB3 ARG A 237      41.331  40.701 -11.651  1.00 30.50           H
ATOM   2804  HG2 ARG A 237      39.514  42.403 -11.807  1.00 31.31           H
ATOM   2805  HG3 ARG A 237      40.409  43.223 -13.093  1.00 31.31           H
ATOM   2806  HD2 ARG A 237      40.131  41.226 -14.550  1.00 37.45           H
ATOM   2807  HD3 ARG A 237      39.279  40.411 -13.221  1.00 37.45           H
ATOM   2808  HE  ARG A 237      38.274  43.040 -14.148  1.00 35.54           H
ATOM   2809 HH11 ARG A 237      37.670  39.525 -14.129  1.00 38.35           H
ATOM   2810 HH12 ARG A 237      35.957  39.746 -14.401  1.00 38.35           H
ATOM   2811 HH21 ARG A 237      36.086  43.236 -14.482  1.00 36.58           H
ATOM   2812 HH22 ARG A 237      35.072  41.820 -14.609  1.00 36.58           H
ATOM   2813  N   VAL A 238      41.159  41.960  -9.011  1.00 22.18           N
ATOM   2814  CA  VAL A 238      40.327  42.110  -7.822  1.00 20.36           C
ATOM   2815  C   VAL A 238      40.771  43.311  -6.988  1.00 20.36           C
ATOM   2816  O   VAL A 238      39.919  44.110  -6.612  1.00 20.86           O
ATOM   2817  CB  VAL A 238      40.285  40.793  -7.026  1.00 20.86           C
ATOM   2818  CG1 VAL A 238      39.647  41.019  -5.649  1.00 19.67           C
ATOM   2819  CG2 VAL A 238      39.463  39.740  -7.774  1.00 17.97           C
ATOM   2820  H   VAL A 238      41.648  41.084  -9.140  1.00 26.65           H
ATOM   2821  HA  VAL A 238      39.310  42.312  -8.164  1.00 24.46           H
ATOM   2822  HB  VAL A 238      41.298  40.416  -6.879  1.00 25.06           H
ATOM   2823 HG11 VAL A 238      39.526  40.055  -5.174  1.00 23.64           H
ATOM   2824 HG12 VAL A 238      40.285  41.637  -5.017  1.00 23.64           H
ATOM   2825 HG13 VAL A 238      38.667  41.483  -5.758  1.00 23.64           H
ATOM   2826 HG21 VAL A 238      39.505  38.805  -7.221  1.00 21.59           H
ATOM   2827 HG22 VAL A 238      38.424  40.062  -7.857  1.00 21.59           H
ATOM   2828 HG23 VAL A 238      39.857  39.570  -8.772  1.00 21.59           H
ATOM   2829  N   TYR A 239      42.072  43.457  -6.684  1.00 17.58           N
ATOM   2830  CA  TYR A 239      42.554  44.578  -5.887  1.00 19.39           C
ATOM   2831  C   TYR A 239      42.399  45.920  -6.605  1.00 22.99           C
ATOM   2832  O   TYR A 239      42.101  46.912  -5.938  1.00 19.46           O
ATOM   2833  CB  TYR A 239      43.967  44.336  -5.334  1.00 19.05           C
ATOM   2834  CG  TYR A 239      43.960  43.472  -4.077  1.00 16.74           C
ATOM   2835  CD1 TYR A 239      43.589  44.022  -2.834  1.00 20.81           C
ATOM   2836  CD2 TYR A 239      44.299  42.114  -4.156  1.00 20.57           C
ATOM   2837  CE1 TYR A 239      43.567  43.227  -1.673  1.00 20.22           C
ATOM   2838  CE2 TYR A 239      44.293  41.313  -3.007  1.00 21.15           C
ATOM   2839  CZ  TYR A 239      43.909  41.860  -1.768  1.00 22.35           C
ATOM   2840  OH  TYR A 239      43.937  41.067  -0.670  1.00 21.76           O
ATOM   2841  H   TYR A 239      42.741  42.773  -7.011  1.00 21.13           H
ATOM   2842  HA  TYR A 239      41.905  44.638  -5.013  1.00 23.30           H
ATOM   2843  HB2 TYR A 239      44.594  43.891  -6.105  1.00 22.88           H
ATOM   2844  HB3 TYR A 239      44.395  45.298  -5.060  1.00 22.88           H
ATOM   2845  HD1 TYR A 239      43.344  45.070  -2.765  1.00 25.01           H
ATOM   2846  HD2 TYR A 239      44.608  41.695  -5.094  1.00 24.72           H
ATOM   2847  HE1 TYR A 239      43.309  43.660  -0.718  1.00 24.29           H
ATOM   2848  HE2 TYR A 239      44.602  40.282  -3.058  1.00 25.41           H
ATOM   2849  HH  TYR A 239      44.089  41.570   0.139  1.00 26.14           H
ATOM   2850  N   GLY A 240      42.550  45.955  -7.940  1.00 24.21           N
ATOM   2851  CA  GLY A 240      42.284  47.139  -8.744  1.00 22.78           C
ATOM   2852  C   GLY A 240      40.802  47.531  -8.656  1.00 21.13           C
ATOM   2853  O   GLY A 240      40.489  48.695  -8.421  1.00 22.78           O
ATOM   2854  H   GLY A 240      42.777  45.102  -8.431  1.00 29.08           H
ATOM   2855  HA2 GLY A 240      42.886  47.966  -8.367  1.00 27.37           H
ATOM   2856  HA3 GLY A 240      42.548  46.953  -9.785  1.00 27.37           H
ATOM   2857  N   LEU A 241      39.902  46.558  -8.827  1.00 21.68           N
ATOM   2858  CA  LEU A 241      38.467  46.753  -8.670  1.00 18.39           C
ATOM   2859  C   LEU A 241      38.149  47.221  -7.254  1.00 21.21           C
ATOM   2860  O   LEU A 241      37.332  48.114  -7.118  1.00 22.30           O
ATOM   2861  CB  LEU A 241      37.688  45.479  -8.999  1.00 19.31           C
ATOM   2862  CG  LEU A 241      37.742  45.025 -10.475  1.00 22.92           C
ATOM   2863  CD1 LEU A 241      37.094  43.640 -10.556  1.00 20.67           C
ATOM   2864  CD2 LEU A 241      37.049  45.995 -11.441  1.00 25.64           C
ATOM   2865  H   LEU A 241      40.226  45.622  -9.023  1.00 26.04           H
ATOM   2866  HA  LEU A 241      38.157  47.538  -9.361  1.00 22.10           H
ATOM   2867  HB2 LEU A 241      38.084  44.678  -8.375  1.00 23.21           H
ATOM   2868  HB3 LEU A 241      36.645  45.622  -8.719  1.00 23.21           H
ATOM   2869  HG  LEU A 241      38.775  44.954 -10.801  1.00 27.54           H
ATOM   2870 HD11 LEU A 241      37.142  43.272 -11.579  1.00 24.83           H
ATOM   2871 HD12 LEU A 241      37.631  42.940  -9.916  1.00 24.83           H
ATOM   2872 HD13 LEU A 241      36.050  43.692 -10.239  1.00 24.83           H
ATOM   2873 HD21 LEU A 241      37.099  45.604 -12.457  1.00 30.79           H
ATOM   2874 HD22 LEU A 241      36.005  46.116 -11.161  1.00 30.79           H
ATOM   2875 HD23 LEU A 241      37.551  46.963 -11.426  1.00 30.79           H
ATOM   2876  N   LEU A 242      38.799  46.680  -6.213  1.00 21.21           N
ATOM   2877  CA  LEU A 242      38.598  47.094  -4.828  1.00 19.57           C
ATOM   2878  C   LEU A 242      38.879  48.585  -4.646  1.00 20.77           C
ATOM   2879  O   LEU A 242      38.042  49.286  -4.077  1.00 21.36           O
ATOM   2880  CB  LEU A 242      39.445  46.221  -3.881  1.00 20.10           C
ATOM   2881  CG  LEU A 242      39.478  46.725  -2.421  1.00 22.29           C
ATOM   2882  CD1 LEU A 242      38.103  46.598  -1.777  1.00 22.76           C
ATOM   2883  CD2 LEU A 242      40.518  45.948  -1.600  1.00 21.29           C
ATOM   2884  H   LEU A 242      39.476  45.950  -6.387  1.00 25.48           H
ATOM   2885  HA  LEU A 242      37.546  46.916  -4.592  1.00 23.52           H
ATOM   2886  HB2 LEU A 242      39.069  45.196  -3.909  1.00 24.15           H
ATOM   2887  HB3 LEU A 242      40.468  46.202  -4.244  1.00 24.15           H
ATOM   2888  HG  LEU A 242      39.771  47.774  -2.390  1.00 26.78           H
ATOM   2889 HD11 LEU A 242      38.148  46.973  -0.756  1.00 27.34           H
ATOM   2890 HD12 LEU A 242      37.376  47.192  -2.327  1.00 27.34           H
ATOM   2891 HD13 LEU A 242      37.789  45.554  -1.767  1.00 27.34           H
ATOM   2892 HD21 LEU A 242      40.578  46.367  -0.596  1.00 25.58           H
ATOM   2893 HD22 LEU A 242      40.239  44.897  -1.536  1.00 25.58           H
ATOM   2894 HD23 LEU A 242      41.495  46.039  -2.071  1.00 25.58           H
ATOM   2895  N   ALA A 243      40.041  49.072  -5.109  1.00 19.57           N
ATOM   2896  CA  ALA A 243      40.388  50.486  -4.991  1.00 23.21           C
ATOM   2897  C   ALA A 243      39.331  51.354  -5.699  1.00 20.44           C
ATOM   2898  O   ALA A 243      38.863  52.341  -5.135  1.00 21.55           O
ATOM   2899  CB  ALA A 243      41.796  50.732  -5.548  1.00 22.15           C
ATOM   2900  H   ALA A 243      40.688  48.451  -5.578  1.00 23.52           H
ATOM   2901  HA  ALA A 243      40.399  50.750  -3.931  1.00 27.88           H
ATOM   2902  HB1 ALA A 243      42.057  51.784  -5.437  1.00 26.61           H
ATOM   2903  HB2 ALA A 243      42.519  50.135  -4.996  1.00 26.61           H
ATOM   2904  HB3 ALA A 243      41.832  50.457  -6.602  1.00 26.61           H
ATOM   2905  N   ASN A 244      38.919  50.954  -6.904  1.00 20.13           N
ATOM   2906  CA  ASN A 244      37.891  51.668  -7.659  1.00 21.64           C
ATOM   2907  C   ASN A 244      36.561  51.669  -6.923  1.00 24.61           C
ATOM   2908  O   ASN A 244      35.856  52.669  -6.964  1.00 23.04           O
ATOM   2909  CB  ASN A 244      37.706  51.060  -9.053  1.00 23.26           C
ATOM   2910  CG  ASN A 244      38.916  51.196  -9.965  1.00 29.48           C
ATOM   2911  OD1 ASN A 244      39.812  51.980  -9.699  1.00 28.16           O
ATOM   2912  ND2 ASN A 244      38.914  50.491 -11.092  1.00 24.58           N
ATOM   2913  H   ASN A 244      39.316  50.115  -7.305  1.00 24.19           H
ATOM   2914  HA  ASN A 244      38.216  52.702  -7.771  1.00 26.00           H
ATOM   2915  HB2 ASN A 244      37.464  50.003  -8.951  1.00 27.94           H
ATOM   2916  HB3 ASN A 244      36.869  51.565  -9.535  1.00 27.94           H
ATOM   2917 HD21 ASN A 244      39.685  50.573 -11.736  1.00 29.52           H
ATOM   2918 HD22 ASN A 244      38.143  49.870 -11.291  1.00 29.52           H
ATOM   2919  N   THR A 245      36.197  50.551  -6.290  1.00 19.30           N
ATOM   2920  CA  THR A 245      34.949  50.419  -5.561  1.00 22.85           C
ATOM   2921  C   THR A 245      34.917  51.384  -4.388  1.00 19.21           C
ATOM   2922  O   THR A 245      33.894  52.014  -4.168  1.00 18.19           O
ATOM   2923  CB  THR A 245      34.737  48.978  -5.075  1.00 18.13           C
ATOM   2924  OG1 THR A 245      34.839  48.101  -6.161  1.00 18.87           O
ATOM   2925  CG2 THR A 245      33.333  48.789  -4.499  1.00 17.72           C
ATOM   2926  H   THR A 245      36.821  49.758  -6.297  1.00 23.19           H
ATOM   2927  HA  THR A 245      34.147  50.664  -6.257  1.00 27.45           H
ATOM   2928  HB  THR A 245      35.481  48.726  -4.320  1.00 21.78           H
ATOM   2929  HG1 THR A 245      35.725  48.188  -6.526  1.00 22.68           H
ATOM   2930 HG21 THR A 245      33.196  47.751  -4.200  1.00 21.30           H
ATOM   2931 HG22 THR A 245      33.187  49.431  -3.632  1.00 21.30           H
ATOM   2932 HG23 THR A 245      32.588  49.019  -5.263  1.00 21.30           H
ATOM   2933  N   VAL A 246      36.004  51.508  -3.616  1.00 19.68           N
ATOM   2934  CA  VAL A 246      36.036  52.446  -2.502  1.00 19.69           C
ATOM   2935  C   VAL A 246      35.795  53.863  -3.025  1.00 23.13           C
ATOM   2936  O   VAL A 246      34.960  54.555  -2.449  1.00 22.01           O
ATOM   2937  CB  VAL A 246      37.332  52.331  -1.676  1.00 19.79           C
ATOM   2938  CG1 VAL A 246      37.354  53.382  -0.553  1.00 22.70           C
ATOM   2939  CG2 VAL A 246      37.427  50.939  -1.033  1.00 19.14           C
ATOM   2940  H   VAL A 246      36.823  50.951  -3.805  1.00 23.64           H
ATOM   2941  HA  VAL A 246      35.209  52.193  -1.837  1.00 23.66           H
ATOM   2942  HB  VAL A 246      38.191  52.483  -2.328  1.00 23.78           H
ATOM   2943 HG11 VAL A 246      38.256  53.260   0.047  1.00 27.27           H
ATOM   2944 HG12 VAL A 246      37.363  54.391  -0.968  1.00 27.27           H
ATOM   2945 HG13 VAL A 246      36.481  53.267   0.091  1.00 27.27           H
ATOM   2946 HG21 VAL A 246      38.342  50.863  -0.449  1.00 23.00           H
ATOM   2947 HG22 VAL A 246      36.579  50.784  -0.368  1.00 23.00           H
ATOM   2948 HG23 VAL A 246      37.431  50.160  -1.790  1.00 23.00           H
ATOM   2949  N   ARG A 247      36.475  54.289  -4.106  1.00 22.48           N
ATOM   2950  CA  ARG A 247      36.260  55.621  -4.680  1.00 28.05           C
ATOM   2951  C   ARG A 247      34.827  55.815  -5.183  1.00 23.12           C
ATOM   2952  O   ARG A 247      34.222  56.839  -4.887  1.00 25.19           O
ATOM   2953  CB  ARG A 247      37.236  55.929  -5.817  1.00 26.14           C
ATOM   2954  CG  ARG A 247      38.675  56.061  -5.309  1.00 37.37           C
ATOM   2955  CD  ARG A 247      39.590  56.683  -6.368  1.00 31.60           C
ATOM   2956  NE  ARG A 247      39.695  55.822  -7.552  1.00 30.08           N
ATOM   2957  CZ  ARG A 247      39.121  56.008  -8.738  1.00 38.87           C
ATOM   2958  NH1 ARG A 247      38.323  57.050  -8.971  1.00 42.88           N
ATOM   2959  NH2 ARG A 247      39.360  55.131  -9.707  1.00 36.00           N1+
ATOM   2960  H   ARG A 247      37.125  53.665  -4.561  1.00 27.01           H
ATOM   2961  HA  ARG A 247      36.422  56.352  -3.887  1.00 33.69           H
ATOM   2962  HB2 ARG A 247      37.173  55.135  -6.562  1.00 31.40           H
ATOM   2963  HB3 ARG A 247      36.948  56.873  -6.284  1.00 31.40           H
ATOM   2964  HG2 ARG A 247      38.682  56.720  -4.441  1.00 44.88           H
ATOM   2965  HG3 ARG A 247      39.053  55.083  -5.014  1.00 44.88           H
ATOM   2966  HD2 ARG A 247      39.220  57.674  -6.638  1.00 37.95           H
ATOM   2967  HD3 ARG A 247      40.583  56.801  -5.935  1.00 37.95           H
ATOM   2968  HE  ARG A 247      40.275  55.000  -7.446  1.00 36.12           H
ATOM   2969 HH11 ARG A 247      38.147  57.715  -8.233  1.00 51.49           H
ATOM   2970 HH12 ARG A 247      37.910  57.173  -9.881  1.00 51.49           H
ATOM   2971 HH21 ARG A 247      39.960  54.337  -9.526  1.00 43.23           H
ATOM   2972 HH22 ARG A 247      38.944  55.245 -10.616  1.00 43.23           H
ATOM   2973  N   TYR A 248      34.293  54.839  -5.921  1.00 22.97           N
ATOM   2974  CA  TYR A 248      32.897  54.809  -6.358  1.00 24.51           C
ATOM   2975  C   TYR A 248      31.930  55.113  -5.216  1.00 22.32           C
ATOM   2976  O   TYR A 248      31.109  56.025  -5.316  1.00 21.65           O
ATOM   2977  CB  TYR A 248      32.611  53.461  -7.027  1.00 20.17           C
ATOM   2978  CG  TYR A 248      31.163  53.216  -7.396  1.00 22.56           C
ATOM   2979  CD1 TYR A 248      30.664  53.680  -8.626  1.00 25.95           C
ATOM   2980  CD2 TYR A 248      30.331  52.486  -6.531  1.00 19.61           C
ATOM   2981  CE1 TYR A 248      29.335  53.421  -9.002  1.00 26.70           C
ATOM   2982  CE2 TYR A 248      29.008  52.212  -6.895  1.00 22.54           C
ATOM   2983  CZ  TYR A 248      28.505  52.678  -8.128  1.00 27.82           C
ATOM   2984  OH  TYR A 248      27.218  52.398  -8.452  1.00 24.39           O
ATOM   2985  H   TYR A 248      34.860  54.031  -6.128  1.00 27.60           H
ATOM   2986  HA  TYR A 248      32.760  55.582  -7.108  1.00 29.44           H
ATOM   2987  HB2 TYR A 248      33.221  53.380  -7.927  1.00 24.24           H
ATOM   2988  HB3 TYR A 248      32.919  52.665  -6.357  1.00 24.24           H
ATOM   2989  HD1 TYR A 248      31.307  54.250  -9.270  1.00 31.17           H
ATOM   2990  HD2 TYR A 248      30.713  52.118  -5.594  1.00 23.56           H
ATOM   2991  HE1 TYR A 248      28.960  53.773  -9.952  1.00 32.07           H
ATOM   2992  HE2 TYR A 248      28.369  51.642  -6.238  1.00 27.08           H
ATOM   2993  HH  TYR A 248      26.910  52.908  -9.210  1.00 29.30           H
ATOM   2994  N   LEU A 249      32.066  54.383  -4.106  1.00 19.86           N
ATOM   2995  CA  LEU A 249      31.207  54.531  -2.947  1.00 23.31           C
ATOM   2996  C   LEU A 249      31.408  55.884  -2.267  1.00 21.31           C
ATOM   2997  O   LEU A 249      30.426  56.534  -1.910  1.00 22.18           O
ATOM   2998  CB  LEU A 249      31.452  53.372  -1.974  1.00 20.92           C
ATOM   2999  CG  LEU A 249      31.088  51.980  -2.546  1.00 22.31           C
ATOM   3000  CD1 LEU A 249      31.728  50.917  -1.629  1.00 20.38           C
ATOM   3001  CD2 LEU A 249      29.563  51.806  -2.606  1.00 25.22           C
ATOM   3002  H   LEU A 249      32.788  53.675  -4.068  1.00 23.86           H
ATOM   3003  HA  LEU A 249      30.174  54.483  -3.295  1.00 28.00           H
ATOM   3004  HB2 LEU A 249      32.513  53.378  -1.716  1.00 25.14           H
ATOM   3005  HB3 LEU A 249      30.885  53.548  -1.062  1.00 25.14           H
ATOM   3006  HG  LEU A 249      31.483  51.862  -3.549  1.00 26.81           H
ATOM   3007 HD11 LEU A 249      31.471  49.920  -1.985  1.00 24.49           H
ATOM   3008 HD12 LEU A 249      32.812  51.028  -1.643  1.00 24.49           H
ATOM   3009 HD13 LEU A 249      31.376  51.041  -0.607  1.00 24.49           H
ATOM   3010 HD21 LEU A 249      29.322  50.795  -2.931  1.00 30.29           H
ATOM   3011 HD22 LEU A 249      29.128  51.985  -1.623  1.00 30.29           H
ATOM   3012 HD23 LEU A 249      29.136  52.506  -3.323  1.00 30.29           H
ATOM   3013  N   GLN A 250      32.665  56.302  -2.068  1.00 21.70           N
ATOM   3014  CA  GLN A 250      32.999  57.568  -1.428  1.00 23.11           C
ATOM   3015  C   GLN A 250      32.445  58.779  -2.194  1.00 30.93           C
ATOM   3016  O   GLN A 250      32.021  59.750  -1.570  1.00 26.71           O
ATOM   3017  CB  GLN A 250      34.516  57.652  -1.207  1.00 25.49           C
ATOM   3018  CG  GLN A 250      34.902  56.744  -0.028  1.00 29.61           C
ATOM   3019  CD  GLN A 250      36.353  56.877   0.410  1.00 35.78           C
ATOM   3020  OE1 GLN A 250      37.219  57.286  -0.357  1.00 38.77           O
ATOM   3021  NE2 GLN A 250      36.609  56.488   1.658  1.00 40.50           N
ATOM   3022  H   GLN A 250      33.431  55.725  -2.389  1.00 26.06           H
ATOM   3023  HA  GLN A 250      32.516  57.571  -0.450  1.00 27.76           H
ATOM   3024  HB2 GLN A 250      35.040  57.335  -2.109  1.00 30.62           H
ATOM   3025  HB3 GLN A 250      34.799  58.681  -0.982  1.00 30.62           H
ATOM   3026  HG2 GLN A 250      34.257  56.967   0.824  1.00 35.56           H
ATOM   3027  HG3 GLN A 250      34.731  55.706  -0.305  1.00 35.56           H
ATOM   3028 HE21 GLN A 250      35.870  56.104   2.232  1.00 48.63           H
ATOM   3029 HE22 GLN A 250      37.550  56.555   2.022  1.00 48.63           H
ATOM   3030  N   CYS A 251      32.420  58.704  -3.531  1.00 29.26           N
ATOM   3031  CA  CYS A 251      31.818  59.705  -4.412  1.00 30.40           C
ATOM   3032  C   CYS A 251      30.291  59.564  -4.563  1.00 32.47           C
ATOM   3033  O   CYS A 251      29.707  60.187  -5.451  1.00 36.54           O
ATOM   3034  CB  CYS A 251      32.537  59.681  -5.767  1.00 27.97           C
ATOM   3035  SG  CYS A 251      34.267  60.212  -5.588  1.00 37.37           S
ATOM   3036  H   CYS A 251      32.810  57.880  -3.971  1.00 35.15           H
ATOM   3037  HA  CYS A 251      31.998  60.690  -3.981  1.00 36.51           H
ATOM   3038  HB2 CYS A 251      32.515  58.664  -6.161  1.00 33.60           H
ATOM   3039  HB3 CYS A 251      32.031  60.344  -6.470  1.00 33.60           H
ATOM   3040  HG  CYS A 251      34.606  59.972  -6.860  1.00 44.87           H
ATOM   3041  N   GLY A 252      29.648  58.753  -3.715  1.00 29.43           N
ATOM   3042  CA  GLY A 252      28.200  58.624  -3.617  1.00 31.18           C
ATOM   3043  C   GLY A 252      27.572  57.632  -4.600  1.00 29.98           C
ATOM   3044  O   GLY A 252      26.357  57.648  -4.747  1.00 26.19           O
ATOM   3045  H   GLY A 252      30.196  58.244  -3.035  1.00 35.34           H
ATOM   3046  HA2 GLY A 252      27.952  58.298  -2.607  1.00 37.45           H
ATOM   3047  HA3 GLY A 252      27.753  59.599  -3.804  1.00 37.45           H
ATOM   3048  N   GLY A 253      28.350  56.737  -5.220  1.00 27.03           N
ATOM   3049  CA  GLY A 253      27.838  55.702  -6.116  1.00 27.68           C
ATOM   3050  C   GLY A 253      26.864  54.751  -5.408  1.00 28.05           C
ATOM   3051  O   GLY A 253      27.121  54.286  -4.299  1.00 26.39           O
ATOM   3052  H   GLY A 253      29.346  56.758  -5.057  1.00 32.47           H
ATOM   3053  HA2 GLY A 253      27.319  56.185  -6.944  1.00 33.24           H
ATOM   3054  HA3 GLY A 253      28.668  55.120  -6.513  1.00 33.24           H
ATOM   3055  N   SER A 254      25.736  54.476  -6.053  1.00 26.44           N
ATOM   3056  CA  SER A 254      24.685  53.576  -5.599  1.00 31.74           C
ATOM   3057  C   SER A 254      24.616  52.399  -6.573  1.00 27.45           C
ATOM   3058  O   SER A 254      24.187  52.561  -7.715  1.00 28.11           O
ATOM   3059  CB  SER A 254      23.359  54.344  -5.537  1.00 36.48           C
ATOM   3060  OG  SER A 254      22.290  53.430  -5.383  1.00 35.11           O
ATOM   3061  H   SER A 254      25.578  54.927  -6.944  1.00 31.75           H
ATOM   3062  HA  SER A 254      24.909  53.213  -4.597  1.00 38.11           H
ATOM   3063  HB2 SER A 254      23.381  55.029  -4.691  1.00 43.81           H
ATOM   3064  HB3 SER A 254      23.216  54.915  -6.455  1.00 43.81           H
ATOM   3065  HG  SER A 254      22.440  52.919  -4.583  1.00 42.16           H
ATOM   3066  N   TRP A 255      25.071  51.221  -6.123  1.00 23.21           N
ATOM   3067  CA  TRP A 255      25.152  50.042  -6.968  1.00 23.38           C
ATOM   3068  C   TRP A 255      23.752  49.668  -7.496  1.00 23.69           C
ATOM   3069  O   TRP A 255      23.649  49.237  -8.641  1.00 24.83           O
ATOM   3070  CB  TRP A 255      25.854  48.889  -6.226  1.00 20.35           C
ATOM   3071  CG  TRP A 255      25.002  48.092  -5.292  1.00 22.27           C
ATOM   3072  CD1 TRP A 255      24.969  48.216  -3.945  1.00 22.35           C
ATOM   3073  CD2 TRP A 255      24.030  47.055  -5.626  1.00 24.56           C
ATOM   3074  NE1 TRP A 255      24.054  47.330  -3.425  1.00 20.57           N
ATOM   3075  CE2 TRP A 255      23.453  46.581  -4.418  1.00 21.75           C
ATOM   3076  CE3 TRP A 255      23.554  46.492  -6.832  1.00 23.16           C
ATOM   3077  CZ2 TRP A 255      22.443  45.614  -4.408  1.00 23.52           C
ATOM   3078  CZ3 TRP A 255      22.562  45.503  -6.833  1.00 28.17           C
ATOM   3079  CH2 TRP A 255      21.998  45.073  -5.621  1.00 24.67           C
ATOM   3080  H   TRP A 255      25.428  51.147  -5.180  1.00 27.88           H
ATOM   3081  HA  TRP A 255      25.773  50.303  -7.825  1.00 28.08           H
ATOM   3082  HB2 TRP A 255      26.217  48.197  -6.987  1.00 24.45           H
ATOM   3083  HB3 TRP A 255      26.717  49.283  -5.690  1.00 24.45           H
ATOM   3084  HD1 TRP A 255      25.561  48.910  -3.367  1.00 26.85           H
ATOM   3085  HE1 TRP A 255      23.827  47.272  -2.440  1.00 24.71           H
ATOM   3086  HE3 TRP A 255      23.966  46.826  -7.766  1.00 27.82           H
ATOM   3087  HZ2 TRP A 255      21.973  45.336  -3.479  1.00 28.25           H
ATOM   3088  HZ3 TRP A 255      22.220  45.082  -7.768  1.00 33.83           H
ATOM   3089  HH2 TRP A 255      21.200  44.349  -5.629  1.00 29.64           H
ATOM   3090  N   ARG A 256      22.687  49.841  -6.691  1.00 24.43           N
ATOM   3091  CA  ARG A 256      21.310  49.543  -7.111  1.00 26.29           C
ATOM   3092  C   ARG A 256      20.854  50.461  -8.248  1.00 28.31           C
ATOM   3093  O   ARG A 256      20.218  49.989  -9.186  1.00 27.20           O
ATOM   3094  CB  ARG A 256      20.329  49.607  -5.929  1.00 24.07           C
ATOM   3095  CG  ARG A 256      20.551  48.475  -4.915  1.00 27.66           C
ATOM   3096  CD  ARG A 256      19.691  48.694  -3.668  1.00 30.94           C
ATOM   3097  NE  ARG A 256      19.789  47.577  -2.719  1.00 26.48           N
ATOM   3098  CZ  ARG A 256      19.061  46.459  -2.771  1.00 30.78           C
ATOM   3099  NH1 ARG A 256      18.118  46.274  -3.694  1.00 32.91           N
ATOM   3100  NH2 ARG A 256      19.276  45.495  -1.892  1.00 27.04           N1+
ATOM   3101  H   ARG A 256      22.834  50.192  -5.755  1.00 29.35           H
ATOM   3102  HA  ARG A 256      21.286  48.524  -7.502  1.00 31.58           H
ATOM   3103  HB2 ARG A 256      20.403  50.580  -5.441  1.00 28.91           H
ATOM   3104  HB3 ARG A 256      19.319  49.503  -6.325  1.00 28.91           H
ATOM   3105  HG2 ARG A 256      20.316  47.518  -5.380  1.00 33.23           H
ATOM   3106  HG3 ARG A 256      21.592  48.481  -4.604  1.00 33.23           H
ATOM   3107  HD2 ARG A 256      20.039  49.598  -3.169  1.00 37.16           H
ATOM   3108  HD3 ARG A 256      18.651  48.850  -3.955  1.00 37.16           H
ATOM   3109  HE  ARG A 256      20.516  47.625  -2.015  1.00 31.80           H
ATOM   3110 HH11 ARG A 256      17.941  46.986  -4.388  1.00 39.52           H
ATOM   3111 HH12 ARG A 256      17.595  45.410  -3.699  1.00 39.52           H
ATOM   3112 HH21 ARG A 256      19.986  45.613  -1.182  1.00 32.47           H
ATOM   3113 HH22 ARG A 256      18.728  44.647  -1.925  1.00 32.47           H
ATOM   3114  N   GLU A 257      21.202  51.747  -8.174  1.00 25.13           N
ATOM   3115  CA  GLU A 257      20.896  52.742  -9.204  1.00 28.00           C
ATOM   3116  C   GLU A 257      21.637  52.459 -10.513  1.00 31.74           C
ATOM   3117  O   GLU A 257      21.074  52.637 -11.593  1.00 28.67           O
ATOM   3118  CB  GLU A 257      21.227  54.124  -8.628  1.00 33.52           C
ATOM   3119  CG  GLU A 257      20.918  55.330  -9.521  1.00 48.68           C
ATOM   3120  CD  GLU A 257      21.291  56.605  -8.753  1.00 62.73           C
ATOM   3121  OE1 GLU A 257      20.470  57.028  -7.907  1.00 60.48           O
ATOM   3122  OE2 GLU A 257      22.412  57.116  -8.995  1.00 63.59           O1-
ATOM   3123  H   GLU A 257      21.728  52.063  -7.373  1.00 30.19           H
ATOM   3124  HA  GLU A 257      19.822  52.706  -9.393  1.00 33.63           H
ATOM   3125  HB2 GLU A 257      20.677  54.246  -7.693  1.00 40.26           H
ATOM   3126  HB3 GLU A 257      22.291  54.157  -8.399  1.00 40.26           H
ATOM   3127  HG2 GLU A 257      21.505  55.253 -10.437  1.00 58.45           H
ATOM   3128  HG3 GLU A 257      19.844  55.318  -9.721  1.00 58.45           H
ATOM   3129  N   ASP A 258      22.898  52.017 -10.427  1.00 25.04           N
ATOM   3130  CA  ASP A 258      23.753  51.809 -11.588  1.00 25.36           C
ATOM   3131  C   ASP A 258      23.729  50.384 -12.145  1.00 23.94           C
ATOM   3132  O   ASP A 258      24.357  50.139 -13.172  1.00 27.76           O
ATOM   3133  CB  ASP A 258      25.182  52.272 -11.273  1.00 26.69           C
ATOM   3134  CG  ASP A 258      25.333  53.770 -11.006  1.00 37.19           C
ATOM   3135  OD1 ASP A 258      24.413  54.544 -11.343  1.00 34.15           O
ATOM   3136  OD2 ASP A 258      26.409  54.139 -10.488  1.00 31.90           O1-
ATOM   3137  H   ASP A 258      23.311  51.899  -9.514  1.00 30.08           H
ATOM   3138  HA  ASP A 258      23.395  52.453 -12.390  1.00 30.47           H
ATOM   3139  HB2 ASP A 258      25.597  51.711 -10.440  1.00 32.05           H
ATOM   3140  HB3 ASP A 258      25.829  52.033 -12.117  1.00 32.05           H
ATOM   3141  N   TRP A 259      23.055  49.439 -11.477  1.00 26.77           N
ATOM   3142  CA  TRP A 259      23.103  48.019 -11.807  1.00 28.02           C
ATOM   3143  C   TRP A 259      22.769  47.747 -13.277  1.00 37.09           C
ATOM   3144  O   TRP A 259      23.414  46.906 -13.902  1.00 33.27           O
ATOM   3145  CB  TRP A 259      22.156  47.233 -10.895  1.00 28.07           C
ATOM   3146  CG  TRP A 259      22.228  45.753 -11.091  1.00 28.68           C
ATOM   3147  CD1 TRP A 259      21.310  44.976 -11.712  1.00 38.01           C
ATOM   3148  CD2 TRP A 259      23.279  44.850 -10.647  1.00 27.12           C
ATOM   3149  NE1 TRP A 259      21.719  43.659 -11.676  1.00 33.36           N
ATOM   3150  CE2 TRP A 259      22.924  43.520 -11.023  1.00 31.22           C
ATOM   3151  CE3 TRP A 259      24.485  45.029  -9.941  1.00 28.91           C
ATOM   3152  CZ2 TRP A 259      23.724  42.417 -10.702  1.00 30.09           C
ATOM   3153  CZ3 TRP A 259      25.300  43.934  -9.623  1.00 31.80           C
ATOM   3154  CH2 TRP A 259      24.913  42.638  -9.990  1.00 31.08           C
ATOM   3155  H   TRP A 259      22.557  49.704 -10.638  1.00 32.15           H
ATOM   3156  HA  TRP A 259      24.119  47.670 -11.621  1.00 33.65           H
ATOM   3157  HB2 TRP A 259      22.410  47.442  -9.857  1.00 33.71           H
ATOM   3158  HB3 TRP A 259      21.133  47.568 -11.074  1.00 33.71           H
ATOM   3159  HD1 TRP A 259      20.394  45.332 -12.161  1.00 45.64           H
ATOM   3160  HE1 TRP A 259      21.170  42.903 -12.061  1.00 40.07           H
ATOM   3161  HE3 TRP A 259      24.793  46.021  -9.651  1.00 34.73           H
ATOM   3162  HZ2 TRP A 259      23.411  41.415 -10.958  1.00 36.14           H
ATOM   3163  HZ3 TRP A 259      26.221  44.085  -9.079  1.00 38.19           H
ATOM   3164  HH2 TRP A 259      25.528  41.810  -9.696  1.00 37.32           H
ATOM   3165  N   GLY A 260      21.780  48.469 -13.819  1.00 33.09           N
ATOM   3166  CA  GLY A 260      21.330  48.355 -15.197  1.00 32.58           C
ATOM   3167  C   GLY A 260      22.435  48.643 -16.215  1.00 37.82           C
ATOM   3168  O   GLY A 260      22.403  48.079 -17.305  1.00 41.27           O
ATOM   3169  H   GLY A 260      21.301  49.138 -13.231  1.00 39.74           H
ATOM   3170  HA2 GLY A 260      20.982  47.332 -15.351  1.00 39.13           H
ATOM   3171  HA3 GLY A 260      20.505  49.046 -15.367  1.00 39.13           H
ATOM   3172  N   GLN A 261      23.422  49.484 -15.881  1.00 32.62           N
ATOM   3173  CA  GLN A 261      24.553  49.789 -16.763  1.00 38.89           C
ATOM   3174  C   GLN A 261      25.448  48.574 -17.051  1.00 41.87           C
ATOM   3175  O   GLN A 261      26.193  48.583 -18.031  1.00 38.49           O
ATOM   3176  CB  GLN A 261      25.385  50.935 -16.180  1.00 38.71           C
ATOM   3177  CG  GLN A 261      24.578  52.237 -16.038  1.00 39.82           C
ATOM   3178  CD  GLN A 261      25.346  53.305 -15.260  1.00 41.92           C
ATOM   3179  OE1 GLN A 261      26.554  53.461 -15.408  1.00 49.93           O
ATOM   3180  NE2 GLN A 261      24.640  54.077 -14.441  1.00 49.62           N
ATOM   3181  H   GLN A 261      23.418  49.902 -14.961  1.00 39.18           H
ATOM   3182  HA  GLN A 261      24.146  50.129 -17.717  1.00 46.70           H
ATOM   3183  HB2 GLN A 261      25.799  50.643 -15.217  1.00 46.48           H
ATOM   3184  HB3 GLN A 261      26.219  51.123 -16.857  1.00 46.48           H
ATOM   3185  HG2 GLN A 261      24.422  52.612 -17.050  1.00 47.81           H
ATOM   3186  HG3 GLN A 261      23.611  52.058 -15.567  1.00 47.81           H
ATOM   3187 HE21 GLN A 261      23.648  53.922 -14.326  1.00 59.58           H
ATOM   3188 HE22 GLN A 261      25.106  54.785 -13.894  1.00 59.58           H
ATOM   3189  N   LEU A 262      25.401  47.537 -16.200  1.00 34.45           N
ATOM   3190  CA  LEU A 262      26.148  46.296 -16.411  1.00 41.29           C
ATOM   3191  C   LEU A 262      25.583  45.457 -17.579  1.00 42.80           C
ATOM   3192  O   LEU A 262      26.317  44.629 -18.116  1.00 42.19           O
ATOM   3193  CB  LEU A 262      26.211  45.469 -15.105  1.00 30.40           C
ATOM   3194  CG  LEU A 262      26.911  46.158 -13.914  1.00 31.66           C
ATOM   3195  CD1 LEU A 262      26.800  45.265 -12.669  1.00 31.82           C
ATOM   3196  CD2 LEU A 262      28.397  46.400 -14.227  1.00 34.38           C
ATOM   3197  H   LEU A 262      24.782  47.588 -15.401  1.00 41.37           H
ATOM   3198  HA  LEU A 262      27.167  46.565 -16.684  1.00 49.57           H
ATOM   3199  HB2 LEU A 262      25.197  45.200 -14.813  1.00 36.51           H
ATOM   3200  HB3 LEU A 262      26.746  44.547 -15.319  1.00 36.51           H
ATOM   3201  HG  LEU A 262      26.430  47.115 -13.708  1.00 38.03           H
ATOM   3202 HD11 LEU A 262      27.245  45.763 -11.807  1.00 38.21           H
ATOM   3203 HD12 LEU A 262      25.749  45.072 -12.451  1.00 38.21           H
ATOM   3204 HD13 LEU A 262      27.303  44.312 -12.839  1.00 38.21           H
ATOM   3205 HD21 LEU A 262      28.910  46.754 -13.333  1.00 41.29           H
ATOM   3206 HD22 LEU A 262      28.863  45.475 -14.563  1.00 41.29           H
ATOM   3207 HD23 LEU A 262      28.500  47.153 -15.009  1.00 41.29           H
ATOM   3208  N   SER A 263      24.294  45.617 -17.934  1.00 50.60           N
ATOM   3209  CA  SER A 263      23.599  44.848 -18.981  1.00 56.92           C
ATOM   3210  C   SER A 263      23.142  45.744 -20.141  1.00 65.91           C
ATOM   3211  O   SER A 263      23.465  45.473 -21.298  1.00 65.14           O
ATOM   3212  CB  SER A 263      22.373  44.121 -18.407  1.00 57.40           C
ATOM   3213  OG  SER A 263      22.738  43.018 -17.610  1.00 62.44           O
ATOM   3214  H   SER A 263      23.752  46.314 -17.442  1.00 60.75           H
ATOM   3215  HA  SER A 263      24.271  44.100 -19.406  1.00 68.33           H
ATOM   3216  HB2 SER A 263      21.809  44.827 -17.797  1.00 68.91           H
ATOM   3217  HB3 SER A 263      21.732  43.774 -19.215  1.00 68.91           H
ATOM   3218  HG  SER A 263      22.643  42.310 -18.051  1.00 74.96           H
ATOM   3219  N   GLY A 264      22.342  46.770 -19.820  1.00 72.86           N
ATOM   3220  CA  GLY A 264      21.727  47.717 -20.751  1.00 81.24           C
ATOM   3221  C   GLY A 264      22.684  48.798 -21.273  1.00 82.18           C
ATOM   3222  O   GLY A 264      22.213  49.718 -21.939  1.00 86.09           O
ATOM   3223  H   GLY A 264      22.146  46.922 -18.840  1.00 87.46           H
ATOM   3224  HA2 GLY A 264      21.333  47.168 -21.606  1.00 97.52           H
ATOM   3225  HA3 GLY A 264      20.907  48.212 -20.231  1.00 97.52           H
ATOM   3226  N   THR A 265      23.993  48.665 -21.003  1.00 78.57           N
ATOM   3227  CA  THR A 265      25.093  49.489 -21.526  1.00 89.24           C
ATOM   3228  C   THR A 265      24.996  50.953 -21.037  1.00 88.73           C
ATOM   3229  O   THR A 265      25.467  51.206 -19.905  1.00 81.50           O
ATOM   3230  CB  THR A 265      25.230  49.310 -23.064  1.00 90.87           C
ATOM   3231  OG1 THR A 265      25.325  47.939 -23.415  1.00 93.32           O
ATOM   3232  CG2 THR A 265      26.481  49.983 -23.644  1.00 80.43           C
ATOM   3233  H   THR A 265      24.271  47.888 -20.424  1.00 94.32           H
ATOM   3234  HA  THR A 265      25.985  49.054 -21.073  1.00107.12           H
ATOM   3235  HB  THR A 265      24.352  49.731 -23.554  1.00109.07           H
ATOM   3236  HG1 THR A 265      24.552  47.488 -23.066  1.00112.01           H
ATOM   3237 HG21 THR A 265      27.374  49.553 -23.191  1.00 96.55           H
ATOM   3238 HG22 THR A 265      26.453  51.057 -23.464  1.00 96.55           H
ATOM   3239 HG23 THR A 265      26.517  49.803 -24.718  1.00 96.55           H
ATOM   3240  HC  THR A 265      24.467  51.804 -21.790  1.00106.51           H
ATOM   3241  N   GLY A 279      29.470  62.583  -7.131  1.00 51.40           N
ATOM   3242  CA  GLY A 279      30.255  63.284  -8.176  1.00 55.01           C
ATOM   3243  C   GLY A 279      30.868  62.332  -9.214  1.00 57.13           C
ATOM   3244  O   GLY A 279      30.525  61.148  -9.226  1.00 53.32           O
ATOM   3245  H1  GLY A 279      29.111  63.250  -6.459  1.00 61.71           H
ATOM   3246  H2  GLY A 279      30.043  61.898  -6.651  1.00 61.71           H
ATOM   3247  HA2 GLY A 279      31.055  63.864  -7.715  1.00 66.04           H
ATOM   3248  HA3 GLY A 279      29.605  63.987  -8.700  1.00 66.04           H
ATOM   3249  N   PRO A 280      31.782  62.830 -10.074  1.00 55.50           N
ATOM   3250  CA  PRO A 280      32.574  61.991 -10.973  1.00 50.93           C
ATOM   3251  C   PRO A 280      33.151  60.775 -10.242  1.00 43.98           C
ATOM   3252  O   PRO A 280      33.659  60.887  -9.124  1.00 36.13           O
ATOM   3253  CB  PRO A 280      33.715  62.897 -11.456  1.00 47.55           C
ATOM   3254  CG  PRO A 280      33.070  64.283 -11.425  1.00 49.39           C
ATOM   3255  CD  PRO A 280      32.223  64.216 -10.154  1.00 48.09           C
ATOM   3256  HA  PRO A 280      31.972  61.708 -11.839  1.00 61.14           H
ATOM   3257  HB2 PRO A 280      34.511  62.879 -10.710  1.00 57.09           H
ATOM   3258  HB3 PRO A 280      34.114  62.632 -12.436  1.00 57.09           H
ATOM   3259  HG2 PRO A 280      33.821  65.068 -11.327  1.00 59.29           H
ATOM   3260  HG3 PRO A 280      32.461  64.434 -12.318  1.00 59.29           H
ATOM   3261  HD2 PRO A 280      32.849  64.456  -9.293  1.00 57.74           H
ATOM   3262  HD3 PRO A 280      31.386  64.906 -10.262  1.00 57.74           H
ATOM   3263  N   ARG A 281      33.029  59.602 -10.859  1.00 42.36           N
ATOM   3264  CA  ARG A 281      33.341  58.339 -10.205  1.00 40.96           C
ATOM   3265  C   ARG A 281      33.525  57.246 -11.246  1.00 40.03           C
ATOM   3266  O   ARG A 281      33.087  57.428 -12.387  1.00 35.21           O
ATOM   3267  CB  ARG A 281      32.243  58.003  -9.171  1.00 42.43           C
ATOM   3268  CG  ARG A 281      30.847  57.784  -9.767  1.00 41.30           C
ATOM   3269  CD  ARG A 281      29.815  57.564  -8.650  1.00 36.63           C
ATOM   3270  NE  ARG A 281      28.445  57.612  -9.188  1.00 52.62           N
ATOM   3271  CZ  ARG A 281      27.620  58.667  -9.153  1.00 56.53           C
ATOM   3272  NH1 ARG A 281      27.957  59.806  -8.548  1.00 53.52           N
ATOM   3273  NH2 ARG A 281      26.427  58.576  -9.734  1.00 53.28           N1+
ATOM   3274  H   ARG A 281      32.607  59.561 -11.778  1.00 50.86           H
ATOM   3275  HA  ARG A 281      34.285  58.454  -9.673  1.00 49.18           H
ATOM   3276  HB2 ARG A 281      32.529  57.102  -8.636  1.00 50.94           H
ATOM   3277  HB3 ARG A 281      32.183  58.810  -8.443  1.00 50.94           H
ATOM   3278  HG2 ARG A 281      30.554  58.649 -10.363  1.00 49.59           H
ATOM   3279  HG3 ARG A 281      30.871  56.905 -10.406  1.00 49.59           H
ATOM   3280  HD2 ARG A 281      29.980  56.586  -8.194  1.00 43.99           H
ATOM   3281  HD3 ARG A 281      29.945  58.321  -7.875  1.00 43.99           H
ATOM   3282  HE  ARG A 281      28.121  56.788  -9.679  1.00 63.18           H
ATOM   3283 HH11 ARG A 281      28.864  59.894  -8.114  1.00 64.25           H
ATOM   3284 HH12 ARG A 281      27.311  60.579  -8.541  1.00 64.25           H
ATOM   3285 HH21 ARG A 281      26.147  57.708 -10.172  1.00 63.96           H
ATOM   3286 HH22 ARG A 281      25.783  59.350  -9.710  1.00 63.96           H
ATOM   3287  N   PRO A 282      34.148  56.110 -10.878  1.00 33.03           N
ATOM   3288  CA  PRO A 282      34.266  55.002 -11.807  1.00 34.06           C
ATOM   3289  C   PRO A 282      32.888  54.543 -12.265  1.00 30.57           C
ATOM   3290  O   PRO A 282      31.916  54.627 -11.517  1.00 30.38           O
ATOM   3291  CB  PRO A 282      34.957  53.881 -11.010  1.00 29.76           C
ATOM   3292  CG  PRO A 282      35.731  54.652  -9.946  1.00 32.23           C
ATOM   3293  CD  PRO A 282      34.778  55.788  -9.606  1.00 31.38           C
ATOM   3294  HA  PRO A 282      34.923  55.276 -12.630  1.00 40.91           H
ATOM   3295  HB2 PRO A 282      34.188  53.292 -10.506  1.00 35.75           H
ATOM   3296  HB3 PRO A 282      35.588  53.224 -11.609  1.00 35.75           H
ATOM   3297  HG2 PRO A 282      35.907  54.048  -9.061  1.00 38.71           H
ATOM   3298  HG3 PRO A 282      36.669  55.014 -10.364  1.00 38.71           H
ATOM   3299  HD2 PRO A 282      34.030  55.436  -8.899  1.00 37.69           H
ATOM   3300  HD3 PRO A 282      35.360  56.618  -9.210  1.00 37.69           H
ATOM   3301  N   HIS A 283      32.826  53.998 -13.471  1.00 27.91           N
ATOM   3302  CA  HIS A 283      31.696  53.214 -13.922  1.00 28.90           C
ATOM   3303  C   HIS A 283      31.621  51.967 -13.038  1.00 28.07           C
ATOM   3304  O   HIS A 283      32.640  51.440 -12.592  1.00 24.11           O
ATOM   3305  CB  HIS A 283      31.918  52.865 -15.398  1.00 32.39           C
ATOM   3306  CG  HIS A 283      30.729  52.252 -16.094  1.00 38.16           C
ATOM   3307  ND1 HIS A 283      30.367  50.905 -16.067  1.00 31.58           N
ATOM   3308  CD2 HIS A 283      29.850  52.925 -16.893  1.00 44.65           C
ATOM   3309  CE1 HIS A 283      29.272  50.802 -16.837  1.00 44.93           C
ATOM   3310  NE2 HIS A 283      28.941  51.999 -17.346  1.00 42.92           N
ATOM   3311  H   HIS A 283      33.668  53.954 -14.026  1.00 33.52           H
ATOM   3312  HA  HIS A 283      30.786  53.803 -13.832  1.00 34.71           H
ATOM   3313  HB2 HIS A 283      32.766  52.183 -15.485  1.00 38.90           H
ATOM   3314  HB3 HIS A 283      32.169  53.783 -15.929  1.00 38.90           H
ATOM   3315  HD2 HIS A 283      29.871  53.978 -17.128  1.00 53.62           H
ATOM   3316  HE1 HIS A 283      28.707  49.892 -16.989  1.00 53.95           H
ATOM   3317  HE2 HIS A 283      28.137  52.186 -17.930  1.00 51.54           H
ATOM   3318  N   ILE A 284      30.407  51.507 -12.767  1.00 28.08           N
ATOM   3319  CA  ILE A 284      30.161  50.326 -11.953  1.00 25.78           C
ATOM   3320  C   ILE A 284      30.846  49.085 -12.542  1.00 24.47           C
ATOM   3321  O   ILE A 284      31.250  48.192 -11.808  1.00 22.20           O
ATOM   3322  CB  ILE A 284      28.643  50.165 -11.752  1.00 24.16           C
ATOM   3323  CG1 ILE A 284      28.407  49.018 -10.747  1.00 21.13           C
ATOM   3324  CG2 ILE A 284      27.897  49.970 -13.094  1.00 28.72           C
ATOM   3325  CD1 ILE A 284      26.963  48.859 -10.285  1.00 25.42           C
ATOM   3326  H   ILE A 284      29.608  51.996 -13.145  1.00 33.73           H
ATOM   3327  HA  ILE A 284      30.608  50.510 -10.973  1.00 30.96           H
ATOM   3328  HB  ILE A 284      28.275  51.088 -11.299  1.00 29.02           H
ATOM   3329 HG12 ILE A 284      28.723  48.071 -11.184  1.00 25.39           H
ATOM   3330 HG13 ILE A 284      29.019  49.203  -9.862  1.00 25.39           H
ATOM   3331 HG21 ILE A 284      26.835  49.850 -12.912  1.00 34.50           H
ATOM   3332 HG22 ILE A 284      28.028  50.843 -13.733  1.00 34.50           H
ATOM   3333 HG23 ILE A 284      28.261  49.093 -13.618  1.00 34.50           H
ATOM   3334 HD11 ILE A 284      26.908  48.070  -9.534  1.00 30.54           H
ATOM   3335 HD12 ILE A 284      26.617  49.790  -9.842  1.00 30.54           H
ATOM   3336 HD13 ILE A 284      26.322  48.582 -11.123  1.00 30.54           H
ATOM   3337  N   GLY A 285      31.006  49.040 -13.866  1.00 23.48           N
ATOM   3338  CA  GLY A 285      31.707  47.985 -14.584  1.00 25.20           C
ATOM   3339  C   GLY A 285      33.185  47.884 -14.220  1.00 18.43           C
ATOM   3340  O   GLY A 285      33.778  46.836 -14.450  1.00 24.71           O
ATOM   3341  H   GLY A 285      30.659  49.815 -14.414  1.00 28.20           H
ATOM   3342  HA2 GLY A 285      31.229  47.036 -14.345  1.00 30.28           H
ATOM   3343  HA3 GLY A 285      31.625  48.171 -15.653  1.00 30.28           H
ATOM   3344  N   ASP A 286      33.768  48.938 -13.634  1.00 22.37           N
ATOM   3345  CA  ASP A 286      35.134  48.971 -13.110  1.00 26.20           C
ATOM   3346  C   ASP A 286      35.179  48.889 -11.582  1.00 22.56           C
ATOM   3347  O   ASP A 286      36.159  49.294 -10.975  1.00 24.51           O
ATOM   3348  CB  ASP A 286      35.863  50.216 -13.625  1.00 26.67           C
ATOM   3349  CG  ASP A 286      35.909  50.217 -15.150  1.00 34.43           C
ATOM   3350  OD1 ASP A 286      36.202  49.141 -15.713  1.00 30.20           O
ATOM   3351  OD2 ASP A 286      35.661  51.299 -15.721  1.00 36.76           O1-
ATOM   3352  H   ASP A 286      33.217  49.774 -13.494  1.00 26.87           H
ATOM   3353  HA  ASP A 286      35.675  48.100 -13.480  1.00 31.48           H
ATOM   3354  HB2 ASP A 286      35.407  51.131 -13.243  1.00 32.03           H
ATOM   3355  HB3 ASP A 286      36.896  50.166 -13.278  1.00 32.03           H
ATOM   3356  N   THR A 287      34.149  48.313 -10.958  1.00 26.00           N
ATOM   3357  CA  THR A 287      34.107  48.057  -9.524  1.00 22.19           C
ATOM   3358  C   THR A 287      33.841  46.569  -9.291  1.00 20.37           C
ATOM   3359  O   THR A 287      33.492  45.828 -10.212  1.00 20.81           O
ATOM   3360  CB  THR A 287      33.027  48.918  -8.850  1.00 22.93           C
ATOM   3361  OG1 THR A 287      31.744  48.432  -9.162  1.00 21.38           O
ATOM   3362  CG2 THR A 287      33.115  50.404  -9.213  1.00 22.59           C
ATOM   3363  H   THR A 287      33.367  47.990 -11.511  1.00 31.23           H
ATOM   3364  HA  THR A 287      35.064  48.303  -9.065  1.00 26.66           H
ATOM   3365  HB  THR A 287      33.144  48.835  -7.774  1.00 27.55           H
ATOM   3366  HG1 THR A 287      31.663  48.372 -10.121  1.00 25.69           H
ATOM   3367 HG21 THR A 287      32.330  50.947  -8.685  1.00 27.14           H
ATOM   3368 HG22 THR A 287      34.093  50.799  -8.932  1.00 27.14           H
ATOM   3369 HG23 THR A 287      32.958  50.544 -10.280  1.00 27.14           H
ATOM   3370  N   LEU A 288      33.964  46.135  -8.033  1.00 21.91           N
ATOM   3371  CA  LEU A 288      33.686  44.759  -7.633  1.00 22.17           C
ATOM   3372  C   LEU A 288      32.258  44.348  -7.934  1.00 16.77           C
ATOM   3373  O   LEU A 288      32.008  43.152  -8.043  1.00 23.15           O
ATOM   3374  CB  LEU A 288      33.954  44.565  -6.138  1.00 15.76           C
ATOM   3375  CG  LEU A 288      35.452  44.658  -5.762  1.00 17.68           C
ATOM   3376  CD1 LEU A 288      35.551  44.762  -4.237  1.00 22.41           C
ATOM   3377  CD2 LEU A 288      36.259  43.445  -6.251  1.00 20.64           C
ATOM   3378  H   LEU A 288      34.227  46.788  -7.310  1.00 26.32           H
ATOM   3379  HA  LEU A 288      34.343  44.097  -8.198  1.00 26.64           H
ATOM   3380  HB2 LEU A 288      33.401  45.337  -5.600  1.00 18.94           H
ATOM   3381  HB3 LEU A 288      33.568  43.594  -5.824  1.00 18.94           H
ATOM   3382  HG  LEU A 288      35.886  45.554  -6.199  1.00 21.25           H
ATOM   3383 HD11 LEU A 288      36.599  44.779  -3.933  1.00 26.92           H
ATOM   3384 HD12 LEU A 288      35.071  45.680  -3.895  1.00 26.92           H
ATOM   3385 HD13 LEU A 288      35.057  43.907  -3.778  1.00 26.92           H
ATOM   3386 HD21 LEU A 288      37.298  43.557  -5.943  1.00 24.79           H
ATOM   3387 HD22 LEU A 288      35.851  42.529  -5.821  1.00 24.79           H
ATOM   3388 HD23 LEU A 288      36.232  43.371  -7.336  1.00 24.79           H
ATOM   3389  N   PHE A 289      31.325  45.306  -8.024  1.00 19.31           N
ATOM   3390  CA  PHE A 289      29.926  44.990  -8.285  1.00 19.57           C
ATOM   3391  C   PHE A 289      29.763  44.212  -9.579  1.00 20.22           C
ATOM   3392  O   PHE A 289      28.890  43.350  -9.654  1.00 22.03           O
ATOM   3393  CB  PHE A 289      29.057  46.254  -8.254  1.00 24.75           C
ATOM   3394  CG  PHE A 289      29.013  46.884  -6.871  1.00 18.99           C
ATOM   3395  CD1 PHE A 289      28.415  46.187  -5.806  1.00 23.17           C
ATOM   3396  CD2 PHE A 289      29.606  48.135  -6.624  1.00 20.08           C
ATOM   3397  CE1 PHE A 289      28.414  46.732  -4.512  1.00 20.16           C
ATOM   3398  CE2 PHE A 289      29.626  48.674  -5.329  1.00 21.99           C
ATOM   3399  CZ  PHE A 289      29.031  47.971  -4.268  1.00 21.21           C
ATOM   3400  H   PHE A 289      31.592  46.275  -7.919  1.00 23.20           H
ATOM   3401  HA  PHE A 289      29.587  44.338  -7.480  1.00 23.51           H
ATOM   3402  HB2 PHE A 289      29.432  46.967  -8.985  1.00 29.73           H
ATOM   3403  HB3 PHE A 289      28.039  45.980  -8.535  1.00 29.73           H
ATOM   3404  HD1 PHE A 289      27.967  45.223  -5.980  1.00 27.83           H
ATOM   3405  HD2 PHE A 289      30.043  48.697  -7.431  1.00 24.12           H
ATOM   3406  HE1 PHE A 289      27.968  46.183  -3.697  1.00 24.22           H
ATOM   3407  HE2 PHE A 289      30.096  49.629  -5.150  1.00 26.42           H
ATOM   3408  HZ  PHE A 289      29.062  48.372  -3.268  1.00 25.49           H
ATOM   3409  N   THR A 290      30.627  44.484 -10.568  1.00 22.85           N
ATOM   3410  CA  THR A 290      30.583  43.793 -11.840  1.00 21.50           C
ATOM   3411  C   THR A 290      30.727  42.267 -11.735  1.00 25.22           C
ATOM   3412  O   THR A 290      30.166  41.553 -12.565  1.00 23.98           O
ATOM   3413  CB  THR A 290      31.597  44.399 -12.827  1.00 25.22           C
ATOM   3414  OG1 THR A 290      31.132  44.080 -14.111  1.00 30.15           O
ATOM   3415  CG2 THR A 290      33.037  43.865 -12.711  1.00 25.28           C
ATOM   3416  H   THR A 290      31.341  45.187 -10.428  1.00 27.45           H
ATOM   3417  HA  THR A 290      29.592  43.977 -12.252  1.00 25.83           H
ATOM   3418  HB  THR A 290      31.626  45.480 -12.706  1.00 30.29           H
ATOM   3419  HG1 THR A 290      30.227  44.413 -14.203  1.00 36.21           H
ATOM   3420 HG21 THR A 290      33.694  44.409 -13.393  1.00 30.36           H
ATOM   3421 HG22 THR A 290      33.413  43.949 -11.694  1.00 30.36           H
ATOM   3422 HG23 THR A 290      33.067  42.818 -13.005  1.00 30.36           H
ATOM   3423  N   LEU A 291      31.492  41.773 -10.745  1.00 24.92           N
ATOM   3424  CA  LEU A 291      31.729  40.341 -10.542  1.00 25.19           C
ATOM   3425  C   LEU A 291      30.427  39.600 -10.211  1.00 24.67           C
ATOM   3426  O   LEU A 291      30.315  38.411 -10.493  1.00 23.54           O
ATOM   3427  CB  LEU A 291      32.768  40.113  -9.425  1.00 25.49           C
ATOM   3428  CG  LEU A 291      34.123  40.821  -9.634  1.00 26.17           C
ATOM   3429  CD1 LEU A 291      35.094  40.433  -8.501  1.00 24.67           C
ATOM   3430  CD2 LEU A 291      34.754  40.460 -10.984  1.00 26.68           C
ATOM   3431  H   LEU A 291      31.913  42.414 -10.086  1.00 29.93           H
ATOM   3432  HA  LEU A 291      32.117  39.925 -11.471  1.00 30.26           H
ATOM   3433  HB2 LEU A 291      32.343  40.437  -8.474  1.00 30.61           H
ATOM   3434  HB3 LEU A 291      32.947  39.039  -9.351  1.00 30.61           H
ATOM   3435  HG  LEU A 291      33.969  41.900  -9.602  1.00 31.43           H
ATOM   3436 HD11 LEU A 291      36.022  40.998  -8.591  1.00 29.63           H
ATOM   3437 HD12 LEU A 291      34.644  40.660  -7.534  1.00 29.63           H
ATOM   3438 HD13 LEU A 291      35.318  39.367  -8.551  1.00 29.63           H
ATOM   3439 HD21 LEU A 291      35.770  40.852 -11.040  1.00 32.05           H
ATOM   3440 HD22 LEU A 291      34.768  39.378 -11.081  1.00 32.05           H
ATOM   3441 HD23 LEU A 291      34.174  40.889 -11.799  1.00 32.05           H
ATOM   3442  N   PHE A 292      29.467  40.292  -9.584  1.00 24.11           N
ATOM   3443  CA  PHE A 292      28.248  39.711  -9.031  1.00 22.89           C
ATOM   3444  C   PHE A 292      27.052  39.766  -9.980  1.00 25.21           C
ATOM   3445  O   PHE A 292      25.948  39.382  -9.605  1.00 23.06           O
ATOM   3446  CB  PHE A 292      27.992  40.348  -7.667  1.00 24.16           C
ATOM   3447  CG  PHE A 292      29.170  40.100  -6.749  1.00 21.90           C
ATOM   3448  CD1 PHE A 292      29.477  38.787  -6.356  1.00 18.14           C
ATOM   3449  CD2 PHE A 292      30.012  41.163  -6.366  1.00 22.44           C
ATOM   3450  CE1 PHE A 292      30.636  38.543  -5.606  1.00 18.10           C
ATOM   3451  CE2 PHE A 292      31.157  40.917  -5.594  1.00 25.85           C
ATOM   3452  CZ  PHE A 292      31.468  39.605  -5.218  1.00 20.71           C
ATOM   3453  H   PHE A 292      29.624  41.272  -9.399  1.00 28.97           H
ATOM   3454  HA  PHE A 292      28.429  38.652  -8.853  1.00 27.50           H
ATOM   3455  HB2 PHE A 292      27.817  41.418  -7.786  1.00 29.02           H
ATOM   3456  HB3 PHE A 292      27.105  39.895  -7.220  1.00 29.02           H
ATOM   3457  HD1 PHE A 292      28.845  37.962  -6.647  1.00 21.80           H
ATOM   3458  HD2 PHE A 292      29.793  42.171  -6.684  1.00 26.96           H
ATOM   3459  HE1 PHE A 292      30.880  37.533  -5.313  1.00 21.75           H
ATOM   3460  HE2 PHE A 292      31.807  41.732  -5.308  1.00 31.05           H
ATOM   3461  HZ  PHE A 292      32.355  39.411  -4.631  1.00 24.89           H
ATOM   3462  N   ARG A 293      27.278  40.157 -11.244  1.00 24.56           N
ATOM   3463  CA  ARG A 293      26.351  39.888 -12.346  1.00 26.53           C
ATOM   3464  C   ARG A 293      26.401  38.399 -12.768  1.00 33.44           C
ATOM   3465  O   ARG A 293      25.831  38.006 -13.783  1.00 42.54           O
ATOM   3466  CB  ARG A 293      26.586  40.926 -13.464  1.00 30.37           C
ATOM   3467  CG  ARG A 293      25.715  40.724 -14.714  1.00 42.75           C
ATOM   3468  CD  ARG A 293      25.712  41.954 -15.626  1.00 50.56           C
ATOM   3469  NE  ARG A 293      25.214  41.622 -16.971  1.00 51.69           N
ATOM   3470  CZ  ARG A 293      25.920  41.060 -17.959  1.00 39.48           C
ATOM   3471  NH1 ARG A 293      27.205  40.738 -17.812  1.00 37.28           N
ATOM   3472  NH2 ARG A 293      25.321  40.820 -19.121  1.00 48.49           N1+
ATOM   3473  H   ARG A 293      28.201  40.490 -11.486  1.00 29.50           H
ATOM   3474  HA  ARG A 293      25.336  40.061 -11.986  1.00 31.86           H
ATOM   3475  HB2 ARG A 293      26.421  41.929 -13.067  1.00 36.48           H
ATOM   3476  HB3 ARG A 293      27.630  40.852 -13.772  1.00 36.48           H
ATOM   3477  HG2 ARG A 293      26.081  39.872 -15.285  1.00 51.33           H
ATOM   3478  HG3 ARG A 293      24.687  40.535 -14.402  1.00 51.33           H
ATOM   3479  HD2 ARG A 293      25.058  42.711 -15.190  1.00 60.70           H
ATOM   3480  HD3 ARG A 293      26.719  42.362 -15.700  1.00 60.70           H
ATOM   3481  HE  ARG A 293      24.239  41.818 -17.147  1.00 62.06           H
ATOM   3482 HH11 ARG A 293      27.670  40.924 -16.934  1.00 44.76           H
ATOM   3483 HH12 ARG A 293      27.715  40.320 -18.574  1.00 44.76           H
ATOM   3484 HH21 ARG A 293      24.350  41.069 -19.241  1.00 58.22           H
ATOM   3485 HH22 ARG A 293      25.838  40.404 -19.879  1.00 58.22           H
ATOM   3486  N   ALA A 294      27.051  37.550 -11.966  1.00 29.96           N
ATOM   3487  CA  ALA A 294      27.207  36.131 -12.208  1.00 23.24           C
ATOM   3488  C   ALA A 294      25.832  35.465 -12.303  1.00 26.18           C
ATOM   3489  O   ALA A 294      24.976  35.720 -11.451  1.00 25.57           O
ATOM   3490  CB  ALA A 294      28.022  35.544 -11.053  1.00 25.28           C
ATOM   3491  H   ALA A 294      27.465  37.913 -11.123  1.00 35.98           H
ATOM   3492  HA  ALA A 294      27.775  36.006 -13.128  1.00 27.92           H
ATOM   3493  HB1 ALA A 294      28.193  34.485 -11.236  1.00 30.36           H
ATOM   3494  HB2 ALA A 294      28.982  36.052 -10.974  1.00 30.36           H
ATOM   3495  HB3 ALA A 294      27.480  35.666 -10.116  1.00 30.36           H
ATOM   3496  N   PRO A 295      25.605  34.595 -13.305  1.00 28.51           N
ATOM   3497  CA  PRO A 295      24.277  34.054 -13.584  1.00 27.03           C
ATOM   3498  C   PRO A 295      23.748  33.122 -12.488  1.00 22.55           C
ATOM   3499  O   PRO A 295      22.537  33.002 -12.329  1.00 22.86           O
ATOM   3500  CB  PRO A 295      24.445  33.283 -14.907  1.00 27.27           C
ATOM   3501  CG  PRO A 295      25.933  32.944 -14.957  1.00 26.62           C
ATOM   3502  CD  PRO A 295      26.552  34.189 -14.328  1.00 24.96           C
ATOM   3503  HA  PRO A 295      23.572  34.863 -13.780  1.00 32.47           H
ATOM   3504  HB2 PRO A 295      23.810  32.401 -15.007  1.00 32.76           H
ATOM   3505  HB3 PRO A 295      24.228  33.989 -15.711  1.00 32.76           H
ATOM   3506  HG2 PRO A 295      26.140  32.042 -14.380  1.00 31.98           H
ATOM   3507  HG3 PRO A 295      26.291  32.839 -15.981  1.00 31.98           H
ATOM   3508  HD2 PRO A 295      27.510  33.913 -13.896  1.00 29.98           H
ATOM   3509  HD3 PRO A 295      26.647  34.982 -15.072  1.00 29.98           H
ATOM   3510  N   GLU A 296      24.633  32.514 -11.686  1.00 24.02           N
ATOM   3511  CA  GLU A 296      24.241  31.740 -10.507  1.00 23.41           C
ATOM   3512  C   GLU A 296      23.411  32.570  -9.516  1.00 20.92           C
ATOM   3513  O   GLU A 296      22.628  31.996  -8.763  1.00 22.14           O
ATOM   3514  CB  GLU A 296      25.472  31.205  -9.757  1.00 30.01           C
ATOM   3515  CG  GLU A 296      26.375  30.270 -10.574  1.00 29.80           C
ATOM   3516  CD  GLU A 296      27.554  30.966 -11.238  1.00 24.04           C
ATOM   3517  OE1 GLU A 296      27.401  32.093 -11.739  1.00 23.70           O
ATOM   3518  OE2 GLU A 296      28.646  30.368 -11.226  1.00 34.46           O1-
ATOM   3519  H   GLU A 296      25.622  32.631 -11.861  1.00 28.85           H
ATOM   3520  HA  GLU A 296      23.644  30.890 -10.840  1.00 28.13           H
ATOM   3521  HB2 GLU A 296      26.052  32.051  -9.389  1.00 36.04           H
ATOM   3522  HB3 GLU A 296      25.121  30.647  -8.895  1.00 36.04           H
ATOM   3523  HG2 GLU A 296      26.733  29.455  -9.950  1.00 35.79           H
ATOM   3524  HG3 GLU A 296      25.768  29.826 -11.363  1.00 35.79           H
ATOM   3525  N   LEU A 297      23.630  33.892  -9.477  1.00 21.13           N
ATOM   3526  CA  LEU A 297      23.007  34.803  -8.523  1.00 25.30           C
ATOM   3527  C   LEU A 297      21.690  35.379  -9.026  1.00 27.02           C
ATOM   3528  O   LEU A 297      21.049  36.128  -8.291  1.00 22.02           O
ATOM   3529  CB  LEU A 297      23.962  35.955  -8.210  1.00 20.35           C
ATOM   3530  CG  LEU A 297      25.374  35.522  -7.764  1.00 19.91           C
ATOM   3531  CD1 LEU A 297      26.171  36.780  -7.426  1.00 18.34           C
ATOM   3532  CD2 LEU A 297      25.342  34.575  -6.552  1.00 20.51           C
ATOM   3533  H   LEU A 297      24.290  34.294 -10.132  1.00 25.39           H
ATOM   3534  HA  LEU A 297      22.796  34.265  -7.600  1.00 30.39           H
ATOM   3535  HB2 LEU A 297      24.046  36.600  -9.085  1.00 24.45           H
ATOM   3536  HB3 LEU A 297      23.521  36.544  -7.406  1.00 24.45           H
ATOM   3537  HG  LEU A 297      25.869  35.024  -8.598  1.00 23.92           H
ATOM   3538 HD11 LEU A 297      27.104  36.505  -6.937  1.00 22.04           H
ATOM   3539 HD12 LEU A 297      26.402  37.311  -8.345  1.00 22.04           H
ATOM   3540 HD13 LEU A 297      25.604  37.427  -6.757  1.00 22.04           H
ATOM   3541 HD21 LEU A 297      26.358  34.299  -6.269  1.00 24.65           H
ATOM   3542 HD22 LEU A 297      24.865  35.070  -5.707  1.00 24.65           H
ATOM   3543 HD23 LEU A 297      24.803  33.662  -6.804  1.00 24.65           H
ATOM   3544  N   LEU A 298      21.316  35.093 -10.274  1.00 19.46           N
ATOM   3545  CA  LEU A 298      20.186  35.727 -10.935  1.00 21.13           C
ATOM   3546  C   LEU A 298      19.008  34.770 -11.046  1.00 19.71           C
ATOM   3547  O   LEU A 298      19.159  33.570 -11.281  1.00 22.61           O
ATOM   3548  CB  LEU A 298      20.607  36.265 -12.314  1.00 22.18           C
ATOM   3549  CG  LEU A 298      21.865  37.151 -12.321  1.00 23.84           C
ATOM   3550  CD1 LEU A 298      22.158  37.620 -13.747  1.00 28.58           C
ATOM   3551  CD2 LEU A 298      21.777  38.376 -11.401  1.00 24.81           C
ATOM   3552  H   LEU A 298      21.860  34.430 -10.808  1.00 23.38           H
ATOM   3553  HA  LEU A 298      19.857  36.584 -10.355  1.00 25.38           H
ATOM   3554  HB2 LEU A 298      20.785  35.412 -12.970  1.00 26.65           H
ATOM   3555  HB3 LEU A 298      19.773  36.842 -12.720  1.00 26.65           H
ATOM   3556  HG  LEU A 298      22.708  36.549 -11.994  1.00 28.64           H
ATOM   3557 HD11 LEU A 298      23.093  38.178 -13.765  1.00 34.33           H
ATOM   3558 HD12 LEU A 298      22.248  36.754 -14.404  1.00 34.33           H
ATOM   3559 HD13 LEU A 298      21.349  38.258 -14.105  1.00 34.33           H
ATOM   3560 HD21 LEU A 298      22.698  38.956 -11.460  1.00 29.80           H
ATOM   3561 HD22 LEU A 298      20.934  39.005 -11.688  1.00 29.80           H
ATOM   3562 HD23 LEU A 298      21.654  38.049 -10.371  1.00 29.80           H
ATOM   3563  N   ALA A 299      17.811  35.338 -10.907  1.00 22.60           N
ATOM   3564  CA  ALA A 299      16.549  34.665 -11.147  1.00 22.50           C
ATOM   3565  C   ALA A 299      16.352  34.464 -12.660  1.00 22.88           C
ATOM   3566  O   ALA A 299      17.075  35.075 -13.453  1.00 23.78           O
ATOM   3567  CB  ALA A 299      15.452  35.536 -10.535  1.00 26.94           C
ATOM   3568  H   ALA A 299      17.765  36.333 -10.740  1.00 27.16           H
ATOM   3569  HA  ALA A 299      16.558  33.699 -10.651  1.00 27.04           H
ATOM   3570  HB1 ALA A 299      14.479  35.063 -10.661  1.00 32.36           H
ATOM   3571  HB2 ALA A 299      15.640  35.666  -9.468  1.00 32.36           H
ATOM   3572  HB3 ALA A 299      15.455  36.515 -11.017  1.00 32.36           H
ATOM   3573  N   PRO A 300      15.400  33.618 -13.087  1.00 27.27           N
ATOM   3574  CA  PRO A 300      15.121  33.396 -14.512  1.00 25.70           C
ATOM   3575  C   PRO A 300      14.827  34.664 -15.331  1.00 27.46           C
ATOM   3576  O   PRO A 300      15.091  34.676 -16.535  1.00 27.55           O
ATOM   3577  CB  PRO A 300      13.904  32.457 -14.502  1.00 29.69           C
ATOM   3578  CG  PRO A 300      14.104  31.646 -13.223  1.00 30.73           C
ATOM   3579  CD  PRO A 300      14.629  32.699 -12.256  1.00 25.12           C
ATOM   3580  HA  PRO A 300      15.954  32.844 -14.951  1.00 30.87           H
ATOM   3581  HB2 PRO A 300      13.006  33.066 -14.381  1.00 35.66           H
ATOM   3582  HB3 PRO A 300      13.815  31.830 -15.389  1.00 35.66           H
ATOM   3583  HG2 PRO A 300      13.161  31.249 -12.845  1.00 36.91           H
ATOM   3584  HG3 PRO A 300      14.827  30.846 -13.389  1.00 36.91           H
ATOM   3585  HD2 PRO A 300      13.795  33.221 -11.790  1.00 30.18           H
ATOM   3586  HD3 PRO A 300      15.250  32.191 -11.517  1.00 30.18           H
ATOM   3587  N   ASN A 301      14.306  35.730 -14.700  1.00 22.81           N
ATOM   3588  CA  ASN A 301      14.059  37.023 -15.340  1.00 26.34           C
ATOM   3589  C   ASN A 301      15.269  37.972 -15.315  1.00 24.63           C
ATOM   3590  O   ASN A 301      15.138  39.115 -15.745  1.00 26.48           O
ATOM   3591  CB  ASN A 301      12.816  37.708 -14.737  1.00 30.70           C
ATOM   3592  CG  ASN A 301      13.000  38.195 -13.301  1.00 37.71           C
ATOM   3593  OD1 ASN A 301      14.056  38.040 -12.699  1.00 30.11           O
ATOM   3594  ND2 ASN A 301      11.960  38.799 -12.734  1.00 32.24           N
ATOM   3595  H   ASN A 301      14.107  35.655 -13.713  1.00 27.40           H
ATOM   3596  HA  ASN A 301      13.820  36.838 -16.388  1.00 31.64           H
ATOM   3597  HB2 ASN A 301      12.545  38.561 -15.358  1.00 36.87           H
ATOM   3598  HB3 ASN A 301      11.979  37.012 -14.760  1.00 36.87           H
ATOM   3599 HD21 ASN A 301      12.078  39.198 -11.813  1.00 38.72           H
ATOM   3600 HD22 ASN A 301      11.112  38.947 -13.251  1.00 38.72           H
ATOM   3601  N   GLY A 302      16.419  37.526 -14.787  1.00 21.92           N
ATOM   3602  CA  GLY A 302      17.658  38.280 -14.742  1.00 24.10           C
ATOM   3603  C   GLY A 302      17.842  39.165 -13.506  1.00 28.29           C
ATOM   3604  O   GLY A 302      18.929  39.723 -13.359  1.00 26.23           O
ATOM   3605  H   GLY A 302      16.453  36.576 -14.446  1.00 26.33           H
ATOM   3606  HA2 GLY A 302      18.480  37.564 -14.764  1.00 28.96           H
ATOM   3607  HA3 GLY A 302      17.713  38.919 -15.625  1.00 28.96           H
ATOM   3608  N   ASP A 303      16.822  39.315 -12.644  1.00 26.73           N
ATOM   3609  CA  ASP A 303      16.939  40.045 -11.385  1.00 28.47           C
ATOM   3610  C   ASP A 303      17.909  39.324 -10.449  1.00 22.69           C
ATOM   3611  O   ASP A 303      17.884  38.105 -10.334  1.00 22.51           O
ATOM   3612  CB  ASP A 303      15.595  40.122 -10.648  1.00 28.48           C
ATOM   3613  CG  ASP A 303      14.462  40.909 -11.305  1.00 39.51           C
ATOM   3614  OD1 ASP A 303      14.746  41.698 -12.230  1.00 37.14           O
ATOM   3615  OD2 ASP A 303      13.318  40.736 -10.820  1.00 38.63           O1-
ATOM   3616  H   ASP A 303      15.943  38.851 -12.826  1.00 32.11           H
ATOM   3617  HA  ASP A 303      17.286  41.061 -11.577  1.00 34.19           H
ATOM   3618  HB2 ASP A 303      15.235  39.124 -10.400  1.00 34.21           H
ATOM   3619  HB3 ASP A 303      15.767  40.584  -9.676  1.00 34.21           H
ATOM   3620  N   LEU A 304      18.720  40.085  -9.724  1.00 21.88           N
ATOM   3621  CA  LEU A 304      19.526  39.554  -8.635  1.00 25.06           C
ATOM   3622  C   LEU A 304      18.578  39.123  -7.499  1.00 24.29           C
ATOM   3623  O   LEU A 304      17.717  39.907  -7.103  1.00 22.24           O
ATOM   3624  CB  LEU A 304      20.470  40.694  -8.230  1.00 32.01           C
ATOM   3625  CG  LEU A 304      21.602  40.344  -7.273  1.00 28.97           C
ATOM   3626  CD1 LEU A 304      22.589  39.338  -7.859  1.00 28.38           C
ATOM   3627  CD2 LEU A 304      22.362  41.641  -6.957  1.00 31.16           C
ATOM   3628  H   LEU A 304      18.691  41.089  -9.834  1.00 26.29           H
ATOM   3629  HA  LEU A 304      20.099  38.699  -8.983  1.00 30.10           H
ATOM   3630  HB2 LEU A 304      20.912  41.114  -9.137  1.00 38.44           H
ATOM   3631  HB3 LEU A 304      19.862  41.475  -7.768  1.00 38.44           H
ATOM   3632  HG  LEU A 304      21.178  39.936  -6.355  1.00 34.80           H
ATOM   3633 HD11 LEU A 304      23.413  39.185  -7.164  1.00 34.08           H
ATOM   3634 HD12 LEU A 304      22.093  38.387  -8.016  1.00 34.08           H
ATOM   3635 HD13 LEU A 304      22.981  39.704  -8.809  1.00 34.08           H
ATOM   3636 HD21 LEU A 304      23.144  41.434  -6.227  1.00 37.42           H
ATOM   3637 HD22 LEU A 304      22.810  42.053  -7.863  1.00 37.42           H
ATOM   3638 HD23 LEU A 304      21.676  42.371  -6.536  1.00 37.42           H
ATOM   3639  N   TYR A 305      18.725  37.903  -6.962  1.00 20.04           N
ATOM   3640  CA  TYR A 305      17.976  37.517  -5.771  1.00 20.25           C
ATOM   3641  C   TYR A 305      18.298  38.498  -4.638  1.00 21.35           C
ATOM   3642  O   TYR A 305      19.425  38.985  -4.527  1.00 21.71           O
ATOM   3643  CB  TYR A 305      18.243  36.064  -5.367  1.00 21.79           C
ATOM   3644  CG  TYR A 305      17.659  35.045  -6.316  1.00 25.60           C
ATOM   3645  CD1 TYR A 305      16.270  34.809  -6.289  1.00 26.98           C
ATOM   3646  CD2 TYR A 305      18.479  34.312  -7.186  1.00 26.82           C
ATOM   3647  CE1 TYR A 305      15.704  33.821  -7.112  1.00 28.85           C
ATOM   3648  CE2 TYR A 305      17.919  33.344  -8.035  1.00 24.09           C
ATOM   3649  CZ  TYR A 305      16.534  33.090  -7.993  1.00 27.36           C
ATOM   3650  OH  TYR A 305      16.000  32.124  -8.789  1.00 35.28           O
ATOM   3651  H   TYR A 305      19.410  37.261  -7.337  1.00 24.08           H
ATOM   3652  HA  TYR A 305      16.910  37.599  -5.993  1.00 24.33           H
ATOM   3653  HB2 TYR A 305      19.309  35.900  -5.254  1.00 26.17           H
ATOM   3654  HB3 TYR A 305      17.785  35.892  -4.395  1.00 26.17           H
ATOM   3655  HD1 TYR A 305      15.632  35.368  -5.619  1.00 32.41           H
ATOM   3656  HD2 TYR A 305      19.539  34.476  -7.188  1.00 32.21           H
ATOM   3657  HE1 TYR A 305      14.641  33.618  -7.067  1.00 34.65           H
ATOM   3658  HE2 TYR A 305      18.558  32.778  -8.689  1.00 28.93           H
ATOM   3659  HH  TYR A 305      16.669  31.658  -9.295  1.00 42.37           H
ATOM   3660  N   ASN A 306      17.284  38.823  -3.834  1.00 21.97           N
ATOM   3661  CA  ASN A 306      17.395  39.775  -2.732  1.00 21.11           C
ATOM   3662  C   ASN A 306      18.486  39.414  -1.739  1.00 19.99           C
ATOM   3663  O   ASN A 306      19.122  40.315  -1.202  1.00 17.73           O
ATOM   3664  CB  ASN A 306      16.052  39.895  -2.000  1.00 20.87           C
ATOM   3665  CG  ASN A 306      15.044  40.574  -2.900  1.00 24.95           C
ATOM   3666  OD1 ASN A 306      15.134  41.777  -3.109  1.00 28.84           O
ATOM   3667  ND2 ASN A 306      14.094  39.819  -3.440  1.00 24.93           N
ATOM   3668  H   ASN A 306      16.394  38.364  -3.968  1.00 26.39           H
ATOM   3669  HA  ASN A 306      17.643  40.744  -3.164  1.00 25.37           H
ATOM   3670  HB2 ASN A 306      15.702  38.917  -1.672  1.00 25.08           H
ATOM   3671  HB3 ASN A 306      16.225  40.541  -1.138  1.00 25.08           H
ATOM   3672 HD21 ASN A 306      13.398  40.239  -4.034  1.00 29.95           H
ATOM   3673 HD22 ASN A 306      14.108  38.818  -3.294  1.00 29.95           H
ATOM   3674  N   VAL A 307      18.660  38.118  -1.445  1.00 21.16           N
ATOM   3675  CA  VAL A 307      19.667  37.634  -0.524  1.00 21.92           C
ATOM   3676  C   VAL A 307      21.078  38.055  -0.981  1.00 22.64           C
ATOM   3677  O   VAL A 307      21.899  38.439  -0.150  1.00 18.83           O
ATOM   3678  CB  VAL A 307      19.476  36.116  -0.322  1.00 21.21           C
ATOM   3679  CG1 VAL A 307      19.752  35.280  -1.580  1.00 20.72           C
ATOM   3680  CG2 VAL A 307      20.338  35.609   0.836  1.00 25.38           C
ATOM   3681  H   VAL A 307      18.028  37.432  -1.841  1.00 25.42           H
ATOM   3682  HA  VAL A 307      19.481  38.116   0.438  1.00 26.34           H
ATOM   3683  HB  VAL A 307      18.438  35.957  -0.035  1.00 25.48           H
ATOM   3684 HG11 VAL A 307      19.498  34.243  -1.379  1.00 24.90           H
ATOM   3685 HG12 VAL A 307      19.134  35.629  -2.406  1.00 24.90           H
ATOM   3686 HG13 VAL A 307      20.801  35.346  -1.866  1.00 24.90           H
ATOM   3687 HG21 VAL A 307      20.181  34.538   0.976  1.00 30.48           H
ATOM   3688 HG22 VAL A 307      21.386  35.791   0.619  1.00 30.48           H
ATOM   3689 HG23 VAL A 307      20.055  36.131   1.751  1.00 30.48           H
ATOM   3690  N   PHE A 308      21.358  38.044  -2.295  1.00 18.61           N
ATOM   3691  CA  PHE A 308      22.626  38.500  -2.841  1.00 18.20           C
ATOM   3692  C   PHE A 308      22.707  40.019  -2.905  1.00 21.19           C
ATOM   3693  O   PHE A 308      23.771  40.568  -2.640  1.00 21.54           O
ATOM   3694  CB  PHE A 308      22.856  37.851  -4.207  1.00 16.60           C
ATOM   3695  CG  PHE A 308      22.841  36.336  -4.141  1.00 18.68           C
ATOM   3696  CD1 PHE A 308      23.622  35.638  -3.196  1.00 19.89           C
ATOM   3697  CD2 PHE A 308      22.044  35.617  -5.041  1.00 22.16           C
ATOM   3698  CE1 PHE A 308      23.560  34.241  -3.128  1.00 18.27           C
ATOM   3699  CE2 PHE A 308      21.953  34.221  -4.948  1.00 20.44           C
ATOM   3700  CZ  PHE A 308      22.701  33.532  -3.985  1.00 19.45           C
ATOM   3701  H   PHE A 308      20.647  37.749  -2.949  1.00 22.36           H
ATOM   3702  HA  PHE A 308      23.416  38.166  -2.172  1.00 21.87           H
ATOM   3703  HB2 PHE A 308      22.086  38.192  -4.898  1.00 19.95           H
ATOM   3704  HB3 PHE A 308      23.823  38.172  -4.593  1.00 19.95           H
ATOM   3705  HD1 PHE A 308      24.280  36.169  -2.526  1.00 23.90           H
ATOM   3706  HD2 PHE A 308      21.469  36.144  -5.783  1.00 26.62           H
ATOM   3707  HE1 PHE A 308      24.184  33.713  -2.428  1.00 21.96           H
ATOM   3708  HE2 PHE A 308      21.293  33.683  -5.609  1.00 24.55           H
ATOM   3709  HZ  PHE A 308      22.634  32.457  -3.917  1.00 23.37           H
ATOM   3710  N   ALA A 309      21.599  40.695  -3.239  1.00 19.63           N
ATOM   3711  CA  ALA A 309      21.517  42.148  -3.223  1.00 19.73           C
ATOM   3712  C   ALA A 309      21.839  42.679  -1.823  1.00 20.90           C
ATOM   3713  O   ALA A 309      22.565  43.653  -1.682  1.00 22.01           O
ATOM   3714  CB  ALA A 309      20.112  42.576  -3.684  1.00 20.92           C
ATOM   3715  H   ALA A 309      20.757  40.179  -3.456  1.00 23.58           H
ATOM   3716  HA  ALA A 309      22.253  42.542  -3.923  1.00 23.70           H
ATOM   3717  HB1 ALA A 309      20.056  43.661  -3.731  1.00 25.14           H
ATOM   3718  HB2 ALA A 309      19.905  42.163  -4.670  1.00 25.14           H
ATOM   3719  HB3 ALA A 309      19.363  42.223  -2.979  1.00 25.14           H
ATOM   3720  N   TRP A 310      21.349  42.016  -0.771  1.00 21.43           N
ATOM   3721  CA  TRP A 310      21.668  42.354   0.611  1.00 20.70           C
ATOM   3722  C   TRP A 310      23.155  42.196   0.909  1.00 20.76           C
ATOM   3723  O   TRP A 310      23.718  43.048   1.596  1.00 18.97           O
ATOM   3724  CB  TRP A 310      20.792  41.518   1.551  1.00 21.67           C
ATOM   3725  CG  TRP A 310      19.337  41.849   1.526  1.00 24.75           C
ATOM   3726  CD1 TRP A 310      18.783  42.994   1.056  1.00 28.07           C
ATOM   3727  CD2 TRP A 310      18.213  40.982   1.861  1.00 24.90           C
ATOM   3728  NE1 TRP A 310      17.413  42.911   1.107  1.00 25.94           N
ATOM   3729  CE2 TRP A 310      17.004  41.678   1.551  1.00 23.72           C
ATOM   3730  CE3 TRP A 310      18.097  39.660   2.339  1.00 29.16           C
ATOM   3731  CZ2 TRP A 310      15.742  41.090   1.694  1.00 26.08           C
ATOM   3732  CZ3 TRP A 310      16.835  39.038   2.433  1.00 33.10           C
ATOM   3733  CH2 TRP A 310      15.670  39.748   2.100  1.00 25.66           C
ATOM   3734  H   TRP A 310      20.751  41.218  -0.933  1.00 25.75           H
ATOM   3735  HA  TRP A 310      21.427  43.405   0.770  1.00 24.88           H
ATOM   3736  HB2 TRP A 310      20.919  40.456   1.341  1.00 26.03           H
ATOM   3737  HB3 TRP A 310      21.134  41.678   2.573  1.00 26.03           H
ATOM   3738  HD1 TRP A 310      19.326  43.839   0.662  1.00 33.71           H
ATOM   3739  HE1 TRP A 310      16.804  43.648   0.775  1.00 31.15           H
ATOM   3740  HE3 TRP A 310      18.988  39.104   2.592  1.00 35.02           H
ATOM   3741  HZ2 TRP A 310      14.849  41.651   1.465  1.00 31.33           H
ATOM   3742  HZ3 TRP A 310      16.763  38.011   2.756  1.00 39.76           H
ATOM   3743  HH2 TRP A 310      14.712  39.265   2.170  1.00 30.82           H
ATOM   3744  N   ALA A 311      23.797  41.139   0.394  1.00 18.03           N
ATOM   3745  CA  ALA A 311      25.235  40.958   0.565  1.00 18.13           C
ATOM   3746  C   ALA A 311      26.006  42.095  -0.111  1.00 16.22           C
ATOM   3747  O   ALA A 311      27.007  42.536   0.436  1.00 17.00           O
ATOM   3748  CB  ALA A 311      25.665  39.573   0.070  1.00 20.69           C
ATOM   3749  H   ALA A 311      23.287  40.460  -0.154  1.00 21.67           H
ATOM   3750  HA  ALA A 311      25.452  41.003   1.632  1.00 21.78           H
ATOM   3751  HB1 ALA A 311      26.724  39.424   0.289  1.00 24.86           H
ATOM   3752  HB2 ALA A 311      25.084  38.802   0.578  1.00 24.86           H
ATOM   3753  HB3 ALA A 311      25.508  39.487  -1.005  1.00 24.86           H
ATOM   3754  N   LEU A 312      25.551  42.580  -1.276  1.00 17.89           N
ATOM   3755  CA  LEU A 312      26.121  43.750  -1.926  1.00 15.58           C
ATOM   3756  C   LEU A 312      25.901  45.027  -1.127  1.00 19.46           C
ATOM   3757  O   LEU A 312      26.797  45.858  -1.088  1.00 17.70           O
ATOM   3758  CB  LEU A 312      25.604  43.886  -3.368  1.00 22.04           C
ATOM   3759  CG  LEU A 312      26.024  42.738  -4.303  1.00 20.60           C
ATOM   3760  CD1 LEU A 312      25.612  43.093  -5.748  1.00 22.77           C
ATOM   3761  CD2 LEU A 312      27.520  42.436  -4.258  1.00 22.75           C
ATOM   3762  H   LEU A 312      24.730  42.165  -1.697  1.00 21.50           H
ATOM   3763  HA  LEU A 312      27.201  43.606  -1.960  1.00 18.73           H
ATOM   3764  HB2 LEU A 312      24.516  43.946  -3.361  1.00 26.48           H
ATOM   3765  HB3 LEU A 312      25.986  44.823  -3.774  1.00 26.48           H
ATOM   3766  HG  LEU A 312      25.495  41.834  -4.014  1.00 24.75           H
ATOM   3767 HD11 LEU A 312      25.800  42.245  -6.405  1.00 27.36           H
ATOM   3768 HD12 LEU A 312      24.549  43.326  -5.770  1.00 27.36           H
ATOM   3769 HD13 LEU A 312      26.165  43.959  -6.108  1.00 27.36           H
ATOM   3770 HD21 LEU A 312      27.741  41.672  -5.000  1.00 27.32           H
ATOM   3771 HD22 LEU A 312      28.104  43.332  -4.469  1.00 27.32           H
ATOM   3772 HD23 LEU A 312      27.800  42.030  -3.286  1.00 27.32           H
ATOM   3773  N   ASP A 313      24.744  45.208  -0.480  1.00 20.69           N
ATOM   3774  CA  ASP A 313      24.556  46.296   0.470  1.00 22.96           C
ATOM   3775  C   ASP A 313      25.548  46.212   1.635  1.00 19.55           C
ATOM   3776  O   ASP A 313      26.073  47.241   2.058  1.00 18.78           O
ATOM   3777  CB  ASP A 313      23.121  46.317   1.013  1.00 24.79           C
ATOM   3778  CG  ASP A 313      22.033  46.552  -0.026  1.00 25.29           C
ATOM   3779  OD1 ASP A 313      22.308  47.159  -1.080  1.00 25.63           O
ATOM   3780  OD2 ASP A 313      20.889  46.168   0.282  1.00 25.68           O1-
ATOM   3781  H   ASP A 313      24.005  44.529  -0.582  1.00 24.86           H
ATOM   3782  HA  ASP A 313      24.739  47.232  -0.058  1.00 27.58           H
ATOM   3783  HB2 ASP A 313      22.892  45.430   1.601  1.00 29.77           H
ATOM   3784  HB3 ASP A 313      23.055  47.148   1.715  1.00 29.77           H
ATOM   3785  N   VAL A 314      25.822  45.009   2.164  1.00 20.70           N
ATOM   3786  CA  VAL A 314      26.857  44.833   3.179  1.00 20.62           C
ATOM   3787  C   VAL A 314      28.195  45.246   2.587  1.00 20.31           C
ATOM   3788  O   VAL A 314      28.896  46.029   3.216  1.00 22.27           O
ATOM   3789  CB  VAL A 314      26.874  43.400   3.765  1.00 19.67           C
ATOM   3790  CG1 VAL A 314      28.032  43.210   4.756  1.00 21.11           C
ATOM   3791  CG2 VAL A 314      25.547  43.121   4.490  1.00 17.80           C
ATOM   3792  H   VAL A 314      25.350  44.189   1.812  1.00 24.87           H
ATOM   3793  HA  VAL A 314      26.633  45.517   3.998  1.00 24.77           H
ATOM   3794  HB  VAL A 314      26.992  42.674   2.964  1.00 23.63           H
ATOM   3795 HG11 VAL A 314      27.970  42.217   5.204  1.00 25.36           H
ATOM   3796 HG12 VAL A 314      28.992  43.287   4.245  1.00 25.36           H
ATOM   3797 HG13 VAL A 314      27.982  43.963   5.543  1.00 25.36           H
ATOM   3798 HG21 VAL A 314      25.538  42.085   4.832  1.00 21.39           H
ATOM   3799 HG22 VAL A 314      25.436  43.795   5.340  1.00 21.39           H
ATOM   3800 HG23 VAL A 314      24.699  43.263   3.828  1.00 21.39           H
ATOM   3801  N   LEU A 315      28.556  44.745   1.394  1.00 17.74           N
ATOM   3802  CA  LEU A 315      29.810  45.080   0.735  1.00 19.59           C
ATOM   3803  C   LEU A 315      29.998  46.596   0.678  1.00 21.95           C
ATOM   3804  O   LEU A 315      31.037  47.099   1.099  1.00 20.19           O
ATOM   3805  CB  LEU A 315      29.861  44.472  -0.673  1.00 21.89           C
ATOM   3806  CG  LEU A 315      31.210  44.676  -1.409  1.00 21.31           C
ATOM   3807  CD1 LEU A 315      32.373  43.989  -0.680  1.00 20.44           C
ATOM   3808  CD2 LEU A 315      31.074  44.114  -2.828  1.00 23.35           C
ATOM   3809  H   LEU A 315      27.938  44.095   0.933  1.00 21.31           H
ATOM   3810  HA  LEU A 315      30.611  44.650   1.334  1.00 23.54           H
ATOM   3811  HB2 LEU A 315      29.641  43.410  -0.606  1.00 26.30           H
ATOM   3812  HB3 LEU A 315      29.077  44.924  -1.276  1.00 26.30           H
ATOM   3813  HG  LEU A 315      31.425  45.742  -1.477  1.00 25.60           H
ATOM   3814 HD11 LEU A 315      33.270  44.054  -1.292  1.00 24.56           H
ATOM   3815 HD12 LEU A 315      32.560  44.479   0.274  1.00 24.56           H
ATOM   3816 HD13 LEU A 315      32.139  42.938  -0.507  1.00 24.56           H
ATOM   3817 HD21 LEU A 315      32.000  44.291  -3.378  1.00 28.06           H
ATOM   3818 HD22 LEU A 315      30.876  43.040  -2.792  1.00 28.06           H
ATOM   3819 HD23 LEU A 315      30.253  44.611  -3.347  1.00 28.06           H
ATOM   3820  N   ALA A 316      28.971  47.321   0.221  1.00 21.48           N
ATOM   3821  CA  ALA A 316      29.024  48.769   0.071  1.00 19.52           C
ATOM   3822  C   ALA A 316      29.259  49.457   1.416  1.00 21.21           C
ATOM   3823  O   ALA A 316      30.069  50.379   1.495  1.00 20.55           O
ATOM   3824  CB  ALA A 316      27.733  49.269  -0.574  1.00 18.77           C
ATOM   3825  H   ALA A 316      28.122  46.847  -0.062  1.00 25.81           H
ATOM   3826  HA  ALA A 316      29.856  49.009  -0.590  1.00 23.45           H
ATOM   3827  HB1 ALA A 316      27.765  50.353  -0.673  1.00 22.55           H
ATOM   3828  HB2 ALA A 316      27.605  48.816  -1.556  1.00 22.55           H
ATOM   3829  HB3 ALA A 316      26.878  49.006   0.049  1.00 22.55           H
ATOM   3830  N   LYS A 317      28.561  49.012   2.475  1.00 20.86           N
ATOM   3831  CA  LYS A 317      28.683  49.607   3.803  1.00 23.06           C
ATOM   3832  C   LYS A 317      30.084  49.372   4.371  1.00 25.16           C
ATOM   3833  O   LYS A 317      30.674  50.312   4.899  1.00 23.04           O
ATOM   3834  CB  LYS A 317      27.567  49.108   4.737  1.00 23.29           C
ATOM   3835  CG  LYS A 317      27.622  49.838   6.099  1.00 34.92           C
ATOM   3836  CD  LYS A 317      26.422  49.430   6.963  1.00 49.26           C
ATOM   3837  CE  LYS A 317      26.402  50.044   8.367  1.00 49.31           C
ATOM   3838  NZ  LYS A 317      26.337  51.514   8.334  1.00 55.69           N1+
ATOM   3839  H   LYS A 317      27.915  48.242   2.350  1.00 25.06           H
ATOM   3840  HA  LYS A 317      28.547  50.681   3.684  1.00 27.70           H
ATOM   3841  HB2 LYS A 317      26.599  49.297   4.272  1.00 27.97           H
ATOM   3842  HB3 LYS A 317      27.666  48.031   4.887  1.00 27.97           H
ATOM   3843  HG2 LYS A 317      28.547  49.591   6.623  1.00 41.93           H
ATOM   3844  HG3 LYS A 317      27.589  50.914   5.922  1.00 41.93           H
ATOM   3845  HD2 LYS A 317      25.492  49.675   6.446  1.00 59.14           H
ATOM   3846  HD3 LYS A 317      26.478  48.355   7.090  1.00 59.14           H
ATOM   3847  HE2 LYS A 317      25.535  49.657   8.902  1.00 59.20           H
ATOM   3848  HE3 LYS A 317      27.301  49.733   8.901  1.00 59.20           H
ATOM   3849  HZ1 LYS A 317      26.291  51.870   9.279  1.00 66.86           H
ATOM   3850  HZ2 LYS A 317      27.163  51.879   7.877  1.00 66.86           H
ATOM   3851  HZ3 LYS A 317      25.512  51.802   7.826  1.00 66.86           H
ATOM   3852  N   ARG A 318      30.631  48.155   4.228  1.00 21.85           N
ATOM   3853  CA  ARG A 318      31.967  47.813   4.713  1.00 20.27           C
ATOM   3854  C   ARG A 318      33.063  48.624   4.009  1.00 21.15           C
ATOM   3855  O   ARG A 318      33.979  49.109   4.667  1.00 23.81           O
ATOM   3856  CB  ARG A 318      32.242  46.301   4.588  1.00 22.46           C
ATOM   3857  CG  ARG A 318      31.296  45.407   5.402  1.00 21.41           C
ATOM   3858  CD  ARG A 318      31.427  45.660   6.899  1.00 22.37           C
ATOM   3859  NE  ARG A 318      30.470  44.838   7.648  1.00 21.72           N
ATOM   3860  CZ  ARG A 318      29.238  45.209   8.008  1.00 25.18           C
ATOM   3861  NH1 ARG A 318      28.809  46.460   7.905  1.00 22.55           N
ATOM   3862  NH2 ARG A 318      28.398  44.307   8.486  1.00 26.24           N1+
ATOM   3863  H   ARG A 318      30.098  47.433   3.762  1.00 26.25           H
ATOM   3864  HA  ARG A 318      32.012  48.086   5.766  1.00 24.35           H
ATOM   3865  HB2 ARG A 318      32.190  46.006   3.539  1.00 26.99           H
ATOM   3866  HB3 ARG A 318      33.259  46.109   4.936  1.00 26.99           H
ATOM   3867  HG2 ARG A 318      30.265  45.577   5.116  1.00 25.72           H
ATOM   3868  HG3 ARG A 318      31.536  44.364   5.197  1.00 25.72           H
ATOM   3869  HD2 ARG A 318      32.442  45.435   7.209  1.00 26.87           H
ATOM   3870  HD3 ARG A 318      31.246  46.707   7.106  1.00 26.87           H
ATOM   3871  HE  ARG A 318      30.715  43.863   7.762  1.00 26.10           H
ATOM   3872 HH11 ARG A 318      29.427  47.175   7.553  1.00 27.09           H
ATOM   3873 HH12 ARG A 318      27.864  46.679   8.183  1.00 27.09           H
ATOM   3874 HH21 ARG A 318      28.685  43.344   8.585  1.00 31.51           H
ATOM   3875 HH22 ARG A 318      27.471  44.586   8.768  1.00 31.51           H
ATOM   3876  N   LEU A 319      32.968  48.785   2.688  1.00 18.64           N
ATOM   3877  CA  LEU A 319      34.055  49.358   1.905  1.00 20.37           C
ATOM   3878  C   LEU A 319      34.066  50.881   1.933  1.00 23.72           C
ATOM   3879  O   LEU A 319      35.137  51.471   1.794  1.00 22.20           O
ATOM   3880  CB  LEU A 319      34.005  48.837   0.463  1.00 19.21           C
ATOM   3881  CG  LEU A 319      34.259  47.325   0.284  1.00 22.87           C
ATOM   3882  CD1 LEU A 319      34.364  47.058  -1.226  1.00 19.13           C
ATOM   3883  CD2 LEU A 319      35.507  46.822   1.011  1.00 23.60           C
ATOM   3884  H   LEU A 319      32.168  48.406   2.199  1.00 22.40           H
ATOM   3885  HA  LEU A 319      34.999  49.037   2.347  1.00 24.47           H
ATOM   3886  HB2 LEU A 319      33.032  49.083   0.037  1.00 23.08           H
ATOM   3887  HB3 LEU A 319      34.761  49.379  -0.105  1.00 23.08           H
ATOM   3888  HG  LEU A 319      33.407  46.777   0.672  1.00 27.48           H
ATOM   3889 HD11 LEU A 319      34.597  46.010  -1.403  1.00 22.98           H
ATOM   3890 HD12 LEU A 319      33.413  47.295  -1.703  1.00 22.98           H
ATOM   3891 HD13 LEU A 319      35.146  47.675  -1.670  1.00 22.98           H
ATOM   3892 HD21 LEU A 319      35.706  45.789   0.726  1.00 28.35           H
ATOM   3893 HD22 LEU A 319      36.363  47.444   0.753  1.00 28.35           H
ATOM   3894 HD23 LEU A 319      35.346  46.845   2.087  1.00 28.35           H
ATOM   3895  N   ARG A 320      32.891  51.522   2.058  1.00 23.96           N
ATOM   3896  CA  ARG A 320      32.776  52.965   1.857  1.00 26.15           C
ATOM   3897  C   ARG A 320      33.623  53.748   2.854  1.00 25.30           C
ATOM   3898  O   ARG A 320      34.211  54.765   2.494  1.00 26.09           O
ATOM   3899  CB  ARG A 320      31.305  53.401   1.883  1.00 20.96           C
ATOM   3900  CG  ARG A 320      31.201  54.909   1.619  1.00 20.97           C
ATOM   3901  CD  ARG A 320      29.761  55.421   1.527  1.00 33.24           C
ATOM   3902  NE  ARG A 320      29.800  56.877   1.289  1.00 44.76           N
ATOM   3903  CZ  ARG A 320      28.808  57.656   0.837  1.00 50.07           C
ATOM   3904  NH1 ARG A 320      27.568  57.193   0.635  1.00 38.53           N
ATOM   3905  NH2 ARG A 320      29.087  58.937   0.584  1.00 52.10           N1+
ATOM   3906  H   ARG A 320      32.042  50.985   2.175  1.00 28.79           H
ATOM   3907  HA  ARG A 320      33.166  53.181   0.862  1.00 31.41           H
ATOM   3908  HB2 ARG A 320      30.744  52.866   1.122  1.00 25.19           H
ATOM   3909  HB3 ARG A 320      30.872  53.168   2.851  1.00 25.19           H
ATOM   3910  HG2 ARG A 320      31.687  55.452   2.430  1.00 25.20           H
ATOM   3911  HG3 ARG A 320      31.716  55.141   0.686  1.00 25.20           H
ATOM   3912  HD2 ARG A 320      29.240  54.918   0.708  1.00 39.92           H
ATOM   3913  HD3 ARG A 320      29.247  55.219   2.470  1.00 39.92           H
ATOM   3914  HE  ARG A 320      30.699  57.316   1.429  1.00 53.75           H
ATOM   3915 HH11 ARG A 320      27.362  56.219   0.809  1.00 46.27           H
ATOM   3916 HH12 ARG A 320      26.848  57.806   0.282  1.00 46.27           H
ATOM   3917 HH21 ARG A 320      30.022  59.293   0.731  1.00 62.55           H
ATOM   3918 HH22 ARG A 320      28.365  59.553   0.244  1.00 62.55           H
ATOM   3919  N   SER A 321      33.671  53.274   4.094  1.00 19.70           N
ATOM   3920  CA  SER A 321      34.330  53.969   5.197  1.00 28.22           C
ATOM   3921  C   SER A 321      35.787  53.553   5.420  1.00 26.04           C
ATOM   3922  O   SER A 321      36.398  54.036   6.370  1.00 24.26           O
ATOM   3923  CB  SER A 321      33.486  53.813   6.460  1.00 31.93           C
ATOM   3924  OG  SER A 321      33.434  52.455   6.836  1.00 35.92           O
ATOM   3925  H   SER A 321      33.189  52.414   4.303  1.00 23.67           H
ATOM   3926  HA  SER A 321      34.339  55.036   4.973  1.00 33.89           H
ATOM   3927  HB2 SER A 321      33.926  54.398   7.271  1.00 38.34           H
ATOM   3928  HB3 SER A 321      32.478  54.184   6.269  1.00 38.34           H
ATOM   3929  HG  SER A 321      33.830  52.376   7.711  1.00 43.14           H
ATOM   3930  N   MET A 322      36.350  52.688   4.564  1.00 20.55           N
ATOM   3931  CA  MET A 322      37.781  52.396   4.563  1.00 21.75           C
ATOM   3932  C   MET A 322      38.554  53.547   3.928  1.00 24.86           C
ATOM   3933  O   MET A 322      38.077  54.184   2.991  1.00 26.09           O
ATOM   3934  CB  MET A 322      38.049  51.103   3.781  1.00 23.41           C
ATOM   3935  CG  MET A 322      37.529  49.879   4.528  1.00 23.87           C
ATOM   3936  SD  MET A 322      37.777  48.377   3.573  1.00 29.87           S
ATOM   3937  CE  MET A 322      37.151  47.164   4.749  1.00 31.82           C
ATOM   3938  H   MET A 322      35.802  52.319   3.801  1.00 24.69           H
ATOM   3939  HA  MET A 322      38.130  52.248   5.587  1.00 26.13           H
ATOM   3940  HB2 MET A 322      37.578  51.155   2.800  1.00 28.12           H
ATOM   3941  HB3 MET A 322      39.123  50.987   3.631  1.00 28.12           H
ATOM   3942  HG2 MET A 322      38.051  49.790   5.481  1.00 28.67           H
ATOM   3943  HG3 MET A 322      36.462  50.000   4.718  1.00 28.67           H
ATOM   3944  HE1 MET A 322      37.341  46.167   4.363  1.00 38.21           H
ATOM   3945  HE2 MET A 322      37.660  47.283   5.706  1.00 38.21           H
ATOM   3946  HE3 MET A 322      36.078  47.302   4.884  1.00 38.21           H
ATOM   3947  N   HIS A 323      39.767  53.781   4.425  1.00 22.76           N
ATOM   3948  CA  HIS A 323      40.678  54.783   3.902  1.00 24.32           C
ATOM   3949  C   HIS A 323      41.787  54.044   3.158  1.00 29.97           C
ATOM   3950  O   HIS A 323      42.587  53.358   3.776  1.00 24.00           O
ATOM   3951  CB  HIS A 323      41.187  55.650   5.057  1.00 26.39           C
ATOM   3952  CG  HIS A 323      40.063  56.298   5.820  1.00 30.34           C
ATOM   3953  ND1 HIS A 323      39.241  57.305   5.315  1.00 33.81           N
ATOM   3954  CD2 HIS A 323      39.647  55.964   7.076  1.00 27.10           C
ATOM   3955  CE1 HIS A 323      38.370  57.578   6.287  1.00 25.91           C
ATOM   3956  NE2 HIS A 323      38.590  56.792   7.356  1.00 34.10           N
ATOM   3957  H   HIS A 323      40.098  53.215   5.193  1.00 27.35           H
ATOM   3958  HA  HIS A 323      40.155  55.437   3.206  1.00 29.22           H
ATOM   3959  HB2 HIS A 323      41.835  56.428   4.653  1.00 31.70           H
ATOM   3960  HB3 HIS A 323      41.767  55.036   5.746  1.00 31.70           H
ATOM   3961  HD2 HIS A 323      40.070  55.206   7.721  1.00 32.55           H
ATOM   3962  HE1 HIS A 323      37.661  58.393   6.260  1.00 31.13           H
ATOM   3963  HE2 HIS A 323      38.116  56.865   8.247  1.00 40.95           H
ATOM   3964  N   VAL A 324      41.799  54.156   1.830  1.00 19.97           N
ATOM   3965  CA  VAL A 324      42.730  53.488   0.940  1.00 24.06           C
ATOM   3966  C   VAL A 324      43.904  54.424   0.651  1.00 27.36           C
ATOM   3967  O   VAL A 324      43.730  55.617   0.405  1.00 25.18           O
ATOM   3968  CB  VAL A 324      42.033  53.001  -0.345  1.00 22.81           C
ATOM   3969  CG1 VAL A 324      43.036  52.407  -1.344  1.00 24.71           C
ATOM   3970  CG2 VAL A 324      41.007  51.904  -0.033  1.00 24.91           C
ATOM   3971  H   VAL A 324      41.088  54.724   1.394  1.00 23.99           H
ATOM   3972  HA  VAL A 324      43.092  52.598   1.444  1.00 28.90           H
ATOM   3973  HB  VAL A 324      41.529  53.847  -0.812  1.00 27.41           H
ATOM   3974 HG11 VAL A 324      42.506  52.020  -2.214  1.00 29.68           H
ATOM   3975 HG12 VAL A 324      43.728  53.173  -1.690  1.00 29.68           H
ATOM   3976 HG13 VAL A 324      43.595  51.597  -0.875  1.00 29.68           H
ATOM   3977 HG21 VAL A 324      40.509  51.596  -0.951  1.00 29.92           H
ATOM   3978 HG22 VAL A 324      41.505  51.038   0.404  1.00 29.92           H
ATOM   3979 HG23 VAL A 324      40.263  52.272   0.674  1.00 29.92           H
ATOM   3980  N   PHE A 325      45.101  53.844   0.649  1.00 25.70           N
ATOM   3981  CA  PHE A 325      46.344  54.502   0.279  1.00 24.57           C
ATOM   3982  C   PHE A 325      47.090  53.584  -0.675  1.00 26.14           C
ATOM   3983  O   PHE A 325      47.121  52.383  -0.449  1.00 28.37           O
ATOM   3984  CB  PHE A 325      47.159  54.754   1.548  1.00 23.96           C
ATOM   3985  CG  PHE A 325      46.400  55.601   2.536  1.00 26.09           C
ATOM   3986  CD1 PHE A 325      45.538  54.994   3.471  1.00 24.48           C
ATOM   3987  CD2 PHE A 325      46.476  57.000   2.454  1.00 26.33           C
ATOM   3988  CE1 PHE A 325      44.768  55.789   4.324  1.00 22.67           C
ATOM   3989  CE2 PHE A 325      45.734  57.794   3.342  1.00 29.63           C
ATOM   3990  CZ  PHE A 325      44.877  57.188   4.273  1.00 27.74           C
ATOM   3991  H   PHE A 325      45.157  52.862   0.879  1.00 30.88           H
ATOM   3992  HA  PHE A 325      46.141  55.451  -0.214  1.00 29.51           H
ATOM   3993  HB2 PHE A 325      47.400  53.796   2.007  1.00 28.78           H
ATOM   3994  HB3 PHE A 325      48.090  55.252   1.276  1.00 28.78           H
ATOM   3995  HD1 PHE A 325      45.448  53.918   3.516  1.00 29.41           H
ATOM   3996  HD2 PHE A 325      47.099  57.468   1.706  1.00 31.63           H
ATOM   3997  HE1 PHE A 325      44.099  55.325   5.029  1.00 27.23           H
ATOM   3998  HE2 PHE A 325      45.800  58.872   3.289  1.00 35.59           H
ATOM   3999  HZ  PHE A 325      44.293  57.800   4.945  1.00 33.31           H
ATOM   4000  N   ILE A 326      47.704  54.121  -1.734  1.00 23.09           N
ATOM   4001  CA  ILE A 326      48.417  53.332  -2.726  1.00 23.86           C
ATOM   4002  C   ILE A 326      49.915  53.521  -2.491  1.00 30.63           C
ATOM   4003  O   ILE A 326      50.402  54.645  -2.462  1.00 25.02           O
ATOM   4004  CB  ILE A 326      47.987  53.665  -4.174  1.00 26.15           C
ATOM   4005  CG1 ILE A 326      46.461  53.555  -4.431  1.00 27.24           C
ATOM   4006  CG2 ILE A 326      48.774  52.778  -5.158  1.00 22.98           C
ATOM   4007  CD1 ILE A 326      45.814  52.209  -4.105  1.00 23.31           C
ATOM   4008  H   ILE A 326      47.694  55.123  -1.851  1.00 27.73           H
ATOM   4009  HA  ILE A 326      48.178  52.286  -2.570  1.00 28.67           H
ATOM   4010  HB  ILE A 326      48.280  54.698  -4.369  1.00 31.41           H
ATOM   4011 HG12 ILE A 326      45.953  54.318  -3.840  1.00 32.71           H
ATOM   4012 HG13 ILE A 326      46.267  53.783  -5.479  1.00 32.71           H
ATOM   4013 HG21 ILE A 326      48.392  52.907  -6.169  1.00 27.61           H
ATOM   4014 HG22 ILE A 326      49.826  53.069  -5.163  1.00 27.61           H
ATOM   4015 HG23 ILE A 326      48.694  51.728  -4.875  1.00 27.61           H
ATOM   4016 HD11 ILE A 326      44.758  52.246  -4.376  1.00 28.00           H
ATOM   4017 HD12 ILE A 326      46.292  51.409  -4.669  1.00 28.00           H
ATOM   4018 HD13 ILE A 326      45.884  52.006  -3.037  1.00 28.00           H
ATOM   4019  N   LEU A 327      50.633  52.410  -2.347  1.00 26.84           N
ATOM   4020  CA  LEU A 327      52.077  52.352  -2.180  1.00 27.75           C
ATOM   4021  C   LEU A 327      52.683  51.852  -3.475  1.00 29.87           C
ATOM   4022  O   LEU A 327      52.395  50.738  -3.905  1.00 30.06           O
ATOM   4023  CB  LEU A 327      52.393  51.430  -0.985  1.00 33.12           C
ATOM   4024  CG  LEU A 327      53.894  51.171  -0.747  1.00 32.98           C
ATOM   4025  CD1 LEU A 327      54.676  52.474  -0.589  1.00 36.94           C
ATOM   4026  CD2 LEU A 327      54.037  50.363   0.549  1.00 39.66           C
ATOM   4027  H   LEU A 327      50.151  51.524  -2.385  1.00 32.24           H
ATOM   4028  HA  LEU A 327      52.459  53.350  -1.964  1.00 33.33           H
ATOM   4029  HB2 LEU A 327      51.981  51.902  -0.094  1.00 39.78           H
ATOM   4030  HB3 LEU A 327      51.888  50.472  -1.124  1.00 39.78           H
ATOM   4031  HG  LEU A 327      54.317  50.596  -1.573  1.00 39.60           H
ATOM   4032 HD11 LEU A 327      55.713  52.234  -0.363  1.00 44.35           H
ATOM   4033 HD12 LEU A 327      54.657  53.052  -1.512  1.00 44.35           H
ATOM   4034 HD13 LEU A 327      54.257  53.070   0.223  1.00 44.35           H
ATOM   4035 HD21 LEU A 327      55.079  50.078   0.696  1.00 47.62           H
ATOM   4036 HD22 LEU A 327      53.697  50.956   1.397  1.00 47.62           H
ATOM   4037 HD23 LEU A 327      53.425  49.467   0.491  1.00 47.62           H
ATOM   4038  N   ASP A 328      53.534  52.674  -4.095  1.00 30.45           N
ATOM   4039  CA  ASP A 328      54.295  52.262  -5.264  1.00 34.15           C
ATOM   4040  C   ASP A 328      55.360  51.267  -4.790  1.00 29.96           C
ATOM   4041  O   ASP A 328      56.257  51.632  -4.033  1.00 33.73           O
ATOM   4042  CB  ASP A 328      54.936  53.494  -5.911  1.00 33.83           C
ATOM   4043  CG  ASP A 328      55.687  53.189  -7.206  1.00 32.76           C
ATOM   4044  OD1 ASP A 328      55.596  52.041  -7.691  1.00 36.28           O
ATOM   4045  OD2 ASP A 328      56.330  54.128  -7.711  1.00 41.16           O1-
ATOM   4046  H   ASP A 328      53.746  53.573  -3.693  1.00 36.57           H
ATOM   4047  HA  ASP A 328      53.626  51.795  -5.989  1.00 41.01           H
ATOM   4048  HB2 ASP A 328      54.165  54.231  -6.137  1.00 40.63           H
ATOM   4049  HB3 ASP A 328      55.608  54.005  -5.219  1.00 40.63           H
ATOM   4050  N   TYR A 329      55.256  50.014  -5.234  1.00 30.53           N
ATOM   4051  CA  TYR A 329      56.244  48.984  -4.954  1.00 35.58           C
ATOM   4052  C   TYR A 329      57.397  48.980  -5.971  1.00 36.31           C
ATOM   4053  O   TYR A 329      58.337  48.217  -5.773  1.00 36.99           O
ATOM   4054  CB  TYR A 329      55.552  47.620  -4.836  1.00 31.79           C
ATOM   4055  CG  TYR A 329      54.950  47.411  -3.467  1.00 32.73           C
ATOM   4056  CD1 TYR A 329      55.757  46.956  -2.411  1.00 36.53           C
ATOM   4057  CD2 TYR A 329      53.593  47.696  -3.250  1.00 35.00           C
ATOM   4058  CE1 TYR A 329      55.200  46.757  -1.139  1.00 41.56           C
ATOM   4059  CE2 TYR A 329      53.038  47.530  -1.971  1.00 34.78           C
ATOM   4060  CZ  TYR A 329      53.837  47.043  -0.915  1.00 34.85           C
ATOM   4061  OH  TYR A 329      53.309  46.871   0.324  1.00 36.95           O
ATOM   4062  H   TYR A 329      54.504  49.781  -5.870  1.00 36.67           H
ATOM   4063  HA  TYR A 329      56.690  49.192  -3.982  1.00 42.73           H
ATOM   4064  HB2 TYR A 329      54.788  47.518  -5.607  1.00 38.18           H
ATOM   4065  HB3 TYR A 329      56.277  46.826  -4.989  1.00 38.18           H
ATOM   4066  HD1 TYR A 329      56.799  46.751  -2.583  1.00 43.86           H
ATOM   4067  HD2 TYR A 329      52.977  48.060  -4.061  1.00 42.03           H
ATOM   4068  HE1 TYR A 329      55.815  46.388  -0.340  1.00 49.90           H
ATOM   4069  HE2 TYR A 329      52.003  47.782  -1.804  1.00 41.77           H
ATOM   4070  HH  TYR A 329      53.982  46.736   0.994  1.00 44.37           H
ATOM   4071  N   ASP A 330      57.347  49.785  -7.042  1.00 38.10           N
ATOM   4072  CA  ASP A 330      58.323  49.764  -8.138  1.00 48.71           C
ATOM   4073  C   ASP A 330      59.559  50.609  -7.760  1.00 44.31           C
ATOM   4074  O   ASP A 330      59.954  51.548  -8.449  1.00 41.32           O
ATOM   4075  CB  ASP A 330      57.648  50.236  -9.440  1.00 46.53           C
ATOM   4076  CG  ASP A 330      58.423  49.874 -10.707  1.00 50.53           C
ATOM   4077  OD1 ASP A 330      59.440  49.158 -10.584  1.00 51.08           O
ATOM   4078  OD2 ASP A 330      57.970  50.277 -11.799  1.00 46.87           O1-
ATOM   4079  H   ASP A 330      56.571  50.428  -7.139  1.00 45.75           H
ATOM   4080  HA  ASP A 330      58.644  48.730  -8.273  1.00 58.48           H
ATOM   4081  HB2 ASP A 330      56.646  49.818  -9.526  1.00 55.86           H
ATOM   4082  HB3 ASP A 330      57.485  51.314  -9.432  1.00 55.86           H
ATOM   4083  N   GLN A 331      60.197  50.226  -6.650  1.00 47.80           N
ATOM   4084  CA  GLN A 331      61.363  50.860  -6.062  1.00 41.21           C
ATOM   4085  C   GLN A 331      62.034  49.884  -5.081  1.00 50.94           C
ATOM   4086  O   GLN A 331      61.566  48.764  -4.867  1.00 47.19           O
ATOM   4087  CB  GLN A 331      60.977  52.217  -5.440  1.00 43.70           C
ATOM   4088  CG  GLN A 331      59.979  52.126  -4.283  1.00 46.76           C
ATOM   4089  CD  GLN A 331      59.543  53.510  -3.796  1.00 57.39           C
ATOM   4090  OE1 GLN A 331      60.353  54.418  -3.637  1.00 52.82           O
ATOM   4091  NE2 GLN A 331      58.258  53.674  -3.498  1.00 49.37           N
ATOM   4092  H   GLN A 331      59.798  49.462  -6.124  1.00 57.40           H
ATOM   4093  HA  GLN A 331      62.079  51.055  -6.859  1.00 49.49           H
ATOM   4094  HB2 GLN A 331      61.883  52.708  -5.084  1.00 52.47           H
ATOM   4095  HB3 GLN A 331      60.549  52.856  -6.213  1.00 52.47           H
ATOM   4096  HG2 GLN A 331      59.110  51.530  -4.563  1.00 56.14           H
ATOM   4097  HG3 GLN A 331      60.512  51.643  -3.467  1.00 56.14           H
ATOM   4098 HE21 GLN A 331      57.601  52.918  -3.638  1.00 59.27           H
ATOM   4099 HE22 GLN A 331      57.942  54.570  -3.164  1.00 59.27           H
ATOM   4100  N   SER A 332      63.186  50.281  -4.530  1.00 57.47           N
ATOM   4101  CA  SER A 332      63.968  49.462  -3.604  1.00 55.98           C
ATOM   4102  C   SER A 332      63.200  49.214  -2.290  1.00 59.01           C
ATOM   4103  O   SER A 332      62.270  49.963  -1.995  1.00 54.71           O
ATOM   4104  CB  SER A 332      65.288  50.194  -3.337  1.00 59.26           C
ATOM   4105  OG  SER A 332      65.060  51.462  -2.750  1.00 56.89           O
ATOM   4106  H   SER A 332      63.527  51.211  -4.730  1.00 68.99           H
ATOM   4107  HA  SER A 332      64.198  48.511  -4.085  1.00 67.21           H
ATOM   4108  HB2 SER A 332      65.917  49.597  -2.676  1.00 71.15           H
ATOM   4109  HB3 SER A 332      65.805  50.333  -4.287  1.00 71.15           H
ATOM   4110  HG  SER A 332      65.860  51.989  -2.824  1.00 68.30           H
ATOM   4111  N   PRO A 333      63.562  48.202  -1.473  1.00 56.98           N
ATOM   4112  CA  PRO A 333      62.852  47.929  -0.219  1.00 54.31           C
ATOM   4113  C   PRO A 333      62.937  49.067   0.802  1.00 57.49           C
ATOM   4114  O   PRO A 333      62.025  49.226   1.612  1.00 53.40           O
ATOM   4115  CB  PRO A 333      63.514  46.669   0.355  1.00 59.28           C
ATOM   4116  CG  PRO A 333      64.093  45.983  -0.882  1.00 63.94           C
ATOM   4117  CD  PRO A 333      64.550  47.166  -1.737  1.00 58.86           C
ATOM   4118  HA  PRO A 333      61.820  47.666  -0.451  1.00 65.21           H
ATOM   4119  HB2 PRO A 333      64.348  46.986   0.984  1.00 71.17           H
ATOM   4120  HB3 PRO A 333      62.842  46.029   0.927  1.00 71.17           H
ATOM   4121  HG2 PRO A 333      64.952  45.361  -0.629  1.00 76.76           H
ATOM   4122  HG3 PRO A 333      63.321  45.393  -1.380  1.00 76.76           H
ATOM   4123  HD2 PRO A 333      65.539  47.504  -1.423  1.00 70.67           H
ATOM   4124  HD3 PRO A 333      64.541  46.845  -2.778  1.00 70.67           H
ATOM   4125  N   ALA A 334      64.012  49.868   0.729  1.00 57.23           N
ATOM   4126  CA  ALA A 334      64.176  51.087   1.506  1.00 57.52           C
ATOM   4127  C   ALA A 334      63.251  52.196   1.004  1.00 51.13           C
ATOM   4128  O   ALA A 334      62.699  52.928   1.816  1.00 52.81           O
ATOM   4129  CB  ALA A 334      65.640  51.529   1.445  1.00 63.58           C
ATOM   4130  H   ALA A 334      64.720  49.661   0.041  1.00 68.70           H
ATOM   4131  HA  ALA A 334      63.928  50.878   2.547  1.00 69.05           H
ATOM   4132  HB1 ALA A 334      65.769  52.451   2.010  1.00 76.32           H
ATOM   4133  HB2 ALA A 334      66.278  50.756   1.876  1.00 76.32           H
ATOM   4134  HB3 ALA A 334      65.935  51.707   0.410  1.00 76.32           H
ATOM   4135  N   GLY A 335      63.080  52.317  -0.319  1.00 49.32           N
ATOM   4136  CA  GLY A 335      62.191  53.296  -0.930  1.00 54.88           C
ATOM   4137  C   GLY A 335      60.725  52.998  -0.618  1.00 50.40           C
ATOM   4138  O   GLY A 335      59.971  53.908  -0.286  1.00 53.50           O
ATOM   4139  H   GLY A 335      63.562  51.683  -0.939  1.00 59.21           H
ATOM   4140  HA2 GLY A 335      62.426  54.279  -0.528  1.00 65.88           H
ATOM   4141  HA3 GLY A 335      62.330  53.307  -2.010  1.00 65.88           H
ATOM   4142  N   CYS A 336      60.319  51.724  -0.703  1.00 51.94           N
ATOM   4143  CA  CYS A 336      58.984  51.265  -0.319  1.00 50.64           C
ATOM   4144  C   CYS A 336      58.694  51.557   1.147  1.00 48.94           C
ATOM   4145  O   CYS A 336      57.577  51.947   1.474  1.00 43.37           O
ATOM   4146  CB  CYS A 336      58.852  49.752  -0.506  1.00 45.62           C
ATOM   4147  SG  CYS A 336      59.029  49.245  -2.224  1.00 45.80           S
ATOM   4148  H   CYS A 336      60.972  51.019  -1.013  1.00 62.35           H
ATOM   4149  HA  CYS A 336      58.228  51.753  -0.944  1.00 60.80           H
ATOM   4150  HB2 CYS A 336      59.617  49.249   0.082  1.00 54.78           H
ATOM   4151  HB3 CYS A 336      57.868  49.430  -0.162  1.00 54.78           H
ATOM   4152  HG  CYS A 336      60.330  49.547  -2.304  1.00 55.00           H
ATOM   4153  N   ARG A 337      59.687  51.297   2.015  1.00 49.69           N
ATOM   4154  CA  ARG A 337      59.612  51.571   3.442  1.00 47.27           C
ATOM   4155  C   ARG A 337      59.397  53.057   3.717  1.00 43.77           C
ATOM   4156  O   ARG A 337      58.548  53.414   4.531  1.00 38.82           O
ATOM   4157  CB  ARG A 337      60.871  51.014   4.128  1.00 53.98           C
ATOM   4158  CG  ARG A 337      60.995  51.396   5.612  1.00 55.86           C
ATOM   4159  CD  ARG A 337      62.440  51.462   6.116  1.00 64.26           C
ATOM   4160  NE  ARG A 337      63.222  52.492   5.414  1.00 69.58           N
ATOM   4161  CZ  ARG A 337      64.547  52.483   5.238  1.00 74.78           C
ATOM   4162  NH1 ARG A 337      65.319  51.541   5.782  1.00 74.20           N
ATOM   4163  NH2 ARG A 337      65.104  53.440   4.501  1.00 71.56           N1+
ATOM   4164  H   ARG A 337      60.566  50.953   1.647  1.00 59.66           H
ATOM   4165  HA  ARG A 337      58.746  51.039   3.834  1.00 56.75           H
ATOM   4166  HB2 ARG A 337      60.851  49.927   4.043  1.00 64.81           H
ATOM   4167  HB3 ARG A 337      61.748  51.365   3.589  1.00 64.81           H
ATOM   4168  HG2 ARG A 337      60.572  52.377   5.808  1.00 67.06           H
ATOM   4169  HG3 ARG A 337      60.430  50.668   6.179  1.00 67.06           H
ATOM   4170  HD2 ARG A 337      62.428  51.691   7.183  1.00 77.14           H
ATOM   4171  HD3 ARG A 337      62.905  50.490   5.974  1.00 77.14           H
ATOM   4172  HE  ARG A 337      62.704  53.260   5.001  1.00 83.53           H
ATOM   4173 HH11 ARG A 337      64.893  50.830   6.360  1.00 89.07           H
ATOM   4174 HH12 ARG A 337      66.317  51.559   5.647  1.00 89.07           H
ATOM   4175 HH21 ARG A 337      64.508  54.158   4.099  1.00 85.91           H
ATOM   4176 HH22 ARG A 337      66.098  53.466   4.356  1.00 85.91           H
ATOM   4177  N   ASP A 338      60.180  53.911   3.059  1.00 49.97           N
ATOM   4178  CA  ASP A 338      60.098  55.350   3.242  1.00 50.70           C
ATOM   4179  C   ASP A 338      58.750  55.876   2.745  1.00 41.76           C
ATOM   4180  O   ASP A 338      58.128  56.673   3.439  1.00 45.22           O
ATOM   4181  CB  ASP A 338      61.284  56.043   2.558  1.00 56.92           C
ATOM   4182  CG  ASP A 338      62.651  55.638   3.121  1.00 62.92           C
ATOM   4183  OD1 ASP A 338      62.701  55.134   4.266  1.00 60.30           O
ATOM   4184  OD2 ASP A 338      63.647  55.835   2.392  1.00 67.33           O1-
ATOM   4185  H   ASP A 338      60.874  53.556   2.419  1.00 59.99           H
ATOM   4186  HA  ASP A 338      60.164  55.551   4.312  1.00 60.87           H
ATOM   4187  HB2 ASP A 338      61.269  55.889   1.478  1.00 68.33           H
ATOM   4188  HB3 ASP A 338      61.179  57.119   2.699  1.00 68.33           H
ATOM   4189  N   ALA A 339      58.294  55.416   1.572  1.00 41.34           N
ATOM   4190  CA  ALA A 339      57.003  55.765   0.986  1.00 44.19           C
ATOM   4191  C   ALA A 339      55.828  55.344   1.871  1.00 38.41           C
ATOM   4192  O   ALA A 339      54.881  56.112   2.007  1.00 43.09           O
ATOM   4193  CB  ALA A 339      56.901  55.154  -0.411  1.00 46.37           C
ATOM   4194  H   ALA A 339      58.868  54.760   1.059  1.00 49.64           H
ATOM   4195  HA  ALA A 339      56.966  56.849   0.874  1.00 53.06           H
ATOM   4196  HB1 ALA A 339      55.922  55.371  -0.840  1.00 55.68           H
ATOM   4197  HB2 ALA A 339      57.672  55.582  -1.053  1.00 55.68           H
ATOM   4198  HB3 ALA A 339      57.050  54.077  -0.358  1.00 55.68           H
ATOM   4199  N   LEU A 340      55.889  54.168   2.509  1.00 37.84           N
ATOM   4200  CA  LEU A 340      54.891  53.749   3.486  1.00 41.29           C
ATOM   4201  C   LEU A 340      54.822  54.734   4.659  1.00 36.27           C
ATOM   4202  O   LEU A 340      53.737  55.130   5.071  1.00 33.47           O
ATOM   4203  CB  LEU A 340      55.186  52.308   3.928  1.00 38.70           C
ATOM   4204  CG  LEU A 340      54.234  51.754   5.001  1.00 41.72           C
ATOM   4205  CD1 LEU A 340      52.754  51.838   4.590  1.00 34.11           C
ATOM   4206  CD2 LEU A 340      54.599  50.288   5.269  1.00 43.60           C
ATOM   4207  H   LEU A 340      56.680  53.559   2.349  1.00 45.44           H
ATOM   4208  HA  LEU A 340      53.928  53.755   2.976  1.00 49.58           H
ATOM   4209  HB2 LEU A 340      55.141  51.664   3.050  1.00 46.47           H
ATOM   4210  HB3 LEU A 340      56.202  52.261   4.317  1.00 46.47           H
ATOM   4211  HG  LEU A 340      54.366  52.309   5.931  1.00 50.10           H
ATOM   4212 HD11 LEU A 340      52.130  51.472   5.403  1.00 40.96           H
ATOM   4213 HD12 LEU A 340      52.463  52.867   4.391  1.00 40.96           H
ATOM   4214 HD13 LEU A 340      52.584  51.240   3.695  1.00 40.96           H
ATOM   4215 HD21 LEU A 340      54.055  49.924   6.140  1.00 52.35           H
ATOM   4216 HD22 LEU A 340      54.348  49.673   4.404  1.00 52.35           H
ATOM   4217 HD23 LEU A 340      55.669  50.196   5.458  1.00 52.35           H
ATOM   4218  N   LEU A 341      55.978  55.163   5.176  1.00 38.18           N
ATOM   4219  CA  LEU A 341      56.065  56.189   6.209  1.00 36.90           C
ATOM   4220  C   LEU A 341      55.500  57.536   5.730  1.00 34.23           C
ATOM   4221  O   LEU A 341      54.858  58.220   6.525  1.00 40.30           O
ATOM   4222  CB  LEU A 341      57.535  56.307   6.666  1.00 47.51           C
ATOM   4223  CG  LEU A 341      57.834  56.077   8.164  1.00 44.97           C
ATOM   4224  CD1 LEU A 341      56.968  55.029   8.873  1.00 45.41           C
ATOM   4225  CD2 LEU A 341      59.307  55.644   8.273  1.00 51.30           C
ATOM   4226  H   LEU A 341      56.845  54.804   4.798  1.00 45.85           H
ATOM   4227  HA  LEU A 341      55.444  55.863   7.037  1.00 44.31           H
ATOM   4228  HB2 LEU A 341      58.121  55.588   6.093  1.00 57.04           H
ATOM   4229  HB3 LEU A 341      57.925  57.287   6.388  1.00 57.04           H
ATOM   4230  HG  LEU A 341      57.716  57.031   8.679  1.00 53.99           H
ATOM   4231 HD11 LEU A 341      57.414  54.759   9.829  1.00 54.53           H
ATOM   4232 HD12 LEU A 341      55.982  55.441   9.072  1.00 54.53           H
ATOM   4233 HD13 LEU A 341      56.877  54.144   8.256  1.00 54.53           H
ATOM   4234 HD21 LEU A 341      59.602  55.587   9.322  1.00 61.59           H
ATOM   4235 HD22 LEU A 341      59.446  54.663   7.817  1.00 61.59           H
ATOM   4236 HD23 LEU A 341      59.953  56.364   7.769  1.00 61.59           H
ATOM   4237  N   GLN A 342      55.714  57.920   4.460  1.00 39.00           N
ATOM   4238  CA  GLN A 342      55.122  59.131   3.885  1.00 39.57           C
ATOM   4239  C   GLN A 342      53.587  59.058   3.901  1.00 39.17           C
ATOM   4240  O   GLN A 342      52.940  60.061   4.206  1.00 38.31           O
ATOM   4241  CB  GLN A 342      55.631  59.432   2.459  1.00 44.96           C
ATOM   4242  CG  GLN A 342      57.137  59.732   2.322  1.00 49.57           C
ATOM   4243  CD  GLN A 342      57.651  60.823   3.260  1.00 49.92           C
ATOM   4244  OE1 GLN A 342      56.963  61.799   3.553  1.00 47.58           O
ATOM   4245  NE2 GLN A 342      58.890  60.687   3.719  1.00 61.55           N
ATOM   4246  H   GLN A 342      56.276  57.333   3.859  1.00 46.83           H
ATOM   4247  HA  GLN A 342      55.411  59.963   4.527  1.00 47.52           H
ATOM   4248  HB2 GLN A 342      55.389  58.593   1.810  1.00 53.99           H
ATOM   4249  HB3 GLN A 342      55.081  60.291   2.074  1.00 53.99           H
ATOM   4250  HG2 GLN A 342      57.723  58.827   2.430  1.00 59.52           H
ATOM   4251  HG3 GLN A 342      57.272  60.096   1.304  1.00 59.52           H
ATOM   4252 HE21 GLN A 342      59.439  59.878   3.467  1.00 73.90           H
ATOM   4253 HE22 GLN A 342      59.260  61.390   4.340  1.00 73.90           H
ATOM   4254  N   LEU A 343      53.015  57.889   3.575  1.00 35.47           N
ATOM   4255  CA  LEU A 343      51.566  57.686   3.524  1.00 32.29           C
ATOM   4256  C   LEU A 343      50.877  57.855   4.886  1.00 33.23           C
ATOM   4257  O   LEU A 343      49.676  58.119   4.898  1.00 31.14           O
ATOM   4258  CB  LEU A 343      51.228  56.313   2.901  1.00 31.51           C
ATOM   4259  CG  LEU A 343      51.599  56.135   1.422  1.00 34.18           C
ATOM   4260  CD1 LEU A 343      51.401  54.665   1.012  1.00 33.79           C
ATOM   4261  CD2 LEU A 343      50.793  57.051   0.485  1.00 39.35           C
ATOM   4262  H   LEU A 343      53.607  57.108   3.323  1.00 42.60           H
ATOM   4263  HA  LEU A 343      51.162  58.457   2.871  1.00 38.78           H
ATOM   4264  HB2 LEU A 343      51.742  55.547   3.480  1.00 37.84           H
ATOM   4265  HB3 LEU A 343      50.158  56.132   3.007  1.00 37.84           H
ATOM   4266  HG  LEU A 343      52.639  56.395   1.281  1.00 41.05           H
ATOM   4267 HD11 LEU A 343      51.774  54.514   0.000  1.00 40.58           H
ATOM   4268 HD12 LEU A 343      51.953  54.012   1.689  1.00 40.58           H
ATOM   4269 HD13 LEU A 343      50.344  54.399   1.049  1.00 40.58           H
ATOM   4270 HD21 LEU A 343      51.062  56.842  -0.553  1.00 47.25           H
ATOM   4271 HD22 LEU A 343      49.724  56.885   0.616  1.00 47.25           H
ATOM   4272 HD23 LEU A 343      51.022  58.096   0.694  1.00 47.25           H
ATOM   4273  N   THR A 344      51.578  57.686   6.026  1.00 28.90           N
ATOM   4274  CA  THR A 344      50.948  57.708   7.353  1.00 32.97           C
ATOM   4275  C   THR A 344      50.391  59.086   7.728  1.00 30.75           C
ATOM   4276  O   THR A 344      49.491  59.141   8.565  1.00 32.16           O
ATOM   4277  CB  THR A 344      51.889  57.217   8.478  1.00 39.09           C
ATOM   4278  OG1 THR A 344      53.002  58.068   8.629  1.00 38.95           O
ATOM   4279  CG2 THR A 344      52.363  55.782   8.271  1.00 39.58           C
ATOM   4280  H   THR A 344      52.561  57.461   5.972  1.00 34.72           H
ATOM   4281  HA  THR A 344      50.107  57.021   7.323  1.00 39.60           H
ATOM   4282  HB  THR A 344      51.330  57.241   9.415  1.00 46.94           H
ATOM   4283  HG1 THR A 344      53.521  58.058   7.819  1.00 46.77           H
ATOM   4284 HG21 THR A 344      52.965  55.477   9.126  1.00 47.53           H
ATOM   4285 HG22 THR A 344      51.506  55.115   8.179  1.00 47.53           H
ATOM   4286 HG23 THR A 344      52.983  55.717   7.382  1.00 47.53           H
ATOM   4287  N   SER A 345      50.910  60.190   7.160  1.00 31.13           N
ATOM   4288  CA  SER A 345      50.473  61.550   7.527  1.00 34.96           C
ATOM   4289  C   SER A 345      48.981  61.796   7.220  1.00 31.13           C
ATOM   4290  O   SER A 345      48.328  62.583   7.904  1.00 32.47           O
ATOM   4291  CB  SER A 345      51.347  62.592   6.813  1.00 35.99           C
ATOM   4292  OG  SER A 345      52.709  62.406   7.147  1.00 46.92           O
ATOM   4293  H   SER A 345      51.659  60.096   6.489  1.00 37.39           H
ATOM   4294  HA  SER A 345      50.608  61.677   8.601  1.00 41.98           H
ATOM   4295  HB2 SER A 345      51.227  62.477   5.735  1.00 43.22           H
ATOM   4296  HB3 SER A 345      51.038  63.595   7.104  1.00 43.22           H
ATOM   4297  HG  SER A 345      53.245  62.972   6.588  1.00 56.33           H
ATOM   4298  N   GLY A 346      48.449  61.133   6.186  1.00 34.75           N
ATOM   4299  CA  GLY A 346      47.045  61.207   5.795  1.00 32.94           C
ATOM   4300  C   GLY A 346      46.176  60.115   6.425  1.00 29.29           C
ATOM   4301  O   GLY A 346      44.972  60.098   6.194  1.00 29.92           O
ATOM   4302  H   GLY A 346      49.042  60.507   5.659  1.00 41.74           H
ATOM   4303  HA2 GLY A 346      46.635  62.177   6.081  1.00 39.55           H
ATOM   4304  HA3 GLY A 346      46.990  61.090   4.713  1.00 39.55           H
ATOM   4305  N   MET A 347      46.749  59.193   7.203  1.00 33.47           N
ATOM   4306  CA  MET A 347      45.980  58.116   7.801  1.00 26.76           C
ATOM   4307  C   MET A 347      45.185  58.587   9.011  1.00 31.08           C
ATOM   4308  O   MET A 347      45.526  59.560   9.685  1.00 33.58           O
ATOM   4309  CB  MET A 347      46.885  56.933   8.117  1.00 29.09           C
ATOM   4310  CG  MET A 347      47.391  56.247   6.858  1.00 27.92           C
ATOM   4311  SD  MET A 347      48.448  54.820   7.213  1.00 31.40           S
ATOM   4312  CE  MET A 347      49.114  54.487   5.577  1.00 29.25           C
ATOM   4313  H   MET A 347      47.734  59.254   7.418  1.00 40.19           H
ATOM   4314  HA  MET A 347      45.263  57.752   7.065  1.00 32.14           H
ATOM   4315  HB2 MET A 347      47.729  57.257   8.722  1.00 34.94           H
ATOM   4316  HB3 MET A 347      46.312  56.210   8.684  1.00 34.94           H
ATOM   4317  HG2 MET A 347      46.534  55.907   6.282  1.00 33.53           H
ATOM   4318  HG3 MET A 347      47.948  56.960   6.257  1.00 33.53           H
ATOM   4319  HE1 MET A 347      49.784  53.630   5.626  1.00 35.13           H
ATOM   4320  HE2 MET A 347      48.299  54.278   4.885  1.00 35.13           H
ATOM   4321  HE3 MET A 347      49.671  55.354   5.232  1.00 35.13           H
ATOM   4322  N   VAL A 348      44.073  57.905   9.258  1.00 24.68           N
ATOM   4323  CA  VAL A 348      43.126  58.299  10.285  1.00 23.05           C
ATOM   4324  C   VAL A 348      43.460  57.542  11.565  1.00 31.19           C
ATOM   4325  O   VAL A 348      43.477  56.315  11.581  1.00 29.46           O
ATOM   4326  CB  VAL A 348      41.686  58.075   9.786  1.00 26.57           C
ATOM   4327  CG1 VAL A 348      40.694  58.482  10.875  1.00 30.92           C
ATOM   4328  CG2 VAL A 348      41.413  58.907   8.515  1.00 31.33           C
ATOM   4329  H   VAL A 348      43.833  57.120   8.669  1.00 29.65           H
ATOM   4330  HA  VAL A 348      43.228  59.367  10.483  1.00 27.69           H
ATOM   4331  HB  VAL A 348      41.549  57.021   9.546  1.00 31.91           H
ATOM   4332 HG11 VAL A 348      39.676  58.347  10.507  1.00 37.14           H
ATOM   4333 HG12 VAL A 348      40.823  57.866  11.764  1.00 37.14           H
ATOM   4334 HG13 VAL A 348      40.839  59.531  11.139  1.00 37.14           H
ATOM   4335 HG21 VAL A 348      40.375  58.790   8.209  1.00 37.62           H
ATOM   4336 HG22 VAL A 348      41.602  59.963   8.712  1.00 37.62           H
ATOM   4337 HG23 VAL A 348      42.049  58.576   7.695  1.00 37.62           H
ATOM   4338  N   GLN A 349      43.708  58.295  12.635  1.00 29.80           N
ATOM   4339  CA  GLN A 349      43.925  57.789  13.982  1.00 36.17           C
ATOM   4340  C   GLN A 349      42.602  57.717  14.739  1.00 29.15           C
ATOM   4341  O   GLN A 349      41.659  58.445  14.433  1.00 33.03           O
ATOM   4342  CB  GLN A 349      44.900  58.715  14.729  1.00 32.20           C
ATOM   4343  CG  GLN A 349      46.308  58.664  14.131  1.00 37.68           C
ATOM   4344  CD  GLN A 349      47.262  59.617  14.858  1.00 41.17           C
ATOM   4345  OE1 GLN A 349      47.301  59.679  16.082  1.00 42.69           O
ATOM   4346  NE2 GLN A 349      48.070  60.350  14.106  1.00 42.55           N
ATOM   4347  H   GLN A 349      43.646  59.301  12.536  1.00 35.79           H
ATOM   4348  HA  GLN A 349      44.370  56.795  13.939  1.00 43.44           H
ATOM   4349  HB2 GLN A 349      44.527  59.740  14.695  1.00 38.67           H
ATOM   4350  HB3 GLN A 349      44.948  58.404  15.774  1.00 38.67           H
ATOM   4351  HG2 GLN A 349      46.657  57.650  14.302  1.00 45.25           H
ATOM   4352  HG3 GLN A 349      46.289  58.878  13.061  1.00 45.25           H
ATOM   4353 HE21 GLN A 349      48.040  60.274  13.098  1.00 51.09           H
ATOM   4354 HE22 GLN A 349      48.707  60.988  14.556  1.00 51.09           H
ATOM   4355  N   THR A 350      42.554  56.860  15.761  1.00 29.38           N
ATOM   4356  CA  THR A 350      41.424  56.791  16.682  1.00 28.78           C
ATOM   4357  C   THR A 350      41.934  56.892  18.116  1.00 33.63           C
ATOM   4358  O   THR A 350      43.095  56.613  18.393  1.00 31.89           O
ATOM   4359  CB  THR A 350      40.647  55.473  16.503  1.00 31.64           C
ATOM   4360  OG1 THR A 350      41.384  54.367  16.973  1.00 26.86           O
ATOM   4361  CG2 THR A 350      40.279  55.219  15.046  1.00 32.41           C
ATOM   4362  H   THR A 350      43.362  56.288  15.967  1.00 35.28           H
ATOM   4363  HA  THR A 350      40.734  57.617  16.512  1.00 34.56           H
ATOM   4364  HB  THR A 350      39.721  55.532  17.076  1.00 37.99           H
ATOM   4365  HG1 THR A 350      41.540  54.494  17.912  1.00 32.26           H
ATOM   4366 HG21 THR A 350      39.701  54.297  15.001  1.00 38.92           H
ATOM   4367 HG22 THR A 350      39.686  56.049  14.657  1.00 38.92           H
ATOM   4368 HG23 THR A 350      41.177  55.086  14.443  1.00 38.92           H
ATOM   4369  N   HIS A 351      41.041  57.218  19.045  1.00 32.71           N
ATOM   4370  CA  HIS A 351      41.230  56.899  20.446  1.00 39.34           C
ATOM   4371  C   HIS A 351      41.076  55.396  20.672  1.00 35.13           C
ATOM   4372  O   HIS A 351      40.467  54.690  19.873  1.00 35.01           O
ATOM   4373  CB  HIS A 351      40.226  57.699  21.290  1.00 35.48           C
ATOM   4374  CG  HIS A 351      40.509  59.177  21.233  1.00 41.13           C
ATOM   4375  ND1 HIS A 351      41.618  59.804  21.758  1.00 41.32           N
ATOM   4376  CD2 HIS A 351      39.839  60.107  20.486  1.00 40.96           C
ATOM   4377  CE1 HIS A 351      41.609  61.077  21.331  1.00 41.09           C
ATOM   4378  NE2 HIS A 351      40.495  61.333  20.632  1.00 44.15           N
ATOM   4379  H   HIS A 351      40.110  57.480  18.755  1.00 39.28           H
ATOM   4380  HA  HIS A 351      42.231  57.197  20.751  1.00 47.24           H
ATOM   4381  HB2 HIS A 351      40.301  57.382  22.330  1.00 42.61           H
ATOM   4382  HB3 HIS A 351      39.210  57.502  20.942  1.00 42.61           H
ATOM   4383  HD1 HIS A 351      42.369  59.357  22.267  1.00 49.61           H
ATOM   4384  HD2 HIS A 351      38.992  59.915  19.843  1.00 49.18           H
ATOM   4385  HE1 HIS A 351      42.425  61.773  21.458  1.00 49.34           H
ATOM   4386  N   VAL A 352      41.616  54.915  21.785  1.00 32.20           N
ATOM   4387  CA  VAL A 352      41.231  53.636  22.363  1.00 30.96           C
ATOM   4388  C   VAL A 352      40.175  53.852  23.444  1.00 39.26           C
ATOM   4389  O   VAL A 352      39.889  54.988  23.820  1.00 41.99           O
ATOM   4390  CB  VAL A 352      42.461  52.854  22.843  1.00 36.23           C
ATOM   4391  CG1 VAL A 352      43.424  52.596  21.677  1.00 33.77           C
ATOM   4392  CG2 VAL A 352      43.220  53.561  23.978  1.00 40.01           C
ATOM   4393  H   VAL A 352      42.185  55.528  22.351  1.00 38.67           H
ATOM   4394  HA  VAL A 352      40.765  53.036  21.587  1.00 37.19           H
ATOM   4395  HB  VAL A 352      42.117  51.889  23.208  1.00 43.51           H
ATOM   4396 HG11 VAL A 352      44.232  51.946  22.009  1.00 40.56           H
ATOM   4397 HG12 VAL A 352      42.893  52.104  20.861  1.00 40.56           H
ATOM   4398 HG13 VAL A 352      43.849  53.535  21.318  1.00 40.56           H
ATOM   4399 HG21 VAL A 352      44.058  52.946  24.298  1.00 48.04           H
ATOM   4400 HG22 VAL A 352      43.613  54.514  23.634  1.00 48.04           H
ATOM   4401 HG23 VAL A 352      42.558  53.727  24.827  1.00 48.04           H
ATOM   4402  N   THR A 353      39.547  52.771  23.909  1.00 38.81           N
ATOM   4403  CA  THR A 353      38.378  52.848  24.791  1.00 40.59           C
ATOM   4404  C   THR A 353      38.763  52.794  26.274  1.00 34.52           C
ATOM   4405  O   THR A 353      37.960  53.224  27.100  1.00 46.82           O
ATOM   4406  CB  THR A 353      37.385  51.729  24.456  1.00 37.86           C
ATOM   4407  OG1 THR A 353      38.038  50.487  24.561  1.00 36.26           O
ATOM   4408  CG2 THR A 353      36.774  51.882  23.061  1.00 38.24           C
ATOM   4409  H   THR A 353      39.797  51.860  23.549  1.00 46.60           H
ATOM   4410  HA  THR A 353      37.863  53.794  24.619  1.00 48.74           H
ATOM   4411  HB  THR A 353      36.576  51.755  25.189  1.00 45.46           H
ATOM   4412  HG1 THR A 353      37.531  49.843  24.055  1.00 43.54           H
ATOM   4413 HG21 THR A 353      36.051  51.086  22.885  1.00 45.92           H
ATOM   4414 HG22 THR A 353      36.270  52.845  22.975  1.00 45.92           H
ATOM   4415 HG23 THR A 353      37.549  51.808  22.300  1.00 45.92           H
ATOM   4416  N   THR A 354      39.938  52.252  26.633  1.00 44.32           N
ATOM   4417  CA  THR A 354      40.361  52.146  28.032  1.00 44.95           C
ATOM   4418  C   THR A 354      41.831  52.568  28.189  1.00 47.37           C
ATOM   4419  O   THR A 354      42.584  52.549  27.215  1.00 45.42           O
ATOM   4420  CB  THR A 354      40.141  50.725  28.602  1.00 39.09           C
ATOM   4421  OG1 THR A 354      41.120  49.822  28.143  1.00 39.62           O
ATOM   4422  CG2 THR A 354      38.768  50.121  28.312  1.00 42.09           C
ATOM   4423  H   THR A 354      40.560  51.896  25.921  1.00 53.22           H
ATOM   4424  HA  THR A 354      39.758  52.826  28.631  1.00 53.97           H
ATOM   4425  HB  THR A 354      40.237  50.788  29.685  1.00 46.94           H
ATOM   4426  HG1 THR A 354      41.107  49.823  27.181  1.00 47.57           H
ATOM   4427 HG21 THR A 354      38.690  49.150  28.800  1.00 50.54           H
ATOM   4428 HG22 THR A 354      37.986  50.781  28.687  1.00 50.54           H
ATOM   4429 HG23 THR A 354      38.639  49.966  27.242  1.00 50.54           H
ATOM   4430  N   PRO A 355      42.287  52.886  29.419  1.00 52.12           N
ATOM   4431  CA  PRO A 355      43.689  53.215  29.655  1.00 47.87           C
ATOM   4432  C   PRO A 355      44.607  52.013  29.421  1.00 39.89           C
ATOM   4433  O   PRO A 355      45.749  52.188  29.003  1.00 49.65           O
ATOM   4434  CB  PRO A 355      43.750  53.642  31.133  1.00 52.05           C
ATOM   4435  CG  PRO A 355      42.317  54.041  31.473  1.00 51.46           C
ATOM   4436  CD  PRO A 355      41.501  53.065  30.632  1.00 52.06           C
ATOM   4437  HA  PRO A 355      43.970  54.083  29.057  1.00 57.48           H
ATOM   4438  HB2 PRO A 355      43.987  52.757  31.727  1.00 62.49           H
ATOM   4439  HB3 PRO A 355      44.472  54.430  31.346  1.00 62.49           H
ATOM   4440  HG2 PRO A 355      42.096  53.887  32.530  1.00 61.78           H
ATOM   4441  HG3 PRO A 355      42.138  55.077  31.187  1.00 61.78           H
ATOM   4442  HD2 PRO A 355      41.395  52.112  31.152  1.00 62.51           H
ATOM   4443  HD3 PRO A 355      40.536  53.532  30.437  1.00 62.51           H
ATOM   4444  N   GLY A 356      44.087  50.803  29.670  1.00 40.12           N
ATOM   4445  CA  GLY A 356      44.805  49.543  29.521  1.00 46.71           C
ATOM   4446  C   GLY A 356      44.704  48.949  28.111  1.00 46.21           C
ATOM   4447  O   GLY A 356      45.265  47.878  27.880  1.00 39.95           O
ATOM   4448  H   GLY A 356      43.124  50.747  29.968  1.00 48.17           H
ATOM   4449  HA2 GLY A 356      45.859  49.700  29.752  1.00 56.08           H
ATOM   4450  HA3 GLY A 356      44.380  48.822  30.218  1.00 56.08           H
ATOM   4451  N   SER A 357      44.022  49.626  27.175  1.00 44.34           N
ATOM   4452  CA  SER A 357      43.903  49.163  25.795  1.00 43.56           C
ATOM   4453  C   SER A 357      45.276  49.070  25.136  1.00 39.61           C
ATOM   4454  O   SER A 357      45.577  48.033  24.557  1.00 43.00           O
ATOM   4455  CB  SER A 357      42.990  50.074  24.976  1.00 34.83           C
ATOM   4456  OG  SER A 357      41.644  49.965  25.368  1.00 32.24           O
ATOM   4457  H   SER A 357      43.562  50.491  27.423  1.00 53.24           H
ATOM   4458  HA  SER A 357      43.469  48.163  25.792  1.00 52.30           H
ATOM   4459  HB2 SER A 357      43.312  51.100  25.128  1.00 41.83           H
ATOM   4460  HB3 SER A 357      43.076  49.828  23.917  1.00 41.83           H
ATOM   4461  HG  SER A 357      41.317  49.100  25.099  1.00 38.71           H
ATOM   4462  N   ILE A 358      46.116  50.112  25.222  1.00 40.70           N
ATOM   4463  CA  ILE A 358      47.415  50.122  24.543  1.00 31.79           C
ATOM   4464  C   ILE A 358      48.312  48.933  24.947  1.00 42.92           C
ATOM   4465  O   ILE A 358      48.782  48.251  24.037  1.00 34.62           O
ATOM   4466  CB  ILE A 358      48.112  51.499  24.694  1.00 39.43           C
ATOM   4467  CG1 ILE A 358      47.289  52.664  24.101  1.00 37.30           C
ATOM   4468  CG2 ILE A 358      49.546  51.462  24.135  1.00 40.69           C
ATOM   4469  CD1 ILE A 358      47.126  52.677  22.576  1.00 42.49           C
ATOM   4470  H   ILE A 358      45.837  50.935  25.737  1.00 48.87           H
ATOM   4471  HA  ILE A 358      47.207  49.994  23.481  1.00 38.17           H
ATOM   4472  HB  ILE A 358      48.199  51.720  25.753  1.00 47.35           H
ATOM   4473 HG12 ILE A 358      46.300  52.674  24.557  1.00 44.79           H
ATOM   4474 HG13 ILE A 358      47.777  53.597  24.386  1.00 44.79           H
ATOM   4475 HG21 ILE A 358      49.977  52.463  24.143  1.00 48.86           H
ATOM   4476 HG22 ILE A 358      50.175  50.816  24.748  1.00 48.86           H
ATOM   4477 HG23 ILE A 358      49.541  51.083  23.114  1.00 48.86           H
ATOM   4478 HD11 ILE A 358      46.492  53.520  22.294  1.00 51.02           H
ATOM   4479 HD12 ILE A 358      48.096  52.797  22.096  1.00 51.02           H
ATOM   4480 HD13 ILE A 358      46.656  51.756  22.234  1.00 51.02           H
ATOM   4481  N   PRO A 359      48.562  48.625  26.242  1.00 44.46           N
ATOM   4482  CA  PRO A 359      49.362  47.452  26.591  1.00 36.82           C
ATOM   4483  C   PRO A 359      48.730  46.126  26.151  1.00 34.94           C
ATOM   4484  O   PRO A 359      49.458  45.232  25.727  1.00 38.80           O
ATOM   4485  CB  PRO A 359      49.470  47.478  28.130  1.00 43.23           C
ATOM   4486  CG  PRO A 359      49.268  48.944  28.485  1.00 44.61           C
ATOM   4487  CD  PRO A 359      48.243  49.388  27.444  1.00 45.41           C
ATOM   4488  HA  PRO A 359      50.371  47.578  26.197  1.00 44.21           H
ATOM   4489  HB2 PRO A 359      48.621  46.925  28.538  1.00 51.90           H
ATOM   4490  HB3 PRO A 359      50.401  47.069  28.521  1.00 51.90           H
ATOM   4491  HG2 PRO A 359      48.850  49.059  29.485  1.00 53.57           H
ATOM   4492  HG3 PRO A 359      50.210  49.486  28.391  1.00 53.57           H
ATOM   4493  HD2 PRO A 359      47.248  49.144  27.789  1.00 54.53           H
ATOM   4494  HD3 PRO A 359      48.364  50.459  27.319  1.00 54.53           H
ATOM   4495  N   THR A 360      47.391  46.012  26.207  1.00 36.24           N
ATOM   4496  CA  THR A 360      46.670  44.819  25.747  1.00 43.92           C
ATOM   4497  C   THR A 360      46.872  44.584  24.245  1.00 37.37           C
ATOM   4498  O   THR A 360      47.076  43.445  23.832  1.00 33.00           O
ATOM   4499  CB  THR A 360      45.172  44.910  26.100  1.00 39.82           C
ATOM   4500  OG1 THR A 360      45.007  45.021  27.498  1.00 45.72           O
ATOM   4501  CG2 THR A 360      44.396  43.664  25.650  1.00 43.52           C
ATOM   4502  H   THR A 360      46.845  46.791  26.548  1.00 43.51           H
ATOM   4503  HA  THR A 360      47.090  43.973  26.293  1.00 52.73           H
ATOM   4504  HB  THR A 360      44.739  45.790  25.624  1.00 47.82           H
ATOM   4505  HG1 THR A 360      45.443  45.825  27.793  1.00 54.89           H
ATOM   4506 HG21 THR A 360      43.358  43.744  25.972  1.00 52.25           H
ATOM   4507 HG22 THR A 360      44.421  43.560  24.566  1.00 52.25           H
ATOM   4508 HG23 THR A 360      44.829  42.777  26.112  1.00 52.25           H
ATOM   4509  N   ILE A 361      46.808  45.657  23.442  1.00 38.51           N
ATOM   4510  CA  ILE A 361      47.012  45.627  21.992  1.00 36.42           C
ATOM   4511  C   ILE A 361      48.439  45.192  21.665  1.00 33.31           C
ATOM   4512  O   ILE A 361      48.621  44.300  20.837  1.00 34.41           O
ATOM   4513  CB  ILE A 361      46.646  46.993  21.368  1.00 35.87           C
ATOM   4514  CG1 ILE A 361      45.135  47.278  21.515  1.00 31.13           C
ATOM   4515  CG2 ILE A 361      46.997  47.028  19.875  1.00 40.99           C
ATOM   4516  CD1 ILE A 361      44.780  48.751  21.267  1.00 43.20           C
ATOM   4517  H   ILE A 361      46.625  46.559  23.860  1.00 46.24           H
ATOM   4518  HA  ILE A 361      46.333  44.882  21.576  1.00 43.73           H
ATOM   4519  HB  ILE A 361      47.210  47.776  21.877  1.00 43.07           H
ATOM   4520 HG12 ILE A 361      44.583  46.651  20.818  1.00 37.38           H
ATOM   4521 HG13 ILE A 361      44.779  47.005  22.504  1.00 37.38           H
ATOM   4522 HG21 ILE A 361      46.766  47.999  19.441  1.00 49.22           H
ATOM   4523 HG22 ILE A 361      48.056  46.839  19.713  1.00 49.22           H
ATOM   4524 HG23 ILE A 361      46.414  46.258  19.374  1.00 49.22           H
ATOM   4525 HD11 ILE A 361      43.720  48.906  21.466  1.00 51.87           H
ATOM   4526 HD12 ILE A 361      45.360  49.394  21.929  1.00 51.87           H
ATOM   4527 HD13 ILE A 361      44.981  49.021  20.232  1.00 51.87           H
ATOM   4528  N   CYS A 362      49.444  45.797  22.318  1.00 38.44           N
ATOM   4529  CA  CYS A 362      50.836  45.372  22.223  1.00 37.49           C
ATOM   4530  C   CYS A 362      51.023  43.876  22.490  1.00 39.68           C
ATOM   4531  O   CYS A 362      51.731  43.213  21.739  1.00 38.90           O
ATOM   4532  CB  CYS A 362      51.698  46.179  23.205  1.00 41.85           C
ATOM   4533  SG  CYS A 362      52.365  47.649  22.408  1.00 54.17           S
ATOM   4534  H   CYS A 362      49.225  46.533  22.977  1.00 46.16           H
ATOM   4535  HA  CYS A 362      51.180  45.577  21.208  1.00 45.02           H
ATOM   4536  HB2 CYS A 362      51.093  46.484  24.059  1.00 50.25           H
ATOM   4537  HB3 CYS A 362      52.520  45.565  23.562  1.00 50.25           H
ATOM   4538  HG  CYS A 362      53.018  48.120  23.474  1.00 65.04           H
ATOM   4539  N   ASP A 363      50.422  43.360  23.566  1.00 43.12           N
ATOM   4540  CA  ASP A 363      50.539  41.961  23.957  1.00 41.80           C
ATOM   4541  C   ASP A 363      49.899  41.028  22.925  1.00 31.32           C
ATOM   4542  O   ASP A 363      50.517  40.032  22.569  1.00 30.02           O
ATOM   4543  CB  ASP A 363      49.967  41.727  25.363  1.00 40.63           C
ATOM   4544  CG  ASP A 363      50.694  42.453  26.503  1.00 55.78           C
ATOM   4545  OD1 ASP A 363      50.136  42.423  27.621  1.00 66.19           O
ATOM   4546  OD2 ASP A 363      51.795  43.000  26.262  1.00 58.88           O1-
ATOM   4547  H   ASP A 363      49.893  43.970  24.177  1.00 51.78           H
ATOM   4548  HA  ASP A 363      51.603  41.726  23.997  1.00 50.20           H
ATOM   4549  HB2 ASP A 363      48.908  41.984  25.398  1.00 48.79           H
ATOM   4550  HB3 ASP A 363      49.993  40.660  25.585  1.00 48.79           H
ATOM   4551  N   LEU A 364      48.685  41.347  22.453  1.00 36.67           N
ATOM   4552  CA  LEU A 364      47.980  40.652  21.371  1.00 35.27           C
ATOM   4553  C   LEU A 364      48.894  40.527  20.143  1.00 32.74           C
ATOM   4554  O   LEU A 364      49.134  39.425  19.652  1.00 33.48           O
ATOM   4555  CB  LEU A 364      46.673  41.430  21.084  1.00 29.82           C
ATOM   4556  CG  LEU A 364      45.660  40.853  20.072  1.00 47.49           C
ATOM   4557  CD1 LEU A 364      46.168  40.753  18.626  1.00 44.55           C
ATOM   4558  CD2 LEU A 364      45.163  39.479  20.518  1.00 46.66           C
ATOM   4559  H   LEU A 364      48.236  42.173  22.828  1.00 44.04           H
ATOM   4560  HA  LEU A 364      47.729  39.652  21.723  1.00 42.35           H
ATOM   4561  HB2 LEU A 364      46.144  41.544  22.031  1.00 35.81           H
ATOM   4562  HB3 LEU A 364      46.931  42.433  20.751  1.00 35.81           H
ATOM   4563  HG  LEU A 364      44.790  41.511  20.066  1.00 57.01           H
ATOM   4564 HD11 LEU A 364      45.316  40.561  17.978  1.00 53.49           H
ATOM   4565 HD12 LEU A 364      46.643  41.686  18.324  1.00 53.49           H
ATOM   4566 HD13 LEU A 364      46.865  39.924  18.508  1.00 53.49           H
ATOM   4567 HD21 LEU A 364      44.464  39.077  19.788  1.00 56.03           H
ATOM   4568 HD22 LEU A 364      46.013  38.815  20.578  1.00 56.03           H
ATOM   4569 HD23 LEU A 364      44.682  39.548  21.494  1.00 56.03           H
ATOM   4570  N   ALA A 365      49.430  41.654  19.670  1.00 33.98           N
ATOM   4571  CA  ALA A 365      50.277  41.714  18.492  1.00 32.66           C
ATOM   4572  C   ALA A 365      51.576  40.929  18.643  1.00 33.90           C
ATOM   4573  O   ALA A 365      51.946  40.216  17.713  1.00 30.45           O
ATOM   4574  CB  ALA A 365      50.508  43.177  18.128  1.00 37.77           C
ATOM   4575  H   ALA A 365      49.213  42.528  20.131  1.00 40.80           H
ATOM   4576  HA  ALA A 365      49.723  41.261  17.669  1.00 39.23           H
ATOM   4577  HB1 ALA A 365      51.139  43.240  17.244  1.00 45.35           H
ATOM   4578  HB2 ALA A 365      49.543  43.630  17.905  1.00 45.35           H
ATOM   4579  HB3 ALA A 365      50.968  43.706  18.963  1.00 45.35           H
ATOM   4580  N   ARG A 366      52.254  41.014  19.801  1.00 35.65           N
ATOM   4581  CA  ARG A 366      53.482  40.257  20.042  1.00 37.63           C
ATOM   4582  C   ARG A 366      53.210  38.758  20.147  1.00 31.72           C
ATOM   4583  O   ARG A 366      53.998  37.959  19.644  1.00 27.46           O
ATOM   4584  CB  ARG A 366      54.231  40.783  21.283  1.00 44.69           C
ATOM   4585  CG  ARG A 366      54.826  42.187  21.065  1.00 55.45           C
ATOM   4586  CD  ARG A 366      55.895  42.502  22.120  1.00 65.18           C
ATOM   4587  NE  ARG A 366      56.233  43.937  22.128  1.00 76.31           N
ATOM   4588  CZ  ARG A 366      55.715  44.867  22.946  1.00 78.45           C
ATOM   4589  NH1 ARG A 366      54.872  44.549  23.932  1.00 69.99           N
ATOM   4590  NH2 ARG A 366      56.052  46.143  22.773  1.00 75.58           N1+
ATOM   4591  H   ARG A 366      51.902  41.611  20.539  1.00 42.81           H
ATOM   4592  HA  ARG A 366      54.134  40.393  19.177  1.00 45.18           H
ATOM   4593  HB2 ARG A 366      53.547  40.803  22.134  1.00 53.66           H
ATOM   4594  HB3 ARG A 366      55.047  40.099  21.518  1.00 53.66           H
ATOM   4595  HG2 ARG A 366      55.309  42.219  20.088  1.00 66.57           H
ATOM   4596  HG3 ARG A 366      54.048  42.946  21.075  1.00 66.57           H
ATOM   4597  HD2 ARG A 366      55.539  42.191  23.104  1.00 78.24           H
ATOM   4598  HD3 ARG A 366      56.797  41.932  21.893  1.00 78.24           H
ATOM   4599  HE  ARG A 366      56.856  44.257  21.401  1.00 91.60           H
ATOM   4600 HH11 ARG A 366      54.594  43.590  24.076  1.00 84.02           H
ATOM   4601 HH12 ARG A 366      54.497  45.272  24.527  1.00 84.02           H
ATOM   4602 HH21 ARG A 366      56.696  46.413  22.045  1.00 90.73           H
ATOM   4603 HH22 ARG A 366      55.684  46.859  23.383  1.00 90.73           H
ATOM   4604  N   THR A 367      52.108  38.373  20.802  1.00 30.73           N
ATOM   4605  CA  THR A 367      51.707  36.974  20.950  1.00 33.07           C
ATOM   4606  C   THR A 367      51.361  36.352  19.594  1.00 25.20           C
ATOM   4607  O   THR A 367      51.779  35.228  19.321  1.00 25.87           O
ATOM   4608  CB  THR A 367      50.538  36.875  21.947  1.00 36.41           C
ATOM   4609  OG1 THR A 367      50.988  37.296  23.216  1.00 30.88           O
ATOM   4610  CG2 THR A 367      50.002  35.452  22.093  1.00 32.88           C
ATOM   4611  H   THR A 367      51.489  39.083  21.167  1.00 36.91           H
ATOM   4612  HA  THR A 367      52.559  36.443  21.378  1.00 39.72           H
ATOM   4613  HB  THR A 367      49.730  37.529  21.615  1.00 43.72           H
ATOM   4614  HG1 THR A 367      51.146  38.245  23.171  1.00 37.08           H
ATOM   4615 HG21 THR A 367      49.221  35.442  22.852  1.00 39.49           H
ATOM   4616 HG22 THR A 367      49.582  35.099  21.152  1.00 39.49           H
ATOM   4617 HG23 THR A 367      50.800  34.784  22.417  1.00 39.49           H
ATOM   4618  N   PHE A 368      50.603  37.077  18.760  1.00 25.74           N
ATOM   4619  CA  PHE A 368      50.262  36.660  17.393  1.00 24.51           C
ATOM   4620  C   PHE A 368      51.556  36.371  16.635  1.00 28.41           C
ATOM   4621  O   PHE A 368      51.709  35.280  16.097  1.00 25.86           O
ATOM   4622  CB  PHE A 368      49.432  37.761  16.706  1.00 23.53           C
ATOM   4623  CG  PHE A 368      48.923  37.441  15.306  1.00 24.05           C
ATOM   4624  CD1 PHE A 368      49.802  37.207  14.226  1.00 23.64           C
ATOM   4625  CD2 PHE A 368      47.536  37.401  15.072  1.00 25.95           C
ATOM   4626  CE1 PHE A 368      49.301  36.916  12.950  1.00 26.14           C
ATOM   4627  CE2 PHE A 368      47.040  37.158  13.781  1.00 26.23           C
ATOM   4628  CZ  PHE A 368      47.920  36.927  12.713  1.00 23.69           C
ATOM   4629  H   PHE A 368      50.273  37.983  19.066  1.00 30.92           H
ATOM   4630  HA  PHE A 368      49.666  35.748  17.437  1.00 29.44           H
ATOM   4631  HB2 PHE A 368      48.576  37.980  17.345  1.00 28.26           H
ATOM   4632  HB3 PHE A 368      50.028  38.670  16.646  1.00 28.26           H
ATOM   4633  HD1 PHE A 368      50.869  37.249  14.356  1.00 28.40           H
ATOM   4634  HD2 PHE A 368      46.845  37.582  15.883  1.00 31.17           H
ATOM   4635  HE1 PHE A 368      49.981  36.690  12.148  1.00 31.40           H
ATOM   4636  HE2 PHE A 368      45.978  37.144  13.603  1.00 31.50           H
ATOM   4637  HZ  PHE A 368      47.532  36.739  11.724  1.00 28.46           H
ATOM   4638  N   ALA A 369      52.491  37.330  16.621  1.00 30.64           N
ATOM   4639  CA  ALA A 369      53.746  37.227  15.879  1.00 32.62           C
ATOM   4640  C   ALA A 369      54.571  36.008  16.295  1.00 30.15           C
ATOM   4641  O   ALA A 369      55.067  35.269  15.449  1.00 28.63           O
ATOM   4642  CB  ALA A 369      54.543  38.516  16.079  1.00 34.63           C
ATOM   4643  H   ALA A 369      52.302  38.203  17.095  1.00 36.80           H
ATOM   4644  HA  ALA A 369      53.502  37.125  14.825  1.00 39.18           H
ATOM   4645  HB1 ALA A 369      55.454  38.479  15.482  1.00 41.59           H
ATOM   4646  HB2 ALA A 369      53.947  39.374  15.771  1.00 41.59           H
ATOM   4647  HB3 ALA A 369      54.808  38.633  17.130  1.00 41.59           H
ATOM   4648  N   ARG A 370      54.704  35.801  17.607  1.00 30.94           N
ATOM   4649  CA  ARG A 370      55.462  34.696  18.182  1.00 31.52           C
ATOM   4650  C   ARG A 370      54.842  33.344  17.818  1.00 29.79           C
ATOM   4651  O   ARG A 370      55.556  32.390  17.521  1.00 24.79           O
ATOM   4652  CB  ARG A 370      55.537  34.930  19.695  1.00 33.11           C
ATOM   4653  CG  ARG A 370      56.512  34.020  20.453  1.00 49.75           C
ATOM   4654  CD  ARG A 370      56.271  34.105  21.972  1.00 61.63           C
ATOM   4655  NE  ARG A 370      56.236  35.508  22.434  1.00 69.43           N
ATOM   4656  CZ  ARG A 370      55.551  35.988  23.479  1.00 73.92           C
ATOM   4657  NH1 ARG A 370      54.925  35.184  24.338  1.00 80.47           N
ATOM   4658  NH2 ARG A 370      55.496  37.306  23.668  1.00 70.86           N1+
ATOM   4659  H   ARG A 370      54.267  36.455  18.243  1.00 37.16           H
ATOM   4660  HA  ARG A 370      56.471  34.729  17.772  1.00 37.86           H
ATOM   4661  HB2 ARG A 370      55.878  35.957  19.841  1.00 39.77           H
ATOM   4662  HB3 ARG A 370      54.539  34.844  20.127  1.00 39.77           H
ATOM   4663  HG2 ARG A 370      56.348  32.986  20.149  1.00 59.73           H
ATOM   4664  HG3 ARG A 370      57.540  34.295  20.212  1.00 59.73           H
ATOM   4665  HD2 ARG A 370      55.332  33.605  22.211  1.00 73.98           H
ATOM   4666  HD3 ARG A 370      57.083  33.583  22.481  1.00 73.98           H
ATOM   4667  HE  ARG A 370      56.699  36.177  21.837  1.00 83.35           H
ATOM   4668 HH11 ARG A 370      54.966  34.184  24.208  1.00 96.59           H
ATOM   4669 HH12 ARG A 370      54.421  35.573  25.121  1.00 96.59           H
ATOM   4670 HH21 ARG A 370      55.962  37.928  23.024  1.00 85.07           H
ATOM   4671 HH22 ARG A 370      54.985  37.681  24.452  1.00 85.07           H
ATOM   4672  N   GLU A 371      53.512  33.256  17.872  1.00 26.69           N
ATOM   4673  CA  GLU A 371      52.814  31.997  17.686  1.00 25.12           C
ATOM   4674  C   GLU A 371      52.619  31.641  16.209  1.00 24.86           C
ATOM   4675  O   GLU A 371      52.675  30.468  15.837  1.00 24.76           O
ATOM   4676  CB  GLU A 371      51.482  32.054  18.442  1.00 24.17           C
ATOM   4677  CG  GLU A 371      50.680  30.763  18.225  1.00 25.55           C
ATOM   4678  CD  GLU A 371      49.468  30.750  19.141  1.00 30.67           C
ATOM   4679  OE1 GLU A 371      49.668  30.515  20.352  1.00 25.22           O
ATOM   4680  OE2 GLU A 371      48.357  30.983  18.619  1.00 26.86           O1-
ATOM   4681  H   GLU A 371      52.969  34.070  18.122  1.00 32.06           H
ATOM   4682  HA  GLU A 371      53.408  31.208  18.145  1.00 30.18           H
ATOM   4683  HB2 GLU A 371      51.680  32.189  19.505  1.00 29.03           H
ATOM   4684  HB3 GLU A 371      50.897  32.904  18.087  1.00 29.03           H
ATOM   4685  HG2 GLU A 371      50.350  30.706  17.189  1.00 30.69           H
ATOM   4686  HG3 GLU A 371      51.335  29.930  18.490  1.00 30.69           H
ATOM   4687  N   MET A 372      52.266  32.635  15.394  1.00 25.68           N
ATOM   4688  CA  MET A 372      51.786  32.424  14.027  1.00 24.57           C
ATOM   4689  C   MET A 372      52.725  32.946  12.953  1.00 26.82           C
ATOM   4690  O   MET A 372      52.611  32.502  11.813  1.00 29.46           O
ATOM   4691  CB  MET A 372      50.371  32.959  13.840  1.00 24.85           C
ATOM   4692  CG  MET A 372      49.422  32.126  14.703  1.00 30.88           C
ATOM   4693  SD  MET A 372      47.704  32.486  14.405  1.00 26.51           S
ATOM   4694  CE  MET A 372      47.558  33.963  15.434  1.00 28.36           C
ATOM   4695  H   MET A 372      52.225  33.572  15.766  1.00 30.85           H
ATOM   4696  HA  MET A 372      51.707  31.357  13.859  1.00 29.51           H
ATOM   4697  HB2 MET A 372      50.314  34.014  14.108  1.00 29.85           H
ATOM   4698  HB3 MET A 372      50.073  32.837  12.800  1.00 29.85           H
ATOM   4699  HG2 MET A 372      49.585  31.066  14.511  1.00 37.09           H
ATOM   4700  HG3 MET A 372      49.634  32.320  15.754  1.00 37.09           H
ATOM   4701  HE1 MET A 372      46.542  34.349  15.376  1.00 34.07           H
ATOM   4702  HE2 MET A 372      47.797  33.713  16.469  1.00 34.07           H
ATOM   4703  HE3 MET A 372      48.251  34.720  15.072  1.00 34.07           H
ATOM   4704  N   GLY A 373      53.631  33.863  13.305  1.00 25.72           N
ATOM   4705  CA  GLY A 373      54.648  34.380  12.407  1.00 31.56           C
ATOM   4706  C   GLY A 373      55.687  33.303  12.075  1.00 47.81           C
ATOM   4707  O   GLY A 373      55.936  32.384  12.857  1.00 43.45           O
ATOM   4708  H   GLY A 373      53.689  34.144  14.274  1.00 30.90           H
ATOM   4709  HA2 GLY A 373      54.169  34.709  11.485  1.00 37.90           H
ATOM   4710  HA3 GLY A 373      55.149  35.229  12.872  1.00 37.90           H
ATOM   4711  N   GLU A 374      56.281  33.434  10.889  1.00 43.43           N
ATOM   4712  CA  GLU A 374      57.343  32.580  10.381  1.00 59.46           C
ATOM   4713  C   GLU A 374      58.597  32.691  11.270  1.00 60.77           C
ATOM   4714  O   GLU A 374      58.923  33.764  11.783  1.00 55.02           O
ATOM   4715  CB  GLU A 374      57.599  33.014   8.927  1.00 57.61           C
ATOM   4716  CG  GLU A 374      58.665  32.208   8.178  1.00 72.61           C
ATOM   4717  CD  GLU A 374      58.732  32.678   6.721  1.00 77.80           C
ATOM   4718  OE1 GLU A 374      59.387  33.719   6.485  1.00 78.02           O
ATOM   4719  OE2 GLU A 374      58.116  31.991   5.871  1.00 81.56           O1-
ATOM   4720  H   GLU A 374      56.020  34.219  10.308  1.00 52.15           H
ATOM   4721  HA  GLU A 374      56.995  31.545  10.366  1.00 71.38           H
ATOM   4722  HB2 GLU A 374      56.661  32.926   8.378  1.00 69.16           H
ATOM   4723  HB3 GLU A 374      57.899  34.064   8.922  1.00 69.16           H
ATOM   4724  HG2 GLU A 374      59.623  32.401   8.664  1.00 87.16           H
ATOM   4725  HG3 GLU A 374      58.389  31.154   8.220  1.00 87.16           H
ATOM   4726  N   ALA A 375      59.306  31.573  11.456  1.00 65.13           N
ATOM   4727  H1  ALA A 375      60.140  31.593  12.025  1.00 78.19           H
ATOM   4728  H2  ALA A 375      59.014  30.710  11.022  1.00 78.19           H
TER
ATOM   4729  N   MET B  46      10.957  56.721  20.128  1.00 54.40           N
ATOM   4730  CA  MET B  46      11.042  55.715  19.037  1.00 63.46           C
ATOM   4731  C   MET B  46      10.143  54.490  19.292  1.00 53.78           C
ATOM   4732  O   MET B  46       9.997  54.079  20.446  1.00 51.49           O
ATOM   4733  CB  MET B  46      12.497  55.252  18.802  1.00 59.91           C
ATOM   4734  CG  MET B  46      13.359  56.269  18.038  1.00 64.98           C
ATOM   4735  SD  MET B  46      12.967  56.494  16.274  1.00 75.47           S
ATOM   4736  CE  MET B  46      11.805  57.887  16.333  1.00 74.04           C
ATOM   4737  H1  MET B  46      11.634  57.455  19.978  1.00 65.31           H
ATOM   4738  H2  MET B  46      11.134  56.274  21.019  1.00 65.31           H
ATOM   4739  HA  MET B  46      10.703  56.186  18.118  1.00 76.18           H
ATOM   4740  HB2 MET B  46      12.497  54.317  18.235  1.00 71.93           H
ATOM   4741  HB3 MET B  46      12.965  55.049  19.767  1.00 71.93           H
ATOM   4742  HG2 MET B  46      14.397  55.939  18.096  1.00 78.00           H
ATOM   4743  HG3 MET B  46      13.298  57.234  18.541  1.00 78.00           H
ATOM   4744  HE1 MET B  46      10.883  57.595  16.833  1.00 88.88           H
ATOM   4745  HE2 MET B  46      12.257  58.723  16.867  1.00 88.88           H
ATOM   4746  HE3 MET B  46      11.567  58.199  15.317  1.00 88.88           H
ATOM   4747  N   PRO B  47       9.579  53.879  18.230  1.00 51.01           N
ATOM   4748  CA  PRO B  47       8.855  52.611  18.343  1.00 43.26           C
ATOM   4749  C   PRO B  47       9.781  51.483  18.823  1.00 42.17           C
ATOM   4750  O   PRO B  47      11.000  51.558  18.632  1.00 44.29           O
ATOM   4751  CB  PRO B  47       8.380  52.307  16.913  1.00 45.39           C
ATOM   4752  CG  PRO B  47       8.470  53.635  16.166  1.00 48.58           C
ATOM   4753  CD  PRO B  47       9.658  54.311  16.843  1.00 46.22           C
ATOM   4754  HA  PRO B  47       7.961  52.729  18.956  1.00 51.94           H
ATOM   4755  HB2 PRO B  47       9.103  51.627  16.461  1.00 54.49           H
ATOM   4756  HB3 PRO B  47       7.385  51.871  16.858  1.00 54.49           H
ATOM   4757  HG2 PRO B  47       8.677  53.487  15.106  1.00 58.33           H
ATOM   4758  HG3 PRO B  47       7.551  54.205  16.306  1.00 58.33           H
ATOM   4759  HD2 PRO B  47      10.594  53.970  16.397  1.00 55.49           H
ATOM   4760  HD3 PRO B  47       9.527  55.388  16.742  1.00 55.49           H
ATOM   4761  N   THR B  48       9.202  50.437  19.419  1.00 37.13           N
ATOM   4762  CA  THR B  48       9.970  49.315  19.959  1.00 34.54           C
ATOM   4763  C   THR B  48       9.789  48.067  19.079  1.00 35.86           C
ATOM   4764  O   THR B  48       8.783  47.890  18.390  1.00 32.76           O
ATOM   4765  CB  THR B  48       9.594  49.048  21.420  1.00 34.13           C
ATOM   4766  OG1 THR B  48       8.208  48.851  21.546  1.00 43.31           O
ATOM   4767  CG2 THR B  48      10.012  50.207  22.327  1.00 39.66           C
ATOM   4768  H   THR B  48       8.200  50.416  19.544  1.00 44.58           H
ATOM   4769  HA  THR B  48      11.024  49.579  19.961  1.00 41.48           H
ATOM   4770  HB  THR B  48      10.113  48.150  21.761  1.00 40.98           H
ATOM   4771  HG1 THR B  48       8.070  48.125  22.166  1.00 52.00           H
ATOM   4772 HG21 THR B  48       9.752  49.967  23.358  1.00 47.62           H
ATOM   4773 HG22 THR B  48      11.089  50.359  22.257  1.00 47.62           H
ATOM   4774 HG23 THR B  48       9.489  51.120  22.047  1.00 47.62           H
ATOM   4775  N   LEU B  49      10.816  47.216  19.106  1.00 35.56           N
ATOM   4776  CA  LEU B  49      10.935  45.972  18.362  1.00 31.56           C
ATOM   4777  C   LEU B  49      11.188  44.853  19.370  1.00 28.85           C
ATOM   4778  O   LEU B  49      12.001  45.006  20.281  1.00 30.35           O
ATOM   4779  CB  LEU B  49      12.110  46.115  17.385  1.00 30.06           C
ATOM   4780  CG  LEU B  49      12.368  44.904  16.461  1.00 28.70           C
ATOM   4781  CD1 LEU B  49      11.307  44.758  15.365  1.00 33.01           C
ATOM   4782  CD2 LEU B  49      13.731  45.098  15.793  1.00 30.03           C
ATOM   4783  H   LEU B  49      11.597  47.441  19.705  1.00 42.70           H
ATOM   4784  HA  LEU B  49      10.022  45.780  17.804  1.00 37.91           H
ATOM   4785  HB2 LEU B  49      11.950  47.002  16.769  1.00 36.11           H
ATOM   4786  HB3 LEU B  49      13.005  46.291  17.985  1.00 36.11           H
ATOM   4787  HG  LEU B  49      12.383  43.990  17.051  1.00 34.47           H
ATOM   4788 HD11 LEU B  49      11.571  43.931  14.705  1.00 39.64           H
ATOM   4789 HD12 LEU B  49      10.342  44.537  15.811  1.00 39.64           H
ATOM   4790 HD13 LEU B  49      11.236  45.676  14.781  1.00 39.64           H
ATOM   4791 HD21 LEU B  49      13.946  44.259  15.133  1.00 36.07           H
ATOM   4792 HD22 LEU B  49      13.734  46.021  15.215  1.00 36.07           H
ATOM   4793 HD23 LEU B  49      14.504  45.159  16.553  1.00 36.07           H
ATOM   4794  N   LEU B  50      10.526  43.713  19.174  1.00 27.22           N
ATOM   4795  CA  LEU B  50      10.835  42.476  19.863  1.00 30.56           C
ATOM   4796  C   LEU B  50      11.356  41.470  18.834  1.00 27.27           C
ATOM   4797  O   LEU B  50      10.643  41.103  17.907  1.00 26.73           O
ATOM   4798  CB  LEU B  50       9.586  41.977  20.597  1.00 28.83           C
ATOM   4799  CG  LEU B  50       9.769  40.611  21.267  1.00 27.29           C
ATOM   4800  CD1 LEU B  50      10.858  40.616  22.337  1.00 28.98           C
ATOM   4801  CD2 LEU B  50       8.443  40.140  21.884  1.00 32.66           C
ATOM   4802  H   LEU B  50       9.838  43.669  18.433  1.00 32.70           H
ATOM   4803  HA  LEU B  50      11.611  42.660  20.604  1.00 36.70           H
ATOM   4804  HB2 LEU B  50       9.307  42.705  21.354  1.00 34.63           H
ATOM   4805  HB3 LEU B  50       8.769  41.908  19.877  1.00 34.63           H
ATOM   4806  HG  LEU B  50      10.048  39.887  20.508  1.00 32.78           H
ATOM   4807 HD11 LEU B  50      10.967  39.607  22.729  1.00 34.81           H
ATOM   4808 HD12 LEU B  50      11.815  40.916  21.916  1.00 34.81           H
ATOM   4809 HD13 LEU B  50      10.590  41.296  23.148  1.00 34.81           H
ATOM   4810 HD21 LEU B  50       8.577  39.138  22.290  1.00 39.22           H
ATOM   4811 HD22 LEU B  50       8.140  40.814  22.685  1.00 39.22           H
ATOM   4812 HD23 LEU B  50       7.665  40.113  21.122  1.00 39.22           H
ATOM   4813  N   ARG B  51      12.593  41.005  19.015  1.00 28.46           N
ATOM   4814  CA  ARG B  51      13.177  39.937  18.209  1.00 25.11           C
ATOM   4815  C   ARG B  51      13.232  38.682  19.068  1.00 21.94           C
ATOM   4816  O   ARG B  51      13.725  38.712  20.197  1.00 21.85           O
ATOM   4817  CB  ARG B  51      14.565  40.343  17.700  1.00 25.24           C
ATOM   4818  CG  ARG B  51      14.446  41.509  16.708  1.00 28.21           C
ATOM   4819  CD  ARG B  51      15.742  42.014  16.065  1.00 28.81           C
ATOM   4820  NE  ARG B  51      16.956  41.257  16.417  1.00 31.01           N
ATOM   4821  CZ  ARG B  51      17.742  41.488  17.472  1.00 31.58           C
ATOM   4822  NH1 ARG B  51      17.487  42.478  18.308  1.00 28.90           N
ATOM   4823  NH2 ARG B  51      18.797  40.715  17.707  1.00 27.97           N1+
ATOM   4824  H   ARG B  51      13.132  41.344  19.801  1.00 34.18           H
ATOM   4825  HA  ARG B  51      12.553  39.734  17.337  1.00 30.16           H
ATOM   4826  HB2 ARG B  51      15.197  40.622  18.544  1.00 30.32           H
ATOM   4827  HB3 ARG B  51      15.010  39.488  17.190  1.00 30.32           H
ATOM   4828  HG2 ARG B  51      13.766  41.219  15.911  1.00 33.88           H
ATOM   4829  HG3 ARG B  51      13.991  42.352  17.221  1.00 33.88           H
ATOM   4830  HD2 ARG B  51      15.598  41.956  14.993  1.00 34.60           H
ATOM   4831  HD3 ARG B  51      15.883  43.067  16.309  1.00 34.60           H
ATOM   4832  HE  ARG B  51      17.186  40.465  15.833  1.00 37.24           H
ATOM   4833 HH11 ARG B  51      16.681  43.069  18.159  1.00 34.71           H
ATOM   4834 HH12 ARG B  51      18.089  42.641  19.103  1.00 34.71           H
ATOM   4835 HH21 ARG B  51      19.010  39.954  17.077  1.00 33.59           H
ATOM   4836 HH22 ARG B  51      19.378  40.889  18.513  1.00 33.59           H
ATOM   4837  N   VAL B  52      12.727  37.584  18.516  1.00 21.83           N
ATOM   4838  CA  VAL B  52      12.700  36.284  19.173  1.00 19.62           C
ATOM   4839  C   VAL B  52      13.228  35.265  18.169  1.00 19.19           C
ATOM   4840  O   VAL B  52      12.622  35.087  17.115  1.00 22.04           O
ATOM   4841  CB  VAL B  52      11.273  35.914  19.614  1.00 22.76           C
ATOM   4842  CG1 VAL B  52      11.341  34.667  20.494  1.00 23.36           C
ATOM   4843  CG2 VAL B  52      10.565  37.037  20.379  1.00 26.27           C
ATOM   4844  H   VAL B  52      12.326  37.639  17.587  1.00 26.23           H
ATOM   4845  HA  VAL B  52      13.353  36.293  20.048  1.00 23.58           H
ATOM   4846  HB  VAL B  52      10.679  35.681  18.733  1.00 27.35           H
ATOM   4847 HG11 VAL B  52      10.333  34.355  20.772  1.00 28.07           H
ATOM   4848 HG12 VAL B  52      11.826  33.858  19.953  1.00 28.07           H
ATOM   4849 HG13 VAL B  52      11.914  34.883  21.397  1.00 28.07           H
ATOM   4850 HG21 VAL B  52       9.597  36.684  20.738  1.00 31.56           H
ATOM   4851 HG22 VAL B  52      11.173  37.358  21.225  1.00 31.56           H
ATOM   4852 HG23 VAL B  52      10.392  37.876  19.708  1.00 31.56           H
ATOM   4853  N   TYR B  53      14.336  34.599  18.495  1.00 20.08           N
ATOM   4854  CA  TYR B  53      14.921  33.542  17.673  1.00 19.53           C
ATOM   4855  C   TYR B  53      14.591  32.199  18.320  1.00 20.23           C
ATOM   4856  O   TYR B  53      15.070  31.907  19.408  1.00 22.82           O
ATOM   4857  CB  TYR B  53      16.439  33.729  17.553  1.00 17.51           C
ATOM   4858  CG  TYR B  53      16.896  35.060  16.995  1.00 20.73           C
ATOM   4859  CD1 TYR B  53      16.991  36.173  17.850  1.00 19.90           C
ATOM   4860  CD2 TYR B  53      17.287  35.182  15.645  1.00 18.67           C
ATOM   4861  CE1 TYR B  53      17.405  37.411  17.355  1.00 21.14           C
ATOM   4862  CE2 TYR B  53      17.713  36.418  15.142  1.00 20.74           C
ATOM   4863  CZ  TYR B  53      17.767  37.534  16.001  1.00 26.62           C
ATOM   4864  OH  TYR B  53      18.162  38.739  15.536  1.00 25.06           O
ATOM   4865  H   TYR B  53      14.799  34.818  19.367  1.00 24.13           H
ATOM   4866  HA  TYR B  53      14.489  33.565  16.676  1.00 23.46           H
ATOM   4867  HB2 TYR B  53      16.885  33.602  18.536  1.00 21.04           H
ATOM   4868  HB3 TYR B  53      16.817  32.927  16.921  1.00 21.04           H
ATOM   4869  HD1 TYR B  53      16.731  36.087  18.888  1.00 23.91           H
ATOM   4870  HD2 TYR B  53      17.240  34.332  14.988  1.00 22.44           H
ATOM   4871  HE1 TYR B  53      17.441  38.266  18.012  1.00 25.39           H
ATOM   4872  HE2 TYR B  53      17.994  36.517  14.105  1.00 24.92           H
[truncated: 454,794 more chars]
