# Supplementary material for: High-throughput quantum-mechanics/molecular-mechanics (ONIOM) macromolecular crystallographic refinement with PHENIX/DivCon: the impact of mixed Hamiltonian methods on ligand and protein structure
Source: Acta Crystallogr D Struct Biol. 2018 Oct 29;74(Pt 11):1063–77. doi: 10.1107/S2059798318012913 (PMC6213575; doi:10.1107/S2059798318012913)
Supplement: Supplementary file 2 [file d-74-01063-sup2.gz › results_ONIOM/1OF1-H.cif]

# Generated by MOE 2016.08 on 2017-01-11 08:04.11
# Structure optimized with MOE using MMFF94x forcefield to determine
# ideal geometry (Gas Phase with Electrostatics disabled).
data_comp_list
_chem_comp.id	SCT
_chem_comp.three_letter_code	SCT
_chem_comp.name	1OF1.A
_chem_comp.group	non-polymer
_chem_comp.number_atoms_all	34
_chem_comp.number_atoms_nh	18
_chem_comp.desc_level	?
#
data_comp_SCT
#
loop_
_chem_comp_atom.comp_id
_chem_comp_atom.atom_id
_chem_comp_atom.type_symbol
_chem_comp_atom.type_energy
_chem_comp_atom.partial_charge
_chem_comp_atom.x
_chem_comp_atom.y
_chem_comp_atom.z
SCT	O16	O	OH1	-0.68	49.7180	35.6760	0.6630	
SCT	H16	H	HOH1	0.4	50.0194	36.4043	1.2110	
SCT	O18	O	OH1	-0.68	50.4150	32.6860	-2.5090	
SCT	H18	H	HOH1	0.4	51.3619	32.5579	-2.4167	
SCT	O9	O	O	-0.57	45.4000	32.0820	-1.2170	
SCT	O7	O	O	-0.57	43.1150	34.5020	1.7400	
SCT	N8	N	NR6	-0.318	46.5610	33.5580	0.0130	
SCT	N5	N	NR16	-0.49	44.2620	33.2800	0.2470	
SCT	HN1	H	HNH1	0.37	43.4186	32.8019	-0.0362	
SCT	C1	C	CR56	0.0150000000000001	50.3020	33.4280	-0.1460	
SCT	H1	H	HCH1	0.08	51.1738	32.7803	-0.0537	
SCT	C10	C	CR56	0.2	50.0330	33.7640	-1.6300	
SCT	H10	H	HCH1	0.08	50.6270	34.6144	-1.9647	
SCT	C14	C	CH2	-0.0650000000000002	48.5050	34.0580	-1.7010	
SCT	H141	H	HCH2	0.08	48.1202	33.8221	-2.6932	
SCT	H142	H	HCH2	0.08	48.3108	35.1066	-1.4758	
SCT	C17	C	CT	0.054	47.8420	33.1480	-0.6370	
SCT	C13	C	CR56	-0.195	49.0010	32.7070	0.3640	
SCT	H13	H	HCH1	0.1	49.2852	32.6866	1.4161	
SCT	C12	C	CH2	0.12	50.7220	34.6430	0.7200	
SCT	H121	H	HCH2	0.08	50.8464	34.3206	1.7538	
SCT	H122	H	HCH2	0.08	51.6662	35.0398	0.3471	
SCT	C11	C	CR6	0.69	45.4210	32.9540	-0.3450	
SCT	C15	C	CH2	-0.2	48.2540	31.6380	-0.4010	
SCT	H151	H	HCH2	0.0999999999999999	48.7613	31.0870	-1.1929	
SCT	H152	H	HCH2	0.0999999999999999	47.5751	30.9699	0.1290	
SCT	C6	C	CR6	0.6156	44.1850	34.2100	1.1930	
SCT	C4	C	CR6	-0.1238	45.4420	34.9180	1.5980	
SCT	C2	C	CR16	-0.0410000000000001	46.5740	34.5180	0.9540	
SCT	H2	H	HCR6	0.15	47.5128	34.9877	1.2078	
SCT	C3	C	CH3	-0.1018	45.4240	35.9980	2.6630	
SCT	H3C1	H	HCH3	0.08	44.4047	36.1353	3.0240	
SCT	H3C2	H	HCH3	0.0799999999999999	45.7881	36.9334	2.2381	
SCT	H3C3	H	HCH3	0.0799999999999999	46.0662	35.7013	3.4922	
#
#
loop_
_chem_comp_tree.comp_id
_chem_comp_tree.atom_id
_chem_comp_tree.atom_back
_chem_comp_tree.atom_forward
_chem_comp_tree.connect_type
SCT	O16	?	H16	START	
SCT	H16	O16	?	?	
SCT	C12	O16	H121	?	
SCT	H121	C12	?	?	
SCT	H122	C12	?	?	
SCT	C1	C12	H1	?	
SCT	H1	C1	?	?	
SCT	C13	C1	H13	?	
SCT	H13	C13	?	?	
SCT	C15	C13	H151	?	
SCT	H151	C15	?	?	
SCT	H152	C15	?	?	
SCT	C17	C15	C14	?	
SCT	C14	C17	H141	?	
SCT	H141	C14	?	?	
SCT	H142	C14	?	?	
SCT	C10	C14	H10	?	
SCT	H10	C10	?	?	
SCT	O18	C10	H18	?	
SCT	H18	O18	?	?	
SCT	N8	C17	C2	?	
SCT	C2	N8	H2	?	
SCT	H2	C2	?	?	
SCT	C4	C2	C3	?	
SCT	C3	C4	H3C1	?	
SCT	H3C1	C3	?	?	
SCT	H3C2	C3	?	?	
SCT	H3C3	C3	?	?	
SCT	C6	C4	N5	?	
SCT	N5	C6	HN1	?	
SCT	HN1	N5	?	?	
SCT	C11	N5	O9	?	
SCT	O9	C11	?	?	
SCT	O7	C6	?	END	
SCT	N8	C11	?	ADD	
SCT	C1	C10	?	ADD	
SCT	C17	C13	?	ADD	
#
#
loop_
_chem_comp_bond.comp_id
_chem_comp_bond.atom_id_1
_chem_comp_bond.atom_id_2
_chem_comp_bond.type
_chem_comp_bond.value_dist
_chem_comp_bond.value_dist_esd
SCT	H16	O16	single	0.972	0.020	
SCT	C12	O16	single	1.420	0.020	
SCT	H121	C12	single	1.095	0.020	
SCT	H122	C12	single	1.095	0.020	
SCT	C1	C12	single	1.532	0.020	
SCT	H1	C1	single	1.097	0.020	
SCT	C13	C1	single	1.514	0.020	
SCT	H13	C13	single	1.080	0.020	
SCT	C15	C13	single	1.500	0.020	
SCT	H151	C15	single	1.082	0.020	
SCT	H152	C15	single	1.085	0.020	
SCT	C17	C15	single	1.523	0.020	
SCT	C14	C17	single	1.520	0.020	
SCT	H141	C14	single	1.095	0.020	
SCT	H142	C14	single	1.096	0.020	
SCT	C10	C14	single	1.538	0.020	
SCT	H10	C10	single	1.095	0.020	
SCT	O18	C10	single	1.427	0.020	
SCT	H18	O18	single	0.972	0.020	
SCT	N8	C17	single	1.454	0.020	
SCT	C2	N8	single	1.379	0.020	
SCT	H2	C2	single	1.084	0.020	
SCT	C4	C2	double	1.339	0.020	
SCT	C3	C4	single	1.495	0.020	
SCT	H3C1	C3	single	1.095	0.020	
SCT	H3C2	C3	single	1.095	0.020	
SCT	H3C3	C3	single	1.095	0.020	
SCT	C6	C4	single	1.487	0.020	
SCT	N5	C6	single	1.386	0.020	
SCT	HN1	N5	single	1.016	0.020	
SCT	C11	N5	single	1.398	0.020	
SCT	O9	C11	double	1.233	0.020	
SCT	O7	C6	double	1.228	0.020	
SCT	N8	C11	single	1.402	0.020	
SCT	C1	C10	single	1.546	0.020	
SCT	C17	C13	single	1.501	0.020	
#
#
loop_
_chem_comp_angle.comp_id
_chem_comp_angle.atom_id_1
_chem_comp_angle.atom_id_2
_chem_comp_angle.atom_id_3
_chem_comp_angle.value_angle
_chem_comp_angle.value_angle_esd
SCT	H16	O16	C12	107.11	3.000	
SCT	H18	O18	C10	107.36	3.000	
SCT	C17	N8	C2	118.63	3.000	
SCT	C17	N8	C11	119.55	3.000	
SCT	C11	N8	C2	121.82	3.000	
SCT	HN1	N5	C6	116.64	3.000	
SCT	HN1	N5	C11	116.49	3.000	
SCT	C11	N5	C6	126.87	3.000	
SCT	H1	C1	C13	108.47	3.000	
SCT	H1	C1	C12	108.36	3.000	
SCT	H1	C1	C10	111.12	3.000	
SCT	C13	C1	C12	111.36	3.000	
SCT	C10	C1	C13	104.73	3.000	
SCT	C10	C1	C12	112.73	3.000	
SCT	H10	C10	C14	111.62	3.000	
SCT	C1	C10	H10	113.43	3.000	
SCT	C1	C10	C14	106.54	3.000	
SCT	O18	C10	H10	106.84	3.000	
SCT	O18	C10	C14	108.52	3.000	
SCT	O18	C10	C1	109.82	3.000	
SCT	H141	C14	H142	108.73	3.000	
SCT	H141	C14	C17	110.76	3.000	
SCT	H142	C14	C17	109.31	3.000	
SCT	C10	C14	H141	112.34	3.000	
SCT	C10	C14	H142	109.48	3.000	
SCT	C10	C14	C17	106.17	3.000	
SCT	C14	C17	C15	119.36	3.000	
SCT	C14	C17	C13	107.54	3.000	
SCT	C13	C17	C15	59.47	3.000	
SCT	N8	C17	C15	118.43	3.000	
SCT	N8	C17	C14	115.84	3.000	
SCT	N8	C17	C13	124.32	3.000	
SCT	H13	C13	C15	117.39	3.000	
SCT	C1	C13	H13	115.21	3.000	
SCT	C1	C13	C15	120.92	3.000	
SCT	C1	C13	C17	109.83	3.000	
SCT	C17	C13	H13	121.51	3.000	
SCT	C17	C13	C15	60.99	3.000	
SCT	H121	C12	H122	108.44	3.000	
SCT	C1	C12	H121	110.80	3.000	
SCT	C1	C12	H122	109.74	3.000	
SCT	O16	C12	H121	108.41	3.000	
SCT	O16	C12	H122	107.85	3.000	
SCT	O16	C12	C1	111.49	3.000	
SCT	N8	C11	N5	114.43	3.000	
SCT	O9	C11	N5	121.43	3.000	
SCT	O9	C11	N8	124.14	3.000	
SCT	H151	C15	H152	113.21	3.000	
SCT	C13	C15	H151	119.63	3.000	
SCT	C13	C15	H152	117.09	3.000	
SCT	C17	C15	H151	119.11	3.000	
SCT	C17	C15	H152	118.32	3.000	
SCT	C17	C15	C13	59.53	3.000	
SCT	N5	C6	C4	114.85	3.000	
SCT	O7	C6	C4	121.59	3.000	
SCT	O7	C6	N5	123.56	3.000	
SCT	C2	C4	C3	123.55	3.000	
SCT	C6	C4	C3	118.01	3.000	
SCT	C6	C4	C2	118.44	3.000	
SCT	C4	C2	H2	120.27	3.000	
SCT	N8	C2	H2	116.14	3.000	
SCT	N8	C2	C4	123.58	3.000	
SCT	H3C1	C3	H3C2	108.55	3.000	
SCT	H3C1	C3	H3C3	107.68	3.000	
SCT	H3C2	C3	H3C3	107.68	3.000	
SCT	C4	C3	H3C1	110.45	3.000	
SCT	C4	C3	H3C2	110.45	3.000	
SCT	C4	C3	H3C3	111.91	3.000	
#
#
loop_
_chem_comp_tor.comp_id
_chem_comp_tor.id
_chem_comp_tor.atom_id_1
_chem_comp_tor.atom_id_2
_chem_comp_tor.atom_id_3
_chem_comp_tor.atom_id_4
_chem_comp_tor.value_angle
_chem_comp_tor.value_angle_esd
_chem_comp_tor.period
SCT	Var_1	H16	O16	C12	H121	57.94	0.0	0	
SCT	Var_2	H18	O18	C10	H10	60.72	0.0	0	
SCT	CONST_1	C17	N8	C2	H2	0.14	20.0	1	
SCT	CONST_2	C17	N8	C11	N5	179.91	20.0	1	
SCT	CONST_3	HN1	N5	C6	C4	-179.71	20.0	1	
SCT	CONST_4	H1	C1	C13	H13	85.27	20.0	3	
SCT	Var_3	H1	C1	C12	H121	-65.25	0.0	0	
SCT	CONST_5	H1	C1	C10	H10	-97.64	20.0	3	
SCT	CONST_6	H10	C10	C14	H141	92.42	20.0	3	
SCT	CONST_7	H141	C14	C17	C15	71.06	20.0	3	
SCT	CONST_8	C14	C17	C15	H151	-15.21	20.0	3	
SCT	CONST_9	C14	C17	C13	H13	139.67	20.0	3	
SCT	CONST_10	H13	C13	C15	H151	-138.95	20.0	3	
SCT	CONST_11	N8	C11	N5	C6	0.35	20.0	1	
SCT	CONST_12	N5	C6	C4	C3	179.52	20.0	1	
SCT	Var_4	C2	C4	C3	H3C1	-119.90	0.0	0	
SCT	CONST_13	C6	C4	C2	H2	179.81	20.0	1	
#
#
loop_
_chem_comp_chir.comp_id
_chem_comp_chir.id
_chem_comp_chir.atom_id_centre
_chem_comp_chir.atom_id_1
_chem_comp_chir.atom_id_2
_chem_comp_chir.atom_id_3
_chem_comp_chir.volume_sign
SCT	chir_1	C1	C13	C12	C10	positive	
SCT	chir_2	C10	C14	C1	O18	negative	
SCT	chir_3	C17	C15	C14	C13	positive	
SCT	chir_4	C13	C15	C1	C17	negative	
#
#
loop_
_chem_comp_plane_atom.comp_id
_chem_comp_plane_atom.plane_id
_chem_comp_plane_atom.atom_id
_chem_comp_plane_atom.dist_esd
SCT	plan-1	O9	0.020	
SCT	plan-1	O7	0.020	
SCT	plan-1	N8	0.020	
SCT	plan-1	N5	0.020	
SCT	plan-1	C17	0.020	
SCT	plan-1	C11	0.020	
SCT	plan-1	C6	0.020	
SCT	plan-1	C4	0.020	
SCT	plan-1	C2	0.020	
SCT	plan-1	C3	0.020	
#
