# Supplementary material for: High-throughput quantum-mechanics/molecular-mechanics (ONIOM) macromolecular crystallographic refinement with PHENIX/DivCon: the impact of mixed Hamiltonian methods on ligand and protein structure
Source: Acta Crystallogr D Struct Biol. 2018 Oct 29;74(Pt 11):1063–77. doi: 10.1107/S2059798318012913 (PMC6213575; doi:10.1107/S2059798318012913)
Supplement: Supplementary file 2 [file d-74-01063-sup2.gz › results_ONIOM/1OF6-H_refine_001.pdb]

REMARK Date 2017-01-18 Time 16:05:01 EST -0500 (1484773501.28 s)
REMARK PHENIX refinement
REMARK 
REMARK ****************** INPUT FILES AND LABELS ******************************
REMARK Reflections:
REMARK   file name      : 1OF6.sf
REMARK   labels         : ['r1of6sf,wavelength_id=1,_refln.F_meas_au,_refln.F_meas_sigma_au']
REMARK R-free flags:
REMARK   file name      : 1OF6.sf
REMARK   label          : r1of6sf,wavelength_id=1,_refln.status
REMARK   test_flag_value: 0
REMARK Model file name(s): 
REMARK   /scratch/oleg/2711253.gondor.quantumbioinc.com/1OF6-H.pdb
REMARK 
REMARK ******************** REFINEMENT SUMMARY: QUICK FACTS *******************
REMARK Start: r_work = 0.1919 r_free = 0.2345 bonds = 0.025 angles = 2.051
REMARK Final: r_work = 0.1895 r_free = 0.2339 bonds = 0.014 angles = 2.001
REMARK ************************************************************************
REMARK 
REMARK ****************** REFINEMENT STATISTICS STEP BY STEP ******************
REMARK leading digit, like 1_, means number of macro-cycle                     
REMARK 0    : statistics at the very beginning when nothing is done yet        
REMARK 1_bss: bulk solvent correction and/or (anisotropic) scaling             
REMARK 1_xyz: refinement of coordinates                                        
REMARK 1_adp: refinement of ADPs (Atomic Displacement Parameters)              
REMARK 1_occ: refinement of occupancies                                        
REMARK ------------------------------------------------------------------------
REMARK  stage       r-work r-free bonds angles b_min b_max b_ave n_water shift
REMARK       0    : 0.3479 0.3312 0.025  2.05  25.7  88.1  46.8 2001      0.000
REMARK       1_bss: 0.1919 0.2345 0.025  2.05  18.0  80.4  39.1 2001      0.000
REMARK 1_settarget: 0.1919 0.2345 0.025  2.05  18.0  80.4  39.1 2001      0.000
REMARK       1_nqh: 0.1920 0.2344 0.025  2.05  18.0  80.4  39.1 2001      0.002
REMARK    1_weight: 0.1920 0.2344 0.025  2.05  18.0  80.4  39.1 2001      0.002
REMARK    1_checkH: 0.1918 0.2342 0.025  2.05  18.0  80.4  39.1 2001      0.476
REMARK    1_xyzrec: 0.1973 0.2328 0.014  2.02  18.0  80.4  39.1 2001      0.526
REMARK    1_checkH: 0.1973 0.2329 0.014  2.02  18.0  80.4  39.1 2001      0.526
REMARK       1_adp: 0.1895 0.2340 0.014  2.02  17.1  81.6  39.3 2001      0.526
REMARK   1_regHadp: 0.1891 0.2342 0.014  2.02  17.1  81.6  39.3 2001      0.526
REMARK       2_bss: 0.1890 0.2342 0.014  2.02  16.1  80.6  38.2 2001      0.526
REMARK 2_settarget: 0.1890 0.2342 0.014  2.02  16.1  80.6  38.2 2001      0.526
REMARK 2_updatecdl: 0.1890 0.2342 0.014  2.02  16.1  80.6  38.2 2001      0.526
REMARK       2_nqh: 0.1890 0.2342 0.014  2.02  16.1  80.6  38.2 2001      0.526
REMARK    2_weight: 0.1890 0.2342 0.014  2.02  16.1  80.6  38.2 2001      0.526
REMARK    2_checkH: 0.1890 0.2342 0.014  2.02  16.1  80.6  38.2 2001      0.526
REMARK    2_xyzrec: 0.1891 0.2342 0.014  2.00  16.1  80.6  38.2 2001      0.526
REMARK    2_checkH: 0.1891 0.2342 0.014  2.00  16.1  80.6  38.2 2001      0.526
REMARK       2_adp: 0.1892 0.2342 0.014  2.00  15.7  82.8  38.1 2001      0.526
REMARK   2_regHadp: 0.1897 0.2346 0.014  2.00  15.7  82.8  38.1 2001      0.526
REMARK       3_bss: 0.1896 0.2341 0.014  2.00  15.7  82.8  38.1 2001      0.526
REMARK 3_settarget: 0.1896 0.2341 0.014  2.00  15.7  82.8  38.1 2001      0.526
REMARK 3_updatecdl: 0.1896 0.2341 0.014  2.00  15.7  82.8  38.1 2001      0.526
REMARK       3_nqh: 0.1896 0.2341 0.014  2.00  15.7  82.8  38.1 2001      0.526
REMARK    3_weight: 0.1896 0.2341 0.014  2.00  15.7  82.8  38.1 2001      0.526
REMARK    3_checkH: 0.1896 0.2340 0.014  2.00  15.7  82.8  38.1 2001      0.526
REMARK    3_xyzrec: 0.1896 0.2340 0.014  2.00  15.7  82.8  38.1 2001      0.526
REMARK    3_checkH: 0.1896 0.2340 0.014  2.00  15.7  82.8  38.1 2001      0.526
REMARK       3_adp: 0.1896 0.2340 0.014  2.00  15.2  82.9  38.0 2001      0.526
REMARK   3_regHadp: 0.1896 0.2340 0.014  2.00  15.2  82.9  38.0 2001      0.526
REMARK         end: 0.1895 0.2339 0.014  2.00  15.2  82.9  38.0 2001      0.526
REMARK ------------------------------------------------------------------------
REMARK MODEL CONTENT.
REMARK  ELEMENT        ATOM RECORD COUNT   OCCUPANCY SUM
REMARK        C                    13024        13024.00
REMARK        H                    22296        22296.00
REMARK        O                     4425         4425.00
REMARK        N                     3737         3737.00
REMARK        S                       80           80.00
REMARK     Mn2+                        8            8.00
REMARK      O1-                      331          331.00
REMARK    TOTAL                    43901        43901.00
REMARK -----------------------------------------------------------------------
REMARK r_free_flags.md5.hexdigest 3c62d98f5544698b26d8a2ff1de5f08c
REMARK 
REMARK IF THIS FILE IS FOR PDB DEPOSITION: REMOVE ALL FROM THIS LINE UP.
REMARK   3
REMARK   3 REFINEMENT.
REMARK   3   PROGRAM     : PHENIX (1.11.1_2575: ???)
REMARK   3   AUTHORS     : Adams,Afonine,Bunkoczi,Burnley,Chen,Dar,Davis,
REMARK   3               : Draizen,Echols,Gildea,Gros,Grosse-Kunstleve,Headd,
REMARK   3               : Hintze,Hung,Ioerger,Liebschner,McCoy,McKee,Moriarty,
REMARK   3               : Oeffner,Poon,Read,Richardson,Richardson,Sacchettini,
REMARK   3               : Sauter,Sobolev,Storoni,Terwilliger,Williams,Zwart
REMARK   3
REMARK   3  REFINEMENT TARGET : ML
REMARK   3  
REMARK   3  DATA USED IN REFINEMENT.
REMARK   3   RESOLUTION RANGE HIGH (ANGSTROMS) : 2.100   
REMARK   3   RESOLUTION RANGE LOW  (ANGSTROMS) : 19.991  
REMARK   3   MIN(FOBS/SIGMA_FOBS)              : 1.96  
REMARK   3   COMPLETENESS FOR RANGE        (%) : 97.19 
REMARK   3   NUMBER OF REFLECTIONS             : 156632    
REMARK   3   NUMBER OF REFLECTIONS (NON-ANOMALOUS) : 156632    
REMARK   3  
REMARK   3  FIT TO DATA USED IN REFINEMENT.
REMARK   3   R VALUE     (WORKING + TEST SET) : 0.1910
REMARK   3   R VALUE            (WORKING SET) : 0.1895
REMARK   3   FREE R VALUE                     : 0.2339
REMARK   3   FREE R VALUE TEST SET SIZE   (%) : 3.16  
REMARK   3   FREE R VALUE TEST SET COUNT      : 4949      
REMARK   3  
REMARK   3  FIT TO DATA USED IN REFINEMENT (IN BINS).
REMARK   3   BIN  RESOLUTION RANGE  COMPL.    NWORK NFREE   RWORK  RFREE  CCWORK CCFREE
REMARK   3     1 19.9921 -  6.4537    0.99     5040   287  0.1535 0.1900   0.957  0.936
REMARK   3     2  6.4537 -  5.1513    1.00     5360     0  0.1704 1000000000.0000   0.928  0.000
REMARK   3     3  5.1513 -  4.5087    1.00     5347     0  0.1435 1000000000.0000   0.945  0.000
REMARK   3     4  4.5087 -  4.1003    0.99     4796   523  0.1433 0.1653   0.945  0.923
REMARK   3     5  4.1003 -  3.8086    0.99     5368     0  0.1716 1000000000.0000   0.919  0.000
REMARK   3     6  3.8086 -  3.5854    0.99     5323     0  0.1787 1000000000.0000   0.910  0.000
REMARK   3     7  3.5854 -  3.4068    0.99     4697   651  0.1795 0.2250   0.905  0.857
REMARK   3     8  3.4068 -  3.2591    0.99     5311     0  0.1944 1000000000.0000   0.896  0.000
REMARK   3     9  3.2591 -  3.1342    0.99     5329     0  0.1990 1000000000.0000   0.893  0.000
REMARK   3    10  3.1342 -  3.0264    0.99     5353     0  0.1978 1000000000.0000   0.895  0.000
REMARK   3    11  3.0264 -  2.9321    0.99     5269     0  0.2062 1000000000.0000   0.892  0.000
REMARK   3    12  2.9321 -  2.8485    0.99     4567   744  0.2057 0.2744   0.887  0.791
REMARK   3    13  2.8485 -  2.7737    0.97     5276     0  0.2166 1000000000.0000   0.881  0.000
REMARK   3    14  2.7737 -  2.7062    0.95     5083     0  0.2199 1000000000.0000   0.874  0.000
REMARK   3    15  2.7062 -  2.6448    0.95     5093     0  0.2124 1000000000.0000   0.884  0.000
REMARK   3    16  2.6448 -  2.5887    0.95     5133     0  0.2240 1000000000.0000   0.867  0.000
REMARK   3    17  2.5887 -  2.5370    0.96     4352   820  0.2211 0.3091   0.872  0.736
REMARK   3    18  2.5370 -  2.4892    0.95     5067     0  0.2189 1000000000.0000   0.878  0.000
REMARK   3    19  2.4892 -  2.4448    0.96     5219     0  0.2155 1000000000.0000   0.876  0.000
REMARK   3    20  2.4448 -  2.4034    0.96     5103     0  0.2109 1000000000.0000   0.880  0.000
REMARK   3    21  2.4034 -  2.3647    0.96     5111     0  0.2135 1000000000.0000   0.875  0.000
REMARK   3    22  2.3647 -  2.3284    0.96     4268   915  0.2229 0.3008   0.864  0.764
REMARK   3    23  2.3284 -  2.2942    0.96     5197     0  0.2311 1000000000.0000   0.855  0.000
REMARK   3    24  2.2942 -  2.2619    0.96     5105     0  0.2454 1000000000.0000   0.841  0.000
REMARK   3    25  2.2619 -  2.2314    0.95     5118     0  0.2502 1000000000.0000   0.786  0.000
REMARK   3    26  2.2314 -  2.2025    0.96     5181     0  0.2505 1000000000.0000   0.818  0.000
REMARK   3    27  2.2025 -  2.1750    0.96     5159     0  0.2438 1000000000.0000   0.806  0.000
REMARK   3    28  2.1750 -  2.1488    0.96     5157     0  0.2497 1000000000.0000   0.797  0.000
REMARK   3    29  2.1488 -  2.1238    0.97     4189  1009  0.2649 0.3273   0.768  0.665
REMARK   3    30  2.1238 -  2.1000    0.96     5112     0  0.2640 1000000000.0000   0.763  0.000
REMARK   3  
REMARK   3  BULK SOLVENT MODELLING.
REMARK   3   METHOD USED        : FLAT BULK SOLVENT MODEL
REMARK   3   SOLVENT RADIUS     : 1.11    
REMARK   3   SHRINKAGE RADIUS   : 0.90    
REMARK   3   GRID STEP FACTOR   : 4.00    
REMARK   3  
REMARK   3  ERROR ESTIMATES.
REMARK   3   COORDINATE ERROR (MAXIMUM-LIKELIHOOD BASED)     : 0.29    
REMARK   3   PHASE ERROR (DEGREES, MAXIMUM-LIKELIHOOD BASED) : 27.15   
REMARK   3  
REMARK   3  STRUCTURE FACTORS CALCULATION ALGORITHM : FFT
REMARK   3  
REMARK   3  RESTRAINTS LIBRARY
REMARK   3    GEOSTD + MON.LIB. + CDL v1.2
REMARK   3  
REMARK   3  DEVIATIONS FROM IDEAL VALUES.
REMARK   3                 RMSD     MAX  COUNT
REMARK   3   BOND      :  0.014   0.100  21227
REMARK   3   ANGLE     :  2.001  23.107  28733
REMARK   3   CHIRALITY :  0.287   5.448   3315
REMARK   3   PLANARITY :  0.010   0.065   3798
REMARK   3   DIHEDRAL  : 13.141  93.119  12826
REMARK   3   MIN NONBONDED DISTANCE : 1.868 
REMARK   3  
REMARK   3  MOLPROBITY STATISTICS.
REMARK   3   ALL-ATOM CLASHSCORE : 1.89
REMARK   3   RAMACHANDRAN PLOT:
REMARK   3     OUTLIERS : 0.51  %
REMARK   3     ALLOWED  : 3.52  %
REMARK   3     FAVORED  : 95.96 %
REMARK   3   ROTAMER OUTLIERS : 6.06 %
REMARK   3   CBETA DEVIATIONS : 2
REMARK   3   PEPTIDE PLANE:
REMARK   3     CIS-PROLINE     : 0
REMARK   3     CIS-GENERAL     : 0
REMARK   3     TWISTED PROLINE : 0
REMARK   3     TWISTED GENERAL : 3
REMARK   3  
REMARK   3  ATOMIC DISPLACEMENT PARAMETERS.
REMARK   3   WILSON B : 34.04
REMARK   3   RMS(B_ISO_OR_EQUIVALENT_BONDED) : 5.10
REMARK   3   ATOMS          NUMBER OF ATOMS
REMARK   3                    ISO.  ANISO. 
REMARK   3    ALL         :  43901       0
REMARK   3    ALL (NO H)  :  21605       0
REMARK   3    SOLVENT     :    667       0
REMARK   3    NON-SOLVENT :  20938       0
REMARK   3    HYDROGENS   :  22296       0
REMARK   3
REMARK   3
REMARK   3   OTHER REFINEMENT REMARKS:
REMARK   3   XRAY REFINEMENT USING QUANTUM MECHANICAL FUNCTIONAL
REMARK   3   PROGRAM      :QuantumBio DivCon 6 build-7.1.1-b4015.17
REMARK   3   AUTHORS      :BORBULEVYCH O.Y., PLUMLEY J., 
REMARK   3                :MARTIN, R.I., WESTERHOFF L.M. 
REMARK   3
REMARK   3   REFERENCE     :BORBULEVYCH O.Y., PLUMLEY J.A.,
REMARK   3                 :MARTIN, R.I., MERZ, K.M.,  WESTERHOFF L.M.
REMARK   3                 :ACTA CRYSTLLOGRAPHICA SECTION D, 2014, 
REMARK   3                 :V. D70, pp. 1233-1247
REMARK   3   QM METHOD(HAMILTONIAN): PM6 AMBERFF14
REMARK   3   REGION QM REFINEMENT: 
REMARK   3      MAIN/BUFFER QM REGION RADII (A): 3.0 / 0.0
REMARK   3      LIGAND / STRAIN ENERGY: DTY_A_1370 / 8.28 KCAL/MOLE
REMARK   3      LIGAND / STRAIN ENERGY: DTY_B_1370 / 10.02 KCAL/MOLE
REMARK   3      LIGAND / STRAIN ENERGY: DTY_C_1371 / 7.28 KCAL/MOLE
REMARK   3      LIGAND / STRAIN ENERGY: DTY_D_1370 / 11.18 KCAL/MOLE
REMARK   3      LIGAND / STRAIN ENERGY: DTY_E_1370 / 6.58 KCAL/MOLE
REMARK   3      LIGAND / STRAIN ENERGY: DTY_F_1370 / 8.0 KCAL/MOLE
REMARK   3      LIGAND / STRAIN ENERGY: DTY_G_1369 / 8.35 KCAL/MOLE
REMARK   3      LIGAND / STRAIN ENERGY: DTY_H_1369 / 9.36 KCAL/MOLE
REMARK   3
HELIX    1   1 PRO A   34  GLN A   40  1               Generated by MOE    7
HELIX    2   2 PRO A   45  ILE A   62  1               Generated by MOE   18
HELIX    3   3 LEU A   81  LEU A   98  1               Generated by MOE   18
HELIX    4   4 ILE A  134  THR A  149  1               Generated by MOE   16
HELIX    5   5 SER A  164  TYR A  167  5               Generated by MOE    4
HELIX    6   6 GLN A  185  ALA A  191  1               Generated by MOE    7
HELIX    7   7 ASN A  209  ALA A  218  1               Generated by MOE   10
HELIX    8   8 ALA A  259  ALA A  267  1               Generated by MOE    9
HELIX    9   9 HIS A  282  ASN A  284  5               Generated by MOE    3
HELIX   10  10 PHE A  289  ASN A  291  5               Generated by MOE    3
HELIX   11  11 GLN A  292  ALA A  304  1               Generated by MOE   13
HELIX   12  12 GLY A  330  GLY A  333  5               Generated by MOE    4
HELIX   13  13 TRP A  347  VAL A  367  1               Generated by MOE   21
HELIX   14  14 PRO B   34  GLN B   40  1               Generated by MOE    7
HELIX   15  15 PRO B   45  ILE B   62  1               Generated by MOE   18
HELIX   16  16 LEU B   81  GLU B   97  1               Generated by MOE   17
HELIX   17  17 ILE B  134  ASN B  150  1               Generated by MOE   17
HELIX   18  18 SER B  164  TYR B  167  5               Generated by MOE    4
HELIX   19  19 ALA B  169  LEU B  171  5               Generated by MOE    3
HELIX   20  20 GLN B  185  ALA B  191  1               Generated by MOE    7
HELIX   21  21 ASN B  209  ALA B  218  1               Generated by MOE   10
HELIX   22  22 ALA B  259  GLN B  268  1               Generated by MOE   10
HELIX   23  23 HIS B  282  SER B  285  5               Generated by MOE    4
HELIX   24  24 PHE B  289  ASN B  291  5               Generated by MOE    3
HELIX   25  25 GLN B  292  ALA B  304  1               Generated by MOE   13
HELIX   26  26 TRP B  347  VAL B  367  1               Generated by MOE   21
HELIX   27  27 PRO C   34  GLN C   40  1               Generated by MOE    7
HELIX   28  28 PRO C   45  ILE C   62  1               Generated by MOE   18
HELIX   29  29 LEU C   81  LEU C   98  1               Generated by MOE   18
HELIX   30  30 GLY C  121  ASN C  124  1               Generated by MOE    4
HELIX   31  31 ILE C  134  THR C  149  1               Generated by MOE   16
HELIX   32  32 SER C  164  TYR C  167  5               Generated by MOE    4
HELIX   33  33 ALA C  169  LEU C  171  5               Generated by MOE    3
HELIX   34  34 GLN C  185  SER C  192  1               Generated by MOE    8
HELIX   35  35 ASN C  209  ALA C  218  1               Generated by MOE   10
HELIX   36  36 ALA C  259  GLN C  268  1               Generated by MOE   10
HELIX   37  37 HIS C  282  ASN C  284  5               Generated by MOE    3
HELIX   38  38 PHE C  289  ASN C  291  5               Generated by MOE    3
HELIX   39  39 GLN C  292  ALA C  304  1               Generated by MOE   13
HELIX   40  40 LYS C  331  GLY C  333  5               Generated by MOE    3
HELIX   41  41 TRP C  347  ASN C  368  1               Generated by MOE   22
HELIX   42  42 PRO D   34  GLN D   40  1               Generated by MOE    7
HELIX   43  43 PRO D   45  ILE D   62  1               Generated by MOE   18
HELIX   44  44 LEU D   81  LEU D   98  1               Generated by MOE   18
HELIX   45  45 ILE D  134  ASN D  150  1               Generated by MOE   17
HELIX   46  46 SER D  164  TYR D  167  5               Generated by MOE    4
HELIX   47  47 ALA D  169  LEU D  171  5               Generated by MOE    3
HELIX   48  48 GLN D  185  SER D  192  1               Generated by MOE    8
HELIX   49  49 ASN D  209  ALA D  218  1               Generated by MOE   10
HELIX   50  50 ALA D  259  LYS D  266  1               Generated by MOE    8
HELIX   51  51 HIS D  282  ASN D  284  5               Generated by MOE    3
HELIX   52  52 PHE D  289  ASN D  291  5               Generated by MOE    3
HELIX   53  53 GLN D  292  ALA D  304  1               Generated by MOE   13
HELIX   54  54 LYS D  331  GLY D  333  5               Generated by MOE    3
HELIX   55  55 TRP D  347  VAL D  367  1               Generated by MOE   21
HELIX   56  56 PRO E   34  GLN E   40  1               Generated by MOE    7
HELIX   57  57 PRO E   45  ILE E   62  1               Generated by MOE   18
HELIX   58  58 LEU E   81  LEU E   98  1               Generated by MOE   18
HELIX   59  59 ILE E  134  THR E  149  1               Generated by MOE   16
HELIX   60  60 PRO E  165  LEU E  168  1               Generated by MOE    4
HELIX   61  61 ALA E  169  LEU E  171  5               Generated by MOE    3
HELIX   62  62 GLN E  185  ALA E  191  1               Generated by MOE    7
HELIX   63  63 ASN E  209  ALA E  218  1               Generated by MOE   10
HELIX   64  64 ALA E  259  LYS E  266  1               Generated by MOE    8
HELIX   65  65 PHE E  289  ASN E  291  5               Generated by MOE    3
HELIX   66  66 GLN E  292  ALA E  304  1               Generated by MOE   13
HELIX   67  67 TRP E  347  ARG E  365  1               Generated by MOE   19
HELIX   68  68 PRO F   34  GLN F   40  1               Generated by MOE    7
HELIX   69  69 PRO F   45  ILE F   62  1               Generated by MOE   18
HELIX   70  70 LEU F   81  LEU F   98  1               Generated by MOE   18
HELIX   71  71 ILE F  134  THR F  149  1               Generated by MOE   16
HELIX   72  72 SER F  164  TYR F  167  5               Generated by MOE    4
HELIX   73  73 ALA F  169  LEU F  171  5               Generated by MOE    3
HELIX   74  74 GLN F  185  SER F  192  1               Generated by MOE    8
HELIX   75  75 VAL F  210  ALA F  218  1               Generated by MOE    9
HELIX   76  76 ALA F  259  LYS F  266  1               Generated by MOE    8
HELIX   77  77 HIS F  282  SER F  285  5               Generated by MOE    4
HELIX   78  78 PHE F  289  ASN F  291  5               Generated by MOE    3
HELIX   79  79 GLN F  292  ALA F  304  1               Generated by MOE   13
HELIX   80  80 LYS F  331  GLY F  333  5               Generated by MOE    3
HELIX   81  81 TRP F  347  VAL F  367  1               Generated by MOE   21
HELIX   82  82 PRO G   34  GLN G   40  1               Generated by MOE    7
HELIX   83  83 PRO G   45  ILE G   62  1               Generated by MOE   18
HELIX   84  84 LEU G   81  LEU G   98  1               Generated by MOE   18
HELIX   85  85 GLY G  121  ASN G  124  1               Generated by MOE    4
HELIX   86  86 ILE G  134  THR G  149  1               Generated by MOE   16
HELIX   87  87 SER G  164  TYR G  167  5               Generated by MOE    4
HELIX   88  88 ALA G  169  LEU G  171  5               Generated by MOE    3
HELIX   89  89 GLN G  185  ALA G  191  1               Generated by MOE    7
HELIX   90  90 ASN G  209  ALA G  218  1               Generated by MOE   10
HELIX   91  91 ALA G  259  ALA G  267  1               Generated by MOE    9
HELIX   92  92 PHE G  289  ASN G  291  5               Generated by MOE    3
HELIX   93  93 GLN G  292  ALA G  304  1               Generated by MOE   13
HELIX   94  94 TRP G  347  GLU G  366  1               Generated by MOE   20
HELIX   95  95 PRO H   34  GLN H   40  1               Generated by MOE    7
HELIX   96  96 PRO H   45  ILE H   62  1               Generated by MOE   18
HELIX   97  97 LEU H   81  LEU H   98  1               Generated by MOE   18
HELIX   98  98 ILE H  134  ASN H  150  1               Generated by MOE   17
HELIX   99  99 SER H  164  TYR H  167  5               Generated by MOE    4
HELIX  100 100 ALA H  169  LEU H  171  5               Generated by MOE    3
HELIX  101 101 GLN H  185  ALA H  191  1               Generated by MOE    7
HELIX  102 102 ASN H  209  ALA H  218  1               Generated by MOE   10
HELIX  103 103 ALA H  259  LYS H  266  1               Generated by MOE    8
HELIX  104 104 HIS H  282  ASN H  284  5               Generated by MOE    3
HELIX  105 105 ASN H  291  ALA H  304  1               Generated by MOE   14
HELIX  106 106 TRP H  347  GLU H  366  1               Generated by MOE   20
SHEET    1       ILE A  25  ASP A  29                  Generated by MOE
SHEET    2       VAL A  69  GLY A  74                  Generated by MOE
SHEET    3       LEU A 102  ARG A 107                  Generated by MOE
SHEET    4       ILE A 155  GLU A 158                  Generated by MOE
SHEET    5       VAL A 172  VAL A 172                  Generated by MOE
SHEET    6       SER A 173  SER A 173                  Generated by MOE
SHEET    7       PHE A 174  ILE A 177                  Generated by MOE
SHEET    8       VAL A 198  LYS A 201                  Generated by MOE
SHEET    9       HIS A 223  VAL A 227                  Generated by MOE
SHEET   10       ALA A 233  THR A 238                  Generated by MOE
SHEET   11       CYS A 244  LEU A 248                  Generated by MOE
SHEET   12       LEU A 276  ASP A 279                  Generated by MOE
SHEET   13       ILE A 310  ILE A 310                  Generated by MOE
SHEET   14       THR A 311  THR A 311                  Generated by MOE
SHEET   15       GLY A 312  GLU A 316                  Generated by MOE
SHEET   16       ILE B  25  ASP B  29                  Generated by MOE
SHEET   17       VAL B  69  GLY B  74                  Generated by MOE
SHEET   18       LEU B 102  ARG B 107                  Generated by MOE
SHEET   19       ILE B 155  GLU B 158                  Generated by MOE
SHEET   20       PHE B 174  ILE B 177                  Generated by MOE
SHEET   21       VAL B 198  LYS B 201                  Generated by MOE
SHEET   22       HIS B 223  VAL B 227                  Generated by MOE
SHEET   23       ALA B 233  THR B 238                  Generated by MOE
SHEET   24       CYS B 244  LEU B 248                  Generated by MOE
SHEET   25       LEU B 276  ASP B 279                  Generated by MOE
SHEET   26       ILE B 310  ILE B 310                  Generated by MOE
SHEET   27       THR B 311  THR B 311                  Generated by MOE
SHEET   28       GLY B 312  GLU B 316                  Generated by MOE
SHEET   29       ILE C  25  ASP C  29                  Generated by MOE
SHEET   30       VAL C  69  GLY C  74                  Generated by MOE
SHEET   31       LEU C 102  ARG C 107                  Generated by MOE
SHEET   32       ILE C 155  GLU C 158                  Generated by MOE
SHEET   33       PHE C 174  ILE C 177                  Generated by MOE
SHEET   34       VAL C 198  LYS C 201                  Generated by MOE
SHEET   35       HIS C 223  VAL C 227                  Generated by MOE
SHEET   36       ALA C 233  THR C 238                  Generated by MOE
SHEET   37       CYS C 244  LEU C 248                  Generated by MOE
SHEET   38       LEU C 276  ASP C 279                  Generated by MOE
SHEET   39       ILE C 310  ILE C 310                  Generated by MOE
SHEET   40       THR C 311  THR C 311                  Generated by MOE
SHEET   41       GLY C 312  GLU C 316                  Generated by MOE
SHEET   42       ILE D  25  ASP D  29                  Generated by MOE
SHEET   43       VAL D  69  GLY D  74                  Generated by MOE
SHEET   44       LEU D 102  ARG D 107                  Generated by MOE
SHEET   45       ILE D 155  GLU D 158                  Generated by MOE
SHEET   46       VAL D 172  VAL D 172                  Generated by MOE
SHEET   47       SER D 173  SER D 173                  Generated by MOE
SHEET   48       PHE D 174  ILE D 177                  Generated by MOE
SHEET   49       VAL D 198  LYS D 201                  Generated by MOE
SHEET   50       HIS D 223  VAL D 227                  Generated by MOE
SHEET   51       ALA D 233  THR D 238                  Generated by MOE
SHEET   52       CYS D 244  LEU D 248                  Generated by MOE
SHEET   53       LEU D 276  ASP D 279                  Generated by MOE
SHEET   54       ILE D 310  ILE D 310                  Generated by MOE
SHEET   55       THR D 311  THR D 311                  Generated by MOE
SHEET   56       GLY D 312  GLU D 316                  Generated by MOE
SHEET   57       ILE E  25  PRO E  30                  Generated by MOE
SHEET   58       VAL E  69  GLY E  74                  Generated by MOE
SHEET   59       LEU E 102  ARG E 107                  Generated by MOE
SHEET   60       ILE E 155  GLU E 158                  Generated by MOE
SHEET   61       VAL E 172  VAL E 172                  Generated by MOE
SHEET   62       SER E 173  SER E 173                  Generated by MOE
SHEET   63       PHE E 174  ALA E 176                  Generated by MOE
SHEET   64       VAL E 198  LYS E 201                  Generated by MOE
SHEET   65       HIS E 223  VAL E 227                  Generated by MOE
SHEET   66       ALA E 233  THR E 238                  Generated by MOE
SHEET   67       CYS E 244  LEU E 248                  Generated by MOE
SHEET   68       ARG E 249  ARG E 249                  Generated by MOE
SHEET   69       GLY E 250  GLY E 250                  Generated by MOE
SHEET   70       LEU E 276  ASP E 279                  Generated by MOE
SHEET   71       TYR E 280  HIS E 282                  Generated by MOE
SHEET   72       GLY E 283  GLY E 283                  Generated by MOE
SHEET   73       ILE E 310  ILE E 310                  Generated by MOE
SHEET   74       THR E 311  THR E 311                  Generated by MOE
SHEET   75       GLY E 312  GLU E 316                  Generated by MOE
SHEET   76       ILE F  25  ASP F  29                  Generated by MOE
SHEET   77       VAL F  69  GLY F  74                  Generated by MOE
SHEET   78       LEU F 102  ARG F 107                  Generated by MOE
SHEET   79       ILE F 155  GLU F 158                  Generated by MOE
SHEET   80       PHE F 174  ILE F 177                  Generated by MOE
SHEET   81       VAL F 198  LYS F 201                  Generated by MOE
SHEET   82       HIS F 223  VAL F 227                  Generated by MOE
SHEET   83       ALA F 233  THR F 238                  Generated by MOE
SHEET   84       CYS F 244  LEU F 248                  Generated by MOE
SHEET   85       LEU F 276  ASP F 279                  Generated by MOE
SHEET   86       ILE F 310  ILE F 310                  Generated by MOE
SHEET   87       THR F 311  THR F 311                  Generated by MOE
SHEET   88       GLY F 312  GLU F 316                  Generated by MOE
SHEET   89       ILE G  25  ASP G  29                  Generated by MOE
SHEET   90       VAL G  69  GLY G  74                  Generated by MOE
SHEET   91       LEU G 102  ARG G 107                  Generated by MOE
SHEET   92       ILE G 155  GLU G 158                  Generated by MOE
SHEET   93       PHE G 174  ILE G 177                  Generated by MOE
SHEET   94       VAL G 198  LYS G 201                  Generated by MOE
SHEET   95       HIS G 223  VAL G 227                  Generated by MOE
SHEET   96       ALA G 233  THR G 238                  Generated by MOE
SHEET   97       CYS G 244  LEU G 248                  Generated by MOE
SHEET   98       ARG G 249  ARG G 249                  Generated by MOE
SHEET   99       GLY G 250  GLY G 250                  Generated by MOE
SHEET  100       LEU G 276  ASP G 279                  Generated by MOE
SHEET  101       TYR G 280  HIS G 282                  Generated by MOE
SHEET  102       GLY G 283  GLY G 283                  Generated by MOE
SHEET  103       ILE G 310  ILE G 310                  Generated by MOE
SHEET  104       THR G 311  THR G 311                  Generated by MOE
SHEET  105       GLY G 312  GLU G 316                  Generated by MOE
SHEET  106       ILE H  25  ASP H  29                  Generated by MOE
SHEET  107       VAL H  69  GLY H  74                  Generated by MOE
SHEET  108       LEU H 102  ARG H 107                  Generated by MOE
SHEET  109       ILE H 155  GLU H 158                  Generated by MOE
SHEET  110       PHE H 174  ILE H 177                  Generated by MOE
SHEET  111       VAL H 198  LYS H 201                  Generated by MOE
SHEET  112       HIS H 223  VAL H 227                  Generated by MOE
SHEET  113       ALA H 233  THR H 238                  Generated by MOE
SHEET  114       CYS H 244  LEU H 248                  Generated by MOE
SHEET  115       LEU H 276  ASP H 279                  Generated by MOE
SHEET  116       ILE H 310  ILE H 310                  Generated by MOE
SHEET  117       THR H 311  THR H 311                  Generated by MOE
SHEET  118       GLY H 312  GLU H 316                  Generated by MOE
CRYST1   82.129   94.696  104.843  64.71  85.51  75.61 P 1
SCALE1      0.012176 -0.003124  0.000400        0.00000
SCALE2      0.000000  0.010902 -0.005078        0.00000
SCALE3      0.000000  0.000000  0.010554        0.00000
ATOM      1  N   GLY A  18      24.366  35.434  60.924  1.00 41.31           N
ATOM      2  CA  GLY A  18      24.416  33.956  60.804  1.00 50.09           C
ATOM      3  C   GLY A  18      25.346  33.418  59.701  1.00 54.50           C
ATOM      4  O   GLY A  18      25.782  34.148  58.817  1.00 49.04           O
ATOM      5  H1  GLY A  18      25.284  35.788  61.155  1.00 49.57           H
ATOM      6  H2  GLY A  18      23.723  35.698  61.662  1.00 49.57           H
ATOM      7  HA2 GLY A  18      23.407  33.593  60.600  1.00 60.11           H
ATOM      8  HA3 GLY A  18      24.726  33.528  61.754  1.00 60.11           H
ATOM      9  N   ALA A  19      25.634  32.115  59.753  1.00 48.91           N
ATOM     10  CA  ALA A  19      26.164  31.325  58.630  1.00 46.60           C
ATOM     11  C   ALA A  19      25.208  31.244  57.414  1.00 44.63           C
ATOM     12  O   ALA A  19      23.997  31.148  57.593  1.00 45.53           O
ATOM     13  CB  ALA A  19      26.451  29.898  59.151  1.00 41.96           C
ATOM     14  H   ALA A  19      25.495  31.637  60.630  1.00 58.69           H
ATOM     15  HA  ALA A  19      27.104  31.765  58.303  1.00 55.92           H
ATOM     16  HB1 ALA A  19      26.836  29.268  58.341  1.00 50.36           H
ATOM     17  HB2 ALA A  19      27.194  29.923  59.957  1.00 50.36           H
ATOM     18  HB3 ALA A  19      25.532  29.440  59.537  1.00 50.36           H
ATOM     19  N   GLU A  20      25.740  31.272  56.183  1.00 42.63           N
ATOM     20  CA  GLU A  20      24.958  31.038  54.964  1.00 38.03           C
ATOM     21  C   GLU A  20      25.357  29.672  54.404  1.00 42.64           C
ATOM     22  O   GLU A  20      26.375  29.507  53.731  1.00 30.25           O
ATOM     23  CB  GLU A  20      25.108  32.210  53.973  1.00 36.98           C
ATOM     24  CG  GLU A  20      24.228  32.176  52.698  1.00 40.31           C
ATOM     25  CD  GLU A  20      24.533  33.360  51.755  1.00 41.06           C
ATOM     26  OE1 GLU A  20      25.533  33.274  51.003  1.00 35.37           O
ATOM     27  OE2 GLU A  20      23.725  34.319  51.774  1.00 48.51           O1-
ATOM     28  H   GLU A  20      26.739  31.407  56.079  1.00 51.16           H
ATOM     29  HA  GLU A  20      23.897  31.005  55.214  1.00 45.64           H
ATOM     30  HB2 GLU A  20      24.845  33.105  54.519  1.00 44.38           H
ATOM     31  HB3 GLU A  20      26.147  32.278  53.679  1.00 44.38           H
ATOM     32  HG2 GLU A  20      24.434  31.240  52.183  1.00 48.37           H
ATOM     33  HG3 GLU A  20      23.181  32.221  53.001  1.00 48.37           H
ATOM     34  N   GLU A  21      24.535  28.687  54.738  1.00 29.96           N
ATOM     35  CA  GLU A  21      24.636  27.338  54.214  1.00 40.20           C
ATOM     36  C   GLU A  21      23.216  26.864  53.804  1.00 29.74           C
ATOM     37  O   GLU A  21      22.181  27.363  54.223  1.00 28.50           O
ATOM     38  CB  GLU A  21      25.148  26.317  55.267  1.00 40.74           C
ATOM     39  CG  GLU A  21      26.676  26.340  55.335  1.00 37.50           C
ATOM     40  CD  GLU A  21      27.266  25.044  55.970  1.00 34.70           C
ATOM     41  OE1 GLU A  21      27.398  24.029  55.228  1.00 31.84           O
ATOM     42  OE2 GLU A  21      27.624  25.146  57.150  1.00 34.86           O1-
ATOM     43  H   GLU A  21      23.840  28.870  55.426  1.00 35.96           H
ATOM     44  HA  GLU A  21      25.298  27.324  53.301  1.00 48.24           H
ATOM     45  HB2 GLU A  21      24.719  26.560  56.263  1.00 48.89           H
ATOM     46  HB3 GLU A  21      24.805  25.286  55.018  1.00 48.89           H
ATOM     47  HG2 GLU A  21      27.105  26.478  54.324  1.00 45.00           H
ATOM     48  HG3 GLU A  21      26.986  27.205  55.952  1.00 45.00           H
ATOM     49  N   ASP A  22      23.228  25.831  52.871  1.00 34.91           N
ATOM     50  CA  ASP A  22      22.024  25.098  52.430  1.00 31.57           C
ATOM     51  C   ASP A  22      20.987  26.015  51.744  1.00 29.82           C
ATOM     52  O   ASP A  22      19.823  25.680  51.633  1.00 33.00           O
ATOM     53  CB  ASP A  22      21.397  24.256  53.554  1.00 32.78           C
ATOM     54  CG  ASP A  22      22.224  23.013  53.891  1.00 40.87           C
ATOM     55  OD1 ASP A  22      23.356  22.845  53.385  1.00 33.15           O
ATOM     56  OD2 ASP A  22      21.684  22.131  54.648  1.00 35.60           O1-
ATOM     57  H   ASP A  22      24.132  25.451  52.522  1.00 41.89           H
ATOM     58  HA  ASP A  22      22.358  24.383  51.608  1.00 37.89           H
ATOM     59  HB2 ASP A  22      21.270  24.890  54.459  1.00 39.33           H
ATOM     60  HB3 ASP A  22      20.358  23.975  53.263  1.00 39.33           H
ATOM     61  N   VAL A  23      21.472  27.132  51.160  1.00 30.05           N
ATOM     62  CA  VAL A  23      20.680  28.005  50.293  1.00 34.41           C
ATOM     63  C   VAL A  23      20.021  27.236  49.147  1.00 34.18           C
ATOM     64  O   VAL A  23      18.945  27.605  48.675  1.00 36.03           O
ATOM     65  CB  VAL A  23      21.559  29.100  49.652  1.00 34.37           C
ATOM     66  CG1 VAL A  23      20.696  30.066  48.830  1.00 44.38           C
ATOM     67  CG2 VAL A  23      22.261  29.956  50.698  1.00 37.03           C
ATOM     68  H   VAL A  23      22.447  27.374  51.310  1.00 36.06           H
ATOM     69  HA  VAL A  23      19.921  28.481  50.916  1.00 41.29           H
ATOM     70  HB  VAL A  23      22.316  28.662  48.994  1.00 41.24           H
ATOM     71 HG11 VAL A  23      21.322  30.845  48.383  1.00 53.26           H
ATOM     72 HG12 VAL A  23      20.212  29.519  48.023  1.00 53.26           H
ATOM     73 HG13 VAL A  23      19.939  30.520  49.481  1.00 53.26           H
ATOM     74 HG21 VAL A  23      22.856  30.729  50.196  1.00 44.43           H
ATOM     75 HG22 VAL A  23      21.508  30.424  51.343  1.00 44.43           H
ATOM     76 HG23 VAL A  23      22.916  29.311  51.282  1.00 44.43           H
ATOM     77  N   ARG A  24      20.713  26.216  48.639  1.00 32.67           N
ATOM     78  CA  ARG A  24      20.288  25.468  47.459  1.00 29.01           C
ATOM     79  C   ARG A  24      19.990  24.017  47.781  1.00 28.65           C
ATOM     80  O   ARG A  24      19.988  23.157  46.904  1.00 26.64           O
ATOM     81  CB  ARG A  24      21.351  25.518  46.368  1.00 27.05           C
ATOM     82  CG  ARG A  24      21.697  26.909  45.865  1.00 29.41           C
ATOM     83  CD  ARG A  24      22.421  26.843  44.505  1.00 26.67           C
ATOM     84  NE  ARG A  24      22.384  28.145  43.857  1.00 24.60           N
ATOM     85  CZ  ARG A  24      23.283  29.110  44.027  1.00 29.21           C
ATOM     86  NH1 ARG A  24      24.417  28.924  44.694  1.00 25.75           N
ATOM     87  NH2 ARG A  24      23.020  30.290  43.493  1.00 25.97           N1+
ATOM     88  H   ARG A  24      21.543  25.903  49.132  1.00 39.20           H
ATOM     89  HA  ARG A  24      19.368  25.911  47.081  1.00 34.81           H
ATOM     90  HB2 ARG A  24      22.256  25.074  46.767  1.00 32.45           H
ATOM     91  HB3 ARG A  24      20.999  24.933  45.522  1.00 32.45           H
ATOM     92  HG2 ARG A  24      20.773  27.470  45.749  1.00 35.29           H
ATOM     93  HG3 ARG A  24      22.330  27.393  46.607  1.00 35.29           H
ATOM     94  HD2 ARG A  24      23.452  26.550  44.626  1.00 32.00           H
ATOM     95  HD3 ARG A  24      21.982  26.112  43.838  1.00 32.00           H
ATOM     96  HE  ARG A  24      21.563  28.366  43.309  1.00 29.52           H
ATOM     97 HH11 ARG A  24      24.623  28.017  45.090  1.00 30.90           H
ATOM     98 HH12 ARG A  24      25.085  29.680  44.754  1.00 30.90           H
ATOM     99 HH21 ARG A  24      22.152  30.418  42.983  1.00 31.16           H
ATOM    100 HH22 ARG A  24      23.690  31.041  43.596  1.00 31.16           H
ATOM    101  N   ILE A  25      19.703  23.764  49.044  1.00 26.24           N
ATOM    102  CA  ILE A  25      19.262  22.464  49.488  1.00 27.85           C
ATOM    103  C   ILE A  25      17.802  22.595  49.949  1.00 28.84           C
ATOM    104  O   ILE A  25      17.478  23.183  50.959  1.00 30.99           O
ATOM    105  CB  ILE A  25      20.096  21.957  50.686  1.00 24.51           C
ATOM    106  CG1 ILE A  25      21.592  21.983  50.332  1.00 26.40           C
ATOM    107  CG2 ILE A  25      19.571  20.572  51.070  1.00 24.19           C
ATOM    108  CD1 ILE A  25      22.092  20.826  49.460  1.00 29.25           C
ATOM    109  H   ILE A  25      19.909  24.469  49.730  1.00 31.49           H
ATOM    110  HA  ILE A  25      19.351  21.711  48.660  1.00 33.42           H
ATOM    111  HB  ILE A  25      19.959  22.648  51.567  1.00 29.41           H
ATOM    112 HG12 ILE A  25      21.821  22.943  49.805  1.00 31.69           H
ATOM    113 HG13 ILE A  25      22.167  22.001  51.285  1.00 31.69           H
ATOM    114 HG21 ILE A  25      20.161  20.189  51.925  1.00 29.03           H
ATOM    115 HG22 ILE A  25      18.523  20.642  51.391  1.00 29.03           H
ATOM    116 HG23 ILE A  25      19.658  19.864  50.233  1.00 29.03           H
ATOM    117 HD11 ILE A  25      23.178  20.969  49.284  1.00 35.10           H
ATOM    118 HD12 ILE A  25      21.948  19.863  49.979  1.00 35.10           H
ATOM    119 HD13 ILE A  25      21.580  20.814  48.485  1.00 35.10           H
ATOM    120  N   LEU A  26      16.917  21.981  49.147  1.00 31.16           N
ATOM    121  CA  LEU A  26      15.488  21.972  49.448  1.00 34.12           C
ATOM    122  C   LEU A  26      15.172  21.106  50.653  1.00 35.97           C
ATOM    123  O   LEU A  26      14.229  21.410  51.383  1.00 38.43           O
ATOM    124  CB  LEU A  26      14.627  21.634  48.220  1.00 24.50           C
ATOM    125  CG  LEU A  26      14.868  22.635  47.068  1.00 31.60           C
ATOM    126  CD1 LEU A  26      13.951  22.422  45.850  1.00 40.93           C
ATOM    127  CD2 LEU A  26      14.671  24.095  47.497  1.00 39.26           C
ATOM    128  H   LEU A  26      17.239  21.442  48.347  1.00 37.40           H
ATOM    129  HA  LEU A  26      15.217  22.978  49.744  1.00 40.95           H
ATOM    130  HB2 LEU A  26      14.859  20.637  47.867  1.00 29.41           H
ATOM    131  HB3 LEU A  26      13.577  21.653  48.512  1.00 29.41           H
ATOM    132  HG  LEU A  26      15.900  22.490  46.749  1.00 37.92           H
ATOM    133 HD11 LEU A  26      14.170  23.188  45.096  1.00 49.11           H
ATOM    134 HD12 LEU A  26      14.147  21.439  45.421  1.00 49.11           H
ATOM    135 HD13 LEU A  26      12.897  22.504  46.139  1.00 49.11           H
ATOM    136 HD21 LEU A  26      14.839  24.748  46.638  1.00 47.11           H
ATOM    137 HD22 LEU A  26      13.656  24.239  47.885  1.00 47.11           H
ATOM    138 HD23 LEU A  26      15.405  24.346  48.261  1.00 47.11           H
ATOM    139  N   GLY A  27      15.962  20.053  50.877  1.00 35.38           N
ATOM    140  CA  GLY A  27      15.828  19.262  52.086  1.00 32.40           C
ATOM    141  C   GLY A  27      16.690  18.017  52.103  1.00 34.97           C
ATOM    142  O   GLY A  27      17.408  17.706  51.149  1.00 32.77           O
ATOM    143  H   GLY A  27      16.719  19.845  50.233  1.00 42.45           H
ATOM    144  HA2 GLY A  27      16.091  19.872  52.945  1.00 38.89           H
ATOM    145  HA3 GLY A  27      14.785  18.970  52.186  1.00 38.89           H
ATOM    146  N   TYR A  28      16.573  17.313  53.229  1.00 29.10           N
ATOM    147  CA  TYR A  28      17.302  16.084  53.459  1.00 32.92           C
ATOM    148  C   TYR A  28      16.185  15.076  53.872  1.00 40.56           C
ATOM    149  O   TYR A  28      15.426  15.298  54.796  1.00 45.51           O
ATOM    150  CB  TYR A  28      18.375  16.141  54.575  1.00 32.61           C
ATOM    151  CG  TYR A  28      19.493  17.140  54.402  1.00 36.42           C
ATOM    152  CD1 TYR A  28      19.331  18.465  54.864  1.00 32.59           C
ATOM    153  CD2 TYR A  28      20.747  16.750  53.902  1.00 30.92           C
ATOM    154  CE1 TYR A  28      20.365  19.384  54.782  1.00 33.03           C
ATOM    155  CE2 TYR A  28      21.811  17.644  53.829  1.00 36.68           C
ATOM    156  CZ  TYR A  28      21.618  18.975  54.258  1.00 40.03           C
ATOM    157  OH  TYR A  28      22.673  19.782  54.157  1.00 39.94           O
ATOM    158  H   TYR A  28      16.093  17.717  54.011  1.00 34.92           H
ATOM    159  HA  TYR A  28      17.823  15.745  52.529  1.00 39.50           H
ATOM    160  HB2 TYR A  28      17.851  16.337  55.535  1.00 39.13           H
ATOM    161  HB3 TYR A  28      18.810  15.122  54.659  1.00 39.13           H
ATOM    162  HD1 TYR A  28      18.379  18.771  55.292  1.00 39.11           H
ATOM    163  HD2 TYR A  28      20.901  15.734  53.556  1.00 37.10           H
ATOM    164  HE1 TYR A  28      20.237  20.426  55.090  1.00 39.64           H
ATOM    165  HE2 TYR A  28      22.788  17.368  53.447  1.00 44.01           H
ATOM    166  HH  TYR A  28      22.423  20.860  54.500  1.00 47.93           H
ATOM    167  N   ASP A  29      16.092  13.975  53.110  1.00 34.90           N
ATOM    168  CA  ASP A  29      15.149  12.897  53.346  1.00 31.93           C
ATOM    169  C   ASP A  29      15.849  11.658  53.856  1.00 40.66           C
ATOM    170  O   ASP A  29      16.973  11.358  53.452  1.00 32.15           O
ATOM    171  CB  ASP A  29      14.402  12.470  52.080  1.00 40.13           C
ATOM    172  CG  ASP A  29      13.429  13.490  51.511  1.00 49.48           C
ATOM    173  OD1 ASP A  29      12.854  14.232  52.337  1.00 49.21           O
ATOM    174  OD2 ASP A  29      13.247  13.482  50.268  1.00 52.11           O1-
ATOM    175  H   ASP A  29      16.736  13.838  52.340  1.00 41.87           H
ATOM    176  HA  ASP A  29      14.417  13.249  54.062  1.00 38.32           H
ATOM    177  HB2 ASP A  29      15.089  12.214  51.324  1.00 48.16           H
ATOM    178  HB3 ASP A  29      13.895  11.523  52.259  1.00 48.16           H
ATOM    179  N   PRO A  30      15.151  10.865  54.670  1.00 31.11           N
ATOM    180  CA  PRO A  30      15.794   9.723  55.265  1.00 31.42           C
ATOM    181  C   PRO A  30      15.818   8.539  54.341  1.00 28.67           C
ATOM    182  O   PRO A  30      14.941   8.315  53.524  1.00 27.84           O
ATOM    183  CB  PRO A  30      14.917   9.400  56.480  1.00 38.75           C
ATOM    184  CG  PRO A  30      13.519   9.794  55.987  1.00 44.16           C
ATOM    185  CD  PRO A  30      13.785  11.053  55.148  1.00 36.91           C
ATOM    186  HA  PRO A  30      16.802   9.954  55.597  1.00 37.71           H
ATOM    187  HB2 PRO A  30      14.959   8.358  56.795  1.00 46.49           H
ATOM    188  HB3 PRO A  30      15.196  10.041  57.316  1.00 46.49           H
ATOM    189  HG2 PRO A  30      13.108   8.979  55.392  1.00 52.99           H
ATOM    190  HG3 PRO A  30      12.847   9.992  56.819  1.00 52.99           H
ATOM    191  HD2 PRO A  30      13.065  11.094  54.331  1.00 44.29           H
ATOM    192  HD3 PRO A  30      13.703  11.940  55.778  1.00 44.29           H
ATOM    193  N   LEU A  31      16.865   7.775  54.543  1.00 31.73           N
ATOM    194  CA  LEU A  31      17.251   6.639  53.753  1.00 26.17           C
ATOM    195  C   LEU A  31      17.222   5.465  54.710  1.00 33.77           C
ATOM    196  O   LEU A  31      17.749   5.552  55.824  1.00 37.38           O
ATOM    197  CB  LEU A  31      18.712   6.842  53.352  1.00 34.88           C
ATOM    198  CG  LEU A  31      19.156   7.225  51.937  1.00 36.58           C
ATOM    199  CD1 LEU A  31      20.693   7.263  52.042  1.00 37.96           C
ATOM    200  CD2 LEU A  31      18.756   6.255  50.814  1.00 30.19           C
ATOM    201  H   LEU A  31      17.484   8.030  55.304  1.00 38.07           H
ATOM    202  HA  LEU A  31      16.607   6.490  52.883  1.00 31.40           H
ATOM    203  HB2 LEU A  31      19.107   7.620  53.997  1.00 41.86           H
ATOM    204  HB3 LEU A  31      19.239   5.927  53.600  1.00 41.86           H
ATOM    205  HG  LEU A  31      18.791   8.221  51.700  1.00 43.90           H
ATOM    206 HD11 LEU A  31      21.128   7.526  51.077  1.00 45.56           H
ATOM    207 HD12 LEU A  31      20.992   8.007  52.781  1.00 45.56           H
ATOM    208 HD13 LEU A  31      21.077   6.286  52.361  1.00 45.56           H
ATOM    209 HD21 LEU A  31      19.186   6.607  49.871  1.00 36.23           H
ATOM    210 HD22 LEU A  31      19.123   5.246  51.023  1.00 36.23           H
ATOM    211 HD23 LEU A  31      17.673   6.252  50.733  1.00 36.23           H
ATOM    212  N   ALA A  32      16.687   4.339  54.261  1.00 28.66           N
ATOM    213  CA  ALA A  32      16.985   3.090  54.921  1.00 26.57           C
ATOM    214  C   ALA A  32      18.464   2.774  54.781  1.00 31.37           C
ATOM    215  O   ALA A  32      19.049   3.055  53.743  1.00 27.61           O
ATOM    216  CB  ALA A  32      16.202   1.998  54.228  1.00 29.56           C
ATOM    217  H   ALA A  32      16.158   4.317  53.398  1.00 34.39           H
ATOM    218  HA  ALA A  32      16.674   3.133  55.967  1.00 31.88           H
ATOM    219  HB1 ALA A  32      16.403   1.054  54.738  1.00 35.47           H
ATOM    220  HB2 ALA A  32      15.137   2.241  54.273  1.00 35.47           H
ATOM    221  HB3 ALA A  32      16.536   1.928  53.188  1.00 35.47           H
ATOM    222  N   SER A  33      19.047   2.173  55.809  1.00 27.93           N
ATOM    223  CA  SER A  33      20.462   1.832  55.807  1.00 27.12           C
ATOM    224  C   SER A  33      20.730   0.656  54.889  1.00 29.63           C
ATOM    225  O   SER A  33      19.814  -0.125  54.628  1.00 27.64           O
ATOM    226  CB  SER A  33      20.884   1.447  57.233  1.00 25.79           C
ATOM    227  OG  SER A  33      20.367   0.184  57.625  1.00 27.62           O
ATOM    228  H   SER A  33      18.481   1.905  56.598  1.00 33.51           H
ATOM    229  HA  SER A  33      21.040   2.698  55.480  1.00 32.54           H
ATOM    230  HB2 SER A  33      21.967   1.425  57.301  1.00 30.95           H
ATOM    231  HB3 SER A  33      20.533   2.207  57.925  1.00 30.95           H
ATOM    232  HG  SER A  33      20.649   0.020  58.532  1.00 33.14           H
ATOM    233  N   PRO A  34      21.980   0.463  54.452  1.00 26.03           N
ATOM    234  CA  PRO A  34      22.301  -0.769  53.755  1.00 23.62           C
ATOM    235  C   PRO A  34      21.911  -2.027  54.495  1.00 27.97           C
ATOM    236  O   PRO A  34      21.310  -2.901  53.888  1.00 25.39           O
ATOM    237  CB  PRO A  34      23.820  -0.725  53.594  1.00 30.59           C
ATOM    238  CG  PRO A  34      24.153   0.778  53.579  1.00 30.40           C
ATOM    239  CD  PRO A  34      23.113   1.398  54.513  1.00 22.10           C
ATOM    240  HA  PRO A  34      21.827  -0.787  52.775  1.00 28.35           H
ATOM    241  HB2 PRO A  34      24.282  -1.185  54.470  1.00 36.71           H
ATOM    242  HB3 PRO A  34      24.171  -1.246  52.711  1.00 36.71           H
ATOM    243  HG2 PRO A  34      25.165   0.972  53.940  1.00 36.48           H
ATOM    244  HG3 PRO A  34      24.059   1.165  52.565  1.00 36.48           H
ATOM    245  HD2 PRO A  34      23.549   1.483  55.510  1.00 26.52           H
ATOM    246  HD3 PRO A  34      22.865   2.383  54.112  1.00 26.52           H
ATOM    247  N   ALA A  35      22.161  -2.098  55.800  1.00 25.68           N
ATOM    248  CA  ALA A  35      21.879  -3.329  56.510  1.00 31.77           C
ATOM    249  C   ALA A  35      20.366  -3.553  56.618  1.00 22.09           C
ATOM    250  O   ALA A  35      19.893  -4.676  56.506  1.00 26.35           O
ATOM    251  CB  ALA A  35      22.532  -3.335  57.898  1.00 28.37           C
ATOM    252  H   ALA A  35      22.559  -1.304  56.286  1.00 30.82           H
ATOM    253  HA  ALA A  35      22.327  -4.134  55.915  1.00 38.12           H
ATOM    254  HB1 ALA A  35      22.325  -4.279  58.401  1.00 34.04           H
ATOM    255  HB2 ALA A  35      23.602  -3.238  57.818  1.00 34.04           H
ATOM    256  HB3 ALA A  35      22.146  -2.518  58.503  1.00 34.04           H
ATOM    257  N   LEU A  36      19.578  -2.502  56.831  1.00 29.07           N
ATOM    258  CA  LEU A  36      18.126  -2.645  56.857  1.00 30.11           C
ATOM    259  C   LEU A  36      17.648  -3.203  55.532  1.00 32.33           C
ATOM    260  O   LEU A  36      16.907  -4.174  55.511  1.00 27.12           O
ATOM    261  CB  LEU A  36      17.477  -1.291  57.129  1.00 28.22           C
ATOM    262  CG  LEU A  36      15.946  -1.319  57.324  1.00 36.30           C
ATOM    263  CD1 LEU A  36      15.486  -2.113  58.554  1.00 32.33           C
ATOM    264  CD2 LEU A  36      15.440   0.117  57.534  1.00 37.31           C
ATOM    265  H   LEU A  36      20.000  -1.588  56.946  1.00 34.88           H
ATOM    266  HA  LEU A  36      17.857  -3.342  57.652  1.00 36.14           H
ATOM    267  HB2 LEU A  36      17.940  -0.855  58.007  1.00 33.86           H
ATOM    268  HB3 LEU A  36      17.685  -0.640  56.288  1.00 33.86           H
ATOM    269  HG  LEU A  36      15.478  -1.749  56.436  1.00 43.56           H
ATOM    270 HD11 LEU A  36      14.395  -2.051  58.634  1.00 38.79           H
ATOM    271 HD12 LEU A  36      15.777  -3.154  58.424  1.00 38.79           H
ATOM    272 HD13 LEU A  36      15.938  -1.700  59.462  1.00 38.79           H
ATOM    273 HD21 LEU A  36      14.358   0.108  57.695  1.00 44.77           H
ATOM    274 HD22 LEU A  36      15.932   0.566  58.405  1.00 44.77           H
ATOM    275 HD23 LEU A  36      15.659   0.713  56.654  1.00 44.77           H
ATOM    276  N   LEU A  37      18.105  -2.630  54.426  1.00 33.33           N
ATOM    277  CA  LEU A  37      17.685  -3.162  53.150  1.00 34.20           C
ATOM    278  C   LEU A  37      18.161  -4.596  52.935  1.00 31.86           C
ATOM    279  O   LEU A  37      17.462  -5.353  52.269  1.00 30.96           O
ATOM    280  CB  LEU A  37      18.179  -2.282  52.011  1.00 28.70           C
ATOM    281  CG  LEU A  37      17.206  -1.362  51.251  1.00 40.41           C
ATOM    282  CD1 LEU A  37      17.335  -1.814  49.778  1.00 41.87           C
ATOM    283  CD2 LEU A  37      15.753  -1.324  51.739  1.00 41.03           C
ATOM    284  H   LEU A  37      18.769  -1.864  54.481  1.00 39.99           H
ATOM    285  HA  LEU A  37      16.601  -3.186  53.171  1.00 41.04           H
ATOM    286  HB2 LEU A  37      18.969  -1.648  52.386  1.00 34.44           H
ATOM    287  HB3 LEU A  37      18.650  -2.957  51.302  1.00 34.44           H
ATOM    288  HG  LEU A  37      17.564  -0.335  51.349  1.00 48.49           H
ATOM    289 HD11 LEU A  37      16.691  -1.211  49.140  1.00 50.25           H
ATOM    290 HD12 LEU A  37      18.376  -1.702  49.450  1.00 50.25           H
ATOM    291 HD13 LEU A  37      17.061  -2.872  49.689  1.00 50.25           H
ATOM    292 HD21 LEU A  37      15.192  -0.637  51.102  1.00 49.23           H
ATOM    293 HD22 LEU A  37      15.308  -2.320  51.696  1.00 49.23           H
ATOM    294 HD23 LEU A  37      15.751  -0.947  52.762  1.00 49.23           H
ATOM    295  N   GLN A  38      19.332  -4.983  53.447  1.00 26.25           N
ATOM    296  CA  GLN A  38      19.825  -6.329  53.192  1.00 31.99           C
ATOM    297  C   GLN A  38      19.099  -7.407  53.991  1.00 39.35           C
ATOM    298  O   GLN A  38      19.118  -8.569  53.597  1.00 37.37           O
ATOM    299  CB  GLN A  38      21.326  -6.375  53.434  1.00 27.08           C
ATOM    300  CG  GLN A  38      22.019  -5.617  52.303  1.00 31.75           C
ATOM    301  CD  GLN A  38      23.528  -5.678  52.420  1.00 31.00           C
ATOM    302  OE1 GLN A  38      24.140  -5.270  53.411  1.00 40.11           O
ATOM    303  NE2 GLN A  38      24.118  -6.154  51.332  1.00 40.34           N
ATOM    304  H   GLN A  38      19.894  -4.351  54.010  1.00 31.50           H
ATOM    305  HA  GLN A  38      19.646  -6.539  52.134  1.00 38.39           H
ATOM    306  HB2 GLN A  38      21.564  -5.917  54.389  1.00 32.50           H
ATOM    307  HB3 GLN A  38      21.667  -7.409  53.438  1.00 32.50           H
ATOM    308  HG2 GLN A  38      21.707  -6.016  51.344  1.00 38.10           H
ATOM    309  HG3 GLN A  38      21.744  -4.575  52.353  1.00 38.10           H
ATOM    310 HE21 GLN A  38      23.556  -6.477  50.550  1.00 48.41           H
ATOM    311 HE22 GLN A  38      25.127  -6.203  51.307  1.00 48.41           H
ATOM    312  N   VAL A  39      18.487  -7.019  55.112  1.00 36.99           N
ATOM    313  CA  VAL A  39      17.544  -7.843  55.863  1.00 36.60           C
ATOM    314  C   VAL A  39      16.165  -7.838  55.215  1.00 29.41           C
ATOM    315  O   VAL A  39      15.505  -8.874  55.164  1.00 37.52           O
ATOM    316  CB  VAL A  39      17.442  -7.364  57.336  1.00 34.07           C
ATOM    317  CG1 VAL A  39      16.312  -8.079  58.114  1.00 38.67           C
ATOM    318  CG2 VAL A  39      18.743  -7.632  58.109  1.00 40.82           C
ATOM    319  H   VAL A  39      18.637  -6.066  55.413  1.00 44.39           H
ATOM    320  HA  VAL A  39      17.921  -8.866  55.853  1.00 43.92           H
ATOM    321  HB  VAL A  39      17.250  -6.288  57.356  1.00 40.88           H
ATOM    322 HG11 VAL A  39      16.273  -7.730  59.152  1.00 46.40           H
ATOM    323 HG12 VAL A  39      15.348  -7.863  57.653  1.00 46.40           H
ATOM    324 HG13 VAL A  39      16.475  -9.162  58.113  1.00 46.40           H
ATOM    325 HG21 VAL A  39      18.646  -7.291  59.146  1.00 48.99           H
ATOM    326 HG22 VAL A  39      18.967  -8.703  58.104  1.00 48.99           H
ATOM    327 HG23 VAL A  39      19.554  -7.089  57.639  1.00 48.99           H
ATOM    328  N   GLN A  40      15.692  -6.669  54.775  1.00 36.98           N
ATOM    329  CA  GLN A  40      14.342  -6.571  54.234  1.00 34.99           C
ATOM    330  C   GLN A  40      14.206  -7.243  52.875  1.00 41.69           C
ATOM    331  O   GLN A  40      13.099  -7.624  52.497  1.00 35.30           O
ATOM    332  CB  GLN A  40      13.876  -5.123  54.095  1.00 37.01           C
ATOM    333  CG  GLN A  40      13.711  -4.432  55.439  1.00 41.47           C
ATOM    334  CD  GLN A  40      13.079  -3.037  55.319  1.00 41.64           C
ATOM    335  OE1 GLN A  40      13.055  -2.373  54.273  1.00 46.32           O
ATOM    336  NE2 GLN A  40      12.578  -2.577  56.458  1.00 41.46           N
ATOM    337  H   GLN A  40      16.265  -5.835  54.838  1.00 44.37           H
ATOM    338  HA  GLN A  40      13.683  -7.088  54.936  1.00 41.99           H
ATOM    339  HB2 GLN A  40      14.588  -4.565  53.496  1.00 44.42           H
ATOM    340  HB3 GLN A  40      12.911  -5.106  53.594  1.00 44.42           H
ATOM    341  HG2 GLN A  40      13.122  -5.054  56.109  1.00 49.77           H
ATOM    342  HG3 GLN A  40      14.674  -4.315  55.904  1.00 49.77           H
ATOM    343 HE21 GLN A  40      12.629  -3.157  57.290  1.00 49.75           H
ATOM    344 HE22 GLN A  40      12.153  -1.662  56.459  1.00 49.75           H
ATOM    345  N   ILE A  41      15.305  -7.334  52.120  1.00 31.97           N
ATOM    346  CA  ILE A  41      15.319  -7.961  50.808  1.00 34.46           C
ATOM    347  C   ILE A  41      16.486  -8.915  50.813  1.00 35.21           C
ATOM    348  O   ILE A  41      17.569  -8.628  50.295  1.00 38.98           O
ATOM    349  CB  ILE A  41      15.425  -6.927  49.696  1.00 42.69           C
ATOM    350  CG1 ILE A  41      14.228  -5.971  49.767  1.00 33.19           C
ATOM    351  CG2 ILE A  41      15.434  -7.624  48.326  1.00 40.51           C
ATOM    352  CD1 ILE A  41      14.340  -4.733  48.876  1.00 33.43           C
ATOM    353  H   ILE A  41      16.166  -6.919  52.452  1.00 38.36           H
ATOM    354  HA  ILE A  41      14.393  -8.522  50.670  1.00 41.35           H
ATOM    355  HB  ILE A  41      16.354  -6.374  49.829  1.00 51.23           H
ATOM    356 HG12 ILE A  41      13.324  -6.514  49.498  1.00 39.83           H
ATOM    357 HG13 ILE A  41      14.124  -5.612  50.783  1.00 39.83           H
ATOM    358 HG21 ILE A  41      15.505  -6.873  47.542  1.00 48.62           H
ATOM    359 HG22 ILE A  41      16.298  -8.281  48.249  1.00 48.62           H
ATOM    360 HG23 ILE A  41      14.522  -8.216  48.195  1.00 48.62           H
ATOM    361 HD11 ILE A  41      13.440  -4.131  49.030  1.00 40.11           H
ATOM    362 HD12 ILE A  41      15.224  -4.156  49.160  1.00 40.11           H
ATOM    363 HD13 ILE A  41      14.396  -5.031  47.826  1.00 40.11           H
ATOM    364  N   PRO A  42      16.288 -10.045  51.477  1.00 41.20           N
ATOM    365  CA  PRO A  42      17.398 -10.918  51.737  1.00 35.02           C
ATOM    366  C   PRO A  42      17.785 -11.549  50.423  1.00 39.33           C
ATOM    367  O   PRO A  42      16.949 -11.798  49.553  1.00 38.73           O
ATOM    368  CB  PRO A  42      16.821 -11.923  52.735  1.00 42.95           C
ATOM    369  CG  PRO A  42      15.326 -11.991  52.383  1.00 35.56           C
ATOM    370  CD  PRO A  42      14.996 -10.605  51.862  1.00 40.61           C
ATOM    371  HA  PRO A  42      18.252 -10.437  52.213  1.00 42.03           H
ATOM    372  HB2 PRO A  42      17.292 -12.901  52.693  1.00 51.54           H
ATOM    373  HB3 PRO A  42      16.930 -11.508  53.742  1.00 51.54           H
ATOM    374  HG2 PRO A  42      15.162 -12.745  51.614  1.00 42.68           H
ATOM    375  HG3 PRO A  42      14.716 -12.212  53.258  1.00 42.68           H
ATOM    376  HD2 PRO A  42      14.316 -10.733  51.011  1.00 48.73           H
ATOM    377  HD3 PRO A  42      14.546 -10.026  52.665  1.00 48.73           H
ATOM    378  N   ALA A  43      19.085 -11.747  50.277  1.00 35.05           N
ATOM    379  CA  ALA A  43      19.612 -12.511  49.178  1.00 41.17           C
ATOM    380  C   ALA A  43      19.447 -13.993  49.494  1.00 40.19           C
ATOM    381  O   ALA A  43      19.655 -14.431  50.627  1.00 39.65           O
ATOM    382  CB  ALA A  43      21.087 -12.158  48.998  1.00 38.11           C
ATOM    383  H   ALA A  43      19.732 -11.365  50.957  1.00 42.06           H
ATOM    384  HA  ALA A  43      19.087 -12.240  48.259  1.00 49.41           H
ATOM    385  HB1 ALA A  43      21.489 -12.730  48.158  1.00 45.73           H
ATOM    386  HB2 ALA A  43      21.197 -11.088  48.797  1.00 45.73           H
ATOM    387  HB3 ALA A  43      21.633 -12.414  49.909  1.00 45.73           H
ATOM    388  N   THR A  44      19.095 -14.770  48.476  1.00 36.57           N
ATOM    389  CA  THR A  44      18.958 -16.208  48.642  1.00 42.72           C
ATOM    390  C   THR A  44      20.329 -16.867  48.589  1.00 42.84           C
ATOM    391  O   THR A  44      21.239 -16.339  47.958  1.00 41.99           O
ATOM    392  CB  THR A  44      18.074 -16.792  47.532  1.00 36.60           C
ATOM    393  OG1 THR A  44      18.713 -16.730  46.271  1.00 40.13           O
ATOM    394  CG2 THR A  44      16.747 -16.028  47.411  1.00 42.59           C
ATOM    395  H   THR A  44      18.892 -14.362  47.574  1.00 43.88           H
ATOM    396  HA  THR A  44      18.486 -16.417  49.601  1.00 51.27           H
ATOM    397  HB  THR A  44      17.865 -17.831  47.786  1.00 43.92           H
ATOM    398  HG1 THR A  44      18.130 -17.117  45.607  1.00 48.16           H
ATOM    399 HG21 THR A  44      16.143 -16.455  46.607  1.00 51.11           H
ATOM    400 HG22 THR A  44      16.194 -16.082  48.352  1.00 51.11           H
ATOM    401 HG23 THR A  44      16.936 -14.980  47.161  1.00 51.11           H
ATOM    402  N   PRO A  45      20.497 -18.065  49.152  1.00 44.86           N
ATOM    403  CA  PRO A  45      21.755 -18.793  48.959  1.00 37.89           C
ATOM    404  C   PRO A  45      22.191 -18.999  47.509  1.00 35.82           C
ATOM    405  O   PRO A  45      23.388 -19.097  47.243  1.00 42.24           O
ATOM    406  CB  PRO A  45      21.463 -20.169  49.560  1.00 38.04           C
ATOM    407  CG  PRO A  45      20.347 -19.937  50.579  1.00 34.34           C
ATOM    408  CD  PRO A  45      19.550 -18.743  50.037  1.00 43.54           C
ATOM    409  HA  PRO A  45      22.563 -18.306  49.511  1.00 45.47           H
ATOM    410  HB2 PRO A  45      21.065 -20.817  48.773  1.00 45.65           H
ATOM    411  HB3 PRO A  45      22.329 -20.648  50.010  1.00 45.65           H
ATOM    412  HG2 PRO A  45      19.725 -20.829  50.665  1.00 41.21           H
ATOM    413  HG3 PRO A  45      20.805 -19.719  51.541  1.00 41.21           H
ATOM    414  HD2 PRO A  45      18.674 -19.098  49.493  1.00 52.24           H
ATOM    415  HD3 PRO A  45      19.249 -18.118  50.883  1.00 52.24           H
ATOM    416  N   THR A  46      21.234 -19.031  46.583  1.00 38.30           N
ATOM    417  CA  THR A  46      21.542 -19.129  45.168  1.00 41.05           C
ATOM    418  C   THR A  46      22.042 -17.793  44.623  1.00 38.46           C
ATOM    419  O   THR A  46      22.969 -17.771  43.828  1.00 37.10           O
ATOM    420  CB  THR A  46      20.328 -19.639  44.395  1.00 37.10           C
ATOM    421  OG1 THR A  46      19.945 -20.925  44.847  1.00 45.51           O
ATOM    422  CG2 THR A  46      20.667 -19.754  42.897  1.00 28.02           C
ATOM    423  H   THR A  46      20.269 -18.947  46.883  1.00 45.96           H
ATOM    424  HA  THR A  46      22.335 -19.873  45.073  1.00 49.26           H
ATOM    425  HB  THR A  46      19.510 -18.930  44.531  1.00 44.53           H
ATOM    426  HG1 THR A  46      19.723 -20.872  45.783  1.00 54.61           H
ATOM    427 HG21 THR A  46      19.799 -20.116  42.343  1.00 33.62           H
ATOM    428 HG22 THR A  46      20.956 -18.783  42.488  1.00 33.62           H
ATOM    429 HG23 THR A  46      21.486 -20.463  42.751  1.00 33.62           H
ATOM    430  N   SER A  47      21.437 -16.685  45.040  1.00 36.94           N
ATOM    431  CA  SER A  47      21.903 -15.341  44.720  1.00 41.95           C
ATOM    432  C   SER A  47      23.353 -15.131  45.165  1.00 39.32           C
ATOM    433  O   SER A  47      24.198 -14.722  44.369  1.00 29.47           O
ATOM    434  CB  SER A  47      20.982 -14.303  45.377  1.00 33.57           C
ATOM    435  OG  SER A  47      19.836 -14.055  44.591  1.00 34.25           O
ATOM    436  H   SER A  47      20.651 -16.779  45.667  1.00 44.33           H
ATOM    437  HA  SER A  47      21.864 -15.202  43.642  1.00 50.34           H
ATOM    438  HB2 SER A  47      20.653 -14.666  46.343  1.00 40.29           H
ATOM    439  HB3 SER A  47      21.529 -13.382  45.546  1.00 40.29           H
ATOM    440  HG  SER A  47      20.152 -13.675  43.760  1.00 41.10           H
ATOM    441  N   LEU A  48      23.661 -15.450  46.425  1.00 42.89           N
ATOM    442  CA  LEU A  48      25.009 -15.250  46.939  1.00 43.56           C
ATOM    443  C   LEU A  48      26.047 -16.170  46.280  1.00 40.65           C
ATOM    444  O   LEU A  48      27.181 -15.731  46.097  1.00 39.62           O
ATOM    445  CB  LEU A  48      25.055 -15.423  48.464  1.00 40.65           C
ATOM    446  CG  LEU A  48      24.073 -14.555  49.270  1.00 39.39           C
ATOM    447  CD1 LEU A  48      24.066 -14.996  50.742  1.00 42.74           C
ATOM    448  CD2 LEU A  48      24.475 -13.081  49.144  1.00 46.12           C
ATOM    449  H   LEU A  48      22.940 -15.796  47.047  1.00 51.47           H
ATOM    450  HA  LEU A  48      25.292 -14.224  46.693  1.00 52.27           H
ATOM    451  HB2 LEU A  48      24.854 -16.461  48.702  1.00 48.78           H
ATOM    452  HB3 LEU A  48      26.066 -15.195  48.801  1.00 48.78           H
ATOM    453  HG  LEU A  48      23.059 -14.683  48.892  1.00 47.27           H
ATOM    454 HD11 LEU A  48      23.373 -14.363  51.304  1.00 51.28           H
ATOM    455 HD12 LEU A  48      23.732 -16.034  50.807  1.00 51.28           H
ATOM    456 HD13 LEU A  48      25.066 -14.920  51.169  1.00 51.28           H
ATOM    457 HD21 LEU A  48      23.792 -12.470  49.732  1.00 55.35           H
ATOM    458 HD22 LEU A  48      25.497 -12.932  49.505  1.00 55.35           H
ATOM    459 HD23 LEU A  48      24.407 -12.789  48.096  1.00 55.35           H
ATOM    460  N   GLU A  49      25.699 -17.426  45.950  1.00 43.53           N
ATOM    461  CA  GLU A  49      26.647 -18.331  45.282  1.00 38.91           C
ATOM    462  C   GLU A  49      26.931 -17.886  43.854  1.00 37.20           C
ATOM    463  O   GLU A  49      28.030 -18.058  43.329  1.00 42.36           O
ATOM    464  CB  GLU A  49      26.156 -19.795  45.225  1.00 36.69           C
ATOM    465  CG  GLU A  49      27.116 -20.741  44.449  1.00 48.08           C
ATOM    466  CD  GLU A  49      28.582 -20.697  44.948  1.00 58.80           C
ATOM    467  OE1 GLU A  49      28.755 -20.584  46.183  1.00 54.44           O
ATOM    468  OE2 GLU A  49      29.501 -20.752  44.091  1.00 51.01           O1-
ATOM    469  H   GLU A  49      24.760 -17.755  46.140  1.00 52.24           H
ATOM    470  HA  GLU A  49      27.563 -18.308  45.869  1.00 46.69           H
ATOM    471  HB2 GLU A  49      26.007 -20.175  46.230  1.00 44.02           H
ATOM    472  HB3 GLU A  49      25.188 -19.820  44.720  1.00 44.02           H
ATOM    473  HG2 GLU A  49      26.736 -21.756  44.585  1.00 57.70           H
ATOM    474  HG3 GLU A  49      27.058 -20.554  43.377  1.00 57.70           H
ATOM    475  N   THR A  50      25.889 -17.399  43.195  1.00 31.96           N
ATOM    476  CA  THR A  50      26.012 -16.977  41.829  1.00 39.54           C
ATOM    477  C   THR A  50      26.931 -15.776  41.735  1.00 30.55           C
ATOM    478  O   THR A  50      27.708 -15.670  40.791  1.00 31.49           O
ATOM    479  CB  THR A  50      24.637 -16.591  41.322  1.00 39.62           C
ATOM    480  OG1 THR A  50      23.773 -17.695  41.323  1.00 38.84           O
ATOM    481  CG2 THR A  50      24.745 -16.168  39.870  1.00 36.15           C
ATOM    482  H   THR A  50      25.001 -17.276  43.668  1.00 38.36           H
ATOM    483  HA  THR A  50      26.410 -17.814  41.252  1.00 47.45           H
ATOM    484  HB  THR A  50      24.257 -15.766  41.929  1.00 47.55           H
ATOM    485  HG1 THR A  50      23.650 -17.990  42.230  1.00 46.61           H
ATOM    486 HG21 THR A  50      23.759 -15.873  39.511  1.00 43.38           H
ATOM    487 HG22 THR A  50      25.427 -15.320  39.776  1.00 43.38           H
ATOM    488 HG23 THR A  50      25.116 -17.015  39.285  1.00 43.38           H
ATOM    489  N   ALA A  51      26.796 -14.846  42.679  1.00 34.07           N
ATOM    490  CA  ALA A  51      27.604 -13.651  42.656  1.00 31.62           C
ATOM    491  C   ALA A  51      29.076 -14.016  42.818  1.00 31.12           C
ATOM    492  O   ALA A  51      29.887 -13.534  42.040  1.00 35.06           O
ATOM    493  CB  ALA A  51      27.115 -12.695  43.724  1.00 29.06           C
ATOM    494  H   ALA A  51      26.144 -14.986  43.443  1.00 40.89           H
ATOM    495  HA  ALA A  51      27.453 -13.130  41.713  1.00 37.94           H
ATOM    496  HB1 ALA A  51      27.715 -11.780  43.674  1.00 34.87           H
ATOM    497  HB2 ALA A  51      26.062 -12.458  43.526  1.00 34.87           H
ATOM    498  HB3 ALA A  51      27.216 -13.172  44.703  1.00 34.87           H
ATOM    499  N   LYS A  52      29.399 -14.915  43.767  1.00 36.12           N
ATOM    500  CA  LYS A  52      30.770 -15.375  44.019  1.00 36.18           C
ATOM    501  C   LYS A  52      31.313 -16.095  42.777  1.00 33.64           C
ATOM    502  O   LYS A  52      32.471 -15.925  42.416  1.00 32.20           O
ATOM    503  CB  LYS A  52      30.884 -16.335  45.238  1.00 35.18           C
ATOM    504  CG  LYS A  52      30.650 -15.791  46.679  1.00 49.19           C
ATOM    505  CD  LYS A  52      30.405 -16.909  47.763  1.00 55.73           C
ATOM    506  CE  LYS A  52      30.232 -16.368  49.225  1.00 60.76           C
ATOM    507  NZ  LYS A  52      29.054 -16.844  50.022  1.00 58.18           N1+
ATOM    508  H   LYS A  52      28.646 -15.361  44.270  1.00 43.34           H
ATOM    509  HA  LYS A  52      31.388 -14.493  44.212  1.00 43.42           H
ATOM    510  HB2 LYS A  52      30.216 -17.173  45.066  1.00 42.21           H
ATOM    511  HB3 LYS A  52      31.900 -16.733  45.218  1.00 42.21           H
ATOM    512  HG2 LYS A  52      31.500 -15.169  46.960  1.00 59.03           H
ATOM    513  HG3 LYS A  52      29.776 -15.148  46.648  1.00 59.03           H
ATOM    514  HD2 LYS A  52      29.540 -17.508  47.485  1.00 66.88           H
ATOM    515  HD3 LYS A  52      31.268 -17.577  47.757  1.00 66.88           H
ATOM    516  HE2 LYS A  52      31.123 -16.671  49.785  1.00 72.91           H
ATOM    517  HE3 LYS A  52      30.223 -15.280  49.198  1.00 72.91           H
ATOM    518  HZ1 LYS A  52      28.868 -16.144  50.736  1.00 69.82           H
ATOM    519  HZ2 LYS A  52      28.208 -16.926  49.467  1.00 69.82           H
ATOM    520  HZ3 LYS A  52      29.236 -17.706  50.529  1.00 69.82           H
ATOM    521  N   ARG A  53      30.478 -16.910  42.123  1.00 28.53           N
ATOM    522  CA  ARG A  53      30.851 -17.638  40.909  1.00 36.98           C
ATOM    523  C   ARG A  53      31.121 -16.713  39.728  1.00 38.70           C
ATOM    524  O   ARG A  53      32.137 -16.885  39.062  1.00 28.99           O
ATOM    525  CB  ARG A  53      29.800 -18.692  40.520  1.00 33.75           C
ATOM    526  CG  ARG A  53      30.290 -19.576  39.345  1.00 42.83           C
ATOM    527  CD  ARG A  53      29.291 -20.609  38.805  1.00 39.03           C
ATOM    528  NE  ARG A  53      28.412 -20.037  37.783  1.00 50.00           N
ATOM    529  CZ  ARG A  53      27.136 -19.699  37.975  1.00 51.85           C
ATOM    530  NH1 ARG A  53      26.486 -19.929  39.124  1.00 50.23           N
ATOM    531  NH2 ARG A  53      26.509 -19.117  36.965  1.00 44.94           N1+
ATOM    532  H   ARG A  53      29.557 -17.048  42.519  1.00 34.23           H
ATOM    533  HA  ARG A  53      31.783 -18.151  41.147  1.00 44.37           H
ATOM    534  HB2 ARG A  53      29.595 -19.327  41.379  1.00 40.51           H
ATOM    535  HB3 ARG A  53      28.876 -18.193  40.240  1.00 40.51           H
ATOM    536  HG2 ARG A  53      30.560 -18.933  38.512  1.00 51.40           H
ATOM    537  HG3 ARG A  53      31.182 -20.116  39.640  1.00 51.40           H
ATOM    538  HD2 ARG A  53      29.826 -21.445  38.367  1.00 46.83           H
ATOM    539  HD3 ARG A  53      28.691 -20.997  39.623  1.00 46.83           H
ATOM    540  HE  ARG A  53      28.838 -19.821  36.884  1.00 60.00           H
ATOM    541 HH11 ARG A  53      26.966 -20.372  39.897  1.00 60.28           H
ATOM    542 HH12 ARG A  53      25.522 -19.654  39.218  1.00 60.28           H
ATOM    543 HH21 ARG A  53      27.019 -18.942  36.107  1.00 53.93           H
ATOM    544 HH22 ARG A  53      25.541 -18.850  37.069  1.00 53.93           H
ATOM    545  N   GLY A  54      30.245 -15.743  39.445  1.00 26.57           N
ATOM    546  CA  GLY A  54      30.541 -14.799  38.374  1.00 29.40           C
ATOM    547  C   GLY A  54      31.876 -14.090  38.596  1.00 25.66           C
ATOM    548  O   GLY A  54      32.625 -13.849  37.652  1.00 30.30           O
ATOM    549  H   GLY A  54      29.364 -15.665  39.944  1.00 31.88           H
ATOM    550  HA2 GLY A  54      30.606 -15.354  37.440  1.00 35.28           H
ATOM    551  HA3 GLY A  54      29.755 -14.056  38.295  1.00 35.28           H
ATOM    552  N   ARG A  55      32.172 -13.772  39.852  1.00 27.97           N
ATOM    553  CA  ARG A  55      33.418 -13.118  40.187  1.00 23.46           C
ATOM    554  C   ARG A  55      34.632 -13.979  39.870  1.00 29.96           C
ATOM    555  O   ARG A  55      35.582 -13.502  39.264  1.00 28.87           O
ATOM    556  CB  ARG A  55      33.419 -12.837  41.680  1.00 26.80           C
ATOM    557  CG  ARG A  55      32.517 -11.681  42.085  1.00 25.31           C
ATOM    558  CD  ARG A  55      32.642 -11.374  43.560  1.00 25.87           C
ATOM    559  NE  ARG A  55      31.470 -10.596  43.942  1.00 25.70           N
ATOM    560  CZ  ARG A  55      31.130 -10.336  45.193  1.00 30.91           C
ATOM    561  NH1 ARG A  55      31.786 -10.874  46.206  1.00 23.68           N
ATOM    562  NH2 ARG A  55      30.111  -9.523  45.418  1.00 25.98           N1+
ATOM    563  H   ARG A  55      31.527 -14.029  40.592  1.00 33.57           H
ATOM    564  HA  ARG A  55      33.490 -12.190  39.614  1.00 28.15           H
ATOM    565  HB2 ARG A  55      33.085 -13.721  42.201  1.00 32.16           H
ATOM    566  HB3 ARG A  55      34.433 -12.629  42.000  1.00 32.16           H
ATOM    567  HG2 ARG A  55      32.797 -10.790  41.533  1.00 30.38           H
ATOM    568  HG3 ARG A  55      31.486 -11.921  41.877  1.00 30.38           H
ATOM    569  HD2 ARG A  55      32.678 -12.294  44.145  1.00 31.04           H
ATOM    570  HD3 ARG A  55      33.546 -10.801  43.737  1.00 31.04           H
ATOM    571  HE  ARG A  55      30.913 -10.172  43.206  1.00 30.84           H
ATOM    572 HH11 ARG A  55      32.562 -11.501  46.020  1.00 28.42           H
ATOM    573 HH12 ARG A  55      31.505 -10.655  47.148  1.00 28.42           H
ATOM    574 HH21 ARG A  55      29.631  -9.095  44.633  1.00 31.18           H
ATOM    575 HH22 ARG A  55      29.831  -9.311  46.365  1.00 31.18           H
ATOM    576  N   ARG A  56      34.594 -15.238  40.314  1.00 34.78           N
ATOM    577  CA  ARG A  56      35.684 -16.188  40.146  1.00 33.06           C
ATOM    578  C   ARG A  56      35.939 -16.399  38.660  1.00 29.29           C
ATOM    579  O   ARG A  56      37.076 -16.406  38.207  1.00 30.18           O
ATOM    580  CB  ARG A  56      35.327 -17.550  40.769  1.00 35.86           C
ATOM    581  CG  ARG A  56      35.385 -17.726  42.304  1.00 41.12           C
ATOM    582  CD  ARG A  56      35.507 -19.204  42.775  1.00 50.34           C
ATOM    583  NE  ARG A  56      34.655 -20.153  42.029  1.00 45.63           N
ATOM    584  CZ  ARG A  56      33.372 -20.448  42.296  1.00 58.64           C
ATOM    585  NH1 ARG A  56      32.710 -19.930  43.336  1.00 52.07           N
ATOM    586  NH2 ARG A  56      32.738 -21.296  41.486  1.00 53.36           N1+
ATOM    587  H   ARG A  56      33.746 -15.558  40.757  1.00 41.73           H
ATOM    588  HA  ARG A  56      36.591 -15.783  40.604  1.00 39.67           H
ATOM    589  HB2 ARG A  56      34.315 -17.792  40.459  1.00 43.03           H
ATOM    590  HB3 ARG A  56      35.991 -18.288  40.332  1.00 43.03           H
ATOM    591  HG2 ARG A  56      36.255 -17.193  42.684  1.00 49.35           H
ATOM    592  HG3 ARG A  56      34.512 -17.276  42.763  1.00 49.35           H
ATOM    593  HD2 ARG A  56      36.539 -19.538  42.709  1.00 60.41           H
ATOM    594  HD3 ARG A  56      35.233 -19.269  43.825  1.00 60.41           H
ATOM    595  HE  ARG A  56      35.077 -20.583  41.215  1.00 54.76           H
ATOM    596 HH11 ARG A  56      33.175 -19.288  43.962  1.00 62.48           H
ATOM    597 HH12 ARG A  56      31.744 -20.185  43.500  1.00 62.48           H
ATOM    598 HH21 ARG A  56      33.227 -21.694  40.694  1.00 64.03           H
ATOM    599 HH22 ARG A  56      31.774 -21.533  41.673  1.00 64.03           H
ATOM    600  N   GLU A  57      34.864 -16.558  37.898  1.00 29.08           N
ATOM    601  CA  GLU A  57      34.986 -16.770  36.470  1.00 38.90           C
ATOM    602  C   GLU A  57      35.499 -15.553  35.700  1.00 34.00           C
ATOM    603  O   GLU A  57      36.387 -15.698  34.861  1.00 28.97           O
ATOM    604  CB  GLU A  57      33.638 -17.208  35.895  1.00 33.94           C
ATOM    605  CG  GLU A  57      33.203 -18.624  36.288  1.00 31.46           C
ATOM    606  CD  GLU A  57      31.853 -19.044  35.673  1.00 39.58           C
ATOM    607  OE1 GLU A  57      31.506 -18.564  34.570  1.00 38.27           O
ATOM    608  OE2 GLU A  57      31.188 -19.894  36.305  1.00 38.23           O1-
ATOM    609  H   GLU A  57      33.952 -16.633  38.334  1.00 34.90           H
ATOM    610  HA  GLU A  57      35.730 -17.558  36.343  1.00 46.68           H
ATOM    611  HB2 GLU A  57      32.874 -16.516  36.244  1.00 40.73           H
ATOM    612  HB3 GLU A  57      33.697 -17.140  34.813  1.00 40.73           H
ATOM    613  HG2 GLU A  57      33.969 -19.317  35.940  1.00 37.75           H
ATOM    614  HG3 GLU A  57      33.169 -18.724  37.371  1.00 37.75           H
ATOM    615  N   ALA A  58      34.939 -14.363  35.947  1.00 34.63           N
ATOM    616  CA  ALA A  58      35.485 -13.130  35.384  1.00 33.55           C
ATOM    617  C   ALA A  58      36.959 -12.987  35.737  1.00 26.05           C
ATOM    618  O   ALA A  58      37.758 -12.737  34.848  1.00 23.48           O
ATOM    619  CB  ALA A  58      34.743 -11.896  35.899  1.00 31.53           C
ATOM    620  H   ALA A  58      34.153 -14.301  36.580  1.00 41.55           H
ATOM    621  HA  ALA A  58      35.374 -13.156  34.299  1.00 40.26           H
ATOM    622  HB1 ALA A  58      35.183 -10.999  35.446  1.00 37.84           H
ATOM    623  HB2 ALA A  58      33.689 -11.961  35.627  1.00 37.84           H
ATOM    624  HB3 ALA A  58      34.849 -11.833  36.986  1.00 37.84           H
ATOM    625  N   ILE A  59      37.315 -13.164  37.013  1.00 34.94           N
ATOM    626  CA  ILE A  59      38.707 -13.149  37.436  1.00 32.37           C
ATOM    627  C   ILE A  59      39.582 -14.037  36.550  1.00 33.65           C
ATOM    628  O   ILE A  59      40.604 -13.579  36.044  1.00 31.71           O
ATOM    629  CB  ILE A  59      38.814 -13.579  38.901  1.00 30.88           C
ATOM    630  CG1 ILE A  59      38.453 -12.391  39.804  1.00 28.15           C
ATOM    631  CG2 ILE A  59      40.254 -14.014  39.235  1.00 33.48           C
ATOM    632  CD1 ILE A  59      38.257 -12.726  41.288  1.00 25.84           C
ATOM    633  H   ILE A  59      36.595 -13.329  37.710  1.00 41.93           H
ATOM    634  HA  ILE A  59      39.061 -12.120  37.360  1.00 38.84           H
ATOM    635  HB  ILE A  59      38.117 -14.398  39.083  1.00 37.05           H
ATOM    636 HG12 ILE A  59      39.250 -11.660  39.723  1.00 33.78           H
ATOM    637 HG13 ILE A  59      37.541 -11.929  39.446  1.00 33.78           H
ATOM    638 HG21 ILE A  59      40.323 -14.319  40.276  1.00 40.18           H
ATOM    639 HG22 ILE A  59      40.544 -14.870  38.627  1.00 40.18           H
ATOM    640 HG23 ILE A  59      40.938 -13.183  39.037  1.00 40.18           H
ATOM    641 HD11 ILE A  59      38.022 -11.798  41.816  1.00 31.01           H
ATOM    642 HD12 ILE A  59      37.430 -13.432  41.401  1.00 31.01           H
ATOM    643 HD13 ILE A  59      39.177 -13.148  41.703  1.00 31.01           H
ATOM    644  N   ASP A  60      39.211 -15.312  36.420  1.00 29.21           N
ATOM    645  CA  ASP A  60      40.006 -16.282  35.680  1.00 34.36           C
ATOM    646  C   ASP A  60      40.205 -15.869  34.227  1.00 30.17           C
ATOM    647  O   ASP A  60      41.271 -16.087  33.660  1.00 33.48           O
ATOM    648  CB  ASP A  60      39.410 -17.691  35.821  1.00 36.31           C
ATOM    649  CG  ASP A  60      39.563 -18.310  37.229  1.00 36.46           C
ATOM    650  OD1 ASP A  60      40.341 -17.754  38.042  1.00 36.71           O
ATOM    651  OD2 ASP A  60      38.930 -19.362  37.472  1.00 40.25           O1-
ATOM    652  H   ASP A  60      38.342 -15.617  36.839  1.00 35.05           H
ATOM    653  HA  ASP A  60      41.001 -16.298  36.123  1.00 41.23           H
ATOM    654  HB2 ASP A  60      38.361 -17.689  35.528  1.00 43.57           H
ATOM    655  HB3 ASP A  60      39.872 -18.350  35.086  1.00 43.57           H
ATOM    656  N   ILE A  61      39.198 -15.241  33.629  1.00 30.84           N
ATOM    657  CA  ILE A  61      39.286 -14.827  32.247  1.00 24.17           C
ATOM    658  C   ILE A  61      40.195 -13.621  32.075  1.00 30.02           C
ATOM    659  O   ILE A  61      41.047 -13.616  31.192  1.00 32.82           O
ATOM    660  CB  ILE A  61      37.865 -14.608  31.719  1.00 31.69           C
ATOM    661  CG1 ILE A  61      37.193 -15.978  31.501  1.00 27.81           C
ATOM    662  CG2 ILE A  61      37.905 -13.784  30.436  1.00 26.28           C
ATOM    663  CD1 ILE A  61      35.709 -15.902  31.119  1.00 32.76           C
ATOM    664  H   ILE A  61      38.360 -15.026  34.158  1.00 37.01           H
ATOM    665  HA  ILE A  61      39.746 -15.641  31.681  1.00 29.00           H
ATOM    666  HB  ILE A  61      37.275 -14.048  32.450  1.00 38.03           H
ATOM    667 HG12 ILE A  61      37.722 -16.525  30.723  1.00 33.37           H
ATOM    668 HG13 ILE A  61      37.267 -16.549  32.418  1.00 33.37           H
ATOM    669 HG21 ILE A  61      36.897 -13.644  30.065  1.00 31.53           H
ATOM    670 HG22 ILE A  61      38.324 -12.803  30.659  1.00 31.53           H
ATOM    671 HG23 ILE A  61      38.520 -14.294  29.690  1.00 31.53           H
ATOM    672 HD11 ILE A  61      35.327 -16.920  31.007  1.00 39.31           H
ATOM    673 HD12 ILE A  61      35.154 -15.387  31.909  1.00 39.31           H
ATOM    674 HD13 ILE A  61      35.598 -15.376  30.170  1.00 39.31           H
ATOM    675  N   ILE A  62      39.992 -12.576  32.875  1.00 30.65           N
ATOM    676  CA  ILE A  62      40.750 -11.342  32.688  1.00 28.99           C
ATOM    677  C   ILE A  62      42.214 -11.554  33.061  1.00 25.26           C
ATOM    678  O   ILE A  62      43.041 -10.771  32.611  1.00 28.88           O
ATOM    679  CB  ILE A  62      40.131 -10.107  33.382  1.00 25.19           C
ATOM    680  CG1 ILE A  62      40.276 -10.223  34.903  1.00 31.63           C
ATOM    681  CG2 ILE A  62      38.634  -9.969  33.060  1.00 31.04           C
ATOM    682  CD1 ILE A  62      39.784  -9.041  35.739  1.00 29.35           C
ATOM    683  H   ILE A  62      39.307 -12.651  33.614  1.00 36.77           H
ATOM    684  HA  ILE A  62      40.716 -11.108  31.628  1.00 34.78           H
ATOM    685  HB  ILE A  62      40.649  -9.206  33.034  1.00 30.23           H
ATOM    686 HG12 ILE A  62      39.718 -11.095  35.227  1.00 37.95           H
ATOM    687 HG13 ILE A  62      41.323 -10.354  35.141  1.00 37.95           H
ATOM    688 HG21 ILE A  62      38.213  -9.086  33.544  1.00 37.25           H
ATOM    689 HG22 ILE A  62      38.498  -9.882  31.985  1.00 37.25           H
ATOM    690 HG23 ILE A  62      38.102 -10.846  33.423  1.00 37.25           H
ATOM    691 HD11 ILE A  62      39.956  -9.297  36.789  1.00 35.22           H
ATOM    692 HD12 ILE A  62      40.352  -8.142  35.474  1.00 35.22           H
ATOM    693 HD13 ILE A  62      38.711  -8.886  35.584  1.00 35.22           H
ATOM    694  N   THR A  63      42.544 -12.561  33.887  1.00 29.97           N
ATOM    695  CA  THR A  63      43.936 -12.753  34.307  1.00 30.54           C
ATOM    696  C   THR A  63      44.599 -13.880  33.524  1.00 33.62           C
ATOM    697  O   THR A  63      45.725 -14.278  33.817  1.00 28.17           O
ATOM    698  CB  THR A  63      44.071 -13.032  35.809  1.00 32.63           C
ATOM    699  OG1 THR A  63      43.392 -14.204  36.217  1.00 31.86           O
ATOM    700  CG2 THR A  63      43.541 -11.902  36.694  1.00 32.41           C
ATOM    701  H   THR A  63      41.851 -13.256  34.152  1.00 35.96           H
ATOM    702  HA  THR A  63      44.476 -11.827  34.110  1.00 36.65           H
ATOM    703  HB  THR A  63      45.142 -13.134  36.000  1.00 39.15           H
ATOM    704  HG1 THR A  63      42.446 -14.043  36.115  1.00 38.24           H
ATOM    705 HG21 THR A  63      43.671 -12.166  37.748  1.00 38.90           H
ATOM    706 HG22 THR A  63      44.084 -10.981  36.496  1.00 38.90           H
ATOM    707 HG23 THR A  63      42.476 -11.754  36.508  1.00 38.90           H
ATOM    708  N   GLY A  64      43.873 -14.439  32.559  1.00 37.07           N
ATOM    709  CA  GLY A  64      44.390 -15.425  31.634  1.00 39.38           C
ATOM    710  C   GLY A  64      44.541 -16.833  32.199  1.00 40.13           C
ATOM    711  O   GLY A  64      45.237 -17.630  31.574  1.00 42.18           O
ATOM    712  H   GLY A  64      42.920 -14.121  32.427  1.00 44.49           H
ATOM    713  HA2 GLY A  64      43.725 -15.466  30.777  1.00 47.26           H
ATOM    714  HA3 GLY A  64      45.375 -15.101  31.308  1.00 47.26           H
ATOM    715  N   LYS A  65      43.889 -17.177  33.316  1.00 35.24           N
ATOM    716  CA  LYS A  65      43.810 -18.577  33.729  1.00 36.56           C
ATOM    717  C   LYS A  65      42.847 -19.390  32.827  1.00 39.12           C
ATOM    718  O   LYS A  65      42.887 -20.621  32.820  1.00 36.87           O
ATOM    719  CB  LYS A  65      43.385 -18.677  35.209  1.00 41.18           C
ATOM    720  CG  LYS A  65      44.304 -18.048  36.294  1.00 45.79           C
ATOM    721  CD  LYS A  65      43.778 -18.114  37.765  1.00 41.99           C
ATOM    722  CE  LYS A  65      43.110 -19.463  38.138  1.00 36.86           C
ATOM    723  NZ  LYS A  65      42.877 -19.688  39.593  1.00 44.22           N1+
ATOM    724  H   LYS A  65      43.367 -16.472  33.826  1.00 42.28           H
ATOM    725  HA  LYS A  65      44.812 -18.996  33.613  1.00 43.87           H
ATOM    726  HB2 LYS A  65      42.401 -18.234  35.300  1.00 49.42           H
ATOM    727  HB3 LYS A  65      43.299 -19.734  35.436  1.00 49.42           H
ATOM    728  HG2 LYS A  65      45.284 -18.519  36.252  1.00 54.94           H
ATOM    729  HG3 LYS A  65      44.446 -16.998  36.048  1.00 54.94           H
ATOM    730  HD2 LYS A  65      44.612 -17.938  38.446  1.00 50.38           H
ATOM    731  HD3 LYS A  65      43.064 -17.306  37.929  1.00 50.38           H
ATOM    732  HE2 LYS A  65      42.148 -19.505  37.626  1.00 44.23           H
ATOM    733  HE3 LYS A  65      43.739 -20.268  37.756  1.00 44.23           H
ATOM    734  HZ1 LYS A  65      42.431 -20.594  39.703  1.00 53.06           H
ATOM    735  HZ2 LYS A  65      43.759 -19.689  40.099  1.00 53.06           H
ATOM    736  HZ3 LYS A  65      42.252 -18.974  39.965  1.00 53.06           H
ATOM    737  N   ASP A  66      41.957 -18.690  32.115  1.00 43.32           N
ATOM    738  CA  ASP A  66      40.878 -19.267  31.313  1.00 33.48           C
ATOM    739  C   ASP A  66      40.807 -18.595  29.954  1.00 41.98           C
ATOM    740  O   ASP A  66      40.961 -17.393  29.848  1.00 41.55           O
ATOM    741  CB  ASP A  66      39.534 -19.077  32.027  1.00 40.21           C
ATOM    742  CG  ASP A  66      38.369 -19.916  31.449  1.00 38.56           C
ATOM    743  OD1 ASP A  66      38.610 -20.801  30.599  1.00 48.87           O
ATOM    744  OD2 ASP A  66      37.219 -19.678  31.867  1.00 36.74           O1-
ATOM    745  H   ASP A  66      42.050 -17.686  32.133  1.00 51.99           H
ATOM    746  HA  ASP A  66      41.047 -20.324  31.154  1.00 40.18           H
ATOM    747  HB2 ASP A  66      39.667 -19.330  33.078  1.00 48.26           H
ATOM    748  HB3 ASP A  66      39.260 -18.021  32.042  1.00 48.26           H
ATOM    749  N   ASP A  67      40.508 -19.384  28.936  1.00 37.28           N
ATOM    750  CA  ASP A  67      40.435 -18.989  27.539  1.00 34.75           C
ATOM    751  C   ASP A  67      39.035 -18.737  26.985  1.00 35.00           C
ATOM    752  O   ASP A  67      38.860 -18.489  25.786  1.00 36.82           O
ATOM    753  CB  ASP A  67      41.121 -20.077  26.718  1.00 40.58           C
ATOM    754  CG  ASP A  67      40.591 -21.516  26.947  1.00 50.14           C
ATOM    755  OD1 ASP A  67      39.421 -21.698  27.367  1.00 46.40           O
ATOM    756  OD2 ASP A  67      41.385 -22.444  26.680  1.00 56.84           O1-
ATOM    757  H   ASP A  67      40.382 -20.361  29.148  1.00 44.73           H
ATOM    758  HA  ASP A  67      40.978 -18.046  27.444  1.00 41.70           H
ATOM    759  HB2 ASP A  67      41.006 -19.826  25.665  1.00 48.69           H
ATOM    760  HB3 ASP A  67      42.194 -20.044  26.890  1.00 48.69           H
ATOM    761  N   ARG A  68      38.030 -18.819  27.849  1.00 29.95           N
ATOM    762  CA  ARG A  68      36.737 -18.300  27.482  1.00 27.67           C
ATOM    763  C   ARG A  68      36.773 -16.790  27.510  1.00 35.49           C
ATOM    764  O   ARG A  68      37.676 -16.165  28.059  1.00 32.38           O
ATOM    765  CB  ARG A  68      35.652 -18.786  28.430  1.00 41.84           C
ATOM    766  CG  ARG A  68      35.521 -20.304  28.533  1.00 33.09           C
ATOM    767  CD  ARG A  68      34.345 -20.674  29.445  1.00 34.41           C
ATOM    768  NE  ARG A  68      34.589 -20.248  30.830  1.00 32.93           N
ATOM    769  CZ  ARG A  68      33.641 -20.082  31.751  1.00 40.38           C
ATOM    770  NH1 ARG A  68      32.361 -20.315  31.487  1.00 33.33           N
ATOM    771  NH2 ARG A  68      33.968 -19.675  32.962  1.00 44.70           N1+
ATOM    772  H   ARG A  68      38.198 -19.147  28.792  1.00 35.94           H
ATOM    773  HA  ARG A  68      36.490 -18.643  26.477  1.00 33.21           H
ATOM    774  HB2 ARG A  68      35.852 -18.390  29.418  1.00 50.21           H
ATOM    775  HB3 ARG A  68      34.700 -18.394  28.082  1.00 50.21           H
ATOM    776  HG2 ARG A  68      35.347 -20.716  27.544  1.00 39.71           H
ATOM    777  HG3 ARG A  68      36.441 -20.720  28.940  1.00 39.71           H
ATOM    778  HD2 ARG A  68      33.427 -20.212  29.071  1.00 41.29           H
ATOM    779  HD3 ARG A  68      34.213 -21.754  29.421  1.00 41.29           H
ATOM    780  HE  ARG A  68      35.555 -20.069  31.096  1.00 39.51           H
ATOM    781 HH11 ARG A  68      32.106 -20.640  30.559  1.00 39.99           H
ATOM    782 HH12 ARG A  68      31.676 -20.187  32.218  1.00 39.99           H
ATOM    783 HH21 ARG A  68      34.940 -19.486  33.170  1.00 53.64           H
ATOM    784 HH22 ARG A  68      33.254 -19.522  33.656  1.00 53.64           H
ATOM    785  N   VAL A  69      35.743 -16.226  26.907  1.00 32.34           N
ATOM    786  CA  VAL A  69      35.526 -14.806  26.875  1.00 35.24           C
ATOM    787  C   VAL A  69      34.427 -14.413  27.830  1.00 39.62           C
ATOM    788  O   VAL A  69      33.337 -14.983  27.818  1.00 36.17           O
ATOM    789  CB  VAL A  69      35.168 -14.391  25.458  1.00 29.42           C
ATOM    790  CG1 VAL A  69      34.656 -12.944  25.425  1.00 36.57           C
ATOM    791  CG2 VAL A  69      36.444 -14.467  24.617  1.00 35.14           C
ATOM    792  H   VAL A  69      35.062 -16.825  26.466  1.00 38.81           H
ATOM    793  HA  VAL A  69      36.449 -14.288  27.140  1.00 42.29           H
ATOM    794  HB  VAL A  69      34.402 -15.060  25.052  1.00 35.30           H
ATOM    795 HG11 VAL A  69      34.415 -12.666  24.400  1.00 43.88           H
ATOM    796 HG12 VAL A  69      33.748 -12.866  26.024  1.00 43.88           H
ATOM    797 HG13 VAL A  69      35.422 -12.276  25.832  1.00 43.88           H
ATOM    798 HG21 VAL A  69      36.211 -14.167  23.592  1.00 42.17           H
ATOM    799 HG22 VAL A  69      37.204 -13.802  25.041  1.00 42.17           H
ATOM    800 HG23 VAL A  69      36.821 -15.490  24.635  1.00 42.17           H
ATOM    801  N   LEU A  70      34.702 -13.338  28.556  1.00 33.52           N
ATOM    802  CA  LEU A  70      33.731 -12.704  29.408  1.00 32.90           C
ATOM    803  C   LEU A  70      32.813 -11.774  28.640  1.00 27.85           C
ATOM    804  O   LEU A  70      33.261 -10.838  28.003  1.00 35.12           O
ATOM    805  CB  LEU A  70      34.502 -11.929  30.469  1.00 28.89           C
ATOM    806  CG  LEU A  70      33.630 -11.218  31.506  1.00 29.50           C
ATOM    807  CD1 LEU A  70      32.960 -12.281  32.377  1.00 23.11           C
ATOM    808  CD2 LEU A  70      34.520 -10.326  32.377  1.00 25.67           C
ATOM    809  H   LEU A  70      35.642 -12.957  28.522  1.00 40.22           H
ATOM    810  HA  LEU A  70      33.141 -13.493  29.870  1.00 39.48           H
ATOM    811  HB2 LEU A  70      35.169 -12.610  30.989  1.00 34.66           H
ATOM    812  HB3 LEU A  70      35.103 -11.174  29.974  1.00 34.66           H
ATOM    813  HG  LEU A  70      32.872 -10.587  31.034  1.00 35.40           H
ATOM    814 HD11 LEU A  70      32.360 -11.787  33.139  1.00 27.73           H
ATOM    815 HD12 LEU A  70      32.322 -12.895  31.746  1.00 27.73           H
ATOM    816 HD13 LEU A  70      33.724 -12.908  32.849  1.00 27.73           H
ATOM    817 HD21 LEU A  70      33.898  -9.834  33.128  1.00 30.80           H
ATOM    818 HD22 LEU A  70      35.292 -10.931  32.868  1.00 30.80           H
ATOM    819 HD23 LEU A  70      34.991  -9.573  31.739  1.00 30.80           H
ATOM    820  N   VAL A  71      31.518 -11.980  28.794  1.00 25.78           N
ATOM    821  CA  VAL A  71      30.503 -11.221  28.110  1.00 31.08           C
ATOM    822  C   VAL A  71      29.656 -10.506  29.146  1.00 30.37           C
ATOM    823  O   VAL A  71      28.974 -11.167  29.921  1.00 32.35           O
ATOM    824  CB  VAL A  71      29.616 -12.192  27.333  1.00 29.66           C
ATOM    825  CG1 VAL A  71      28.566 -11.396  26.568  1.00 35.00           C
ATOM    826  CG2 VAL A  71      30.410 -13.022  26.313  1.00 26.84           C
ATOM    827  H   VAL A  71      31.215 -12.739  29.383  1.00 30.93           H
ATOM    828  HA  VAL A  71      30.952 -10.520  27.403  1.00 37.30           H
ATOM    829  HB  VAL A  71      29.099 -12.852  28.036  1.00 35.60           H
ATOM    830 HG11 VAL A  71      27.914 -12.100  26.060  1.00 42.00           H
ATOM    831 HG12 VAL A  71      27.970 -10.816  27.266  1.00 42.00           H
ATOM    832 HG13 VAL A  71      29.058 -10.731  25.853  1.00 42.00           H
ATOM    833 HG21 VAL A  71      29.737 -13.694  25.777  1.00 32.21           H
ATOM    834 HG22 VAL A  71      30.903 -12.358  25.600  1.00 32.21           H
ATOM    835 HG23 VAL A  71      31.158 -13.614  26.838  1.00 32.21           H
ATOM    836  N   ILE A  72      29.641  -9.175  29.122  1.00 29.97           N
ATOM    837  CA  ILE A  72      28.669  -8.384  29.873  1.00 25.48           C
ATOM    838  C   ILE A  72      27.560  -7.993  28.919  1.00 27.83           C
ATOM    839  O   ILE A  72      27.788  -7.152  28.059  1.00 26.41           O
ATOM    840  CB  ILE A  72      29.266  -7.093  30.462  1.00 29.76           C
ATOM    841  CG1 ILE A  72      30.665  -7.287  31.031  1.00 28.59           C
ATOM    842  CG2 ILE A  72      28.311  -6.544  31.533  1.00 26.33           C
ATOM    843  CD1 ILE A  72      30.747  -8.424  32.047  1.00 27.07           C
ATOM    844  H   ILE A  72      30.346  -8.692  28.583  1.00 35.96           H
ATOM    845  HA  ILE A  72      28.308  -8.985  30.705  1.00 30.58           H
ATOM    846  HB  ILE A  72      29.361  -6.325  29.700  1.00 35.71           H
ATOM    847 HG12 ILE A  72      31.326  -7.509  30.201  1.00 34.31           H
ATOM    848 HG13 ILE A  72      30.996  -6.363  31.503  1.00 34.31           H
ATOM    849 HG21 ILE A  72      28.726  -5.625  31.960  1.00 31.60           H
ATOM    850 HG22 ILE A  72      27.351  -6.322  31.072  1.00 31.60           H
ATOM    851 HG23 ILE A  72      28.161  -7.283  32.327  1.00 31.60           H
ATOM    852 HD11 ILE A  72      31.786  -8.508  32.371  1.00 32.49           H
ATOM    853 HD12 ILE A  72      30.099  -8.197  32.898  1.00 32.49           H
ATOM    854 HD13 ILE A  72      30.438  -9.360  31.575  1.00 32.49           H
ATOM    855  N   VAL A  73      26.364  -8.557  29.040  1.00 24.75           N
ATOM    856  CA  VAL A  73      25.368  -8.377  27.991  1.00 27.32           C
ATOM    857  C   VAL A  73      23.979  -8.178  28.574  1.00 25.42           C
ATOM    858  O   VAL A  73      23.521  -8.937  29.418  1.00 25.81           O
ATOM    859  CB  VAL A  73      25.409  -9.542  26.974  1.00 27.73           C
ATOM    860  CG1 VAL A  73      25.224 -10.895  27.685  1.00 22.78           C
ATOM    861  CG2 VAL A  73      24.350  -9.332  25.869  1.00 27.42           C
ATOM    862  H   VAL A  73      26.158  -9.159  29.828  1.00 29.70           H
ATOM    863  HA  VAL A  73      25.609  -7.473  27.443  1.00 32.79           H
ATOM    864  HB  VAL A  73      26.379  -9.579  26.475  1.00 33.28           H
ATOM    865 HG11 VAL A  73      25.248 -11.710  26.960  1.00 27.33           H
ATOM    866 HG12 VAL A  73      26.036 -11.038  28.400  1.00 27.33           H
ATOM    867 HG13 VAL A  73      24.276 -10.917  28.217  1.00 27.33           H
ATOM    868 HG21 VAL A  73      24.383 -10.144  25.141  1.00 32.91           H
ATOM    869 HG22 VAL A  73      23.349  -9.248  26.283  1.00 32.91           H
ATOM    870 HG23 VAL A  73      24.528  -8.402  25.356  1.00 32.91           H
ATOM    871  N   GLY A  74      23.273  -7.161  28.091  1.00 33.46           N
ATOM    872  CA  GLY A  74      21.879  -6.976  28.458  1.00 32.79           C
ATOM    873  C   GLY A  74      21.476  -5.542  28.219  1.00 28.78           C
ATOM    874  O   GLY A  74      22.174  -4.823  27.502  1.00 23.28           O
ATOM    875  H   GLY A  74      23.707  -6.482  27.470  1.00 40.15           H
ATOM    876  HA2 GLY A  74      21.255  -7.626  27.859  1.00 39.34           H
ATOM    877  HA3 GLY A  74      21.724  -7.236  29.504  1.00 39.34           H
ATOM    878  N   PRO A  75      20.343  -5.108  28.781  1.00 27.14           N
ATOM    879  CA  PRO A  75      19.854  -3.791  28.425  1.00 27.20           C
ATOM    880  C   PRO A  75      20.820  -2.691  28.805  1.00 25.86           C
ATOM    881  O   PRO A  75      21.624  -2.820  29.725  1.00 25.04           O
ATOM    882  CB  PRO A  75      18.557  -3.665  29.225  1.00 27.11           C
ATOM    883  CG  PRO A  75      18.078  -5.106  29.403  1.00 33.08           C
ATOM    884  CD  PRO A  75      19.392  -5.867  29.590  1.00 29.80           C
ATOM    885  HA  PRO A  75      19.598  -3.710  27.369  1.00 32.64           H
ATOM    886  HB2 PRO A  75      18.792  -3.260  30.209  1.00 32.53           H
ATOM    887  HB3 PRO A  75      17.795  -3.051  28.752  1.00 32.53           H
ATOM    888  HG2 PRO A  75      17.429  -5.195  30.276  1.00 39.69           H
ATOM    889  HG3 PRO A  75      17.536  -5.419  28.513  1.00 39.69           H
ATOM    890  HD2 PRO A  75      19.685  -5.841  30.640  1.00 35.76           H
ATOM    891  HD3 PRO A  75      19.235  -6.891  29.238  1.00 35.76           H
ATOM    892  N   CYS A  76      20.713  -1.589  28.084  1.00 21.45           N
ATOM    893  CA  CYS A  76      21.329  -0.334  28.518  1.00 29.67           C
ATOM    894  C   CYS A  76      21.019  -0.016  30.003  1.00 27.04           C
ATOM    895  O   CYS A  76      21.921   0.295  30.740  1.00 21.67           O
ATOM    896  CB  CYS A  76      20.856   0.809  27.628  1.00 24.71           C
ATOM    897  SG  CYS A  76      21.803   2.354  27.955  1.00 27.13           S1-
ATOM    898  H   CYS A  76      20.173  -1.626  27.248  1.00 25.73           H
ATOM    899  HA  CYS A  76      22.448  -0.421  28.420  1.00 35.61           H
ATOM    900  HB2 CYS A  76      21.013   0.521  26.566  1.00 29.65           H
ATOM    901  HB3 CYS A  76      19.743   0.918  27.725  1.00 29.65           H
ATOM    902  N   SER A  77      19.755  -0.153  30.419  1.00 26.84           N
ATOM    903  CA  SER A  77      19.298   0.138  31.769  1.00 31.85           C
ATOM    904  C   SER A  77      18.022  -0.662  31.999  1.00 28.96           C
ATOM    905  O   SER A  77      17.294  -0.938  31.046  1.00 26.54           O
ATOM    906  CB  SER A  77      19.029   1.641  31.912  1.00 36.85           C
ATOM    907  OG  SER A  77      17.953   2.060  31.095  1.00 31.14           O
ATOM    908  H   SER A  77      19.051  -0.517  29.790  1.00 32.21           H
ATOM    909  HA  SER A  77      20.067  -0.124  32.495  1.00 38.22           H
ATOM    910  HB2 SER A  77      18.797   1.878  32.946  1.00 44.22           H
ATOM    911  HB3 SER A  77      19.926   2.198  31.648  1.00 44.22           H
ATOM    912  HG  SER A  77      18.289   2.688  30.445  1.00 37.37           H
ATOM    913  N   ILE A  78      17.733  -1.021  33.244  1.00 23.96           N
ATOM    914  CA  ILE A  78      16.539  -1.766  33.582  1.00 29.44           C
ATOM    915  C   ILE A  78      15.512  -0.786  34.141  1.00 25.73           C
ATOM    916  O   ILE A  78      15.685  -0.306  35.262  1.00 25.86           O
ATOM    917  CB  ILE A  78      16.900  -2.828  34.630  1.00 28.19           C
ATOM    918  CG1 ILE A  78      17.846  -3.959  34.207  1.00 24.69           C
ATOM    919  CG2 ILE A  78      15.603  -3.443  35.161  1.00 35.47           C
ATOM    920  CD1 ILE A  78      17.748  -4.401  32.770  1.00 37.95           C
ATOM    921  H   ILE A  78      18.349  -0.760  34.003  1.00 28.75           H
ATOM    922  HA  ILE A  78      16.146  -2.289  32.705  1.00 35.33           H
ATOM    923  HB  ILE A  78      17.419  -2.334  35.449  1.00 33.82           H
ATOM    924 HG12 ILE A  78      18.863  -3.613  34.356  1.00 29.63           H
ATOM    925 HG13 ILE A  78      17.674  -4.848  34.815  1.00 29.63           H
ATOM    926 HG21 ILE A  78      15.850  -4.193  35.903  1.00 42.57           H
ATOM    927 HG22 ILE A  78      15.013  -2.674  35.656  1.00 42.57           H
ATOM    928 HG23 ILE A  78      15.028  -3.886  34.343  1.00 42.57           H
ATOM    929 HD11 ILE A  78      18.506  -5.181  32.633  1.00 45.53           H
ATOM    930 HD12 ILE A  78      16.738  -4.787  32.590  1.00 45.53           H
ATOM    931 HD13 ILE A  78      17.970  -3.538  32.139  1.00 45.53           H
ATOM    932  N   HIS A  79      14.427  -0.550  33.399  1.00 31.72           N
ATOM    933  CA  HIS A  79      13.277   0.221  33.906  1.00 33.54           C
ATOM    934  C   HIS A  79      12.055  -0.603  34.317  1.00 36.96           C
ATOM    935  O   HIS A  79      11.087  -0.053  34.837  1.00 29.62           O
ATOM    936  CB  HIS A  79      12.810   1.260  32.881  1.00 32.04           C
ATOM    937  CG  HIS A  79      12.331   0.657  31.583  1.00 34.32           C
ATOM    938  ND1 HIS A  79      13.192   0.191  30.600  1.00 35.76           N
ATOM    939  CD2 HIS A  79      11.043   0.437  31.172  1.00 37.21           C
ATOM    940  CE1 HIS A  79      12.430  -0.262  29.605  1.00 40.18           C
ATOM    941  NE2 HIS A  79      11.132  -0.143  29.924  1.00 40.62           N
ATOM    942  H   HIS A  79      14.426  -0.878  32.440  1.00 38.07           H
ATOM    943  HA  HIS A  79      13.612   0.728  34.805  1.00 40.25           H
ATOM    944  HB2 HIS A  79      13.651   1.916  32.660  1.00 38.45           H
ATOM    945  HB3 HIS A  79      12.009   1.851  33.327  1.00 38.45           H
ATOM    946  HD2 HIS A  79      10.134   0.654  31.712  1.00 44.65           H
ATOM    947  HE1 HIS A  79      12.819  -0.670  28.685  1.00 48.22           H
ATOM    948  HE2 HIS A  79      10.361  -0.433  29.340  1.00 48.75           H
ATOM    949  N   ASP A  80      12.073  -1.888  33.994  1.00 34.61           N
ATOM    950  CA  ASP A  80      10.943  -2.803  34.070  1.00 34.00           C
ATOM    951  C   ASP A  80      11.490  -4.123  34.581  1.00 26.75           C
ATOM    952  O   ASP A  80      12.181  -4.835  33.851  1.00 33.02           O
ATOM    953  CB  ASP A  80      10.298  -2.944  32.684  1.00 39.65           C
ATOM    954  CG  ASP A  80       9.159  -3.992  32.558  1.00 39.82           C
ATOM    955  OD1 ASP A  80       8.939  -4.773  33.510  1.00 38.17           O
ATOM    956  OD2 ASP A  80       8.513  -4.000  31.483  1.00 44.89           O1-
ATOM    957  H   ASP A  80      12.966  -2.269  33.721  1.00 41.53           H
ATOM    958  HA  ASP A  80      10.191  -2.400  34.748  1.00 40.80           H
ATOM    959  HB2 ASP A  80       9.948  -1.969  32.354  1.00 47.58           H
ATOM    960  HB3 ASP A  80      11.083  -3.182  31.967  1.00 47.58           H
ATOM    961  N   LEU A  81      11.187  -4.441  35.834  1.00 30.92           N
ATOM    962  CA  LEU A  81      11.715  -5.627  36.481  1.00 33.90           C
ATOM    963  C   LEU A  81      11.207  -6.911  35.826  1.00 39.10           C
ATOM    964  O   LEU A  81      11.922  -7.906  35.793  1.00 34.79           O
ATOM    965  CB  LEU A  81      11.389  -5.598  37.982  1.00 29.41           C
ATOM    966  CG  LEU A  81      12.465  -5.015  38.916  1.00 36.95           C
ATOM    967  CD1 LEU A  81      12.685  -3.523  38.651  1.00 29.83           C
ATOM    968  CD2 LEU A  81      12.087  -5.180  40.408  1.00 30.93           C
ATOM    969  H   LEU A  81      10.550  -3.846  36.349  1.00 37.11           H
ATOM    970  HA  LEU A  81      12.795  -5.609  36.362  1.00 40.67           H
ATOM    971  HB2 LEU A  81      10.471  -5.035  38.133  1.00 35.29           H
ATOM    972  HB3 LEU A  81      11.222  -6.617  38.304  1.00 35.29           H
ATOM    973  HG  LEU A  81      13.388  -5.558  38.727  1.00 44.34           H
ATOM    974 HD11 LEU A  81      13.432  -3.143  39.353  1.00 35.79           H
ATOM    975 HD12 LEU A  81      13.043  -3.397  37.629  1.00 35.79           H
ATOM    976 HD13 LEU A  81      11.742  -2.981  38.789  1.00 35.79           H
ATOM    977 HD21 LEU A  81      12.862  -4.735  41.040  1.00 37.12           H
ATOM    978 HD22 LEU A  81      11.134  -4.684  40.626  1.00 37.12           H
ATOM    979 HD23 LEU A  81      12.006  -6.241  40.651  1.00 37.12           H
ATOM    980  N   GLU A  82       9.983  -6.903  35.315  1.00 36.41           N
ATOM    981  CA  GLU A  82       9.323  -8.090  34.802  1.00 40.95           C
ATOM    982  C   GLU A  82       9.929  -8.459  33.455  1.00 28.03           C
ATOM    983  O   GLU A  82      10.269  -9.619  33.219  1.00 26.89           O
ATOM    984  CB  GLU A  82       7.806  -7.832  34.738  1.00 44.31           C
ATOM    985  CG  GLU A  82       7.189  -7.747  36.159  1.00 54.57           C
ATOM    986  CD  GLU A  82       7.593  -6.498  36.993  1.00 57.83           C
ATOM    987  OE1 GLU A  82       7.796  -5.418  36.388  1.00 51.25           O
ATOM    988  OE2 GLU A  82       7.710  -6.645  38.233  1.00 60.35           O1-
ATOM    989  H   GLU A  82       9.485  -6.021  35.235  1.00 43.69           H
ATOM    990  HA  GLU A  82       9.486  -8.924  35.488  1.00 49.14           H
ATOM    991  HB2 GLU A  82       7.603  -6.921  34.182  1.00 53.17           H
ATOM    992  HB3 GLU A  82       7.336  -8.646  34.183  1.00 53.17           H
ATOM    993  HG2 GLU A  82       6.106  -7.725  36.030  1.00 65.49           H
ATOM    994  HG3 GLU A  82       7.392  -8.667  36.703  1.00 65.49           H
ATOM    995  N   ALA A  83      10.121  -7.446  32.604  1.00 31.64           N
ATOM    996  CA  ALA A  83      10.794  -7.627  31.325  1.00 39.94           C
ATOM    997  C   ALA A  83      12.249  -8.027  31.467  1.00 37.12           C
ATOM    998  O   ALA A  83      12.768  -8.735  30.609  1.00 37.69           O
ATOM    999  CB  ALA A  83      10.690  -6.372  30.450  1.00 31.27           C
ATOM   1000  H   ALA A  83       9.815  -6.518  32.878  1.00 37.96           H
ATOM   1001  HA  ALA A  83      10.292  -8.442  30.821  1.00 47.93           H
ATOM   1002  HB1 ALA A  83      11.201  -6.545  29.499  1.00 37.52           H
ATOM   1003  HB2 ALA A  83       9.644  -6.149  30.249  1.00 37.52           H
ATOM   1004  HB3 ALA A  83      11.149  -5.516  30.951  1.00 37.52           H
ATOM   1005  N   ALA A  84      12.925  -7.548  32.510  1.00 32.47           N
ATOM   1006  CA  ALA A  84      14.290  -7.975  32.743  1.00 38.24           C
ATOM   1007  C   ALA A  84      14.328  -9.423  33.186  1.00 32.75           C
ATOM   1008  O   ALA A  84      15.279 -10.118  32.858  1.00 37.68           O
ATOM   1009  CB  ALA A  84      14.959  -7.110  33.802  1.00 34.75           C
ATOM   1010  H   ALA A  84      12.458  -6.982  33.209  1.00 38.96           H
ATOM   1011  HA  ALA A  84      14.859  -7.855  31.818  1.00 45.89           H
ATOM   1012  HB1 ALA A  84      15.993  -7.447  33.927  1.00 41.71           H
ATOM   1013  HB2 ALA A  84      14.946  -6.072  33.467  1.00 41.71           H
ATOM   1014  HB3 ALA A  84      14.421  -7.212  34.750  1.00 41.71           H
ATOM   1015  N   GLN A  85      13.326  -9.852  33.954  1.00 33.83           N
ATOM   1016  CA  GLN A  85      13.297 -11.209  34.464  1.00 36.68           C
ATOM   1017  C   GLN A  85      13.120 -12.185  33.309  1.00 41.45           C
ATOM   1018  O   GLN A  85      13.728 -13.253  33.292  1.00 35.05           O
ATOM   1019  CB  GLN A  85      12.180 -11.356  35.500  1.00 30.64           C
ATOM   1020  CG  GLN A  85      12.341 -12.628  36.348  1.00 34.92           C
ATOM   1021  CD  GLN A  85      13.691 -12.668  37.064  1.00 41.76           C
ATOM   1022  OE1 GLN A  85      14.238 -11.636  37.444  1.00 43.60           O
ATOM   1023  NE2 GLN A  85      14.227 -13.868  37.256  1.00 26.65           N
ATOM   1024  H   GLN A  85      12.557  -9.222  34.160  1.00 40.60           H
ATOM   1025  HA  GLN A  85      14.250 -11.395  34.958  1.00 44.01           H
ATOM   1026  HB2 GLN A  85      12.166 -10.486  36.153  1.00 36.77           H
ATOM   1027  HB3 GLN A  85      11.222 -11.409  34.988  1.00 36.77           H
ATOM   1028  HG2 GLN A  85      11.554 -12.612  37.102  1.00 41.91           H
ATOM   1029  HG3 GLN A  85      12.206 -13.514  35.732  1.00 41.91           H
ATOM   1030 HE21 GLN A  85      13.750 -14.693  36.926  1.00 31.98           H
ATOM   1031 HE22 GLN A  85      15.117 -13.929  37.721  1.00 31.98           H
ATOM   1032  N   GLU A  86      12.282 -11.803  32.347  1.00 32.74           N
ATOM   1033  CA  GLU A  86      12.071 -12.611  31.165  1.00 43.06           C
ATOM   1034  C   GLU A  86      13.338 -12.679  30.320  1.00 41.23           C
ATOM   1035  O   GLU A  86      13.738 -13.769  29.913  1.00 36.38           O
ATOM   1036  CB  GLU A  86      10.931 -12.042  30.321  1.00 35.40           C
ATOM   1037  CG  GLU A  86      10.667 -12.915  29.089  1.00 41.87           C
ATOM   1038  CD  GLU A  86       9.449 -12.499  28.258  1.00 52.91           C
ATOM   1039  OE1 GLU A  86       8.635 -11.682  28.734  1.00 53.09           O
ATOM   1040  OE2 GLU A  86       9.338 -13.027  27.133  1.00 55.57           O1-
ATOM   1041  H   GLU A  86      11.806 -10.912  32.437  1.00 39.29           H
ATOM   1042  HA  GLU A  86      11.794 -13.610  31.515  1.00 51.68           H
ATOM   1043  HB2 GLU A  86      10.030 -11.979  30.923  1.00 42.48           H
ATOM   1044  HB3 GLU A  86      11.204 -11.048  29.976  1.00 42.48           H
ATOM   1045  HG2 GLU A  86      11.536 -12.930  28.435  1.00 50.24           H
ATOM   1046  HG3 GLU A  86      10.531 -13.948  29.409  1.00 50.24           H
ATOM   1047  N   TYR A  87      13.931 -11.508  30.045  1.00 40.84           N
ATOM   1048  CA  TYR A  87      15.226 -11.400  29.377  1.00 37.12           C
ATOM   1049  C   TYR A  87      16.227 -12.347  30.011  1.00 28.00           C
ATOM   1050  O   TYR A  87      16.950 -13.074  29.333  1.00 37.25           O
ATOM   1051  CB  TYR A  87      15.771  -9.959  29.432  1.00 40.26           C
ATOM   1052  CG  TYR A  87      17.082  -9.808  28.693  1.00 32.32           C
ATOM   1053  CD1 TYR A  87      18.293 -10.001  29.376  1.00 33.23           C
ATOM   1054  CD2 TYR A  87      17.084  -9.534  27.316  1.00 25.19           C
ATOM   1055  CE1 TYR A  87      19.499  -9.963  28.673  1.00 31.38           C
ATOM   1056  CE2 TYR A  87      18.299  -9.475  26.614  1.00 36.08           C
ATOM   1057  CZ  TYR A  87      19.510  -9.707  27.299  1.00 26.69           C
ATOM   1058  OH  TYR A  87      20.702  -9.670  26.665  1.00 35.90           O
ATOM   1059  H   TYR A  87      13.458 -10.659  30.339  1.00 49.01           H
ATOM   1060  HA  TYR A  87      15.099 -11.689  28.338  1.00 44.55           H
ATOM   1061  HB2 TYR A  87      15.042  -9.283  28.996  1.00 48.31           H
ATOM   1062  HB3 TYR A  87      15.923  -9.646  30.464  1.00 48.31           H
ATOM   1063  HD1 TYR A  87      18.297 -10.215  30.431  1.00 39.88           H
ATOM   1064  HD2 TYR A  87      16.150  -9.398  26.796  1.00 30.23           H
ATOM   1065  HE1 TYR A  87      20.423 -10.099  29.186  1.00 37.66           H
ATOM   1066  HE2 TYR A  87      18.306  -9.260  25.559  1.00 43.30           H
ATOM   1067  HH  TYR A  87      20.594  -9.392  25.747  1.00 43.08           H
ATOM   1068  N   ALA A  88      16.243 -12.334  31.331  1.00 31.08           N
ATOM   1069  CA  ALA A  88      17.210 -13.083  32.077  1.00 35.92           C
ATOM   1070  C   ALA A  88      17.007 -14.583  31.977  1.00 37.84           C
ATOM   1071  O   ALA A  88      17.990 -15.314  32.005  1.00 36.86           O
ATOM   1072  CB  ALA A  88      17.079 -12.668  33.526  1.00 34.55           C
ATOM   1073  H   ALA A  88      15.552 -11.781  31.831  1.00 37.30           H
ATOM   1074  HA  ALA A  88      18.204 -12.817  31.706  1.00 43.10           H
ATOM   1075  HB1 ALA A  88      17.806 -13.225  34.115  1.00 41.46           H
ATOM   1076  HB2 ALA A  88      17.257 -11.596  33.602  1.00 41.46           H
ATOM   1077  HB3 ALA A  88      16.072 -12.899  33.876  1.00 41.46           H
ATOM   1078  N   LEU A  89      15.753 -15.041  31.917  1.00 42.75           N
ATOM   1079  CA  LEU A  89      15.487 -16.463  31.767  1.00 44.93           C
ATOM   1080  C   LEU A  89      16.075 -16.990  30.463  1.00 30.45           C
ATOM   1081  O   LEU A  89      16.705 -18.048  30.444  1.00 38.85           O
ATOM   1082  CB  LEU A  89      13.989 -16.791  31.943  1.00 37.28           C
ATOM   1083  CG  LEU A  89      13.517 -17.445  33.262  1.00 46.15           C
ATOM   1084  CD1 LEU A  89      14.566 -18.408  33.862  1.00 49.25           C
ATOM   1085  CD2 LEU A  89      13.094 -16.496  34.385  1.00 46.08           C
ATOM   1086  H   LEU A  89      14.985 -14.381  31.942  1.00 51.30           H
ATOM   1087  HA  LEU A  89      16.057 -16.949  32.535  1.00 53.91           H
ATOM   1088  HB2 LEU A  89      13.398 -15.898  31.783  1.00 44.74           H
ATOM   1089  HB3 LEU A  89      13.714 -17.492  31.163  1.00 44.74           H
ATOM   1090  HG  LEU A  89      12.613 -17.994  32.983  1.00 55.38           H
ATOM   1091 HD11 LEU A  89      14.220 -18.814  34.812  1.00 59.10           H
ATOM   1092 HD12 LEU A  89      14.768 -19.210  33.153  1.00 59.10           H
ATOM   1093 HD13 LEU A  89      15.488 -17.884  34.100  1.00 59.10           H
ATOM   1094 HD21 LEU A  89      12.803 -17.101  35.254  1.00 55.29           H
ATOM   1095 HD22 LEU A  89      13.923 -15.838  34.654  1.00 55.29           H
ATOM   1096 HD23 LEU A  89      12.226 -15.922  34.054  1.00 55.29           H
ATOM   1097  N   ARG A  90      15.921 -16.227  29.383  1.00 34.00           N
ATOM   1098  CA  ARG A  90      16.498 -16.612  28.107  1.00 34.00           C
ATOM   1099  C   ARG A  90      18.016 -16.574  28.115  1.00 41.97           C
ATOM   1100  O   ARG A  90      18.647 -17.479  27.578  1.00 35.57           O
ATOM   1101  CB  ARG A  90      16.084 -15.656  26.997  1.00 33.73           C
ATOM   1102  CG  ARG A  90      14.600 -15.327  26.956  1.00 35.14           C
ATOM   1103  CD  ARG A  90      14.294 -14.543  25.680  1.00 31.99           C
ATOM   1104  NE  ARG A  90      12.862 -14.233  25.605  1.00 46.53           N
ATOM   1105  CZ  ARG A  90      12.289 -13.520  24.634  1.00 40.62           C
ATOM   1106  NH1 ARG A  90      12.975 -13.033  23.598  1.00 46.50           N
ATOM   1107  NH2 ARG A  90      10.989 -13.291  24.705  1.00 41.93           N1+
ATOM   1108  H   ARG A  90      15.403 -15.357  29.445  1.00 40.79           H
ATOM   1109  HA  ARG A  90      16.146 -17.624  27.887  1.00 40.80           H
ATOM   1110  HB2 ARG A  90      16.620 -14.718  27.141  1.00 40.47           H
ATOM   1111  HB3 ARG A  90      16.387 -16.087  26.048  1.00 40.47           H
ATOM   1112  HG2 ARG A  90      14.037 -16.258  26.965  1.00 42.17           H
ATOM   1113  HG3 ARG A  90      14.344 -14.730  27.824  1.00 42.17           H
ATOM   1114  HD2 ARG A  90      14.874 -13.618  25.675  1.00 38.39           H
ATOM   1115  HD3 ARG A  90      14.585 -15.138  24.812  1.00 38.39           H
ATOM   1116  HE  ARG A  90      12.267 -14.575  26.353  1.00 55.84           H
ATOM   1117 HH11 ARG A  90      13.972 -13.204  23.530  1.00 55.80           H
ATOM   1118 HH12 ARG A  90      12.490 -12.502  22.885  1.00 55.80           H
ATOM   1119 HH21 ARG A  90      10.466 -13.645  25.497  1.00 50.32           H
ATOM   1120 HH22 ARG A  90      10.539 -12.749  23.988  1.00 50.32           H
ATOM   1121  N   LEU A  91      18.588 -15.499  28.674  1.00 44.48           N
ATOM   1122  CA  LEU A  91      20.026 -15.338  28.719  1.00 30.79           C
ATOM   1123  C   LEU A  91      20.664 -16.447  29.508  1.00 34.61           C
ATOM   1124  O   LEU A  91      21.732 -16.914  29.137  1.00 32.59           O
ATOM   1125  CB  LEU A  91      20.425 -13.979  29.303  1.00 36.01           C
ATOM   1126  CG  LEU A  91      21.933 -13.680  29.251  1.00 25.30           C
ATOM   1127  CD1 LEU A  91      22.329 -13.698  27.781  1.00 26.23           C
ATOM   1128  CD2 LEU A  91      22.245 -12.280  29.801  1.00 36.71           C
ATOM   1129  H   LEU A  91      18.004 -14.770  29.064  1.00 53.38           H
ATOM   1130  HA  LEU A  91      20.374 -15.424  27.706  1.00 36.94           H
ATOM   1131  HB2 LEU A  91      19.899 -13.196  28.763  1.00 43.21           H
ATOM   1132  HB3 LEU A  91      20.131 -13.952  30.342  1.00 43.21           H
ATOM   1133  HG  LEU A  91      22.520 -14.419  29.805  1.00 30.36           H
ATOM   1134 HD11 LEU A  91      23.391 -13.484  27.688  1.00 31.47           H
ATOM   1135 HD12 LEU A  91      22.145 -14.688  27.371  1.00 31.47           H
ATOM   1136 HD13 LEU A  91      21.728 -12.950  27.249  1.00 31.47           H
ATOM   1137 HD21 LEU A  91      23.312 -12.073  29.734  1.00 44.05           H
ATOM   1138 HD22 LEU A  91      21.726 -11.538  29.209  1.00 44.05           H
ATOM   1139 HD23 LEU A  91      21.926 -12.215  30.836  1.00 44.05           H
ATOM   1140  N   LYS A  92      20.014 -16.847  30.594  1.00 34.79           N
ATOM   1141  CA  LYS A  92      20.509 -17.945  31.389  1.00 38.99           C
ATOM   1142  C   LYS A  92      20.455 -19.274  30.633  1.00 39.85           C
ATOM   1143  O   LYS A  92      21.392 -20.055  30.761  1.00 41.96           O
ATOM   1144  CB  LYS A  92      19.744 -17.969  32.710  1.00 34.27           C
ATOM   1145  CG  LYS A  92      19.989 -19.195  33.580  1.00 39.67           C
ATOM   1146  CD  LYS A  92      21.459 -19.359  33.952  1.00 42.03           C
ATOM   1147  CE  LYS A  92      21.569 -20.639  34.776  1.00 42.38           C
ATOM   1148  NZ  LYS A  92      22.791 -20.564  35.580  1.00 54.34           N1+
ATOM   1149  H   LYS A  92      19.138 -16.393  30.845  1.00 41.75           H
ATOM   1150  HA  LYS A  92      21.555 -17.738  31.624  1.00 46.79           H
ATOM   1151  HB2 LYS A  92      19.974 -17.074  33.285  1.00 41.12           H
ATOM   1152  HB3 LYS A  92      18.682 -17.968  32.486  1.00 41.12           H
ATOM   1153  HG2 LYS A  92      19.412 -19.080  34.496  1.00 47.60           H
ATOM   1154  HG3 LYS A  92      19.647 -20.088  33.061  1.00 47.60           H
ATOM   1155  HD2 LYS A  92      22.075 -19.448  33.061  1.00 50.43           H
ATOM   1156  HD3 LYS A  92      21.790 -18.504  34.543  1.00 50.43           H
ATOM   1157  HE2 LYS A  92      20.691 -20.773  35.419  1.00 50.85           H
ATOM   1158  HE3 LYS A  92      21.642 -21.491  34.089  1.00 50.85           H
ATOM   1159  HZ1 LYS A  92      22.652 -21.143  36.399  1.00 65.21           H
ATOM   1160  HZ2 LYS A  92      23.567 -20.894  35.009  1.00 65.21           H
ATOM   1161  HZ3 LYS A  92      22.925 -19.586  35.842  1.00 65.21           H
ATOM   1162  N   LYS A  93      19.407 -19.534  29.840  1.00 38.41           N
ATOM   1163  CA  LYS A  93      19.349 -20.757  29.034  1.00 45.55           C
ATOM   1164  C   LYS A  93      20.414 -20.745  27.924  1.00 46.40           C
ATOM   1165  O   LYS A  93      21.123 -21.735  27.754  1.00 44.11           O
ATOM   1166  CB  LYS A  93      17.931 -20.997  28.508  1.00 41.33           C
ATOM   1167  H   LYS A  93      18.653 -18.858  29.780  1.00 46.10           H
ATOM   1168  HA  LYS A  93      19.583 -21.601  29.689  1.00 54.66           H
ATOM   1169  HB1 LYS A  93      17.225 -21.058  29.339  1.00 49.60           H
ATOM   1170  HB3 LYS A  93      17.893 -21.933  27.949  1.00 49.60           H
ATOM   1171  N   LEU A  94      20.593 -19.629  27.211  1.00 43.71           N
ATOM   1172  CA  LEU A  94      21.664 -19.549  26.213  1.00 45.51           C
ATOM   1173  C   LEU A  94      23.049 -19.730  26.840  1.00 42.69           C
ATOM   1174  O   LEU A  94      23.958 -20.264  26.214  1.00 47.62           O
ATOM   1175  CB  LEU A  94      21.579 -18.213  25.468  1.00 43.38           C
ATOM   1176  CG  LEU A  94      22.623 -18.027  24.352  1.00 38.86           C
ATOM   1177  CD1 LEU A  94      22.392 -19.023  23.213  1.00 41.14           C
ATOM   1178  CD2 LEU A  94      22.505 -16.608  23.790  1.00 42.66           C
ATOM   1179  H   LEU A  94      19.986 -18.831  27.367  1.00 52.45           H
ATOM   1180  HA  LEU A  94      21.501 -20.360  25.502  1.00 54.61           H
ATOM   1181  HB2 LEU A  94      20.588 -18.113  25.031  1.00 52.06           H
ATOM   1182  HB3 LEU A  94      21.716 -17.406  26.180  1.00 52.06           H
ATOM   1183  HG  LEU A  94      23.635 -18.154  24.741  1.00 46.63           H
ATOM   1184 HD11 LEU A  94      23.127 -18.848  22.424  1.00 49.36           H
ATOM   1185 HD12 LEU A  94      22.506 -20.032  23.605  1.00 49.36           H
ATOM   1186 HD13 LEU A  94      21.382 -18.896  22.812  1.00 49.36           H
ATOM   1187 HD21 LEU A  94      23.233 -16.476  22.984  1.00 51.20           H
ATOM   1188 HD22 LEU A  94      21.494 -16.439  23.408  1.00 51.20           H
ATOM   1189 HD23 LEU A  94      22.706 -15.895  24.592  1.00 51.20           H
ATOM   1190  N   SER A  95      23.214 -19.255  28.070  1.00 44.41           N
ATOM   1191  CA  SER A  95      24.487 -19.283  28.767  1.00 42.86           C
ATOM   1192  C   SER A  95      24.861 -20.693  29.233  1.00 45.27           C
ATOM   1193  O   SER A  95      26.021 -21.065  29.095  1.00 42.75           O
ATOM   1194  CB  SER A  95      24.421 -18.289  29.927  1.00 40.92           C
ATOM   1195  OG  SER A  95      25.140 -18.756  31.047  1.00 50.23           O
ATOM   1196  H   SER A  95      22.400 -18.893  28.551  1.00 53.29           H
ATOM   1197  HA  SER A  95      25.246 -18.929  28.065  1.00 51.44           H
ATOM   1198  HB2 SER A  95      24.818 -17.326  29.617  1.00 49.10           H
ATOM   1199  HB3 SER A  95      23.390 -18.119  30.212  1.00 49.10           H
ATOM   1200  HG  SER A  95      25.050 -18.092  31.737  1.00 60.28           H
ATOM   1201  N   ASP A  96      23.903 -21.428  29.822  1.00 48.65           N
ATOM   1202  CA  ASP A  96      23.983 -22.868  30.112  1.00 48.85           C
ATOM   1203  C   ASP A  96      24.583 -23.647  28.921  1.00 47.44           C
ATOM   1204  O   ASP A  96      25.393 -24.561  29.077  1.00 44.86           O
ATOM   1205  CB  ASP A  96      22.590 -23.428  30.515  1.00 46.98           C
ATOM   1206  CG  ASP A  96      22.120 -23.184  31.984  1.00 59.41           C
ATOM   1207  OD1 ASP A  96      22.997 -22.923  32.841  1.00 55.86           O
ATOM   1208  OD2 ASP A  96      20.898 -23.305  32.263  1.00 54.42           O1-
ATOM   1209  H   ASP A  96      23.033 -20.961  30.024  1.00 58.38           H
ATOM   1210  HA  ASP A  96      24.647 -22.998  30.964  1.00 58.62           H
ATOM   1211  HB2 ASP A  96      21.840 -23.052  29.824  1.00 56.38           H
ATOM   1212  HB3 ASP A  96      22.581 -24.500  30.311  1.00 56.38           H
ATOM   1213  N   GLU A  97      24.192 -23.255  27.714  1.00 37.46           N
ATOM   1214  CA  GLU A  97      24.575 -23.921  26.499  1.00 44.86           C
ATOM   1215  C   GLU A  97      25.916 -23.493  25.942  1.00 50.39           C
ATOM   1216  O   GLU A  97      26.577 -24.288  25.266  1.00 44.68           O
ATOM   1217  CB  GLU A  97      23.482 -23.619  25.521  1.00 49.75           C
ATOM   1218  CG  GLU A  97      23.887 -24.128  24.199  1.00 48.45           C
ATOM   1219  CD  GLU A  97      22.737 -23.704  23.368  1.00 60.07           C
ATOM   1220  OE1 GLU A  97      21.458 -23.801  23.418  1.00 58.85           O
ATOM   1221  OE2 GLU A  97      23.397 -23.059  22.585  1.00 62.30           O1-
ATOM   1222  H   GLU A  97      23.605 -22.434  27.635  1.00 44.95           H
ATOM   1223  HA  GLU A  97      24.626 -24.990  26.682  1.00 53.83           H
ATOM   1224  HB2 GLU A  97      22.560 -24.119  25.770  1.00 59.70           H
ATOM   1225  HB3 GLU A  97      23.298 -22.541  25.451  1.00 59.70           H
ATOM   1226  HG2 GLU A  97      24.874 -23.661  23.850  1.00 58.14           H
ATOM   1227  HG3 GLU A  97      23.956 -25.171  24.056  1.00 58.14           H
ATOM   1228  N   LEU A  98      26.253 -22.223  26.131  1.00 47.87           N
ATOM   1229  CA  LEU A  98      27.518 -21.717  25.653  1.00 36.37           C
ATOM   1230  C   LEU A  98      28.614 -21.676  26.694  1.00 32.29           C
ATOM   1231  O   LEU A  98      29.663 -21.110  26.408  1.00 40.85           O
ATOM   1232  CB  LEU A  98      27.318 -20.334  25.053  1.00 39.10           C
ATOM   1233  CG  LEU A  98      26.348 -20.373  23.874  1.00 39.18           C
ATOM   1234  CD1 LEU A  98      26.174 -18.955  23.370  1.00 32.74           C
ATOM   1235  CD2 LEU A  98      26.905 -21.183  22.705  1.00 40.14           C
ATOM   1236  H   LEU A  98      25.599 -21.583  26.569  1.00 57.44           H
ATOM   1237  HA  LEU A  98      27.884 -22.387  24.878  1.00 43.64           H
ATOM   1238  HB2 LEU A  98      26.930 -19.661  25.811  1.00 46.92           H
ATOM   1239  HB3 LEU A  98      28.276 -19.940  24.711  1.00 46.92           H
ATOM   1240  HG  LEU A  98      25.377 -20.770  24.178  1.00 47.01           H
ATOM   1241 HD11 LEU A  98      25.489 -18.979  22.519  1.00 39.29           H
ATOM   1242 HD12 LEU A  98      25.764 -18.352  24.184  1.00 39.29           H
ATOM   1243 HD13 LEU A  98      27.152 -18.567  23.060  1.00 39.29           H
ATOM   1244 HD21 LEU A  98      26.187 -21.156  21.883  1.00 48.16           H
ATOM   1245 HD22 LEU A  98      27.861 -20.755  22.385  1.00 48.16           H
ATOM   1246 HD23 LEU A  98      27.044 -22.211  23.029  1.00 48.16           H
ATOM   1247  N   LYS A  99      28.420 -22.279  27.871  1.00 43.28           N
ATOM   1248  CA  LYS A  99      29.327 -22.099  29.010  1.00 40.34           C
ATOM   1249  C   LYS A  99      30.729 -22.676  28.824  1.00 44.65           C
ATOM   1250  O   LYS A  99      31.618 -22.359  29.607  1.00 37.59           O
ATOM   1251  CB  LYS A  99      28.670 -22.655  30.286  1.00 44.29           C
ATOM   1252  CG  LYS A  99      28.801 -24.189  30.451  1.00 45.81           C
ATOM   1253  CD  LYS A  99      27.779 -24.839  31.404  1.00 48.26           C
ATOM   1254  CE  LYS A  99      27.929 -24.308  32.838  1.00 60.01           C
ATOM   1255  NZ  LYS A  99      27.072 -25.044  33.797  1.00 56.95           N1+
ATOM   1256  H   LYS A  99      27.565 -22.807  28.010  1.00 51.94           H
ATOM   1257  HA  LYS A  99      29.448 -21.022  29.125  1.00 48.40           H
ATOM   1258  HB2 LYS A  99      29.163 -22.193  31.138  1.00 53.15           H
ATOM   1259  HB3 LYS A  99      27.626 -22.372  30.324  1.00 53.15           H
ATOM   1260  HG2 LYS A  99      28.659 -24.656  29.480  1.00 54.97           H
ATOM   1261  HG3 LYS A  99      29.803 -24.438  30.797  1.00 54.97           H
ATOM   1262  HD2 LYS A  99      26.770 -24.636  31.056  1.00 57.91           H
ATOM   1263  HD3 LYS A  99      27.930 -25.919  31.400  1.00 57.91           H
ATOM   1264  HE2 LYS A  99      28.977 -24.400  33.136  1.00 72.01           H
ATOM   1265  HE3 LYS A  99      27.659 -23.249  32.843  1.00 72.01           H
ATOM   1266  HZ1 LYS A  99      27.211 -24.643  34.719  1.00 68.34           H
ATOM   1267  HZ2 LYS A  99      26.094 -24.943  33.528  1.00 68.34           H
ATOM   1268  HZ3 LYS A  99      27.333 -26.028  33.804  1.00 68.34           H
ATOM   1269  N   GLY A 100      30.925 -23.554  27.841  1.00 45.77           N
ATOM   1270  CA  GLY A 100      32.238 -24.043  27.470  1.00 38.31           C
ATOM   1271  C   GLY A 100      33.080 -22.943  26.859  1.00 42.02           C
ATOM   1272  O   GLY A 100      34.283 -23.035  26.988  1.00 40.74           O
ATOM   1273  H   GLY A 100      30.140 -23.847  27.278  1.00 54.93           H
ATOM   1274  HA2 GLY A 100      32.754 -24.400  28.360  1.00 45.97           H
ATOM   1275  HA3 GLY A 100      32.154 -24.865  26.766  1.00 45.97           H
ATOM   1276  N   ASP A 101      32.466 -21.920  26.266  1.00 39.96           N
ATOM   1277  CA  ASP A 101      33.149 -20.901  25.483  1.00 42.04           C
ATOM   1278  C   ASP A 101      33.002 -19.461  26.003  1.00 47.43           C
ATOM   1279  O   ASP A 101      33.847 -18.618  25.712  1.00 38.57           O
ATOM   1280  CB  ASP A 101      32.616 -20.954  24.045  1.00 39.05           C
ATOM   1281  CG  ASP A 101      32.675 -22.343  23.382  1.00 42.31           C
ATOM   1282  OD1 ASP A 101      33.703 -23.032  23.570  1.00 47.72           O
ATOM   1283  OD2 ASP A 101      31.690 -22.694  22.685  1.00 51.00           O1-
ATOM   1284  H   ASP A 101      31.459 -21.916  26.310  1.00 47.96           H
ATOM   1285  HA  ASP A 101      34.210 -21.138  25.513  1.00 50.45           H
ATOM   1286  HB2 ASP A 101      31.602 -20.561  24.020  1.00 46.86           H
ATOM   1287  HB3 ASP A 101      33.228 -20.267  23.464  1.00 46.86           H
ATOM   1288  N   LEU A 102      31.910 -19.145  26.704  1.00 36.51           N
ATOM   1289  CA  LEU A 102      31.593 -17.795  27.147  1.00 37.29           C
ATOM   1290  C   LEU A 102      31.207 -17.822  28.620  1.00 38.05           C
ATOM   1291  O   LEU A 102      30.438 -18.686  29.039  1.00 42.04           O
ATOM   1292  CB  LEU A 102      30.396 -17.257  26.351  1.00 36.03           C
ATOM   1293  CG  LEU A 102      30.521 -17.212  24.822  1.00 32.91           C
ATOM   1294  CD1 LEU A 102      29.221 -16.614  24.270  1.00 38.56           C
ATOM   1295  CD2 LEU A 102      31.639 -16.308  24.330  1.00 36.29           C
ATOM   1296  H   LEU A 102      31.243 -19.868  26.924  1.00 43.81           H
ATOM   1297  HA  LEU A 102      32.441 -17.126  27.009  1.00 44.75           H
ATOM   1298  HB2 LEU A 102      29.536 -17.880  26.568  1.00 43.24           H
ATOM   1299  HB3 LEU A 102      30.175 -16.249  26.701  1.00 43.24           H
ATOM   1300  HG  LEU A 102      30.680 -18.218  24.426  1.00 39.49           H
ATOM   1301 HD11 LEU A 102      29.286 -16.538  23.182  1.00 46.27           H
ATOM   1302 HD12 LEU A 102      28.382 -17.252  24.552  1.00 46.27           H
ATOM   1303 HD13 LEU A 102      29.070 -15.613  24.688  1.00 46.27           H
ATOM   1304 HD21 LEU A 102      31.633 -16.310  23.235  1.00 43.55           H
ATOM   1305 HD22 LEU A 102      31.477 -15.297  24.712  1.00 43.55           H
ATOM   1306 HD23 LEU A 102      32.581 -16.700  24.698  1.00 43.55           H
ATOM   1307  N   SER A 103      31.705 -16.869  29.406  1.00 36.83           N
ATOM   1308  CA  SER A 103      31.184 -16.629  30.752  1.00 35.74           C
ATOM   1309  C   SER A 103      30.281 -15.415  30.682  1.00 29.67           C
ATOM   1310  O   SER A 103      30.734 -14.358  30.254  1.00 33.30           O
ATOM   1311  CB  SER A 103      32.337 -16.364  31.707  1.00 34.42           C
ATOM   1312  OG  SER A 103      31.849 -16.313  33.029  1.00 38.07           O
ATOM   1313  H   SER A 103      32.412 -16.241  29.035  1.00 44.19           H
ATOM   1314  HA  SER A 103      30.652 -17.513  31.114  1.00 42.89           H
ATOM   1315  HB2 SER A 103      33.083 -17.146  31.603  1.00 41.31           H
ATOM   1316  HB3 SER A 103      32.790 -15.408  31.458  1.00 41.31           H
ATOM   1317  HG  SER A 103      31.499 -17.188  33.245  1.00 45.69           H
ATOM   1318  N   ILE A 104      29.017 -15.546  31.071  1.00 35.26           N
ATOM   1319  CA  ILE A 104      28.058 -14.511  30.748  1.00 35.79           C
ATOM   1320  C   ILE A 104      27.616 -13.858  32.037  1.00 34.44           C
ATOM   1321  O   ILE A 104      27.317 -14.519  33.028  1.00 33.47           O
ATOM   1322  CB  ILE A 104      26.907 -15.075  29.917  1.00 38.06           C
ATOM   1323  CG1 ILE A 104      27.322 -15.280  28.450  1.00 39.08           C
ATOM   1324  CG2 ILE A 104      25.743 -14.078  29.833  1.00 30.87           C
ATOM   1325  CD1 ILE A 104      26.317 -16.173  27.714  1.00 42.42           C
ATOM   1326  H   ILE A 104      28.710 -16.356  31.598  1.00 42.31           H
ATOM   1327  HA  ILE A 104      28.518 -13.755  30.108  1.00 42.95           H
ATOM   1328  HB  ILE A 104      26.584 -16.020  30.359  1.00 45.68           H
ATOM   1329 HG12 ILE A 104      27.364 -14.319  27.934  1.00 46.90           H
ATOM   1330 HG13 ILE A 104      28.304 -15.739  28.398  1.00 46.90           H
ATOM   1331 HG21 ILE A 104      24.929 -14.482  29.238  1.00 37.04           H
ATOM   1332 HG22 ILE A 104      25.359 -13.877  30.828  1.00 37.04           H
ATOM   1333 HG23 ILE A 104      26.096 -13.151  29.368  1.00 37.04           H
ATOM   1334 HD11 ILE A 104      26.636 -16.295  26.678  1.00 50.90           H
ATOM   1335 HD12 ILE A 104      26.295 -17.139  28.211  1.00 50.90           H
ATOM   1336 HD13 ILE A 104      25.319 -15.727  27.716  1.00 50.90           H
ATOM   1337  N   ILE A 105      27.568 -12.537  31.991  1.00 33.35           N
ATOM   1338  CA  ILE A 105      27.130 -11.699  33.077  1.00 33.45           C
ATOM   1339  C   ILE A 105      26.118 -10.758  32.454  1.00 36.58           C
ATOM   1340  O   ILE A 105      26.431 -10.115  31.459  1.00 33.70           O
ATOM   1341  CB  ILE A 105      28.324 -10.917  33.651  1.00 31.82           C
ATOM   1342  CG1 ILE A 105      29.414 -11.856  34.200  1.00 24.43           C
ATOM   1343  CG2 ILE A 105      27.810 -10.029  34.789  1.00 29.79           C
ATOM   1344  CD1 ILE A 105      30.454 -11.167  35.110  1.00 24.75           C
ATOM   1345  H   ILE A 105      27.822 -12.070  31.129  1.00 40.02           H
ATOM   1346  HA  ILE A 105      26.681 -12.295  33.876  1.00 40.14           H
ATOM   1347  HB  ILE A 105      28.757 -10.282  32.879  1.00 38.18           H
ATOM   1348 HG12 ILE A 105      28.942 -12.656  34.767  1.00 29.31           H
ATOM   1349 HG13 ILE A 105      29.933 -12.297  33.355  1.00 29.31           H
ATOM   1350 HG21 ILE A 105      28.628  -9.438  35.201  1.00 35.75           H
ATOM   1351 HG22 ILE A 105      27.075  -9.325  34.405  1.00 35.75           H
ATOM   1352 HG23 ILE A 105      27.377 -10.658  35.573  1.00 35.75           H
ATOM   1353 HD11 ILE A 105      31.191 -11.901  35.440  1.00 29.70           H
ATOM   1354 HD12 ILE A 105      30.949 -10.359  34.559  1.00 29.70           H
ATOM   1355 HD13 ILE A 105      29.977 -10.762  36.008  1.00 29.70           H
ATOM   1356  N   MET A 106      24.919 -10.659  33.022  1.00 30.75           N
ATOM   1357  CA  MET A 106      23.926  -9.704  32.546  1.00 29.88           C
ATOM   1358  C   MET A 106      24.208  -8.277  33.010  1.00 26.86           C
ATOM   1359  O   MET A 106      24.421  -8.025  34.194  1.00 30.48           O
ATOM   1360  CB  MET A 106      22.523 -10.136  32.993  1.00 22.34           C
ATOM   1361  CG  MET A 106      21.346  -9.322  32.442  1.00 26.26           C
ATOM   1362  SD  MET A 106      19.770 -10.060  32.946  1.00 30.84           S
ATOM   1363  CE  MET A 106      18.783  -8.566  32.638  1.00 28.03           C
ATOM   1364  H   MET A 106      24.690 -11.279  33.788  1.00 36.90           H
ATOM   1365  HA  MET A 106      23.956  -9.739  31.465  1.00 35.85           H
ATOM   1366  HB2 MET A 106      22.363 -11.171  32.718  1.00 26.80           H
ATOM   1367  HB3 MET A 106      22.472 -10.068  34.076  1.00 26.80           H
ATOM   1368  HG2 MET A 106      21.386  -8.295  32.802  1.00 31.52           H
ATOM   1369  HG3 MET A 106      21.383  -9.290  31.354  1.00 31.52           H
ATOM   1370  HE1 MET A 106      17.741  -8.775  32.883  1.00 33.64           H
ATOM   1371  HE2 MET A 106      19.156  -7.747  33.264  1.00 33.64           H
ATOM   1372  HE3 MET A 106      18.867  -8.277  31.584  1.00 33.64           H
ATOM   1373  N   ARG A 107      24.122  -7.331  32.075  1.00 29.63           N
ATOM   1374  CA  ARG A 107      23.931  -5.926  32.401  1.00 33.95           C
ATOM   1375  C   ARG A 107      22.633  -5.690  33.156  1.00 31.36           C
ATOM   1376  O   ARG A 107      21.530  -5.855  32.633  1.00 29.01           O
ATOM   1377  CB  ARG A 107      23.801  -5.076  31.142  1.00 27.73           C
ATOM   1378  CG  ARG A 107      25.133  -4.813  30.461  1.00 32.79           C
ATOM   1379  CD  ARG A 107      25.018  -3.852  29.280  1.00 33.05           C
ATOM   1380  NE  ARG A 107      24.486  -2.537  29.665  1.00 27.80           N
ATOM   1381  CZ  ARG A 107      25.224  -1.437  29.773  1.00 35.67           C
ATOM   1382  NH1 ARG A 107      26.532  -1.468  29.533  1.00 30.08           N
ATOM   1383  NH2 ARG A 107      24.641  -0.297  30.117  1.00 27.06           N1+
ATOM   1384  H   ARG A 107      24.186  -7.598  31.104  1.00 35.56           H
ATOM   1385  HA  ARG A 107      24.781  -5.600  33.010  1.00 40.74           H
ATOM   1386  HB2 ARG A 107      23.128  -5.570  30.452  1.00 33.27           H
ATOM   1387  HB3 ARG A 107      23.368  -4.115  31.415  1.00 33.27           H
ATOM   1388  HG2 ARG A 107      25.827  -4.399  31.189  1.00 39.35           H
ATOM   1389  HG3 ARG A 107      25.510  -5.759  30.088  1.00 39.35           H
ATOM   1390  HD2 ARG A 107      26.012  -3.738  28.863  1.00 39.66           H
ATOM   1391  HD3 ARG A 107      24.394  -4.280  28.505  1.00 39.66           H
ATOM   1392  HE  ARG A 107      23.495  -2.467  29.868  1.00 33.37           H
ATOM   1393 HH11 ARG A 107      26.964  -2.342  29.273  1.00 36.09           H
ATOM   1394 HH12 ARG A 107      27.065  -0.617  29.602  1.00 36.09           H
ATOM   1395 HH21 ARG A 107      23.642  -0.274  30.284  1.00 32.47           H
ATOM   1396 HH22 ARG A 107      25.189   0.545  30.197  1.00 32.47           H
ATOM   1397  N   ALA A 108      22.811  -5.196  34.366  1.00 29.70           N
ATOM   1398  CA  ALA A 108      21.758  -4.824  35.279  1.00 26.93           C
ATOM   1399  C   ALA A 108      22.046  -3.393  35.706  1.00 31.52           C
ATOM   1400  O   ALA A 108      22.325  -3.116  36.872  1.00 27.31           O
ATOM   1401  CB  ALA A 108      21.796  -5.811  36.432  1.00 25.22           C
ATOM   1402  H   ALA A 108      23.757  -5.028  34.679  1.00 35.64           H
ATOM   1403  HA  ALA A 108      20.768  -4.907  34.827  1.00 32.31           H
ATOM   1404  HB1 ALA A 108      20.980  -5.568  37.116  1.00 30.26           H
ATOM   1405  HB2 ALA A 108      21.668  -6.826  36.042  1.00 30.26           H
ATOM   1406  HB3 ALA A 108      22.762  -5.721  36.941  1.00 30.26           H
ATOM   1407  N   TYR A 109      22.035  -2.494  34.726  1.00 23.97           N
ATOM   1408  CA  TYR A 109      22.403  -1.121  34.974  1.00 29.80           C
ATOM   1409  C   TYR A 109      21.163  -0.302  35.270  1.00 28.78           C
ATOM   1410  O   TYR A 109      20.059  -0.586  34.819  1.00 28.79           O
ATOM   1411  CB  TYR A 109      23.142  -0.487  33.803  1.00 23.22           C
ATOM   1412  CG  TYR A 109      24.584  -0.891  33.559  1.00 28.13           C
ATOM   1413  CD1 TYR A 109      24.981  -2.240  33.528  1.00 23.88           C
ATOM   1414  CD2 TYR A 109      25.523   0.116  33.273  1.00 31.68           C
ATOM   1415  CE1 TYR A 109      26.318  -2.575  33.259  1.00 24.39           C
ATOM   1416  CE2 TYR A 109      26.848  -0.218  32.949  1.00 24.17           C
ATOM   1417  CZ  TYR A 109      27.257  -1.567  32.958  1.00 30.90           C
ATOM   1418  OH  TYR A 109      28.543  -1.897  32.652  1.00 28.85           O
ATOM   1419  H   TYR A 109      21.777  -2.774  33.788  1.00 28.77           H
ATOM   1420  HA  TYR A 109      23.075  -1.091  35.832  1.00 35.76           H
ATOM   1421  HB2 TYR A 109      22.566  -0.677  32.908  1.00 27.86           H
ATOM   1422  HB3 TYR A 109      23.129   0.590  33.971  1.00 27.86           H
ATOM   1423  HD1 TYR A 109      24.262  -3.014  33.723  1.00 28.66           H
ATOM   1424  HD2 TYR A 109      25.223   1.154  33.288  1.00 38.02           H
ATOM   1425  HE1 TYR A 109      26.625  -3.605  33.268  1.00 29.27           H
ATOM   1426  HE2 TYR A 109      27.550   0.556  32.697  1.00 29.00           H
ATOM   1427  HH  TYR A 109      29.094  -1.134  32.461  1.00 34.62           H
ATOM   1428  N   LEU A 110      21.362   0.732  36.065  1.00 26.18           N
ATOM   1429  CA  LEU A 110      20.279   1.354  36.804  1.00 34.71           C
ATOM   1430  C   LEU A 110      19.961   2.717  36.223  1.00 30.95           C
ATOM   1431  O   LEU A 110      18.833   3.182  36.345  1.00 34.72           O
ATOM   1432  CB  LEU A 110      20.702   1.443  38.280  1.00 26.94           C
ATOM   1433  CG  LEU A 110      20.304   0.315  39.254  1.00 31.58           C
ATOM   1434  CD1 LEU A 110      19.785  -0.963  38.595  1.00 37.01           C
ATOM   1435  CD2 LEU A 110      21.474  -0.022  40.197  1.00 35.33           C
ATOM   1436  H   LEU A 110      22.293   1.121  36.152  1.00 31.41           H
ATOM   1437  HA  LEU A 110      19.373   0.755  36.720  1.00 41.65           H
ATOM   1438  HB2 LEU A 110      21.783   1.545  38.303  1.00 32.33           H
ATOM   1439  HB3 LEU A 110      20.294   2.351  38.700  1.00 32.33           H
ATOM   1440  HG  LEU A 110      19.499   0.712  39.872  1.00 37.90           H
ATOM   1441 HD11 LEU A 110      19.561  -1.693  39.376  1.00 44.42           H
ATOM   1442 HD12 LEU A 110      18.862  -0.713  38.073  1.00 44.42           H
ATOM   1443 HD13 LEU A 110      20.529  -1.360  37.901  1.00 44.42           H
ATOM   1444 HD21 LEU A 110      21.188  -0.831  40.871  1.00 42.40           H
ATOM   1445 HD22 LEU A 110      22.340  -0.352  39.621  1.00 42.40           H
ATOM   1446 HD23 LEU A 110      21.735   0.862  40.785  1.00 42.40           H
ATOM   1447  N   GLU A 111      20.960   3.343  35.594  1.00 33.67           N
ATOM   1448  CA  GLU A 111      20.827   4.649  34.975  1.00 36.70           C
ATOM   1449  C   GLU A 111      21.542   4.731  33.628  1.00 36.21           C
ATOM   1450  O   GLU A 111      22.401   3.906  33.329  1.00 34.66           O
ATOM   1451  CB  GLU A 111      21.505   5.736  35.840  1.00 39.88           C
ATOM   1452  CG  GLU A 111      21.304   5.610  37.349  1.00 39.31           C
ATOM   1453  CD  GLU A 111      21.711   6.863  38.147  1.00 41.42           C
ATOM   1454  OE1 GLU A 111      22.469   7.694  37.597  1.00 43.34           O
ATOM   1455  OE2 GLU A 111      21.241   6.979  39.303  1.00 37.99           O1-
ATOM   1456  H   GLU A 111      21.869   2.905  35.570  1.00 40.40           H
ATOM   1457  HA  GLU A 111      19.768   4.861  34.834  1.00 44.04           H
ATOM   1458  HB2 GLU A 111      22.578   5.728  35.648  1.00 47.86           H
ATOM   1459  HB3 GLU A 111      21.121   6.708  35.536  1.00 47.86           H
ATOM   1460  HG2 GLU A 111      20.273   5.340  37.551  1.00 47.18           H
ATOM   1461  HG3 GLU A 111      21.915   4.779  37.697  1.00 47.18           H
ATOM   1462  N   LYS A 112      21.257   5.808  32.881  1.00 35.83           N
ATOM   1463  CA  LYS A 112      22.165   6.335  31.874  1.00 42.05           C
ATOM   1464  C   LYS A 112      22.585   7.810  32.051  1.00 50.52           C
ATOM   1465  O   LYS A 112      21.753   8.666  32.353  1.00 47.02           O
ATOM   1466  CB  LYS A 112      21.558   6.012  30.499  1.00 46.39           C
ATOM   1467  CG  LYS A 112      22.469   6.108  29.258  1.00 47.94           C
ATOM   1468  CD  LYS A 112      22.313   7.436  28.491  1.00 62.23           C
ATOM   1469  CE  LYS A 112      20.856   7.822  28.097  1.00 60.50           C
ATOM   1470  NZ  LYS A 112      20.589   9.287  28.169  1.00 63.43           N1+
ATOM   1471  H   LYS A 112      20.405   6.310  33.077  1.00 43.00           H
ATOM   1472  HA  LYS A 112      23.047   5.737  31.997  1.00 50.46           H
ATOM   1473  HB2 LYS A 112      21.156   5.001  30.520  1.00 55.67           H
ATOM   1474  HB3 LYS A 112      20.719   6.675  30.366  1.00 55.67           H
ATOM   1475  HG2 LYS A 112      23.500   5.972  29.525  1.00 57.53           H
ATOM   1476  HG3 LYS A 112      22.272   5.273  28.588  1.00 57.53           H
ATOM   1477  HD2 LYS A 112      22.750   8.214  29.105  1.00 74.67           H
ATOM   1478  HD3 LYS A 112      22.916   7.361  27.589  1.00 74.67           H
ATOM   1479  HE2 LYS A 112      20.656   7.465  27.085  1.00 72.61           H
ATOM   1480  HE3 LYS A 112      20.151   7.303  28.746  1.00 72.61           H
ATOM   1481  HZ1 LYS A 112      19.624   9.467  27.911  1.00 76.12           H
ATOM   1482  HZ2 LYS A 112      20.742   9.624  29.118  1.00 76.12           H
ATOM   1483  HZ3 LYS A 112      21.203   9.787  27.533  1.00 76.12           H
ATOM   1484  N   PRO A 113      23.874   8.109  31.798  1.00 61.84           N
ATOM   1485  CA  PRO A 113      24.407   9.474  31.717  1.00 63.17           C
ATOM   1486  C   PRO A 113      23.463  10.496  31.066  1.00 55.01           C
ATOM   1487  O   PRO A 113      23.345  10.484  29.840  1.00 52.57           O
ATOM   1488  CB  PRO A 113      25.644   9.307  30.783  1.00 52.08           C
ATOM   1489  CG  PRO A 113      25.834   7.809  30.492  1.00 54.10           C
ATOM   1490  CD  PRO A 113      24.937   7.130  31.506  1.00 56.20           C
ATOM   1491  HA  PRO A 113      24.681   9.818  32.715  1.00 75.81           H
ATOM   1492  HB2 PRO A 113      25.554   9.831  29.833  1.00 62.50           H
ATOM   1493  HB3 PRO A 113      26.537   9.699  31.257  1.00 62.50           H
ATOM   1494  HG2 PRO A 113      25.524   7.571  29.470  1.00 64.92           H
ATOM   1495  HG3 PRO A 113      26.869   7.497  30.621  1.00 64.92           H
ATOM   1496  HD2 PRO A 113      24.610   6.211  31.040  1.00 67.44           H
ATOM   1497  HD3 PRO A 113      25.495   6.838  32.392  1.00 67.44           H
ATOM   1498  N   ARG A 114      22.792  11.387  31.817  1.00 56.53           N
ATOM   1499  CA  ARG A 114      22.011  12.427  31.125  1.00 63.93           C
ATOM   1500  C   ARG A 114      22.691  13.799  31.333  1.00 64.40           C
ATOM   1501  O   ARG A 114      23.833  13.996  30.862  1.00 56.52           O
ATOM   1502  CB  ARG A 114      20.465  12.324  31.454  1.00 61.84           C
ATOM   1503  CG  ARG A 114      20.003  12.843  32.776  1.00 66.81           C
ATOM   1504  CD  ARG A 114      19.697  11.773  33.814  1.00 64.61           C
ATOM   1505  NE  ARG A 114      19.917  12.260  35.193  1.00 64.70           N
ATOM   1506  CZ  ARG A 114      20.230  11.494  36.251  1.00 65.21           C
ATOM   1507  NH1 ARG A 114      20.365  10.171  36.143  1.00 60.87           N
ATOM   1508  NH2 ARG A 114      20.411  12.066  37.440  1.00 64.41           N1+
ATOM   1509  H   ARG A 114      22.808  11.367  32.837  1.00 67.84           H
ATOM   1510  HA  ARG A 114      22.072  12.257  30.050  1.00 76.72           H
ATOM   1511  HB2 ARG A 114      20.162  11.278  31.389  1.00 74.21           H
ATOM   1512  HB3 ARG A 114      19.933  12.851  30.665  1.00 74.21           H
ATOM   1513  HG2 ARG A 114      19.110  13.442  32.587  1.00 80.17           H
ATOM   1514  HG3 ARG A 114      20.733  13.480  33.235  1.00 80.17           H
ATOM   1515  HD2 ARG A 114      20.342  10.917  33.626  1.00 77.53           H
ATOM   1516  HD3 ARG A 114      18.656  11.484  33.700  1.00 77.53           H
ATOM   1517  HE  ARG A 114      19.827  13.254  35.345  1.00 77.64           H
ATOM   1518 HH11 ARG A 114      20.610   9.612  36.950  1.00 73.04           H
ATOM   1519 HH12 ARG A 114      20.236   9.719  35.252  1.00 73.04           H
ATOM   1520 HH21 ARG A 114      20.663  11.513  38.247  1.00 77.30           H
ATOM   1521 HH22 ARG A 114      20.327  13.064  37.557  1.00 77.30           H
ATOM   1522  HC  ARG A 114      22.118  14.657  32.012  1.00 77.28           H
ATOM   1523  N   THR A 116      20.629  14.775  29.220  1.00 69.35           N
ATOM   1524  CA  THR A 116      20.332  15.907  30.145  1.00 73.89           C
ATOM   1525  C   THR A 116      18.851  16.078  30.440  1.00 69.85           C
ATOM   1526  O   THR A 116      18.452  16.611  31.476  1.00 63.69           O
ATOM   1527  CB  THR A 116      20.959  17.212  29.666  1.00 72.16           C
ATOM   1528  OG1 THR A 116      20.181  18.289  30.143  1.00 71.69           O
ATOM   1529  CG2 THR A 116      20.953  17.270  28.131  1.00 64.09           C
ATOM   1530  H1  THR A 116      21.190  15.123  28.455  1.00 83.22           H
ATOM   1531  H2  THR A 116      19.768  14.382  28.877  1.00 83.22           H
ATOM   1532  HA  THR A 116      20.720  15.719  31.114  1.00 88.67           H
ATOM   1533  HB  THR A 116      21.981  17.266  30.057  1.00 86.60           H
ATOM   1534  HG1 THR A 116      19.456  17.903  30.659  1.00 86.03           H
ATOM   1535 HG21 THR A 116      21.539  16.470  27.683  1.00 76.90           H
ATOM   1536 HG22 THR A 116      19.924  17.198  27.777  1.00 76.90           H
ATOM   1537 HG23 THR A 116      21.370  18.211  27.798  1.00 76.90           H
ATOM   1538  N   VAL A 117      18.065  15.715  29.452  1.00 70.17           N
ATOM   1539  CA  VAL A 117      16.706  15.256  29.631  1.00 66.88           C
ATOM   1540  C   VAL A 117      16.700  13.726  29.729  1.00 66.64           C
ATOM   1541  O   VAL A 117      17.730  13.076  29.539  1.00 71.22           O
ATOM   1542  CB  VAL A 117      15.810  15.713  28.459  1.00 68.15           C
ATOM   1543  CG1 VAL A 117      14.796  16.769  28.950  1.00 62.50           C
ATOM   1544  CG2 VAL A 117      16.626  16.163  27.219  1.00 67.48           C
ATOM   1545  H   VAL A 117      18.483  15.644  28.537  1.00 84.21           H
ATOM   1546  HA  VAL A 117      16.328  15.705  30.551  1.00 80.26           H
ATOM   1547  HB  VAL A 117      15.208  14.866  28.127  1.00 81.78           H
ATOM   1548 HG11 VAL A 117      14.145  17.068  28.123  1.00 75.00           H
ATOM   1549 HG12 VAL A 117      14.167  16.342  29.739  1.00 75.00           H
ATOM   1550 HG13 VAL A 117      15.310  17.650  29.343  1.00 75.00           H
ATOM   1551 HG21 VAL A 117      15.956  16.465  26.414  1.00 80.98           H
ATOM   1552 HG22 VAL A 117      17.277  17.008  27.465  1.00 80.98           H
ATOM   1553 HG23 VAL A 117      17.239  15.328  26.872  1.00 80.98           H
ATOM   1554  N   GLY A 118      15.521  13.150  29.999  1.00 57.32           N
ATOM   1555  CA  GLY A 118      15.301  11.703  30.012  1.00 50.18           C
ATOM   1556  C   GLY A 118      15.065  11.141  31.414  1.00 50.19           C
ATOM   1557  O   GLY A 118      15.361  11.779  32.428  1.00 38.55           O
ATOM   1558  H   GLY A 118      14.709  13.741  30.113  1.00 68.78           H
ATOM   1559  HA2 GLY A 118      14.437  11.463  29.398  1.00 60.22           H
ATOM   1560  HA3 GLY A 118      16.162  11.195  29.586  1.00 60.22           H
ATOM   1561  N   TRP A 119      14.558   9.903  31.439  1.00 51.03           N
ATOM   1562  CA  TRP A 119      14.408   9.145  32.668  1.00 44.82           C
ATOM   1563  C   TRP A 119      15.665   9.161  33.528  1.00 40.96           C
ATOM   1564  O   TRP A 119      16.790   9.013  33.047  1.00 35.74           O
ATOM   1565  CB  TRP A 119      14.090   7.709  32.303  1.00 39.53           C
ATOM   1566  CG  TRP A 119      13.886   6.800  33.452  1.00 36.50           C
ATOM   1567  CD1 TRP A 119      13.069   6.984  34.511  1.00 37.53           C
ATOM   1568  CD2 TRP A 119      14.527   5.524  33.646  1.00 38.40           C
ATOM   1569  NE1 TRP A 119      13.141   5.890  35.336  1.00 35.38           N
ATOM   1570  CE2 TRP A 119      14.015   4.960  34.843  1.00 33.53           C
ATOM   1571  CE3 TRP A 119      15.485   4.794  32.915  1.00 32.83           C
ATOM   1572  CZ2 TRP A 119      14.431   3.725  35.310  1.00 29.39           C
ATOM   1573  CZ3 TRP A 119      15.893   3.544  33.378  1.00 24.85           C
ATOM   1574  CH2 TRP A 119      15.383   3.021  34.570  1.00 35.02           C
ATOM   1575  H   TRP A 119      14.252   9.465  30.575  1.00 61.24           H
ATOM   1576  HA  TRP A 119      13.572   9.552  33.239  1.00 53.79           H
ATOM   1577  HB2 TRP A 119      13.189   7.680  31.709  1.00 47.44           H
ATOM   1578  HB3 TRP A 119      14.902   7.304  31.698  1.00 47.44           H
ATOM   1579  HD1 TRP A 119      12.455   7.852  34.669  1.00 45.03           H
ATOM   1580  HE1 TRP A 119      12.630   5.797  36.204  1.00 42.46           H
ATOM   1581  HE3 TRP A 119      15.908   5.182  31.998  1.00 39.40           H
ATOM   1582  HZ2 TRP A 119      14.048   3.348  36.241  1.00 35.27           H
ATOM   1583  HZ3 TRP A 119      16.605   2.979  32.818  1.00 29.82           H
ATOM   1584  HH2 TRP A 119      15.721   2.069  34.915  1.00 42.03           H
ATOM   1585  N   LYS A 120      15.443   9.331  34.824  1.00 34.27           N
ATOM   1586  CA  LYS A 120      16.525   9.518  35.776  1.00 37.61           C
ATOM   1587  C   LYS A 120      16.998   8.229  36.419  1.00 30.30           C
ATOM   1588  O   LYS A 120      17.888   8.277  37.257  1.00 30.38           O
ATOM   1589  CB  LYS A 120      16.087  10.577  36.783  1.00 35.24           C
ATOM   1590  CG  LYS A 120      15.924  11.938  36.072  1.00 40.82           C
ATOM   1591  CD  LYS A 120      15.540  13.077  37.033  1.00 43.36           C
ATOM   1592  CE  LYS A 120      15.703  14.454  36.341  1.00 46.21           C
ATOM   1593  NZ  LYS A 120      14.646  15.427  36.719  1.00 47.77           N1+
ATOM   1594  H   LYS A 120      14.488   9.399  35.159  1.00 41.13           H
ATOM   1595  HA  LYS A 120      17.409   9.894  35.258  1.00 45.14           H
ATOM   1596  HB2 LYS A 120      15.144  10.272  37.238  1.00 42.29           H
ATOM   1597  HB3 LYS A 120      16.842  10.662  37.563  1.00 42.29           H
ATOM   1598  HG2 LYS A 120      16.857  12.188  35.568  1.00 48.98           H
ATOM   1599  HG3 LYS A 120      15.140  11.853  35.320  1.00 48.98           H
ATOM   1600  HD2 LYS A 120      14.507  12.938  37.356  1.00 52.03           H
ATOM   1601  HD3 LYS A 120      16.183  13.029  37.911  1.00 52.03           H
ATOM   1602  HE2 LYS A 120      16.678  14.870  36.611  1.00 55.46           H
ATOM   1603  HE3 LYS A 120      15.695  14.321  35.254  1.00 55.46           H
ATOM   1604  HZ1 LYS A 120      14.814  16.305  36.237  1.00 57.32           H
ATOM   1605  HZ2 LYS A 120      13.734  15.063  36.448  1.00 57.32           H
ATOM   1606  HZ3 LYS A 120      14.667  15.590  37.723  1.00 57.32           H
ATOM   1607  N   GLY A 121      16.464   7.091  35.980  1.00 32.38           N
ATOM   1608  CA  GLY A 121      16.943   5.786  36.395  1.00 29.54           C
ATOM   1609  C   GLY A 121      16.083   5.188  37.487  1.00 33.39           C
ATOM   1610  O   GLY A 121      15.159   5.811  38.011  1.00 29.50           O
ATOM   1611  H   GLY A 121      15.704   7.134  35.311  1.00 38.86           H
ATOM   1612  HA2 GLY A 121      16.928   5.111  35.548  1.00 35.45           H
ATOM   1613  HA3 GLY A 121      17.961   5.851  36.761  1.00 35.45           H
ATOM   1614  N   LEU A 122      16.407   3.932  37.781  1.00 29.78           N
ATOM   1615  CA  LEU A 122      15.596   3.090  38.625  1.00 27.35           C
ATOM   1616  C   LEU A 122      15.671   3.527  40.065  1.00 32.50           C
ATOM   1617  O   LEU A 122      14.714   3.316  40.799  1.00 24.76           O
ATOM   1618  CB  LEU A 122      16.079   1.644  38.510  1.00 27.21           C
ATOM   1619  CG  LEU A 122      15.127   0.602  39.114  1.00 28.50           C
ATOM   1620  CD1 LEU A 122      13.812   0.631  38.332  1.00 32.52           C
ATOM   1621  CD2 LEU A 122      15.768  -0.787  38.987  1.00 24.07           C
ATOM   1622  H   LEU A 122      17.232   3.525  37.358  1.00 35.74           H
ATOM   1623  HA  LEU A 122      14.569   3.188  38.283  1.00 32.82           H
ATOM   1624  HB2 LEU A 122      16.234   1.405  37.460  1.00 32.65           H
ATOM   1625  HB3 LEU A 122      17.028   1.552  39.029  1.00 32.65           H
ATOM   1626  HG  LEU A 122      14.933   0.797  40.174  1.00 34.20           H
ATOM   1627 HD11 LEU A 122      13.135  -0.120  38.738  1.00 39.03           H
ATOM   1628 HD12 LEU A 122      13.357   1.610  38.444  1.00 39.03           H
ATOM   1629 HD13 LEU A 122      14.008   0.439  37.272  1.00 39.03           H
ATOM   1630 HD21 LEU A 122      15.087  -1.535  39.399  1.00 28.88           H
ATOM   1631 HD22 LEU A 122      15.971  -1.014  37.934  1.00 28.88           H
ATOM   1632 HD23 LEU A 122      16.703  -0.798  39.552  1.00 28.88           H
ATOM   1633  N   ILE A 123      16.823   4.064  40.468  1.00 28.87           N
ATOM   1634  CA  ILE A 123      16.996   4.523  41.833  1.00 31.86           C
ATOM   1635  C   ILE A 123      16.228   5.816  42.044  1.00 25.55           C
ATOM   1636  O   ILE A 123      15.476   5.939  43.002  1.00 32.23           O
ATOM   1637  CB  ILE A 123      18.484   4.674  42.184  1.00 25.16           C
ATOM   1638  CG1 ILE A 123      19.173   3.300  42.214  1.00 30.61           C
ATOM   1639  CG2 ILE A 123      18.693   5.280  43.582  1.00 30.92           C
ATOM   1640  CD1 ILE A 123      20.697   3.457  42.253  1.00 34.68           C
ATOM   1641  H   ILE A 123      17.555   4.226  39.785  1.00 34.65           H
ATOM   1642  HA  ILE A 123      16.575   3.761  42.485  1.00 38.23           H
ATOM   1643  HB  ILE A 123      18.969   5.318  41.446  1.00 30.19           H
ATOM   1644 HG12 ILE A 123      18.855   2.738  43.095  1.00 36.73           H
ATOM   1645 HG13 ILE A 123      18.913   2.730  41.328  1.00 36.73           H
ATOM   1646 HG21 ILE A 123      19.753   5.383  43.814  1.00 37.10           H
ATOM   1647 HG22 ILE A 123      18.267   6.278  43.619  1.00 37.10           H
ATOM   1648 HG23 ILE A 123      18.231   4.636  44.336  1.00 37.10           H
ATOM   1649 HD11 ILE A 123      21.154   2.466  42.277  1.00 41.61           H
ATOM   1650 HD12 ILE A 123      21.022   4.015  41.369  1.00 41.61           H
ATOM   1651 HD13 ILE A 123      21.009   3.984  43.157  1.00 41.61           H
ATOM   1652  N   ASN A 124      16.417   6.787  41.161  1.00 28.67           N
ATOM   1653  CA  ASN A 124      15.751   8.075  41.308  1.00 36.86           C
ATOM   1654  C   ASN A 124      14.236   8.002  41.101  1.00 32.92           C
ATOM   1655  O   ASN A 124      13.466   8.548  41.884  1.00 29.81           O
ATOM   1656  CB  ASN A 124      16.384   9.065  40.330  1.00 34.27           C
ATOM   1657  CG  ASN A 124      17.660   9.709  40.877  1.00 39.26           C
ATOM   1658  OD1 ASN A 124      17.874   9.802  42.083  1.00 31.17           O
ATOM   1659  ND2 ASN A 124      18.481  10.248  39.977  1.00 41.10           N
ATOM   1660  H   ASN A 124      17.055   6.629  40.389  1.00 34.40           H
ATOM   1661  HA  ASN A 124      15.927   8.410  42.330  1.00 44.23           H
ATOM   1662  HB2 ASN A 124      16.614   8.555  39.400  1.00 41.12           H
ATOM   1663  HB3 ASN A 124      15.655   9.839  40.097  1.00 41.12           H
ATOM   1664 HD21 ASN A 124      19.328  10.691  40.297  1.00 49.32           H
ATOM   1665 HD22 ASN A 124      18.274  10.170  38.993  1.00 49.32           H
ATOM   1666  N   ASP A 125      13.841   7.351  40.012  1.00 30.86           N
ATOM   1667  CA  ASP A 125      12.484   7.352  39.466  1.00 34.08           C
ATOM   1668  C   ASP A 125      12.054   5.916  39.158  1.00 25.65           C
ATOM   1669  O   ASP A 125      11.868   5.558  37.993  1.00 28.06           O
ATOM   1670  CB  ASP A 125      12.435   8.179  38.171  1.00 31.80           C
ATOM   1671  CG  ASP A 125      11.019   8.422  37.588  1.00 42.83           C
ATOM   1672  OD1 ASP A 125      10.012   8.041  38.228  1.00 36.78           O
ATOM   1673  OD2 ASP A 125      10.953   8.987  36.474  1.00 34.85           O1-
ATOM   1674  H   ASP A 125      14.547   6.806  39.539  1.00 37.03           H
ATOM   1675  HA  ASP A 125      11.817   7.792  40.206  1.00 40.89           H
ATOM   1676  HB2 ASP A 125      12.937   9.128  38.320  1.00 38.16           H
ATOM   1677  HB3 ASP A 125      13.046   7.690  37.414  1.00 38.16           H
ATOM   1678  N   PRO A 126      11.876   5.062  40.163  1.00 26.41           N
ATOM   1679  CA  PRO A 126      11.496   3.682  39.885  1.00 31.50           C
ATOM   1680  C   PRO A 126      10.114   3.494  39.277  1.00 42.24           C
ATOM   1681  O   PRO A 126       9.885   2.489  38.627  1.00 28.99           O
ATOM   1682  CB  PRO A 126      11.470   3.017  41.261  1.00 30.18           C
ATOM   1683  CG  PRO A 126      11.325   4.177  42.251  1.00 34.63           C
ATOM   1684  CD  PRO A 126      11.998   5.366  41.581  1.00 24.88           C
ATOM   1685  HA  PRO A 126      12.235   3.196  39.254  1.00 37.80           H
ATOM   1686  HB2 PRO A 126      10.657   2.304  41.391  1.00 36.21           H
ATOM   1687  HB3 PRO A 126      12.419   2.513  41.438  1.00 36.21           H
ATOM   1688  HG2 PRO A 126      10.269   4.367  42.430  1.00 41.55           H
ATOM   1689  HG3 PRO A 126      11.811   3.939  43.187  1.00 41.55           H
ATOM   1690  HD2 PRO A 126      11.451   6.264  41.868  1.00 29.86           H
ATOM   1691  HD3 PRO A 126      13.039   5.434  41.898  1.00 29.86           H
ATOM   1692  N   ASP A 127       9.201   4.435  39.461  1.00 34.60           N
ATOM   1693  CA  ASP A 127       7.882   4.393  38.849  1.00 41.62           C
ATOM   1694  C   ASP A 127       7.860   4.966  37.429  1.00 43.72           C
ATOM   1695  O   ASP A 127       6.780   5.088  36.849  1.00 39.80           O
ATOM   1696  CB  ASP A 127       6.862   5.156  39.703  1.00 41.32           C
ATOM   1697  CG  ASP A 127       6.725   4.639  41.140  1.00 45.96           C
ATOM   1698  OD1 ASP A 127       6.914   3.415  41.337  1.00 46.04           O
ATOM   1699  OD2 ASP A 127       6.399   5.474  42.018  1.00 49.53           O1-
ATOM   1700  H   ASP A 127       9.450   5.239  40.012  1.00 41.52           H
ATOM   1701  HA  ASP A 127       7.574   3.346  38.795  1.00 49.95           H
ATOM   1702  HB2 ASP A 127       7.082   6.222  39.688  1.00 49.58           H
ATOM   1703  HB3 ASP A 127       5.887   5.059  39.218  1.00 49.58           H
ATOM   1704  N   VAL A 128       9.015   5.355  36.876  1.00 33.88           N
ATOM   1705  CA  VAL A 128       9.108   5.809  35.492  1.00 38.61           C
ATOM   1706  C   VAL A 128       8.032   6.855  35.118  1.00 41.17           C
ATOM   1707  O   VAL A 128       7.352   6.745  34.094  1.00 38.73           O
ATOM   1708  CB  VAL A 128       9.072   4.573  34.552  1.00 43.79           C
ATOM   1709  CG1 VAL A 128       9.671   4.929  33.187  1.00 36.14           C
ATOM   1710  CG2 VAL A 128       9.825   3.350  35.107  1.00 38.82           C
ATOM   1711  H   VAL A 128       9.879   5.190  37.386  1.00 40.66           H
ATOM   1712  HA  VAL A 128      10.070   6.311  35.408  1.00 46.33           H
ATOM   1713  HB  VAL A 128       8.036   4.265  34.386  1.00 52.55           H
ATOM   1714 HG11 VAL A 128       9.633   4.056  32.528  1.00 43.37           H
ATOM   1715 HG12 VAL A 128       9.085   5.732  32.740  1.00 43.37           H
ATOM   1716 HG13 VAL A 128      10.707   5.257  33.314  1.00 43.37           H
ATOM   1717 HG21 VAL A 128       9.778   2.521  34.394  1.00 46.59           H
ATOM   1718 HG22 VAL A 128      10.868   3.612  35.310  1.00 46.59           H
ATOM   1719 HG23 VAL A 128       9.342   3.022  36.029  1.00 46.59           H
ATOM   1720  N   ASN A 129       7.869   7.884  35.954  1.00 35.20           N
ATOM   1721  CA  ASN A 129       6.828   8.911  35.792  1.00 43.87           C
ATOM   1722  C   ASN A 129       7.262  10.333  36.178  1.00 43.75           C
ATOM   1723  O   ASN A 129       6.446  11.186  36.538  1.00 39.29           O
ATOM   1724  CB  ASN A 129       5.587   8.518  36.599  1.00 40.56           C
ATOM   1725  CG  ASN A 129       5.840   8.502  38.102  1.00 42.34           C
ATOM   1726  OD1 ASN A 129       6.957   8.664  38.577  1.00 44.59           O
ATOM   1727  ND2 ASN A 129       4.778   8.293  38.864  1.00 45.50           N
ATOM   1728  H   ASN A 129       8.446   7.924  36.786  1.00 42.24           H
ATOM   1729  HA  ASN A 129       6.561   8.951  34.738  1.00 52.65           H
ATOM   1730  HB2 ASN A 129       4.774   9.210  36.382  1.00 48.68           H
ATOM   1731  HB3 ASN A 129       5.260   7.525  36.301  1.00 48.68           H
ATOM   1732 HD21 ASN A 129       4.899   8.267  39.864  1.00 54.60           H
ATOM   1733 HD22 ASN A 129       3.878   8.152  38.430  1.00 54.60           H
ATOM   1734  N   ASN A 130       8.566  10.559  36.081  1.00 46.56           N
ATOM   1735  CA  ASN A 130       9.258  11.791  36.405  1.00 51.28           C
ATOM   1736  C   ASN A 130       8.999  12.297  37.825  1.00 41.65           C
ATOM   1737  O   ASN A 130       8.955  13.506  38.064  1.00 43.66           O
ATOM   1738  CB  ASN A 130       8.895  12.864  35.378  1.00 45.40           C
ATOM   1739  CG  ASN A 130       9.997  13.922  35.281  1.00 56.44           C
ATOM   1740  OD1 ASN A 130      11.194  13.630  35.170  1.00 57.50           O
ATOM   1741  ND2 ASN A 130       9.555  15.179  35.238  1.00 58.66           N
ATOM   1742  H   ASN A 130       9.135   9.782  35.777  1.00 55.88           H
ATOM   1743  HA  ASN A 130      10.325  11.574  36.342  1.00 61.54           H
ATOM   1744  HB2 ASN A 130       8.768  12.400  34.404  1.00 54.48           H
ATOM   1745  HB3 ASN A 130       7.954  13.339  35.655  1.00 54.48           H
ATOM   1746 HD21 ASN A 130      10.224  15.930  35.171  1.00 70.39           H
ATOM   1747 HD22 ASN A 130       8.560  15.356  35.326  1.00 70.39           H
ATOM   1748  N   THR A 131       8.875  11.367  38.767  1.00 36.92           N
ATOM   1749  CA  THR A 131       8.848  11.688  40.183  1.00 42.28           C
ATOM   1750  C   THR A 131      10.112  11.130  40.823  1.00 48.10           C
ATOM   1751  O   THR A 131      10.900  10.439  40.172  1.00 43.06           O
ATOM   1752  CB  THR A 131       7.585  11.129  40.852  1.00 47.81           C
ATOM   1753  OG1 THR A 131       7.623   9.722  40.915  1.00 42.40           O
ATOM   1754  CG2 THR A 131       6.310  11.522  40.081  1.00 45.50           C
ATOM   1755  H   THR A 131       8.836  10.392  38.498  1.00 44.30           H
ATOM   1756  HA  THR A 131       8.823  12.769  40.316  1.00 50.74           H
ATOM   1757  HB  THR A 131       7.532  11.540  41.862  1.00 57.38           H
ATOM   1758  HG1 THR A 131       7.624   9.398  40.002  1.00 50.89           H
ATOM   1759 HG21 THR A 131       5.425  11.109  40.572  1.00 54.60           H
ATOM   1760 HG22 THR A 131       6.218  12.607  40.004  1.00 54.60           H
ATOM   1761 HG23 THR A 131       6.344  11.104  39.075  1.00 54.60           H
ATOM   1762  N   PHE A 132      10.313  11.447  42.100  1.00 39.49           N
ATOM   1763  CA  PHE A 132      11.454  10.931  42.835  1.00 42.88           C
ATOM   1764  C   PHE A 132      11.022  10.142  44.076  1.00 42.22           C
ATOM   1765  O   PHE A 132      10.327  10.686  44.934  1.00 38.51           O
ATOM   1766  CB  PHE A 132      12.369  12.086  43.254  1.00 41.63           C
ATOM   1767  CG  PHE A 132      13.180  12.761  42.160  1.00 47.61           C
ATOM   1768  CD1 PHE A 132      12.647  13.880  41.491  1.00 43.32           C
ATOM   1769  CD2 PHE A 132      14.507  12.347  41.904  1.00 43.73           C
ATOM   1770  CE1 PHE A 132      13.438  14.571  40.560  1.00 46.34           C
ATOM   1771  CE2 PHE A 132      15.300  13.045  40.978  1.00 38.06           C
ATOM   1772  CZ  PHE A 132      14.764  14.158  40.310  1.00 37.93           C
ATOM   1773  H   PHE A 132       9.658  12.048  42.584  1.00 47.39           H
ATOM   1774  HA  PHE A 132      12.015  10.276  42.181  1.00 51.45           H
ATOM   1775  HB2 PHE A 132      11.755  12.836  43.748  1.00 49.95           H
ATOM   1776  HB3 PHE A 132      13.062  11.710  44.002  1.00 49.95           H
ATOM   1777  HD1 PHE A 132      11.638  14.209  41.707  1.00 51.98           H
ATOM   1778  HD2 PHE A 132      14.927  11.513  42.445  1.00 52.48           H
ATOM   1779  HE1 PHE A 132      13.018  15.419  40.046  1.00 55.61           H
ATOM   1780  HE2 PHE A 132      16.315  12.730  40.788  1.00 45.67           H
ATOM   1781  HZ  PHE A 132      15.378  14.688  39.602  1.00 45.51           H
ATOM   1782  N   ASN A 133      11.487   8.888  44.195  1.00 36.62           N
ATOM   1783  CA  ASN A 133      11.411   8.090  45.423  1.00 36.81           C
ATOM   1784  C   ASN A 133      12.660   7.209  45.542  1.00 29.52           C
ATOM   1785  O   ASN A 133      12.620   6.036  45.182  1.00 32.55           O
ATOM   1786  CB  ASN A 133      10.115   7.258  45.407  1.00 29.58           C
ATOM   1787  CG  ASN A 133       9.760   6.639  46.764  1.00 38.30           C
ATOM   1788  OD1 ASN A 133      10.608   6.362  47.612  1.00 33.68           O
ATOM   1789  ND2 ASN A 133       8.476   6.336  46.939  1.00 44.79           N
ATOM   1790  H   ASN A 133      11.936   8.467  43.392  1.00 43.95           H
ATOM   1791  HA  ASN A 133      11.367   8.758  46.285  1.00 44.17           H
ATOM   1792  HB2 ASN A 133       9.284   7.873  45.075  1.00 35.49           H
ATOM   1793  HB3 ASN A 133      10.222   6.453  44.681  1.00 35.49           H
ATOM   1794 HD21 ASN A 133       8.179   5.914  47.804  1.00 53.75           H
ATOM   1795 HD22 ASN A 133       7.808   6.566  46.217  1.00 53.75           H
ATOM   1796  N   ILE A 134      13.752   7.745  46.088  1.00 38.64           N
ATOM   1797  CA  ILE A 134      15.024   7.026  46.166  1.00 34.06           C
ATOM   1798  C   ILE A 134      14.908   5.745  46.981  1.00 38.53           C
ATOM   1799  O   ILE A 134      15.383   4.716  46.520  1.00 36.44           O
ATOM   1800  CB  ILE A 134      16.147   7.963  46.631  1.00 37.22           C
ATOM   1801  CG1 ILE A 134      16.722   8.816  45.480  1.00 35.78           C
ATOM   1802  CG2 ILE A 134      17.383   7.212  47.156  1.00 36.54           C
ATOM   1803  CD1 ILE A 134      15.669   9.654  44.767  1.00 42.82           C
ATOM   1804  H   ILE A 134      13.727   8.713  46.391  1.00 46.37           H
ATOM   1805  HA  ILE A 134      15.310   6.726  45.163  1.00 40.88           H
ATOM   1806  HB  ILE A 134      15.738   8.613  47.405  1.00 44.66           H
ATOM   1807 HG12 ILE A 134      17.486   9.496  45.863  1.00 42.94           H
ATOM   1808 HG13 ILE A 134      17.190   8.164  44.741  1.00 42.94           H
ATOM   1809 HG21 ILE A 134      18.163   7.921  47.452  1.00 43.85           H
ATOM   1810 HG22 ILE A 134      17.107   6.614  48.022  1.00 43.85           H
ATOM   1811 HG23 ILE A 134      17.787   6.567  46.369  1.00 43.85           H
ATOM   1812 HD11 ILE A 134      16.156  10.214  43.968  1.00 51.38           H
ATOM   1813 HD12 ILE A 134      14.925   8.989  44.322  1.00 51.38           H
ATOM   1814 HD13 ILE A 134      15.209  10.331  45.493  1.00 51.38           H
ATOM   1815  N   ASN A 135      14.276   5.776  48.158  1.00 34.97           N
ATOM   1816  CA  ASN A 135      14.088   4.561  48.953  1.00 33.16           C
ATOM   1817  C   ASN A 135      13.408   3.421  48.213  1.00 35.62           C
ATOM   1818  O   ASN A 135      13.856   2.282  48.332  1.00 35.32           O
ATOM   1819  CB  ASN A 135      13.260   4.838  50.212  1.00 37.99           C
ATOM   1820  CG  ASN A 135      14.138   5.342  51.342  1.00 38.84           C
ATOM   1821  OD1 ASN A 135      15.073   4.677  51.795  1.00 40.06           O
ATOM   1822  ND2 ASN A 135      13.764   6.509  51.840  1.00 39.18           N
ATOM   1823  H   ASN A 135      13.924   6.658  48.507  1.00 41.96           H
ATOM   1824  HA  ASN A 135      15.089   4.224  49.230  1.00 39.79           H
ATOM   1825  HB2 ASN A 135      12.469   5.553  50.000  1.00 45.59           H
ATOM   1826  HB3 ASN A 135      12.791   3.912  50.544  1.00 45.59           H
ATOM   1827 HD21 ASN A 135      14.322   6.917  52.578  1.00 47.01           H
ATOM   1828 HD22 ASN A 135      12.974   7.006  51.440  1.00 47.01           H
ATOM   1829  N   LYS A 136      12.308   3.710  47.503  1.00 32.14           N
ATOM   1830  CA  LYS A 136      11.635   2.694  46.687  1.00 35.99           C
ATOM   1831  C   LYS A 136      12.563   2.262  45.571  1.00 33.31           C
ATOM   1832  O   LYS A 136      12.598   1.096  45.216  1.00 35.10           O
ATOM   1833  CB  LYS A 136      10.335   3.239  46.093  1.00 28.97           C
ATOM   1834  CG  LYS A 136       9.481   2.283  45.220  1.00 33.71           C
ATOM   1835  CD  LYS A 136       8.217   3.053  44.748  1.00 42.02           C
ATOM   1836  CE  LYS A 136       6.889   2.275  44.637  1.00 44.05           C
ATOM   1837  NZ  LYS A 136       6.979   1.041  43.829  1.00 51.45           N1+
ATOM   1838  H   LYS A 136      11.981   4.670  47.473  1.00 38.57           H
ATOM   1839  HA  LYS A 136      11.403   1.844  47.331  1.00 43.19           H
ATOM   1840  HB2 LYS A 136       9.720   3.573  46.922  1.00 34.76           H
ATOM   1841  HB3 LYS A 136      10.591   4.105  45.486  1.00 34.76           H
ATOM   1842  HG2 LYS A 136      10.045   1.970  44.341  1.00 40.45           H
ATOM   1843  HG3 LYS A 136       9.196   1.396  45.783  1.00 40.45           H
ATOM   1844  HD2 LYS A 136       8.024   3.869  45.438  1.00 50.43           H
ATOM   1845  HD3 LYS A 136       8.415   3.499  43.776  1.00 50.43           H
ATOM   1846  HE2 LYS A 136       6.534   2.029  45.641  1.00 52.86           H
ATOM   1847  HE3 LYS A 136       6.148   2.937  44.177  1.00 52.86           H
ATOM   1848  HZ1 LYS A 136       6.061   0.608  43.809  1.00 61.74           H
ATOM   1849  HZ2 LYS A 136       7.267   1.283  42.882  1.00 61.74           H
ATOM   1850  HZ3 LYS A 136       7.652   0.416  44.262  1.00 61.74           H
ATOM   1851  N   GLY A 137      13.317   3.204  45.014  1.00 30.66           N
ATOM   1852  CA  GLY A 137      14.322   2.924  44.007  1.00 34.61           C
ATOM   1853  C   GLY A 137      15.410   1.954  44.432  1.00 29.12           C
ATOM   1854  O   GLY A 137      15.663   1.011  43.689  1.00 35.15           O
ATOM   1855  H   GLY A 137      13.099   4.179  45.202  1.00 36.79           H
ATOM   1856  HA2 GLY A 137      13.838   2.489  43.140  1.00 41.53           H
ATOM   1857  HA3 GLY A 137      14.786   3.850  43.714  1.00 41.53           H
ATOM   1858  N   LEU A 138      16.083   2.169  45.567  1.00 29.62           N
ATOM   1859  CA  LEU A 138      17.068   1.203  46.017  1.00 34.16           C
ATOM   1860  C   LEU A 138      16.411  -0.141  46.284  1.00 24.85           C
ATOM   1861  O   LEU A 138      17.049  -1.169  46.084  1.00 29.26           O
ATOM   1862  CB  LEU A 138      17.744   1.655  47.294  1.00 32.28           C
ATOM   1863  CG  LEU A 138      18.569   2.937  47.172  1.00 33.15           C
ATOM   1864  CD1 LEU A 138      18.566   3.586  48.556  1.00 33.96           C
ATOM   1865  CD2 LEU A 138      20.004   2.595  46.754  1.00 33.85           C
ATOM   1866  H   LEU A 138      15.888   2.981  46.141  1.00 35.55           H
ATOM   1867  HA  LEU A 138      17.823   1.088  45.239  1.00 40.99           H
ATOM   1868  HB2 LEU A 138      16.970   1.806  48.041  1.00 38.74           H
ATOM   1869  HB3 LEU A 138      18.393   0.859  47.654  1.00 38.74           H
ATOM   1870  HG  LEU A 138      18.143   3.633  46.445  1.00 39.78           H
ATOM   1871 HD11 LEU A 138      19.157   4.501  48.514  1.00 40.75           H
ATOM   1872 HD12 LEU A 138      17.532   3.825  48.824  1.00 40.75           H
ATOM   1873 HD13 LEU A 138      18.988   2.891  49.293  1.00 40.75           H
ATOM   1874 HD21 LEU A 138      20.587   3.516  46.702  1.00 40.63           H
ATOM   1875 HD22 LEU A 138      20.457   1.914  47.485  1.00 40.63           H
ATOM   1876 HD23 LEU A 138      19.972   2.115  45.774  1.00 40.63           H
ATOM   1877  N   GLN A 139      15.150  -0.139  46.741  1.00 34.78           N
ATOM   1878  CA  GLN A 139      14.427  -1.391  46.905  1.00 34.79           C
ATOM   1879  C   GLN A 139      14.240  -2.109  45.584  1.00 31.21           C
ATOM   1880  O   GLN A 139      14.385  -3.324  45.526  1.00 27.83           O
ATOM   1881  CB  GLN A 139      13.013  -1.226  47.465  1.00 35.20           C
ATOM   1882  CG  GLN A 139      12.930  -1.001  48.963  1.00 40.17           C
ATOM   1883  CD  GLN A 139      11.496  -0.753  49.446  1.00 50.07           C
ATOM   1884  OE1 GLN A 139      10.505  -1.116  48.805  1.00 42.94           O
ATOM   1885  NE2 GLN A 139      11.404  -0.143  50.626  1.00 44.11           N
ATOM   1886  H   GLN A 139      14.673   0.740  46.903  1.00 41.73           H
ATOM   1887  HA  GLN A 139      15.030  -1.997  47.583  1.00 41.75           H
ATOM   1888  HB2 GLN A 139      12.535  -0.390  46.983  1.00 42.24           H
ATOM   1889  HB3 GLN A 139      12.439  -2.118  47.222  1.00 42.24           H
ATOM   1890  HG2 GLN A 139      13.316  -1.893  49.448  1.00 48.20           H
ATOM   1891  HG3 GLN A 139      13.556  -0.156  49.225  1.00 48.20           H
ATOM   1892 HE21 GLN A 139      12.246   0.125  51.112  1.00 52.93           H
ATOM   1893 HE22 GLN A 139      10.504   0.044  51.029  1.00 52.93           H
ATOM   1894  N   SER A 140      13.829  -1.373  44.549  1.00 34.00           N
ATOM   1895  CA  SER A 140      13.611  -1.984  43.255  1.00 32.47           C
ATOM   1896  C   SER A 140      14.940  -2.509  42.720  1.00 34.58           C
ATOM   1897  O   SER A 140      14.986  -3.612  42.196  1.00 30.07           O
ATOM   1898  CB  SER A 140      12.985  -1.020  42.246  1.00 28.44           C
ATOM   1899  OG  SER A 140      11.825  -0.386  42.751  1.00 43.03           O
ATOM   1900  H   SER A 140      13.640  -0.387  44.671  1.00 40.80           H
ATOM   1901  HA  SER A 140      12.923  -2.817  43.389  1.00 38.96           H
ATOM   1902  HB2 SER A 140      13.719  -0.274  41.954  1.00 34.12           H
ATOM   1903  HB3 SER A 140      12.714  -1.599  41.365  1.00 34.12           H
ATOM   1904  HG  SER A 140      12.105   0.149  43.500  1.00 51.63           H
ATOM   1905  N   ALA A 141      16.027  -1.744  42.852  1.00 35.40           N
ATOM   1906  CA  ALA A 141      17.332  -2.181  42.387  1.00 23.75           C
ATOM   1907  C   ALA A 141      17.779  -3.465  43.054  1.00 22.55           C
ATOM   1908  O   ALA A 141      18.167  -4.410  42.375  1.00 26.61           O
ATOM   1909  CB  ALA A 141      18.359  -1.110  42.712  1.00 25.63           C
ATOM   1910  H   ALA A 141      15.955  -0.834  43.294  1.00 42.48           H
ATOM   1911  HA  ALA A 141      17.301  -2.331  41.308  1.00 28.50           H
ATOM   1912  HB1 ALA A 141      19.342  -1.455  42.369  1.00 30.75           H
ATOM   1913  HB2 ALA A 141      18.078  -0.183  42.208  1.00 30.75           H
ATOM   1914  HB3 ALA A 141      18.386  -0.957  43.796  1.00 30.75           H
ATOM   1915  N   ARG A 142      17.738  -3.484  44.384  1.00 28.52           N
ATOM   1916  CA  ARG A 142      18.162  -4.651  45.117  1.00 27.10           C
ATOM   1917  C   ARG A 142      17.221  -5.822  44.880  1.00 30.85           C
ATOM   1918  O   ARG A 142      17.698  -6.951  44.830  1.00 24.55           O
ATOM   1919  CB  ARG A 142      18.238  -4.312  46.601  1.00 22.97           C
ATOM   1920  CG  ARG A 142      18.833  -5.500  47.343  1.00 29.44           C
ATOM   1921  CD  ARG A 142      19.050  -5.284  48.834  1.00 27.55           C
ATOM   1922  NE  ARG A 142      19.418  -6.575  49.418  1.00 22.42           N
ATOM   1923  CZ  ARG A 142      20.606  -7.154  49.259  1.00 33.93           C
ATOM   1924  NH1 ARG A 142      21.606  -6.502  48.681  1.00 32.36           N
ATOM   1925  NH2 ARG A 142      20.805  -8.385  49.696  1.00 33.73           N1+
ATOM   1926  H   ARG A 142      17.422  -2.663  44.893  1.00 34.22           H
ATOM   1927  HA  ARG A 142      19.164  -4.926  44.767  1.00 32.51           H
ATOM   1928  HB2 ARG A 142      18.874  -3.440  46.749  1.00 27.57           H
ATOM   1929  HB3 ARG A 142      17.235  -4.122  46.976  1.00 27.57           H
ATOM   1930  HG2 ARG A 142      18.168  -6.354  47.231  1.00 35.33           H
ATOM   1931  HG3 ARG A 142      19.802  -5.720  46.895  1.00 35.33           H
ATOM   1932  HD2 ARG A 142      19.839  -4.551  49.000  1.00 33.05           H
ATOM   1933  HD3 ARG A 142      18.130  -4.932  49.296  1.00 33.05           H
ATOM   1934  HE  ARG A 142      18.683  -7.116  49.855  1.00 26.90           H
ATOM   1935 HH11 ARG A 142      21.455  -5.556  48.347  1.00 38.83           H
ATOM   1936 HH12 ARG A 142      22.510  -6.952  48.604  1.00 38.83           H
ATOM   1937 HH21 ARG A 142      20.047  -8.887  50.134  1.00 40.47           H
ATOM   1938 HH22 ARG A 142      21.725  -8.792  49.597  1.00 40.47           H
ATOM   1939  N   GLN A 143      15.911  -5.577  44.755  1.00 30.24           N
ATOM   1940  CA  GLN A 143      14.985  -6.677  44.491  1.00 31.69           C
ATOM   1941  C   GLN A 143      15.302  -7.256  43.116  1.00 31.65           C
ATOM   1942  O   GLN A 143      15.311  -8.466  42.936  1.00 27.68           O
ATOM   1943  CB  GLN A 143      13.517  -6.217  44.548  1.00 31.22           C
ATOM   1944  CG  GLN A 143      12.519  -7.326  44.184  1.00 26.17           C
ATOM   1945  CD  GLN A 143      12.556  -8.394  45.271  1.00 27.80           C
ATOM   1946  OE1 GLN A 143      12.264  -8.145  46.438  1.00 34.05           O
ATOM   1947  NE2 GLN A 143      12.955  -9.590  44.878  1.00 29.17           N
ATOM   1948  H   GLN A 143      15.579  -4.617  44.725  1.00 36.28           H
ATOM   1949  HA  GLN A 143      15.130  -7.429  45.272  1.00 38.02           H
ATOM   1950  HB2 GLN A 143      13.283  -5.861  45.549  1.00 37.46           H
ATOM   1951  HB3 GLN A 143      13.367  -5.406  43.848  1.00 37.46           H
ATOM   1952  HG2 GLN A 143      11.519  -6.894  44.168  1.00 31.40           H
ATOM   1953  HG3 GLN A 143      12.740  -7.748  43.201  1.00 31.40           H
ATOM   1954 HE21 GLN A 143      13.158  -9.736  43.894  1.00 35.00           H
ATOM   1955 HE22 GLN A 143      13.072 -10.332  45.543  1.00 35.00           H
ATOM   1956  N   LEU A 144      15.555  -6.380  42.148  1.00 29.91           N
ATOM   1957  CA  LEU A 144      15.997  -6.779  40.831  1.00 28.40           C
ATOM   1958  C   LEU A 144      17.257  -7.645  40.888  1.00 29.77           C
ATOM   1959  O   LEU A 144      17.300  -8.683  40.243  1.00 29.20           O
ATOM   1960  CB  LEU A 144      16.147  -5.540  39.944  1.00 27.61           C
ATOM   1961  CG  LEU A 144      16.945  -5.800  38.653  1.00 25.93           C
ATOM   1962  CD1 LEU A 144      16.034  -6.317  37.529  1.00 36.97           C
ATOM   1963  CD2 LEU A 144      17.676  -4.518  38.231  1.00 31.87           C
ATOM   1964  H   LEU A 144      15.468  -5.393  42.363  1.00 35.89           H
ATOM   1965  HA  LEU A 144      15.200  -7.383  40.406  1.00 34.08           H
ATOM   1966  HB2 LEU A 144      15.171  -5.147  39.692  1.00 33.14           H
ATOM   1967  HB3 LEU A 144      16.637  -4.753  40.502  1.00 33.14           H
ATOM   1968  HG  LEU A 144      17.706  -6.558  38.811  1.00 31.11           H
ATOM   1969 HD11 LEU A 144      16.634  -6.491  36.632  1.00 44.37           H
ATOM   1970 HD12 LEU A 144      15.568  -7.251  37.839  1.00 44.37           H
ATOM   1971 HD13 LEU A 144      15.253  -5.585  37.311  1.00 44.37           H
ATOM   1972 HD21 LEU A 144      18.246  -4.715  37.320  1.00 38.24           H
ATOM   1973 HD22 LEU A 144      16.957  -3.713  38.057  1.00 38.24           H
ATOM   1974 HD23 LEU A 144      18.366  -4.223  39.027  1.00 38.24           H
ATOM   1975  N   PHE A 145      18.302  -7.216  41.588  1.00 26.90           N
ATOM   1976  CA  PHE A 145      19.545  -7.964  41.604  1.00 27.69           C
ATOM   1977  C   PHE A 145      19.359  -9.329  42.259  1.00 31.84           C
ATOM   1978  O   PHE A 145      20.011 -10.277  41.846  1.00 32.53           O
ATOM   1979  CB  PHE A 145      20.603  -7.170  42.373  1.00 30.64           C
ATOM   1980  CG  PHE A 145      21.231  -5.969  41.674  1.00 20.81           C
ATOM   1981  CD1 PHE A 145      20.693  -5.445  40.482  1.00 24.52           C
ATOM   1982  CD2 PHE A 145      22.399  -5.396  42.214  1.00 30.40           C
ATOM   1983  CE1 PHE A 145      21.306  -4.355  39.847  1.00 25.04           C
ATOM   1984  CE2 PHE A 145      22.997  -4.286  41.593  1.00 25.37           C
ATOM   1985  CZ  PHE A 145      22.452  -3.771  40.406  1.00 27.23           C
ATOM   1986  H   PHE A 145      18.247  -6.358  42.121  1.00 32.28           H
ATOM   1987  HA  PHE A 145      19.878  -8.118  40.570  1.00 33.23           H
ATOM   1988  HB2 PHE A 145      20.153  -6.833  43.303  1.00 36.77           H
ATOM   1989  HB3 PHE A 145      21.395  -7.859  42.658  1.00 36.77           H
ATOM   1990  HD1 PHE A 145      19.816  -5.888  40.047  1.00 29.42           H
ATOM   1991  HD2 PHE A 145      22.841  -5.815  43.107  1.00 36.48           H
ATOM   1992  HE1 PHE A 145      20.888  -3.964  38.936  1.00 30.04           H
ATOM   1993  HE2 PHE A 145      23.873  -3.827  42.028  1.00 30.44           H
ATOM   1994  HZ  PHE A 145      22.911  -2.925  39.920  1.00 32.68           H
ATOM   1995  N   VAL A 146      18.496  -9.427  43.276  1.00 30.25           N
ATOM   1996  CA  VAL A 146      18.167 -10.699  43.904  1.00 35.44           C
ATOM   1997  C   VAL A 146      17.434 -11.557  42.904  1.00 27.15           C
ATOM   1998  O   VAL A 146      17.815 -12.698  42.701  1.00 35.49           O
ATOM   1999  CB  VAL A 146      17.320 -10.492  45.175  1.00 35.49           C
ATOM   2000  CG1 VAL A 146      16.622 -11.776  45.668  1.00 29.97           C
ATOM   2001  CG2 VAL A 146      18.226  -9.990  46.308  1.00 32.90           C
ATOM   2002  H   VAL A 146      17.997  -8.598  43.569  1.00 36.29           H
ATOM   2003  HA  VAL A 146      19.096 -11.198  44.189  1.00 42.53           H
ATOM   2004  HB  VAL A 146      16.547  -9.747  44.978  1.00 42.59           H
ATOM   2005 HG11 VAL A 146      16.051 -11.562  46.578  1.00 35.97           H
ATOM   2006 HG12 VAL A 146      15.923 -12.121  44.905  1.00 35.97           H
ATOM   2007 HG13 VAL A 146      17.356 -12.560  45.877  1.00 35.97           H
ATOM   2008 HG21 VAL A 146      17.642  -9.845  47.220  1.00 39.48           H
ATOM   2009 HG22 VAL A 146      19.021 -10.718  46.503  1.00 39.48           H
ATOM   2010 HG23 VAL A 146      18.666  -9.038  46.014  1.00 39.48           H
ATOM   2011  N   ASN A 147      16.397 -11.007  42.274  1.00 38.13           N
ATOM   2012  CA  ASN A 147      15.611 -11.748  41.304  1.00 30.30           C
ATOM   2013  C   ASN A 147      16.492 -12.305  40.195  1.00 38.34           C
ATOM   2014  O   ASN A 147      16.266 -13.431  39.757  1.00 36.23           O
ATOM   2015  CB  ASN A 147      14.604 -10.855  40.595  1.00 33.27           C
ATOM   2016  CG  ASN A 147      13.480 -10.323  41.452  1.00 29.69           C
ATOM   2017  OD1 ASN A 147      13.241 -10.814  42.544  1.00 32.56           O
ATOM   2018  ND2 ASN A 147      12.745  -9.358  40.901  1.00 32.70           N
ATOM   2019  H   ASN A 147      16.178 -10.033  42.447  1.00 45.75           H
ATOM   2020  HA  ASN A 147      15.074 -12.537  41.839  1.00 36.36           H
ATOM   2021  HB2 ASN A 147      15.119 -10.013  40.155  1.00 39.93           H
ATOM   2022  HB3 ASN A 147      14.151 -11.421  39.792  1.00 39.93           H
ATOM   2023 HD21 ASN A 147      12.006  -8.933  41.445  1.00 39.25           H
ATOM   2024 HD22 ASN A 147      12.957  -9.062  39.954  1.00 39.25           H
ATOM   2025  N   LEU A 148      17.462 -11.515  39.706  1.00 31.56           N
ATOM   2026  CA  LEU A 148      18.281 -11.978  38.595  1.00 31.63           C
ATOM   2027  C   LEU A 148      19.248 -13.059  39.047  1.00 31.03           C
ATOM   2028  O   LEU A 148      19.416 -14.074  38.373  1.00 32.67           O
ATOM   2029  CB  LEU A 148      19.101 -10.870  37.917  1.00 27.79           C
ATOM   2030  CG  LEU A 148      18.295  -9.753  37.253  1.00 32.35           C
ATOM   2031  CD1 LEU A 148      19.225  -8.694  36.643  1.00 32.80           C
ATOM   2032  CD2 LEU A 148      17.400 -10.313  36.152  1.00 32.15           C
ATOM   2033  H   LEU A 148      17.607 -10.584  40.085  1.00 37.88           H
ATOM   2034  HA  LEU A 148      17.594 -12.400  37.865  1.00 37.95           H
ATOM   2035  HB2 LEU A 148      19.760 -10.413  38.645  1.00 33.35           H
ATOM   2036  HB3 LEU A 148      19.724 -11.335  37.152  1.00 33.35           H
ATOM   2037  HG  LEU A 148      17.679  -9.268  38.000  1.00 38.82           H
ATOM   2038 HD11 LEU A 148      18.613  -7.920  36.170  1.00 39.36           H
ATOM   2039 HD12 LEU A 148      19.821  -8.242  37.440  1.00 39.36           H
ATOM   2040 HD13 LEU A 148      19.883  -9.148  35.893  1.00 39.36           H
ATOM   2041 HD21 LEU A 148      16.852  -9.494  35.684  1.00 38.58           H
ATOM   2042 HD22 LEU A 148      18.021 -10.825  35.413  1.00 38.58           H
ATOM   2043 HD23 LEU A 148      16.695 -11.012  36.597  1.00 38.58           H
ATOM   2044  N   THR A 149      19.932 -12.816  40.163  1.00 29.36           N
ATOM   2045  CA  THR A 149      20.989 -13.725  40.583  1.00 33.07           C
ATOM   2046  C   THR A 149      20.411 -15.005  41.156  1.00 34.81           C
ATOM   2047  O   THR A 149      21.093 -16.026  41.175  1.00 41.16           O
ATOM   2048  CB  THR A 149      21.906 -13.113  41.631  1.00 26.04           C
ATOM   2049  OG1 THR A 149      21.160 -12.577  42.689  1.00 31.76           O
ATOM   2050  CG2 THR A 149      22.738 -11.966  41.099  1.00 28.97           C
ATOM   2051  H   THR A 149      19.699 -12.013  40.733  1.00 35.23           H
ATOM   2052  HA  THR A 149      21.575 -13.943  39.702  1.00 39.69           H
ATOM   2053  HB  THR A 149      22.592 -13.889  41.976  1.00 31.24           H
ATOM   2054  HG1 THR A 149      20.625 -11.861  42.319  1.00 38.11           H
ATOM   2055 HG21 THR A 149      23.367 -11.590  41.913  1.00 34.77           H
ATOM   2056 HG22 THR A 149      23.358 -12.320  40.273  1.00 34.77           H
ATOM   2057 HG23 THR A 149      22.073 -11.167  40.762  1.00 34.77           H
ATOM   2058  N   ASN A 150      19.179 -14.942  41.661  1.00 37.60           N
ATOM   2059  CA  ASN A 150      18.480 -16.094  42.209  1.00 32.69           C
ATOM   2060  C   ASN A 150      18.250 -17.201  41.177  1.00 34.47           C
ATOM   2061  O   ASN A 150      18.068 -18.345  41.585  1.00 37.00           O
ATOM   2062  CB  ASN A 150      17.140 -15.654  42.823  1.00 37.50           C
ATOM   2063  CG  ASN A 150      16.386 -16.820  43.461  1.00 40.59           C
ATOM   2064  OD1 ASN A 150      16.893 -17.537  44.323  1.00 39.97           O
ATOM   2065  ND2 ASN A 150      15.133 -16.979  43.049  1.00 36.71           N
ATOM   2066  H   ASN A 150      18.739 -14.028  41.720  1.00 45.12           H
ATOM   2067  HA  ASN A 150      19.119 -16.509  42.988  1.00 39.23           H
ATOM   2068  HB2 ASN A 150      17.347 -14.923  43.601  1.00 45.00           H
ATOM   2069  HB3 ASN A 150      16.518 -15.188  42.062  1.00 45.00           H
ATOM   2070 HD21 ASN A 150      14.582 -17.738  43.410  1.00 44.05           H
ATOM   2071 HD22 ASN A 150      14.763 -16.356  42.348  1.00 44.05           H
ATOM   2072  N   ILE A 151      18.240 -16.899  39.872  1.00 31.32           N
ATOM   2073  CA  ILE A 151      18.137 -17.955  38.856  1.00 41.76           C
ATOM   2074  C   ILE A 151      19.489 -18.506  38.386  1.00 43.88           C
ATOM   2075  O   ILE A 151      19.563 -19.220  37.383  1.00 38.50           O
ATOM   2076  CB  ILE A 151      17.281 -17.515  37.659  1.00 35.29           C
ATOM   2077  CG1 ILE A 151      17.927 -16.341  36.912  1.00 40.35           C
ATOM   2078  CG2 ILE A 151      15.891 -17.035  38.086  1.00 38.23           C
ATOM   2079  CD1 ILE A 151      17.672 -16.358  35.405  1.00 30.16           C
ATOM   2080  H   ILE A 151      18.316 -15.929  39.580  1.00 37.58           H
ATOM   2081  HA  ILE A 151      17.609 -18.783  39.316  1.00 50.11           H
ATOM   2082  HB  ILE A 151      17.169 -18.369  36.981  1.00 42.34           H
ATOM   2083 HG12 ILE A 151      17.544 -15.401  37.307  1.00 48.42           H
ATOM   2084 HG13 ILE A 151      18.999 -16.366  37.063  1.00 48.42           H
ATOM   2085 HG21 ILE A 151      15.322 -16.719  37.205  1.00 45.88           H
ATOM   2086 HG22 ILE A 151      15.376 -17.851  38.593  1.00 45.88           H
ATOM   2087 HG23 ILE A 151      15.994 -16.181  38.765  1.00 45.88           H
ATOM   2088 HD11 ILE A 151      18.181 -15.492  34.970  1.00 36.19           H
ATOM   2089 HD12 ILE A 151      18.081 -17.280  34.984  1.00 36.19           H
ATOM   2090 HD13 ILE A 151      16.597 -16.289  35.214  1.00 36.19           H
ATOM   2091  N   GLY A 152      20.571 -18.139  39.077  1.00 42.35           N
ATOM   2092  CA  GLY A 152      21.934 -18.516  38.709  1.00 43.45           C
ATOM   2093  C   GLY A 152      22.607 -17.684  37.613  1.00 39.00           C
ATOM   2094  O   GLY A 152      23.672 -18.091  37.138  1.00 37.41           O
ATOM   2095  H   GLY A 152      20.433 -17.645  39.953  1.00 50.82           H
ATOM   2096  HA2 GLY A 152      22.543 -18.449  39.592  1.00 52.14           H
ATOM   2097  HA3 GLY A 152      21.932 -19.551  38.385  1.00 52.14           H
ATOM   2098  N   LEU A 153      22.022 -16.540  37.250  1.00 39.35           N
ATOM   2099  CA  LEU A 153      22.649 -15.573  36.362  1.00 35.79           C
ATOM   2100  C   LEU A 153      23.367 -14.448  37.098  1.00 38.74           C
ATOM   2101  O   LEU A 153      22.740 -13.656  37.795  1.00 34.06           O
ATOM   2102  CB  LEU A 153      21.573 -14.967  35.478  1.00 38.64           C
ATOM   2103  CG  LEU A 153      21.988 -14.058  34.314  1.00 33.43           C
ATOM   2104  CD1 LEU A 153      22.788 -14.818  33.264  1.00 37.05           C
ATOM   2105  CD2 LEU A 153      20.677 -13.612  33.662  1.00 34.88           C
ATOM   2106  H   LEU A 153      21.083 -16.371  37.581  1.00 47.23           H
ATOM   2107  HA  LEU A 153      23.329 -16.125  35.734  1.00 42.94           H
ATOM   2108  HB2 LEU A 153      20.983 -15.778  35.066  1.00 46.37           H
ATOM   2109  HB3 LEU A 153      20.938 -14.363  36.110  1.00 46.37           H
ATOM   2110  HG  LEU A 153      22.549 -13.174  34.637  1.00 40.11           H
ATOM   2111 HD11 LEU A 153      23.012 -14.143  32.433  1.00 44.46           H
ATOM   2112 HD12 LEU A 153      23.709 -15.152  33.735  1.00 44.46           H
ATOM   2113 HD13 LEU A 153      22.206 -15.675  32.906  1.00 44.46           H
ATOM   2114 HD21 LEU A 153      20.893 -12.976  32.801  1.00 41.86           H
ATOM   2115 HD22 LEU A 153      20.111 -14.494  33.335  1.00 41.86           H
ATOM   2116 HD23 LEU A 153      20.093 -13.055  34.402  1.00 41.86           H
ATOM   2117  N   PRO A 154      24.655 -14.260  36.833  1.00 37.30           N
ATOM   2118  CA  PRO A 154      25.419 -13.223  37.515  1.00 32.61           C
ATOM   2119  C   PRO A 154      25.201 -11.892  36.838  1.00 33.29           C
ATOM   2120  O   PRO A 154      24.868 -11.867  35.654  1.00 30.78           O
ATOM   2121  CB  PRO A 154      26.873 -13.700  37.317  1.00 31.03           C
ATOM   2122  CG  PRO A 154      26.714 -15.174  36.944  1.00 41.49           C
ATOM   2123  CD  PRO A 154      25.537 -15.076  36.012  1.00 31.90           C
ATOM   2124  HA  PRO A 154      25.228 -13.165  38.590  1.00 39.13           H
ATOM   2125  HB2 PRO A 154      27.328 -13.182  36.465  1.00 37.24           H
ATOM   2126  HB3 PRO A 154      27.502 -13.599  38.197  1.00 37.24           H
ATOM   2127  HG2 PRO A 154      27.596 -15.576  36.447  1.00 49.78           H
ATOM   2128  HG3 PRO A 154      26.456 -15.754  37.828  1.00 49.78           H
ATOM   2129  HD2 PRO A 154      25.801 -14.573  35.079  1.00 38.28           H
ATOM   2130  HD3 PRO A 154      25.209 -16.094  35.806  1.00 38.28           H
ATOM   2131  N   ILE A 155      25.395 -10.803  37.588  1.00 30.55           N
ATOM   2132  CA  ILE A 155      25.078  -9.465  37.106  1.00 24.27           C
ATOM   2133  C   ILE A 155      26.223  -8.490  37.265  1.00 21.77           C
ATOM   2134  O   ILE A 155      27.069  -8.620  38.149  1.00 25.86           O
ATOM   2135  CB  ILE A 155      23.845  -8.862  37.817  1.00 25.52           C
ATOM   2136  CG1 ILE A 155      24.110  -8.675  39.324  1.00 29.37           C
ATOM   2137  CG2 ILE A 155      22.618  -9.761  37.662  1.00 33.56           C
ATOM   2138  CD1 ILE A 155      23.009  -7.929  40.066  1.00 32.26           C
ATOM   2139  H   ILE A 155      25.688 -10.906  38.552  1.00 36.66           H
ATOM   2140  HA  ILE A 155      24.869  -9.552  36.045  1.00 29.13           H
ATOM   2141  HB  ILE A 155      23.615  -7.880  37.386  1.00 30.62           H
ATOM   2142 HG12 ILE A 155      24.221  -9.645  39.798  1.00 35.25           H
ATOM   2143 HG13 ILE A 155      25.016  -8.100  39.474  1.00 35.25           H
ATOM   2144 HG21 ILE A 155      21.757  -9.324  38.168  1.00 40.28           H
ATOM   2145 HG22 ILE A 155      22.389  -9.863  36.604  1.00 40.28           H
ATOM   2146 HG23 ILE A 155      22.829 -10.737  38.106  1.00 40.28           H
ATOM   2147 HD11 ILE A 155      23.302  -7.851  41.119  1.00 38.72           H
ATOM   2148 HD12 ILE A 155      22.895  -6.931  39.627  1.00 38.72           H
ATOM   2149 HD13 ILE A 155      22.070  -8.483  40.007  1.00 38.72           H
ATOM   2150  N   GLY A 156      26.199  -7.468  36.414  1.00 25.26           N
ATOM   2151  CA  GLY A 156      27.096  -6.347  36.526  1.00 25.39           C
ATOM   2152  C   GLY A 156      26.325  -5.046  36.518  1.00 23.05           C
ATOM   2153  O   GLY A 156      25.217  -4.985  35.985  1.00 26.78           O
ATOM   2154  H   GLY A 156      25.487  -7.422  35.691  1.00 30.32           H
ATOM   2155  HA2 GLY A 156      27.635  -6.431  37.458  1.00 30.46           H
ATOM   2156  HA3 GLY A 156      27.789  -6.360  35.693  1.00 30.46           H
ATOM   2157  N   SER A 157      26.914  -3.998  37.093  1.00 21.84           N
ATOM   2158  CA  SER A 157      26.271  -2.690  37.072  1.00 22.70           C
ATOM   2159  C   SER A 157      27.325  -1.609  37.159  1.00 24.22           C
ATOM   2160  O   SER A 157      28.474  -1.877  37.486  1.00 25.40           O
ATOM   2161  CB  SER A 157      25.273  -2.588  38.235  1.00 24.98           C
ATOM   2162  OG  SER A 157      24.377  -1.489  38.112  1.00 28.20           O
ATOM   2163  H   SER A 157      27.838  -4.094  37.514  1.00 26.21           H
ATOM   2164  HA  SER A 157      25.720  -2.586  36.137  1.00 27.24           H
ATOM   2165  HB2 SER A 157      24.697  -3.507  38.288  1.00 29.97           H
ATOM   2166  HB3 SER A 157      25.825  -2.498  39.165  1.00 29.97           H
ATOM   2167  HG  SER A 157      23.472  -1.827  38.103  1.00 33.84           H
ATOM   2168  N   GLU A 158      26.932  -0.381  36.850  1.00 24.95           N
ATOM   2169  CA  GLU A 158      27.829   0.742  37.027  1.00 24.67           C
ATOM   2170  C   GLU A 158      27.929   1.129  38.504  1.00 28.26           C
ATOM   2171  O   GLU A 158      26.931   1.100  39.215  1.00 29.91           O
ATOM   2172  CB  GLU A 158      27.338   1.920  36.183  1.00 23.75           C
ATOM   2173  CG  GLU A 158      28.311   3.098  36.309  1.00 29.13           C
ATOM   2174  CD  GLU A 158      28.296   4.115  35.173  1.00 35.55           C
ATOM   2175  OE1 GLU A 158      27.364   4.074  34.337  1.00 42.44           O
ATOM   2176  OE2 GLU A 158      29.247   4.928  35.148  1.00 35.73           O1-
ATOM   2177  H   GLU A 158      25.973  -0.217  36.577  1.00 29.94           H
ATOM   2178  HA  GLU A 158      28.810   0.445  36.654  1.00 29.60           H
ATOM   2179  HB2 GLU A 158      27.262   1.621  35.141  1.00 28.50           H
ATOM   2180  HB3 GLU A 158      26.360   2.227  36.544  1.00 28.50           H
ATOM   2181  HG2 GLU A 158      28.118   3.631  37.228  1.00 34.96           H
ATOM   2182  HG3 GLU A 158      29.322   2.736  36.426  1.00 34.96           H
ATOM   2183  N   MET A 159      29.116   1.519  38.967  1.00 27.07           N
ATOM   2184  CA  MET A 159      29.309   1.957  40.341  1.00 29.88           C
ATOM   2185  C   MET A 159      29.263   3.472  40.344  1.00 25.40           C
ATOM   2186  O   MET A 159      30.167   4.135  39.845  1.00 26.33           O
ATOM   2187  CB  MET A 159      30.636   1.429  40.876  1.00 26.68           C
ATOM   2188  CG  MET A 159      30.742  -0.095  40.777  1.00 22.68           C
ATOM   2189  SD  MET A 159      29.751  -0.975  42.016  1.00 27.41           S
ATOM   2190  CE  MET A 159      28.518  -1.730  40.898  1.00 32.20           C
ATOM   2191  H   MET A 159      29.918   1.539  38.348  1.00 32.48           H
ATOM   2192  HA  MET A 159      28.522   1.558  40.984  1.00 35.85           H
ATOM   2193  HB2 MET A 159      31.454   1.870  40.318  1.00 32.01           H
ATOM   2194  HB3 MET A 159      30.738   1.715  41.918  1.00 32.01           H
ATOM   2195  HG2 MET A 159      30.444  -0.411  39.778  1.00 27.22           H
ATOM   2196  HG3 MET A 159      31.787  -0.368  40.893  1.00 27.22           H
ATOM   2197  HE1 MET A 159      27.816  -2.308  41.496  1.00 38.64           H
ATOM   2198  HE2 MET A 159      27.969  -0.958  40.355  1.00 38.64           H
ATOM   2199  HE3 MET A 159      29.006  -2.392  40.179  1.00 38.64           H
ATOM   2200  N   LEU A 160      28.168   4.014  40.858  1.00 23.44           N
ATOM   2201  CA  LEU A 160      27.802   5.390  40.581  1.00 25.24           C
ATOM   2202  C   LEU A 160      28.429   6.361  41.541  1.00 24.35           C
ATOM   2203  O   LEU A 160      28.699   7.499  41.175  1.00 22.16           O
ATOM   2204  CB  LEU A 160      26.285   5.551  40.725  1.00 29.04           C
ATOM   2205  CG  LEU A 160      25.366   5.254  39.534  1.00 39.72           C
ATOM   2206  CD1 LEU A 160      26.050   4.674  38.312  1.00 34.61           C
ATOM   2207  CD2 LEU A 160      24.167   4.407  39.989  1.00 36.17           C
ATOM   2208  H   LEU A 160      27.532   3.453  41.411  1.00 28.13           H
ATOM   2209  HA  LEU A 160      28.154   5.661  39.586  1.00 30.29           H
ATOM   2210  HB2 LEU A 160      25.982   4.942  41.572  1.00 34.85           H
ATOM   2211  HB3 LEU A 160      26.073   6.577  41.005  1.00 34.85           H
ATOM   2212  HG  LEU A 160      24.986   6.218  39.209  1.00 47.66           H
ATOM   2213 HD11 LEU A 160      25.288   4.477  37.560  1.00 41.54           H
ATOM   2214 HD12 LEU A 160      26.740   5.433  37.935  1.00 41.54           H
ATOM   2215 HD13 LEU A 160      26.572   3.755  38.582  1.00 41.54           H
ATOM   2216 HD21 LEU A 160      23.547   4.177  39.121  1.00 43.40           H
ATOM   2217 HD22 LEU A 160      24.496   3.475  40.459  1.00 43.40           H
ATOM   2218 HD23 LEU A 160      23.582   4.991  40.704  1.00 43.40           H
ATOM   2219  N   ASP A 161      28.562   5.929  42.783  1.00 21.44           N
ATOM   2220  CA  ASP A 161      28.936   6.774  43.884  1.00 22.34           C
ATOM   2221  C   ASP A 161      29.356   5.843  45.005  1.00 27.45           C
ATOM   2222  O   ASP A 161      29.334   4.618  44.868  1.00 22.04           O
ATOM   2223  CB  ASP A 161      27.751   7.664  44.298  1.00 24.10           C
ATOM   2224  CG  ASP A 161      26.528   6.863  44.806  1.00 28.21           C
ATOM   2225  OD1 ASP A 161      26.531   6.543  46.007  1.00 29.80           O
ATOM   2226  OD2 ASP A 161      25.584   6.598  44.027  1.00 44.40           O1-
ATOM   2227  H   ASP A 161      28.372   4.957  42.992  1.00 25.73           H
ATOM   2228  HA  ASP A 161      29.782   7.405  43.595  1.00 26.81           H
ATOM   2229  HB2 ASP A 161      28.126   8.324  45.074  1.00 28.92           H
ATOM   2230  HB3 ASP A 161      27.486   8.271  43.438  1.00 28.92           H
ATOM   2231  N   THR A 162      29.742   6.414  46.130  1.00 23.88           N
ATOM   2232  CA  THR A 162      30.257   5.584  47.187  1.00 30.64           C
ATOM   2233  C   THR A 162      29.235   5.043  48.175  1.00 29.19           C
ATOM   2234  O   THR A 162      29.579   4.300  49.061  1.00 25.88           O
ATOM   2235  CB  THR A 162      31.338   6.317  47.999  1.00 30.60           C
ATOM   2236  OG1 THR A 162      30.670   7.396  48.679  1.00 33.52           O
ATOM   2237  CG2 THR A 162      32.378   6.915  47.063  1.00 30.11           C
ATOM   2238  H   THR A 162      29.659   7.404  46.265  1.00 28.66           H
ATOM   2239  HA  THR A 162      30.725   4.655  46.740  1.00 36.76           H
ATOM   2240  HB  THR A 162      31.767   5.612  48.753  1.00 36.72           H
ATOM   2241  HG1 THR A 162      31.355   7.930  49.143  1.00 40.22           H
ATOM   2242 HG21 THR A 162      33.131   7.459  47.644  1.00 36.14           H
ATOM   2243 HG22 THR A 162      32.873   6.139  46.465  1.00 36.14           H
ATOM   2244 HG23 THR A 162      31.898   7.630  46.364  1.00 36.14           H
ATOM   2245  N   ILE A 163      27.972   5.380  47.968  1.00 25.76           N
ATOM   2246  CA  ILE A 163      26.905   5.009  48.860  1.00 27.02           C
ATOM   2247  C   ILE A 163      26.066   3.872  48.292  1.00 25.41           C
ATOM   2248  O   ILE A 163      25.960   2.838  48.948  1.00 21.45           O
ATOM   2249  CB  ILE A 163      26.174   6.286  49.292  1.00 28.11           C
ATOM   2250  CG1 ILE A 163      27.140   7.140  50.148  1.00 27.41           C
ATOM   2251  CG2 ILE A 163      24.968   5.927  50.149  1.00 32.85           C
ATOM   2252  CD1 ILE A 163      26.586   8.512  50.574  1.00 29.56           C
ATOM   2253  H   ILE A 163      27.746   5.972  47.176  1.00 30.91           H
ATOM   2254  HA  ILE A 163      27.352   4.592  49.760  1.00 32.42           H
ATOM   2255  HB  ILE A 163      25.834   6.861  48.426  1.00 33.73           H
ATOM   2256 HG12 ILE A 163      27.399   6.584  51.047  1.00 32.89           H
ATOM   2257 HG13 ILE A 163      28.060   7.315  49.600  1.00 32.89           H
ATOM   2258 HG21 ILE A 163      24.452   6.837  50.456  1.00 39.42           H
ATOM   2259 HG22 ILE A 163      24.287   5.317  49.559  1.00 39.42           H
ATOM   2260 HG23 ILE A 163      25.309   5.378  51.029  1.00 39.42           H
ATOM   2261 HD11 ILE A 163      27.340   9.034  51.171  1.00 35.48           H
ATOM   2262 HD12 ILE A 163      26.356   9.102  49.683  1.00 35.48           H
ATOM   2263 HD13 ILE A 163      25.687   8.388  51.182  1.00 35.48           H
ATOM   2264  N   SER A 164      25.508   4.014  47.088  1.00 24.42           N
ATOM   2265  CA  SER A 164      24.645   2.982  46.516  1.00 29.26           C
ATOM   2266  C   SER A 164      25.214   1.563  46.419  1.00 25.25           C
ATOM   2267  O   SER A 164      24.480   0.610  46.673  1.00 31.73           O
ATOM   2268  CB  SER A 164      24.026   3.432  45.176  1.00 34.39           C
ATOM   2269  OG  SER A 164      24.904   3.686  44.101  1.00 39.39           O
ATOM   2270  H   SER A 164      25.666   4.868  46.567  1.00 29.31           H
ATOM   2271  HA  SER A 164      23.834   2.884  47.230  1.00 35.11           H
ATOM   2272  HB2 SER A 164      23.330   2.669  44.846  1.00 41.27           H
ATOM   2273  HB3 SER A 164      23.471   4.342  45.337  1.00 41.27           H
ATOM   2274  HG  SER A 164      24.857   4.608  43.824  1.00 47.27           H
ATOM   2275  N   PRO A 165      26.492   1.369  46.091  1.00 27.32           N
ATOM   2276  CA  PRO A 165      27.088   0.026  46.077  1.00 24.49           C
ATOM   2277  C   PRO A 165      27.042  -0.729  47.399  1.00 25.87           C
ATOM   2278  O   PRO A 165      26.954  -1.945  47.473  1.00 24.17           O
ATOM   2279  CB  PRO A 165      28.586   0.286  45.773  1.00 26.84           C
ATOM   2280  CG  PRO A 165      28.587   1.586  44.966  1.00 23.79           C
ATOM   2281  CD  PRO A 165      27.413   2.394  45.556  1.00 29.17           C
ATOM   2282  HA  PRO A 165      26.592  -0.639  45.326  1.00 29.38           H
ATOM   2283  HB2 PRO A 165      29.186   0.448  46.703  1.00 32.20           H
ATOM   2284  HB3 PRO A 165      29.053  -0.527  45.199  1.00 32.20           H
ATOM   2285  HG2 PRO A 165      29.554   2.106  45.077  1.00 28.55           H
ATOM   2286  HG3 PRO A 165      28.430   1.348  43.894  1.00 28.55           H
ATOM   2287  HD2 PRO A 165      27.784   3.081  46.346  1.00 35.01           H
ATOM   2288  HD3 PRO A 165      26.965   2.979  44.736  1.00 35.01           H
ATOM   2289  N   GLN A 166      27.072   0.072  48.524  1.00 25.86           N
ATOM   2290  CA  GLN A 166      26.925  -0.589  49.827  1.00 29.17           C
ATOM   2291  C   GLN A 166      25.582  -1.300  49.989  1.00 27.82           C
ATOM   2292  O   GLN A 166      25.482  -2.208  50.790  1.00 28.02           O
ATOM   2293  CB  GLN A 166      27.144   0.504  50.870  1.00 26.19           C
ATOM   2294  CG  GLN A 166      27.416  -0.013  52.272  1.00 30.91           C
ATOM   2295  CD  GLN A 166      28.699  -0.826  52.393  1.00 26.86           C
ATOM   2296  OE1 GLN A 166      28.913  -1.832  51.701  1.00 27.69           O
ATOM   2297  NE2 GLN A 166      29.484  -0.459  53.449  1.00 27.72           N
ATOM   2298  H   GLN A 166      27.210   1.092  48.458  1.00 31.03           H
ATOM   2299  HA  GLN A 166      27.709  -1.407  49.923  1.00 35.00           H
ATOM   2300  HB2 GLN A 166      28.012   1.133  50.540  1.00 31.42           H
ATOM   2301  HB3 GLN A 166      26.248   1.159  50.920  1.00 31.42           H
ATOM   2302  HG2 GLN A 166      27.461   0.884  52.941  1.00 37.10           H
ATOM   2303  HG3 GLN A 166      26.573  -0.652  52.613  1.00 37.10           H
ATOM   2304 HE21 GLN A 166      29.303   0.395  54.010  1.00 33.27           H
ATOM   2305 HE22 GLN A 166      30.365  -0.967  53.679  1.00 33.27           H
ATOM   2306  N   TYR A 167      24.566  -0.889  49.209  1.00 28.32           N
ATOM   2307  CA  TYR A 167      23.283  -1.566  49.273  1.00 27.33           C
ATOM   2308  C   TYR A 167      23.160  -2.843  48.476  1.00 28.06           C
ATOM   2309  O   TYR A 167      22.154  -3.541  48.616  1.00 27.60           O
ATOM   2310  CB  TYR A 167      22.172  -0.664  48.776  1.00 26.10           C
ATOM   2311  CG  TYR A 167      21.886   0.464  49.697  1.00 26.28           C
ATOM   2312  CD1 TYR A 167      22.722   1.589  49.669  1.00 25.63           C
ATOM   2313  CD2 TYR A 167      20.776   0.387  50.550  1.00 32.56           C
ATOM   2314  CE1 TYR A 167      22.475   2.642  50.545  1.00 32.10           C
ATOM   2315  CE2 TYR A 167      20.502   1.461  51.396  1.00 21.91           C
ATOM   2316  CZ  TYR A 167      21.365   2.580  51.397  1.00 22.23           C
ATOM   2317  OH  TYR A 167      21.153   3.615  52.230  1.00 24.07           O
ATOM   2318  H   TYR A 167      24.672  -0.103  48.564  1.00 33.98           H
ATOM   2319  HA  TYR A 167      23.124  -1.820  50.317  1.00 32.80           H
ATOM   2320  HB2 TYR A 167      22.430  -0.273  47.799  1.00 31.32           H
ATOM   2321  HB3 TYR A 167      21.262  -1.247  48.661  1.00 31.32           H
ATOM   2322  HD1 TYR A 167      23.554   1.635  48.987  1.00 30.75           H
ATOM   2323  HD2 TYR A 167      20.136  -0.484  50.552  1.00 39.08           H
ATOM   2324  HE1 TYR A 167      23.121   3.500  50.578  1.00 38.52           H
ATOM   2325  HE2 TYR A 167      19.646   1.415  52.045  1.00 26.29           H
ATOM   2326  HH  TYR A 167      20.378   3.443  52.774  1.00 28.88           H
ATOM   2327  N   LEU A 168      24.104  -3.088  47.573  1.00 25.04           N
ATOM   2328  CA  LEU A 168      23.902  -4.033  46.492  1.00 29.43           C
ATOM   2329  C   LEU A 168      25.082  -4.939  46.256  1.00 29.89           C
ATOM   2330  O   LEU A 168      24.989  -5.845  45.438  1.00 31.28           O
ATOM   2331  CB  LEU A 168      23.675  -3.291  45.171  1.00 27.57           C
ATOM   2332  CG  LEU A 168      22.563  -2.242  45.170  1.00 27.85           C
ATOM   2333  CD1 LEU A 168      22.759  -1.339  43.960  1.00 24.28           C
ATOM   2334  CD2 LEU A 168      21.226  -2.989  45.088  1.00 27.16           C
ATOM   2335  H   LEU A 168      24.961  -2.550  47.592  1.00 30.05           H
ATOM   2336  HA  LEU A 168      23.056  -4.670  46.733  1.00 35.31           H
ATOM   2337  HB2 LEU A 168      24.604  -2.811  44.876  1.00 33.08           H
ATOM   2338  HB3 LEU A 168      23.444  -4.019  44.399  1.00 33.08           H
ATOM   2339  HG  LEU A 168      22.594  -1.604  46.053  1.00 33.42           H
ATOM   2340 HD11 LEU A 168      21.973  -0.581  43.962  1.00 29.14           H
ATOM   2341 HD12 LEU A 168      23.738  -0.855  44.039  1.00 29.14           H
ATOM   2342 HD13 LEU A 168      22.710  -1.938  43.045  1.00 29.14           H
ATOM   2343 HD21 LEU A 168      20.405  -2.273  45.076  1.00 32.60           H
ATOM   2344 HD22 LEU A 168      21.196  -3.596  44.176  1.00 32.60           H
ATOM   2345 HD23 LEU A 168      21.140  -3.643  45.955  1.00 32.60           H
ATOM   2346  N   ALA A 169      26.211  -4.661  46.890  1.00 29.75           N
ATOM   2347  CA  ALA A 169      27.486  -5.238  46.487  1.00 24.94           C
ATOM   2348  C   ALA A 169      27.642  -6.734  46.737  1.00 28.74           C
ATOM   2349  O   ALA A 169      28.487  -7.380  46.150  1.00 27.39           O
ATOM   2350  CB  ALA A 169      28.625  -4.606  47.296  1.00 27.65           C
ATOM   2351  H   ALA A 169      26.197  -3.987  47.635  1.00 35.70           H
ATOM   2352  HA  ALA A 169      27.645  -5.083  45.386  1.00 29.93           H
ATOM   2353  HB1 ALA A 169      29.598  -5.066  47.041  1.00 33.19           H
ATOM   2354  HB2 ALA A 169      28.665  -3.525  47.078  1.00 33.19           H
ATOM   2355  HB3 ALA A 169      28.454  -4.734  48.391  1.00 33.19           H
ATOM   2356  N   ASP A 170      26.806  -7.251  47.638  1.00 29.81           N
ATOM   2357  CA  ASP A 170      26.782  -8.669  47.897  1.00 29.51           C
ATOM   2358  C   ASP A 170      26.359  -9.461  46.673  1.00 28.33           C
ATOM   2359  O   ASP A 170      26.710 -10.627  46.537  1.00 32.66           O
ATOM   2360  CB  ASP A 170      25.904  -9.051  49.086  1.00 27.10           C
ATOM   2361  CG  ASP A 170      24.468  -8.508  49.068  1.00 40.72           C
ATOM   2362  OD1 ASP A 170      24.215  -7.452  48.452  1.00 36.73           O
ATOM   2363  OD2 ASP A 170      23.606  -9.170  49.677  1.00 29.93           O1-
ATOM   2364  H   ASP A 170      26.078  -6.677  48.056  1.00 35.78           H
ATOM   2365  HA  ASP A 170      27.807  -8.943  48.125  1.00 35.41           H
ATOM   2366  HB2 ASP A 170      25.918 -10.128  49.226  1.00 32.52           H
ATOM   2367  HB3 ASP A 170      26.381  -8.657  49.969  1.00 32.52           H
ATOM   2368  N   LEU A 171      25.601  -8.819  45.791  1.00 33.31           N
ATOM   2369  CA  LEU A 171      25.007  -9.462  44.642  1.00 26.59           C
ATOM   2370  C   LEU A 171      25.731  -9.305  43.336  1.00 29.10           C
ATOM   2371  O   LEU A 171      25.333  -9.935  42.369  1.00 29.40           O
ATOM   2372  CB  LEU A 171      23.585  -8.928  44.494  1.00 22.64           C
ATOM   2373  CG  LEU A 171      22.742  -9.362  45.693  1.00 35.64           C
ATOM   2374  CD1 LEU A 171      21.393  -8.652  45.655  1.00 30.54           C
ATOM   2375  CD2 LEU A 171      22.561 -10.893  45.701  1.00 31.24           C
ATOM   2376  H   LEU A 171      25.324  -7.865  46.003  1.00 39.98           H
ATOM   2377  HA  LEU A 171      25.018 -10.532  44.820  1.00 31.90           H
ATOM   2378  HB2 LEU A 171      23.613  -7.841  44.454  1.00 27.16           H
ATOM   2379  HB3 LEU A 171      23.134  -9.284  43.570  1.00 27.16           H
ATOM   2380  HG  LEU A 171      23.241  -9.044  46.607  1.00 42.77           H
ATOM   2381 HD11 LEU A 171      20.823  -8.988  46.521  1.00 36.65           H
ATOM   2382 HD12 LEU A 171      21.549  -7.572  45.722  1.00 36.65           H
ATOM   2383 HD13 LEU A 171      20.865  -8.903  44.730  1.00 36.65           H
ATOM   2384 HD21 LEU A 171      21.944 -11.172  46.548  1.00 37.49           H
ATOM   2385 HD22 LEU A 171      22.088 -11.228  44.775  1.00 37.49           H
ATOM   2386 HD23 LEU A 171      23.525 -11.384  45.808  1.00 37.49           H
ATOM   2387  N   VAL A 172      26.764  -8.484  43.290  1.00 27.03           N
ATOM   2388  CA  VAL A 172      27.381  -8.057  42.054  1.00 23.36           C
ATOM   2389  C   VAL A 172      28.642  -8.845  41.752  1.00 26.07           C
ATOM   2390  O   VAL A 172      29.470  -9.070  42.627  1.00 28.53           O
ATOM   2391  CB  VAL A 172      27.683  -6.567  42.220  1.00 25.92           C
ATOM   2392  CG1 VAL A 172      28.452  -6.034  41.025  1.00 22.36           C
ATOM   2393  CG2 VAL A 172      26.381  -5.755  42.390  1.00 23.74           C
ATOM   2394  H   VAL A 172      27.072  -8.056  44.149  1.00 32.44           H
ATOM   2395  HA  VAL A 172      26.694  -8.186  41.215  1.00 28.03           H
ATOM   2396  HB  VAL A 172      28.332  -6.421  43.087  1.00 31.11           H
ATOM   2397 HG11 VAL A 172      28.655  -4.972  41.194  1.00 26.84           H
ATOM   2398 HG12 VAL A 172      29.404  -6.567  40.963  1.00 26.84           H
ATOM   2399 HG13 VAL A 172      27.858  -6.184  40.117  1.00 26.84           H
ATOM   2400 HG21 VAL A 172      26.606  -4.690  42.494  1.00 28.49           H
ATOM   2401 HG22 VAL A 172      25.713  -5.908  41.539  1.00 28.49           H
ATOM   2402 HG23 VAL A 172      25.877  -6.089  43.288  1.00 28.49           H
ATOM   2403  N   SER A 173      28.810  -9.197  40.481  1.00 25.28           N
ATOM   2404  CA  SER A 173      29.989  -9.905  40.006  1.00 29.12           C
ATOM   2405  C   SER A 173      30.932  -9.037  39.181  1.00 26.16           C
ATOM   2406  O   SER A 173      32.103  -9.376  39.033  1.00 28.10           O
ATOM   2407  CB  SER A 173      29.552 -11.119  39.179  1.00 28.97           C
ATOM   2408  OG  SER A 173      28.802 -12.033  39.945  1.00 35.04           O
ATOM   2409  H   SER A 173      28.081  -8.982  39.812  1.00 30.34           H
ATOM   2410  HA  SER A 173      30.564 -10.241  40.862  1.00 34.95           H
ATOM   2411  HB2 SER A 173      28.950 -10.788  38.335  1.00 34.76           H
ATOM   2412  HB3 SER A 173      30.426 -11.626  38.787  1.00 34.76           H
ATOM   2413  HG  SER A 173      29.338 -12.340  40.684  1.00 42.05           H
ATOM   2414  N   PHE A 174      30.412  -7.955  38.610  1.00 22.58           N
ATOM   2415  CA  PHE A 174      31.173  -7.034  37.794  1.00 26.54           C
ATOM   2416  C   PHE A 174      30.690  -5.626  38.038  1.00 25.59           C
ATOM   2417  O   PHE A 174      29.499  -5.361  37.943  1.00 23.77           O
ATOM   2418  CB  PHE A 174      31.026  -7.381  36.306  1.00 27.92           C
ATOM   2419  CG  PHE A 174      31.514  -6.295  35.355  1.00 34.76           C
ATOM   2420  CD1 PHE A 174      32.893  -6.073  35.203  1.00 31.19           C
ATOM   2421  CD2 PHE A 174      30.597  -5.486  34.651  1.00 30.04           C
ATOM   2422  CE1 PHE A 174      33.350  -5.061  34.349  1.00 22.19           C
ATOM   2423  CE2 PHE A 174      31.060  -4.461  33.816  1.00 33.59           C
ATOM   2424  CZ  PHE A 174      32.438  -4.266  33.643  1.00 31.58           C
ATOM   2425  H   PHE A 174      29.441  -7.740  38.789  1.00 27.09           H
ATOM   2426  HA  PHE A 174      32.228  -7.104  38.064  1.00 31.85           H
ATOM   2427  HB2 PHE A 174      31.579  -8.297  36.117  1.00 33.51           H
ATOM   2428  HB3 PHE A 174      29.977  -7.584  36.097  1.00 33.51           H
ATOM   2429  HD1 PHE A 174      33.598  -6.677  35.754  1.00 37.43           H
ATOM   2430  HD2 PHE A 174      29.536  -5.644  34.753  1.00 36.04           H
ATOM   2431  HE1 PHE A 174      34.404  -4.887  34.248  1.00 26.63           H
ATOM   2432  HE2 PHE A 174      30.355  -3.821  33.313  1.00 40.31           H
ATOM   2433  HZ  PHE A 174      32.796  -3.503  32.977  1.00 37.89           H
ATOM   2434  N   GLY A 175      31.620  -4.711  38.276  1.00 27.84           N
ATOM   2435  CA  GLY A 175      31.278  -3.303  38.290  1.00 28.70           C
ATOM   2436  C   GLY A 175      32.012  -2.475  37.259  1.00 29.54           C
ATOM   2437  O   GLY A 175      33.168  -2.696  36.935  1.00 24.20           O
ATOM   2438  H   GLY A 175      32.566  -5.003  38.487  1.00 33.40           H
ATOM   2439  HA2 GLY A 175      30.226  -3.198  38.077  1.00 34.45           H
ATOM   2440  HA3 GLY A 175      31.469  -2.888  39.265  1.00 34.45           H
ATOM   2441  N   ALA A 176      31.315  -1.474  36.747  1.00 23.25           N
ATOM   2442  CA  ALA A 176      31.839  -0.665  35.687  1.00 21.27           C
ATOM   2443  C   ALA A 176      31.903   0.772  36.144  1.00 27.63           C
ATOM   2444  O   ALA A 176      31.083   1.234  36.925  1.00 23.65           O
ATOM   2445  CB  ALA A 176      30.958  -0.837  34.460  1.00 25.93           C
ATOM   2446  H   ALA A 176      30.401  -1.244  37.111  1.00 27.90           H
ATOM   2447  HA  ALA A 176      32.831  -1.003  35.391  1.00 25.52           H
ATOM   2448  HB1 ALA A 176      31.372  -0.238  33.645  1.00 31.11           H
ATOM   2449  HB2 ALA A 176      30.960  -1.888  34.169  1.00 31.11           H
ATOM   2450  HB3 ALA A 176      29.937  -0.517  34.689  1.00 31.11           H
ATOM   2451  N   ILE A 177      32.903   1.456  35.626  1.00 21.82           N
ATOM   2452  CA  ILE A 177      33.070   2.883  35.742  1.00 19.00           C
ATOM   2453  C   ILE A 177      32.998   3.437  34.337  1.00 22.09           C
ATOM   2454  O   ILE A 177      33.853   3.154  33.494  1.00 25.84           O
ATOM   2455  CB  ILE A 177      34.407   3.201  36.404  1.00 22.28           C
ATOM   2456  CG1 ILE A 177      34.493   2.641  37.834  1.00 25.72           C
ATOM   2457  CG2 ILE A 177      34.643   4.713  36.450  1.00 21.02           C
ATOM   2458  CD1 ILE A 177      33.451   3.150  38.846  1.00 23.89           C
ATOM   2459  H   ILE A 177      33.596   0.940  35.107  1.00 26.18           H
ATOM   2460  HA  ILE A 177      32.279   3.320  36.353  1.00 22.80           H
ATOM   2461  HB  ILE A 177      35.205   2.754  35.813  1.00 26.74           H
ATOM   2462 HG12 ILE A 177      34.402   1.564  37.777  1.00 30.87           H
ATOM   2463 HG13 ILE A 177      35.473   2.873  38.236  1.00 30.87           H
ATOM   2464 HG21 ILE A 177      35.601   4.913  36.935  1.00 25.23           H
ATOM   2465 HG22 ILE A 177      34.669   5.106  35.433  1.00 25.23           H
ATOM   2466 HG23 ILE A 177      33.840   5.196  37.011  1.00 25.23           H
ATOM   2467 HD11 ILE A 177      33.633   2.660  39.807  1.00 28.66           H
ATOM   2468 HD12 ILE A 177      33.538   4.230  38.978  1.00 28.66           H
ATOM   2469 HD13 ILE A 177      32.444   2.905  38.502  1.00 28.66           H
ATOM   2470  N   GLY A 178      31.952   4.229  34.097  1.00 25.31           N
ATOM   2471  CA  GLY A 178      31.668   4.799  32.796  1.00 23.03           C
ATOM   2472  C   GLY A 178      32.735   5.786  32.355  1.00 22.57           C
ATOM   2473  O   GLY A 178      33.522   6.285  33.158  1.00 24.83           O
ATOM   2474  H   GLY A 178      31.281   4.411  34.834  1.00 30.37           H
ATOM   2475  HA2 GLY A 178      31.624   3.997  32.064  1.00 27.64           H
ATOM   2476  HA3 GLY A 178      30.711   5.315  32.843  1.00 27.64           H
ATOM   2477  N   ALA A 179      32.736   6.078  31.054  1.00 22.74           N
ATOM   2478  CA  ALA A 179      33.684   6.999  30.458  1.00 19.38           C
ATOM   2479  C   ALA A 179      33.731   8.346  31.150  1.00 26.66           C
ATOM   2480  O   ALA A 179      34.795   8.946  31.249  1.00 22.28           O
ATOM   2481  CB  ALA A 179      33.299   7.214  28.999  1.00 25.79           C
ATOM   2482  H   ALA A 179      32.075   5.618  30.438  1.00 27.29           H
ATOM   2483  HA  ALA A 179      34.677   6.557  30.520  1.00 23.26           H
ATOM   2484  HB1 ALA A 179      33.998   7.928  28.549  1.00 30.94           H
ATOM   2485  HB2 ALA A 179      33.353   6.257  28.473  1.00 30.94           H
ATOM   2486  HB3 ALA A 179      32.279   7.615  28.939  1.00 30.94           H
ATOM   2487  N   ARG A 180      32.582   8.815  31.618  1.00 19.39           N
ATOM   2488  CA  ARG A 180      32.492  10.106  32.251  1.00 25.25           C
ATOM   2489  C   ARG A 180      32.994  10.131  33.685  1.00 19.41           C
ATOM   2490  O   ARG A 180      33.091  11.228  34.229  1.00 22.41           O
ATOM   2491  CB  ARG A 180      31.045  10.598  32.211  1.00 25.84           C
ATOM   2492  CG  ARG A 180      30.479  10.808  30.793  1.00 33.39           C
ATOM   2493  CD  ARG A 180      29.085  11.470  30.688  1.00 33.57           C
ATOM   2494  NE  ARG A 180      28.711  12.240  31.888  1.00 32.58           N
ATOM   2495  CZ  ARG A 180      27.477  12.602  32.256  1.00 44.45           C
ATOM   2496  NH1 ARG A 180      26.433  12.415  31.447  1.00 37.47           N
ATOM   2497  NH2 ARG A 180      27.286  13.177  33.440  1.00 34.39           N1+
ATOM   2498  H   ARG A 180      31.747   8.254  31.523  1.00 23.27           H
ATOM   2499  HA  ARG A 180      33.147  10.780  31.692  1.00 30.30           H
ATOM   2500  HB2 ARG A 180      30.418   9.893  32.747  1.00 31.00           H
ATOM   2501  HB3 ARG A 180      31.008  11.540  32.736  1.00 31.00           H
ATOM   2502  HG2 ARG A 180      31.189  11.390  30.219  1.00 40.07           H
ATOM   2503  HG3 ARG A 180      30.420   9.841  30.314  1.00 40.07           H
ATOM   2504  HD2 ARG A 180      29.096  12.147  29.834  1.00 40.29           H
ATOM   2505  HD3 ARG A 180      28.335  10.710  30.475  1.00 40.29           H
ATOM   2506  HE  ARG A 180      29.473  12.485  32.511  1.00 39.10           H
ATOM   2507 HH11 ARG A 180      26.579  12.021  30.527  1.00 44.96           H
ATOM   2508 HH12 ARG A 180      25.506  12.700  31.743  1.00 44.96           H
ATOM   2509 HH21 ARG A 180      28.067  13.304  34.069  1.00 41.27           H
ATOM   2510 HH22 ARG A 180      26.363  13.488  33.706  1.00 41.27           H
ATOM   2511  N   THR A 181      33.288   8.979  34.294  1.00 17.06           N
ATOM   2512  CA  THR A 181      33.904   8.973  35.623  1.00 19.00           C
ATOM   2513  C   THR A 181      35.239   8.256  35.740  1.00 20.91           C
ATOM   2514  O   THR A 181      35.792   8.208  36.833  1.00 22.81           O
ATOM   2515  CB  THR A 181      32.941   8.436  36.681  1.00 25.92           C
ATOM   2516  OG1 THR A 181      32.333   7.266  36.227  1.00 20.00           O
ATOM   2517  CG2 THR A 181      31.817   9.419  37.020  1.00 28.80           C
ATOM   2518  H   THR A 181      33.057   8.098  33.848  1.00 20.47           H
ATOM   2519  HA  THR A 181      34.125  10.001  35.862  1.00 22.80           H
ATOM   2520  HB  THR A 181      33.507   8.234  37.595  1.00 31.11           H
ATOM   2521  HG1 THR A 181      32.776   6.981  35.503  1.00 24.00           H
ATOM   2522 HG21 THR A 181      31.166   8.989  37.789  1.00 34.56           H
ATOM   2523 HG22 THR A 181      32.242  10.354  37.388  1.00 34.56           H
ATOM   2524 HG23 THR A 181      31.219   9.605  36.127  1.00 34.56           H
ATOM   2525  N   THR A 182      35.793   7.732  34.656  1.00 25.12           N
ATOM   2526  CA  THR A 182      37.086   7.058  34.701  1.00 21.59           C
ATOM   2527  C   THR A 182      38.212   7.922  35.262  1.00 21.26           C
ATOM   2528  O   THR A 182      39.135   7.416  35.895  1.00 18.71           O
ATOM   2529  CB  THR A 182      37.389   6.550  33.296  1.00 19.76           C
ATOM   2530  OG1 THR A 182      36.592   5.418  33.042  1.00 24.94           O
ATOM   2531  CG2 THR A 182      38.832   6.080  33.165  1.00 23.85           C
ATOM   2532  H   THR A 182      35.320   7.826  33.768  1.00 30.14           H
ATOM   2533  HA  THR A 182      36.996   6.203  35.367  1.00 25.91           H
ATOM   2534  HB  THR A 182      37.205   7.349  32.568  1.00 23.71           H
ATOM   2535  HG1 THR A 182      36.836   5.095  32.167  1.00 29.92           H
ATOM   2536 HG21 THR A 182      39.007   5.724  32.148  1.00 28.62           H
ATOM   2537 HG22 THR A 182      39.518   6.904  33.375  1.00 28.62           H
ATOM   2538 HG23 THR A 182      38.995   5.263  33.874  1.00 28.62           H
ATOM   2539  N   GLU A 183      38.141   9.217  34.994  1.00 22.69           N
ATOM   2540  CA  GLU A 183      39.091  10.179  35.501  1.00 20.64           C
ATOM   2541  C   GLU A 183      38.867  10.608  36.942  1.00 18.49           C
ATOM   2542  O   GLU A 183      39.726  11.279  37.512  1.00 20.65           O
ATOM   2543  CB  GLU A 183      39.058  11.451  34.641  1.00 15.81           C
ATOM   2544  CG  GLU A 183      39.701  11.315  33.261  1.00 22.68           C
ATOM   2545  CD  GLU A 183      39.869  12.688  32.602  1.00 27.87           C
ATOM   2546  OE1 GLU A 183      38.913  13.166  31.958  1.00 30.94           O
ATOM   2547  OE2 GLU A 183      40.988  13.227  32.692  1.00 26.74           O1-
ATOM   2548  H   GLU A 183      37.384   9.547  34.412  1.00 27.23           H
ATOM   2549  HA  GLU A 183      40.061   9.689  35.467  1.00 24.77           H
ATOM   2550  HB2 GLU A 183      38.021  11.754  34.520  1.00 18.98           H
ATOM   2551  HB3 GLU A 183      39.559  12.246  35.183  1.00 18.98           H
ATOM   2552  HG2 GLU A 183      40.678  10.863  33.404  1.00 27.22           H
ATOM   2553  HG3 GLU A 183      39.051  10.688  32.657  1.00 27.22           H
ATOM   2554  N   SER A 184      37.702  10.299  37.499  1.00 22.26           N
ATOM   2555  CA  SER A 184      37.329  10.744  38.829  1.00 26.26           C
ATOM   2556  C   SER A 184      38.059   9.953  39.902  1.00 23.19           C
ATOM   2557  O   SER A 184      37.925   8.735  39.990  1.00 21.52           O
ATOM   2558  CB  SER A 184      35.819  10.637  38.996  1.00 20.73           C
ATOM   2559  OG  SER A 184      35.436  10.977  40.313  1.00 22.76           O
ATOM   2560  H   SER A 184      37.051   9.737  36.964  1.00 26.72           H
ATOM   2561  HA  SER A 184      37.609  11.796  38.907  1.00 31.51           H
ATOM   2562  HB2 SER A 184      35.327  11.305  38.297  1.00 24.87           H
ATOM   2563  HB3 SER A 184      35.501   9.623  38.768  1.00 24.87           H
ATOM   2564  HG  SER A 184      34.485  10.848  40.371  1.00 27.31           H
ATOM   2565  N   GLN A 185      38.793  10.700  40.727  1.00 22.50           N
ATOM   2566  CA  GLN A 185      39.595  10.179  41.820  1.00 23.53           C
ATOM   2567  C   GLN A 185      38.720   9.366  42.757  1.00 20.49           C
ATOM   2568  O   GLN A 185      39.063   8.248  43.107  1.00 27.33           O
ATOM   2569  CB  GLN A 185      40.269  11.358  42.559  1.00 22.68           C
ATOM   2570  CG  GLN A 185      41.228  10.909  43.675  1.00 23.65           C
ATOM   2571  CD  GLN A 185      42.344  10.013  43.142  1.00 29.17           C
ATOM   2572  OE1 GLN A 185      42.757  10.159  41.996  1.00 30.12           O
ATOM   2573  NE2 GLN A 185      42.847   9.097  43.962  1.00 25.27           N
ATOM   2574  H   GLN A 185      38.736  11.706  40.632  1.00 27.00           H
ATOM   2575  HA  GLN A 185      40.372   9.528  41.421  1.00 28.23           H
ATOM   2576  HB2 GLN A 185      40.822  11.971  41.852  1.00 27.22           H
ATOM   2577  HB3 GLN A 185      39.506  11.993  43.007  1.00 27.22           H
ATOM   2578  HG2 GLN A 185      41.681  11.806  44.102  1.00 28.38           H
ATOM   2579  HG3 GLN A 185      40.676  10.412  44.464  1.00 28.38           H
ATOM   2580 HE21 GLN A 185      42.487   9.019  44.905  1.00 30.33           H
ATOM   2581 HE22 GLN A 185      43.578   8.487  43.641  1.00 30.33           H
ATOM   2582  N   LEU A 186      37.561   9.903  43.100  1.00 22.29           N
ATOM   2583  CA  LEU A 186      36.649   9.235  44.002  1.00 21.46           C
ATOM   2584  C   LEU A 186      36.194   7.868  43.492  1.00 24.84           C
ATOM   2585  O   LEU A 186      36.130   6.916  44.264  1.00 22.02           O
ATOM   2586  CB  LEU A 186      35.526  10.234  44.188  1.00 27.38           C
ATOM   2587  CG  LEU A 186      34.220   9.757  44.782  1.00 32.80           C
ATOM   2588  CD1 LEU A 186      34.434   9.645  46.279  1.00 45.29           C
ATOM   2589  CD2 LEU A 186      33.200  10.861  44.534  1.00 37.81           C
ATOM   2590  H   LEU A 186      37.295  10.805  42.710  1.00 26.75           H
ATOM   2591  HA  LEU A 186      37.162   9.085  44.952  1.00 25.75           H
ATOM   2592  HB2 LEU A 186      35.898  11.058  44.801  1.00 32.86           H
ATOM   2593  HB3 LEU A 186      35.266  10.616  43.216  1.00 32.86           H
ATOM   2594  HG  LEU A 186      33.861   8.818  44.345  1.00 39.36           H
ATOM   2595 HD11 LEU A 186      33.497   9.341  46.732  1.00 54.35           H
ATOM   2596 HD12 LEU A 186      35.224   8.915  46.457  1.00 54.35           H
ATOM   2597 HD13 LEU A 186      34.730  10.624  46.678  1.00 54.35           H
ATOM   2598 HD21 LEU A 186      32.246  10.548  44.965  1.00 45.37           H
ATOM   2599 HD22 LEU A 186      33.550  11.789  45.009  1.00 45.37           H
ATOM   2600 HD23 LEU A 186      33.102  11.007  43.455  1.00 45.37           H
ATOM   2601  N   HIS A 187      35.899   7.770  42.198  1.00 19.97           N
ATOM   2602  CA  HIS A 187      35.532   6.509  41.576  1.00 18.84           C
ATOM   2603  C   HIS A 187      36.719   5.539  41.468  1.00 22.15           C
ATOM   2604  O   HIS A 187      36.526   4.332  41.591  1.00 19.70           O
ATOM   2605  CB  HIS A 187      34.845   6.805  40.243  1.00 19.47           C
ATOM   2606  CG  HIS A 187      33.527   7.544  40.390  1.00 23.66           C
ATOM   2607  ND1 HIS A 187      33.441   8.931  40.497  1.00 22.77           N
ATOM   2608  CD2 HIS A 187      32.261   7.021  40.468  1.00 22.65           C
ATOM   2609  CE1 HIS A 187      32.142   9.222  40.593  1.00 29.41           C
ATOM   2610  NE2 HIS A 187      31.411   8.099  40.585  1.00 22.80           N
ATOM   2611  H   HIS A 187      35.994   8.592  41.617  1.00 23.97           H
ATOM   2612  HA  HIS A 187      34.797   6.016  42.213  1.00 22.60           H
ATOM   2613  HB2 HIS A 187      34.696   5.875  39.706  1.00 23.37           H
ATOM   2614  HB3 HIS A 187      35.514   7.437  39.658  1.00 23.37           H
ATOM   2615  HD2 HIS A 187      31.966   5.979  40.456  1.00 27.18           H
ATOM   2616  HE1 HIS A 187      31.745  10.226  40.633  1.00 35.29           H
ATOM   2617  HE2 HIS A 187      30.399   8.063  40.634  1.00 27.37           H
ATOM   2618  N   ARG A 188      37.952   6.029  41.273  1.00 19.67           N
ATOM   2619  CA  ARG A 188      39.125   5.150  41.333  1.00 20.87           C
ATOM   2620  C   ARG A 188      39.352   4.572  42.726  1.00 21.42           C
ATOM   2621  O   ARG A 188      39.768   3.424  42.872  1.00 22.51           O
ATOM   2622  CB  ARG A 188      40.399   5.882  40.886  1.00 18.74           C
ATOM   2623  CG  ARG A 188      40.319   6.311  39.413  1.00 17.35           C
ATOM   2624  CD  ARG A 188      41.396   7.334  39.017  1.00 20.57           C
ATOM   2625  NE  ARG A 188      41.378   7.591  37.567  1.00 24.93           N
ATOM   2626  CZ  ARG A 188      42.313   8.270  36.892  1.00 28.80           C
ATOM   2627  NH1 ARG A 188      43.343   8.825  37.528  1.00 25.67           N
ATOM   2628  NH2 ARG A 188      42.219   8.404  35.575  1.00 22.50           N1+
ATOM   2629  H   ARG A 188      38.086   7.019  41.099  1.00 23.60           H
ATOM   2630  HA  ARG A 188      38.937   4.312  40.661  1.00 25.05           H
ATOM   2631  HB2 ARG A 188      40.570   6.746  41.526  1.00 22.49           H
ATOM   2632  HB3 ARG A 188      41.245   5.203  41.006  1.00 22.49           H
ATOM   2633  HG2 ARG A 188      40.393   5.424  38.789  1.00 20.82           H
ATOM   2634  HG3 ARG A 188      39.348   6.767  39.242  1.00 20.82           H
ATOM   2635  HD2 ARG A 188      41.230   8.273  39.547  1.00 24.68           H
ATOM   2636  HD3 ARG A 188      42.378   6.950  39.298  1.00 24.68           H
ATOM   2637  HE  ARG A 188      40.593   7.219  37.039  1.00 29.92           H
ATOM   2638 HH11 ARG A 188      43.407   8.726  38.537  1.00 30.81           H
ATOM   2639 HH12 ARG A 188      44.048   9.336  37.015  1.00 30.81           H
ATOM   2640 HH21 ARG A 188      41.447   7.983  35.081  1.00 27.00           H
ATOM   2641 HH22 ARG A 188      42.926   8.927  35.076  1.00 27.00           H
ATOM   2642  N   GLU A 189      39.107   5.395  43.739  1.00 21.33           N
ATOM   2643  CA  GLU A 189      39.277   5.031  45.134  1.00 24.88           C
ATOM   2644  C   GLU A 189      38.222   4.014  45.542  1.00 21.43           C
ATOM   2645  O   GLU A 189      38.508   3.009  46.167  1.00 22.20           O
ATOM   2646  CB  GLU A 189      39.161   6.263  46.030  1.00 18.28           C
ATOM   2647  CG  GLU A 189      40.345   7.229  45.977  1.00 26.26           C
ATOM   2648  CD  GLU A 189      40.166   8.507  46.813  1.00 39.01           C
ATOM   2649  OE1 GLU A 189      39.006   8.877  47.129  1.00 46.44           O
ATOM   2650  OE2 GLU A 189      41.225   9.116  47.082  1.00 36.18           O1-
ATOM   2651  H   GLU A 189      38.768   6.324  43.533  1.00 25.60           H
ATOM   2652  HA  GLU A 189      40.265   4.594  45.276  1.00 29.86           H
ATOM   2653  HB2 GLU A 189      38.263   6.806  45.751  1.00 21.94           H
ATOM   2654  HB3 GLU A 189      39.067   5.916  47.054  1.00 21.94           H
ATOM   2655  HG2 GLU A 189      41.255   6.721  46.270  1.00 31.52           H
ATOM   2656  HG3 GLU A 189      40.513   7.531  44.951  1.00 31.52           H
ATOM   2657  N   LEU A 190      36.974   4.257  45.187  1.00 19.39           N
ATOM   2658  CA  LEU A 190      35.924   3.299  45.389  1.00 15.49           C
ATOM   2659  C   LEU A 190      36.257   1.945  44.811  1.00 20.26           C
ATOM   2660  O   LEU A 190      36.137   0.953  45.519  1.00 27.38           O
ATOM   2661  CB  LEU A 190      34.707   3.845  44.686  1.00 22.03           C
ATOM   2662  CG  LEU A 190      33.566   2.834  44.683  1.00 21.36           C
ATOM   2663  CD1 LEU A 190      33.059   2.613  46.110  1.00 23.81           C
ATOM   2664  CD2 LEU A 190      32.513   3.479  43.804  1.00 27.83           C
ATOM   2665  H   LEU A 190      36.747   5.125  44.726  1.00 23.26           H
ATOM   2666  HA  LEU A 190      35.743   3.189  46.459  1.00 18.59           H
ATOM   2667  HB2 LEU A 190      34.382   4.756  45.180  1.00 26.44           H
ATOM   2668  HB3 LEU A 190      34.965   4.090  43.659  1.00 26.44           H
ATOM   2669  HG  LEU A 190      33.845   1.871  44.243  1.00 25.64           H
ATOM   2670 HD11 LEU A 190      32.235   1.904  46.086  1.00 28.57           H
ATOM   2671 HD12 LEU A 190      33.872   2.207  46.711  1.00 28.57           H
ATOM   2672 HD13 LEU A 190      32.732   3.567  46.533  1.00 28.57           H
ATOM   2673 HD21 LEU A 190      31.655   2.810  43.754  1.00 33.39           H
ATOM   2674 HD22 LEU A 190      32.233   4.443  44.246  1.00 33.39           H
ATOM   2675 HD23 LEU A 190      32.938   3.636  42.806  1.00 33.39           H
ATOM   2676  N   ALA A 191      36.624   1.926  43.528  1.00 21.23           N
ATOM   2677  CA  ALA A 191      37.001   0.710  42.846  1.00 24.53           C
ATOM   2678  C   ALA A 191      38.060  -0.080  43.601  1.00 24.17           C
ATOM   2679  O   ALA A 191      38.004  -1.310  43.614  1.00 22.44           O
ATOM   2680  CB  ALA A 191      37.534   1.089  41.469  1.00 27.28           C
ATOM   2681  H   ALA A 191      36.596   2.788  42.993  1.00 25.47           H
ATOM   2682  HA  ALA A 191      36.114   0.088  42.739  1.00 29.44           H
ATOM   2683  HB1 ALA A 191      37.847   0.184  40.945  1.00 32.74           H
ATOM   2684  HB2 ALA A 191      36.754   1.600  40.897  1.00 32.74           H
ATOM   2685  HB3 ALA A 191      38.395   1.754  41.580  1.00 32.74           H
ATOM   2686  N   SER A 192      39.009   0.624  44.226  1.00 20.41           N
ATOM   2687  CA  SER A 192      40.065  -0.026  44.985  1.00 26.98           C
ATOM   2688  C   SER A 192      39.569  -0.822  46.170  1.00 31.95           C
ATOM   2689  O   SER A 192      40.358  -1.561  46.755  1.00 27.32           O
ATOM   2690  CB  SER A 192      41.112   0.971  45.469  1.00 19.99           C
ATOM   2691  OG  SER A 192      40.671   1.752  46.541  1.00 23.31           O
ATOM   2692  H   SER A 192      38.983   1.636  44.186  1.00 24.49           H
ATOM   2693  HA  SER A 192      40.543  -0.724  44.309  1.00 32.37           H
ATOM   2694  HB2 SER A 192      41.985   0.427  45.803  1.00 23.98           H
ATOM   2695  HB3 SER A 192      41.389   1.627  44.656  1.00 23.98           H
ATOM   2696  HG  SER A 192      39.875   2.232  46.262  1.00 27.97           H
ATOM   2697  N   GLY A 193      38.306  -0.637  46.555  1.00 24.20           N
ATOM   2698  CA  GLY A 193      37.763  -1.377  47.677  1.00 25.52           C
ATOM   2699  C   GLY A 193      36.526  -2.229  47.432  1.00 23.32           C
ATOM   2700  O   GLY A 193      35.815  -2.600  48.362  1.00 22.56           O
ATOM   2701  H   GLY A 193      37.730   0.033  46.071  1.00 29.04           H
ATOM   2702  HA2 GLY A 193      38.527  -2.083  48.063  1.00 30.62           H
ATOM   2703  HA3 GLY A 193      37.483  -0.686  48.499  1.00 30.62           H
ATOM   2704  N   LEU A 194      36.284  -2.528  46.113  1.00 21.21           N
ATOM   2705  CA  LEU A 194      35.070  -3.259  45.746  1.00 20.78           C
ATOM   2706  C   LEU A 194      35.470  -4.732  45.712  1.00 24.50           C
ATOM   2707  O   LEU A 194      36.578  -5.150  45.417  1.00 28.44           O
ATOM   2708  CB  LEU A 194      34.573  -2.816  44.365  1.00 19.53           C
ATOM   2709  CG  LEU A 194      33.999  -1.382  44.396  1.00 23.31           C
ATOM   2710  CD1 LEU A 194      33.421  -0.925  43.043  1.00 15.82           C
ATOM   2711  CD2 LEU A 194      32.881  -1.282  45.436  1.00 25.17           C
ATOM   2712  H   LEU A 194      36.960  -2.288  45.385  1.00 25.45           H
ATOM   2713  HA  LEU A 194      34.261  -3.095  46.541  1.00 24.94           H
ATOM   2714  HB2 LEU A 194      35.416  -2.853  43.652  1.00 23.43           H
ATOM   2715  HB3 LEU A 194      33.800  -3.533  44.035  1.00 23.43           H
ATOM   2716  HG  LEU A 194      34.839  -0.704  44.646  1.00 27.97           H
ATOM   2717 HD11 LEU A 194      32.997   0.091  43.153  1.00 18.98           H
ATOM   2718 HD12 LEU A 194      34.188  -0.892  42.268  1.00 18.98           H
ATOM   2719 HD13 LEU A 194      32.596  -1.573  42.717  1.00 18.98           H
ATOM   2720 HD21 LEU A 194      32.440  -0.277  45.435  1.00 30.21           H
ATOM   2721 HD22 LEU A 194      32.085  -2.020  45.213  1.00 30.21           H
ATOM   2722 HD23 LEU A 194      33.278  -1.506  46.443  1.00 30.21           H
ATOM   2723  N   SER A 195      34.433  -5.595  45.975  1.00 24.21           N
ATOM   2724  CA  SER A 195      34.746  -7.012  46.183  1.00 33.24           C
ATOM   2725  C   SER A 195      34.692  -7.792  44.870  1.00 25.11           C
ATOM   2726  O   SER A 195      34.439  -8.978  44.874  1.00 26.91           O
ATOM   2727  CB  SER A 195      33.687  -7.656  47.103  1.00 26.09           C
ATOM   2728  OG  SER A 195      33.751  -7.143  48.428  1.00 26.26           O
ATOM   2729  H   SER A 195      33.465  -5.266  46.175  1.00 29.05           H
ATOM   2730  HA  SER A 195      35.797  -7.129  46.603  1.00 39.88           H
ATOM   2731  HB2 SER A 195      32.680  -7.495  46.666  1.00 31.31           H
ATOM   2732  HB3 SER A 195      33.880  -8.746  47.164  1.00 31.31           H
ATOM   2733  HG  SER A 195      32.829  -6.701  48.624  1.00 31.51           H
ATOM   2734  N   PHE A 196      34.933  -7.101  43.745  1.00 23.53           N
ATOM   2735  CA  PHE A 196      34.780  -7.712  42.439  1.00 25.15           C
ATOM   2736  C   PHE A 196      35.587  -7.005  41.377  1.00 24.41           C
ATOM   2737  O   PHE A 196      36.076  -5.904  41.616  1.00 26.65           O
ATOM   2738  CB  PHE A 196      33.298  -7.773  42.042  1.00 30.96           C
ATOM   2739  CG  PHE A 196      32.492  -6.562  42.427  1.00 28.60           C
ATOM   2740  CD1 PHE A 196      32.516  -5.423  41.612  1.00 20.31           C
ATOM   2741  CD2 PHE A 196      31.738  -6.577  43.612  1.00 25.18           C
ATOM   2742  CE1 PHE A 196      31.806  -4.285  42.004  1.00 21.75           C
ATOM   2743  CE2 PHE A 196      30.973  -5.459  43.962  1.00 20.99           C
ATOM   2744  CZ  PHE A 196      31.018  -4.311  43.165  1.00 22.03           C
ATOM   2745  H   PHE A 196      35.182  -6.113  43.781  1.00 28.24           H
ATOM   2746  HA  PHE A 196      35.155  -8.727  42.500  1.00 30.18           H
ATOM   2747  HB2 PHE A 196      33.208  -7.904  40.969  1.00 37.15           H
ATOM   2748  HB3 PHE A 196      32.850  -8.641  42.510  1.00 37.15           H
ATOM   2749  HD1 PHE A 196      33.098  -5.411  40.705  1.00 24.37           H
ATOM   2750  HD2 PHE A 196      31.757  -7.442  44.256  1.00 30.21           H
ATOM   2751  HE1 PHE A 196      31.865  -3.393  41.408  1.00 26.09           H
ATOM   2752  HE2 PHE A 196      30.364  -5.468  44.850  1.00 25.18           H
ATOM   2753  HZ  PHE A 196      30.447  -3.445  43.454  1.00 26.43           H
ATOM   2754  N   PRO A 197      35.718  -7.605  40.188  1.00 21.22           N
ATOM   2755  CA  PRO A 197      36.450  -6.929  39.137  1.00 23.90           C
ATOM   2756  C   PRO A 197      35.737  -5.698  38.629  1.00 27.71           C
ATOM   2757  O   PRO A 197      34.507  -5.670  38.564  1.00 24.89           O
ATOM   2758  CB  PRO A 197      36.511  -7.960  38.005  1.00 25.92           C
ATOM   2759  CG  PRO A 197      36.419  -9.287  38.740  1.00 27.61           C
ATOM   2760  CD  PRO A 197      35.404  -8.990  39.833  1.00 26.12           C
ATOM   2761  HA  PRO A 197      37.467  -6.701  39.458  1.00 28.68           H
ATOM   2762  HB2 PRO A 197      35.627  -7.869  37.365  1.00 31.10           H
ATOM   2763  HB3 PRO A 197      37.417  -7.915  37.404  1.00 31.10           H
ATOM   2764  HG2 PRO A 197      36.075 -10.071  38.062  1.00 33.14           H
ATOM   2765  HG3 PRO A 197      37.400  -9.520  39.151  1.00 33.14           H
ATOM   2766  HD2 PRO A 197      34.400  -9.091  39.429  1.00 31.34           H
ATOM   2767  HD3 PRO A 197      35.581  -9.705  40.640  1.00 31.34           H
ATOM   2768  N   VAL A 198      36.545  -4.717  38.232  1.00 25.07           N
ATOM   2769  CA  VAL A 198      36.067  -3.432  37.794  1.00 27.06           C
ATOM   2770  C   VAL A 198      36.620  -3.092  36.434  1.00 26.44           C
ATOM   2771  O   VAL A 198      37.831  -3.039  36.263  1.00 25.81           O
ATOM   2772  CB  VAL A 198      36.469  -2.322  38.753  1.00 22.18           C
ATOM   2773  CG1 VAL A 198      35.946  -0.972  38.242  1.00 28.17           C
ATOM   2774  CG2 VAL A 198      35.849  -2.555  40.116  1.00 19.78           C
ATOM   2775  H   VAL A 198      37.545  -4.840  38.274  1.00 30.08           H
ATOM   2776  HA  VAL A 198      34.996  -3.462  37.789  1.00 32.47           H
ATOM   2777  HB  VAL A 198      37.554  -2.289  38.864  1.00 26.62           H
ATOM   2778 HG11 VAL A 198      36.232  -0.180  38.938  1.00 33.80           H
ATOM   2779 HG12 VAL A 198      36.393  -0.758  37.271  1.00 33.80           H
ATOM   2780 HG13 VAL A 198      34.854  -1.011  38.143  1.00 33.80           H
ATOM   2781 HG21 VAL A 198      36.168  -1.745  40.778  1.00 23.74           H
ATOM   2782 HG22 VAL A 198      34.757  -2.575  40.013  1.00 23.74           H
ATOM   2783 HG23 VAL A 198      36.219  -3.510  40.488  1.00 23.74           H
ATOM   2784  N   GLY A 199      35.746  -2.724  35.504  1.00 23.28           N
ATOM   2785  CA  GLY A 199      36.174  -2.205  34.220  1.00 19.12           C
ATOM   2786  C   GLY A 199      36.025  -0.695  34.111  1.00 20.48           C
ATOM   2787  O   GLY A 199      34.947  -0.141  34.321  1.00 26.05           O
ATOM   2788  H   GLY A 199      34.758  -2.848  35.677  1.00 27.93           H
ATOM   2789  HA2 GLY A 199      37.213  -2.467  34.061  1.00 22.94           H
ATOM   2790  HA3 GLY A 199      35.594  -2.670  33.438  1.00 22.94           H
ATOM   2791  N   PHE A 200      37.112  -0.044  33.713  1.00 20.21           N
ATOM   2792  CA  PHE A 200      37.141   1.376  33.476  1.00 19.75           C
ATOM   2793  C   PHE A 200      37.086   1.629  31.991  1.00 23.79           C
ATOM   2794  O   PHE A 200      37.903   1.117  31.226  1.00 27.16           O
ATOM   2795  CB  PHE A 200      38.441   1.961  34.009  1.00 22.98           C
ATOM   2796  CG  PHE A 200      38.511   2.057  35.502  1.00 29.48           C
ATOM   2797  CD1 PHE A 200      37.948   3.181  36.111  1.00 22.31           C
ATOM   2798  CD2 PHE A 200      39.167   1.076  36.265  1.00 24.32           C
ATOM   2799  CE1 PHE A 200      37.972   3.301  37.499  1.00 23.51           C
ATOM   2800  CE2 PHE A 200      39.215   1.213  37.657  1.00 27.14           C
ATOM   2801  CZ  PHE A 200      38.615   2.323  38.273  1.00 26.28           C
ATOM   2802  H   PHE A 200      37.962  -0.561  33.522  1.00 24.26           H
ATOM   2803  HA  PHE A 200      36.291   1.853  33.973  1.00 23.70           H
ATOM   2804  HB2 PHE A 200      39.276   1.366  33.657  1.00 27.58           H
ATOM   2805  HB3 PHE A 200      38.550   2.964  33.604  1.00 27.58           H
ATOM   2806  HD1 PHE A 200      37.496   3.950  35.505  1.00 26.77           H
ATOM   2807  HD2 PHE A 200      39.634   0.228  35.788  1.00 29.19           H
ATOM   2808  HE1 PHE A 200      37.492   4.147  37.957  1.00 28.21           H
ATOM   2809  HE2 PHE A 200      39.703   0.462  38.253  1.00 32.57           H
ATOM   2810  HZ  PHE A 200      38.660   2.432  39.341  1.00 31.54           H
ATOM   2811  N   LYS A 201      36.136   2.456  31.584  1.00 22.32           N
ATOM   2812  CA  LYS A 201      35.952   2.722  30.176  1.00 19.15           C
ATOM   2813  C   LYS A 201      36.935   3.772  29.725  1.00 23.20           C
ATOM   2814  O   LYS A 201      37.333   4.615  30.525  1.00 25.24           O
ATOM   2815  CB  LYS A 201      34.504   3.152  29.971  1.00 23.32           C
ATOM   2816  CG  LYS A 201      33.701   1.950  29.462  1.00 31.67           C
ATOM   2817  CD  LYS A 201      32.201   2.020  29.702  1.00 26.94           C
ATOM   2818  CE  LYS A 201      31.578   0.798  29.021  1.00 25.72           C
ATOM   2819  NZ  LYS A 201      30.322   1.188  28.357  1.00 30.10           N1+
ATOM   2820  H   LYS A 201      35.583   2.975  32.259  1.00 26.78           H
ATOM   2821  HA  LYS A 201      36.151   1.816  29.600  1.00 22.98           H
ATOM   2822  HB2 LYS A 201      34.081   3.557  30.889  1.00 27.98           H
ATOM   2823  HB3 LYS A 201      34.479   3.921  29.203  1.00 27.98           H
ATOM   2824  HG2 LYS A 201      33.886   1.828  28.400  1.00 38.01           H
ATOM   2825  HG3 LYS A 201      34.040   1.070  29.994  1.00 38.01           H
ATOM   2826  HD2 LYS A 201      31.996   1.995  30.773  1.00 32.33           H
ATOM   2827  HD3 LYS A 201      31.809   2.937  29.264  1.00 32.33           H
ATOM   2828  HE2 LYS A 201      32.284   0.378  28.298  1.00 30.87           H
ATOM   2829  HE3 LYS A 201      31.395   0.029  29.775  1.00 30.87           H
ATOM   2830  HZ1 LYS A 201      29.553   0.658  28.738  1.00 36.12           H
ATOM   2831  HZ2 LYS A 201      30.162   2.180  28.482  1.00 36.12           H
ATOM   2832  HZ3 LYS A 201      30.397   0.992  27.363  1.00 36.12           H
ATOM   2833  N   ASN A 202      37.341   3.725  28.454  1.00 23.68           N
ATOM   2834  CA  ASN A 202      38.225   4.773  27.969  1.00 22.89           C
ATOM   2835  C   ASN A 202      37.464   6.093  27.933  1.00 17.29           C
ATOM   2836  O   ASN A 202      36.232   6.130  27.976  1.00 19.74           O
ATOM   2837  CB  ASN A 202      38.886   4.512  26.605  1.00 26.59           C
ATOM   2838  CG  ASN A 202      37.949   4.398  25.417  1.00 26.58           C
ATOM   2839  OD1 ASN A 202      37.741   3.309  24.911  1.00 23.65           O
ATOM   2840  ND2 ASN A 202      37.403   5.508  24.934  1.00 25.45           N
ATOM   2841  H   ASN A 202      36.982   3.022  27.826  1.00 28.42           H
ATOM   2842  HA  ASN A 202      39.045   4.841  28.683  1.00 27.47           H
ATOM   2843  HB2 ASN A 202      39.572   5.315  26.394  1.00 31.91           H
ATOM   2844  HB3 ASN A 202      39.476   3.608  26.674  1.00 31.91           H
ATOM   2845 HD21 ASN A 202      36.792   5.461  24.133  1.00 30.54           H
ATOM   2846 HD22 ASN A 202      37.576   6.406  25.362  1.00 30.54           H
ATOM   2847  N   GLY A 203      38.222   7.178  27.790  1.00 21.01           N
ATOM   2848  CA  GLY A 203      37.693   8.527  27.788  1.00 24.12           C
ATOM   2849  C   GLY A 203      36.727   8.804  26.647  1.00 29.84           C
ATOM   2850  O   GLY A 203      36.794   8.189  25.583  1.00 27.88           O
ATOM   2851  H   GLY A 203      39.229   7.083  27.750  1.00 25.21           H
ATOM   2852  HA2 GLY A 203      37.165   8.692  28.724  1.00 28.95           H
ATOM   2853  HA3 GLY A 203      38.523   9.222  27.710  1.00 28.95           H
ATOM   2854  N   THR A 204      35.831   9.764  26.870  1.00 27.43           N
ATOM   2855  CA  THR A 204      34.912  10.214  25.843  1.00 28.30           C
ATOM   2856  C   THR A 204      35.646  10.724  24.610  1.00 24.33           C
ATOM   2857  O   THR A 204      35.079  10.637  23.527  1.00 32.30           O
ATOM   2858  CB  THR A 204      33.923  11.259  26.360  1.00 28.93           C
ATOM   2859  OG1 THR A 204      34.507  12.236  27.174  1.00 32.70           O
ATOM   2860  CG2 THR A 204      32.888  10.645  27.301  1.00 34.20           C
ATOM   2861  H   THR A 204      35.781  10.196  27.784  1.00 32.91           H
ATOM   2862  HA  THR A 204      34.335   9.341  25.555  1.00 33.96           H
ATOM   2863  HB  THR A 204      33.430  11.703  25.487  1.00 34.71           H
ATOM   2864  HG1 THR A 204      34.053  12.165  28.029  1.00 39.24           H
ATOM   2865 HG21 THR A 204      32.187  11.424  27.625  1.00 41.04           H
ATOM   2866 HG22 THR A 204      32.344   9.840  26.804  1.00 41.04           H
ATOM   2867 HG23 THR A 204      33.407  10.265  28.187  1.00 41.04           H
ATOM   2868  N   ASP A 205      36.895  11.175  24.720  1.00 32.13           N
ATOM   2869  CA  ASP A 205      37.705  11.469  23.539  1.00 31.24           C
ATOM   2870  C   ASP A 205      38.317  10.284  22.766  1.00 35.62           C
ATOM   2871  O   ASP A 205      39.048  10.493  21.797  1.00 33.90           O
ATOM   2872  CB  ASP A 205      38.860  12.375  23.916  1.00 29.04           C
ATOM   2873  CG  ASP A 205      40.008  11.690  24.668  1.00 38.46           C
ATOM   2874  OD1 ASP A 205      39.831  10.579  25.224  1.00 32.25           O
ATOM   2875  OD2 ASP A 205      41.089  12.303  24.610  1.00 37.75           O1-
ATOM   2876  H   ASP A 205      37.254  11.426  25.639  1.00 38.56           H
ATOM   2877  HA  ASP A 205      37.044  11.966  22.836  1.00 37.49           H
ATOM   2878  HB2 ASP A 205      39.229  12.895  23.035  1.00 34.85           H
ATOM   2879  HB3 ASP A 205      38.478  13.156  24.559  1.00 34.85           H
ATOM   2880  N   GLY A 206      38.082   9.054  23.206  1.00 28.23           N
ATOM   2881  CA  GLY A 206      38.457   7.850  22.480  1.00 33.54           C
ATOM   2882  C   GLY A 206      39.844   7.290  22.784  1.00 36.76           C
ATOM   2883  O   GLY A 206      40.216   6.280  22.180  1.00 31.47           O
ATOM   2884  H   GLY A 206      37.543   8.955  24.055  1.00 33.88           H
ATOM   2885  HA2 GLY A 206      37.740   7.081  22.731  1.00 40.24           H
ATOM   2886  HA3 GLY A 206      38.403   8.062  21.417  1.00 40.24           H
ATOM   2887  N   THR A 207      40.558   7.906  23.728  1.00 26.93           N
ATOM   2888  CA  THR A 207      41.861   7.454  24.181  1.00 36.94           C
ATOM   2889  C   THR A 207      41.820   6.808  25.542  1.00 40.21           C
ATOM   2890  O   THR A 207      40.999   7.158  26.394  1.00 32.90           O
ATOM   2891  CB  THR A 207      42.841   8.627  24.267  1.00 40.48           C
ATOM   2892  OG1 THR A 207      42.400   9.622  25.162  1.00 36.56           O
ATOM   2893  CG2 THR A 207      43.002   9.282  22.892  1.00 43.78           C
ATOM   2894  H   THR A 207      40.202   8.780  24.089  1.00 32.31           H
ATOM   2895  HA  THR A 207      42.216   6.717  23.468  1.00 44.32           H
ATOM   2896  HB  THR A 207      43.806   8.255  24.621  1.00 48.58           H
ATOM   2897  HG1 THR A 207      41.552   9.962  24.841  1.00 43.87           H
ATOM   2898 HG21 THR A 207      43.703  10.118  22.953  1.00 52.54           H
ATOM   2899 HG22 THR A 207      43.363   8.546  22.170  1.00 52.54           H
ATOM   2900 HG23 THR A 207      42.037   9.675  22.560  1.00 52.54           H
ATOM   2901  N   LEU A 208      42.769   5.891  25.752  1.00 32.89           N
ATOM   2902  CA  LEU A 208      42.707   5.060  26.941  1.00 37.44           C
ATOM   2903  C   LEU A 208      43.666   5.358  28.044  1.00 33.07           C
ATOM   2904  O   LEU A 208      43.674   4.640  29.041  1.00 35.19           O
ATOM   2905  CB  LEU A 208      42.771   3.575  26.664  1.00 42.43           C
ATOM   2906  CG  LEU A 208      43.833   3.115  25.681  1.00 40.13           C
ATOM   2907  CD1 LEU A 208      44.273   1.735  26.190  1.00 47.11           C
ATOM   2908  CD2 LEU A 208      43.160   3.053  24.301  1.00 45.06           C
ATOM   2909  H   LEU A 208      43.504   5.714  25.072  1.00 39.47           H
ATOM   2910  HA  LEU A 208      41.735   5.229  27.377  1.00 44.92           H
ATOM   2911  HB2 LEU A 208      42.972   3.066  27.601  1.00 50.91           H
ATOM   2912  HB3 LEU A 208      41.796   3.220  26.371  1.00 50.91           H
ATOM   2913  HG  LEU A 208      44.690   3.796  25.637  1.00 48.16           H
ATOM   2914 HD11 LEU A 208      45.016   1.326  25.513  1.00 56.53           H
ATOM   2915 HD12 LEU A 208      44.711   1.842  27.189  1.00 56.53           H
ATOM   2916 HD13 LEU A 208      43.401   1.071  26.255  1.00 56.53           H
ATOM   2917 HD21 LEU A 208      43.886   2.709  23.569  1.00 54.08           H
ATOM   2918 HD22 LEU A 208      42.305   2.373  24.332  1.00 54.08           H
ATOM   2919 HD23 LEU A 208      42.803   4.045  24.024  1.00 54.08           H
ATOM   2920  N   ASN A 209      44.467   6.389  27.901  1.00 24.58           N
ATOM   2921  CA  ASN A 209      45.449   6.661  28.919  1.00 32.50           C
ATOM   2922  C   ASN A 209      44.736   6.862  30.266  1.00 26.51           C
ATOM   2923  O   ASN A 209      45.132   6.259  31.255  1.00 25.07           O
ATOM   2924  CB  ASN A 209      46.298   7.854  28.503  1.00 30.21           C
ATOM   2925  CG  ASN A 209      46.732   7.810  27.018  1.00 50.38           C
ATOM   2926  OD1 ASN A 209      45.936   7.785  26.072  1.00 38.39           O
ATOM   2927  ND2 ASN A 209      48.039   7.883  26.811  1.00 51.92           N
ATOM   2928  H   ASN A 209      44.415   6.981  27.082  1.00 29.49           H
ATOM   2929  HA  ASN A 209      46.112   5.797  29.011  1.00 39.00           H
ATOM   2930  HB2 ASN A 209      45.717   8.751  28.708  1.00 36.25           H
ATOM   2931  HB3 ASN A 209      47.169   7.865  29.149  1.00 36.25           H
ATOM   2932 HD21 ASN A 209      48.399   7.837  25.874  1.00 62.30           H
ATOM   2933 HD22 ASN A 209      48.654   7.935  27.605  1.00 62.30           H
ATOM   2934  N   VAL A 210      43.618   7.598  30.272  1.00 24.91           N
ATOM   2935  CA  VAL A 210      42.802   7.767  31.477  1.00 25.88           C
ATOM   2936  C   VAL A 210      42.346   6.438  32.074  1.00 20.89           C
ATOM   2937  O   VAL A 210      42.320   6.331  33.294  1.00 24.44           O
ATOM   2938  CB  VAL A 210      41.624   8.737  31.258  1.00 25.96           C
ATOM   2939  CG1 VAL A 210      42.168  10.102  30.826  1.00 23.15           C
ATOM   2940  CG2 VAL A 210      40.608   8.262  30.209  1.00 22.22           C
ATOM   2941  H   VAL A 210      43.327   8.038  29.408  1.00 29.89           H
ATOM   2942  HA  VAL A 210      43.438   8.240  32.221  1.00 31.06           H
ATOM   2943  HB  VAL A 210      41.090   8.874  32.201  1.00 31.16           H
ATOM   2944 HG11 VAL A 210      41.337  10.797  30.665  1.00 27.78           H
ATOM   2945 HG12 VAL A 210      42.819  10.484  31.615  1.00 27.78           H
ATOM   2946 HG13 VAL A 210      42.736  10.000  29.895  1.00 27.78           H
ATOM   2947 HG21 VAL A 210      39.819   9.013  30.096  1.00 26.66           H
ATOM   2948 HG22 VAL A 210      41.100   8.109  29.244  1.00 26.66           H
ATOM   2949 HG23 VAL A 210      40.160   7.333  30.556  1.00 26.66           H
ATOM   2950  N   ALA A 211      41.998   5.427  31.268  1.00 19.87           N
ATOM   2951  CA  ALA A 211      41.580   4.140  31.823  1.00 23.08           C
ATOM   2952  C   ALA A 211      42.732   3.310  32.394  1.00 25.37           C
ATOM   2953  O   ALA A 211      42.547   2.618  33.390  1.00 23.06           O
ATOM   2954  CB  ALA A 211      40.828   3.326  30.759  1.00 17.84           C
ATOM   2955  H   ALA A 211      42.049   5.531  30.260  1.00 23.84           H
ATOM   2956  HA  ALA A 211      40.890   4.347  32.642  1.00 27.70           H
ATOM   2957  HB1 ALA A 211      40.501   2.374  31.185  1.00 21.41           H
ATOM   2958  HB2 ALA A 211      39.951   3.876  30.419  1.00 21.41           H
ATOM   2959  HB3 ALA A 211      41.486   3.129  29.907  1.00 21.41           H
ATOM   2960  N   VAL A 212      43.894   3.330  31.744  1.00 27.38           N
ATOM   2961  CA  VAL A 212      45.105   2.718  32.270  1.00 22.38           C
ATOM   2962  C   VAL A 212      45.470   3.376  33.587  1.00 22.35           C
ATOM   2963  O   VAL A 212      45.704   2.674  34.559  1.00 23.02           O
ATOM   2964  CB  VAL A 212      46.229   2.877  31.236  1.00 21.26           C
ATOM   2965  CG1 VAL A 212      47.613   2.526  31.807  1.00 24.04           C
ATOM   2966  CG2 VAL A 212      45.919   2.045  29.979  1.00 29.17           C
ATOM   2967  H   VAL A 212      43.965   3.855  30.882  1.00 32.86           H
ATOM   2968  HA  VAL A 212      44.937   1.652  32.450  1.00 26.85           H
ATOM   2969  HB  VAL A 212      46.273   3.922  30.934  1.00 25.52           H
ATOM   2970 HG11 VAL A 212      48.367   2.651  31.024  1.00 28.85           H
ATOM   2971 HG12 VAL A 212      47.848   3.219  32.618  1.00 28.85           H
ATOM   2972 HG13 VAL A 212      47.633   1.501  32.184  1.00 28.85           H
ATOM   2973 HG21 VAL A 212      46.729   2.164  29.254  1.00 35.01           H
ATOM   2974 HG22 VAL A 212      45.808   0.986  30.233  1.00 35.01           H
ATOM   2975 HG23 VAL A 212      44.993   2.407  29.530  1.00 35.01           H
ATOM   2976  N   ASP A 213      45.476   4.708  33.642  1.00 25.79           N
ATOM   2977  CA  ASP A 213      45.757   5.424  34.879  1.00 23.40           C
ATOM   2978  C   ASP A 213      44.815   5.017  36.006  1.00 25.29           C
ATOM   2979  O   ASP A 213      45.216   4.915  37.163  1.00 24.86           O
ATOM   2980  CB  ASP A 213      45.601   6.929  34.691  1.00 24.58           C
ATOM   2981  CG  ASP A 213      46.596   7.568  33.712  1.00 37.88           C
ATOM   2982  OD1 ASP A 213      47.620   6.916  33.414  1.00 25.78           O
ATOM   2983  OD2 ASP A 213      46.322   8.712  33.278  1.00 33.61           O1-
ATOM   2984  H   ASP A 213      45.294   5.241  32.802  1.00 30.95           H
ATOM   2985  HA  ASP A 213      46.784   5.193  35.162  1.00 28.08           H
ATOM   2986  HB2 ASP A 213      44.581   7.156  34.392  1.00 29.50           H
ATOM   2987  HB3 ASP A 213      45.709   7.401  35.669  1.00 29.50           H
ATOM   2988  N   ALA A 214      43.539   4.826  35.675  1.00 25.13           N
ATOM   2989  CA  ALA A 214      42.570   4.421  36.665  1.00 26.55           C
ATOM   2990  C   ALA A 214      42.786   3.004  37.145  1.00 22.46           C
ATOM   2991  O   ALA A 214      42.678   2.759  38.342  1.00 25.87           O
ATOM   2992  CB  ALA A 214      41.185   4.539  36.069  1.00 25.94           C
ATOM   2993  H   ALA A 214      43.241   4.937  34.711  1.00 30.15           H
ATOM   2994  HA  ALA A 214      42.643   5.087  37.526  1.00 31.86           H
ATOM   2995  HB1 ALA A 214      40.460   4.236  36.826  1.00 31.13           H
ATOM   2996  HB2 ALA A 214      41.016   5.574  35.771  1.00 31.13           H
ATOM   2997  HB3 ALA A 214      41.113   3.881  35.199  1.00 31.13           H
ATOM   2998  N   CYS A 215      43.063   2.071  36.235  1.00 29.07           N
ATOM   2999  CA  CYS A 215      43.404   0.736  36.672  1.00 27.15           C
ATOM   3000  C   CYS A 215      44.619   0.750  37.613  1.00 29.34           C
ATOM   3001  O   CYS A 215      44.586   0.059  38.629  1.00 28.41           O
ATOM   3002  CB  CYS A 215      43.681  -0.140  35.458  1.00 25.16           C
ATOM   3003  SG  CYS A 215      42.172  -0.575  34.520  1.00 25.81           S
ATOM   3004  H   CYS A 215      43.100   2.297  35.244  1.00 34.89           H
ATOM   3005  HA  CYS A 215      42.539   0.326  37.201  1.00 32.58           H
ATOM   3006  HB2 CYS A 215      44.397   0.379  34.823  1.00 30.19           H
ATOM   3007  HB3 CYS A 215      44.146  -1.057  35.814  1.00 30.19           H
ATOM   3008  HG  CYS A 215      41.739   0.624  34.105  1.00 30.97           H
ATOM   3009  N   GLN A 216      45.664   1.543  37.287  1.00 30.84           N
ATOM   3010  CA  GLN A 216      46.872   1.671  38.118  1.00 30.38           C
ATOM   3011  C   GLN A 216      46.536   2.182  39.498  1.00 27.42           C
ATOM   3012  O   GLN A 216      46.956   1.589  40.479  1.00 30.40           O
ATOM   3013  CB  GLN A 216      48.009   2.514  37.483  1.00 23.88           C
ATOM   3014  CG  GLN A 216      48.404   1.833  36.159  1.00 39.53           C
ATOM   3015  CD  GLN A 216      49.851   1.965  35.674  1.00 53.74           C
ATOM   3016  OE1 GLN A 216      50.666   1.053  35.846  1.00 56.94           O
ATOM   3017  NE2 GLN A 216      50.149   3.060  34.977  1.00 45.62           N
ATOM   3018  H   GLN A 216      45.627   2.064  36.421  1.00 37.01           H
ATOM   3019  HA  GLN A 216      47.269   0.667  38.254  1.00 36.45           H
ATOM   3020  HB2 GLN A 216      47.676   3.538  37.310  1.00 28.65           H
ATOM   3021  HB3 GLN A 216      48.867   2.569  38.157  1.00 28.65           H
ATOM   3022  HG2 GLN A 216      48.233   0.773  36.278  1.00 47.44           H
ATOM   3023  HG3 GLN A 216      47.757   2.207  35.391  1.00 47.44           H
ATOM   3024 HE21 GLN A 216      49.446   3.779  34.849  1.00 54.74           H
ATOM   3025 HE22 GLN A 216      51.071   3.135  34.571  1.00 54.74           H
ATOM   3026  N   ALA A 217      45.774   3.268  39.573  1.00 30.95           N
ATOM   3027  CA  ALA A 217      45.415   3.891  40.836  1.00 22.47           C
ATOM   3028  C   ALA A 217      44.560   3.011  41.725  1.00 27.03           C
ATOM   3029  O   ALA A 217      44.719   3.018  42.935  1.00 27.09           O
ATOM   3030  CB  ALA A 217      44.653   5.172  40.524  1.00 21.49           C
ATOM   3031  H   ALA A 217      45.445   3.693  38.715  1.00 37.13           H
ATOM   3032  HA  ALA A 217      46.328   4.129  41.382  1.00 26.96           H
ATOM   3033  HB1 ALA A 217      44.351   5.648  41.462  1.00 25.79           H
ATOM   3034  HB2 ALA A 217      45.302   5.843  39.956  1.00 25.79           H
ATOM   3035  HB3 ALA A 217      43.761   4.933  39.933  1.00 25.79           H
ATOM   3036  N   ALA A 218      43.644   2.272  41.126  1.00 24.16           N
ATOM   3037  CA  ALA A 218      42.733   1.417  41.854  1.00 23.23           C
ATOM   3038  C   ALA A 218      43.391   0.177  42.417  1.00 28.56           C
ATOM   3039  O   ALA A 218      42.803  -0.449  43.286  1.00 29.10           O
ATOM   3040  CB  ALA A 218      41.634   0.961  40.911  1.00 21.51           C
ATOM   3041  H   ALA A 218      43.585   2.306  40.121  1.00 28.99           H
ATOM   3042  HA  ALA A 218      42.294   1.993  42.671  1.00 27.87           H
ATOM   3043  HB1 ALA A 218      40.952   0.302  41.459  1.00 25.81           H
ATOM   3044  HB2 ALA A 218      41.095   1.837  40.540  1.00 25.81           H
ATOM   3045  HB3 ALA A 218      42.086   0.410  40.077  1.00 25.81           H
ATOM   3046  N   ALA A 219      44.549  -0.199  41.874  1.00 26.99           N
ATOM   3047  CA  ALA A 219      45.391  -1.258  42.415  1.00 27.94           C
ATOM   3048  C   ALA A 219      45.921  -0.939  43.797  1.00 23.28           C
ATOM   3049  O   ALA A 219      46.340  -1.853  44.503  1.00 28.89           O
ATOM   3050  CB  ALA A 219      46.572  -1.549  41.471  1.00 28.63           C
ATOM   3051  H   ALA A 219      44.887   0.330  41.082  1.00 32.39           H
ATOM   3052  HA  ALA A 219      44.787  -2.154  42.514  1.00 33.52           H
ATOM   3053  HB1 ALA A 219      47.206  -2.333  41.896  1.00 34.35           H
ATOM   3054  HB2 ALA A 219      46.195  -1.881  40.503  1.00 34.35           H
ATOM   3055  HB3 ALA A 219      47.192  -0.659  41.334  1.00 34.35           H
ATOM   3056  N   HIS A 220      45.949   0.344  44.145  1.00 24.65           N
ATOM   3057  CA  HIS A 220      46.514   0.775  45.394  1.00 24.36           C
ATOM   3058  C   HIS A 220      45.489   0.935  46.499  1.00 34.78           C
ATOM   3059  O   HIS A 220      44.291   1.027  46.250  1.00 23.80           O
ATOM   3060  CB  HIS A 220      47.207   2.117  45.171  1.00 35.14           C
ATOM   3061  CG  HIS A 220      48.560   2.031  44.530  1.00 38.42           C
ATOM   3062  ND1 HIS A 220      49.788   1.898  45.178  1.00 33.15           N
ATOM   3063  CD2 HIS A 220      48.770   2.111  43.188  1.00 32.29           C
ATOM   3064  CE1 HIS A 220      50.698   1.902  44.187  1.00 33.54           C
ATOM   3065  NE2 HIS A 220      50.119   2.050  42.984  1.00 34.49           N
ATOM   3066  H   HIS A 220      45.557   1.040  43.521  1.00 29.58           H
ATOM   3067  HA  HIS A 220      47.230   0.017  45.710  1.00 29.23           H
ATOM   3068  HB2 HIS A 220      47.292   2.630  46.128  1.00 42.16           H
ATOM   3069  HB3 HIS A 220      46.576   2.728  44.533  1.00 42.16           H
ATOM   3070  HD2 HIS A 220      48.015   2.207  42.440  1.00 38.75           H
ATOM   3071  HE1 HIS A 220      51.762   1.798  44.327  1.00 40.25           H
ATOM   3072  HE2 HIS A 220      50.583   2.112  42.088  1.00 41.38           H
ATOM   3073  N   SER A 221      46.008   1.016  47.724  1.00 22.34           N
ATOM   3074  CA  SER A 221      45.216   1.306  48.900  1.00 27.21           C
ATOM   3075  C   SER A 221      44.818   2.779  48.943  1.00 26.30           C
ATOM   3076  O   SER A 221      45.685   3.644  48.810  1.00 25.64           O
ATOM   3077  CB  SER A 221      46.056   1.003  50.145  1.00 35.40           C
ATOM   3078  OG  SER A 221      45.249   1.041  51.293  1.00 33.85           O
ATOM   3079  H   SER A 221      47.012   0.927  47.832  1.00 26.81           H
ATOM   3080  HA  SER A 221      44.346   0.648  48.868  1.00 32.65           H
ATOM   3081  HB2 SER A 221      46.545   0.038  50.062  1.00 42.48           H
ATOM   3082  HB3 SER A 221      46.823   1.763  50.269  1.00 42.48           H
ATOM   3083  HG  SER A 221      44.567   0.357  51.178  1.00 40.61           H
ATOM   3084  N   HIS A 222      43.540   3.062  49.202  1.00 21.83           N
ATOM   3085  CA  HIS A 222      43.074   4.431  49.410  1.00 23.10           C
ATOM   3086  C   HIS A 222      42.212   4.560  50.662  1.00 30.08           C
ATOM   3087  O   HIS A 222      41.781   3.560  51.228  1.00 28.07           O
ATOM   3088  CB  HIS A 222      42.281   4.914  48.196  1.00 26.48           C
ATOM   3089  CG  HIS A 222      43.106   4.997  46.942  1.00 29.16           C
ATOM   3090  ND1 HIS A 222      43.963   6.047  46.658  1.00 30.55           N
ATOM   3091  CD2 HIS A 222      43.178   4.106  45.916  1.00 25.36           C
ATOM   3092  CE1 HIS A 222      44.558   5.782  45.502  1.00 23.12           C
ATOM   3093  NE2 HIS A 222      44.072   4.641  45.019  1.00 32.14           N
ATOM   3094  H   HIS A 222      42.874   2.304  49.308  1.00 26.20           H
ATOM   3095  HA  HIS A 222      43.945   5.076  49.532  1.00 27.72           H
ATOM   3096  HB2 HIS A 222      41.914   5.921  48.415  1.00 31.78           H
ATOM   3097  HB3 HIS A 222      41.422   4.262  48.047  1.00 31.78           H
ATOM   3098  HD2 HIS A 222      42.675   3.159  45.835  1.00 30.43           H
ATOM   3099  HE1 HIS A 222      45.316   6.399  45.041  1.00 27.74           H
ATOM   3100  HE2 HIS A 222      44.334   4.241  44.136  1.00 38.57           H
ATOM   3101  N   HIS A 223      41.976   5.795  51.110  1.00 26.90           N
ATOM   3102  CA  HIS A 223      41.045   6.094  52.190  1.00 31.44           C
ATOM   3103  C   HIS A 223      39.951   6.924  51.541  1.00 28.62           C
ATOM   3104  O   HIS A 223      40.261   8.007  51.051  1.00 35.04           O
ATOM   3105  CB  HIS A 223      41.749   6.893  53.297  1.00 38.80           C
ATOM   3106  CG  HIS A 223      42.587   6.081  54.257  1.00 35.80           C
ATOM   3107  ND1 HIS A 223      42.443   6.001  55.646  1.00 44.56           N
ATOM   3108  CD2 HIS A 223      43.682   5.358  53.892  1.00 37.09           C
ATOM   3109  CE1 HIS A 223      43.452   5.213  56.062  1.00 41.63           C
ATOM   3110  NE2 HIS A 223      44.224   4.830  55.032  1.00 43.41           N
ATOM   3111  H   HIS A 223      42.361   6.591  50.612  1.00 32.28           H
ATOM   3112  HA  HIS A 223      40.649   5.182  52.640  1.00 37.72           H
ATOM   3113  HB2 HIS A 223      40.989   7.442  53.855  1.00 46.56           H
ATOM   3114  HB3 HIS A 223      42.409   7.615  52.815  1.00 46.56           H
ATOM   3115  HD2 HIS A 223      44.071   5.262  52.898  1.00 44.51           H
ATOM   3116  HE1 HIS A 223      43.631   4.919  57.085  1.00 49.95           H
ATOM   3117  HE2 HIS A 223      45.040   4.233  55.073  1.00 52.09           H
ATOM   3118  N   PHE A 224      38.709   6.448  51.482  1.00 30.16           N
ATOM   3119  CA  PHE A 224      37.666   7.286  50.950  1.00 29.70           C
ATOM   3120  C   PHE A 224      36.507   7.393  51.947  1.00 33.94           C
ATOM   3121  O   PHE A 224      36.353   6.622  52.858  1.00 31.27           O
ATOM   3122  CB  PHE A 224      37.131   6.828  49.563  1.00 33.14           C
ATOM   3123  CG  PHE A 224      36.379   5.529  49.554  1.00 28.43           C
ATOM   3124  CD1 PHE A 224      34.994   5.528  49.781  1.00 27.56           C
ATOM   3125  CD2 PHE A 224      37.036   4.324  49.267  1.00 24.16           C
ATOM   3126  CE1 PHE A 224      34.289   4.323  49.790  1.00 25.75           C
ATOM   3127  CE2 PHE A 224      36.318   3.127  49.270  1.00 25.89           C
ATOM   3128  CZ  PHE A 224      34.949   3.116  49.550  1.00 24.43           C
ATOM   3129  H   PHE A 224      38.483   5.505  51.781  1.00 36.19           H
ATOM   3130  HA  PHE A 224      38.043   8.333  50.764  1.00 35.63           H
ATOM   3131  HB2 PHE A 224      36.502   7.644  49.147  1.00 39.76           H
ATOM   3132  HB3 PHE A 224      38.011   6.765  48.889  1.00 39.76           H
ATOM   3133  HD1 PHE A 224      34.486   6.467  49.961  1.00 33.08           H
ATOM   3134  HD2 PHE A 224      38.105   4.330  49.066  1.00 28.99           H
ATOM   3135  HE1 PHE A 224      33.221   4.323  49.994  1.00 30.90           H
ATOM   3136  HE2 PHE A 224      36.824   2.196  49.055  1.00 31.07           H
ATOM   3137  HZ  PHE A 224      34.396   2.175  49.579  1.00 29.31           H
ATOM   3138  N   MET A 225      35.692   8.437  51.741  1.00 33.40           N
ATOM   3139  CA  MET A 225      34.492   8.696  52.518  1.00 31.75           C
ATOM   3140  C   MET A 225      33.303   7.963  51.932  1.00 30.93           C
ATOM   3141  O   MET A 225      32.672   8.327  50.941  1.00 28.48           O
ATOM   3142  CB  MET A 225      34.327  10.199  52.720  1.00 31.19           C
ATOM   3143  CG  MET A 225      35.564  10.642  53.527  1.00 30.10           C
ATOM   3144  SD  MET A 225      35.501  12.208  54.412  1.00 49.98           S
ATOM   3145  CE  MET A 225      35.003  13.213  52.994  1.00 46.74           C
ATOM   3146  H   MET A 225      35.930   9.129  51.039  1.00 40.08           H
ATOM   3147  HA  MET A 225      34.620   8.279  53.519  1.00 38.10           H
ATOM   3148  HB2 MET A 225      34.302  10.712  51.760  1.00 37.42           H
ATOM   3149  HB3 MET A 225      33.417  10.412  53.278  1.00 37.42           H
ATOM   3150  HG2 MET A 225      35.754   9.895  54.291  1.00 36.12           H
ATOM   3151  HG3 MET A 225      36.420  10.663  52.851  1.00 36.12           H
ATOM   3152  HE1 MET A 225      34.900  14.239  53.335  1.00 56.09           H
ATOM   3153  HE2 MET A 225      35.723  13.141  52.173  1.00 56.09           H
ATOM   3154  HE3 MET A 225      34.050  12.847  52.639  1.00 56.09           H
ATOM   3155  N   GLY A 226      33.055   6.851  52.594  1.00 25.09           N
ATOM   3156  CA  GLY A 226      31.950   5.965  52.327  1.00 26.39           C
ATOM   3157  C   GLY A 226      30.970   5.974  53.509  1.00 25.27           C
ATOM   3158  O   GLY A 226      30.871   6.844  54.348  1.00 26.82           O
ATOM   3159  H   GLY A 226      33.650   6.656  53.376  1.00 30.11           H
ATOM   3160  HA2 GLY A 226      31.390   6.253  51.409  1.00 31.66           H
ATOM   3161  HA3 GLY A 226      32.340   4.925  52.155  1.00 31.66           H
ATOM   3162  N   VAL A 227      30.136   4.857  53.522  1.00 22.74           N
ATOM   3163  CA  VAL A 227      29.062   4.749  54.517  1.00 34.07           C
ATOM   3164  C   VAL A 227      29.212   3.340  55.078  1.00 30.74           C
ATOM   3165  O   VAL A 227      29.505   2.385  54.371  1.00 28.37           O
ATOM   3166  CB  VAL A 227      27.711   5.040  53.793  1.00 29.58           C
ATOM   3167  CG1 VAL A 227      27.311   3.865  52.905  1.00 30.77           C
ATOM   3168  CG2 VAL A 227      26.565   5.322  54.753  1.00 30.37           C
ATOM   3169  H   VAL A 227      30.203   4.085  52.837  1.00 27.28           H
ATOM   3170  HA  VAL A 227      29.159   5.521  55.326  1.00 40.89           H
ATOM   3171  HB  VAL A 227      27.850   5.967  53.164  1.00 35.49           H
ATOM   3172 HG11 VAL A 227      26.342   4.063  52.424  1.00 36.92           H
ATOM   3173 HG12 VAL A 227      28.080   3.720  52.127  1.00 36.92           H
ATOM   3174 HG13 VAL A 227      27.217   2.944  53.508  1.00 36.92           H
ATOM   3175 HG21 VAL A 227      25.638   5.485  54.160  1.00 36.44           H
ATOM   3176 HG22 VAL A 227      26.405   4.463  55.419  1.00 36.44           H
ATOM   3177 HG23 VAL A 227      26.778   6.236  55.326  1.00 36.44           H
ATOM   3178  N   THR A 228      29.016   3.235  56.397  1.00 29.64           N
ATOM   3179  CA  THR A 228      28.857   1.945  57.039  1.00 30.32           C
ATOM   3180  C   THR A 228      27.538   1.304  56.664  1.00 32.02           C
ATOM   3181  O   THR A 228      26.648   1.895  56.048  1.00 31.17           O
ATOM   3182  CB  THR A 228      28.885   2.033  58.570  1.00 28.89           C
ATOM   3183  OG1 THR A 228      27.772   2.742  59.079  1.00 29.78           O
ATOM   3184  CG2 THR A 228      30.160   2.710  59.043  1.00 31.34           C
ATOM   3185  H   THR A 228      28.976   4.065  56.979  1.00 35.57           H
ATOM   3186  HA  THR A 228      29.674   1.309  56.703  1.00 36.39           H
ATOM   3187  HB  THR A 228      28.873   1.018  58.973  1.00 34.67           H
ATOM   3188  HG1 THR A 228      27.853   2.783  60.038  1.00 35.74           H
ATOM   3189 HG21 THR A 228      30.160   2.756  60.135  1.00 37.60           H
ATOM   3190 HG22 THR A 228      31.029   2.149  58.685  1.00 37.60           H
ATOM   3191 HG23 THR A 228      30.185   3.729  58.650  1.00 37.60           H
ATOM   3192  N   LYS A 229      27.410   0.054  57.095  1.00 31.42           N
ATOM   3193  CA  LYS A 229      26.202  -0.702  56.838  1.00 26.06           C
ATOM   3194  C   LYS A 229      25.005  -0.122  57.616  1.00 21.80           C
ATOM   3195  O   LYS A 229      23.885  -0.296  57.195  1.00 29.54           O
ATOM   3196  CB  LYS A 229      26.352  -2.178  57.237  1.00 25.82           C
ATOM   3197  CG  LYS A 229      27.290  -2.964  56.319  1.00 23.09           C
ATOM   3198  CD  LYS A 229      26.734  -3.130  54.910  1.00 23.93           C
ATOM   3199  CE  LYS A 229      27.605  -4.123  54.115  1.00 24.77           C
ATOM   3200  NZ  LYS A 229      26.975  -4.140  52.730  1.00 31.92           N1+
ATOM   3201  H   LYS A 229      28.130  -0.341  57.667  1.00 37.71           H
ATOM   3202  HA  LYS A 229      25.965  -0.658  55.738  1.00 31.27           H
ATOM   3203  HB2 LYS A 229      26.758  -2.251  58.268  1.00 30.99           H
ATOM   3204  HB3 LYS A 229      25.364  -2.656  57.239  1.00 30.99           H
ATOM   3205  HG2 LYS A 229      28.279  -2.451  56.265  1.00 27.70           H
ATOM   3206  HG3 LYS A 229      27.441  -3.974  56.767  1.00 27.70           H
ATOM   3207  HD2 LYS A 229      25.679  -3.494  54.938  1.00 28.72           H
ATOM   3208  HD3 LYS A 229      26.731  -2.140  54.388  1.00 28.72           H
ATOM   3209  HE2 LYS A 229      28.689  -3.818  54.052  1.00 29.73           H
ATOM   3210  HE3 LYS A 229      27.624  -5.156  54.553  1.00 29.73           H
ATOM   3211  HZ1 LYS A 229      27.741  -4.253  51.924  1.00 38.31           H
ATOM   3212  HZ2 LYS A 229      26.309  -4.947  52.629  1.00 38.31           H
ATOM   3213  HZ3 LYS A 229      26.459  -3.245  52.551  1.00 38.31           H
ATOM   3214  N   HIS A 230      25.290   0.594  58.723  1.00 27.35           N
ATOM   3215  CA  HIS A 230      24.265   1.331  59.443  1.00 28.56           C
ATOM   3216  C   HIS A 230      24.002   2.773  58.960  1.00 27.88           C
ATOM   3217  O   HIS A 230      23.189   3.472  59.568  1.00 29.45           O
ATOM   3218  CB  HIS A 230      24.489   1.215  60.951  1.00 31.81           C
ATOM   3219  CG  HIS A 230      24.251  -0.145  61.547  1.00 40.93           C
ATOM   3220  ND1 HIS A 230      23.099  -0.626  62.179  1.00 38.67           N
ATOM   3221  CD2 HIS A 230      25.172  -1.143  61.490  1.00 37.71           C
ATOM   3222  CE1 HIS A 230      23.375  -1.915  62.465  1.00 34.24           C
ATOM   3223  NE2 HIS A 230      24.618  -2.245  62.076  1.00 37.59           N
ATOM   3224  H   HIS A 230      26.251   0.666  59.047  1.00 32.82           H
ATOM   3225  HA  HIS A 230      23.338   0.811  59.233  1.00 34.27           H
ATOM   3226  HB2 HIS A 230      23.829   1.899  61.415  1.00 38.17           H
ATOM   3227  HB3 HIS A 230      25.489   1.531  61.193  1.00 38.17           H
ATOM   3228  HD2 HIS A 230      26.139  -1.082  61.030  1.00 45.26           H
ATOM   3229  HE1 HIS A 230      22.694  -2.615  62.927  1.00 41.09           H
ATOM   3230  HE2 HIS A 230      25.072  -3.145  62.187  1.00 45.11           H
ATOM   3231  N   GLY A 231      24.631   3.228  57.865  1.00 28.34           N
ATOM   3232  CA  GLY A 231      24.193   4.457  57.180  1.00 21.90           C
ATOM   3233  C   GLY A 231      24.930   5.739  57.556  1.00 29.01           C
ATOM   3234  O   GLY A 231      24.540   6.821  57.117  1.00 28.94           O
ATOM   3235  H   GLY A 231      25.359   2.669  57.433  1.00 34.01           H
ATOM   3236  HA2 GLY A 231      24.306   4.325  56.110  1.00 26.28           H
ATOM   3237  HA3 GLY A 231      23.141   4.618  57.399  1.00 26.28           H
ATOM   3238  N   VAL A 232      26.005   5.607  58.317  1.00 25.07           N
ATOM   3239  CA  VAL A 232      26.786   6.739  58.734  1.00 26.50           C
ATOM   3240  C   VAL A 232      28.053   6.837  57.897  1.00 28.06           C
ATOM   3241  O   VAL A 232      28.659   5.825  57.559  1.00 26.63           O
ATOM   3242  CB  VAL A 232      27.030   6.586  60.235  1.00 34.13           C
ATOM   3243  CG1 VAL A 232      28.314   5.826  60.512  1.00 30.00           C
ATOM   3244  CG2 VAL A 232      27.206   7.966  60.855  1.00 40.90           C
ATOM   3245  H   VAL A 232      26.270   4.683  58.621  1.00 30.09           H
ATOM   3246  HA  VAL A 232      26.228   7.656  58.576  1.00 31.80           H
ATOM   3247  HB  VAL A 232      26.200   6.068  60.734  1.00 40.96           H
ATOM   3248 HG11 VAL A 232      28.420   5.795  61.569  1.00 36.00           H
ATOM   3249 HG12 VAL A 232      28.239   4.822  60.128  1.00 36.00           H
ATOM   3250 HG13 VAL A 232      29.182   6.339  60.097  1.00 36.00           H
ATOM   3251 HG21 VAL A 232      27.404   7.878  61.928  1.00 49.07           H
ATOM   3252 HG22 VAL A 232      28.051   8.467  60.371  1.00 49.07           H
ATOM   3253 HG23 VAL A 232      26.288   8.535  60.693  1.00 49.07           H
ATOM   3254  N   ALA A 233      28.462   8.067  57.591  1.00 22.77           N
ATOM   3255  CA  ALA A 233      29.698   8.317  56.889  1.00 27.39           C
ATOM   3256  C   ALA A 233      30.873   7.850  57.730  1.00 28.42           C
ATOM   3257  O   ALA A 233      30.941   8.151  58.919  1.00 29.29           O
ATOM   3258  CB  ALA A 233      29.842   9.799  56.547  1.00 22.18           C
ATOM   3259  H   ALA A 233      27.927   8.865  57.899  1.00 27.32           H
ATOM   3260  HA  ALA A 233      29.659   7.780  55.951  1.00 32.87           H
ATOM   3261  HB1 ALA A 233      30.773   9.956  55.990  1.00 26.61           H
ATOM   3262  HB2 ALA A 233      29.000  10.107  55.926  1.00 26.61           H
ATOM   3263  HB3 ALA A 233      29.863  10.390  57.465  1.00 26.61           H
ATOM   3264  N   ALA A 234      31.778   7.118  57.090  1.00 24.93           N
ATOM   3265  CA  ALA A 234      33.025   6.668  57.678  1.00 23.92           C
ATOM   3266  C   ALA A 234      34.182   6.764  56.693  1.00 24.93           C
ATOM   3267  O   ALA A 234      33.981   6.808  55.482  1.00 25.68           O
ATOM   3268  CB  ALA A 234      32.859   5.211  58.122  1.00 25.01           C
ATOM   3269  H   ALA A 234      31.586   6.851  56.134  1.00 29.91           H
ATOM   3270  HA  ALA A 234      33.257   7.272  58.555  1.00 28.71           H
ATOM   3271  HB1 ALA A 234      33.798   4.858  58.562  1.00 30.01           H
ATOM   3272  HB2 ALA A 234      32.064   5.147  58.871  1.00 30.01           H
ATOM   3273  HB3 ALA A 234      32.606   4.585  57.258  1.00 30.01           H
ATOM   3274  N   ILE A 235      35.397   6.785  57.235  1.00 23.71           N
ATOM   3275  CA  ILE A 235      36.610   6.664  56.448  1.00 29.41           C
ATOM   3276  C   ILE A 235      36.799   5.204  56.127  1.00 31.94           C
ATOM   3277  O   ILE A 235      36.908   4.350  56.995  1.00 30.14           O
ATOM   3278  CB  ILE A 235      37.838   7.149  57.198  1.00 25.53           C
ATOM   3279  CG1 ILE A 235      37.691   8.613  57.587  1.00 29.03           C
ATOM   3280  CG2 ILE A 235      39.114   6.980  56.343  1.00 34.74           C
ATOM   3281  CD1 ILE A 235      38.404   8.971  58.889  1.00 30.54           C
ATOM   3282  H   ILE A 235      35.489   6.849  58.240  1.00 28.45           H
ATOM   3283  HA  ILE A 235      36.523   7.271  55.547  1.00 35.29           H
ATOM   3284  HB  ILE A 235      37.905   6.574  58.097  1.00 30.63           H
ATOM   3285 HG12 ILE A 235      38.088   9.229  56.788  1.00 34.84           H
ATOM   3286 HG13 ILE A 235      36.643   8.847  57.725  1.00 34.84           H
ATOM   3287 HG21 ILE A 235      39.993   7.323  56.893  1.00 41.68           H
ATOM   3288 HG22 ILE A 235      39.259   5.932  56.075  1.00 41.68           H
ATOM   3289 HG23 ILE A 235      39.014   7.567  55.425  1.00 41.68           H
ATOM   3290 HD11 ILE A 235      38.234  10.037  59.070  1.00 36.65           H
ATOM   3291 HD12 ILE A 235      37.984   8.377  59.709  1.00 36.65           H
ATOM   3292 HD13 ILE A 235      39.476   8.774  58.781  1.00 36.65           H
ATOM   3293  N   THR A 236      36.904   4.920  54.859  1.00 25.99           N
ATOM   3294  CA  THR A 236      36.771   3.570  54.382  1.00 29.83           C
ATOM   3295  C   THR A 236      38.135   3.354  53.737  1.00 30.05           C
ATOM   3296  O   THR A 236      38.483   3.918  52.717  1.00 28.39           O
ATOM   3297  CB  THR A 236      35.704   3.432  53.284  1.00 32.03           C
ATOM   3298  OG1 THR A 236      34.476   3.905  53.871  1.00 36.12           O
ATOM   3299  CG2 THR A 236      35.491   1.966  52.940  1.00 31.88           C
ATOM   3300  H   THR A 236      36.841   5.659  54.190  1.00 31.19           H
ATOM   3301  HA  THR A 236      36.546   2.816  55.187  1.00 35.80           H
ATOM   3302  HB  THR A 236      36.012   4.026  52.380  1.00 38.44           H
ATOM   3303  HG1 THR A 236      33.772   3.770  53.185  1.00 43.35           H
ATOM   3304 HG21 THR A 236      34.692   1.899  52.176  1.00 38.26           H
ATOM   3305 HG22 THR A 236      36.418   1.512  52.556  1.00 38.26           H
ATOM   3306 HG23 THR A 236      35.138   1.425  53.847  1.00 38.26           H
ATOM   3307  N   THR A 237      38.903   2.522  54.433  1.00 25.98           N
ATOM   3308  CA  THR A 237      40.236   2.119  54.038  1.00 29.30           C
ATOM   3309  C   THR A 237      40.182   0.868  53.182  1.00 27.64           C
ATOM   3310  O   THR A 237      39.526  -0.093  53.573  1.00 30.99           O
ATOM   3311  CB  THR A 237      41.050   1.875  55.315  1.00 39.01           C
ATOM   3312  OG1 THR A 237      40.912   2.968  56.196  1.00 39.24           O
ATOM   3313  CG2 THR A 237      42.538   1.804  54.973  1.00 43.05           C
ATOM   3314  H   THR A 237      38.567   2.185  55.329  1.00 31.18           H
ATOM   3315  HA  THR A 237      40.692   2.929  53.472  1.00 35.16           H
ATOM   3316  HB  THR A 237      40.729   0.939  55.785  1.00 46.82           H
ATOM   3317  HG1 THR A 237      41.450   2.809  56.974  1.00 47.09           H
ATOM   3318 HG21 THR A 237      43.126   1.626  55.880  1.00 51.66           H
ATOM   3319 HG22 THR A 237      42.724   1.021  54.242  1.00 51.66           H
ATOM   3320 HG23 THR A 237      42.837   2.759  54.542  1.00 51.66           H
ATOM   3321  N   THR A 238      40.893   0.881  52.045  1.00 28.65           N
ATOM   3322  CA  THR A 238      40.842  -0.189  51.035  1.00 27.65           C
ATOM   3323  C   THR A 238      42.160  -0.940  50.866  1.00 25.14           C
ATOM   3324  O   THR A 238      43.191  -0.465  51.291  1.00 25.13           O
ATOM   3325  CB  THR A 238      40.412   0.329  49.646  1.00 24.40           C
ATOM   3326  OG1 THR A 238      41.426   1.084  49.023  1.00 27.96           O
ATOM   3327  CG2 THR A 238      39.193   1.239  49.719  1.00 26.12           C
ATOM   3328  H   THR A 238      41.399   1.728  51.817  1.00 34.38           H
ATOM   3329  HA  THR A 238      40.103  -0.899  51.376  1.00 33.19           H
ATOM   3330  HB  THR A 238      40.162  -0.531  49.023  1.00 29.27           H
ATOM   3331  HG1 THR A 238      41.107   1.380  48.156  1.00 33.55           H
ATOM   3332 HG21 THR A 238      38.922   1.581  48.714  1.00 31.34           H
ATOM   3333 HG22 THR A 238      38.358   0.697  50.169  1.00 31.34           H
ATOM   3334 HG23 THR A 238      39.433   2.120  50.321  1.00 31.34           H
ATOM   3335  N   LYS A 239      42.140  -2.118  50.233  1.00 27.19           N
ATOM   3336  CA  LYS A 239      43.316  -2.976  49.968  1.00 24.36           C
ATOM   3337  C   LYS A 239      43.968  -2.731  48.606  1.00 26.33           C
ATOM   3338  O   LYS A 239      45.105  -3.152  48.386  1.00 29.93           O
ATOM   3339  CB  LYS A 239      42.822  -4.441  49.995  1.00 25.12           C
ATOM   3340  CG  LYS A 239      43.827  -5.558  50.327  1.00 36.76           C
ATOM   3341  CD  LYS A 239      43.218  -6.978  50.111  1.00 42.01           C
ATOM   3342  CE  LYS A 239      44.267  -8.114  50.007  1.00 42.06           C
ATOM   3343  NZ  LYS A 239      45.120  -8.011  48.792  1.00 49.62           N1+
ATOM   3344  H   LYS A 239      41.234  -2.462  49.946  1.00 32.63           H
ATOM   3345  HA  LYS A 239      44.068  -2.782  50.739  1.00 29.23           H
ATOM   3346  HB2 LYS A 239      42.027  -4.516  50.734  1.00 30.14           H
ATOM   3347  HB3 LYS A 239      42.393  -4.665  49.021  1.00 30.14           H
ATOM   3348  HG2 LYS A 239      44.699  -5.446  49.690  1.00 44.11           H
ATOM   3349  HG3 LYS A 239      44.129  -5.450  51.367  1.00 44.11           H
ATOM   3350  HD2 LYS A 239      42.553  -7.216  50.940  1.00 50.41           H
ATOM   3351  HD3 LYS A 239      42.606  -6.997  49.208  1.00 50.41           H
ATOM   3352  HE2 LYS A 239      44.898  -8.097  50.900  1.00 50.47           H
ATOM   3353  HE3 LYS A 239      43.752  -9.080  50.006  1.00 50.47           H
ATOM   3354  HZ1 LYS A 239      45.769  -8.791  48.763  1.00 59.55           H
ATOM   3355  HZ2 LYS A 239      44.537  -8.032  47.958  1.00 59.55           H
ATOM   3356  HZ3 LYS A 239      45.640  -7.137  48.814  1.00 59.55           H
ATOM   3357  N   GLY A 240      43.220  -2.158  47.663  1.00 28.21           N
ATOM   3358  CA  GLY A 240      43.641  -2.165  46.274  1.00 22.20           C
ATOM   3359  C   GLY A 240      42.930  -3.279  45.523  1.00 28.24           C
ATOM   3360  O   GLY A 240      42.683  -4.347  46.088  1.00 26.57           O
ATOM   3361  H   GLY A 240      42.293  -1.810  47.887  1.00 33.86           H
ATOM   3362  HA2 GLY A 240      43.422  -1.206  45.822  1.00 26.64           H
ATOM   3363  HA3 GLY A 240      44.711  -2.342  46.217  1.00 26.64           H
ATOM   3364  N   ASN A 241      42.626  -3.027  44.246  1.00 24.14           N
ATOM   3365  CA  ASN A 241      41.897  -3.950  43.406  1.00 28.71           C
ATOM   3366  C   ASN A 241      42.760  -4.356  42.234  1.00 33.12           C
ATOM   3367  O   ASN A 241      42.927  -3.599  41.281  1.00 30.80           O
ATOM   3368  CB  ASN A 241      40.566  -3.348  42.942  1.00 25.09           C
ATOM   3369  CG  ASN A 241      39.632  -4.386  42.325  1.00 25.24           C
ATOM   3370  OD1 ASN A 241      40.039  -5.443  41.846  1.00 26.51           O
ATOM   3371  ND2 ASN A 241      38.352  -4.042  42.285  1.00 24.12           N
ATOM   3372  H   ASN A 241      42.906  -2.145  43.838  1.00 28.97           H
ATOM   3373  HA  ASN A 241      41.675  -4.825  44.001  1.00 34.45           H
ATOM   3374  HB2 ASN A 241      40.058  -2.881  43.778  1.00 30.11           H
ATOM   3375  HB3 ASN A 241      40.757  -2.575  42.202  1.00 30.11           H
ATOM   3376 HD21 ASN A 241      37.677  -4.676  41.887  1.00 28.94           H
ATOM   3377 HD22 ASN A 241      38.063  -3.160  42.685  1.00 28.94           H
ATOM   3378  N   GLU A 242      43.260  -5.581  42.292  1.00 29.49           N
ATOM   3379  CA  GLU A 242      44.127  -6.083  41.247  1.00 27.56           C
ATOM   3380  C   GLU A 242      43.369  -6.645  40.043  1.00 30.47           C
ATOM   3381  O   GLU A 242      43.993  -7.137  39.104  1.00 30.51           O
ATOM   3382  CB  GLU A 242      45.106  -7.103  41.837  1.00 34.97           C
ATOM   3383  CG  GLU A 242      44.559  -8.508  42.099  1.00 26.45           C
ATOM   3384  CD  GLU A 242      43.919  -8.724  43.478  1.00 35.89           C
ATOM   3385  OE1 GLU A 242      43.554  -7.736  44.160  1.00 34.46           O
ATOM   3386  OE2 GLU A 242      43.788  -9.911  43.836  1.00 39.25           O1-
ATOM   3387  H   GLU A 242      43.059  -6.179  43.085  1.00 35.38           H
ATOM   3388  HA  GLU A 242      44.725  -5.250  40.886  1.00 33.07           H
ATOM   3389  HB2 GLU A 242      45.948  -7.202  41.158  1.00 41.96           H
ATOM   3390  HB3 GLU A 242      45.488  -6.724  42.781  1.00 41.96           H
ATOM   3391  HG2 GLU A 242      43.833  -8.768  41.334  1.00 31.74           H
ATOM   3392  HG3 GLU A 242      45.368  -9.226  41.956  1.00 31.74           H
ATOM   3393  N   HIS A 243      42.039  -6.615  40.086  1.00 28.54           N
ATOM   3394  CA  HIS A 243      41.203  -7.109  39.014  1.00 25.36           C
ATOM   3395  C   HIS A 243      40.503  -5.980  38.288  1.00 29.56           C
ATOM   3396  O   HIS A 243      39.314  -6.062  37.978  1.00 22.71           O
ATOM   3397  CB  HIS A 243      40.188  -8.071  39.588  1.00 29.85           C
ATOM   3398  CG  HIS A 243      40.770  -9.275  40.262  1.00 27.84           C
ATOM   3399  ND1 HIS A 243      40.217  -9.824  41.405  1.00 29.97           N
ATOM   3400  CD2 HIS A 243      41.872 -10.003  39.906  1.00 27.13           C
ATOM   3401  CE1 HIS A 243      40.969 -10.878  41.717  1.00 36.86           C
ATOM   3402  NE2 HIS A 243      41.967 -11.015  40.832  1.00 25.93           N
ATOM   3403  H   HIS A 243      41.586  -6.228  40.907  1.00 34.25           H
ATOM   3404  HA  HIS A 243      41.823  -7.640  38.294  1.00 30.43           H
ATOM   3405  HB2 HIS A 243      39.531  -8.400  38.786  1.00 35.82           H
ATOM   3406  HB3 HIS A 243      39.588  -7.523  40.316  1.00 35.82           H
ATOM   3407  HD2 HIS A 243      42.547  -9.824  39.081  1.00 32.56           H
ATOM   3408  HE1 HIS A 243      40.768 -11.537  42.548  1.00 44.23           H
ATOM   3409  HE2 HIS A 243      42.671 -11.739  40.856  1.00 31.12           H
ATOM   3410  N   CYS A 244      41.247  -4.930  37.979  1.00 27.31           N
ATOM   3411  CA  CYS A 244      40.703  -3.897  37.148  1.00 25.60           C
ATOM   3412  C   CYS A 244      41.206  -4.055  35.741  1.00 31.63           C
ATOM   3413  O   CYS A 244      42.328  -4.465  35.525  1.00 25.78           O
ATOM   3414  CB  CYS A 244      41.016  -2.514  37.698  1.00 25.82           C
ATOM   3415  SG  CYS A 244      40.363  -2.230  39.389  1.00 27.63           S
ATOM   3416  H   CYS A 244      42.212  -4.866  38.272  1.00 32.77           H
ATOM   3417  HA  CYS A 244      39.631  -3.983  37.126  1.00 30.72           H
ATOM   3418  HB2 CYS A 244      42.091  -2.375  37.655  1.00 30.98           H
ATOM   3419  HB3 CYS A 244      40.560  -1.798  37.022  1.00 30.98           H
ATOM   3420  HG  CYS A 244      40.115  -1.026  39.516  1.00 33.16           H
ATOM   3421  N   PHE A 245      40.355  -3.724  34.787  1.00 25.33           N
ATOM   3422  CA  PHE A 245      40.711  -3.728  33.394  1.00 23.72           C
ATOM   3423  C   PHE A 245      40.083  -2.581  32.627  1.00 30.29           C
ATOM   3424  O   PHE A 245      39.243  -1.842  33.126  1.00 26.63           O
ATOM   3425  CB  PHE A 245      40.347  -5.083  32.798  1.00 27.35           C
ATOM   3426  CG  PHE A 245      38.877  -5.439  32.883  1.00 31.36           C
ATOM   3427  CD1 PHE A 245      38.323  -5.968  34.069  1.00 33.10           C
ATOM   3428  CD2 PHE A 245      38.064  -5.215  31.764  1.00 27.64           C
ATOM   3429  CE1 PHE A 245      36.956  -6.274  34.132  1.00 32.83           C
ATOM   3430  CE2 PHE A 245      36.713  -5.565  31.814  1.00 27.15           C
ATOM   3431  CZ  PHE A 245      36.167  -6.116  32.986  1.00 30.73           C
ATOM   3432  H   PHE A 245      39.393  -3.544  35.034  1.00 30.40           H
ATOM   3433  HA  PHE A 245      41.788  -3.601  33.309  1.00 28.46           H
ATOM   3434  HB2 PHE A 245      40.650  -5.073  31.757  1.00 32.83           H
ATOM   3435  HB3 PHE A 245      40.928  -5.853  33.295  1.00 32.83           H
ATOM   3436  HD1 PHE A 245      38.944  -6.117  34.937  1.00 39.73           H
ATOM   3437  HD2 PHE A 245      38.478  -4.786  30.863  1.00 33.17           H
ATOM   3438  HE1 PHE A 245      36.514  -6.640  35.046  1.00 39.40           H
ATOM   3439  HE2 PHE A 245      36.109  -5.411  30.944  1.00 32.58           H
ATOM   3440  HZ  PHE A 245      35.131  -6.405  33.017  1.00 36.88           H
ATOM   3441  N   VAL A 246      40.571  -2.425  31.406  1.00 26.44           N
ATOM   3442  CA  VAL A 246      40.181  -1.396  30.477  1.00 23.20           C
ATOM   3443  C   VAL A 246      39.083  -1.901  29.555  1.00 28.07           C
ATOM   3444  O   VAL A 246      39.188  -3.000  29.004  1.00 23.75           O
ATOM   3445  CB  VAL A 246      41.435  -1.014  29.679  1.00 28.26           C
ATOM   3446  CG1 VAL A 246      41.043  -0.227  28.421  1.00 32.36           C
ATOM   3447  CG2 VAL A 246      42.421  -0.201  30.550  1.00 20.51           C
ATOM   3448  H   VAL A 246      41.283  -3.072  31.096  1.00 31.73           H
ATOM   3449  HA  VAL A 246      39.822  -0.520  31.018  1.00 27.85           H
ATOM   3450  HB  VAL A 246      41.939  -1.927  29.348  1.00 33.92           H
ATOM   3451 HG11 VAL A 246      41.940   0.028  27.858  1.00 38.83           H
ATOM   3452 HG12 VAL A 246      40.416  -0.851  27.778  1.00 38.83           H
ATOM   3453 HG13 VAL A 246      40.493   0.675  28.707  1.00 38.83           H
ATOM   3454 HG21 VAL A 246      43.302   0.070  29.961  1.00 24.61           H
ATOM   3455 HG22 VAL A 246      41.946   0.708  30.919  1.00 24.61           H
ATOM   3456 HG23 VAL A 246      42.742  -0.802  31.403  1.00 24.61           H
ATOM   3457  N   ILE A 247      38.103  -1.027  29.305  1.00 26.29           N
ATOM   3458  CA  ILE A 247      37.054  -1.262  28.328  1.00 22.17           C
ATOM   3459  C   ILE A 247      37.190  -0.254  27.213  1.00 24.38           C
ATOM   3460  O   ILE A 247      37.165   0.955  27.441  1.00 27.38           O
ATOM   3461  CB  ILE A 247      35.638  -1.167  28.917  1.00 28.97           C
ATOM   3462  CG1 ILE A 247      35.457  -2.233  30.001  1.00 28.32           C
ATOM   3463  CG2 ILE A 247      34.561  -1.375  27.822  1.00 20.86           C
ATOM   3464  CD1 ILE A 247      34.277  -2.022  30.957  1.00 22.03           C
ATOM   3465  H   ILE A 247      38.111  -0.137  29.788  1.00 31.54           H
ATOM   3466  HA  ILE A 247      37.184  -2.273  27.949  1.00 26.60           H
ATOM   3467  HB  ILE A 247      35.515  -0.186  29.359  1.00 34.77           H
ATOM   3468 HG12 ILE A 247      35.321  -3.184  29.514  1.00 33.98           H
ATOM   3469 HG13 ILE A 247      36.359  -2.286  30.599  1.00 33.98           H
ATOM   3470 HG21 ILE A 247      33.559  -1.316  28.250  1.00 25.03           H
ATOM   3471 HG22 ILE A 247      34.645  -0.607  27.051  1.00 25.03           H
ATOM   3472 HG23 ILE A 247      34.685  -2.357  27.353  1.00 25.03           H
ATOM   3473 HD11 ILE A 247      34.276  -2.853  31.665  1.00 26.44           H
ATOM   3474 HD12 ILE A 247      34.403  -1.082  31.502  1.00 26.44           H
ATOM   3475 HD13 ILE A 247      33.332  -2.020  30.406  1.00 26.44           H
ATOM   3476  N   LEU A 248      37.256  -0.770  25.997  1.00 17.03           N
ATOM   3477  CA  LEU A 248      37.349   0.034  24.805  1.00 24.00           C
ATOM   3478  C   LEU A 248      35.959   0.302  24.256  1.00 21.94           C
ATOM   3479  O   LEU A 248      35.244  -0.643  23.944  1.00 26.48           O
ATOM   3480  CB  LEU A 248      38.194  -0.713  23.771  1.00 24.41           C
ATOM   3481  CG  LEU A 248      39.687  -0.885  24.077  1.00 27.48           C
ATOM   3482  CD1 LEU A 248      40.388  -1.437  22.824  1.00 32.89           C
ATOM   3483  CD2 LEU A 248      40.338   0.446  24.402  1.00 25.89           C
ATOM   3484  H   LEU A 248      37.239  -1.775  25.890  1.00 20.43           H
ATOM   3485  HA  LEU A 248      37.821   0.976  25.058  1.00 28.80           H
ATOM   3486  HB2 LEU A 248      37.789  -1.708  23.644  1.00 29.29           H
ATOM   3487  HB3 LEU A 248      38.097  -0.187  22.827  1.00 29.29           H
ATOM   3488  HG  LEU A 248      39.839  -1.564  24.922  1.00 32.97           H
ATOM   3489 HD11 LEU A 248      41.461  -1.536  23.010  1.00 39.47           H
ATOM   3490 HD12 LEU A 248      39.965  -2.411  22.577  1.00 39.47           H
ATOM   3491 HD13 LEU A 248      40.243  -0.749  21.984  1.00 39.47           H
ATOM   3492 HD21 LEU A 248      41.401   0.270  24.590  1.00 31.07           H
ATOM   3493 HD22 LEU A 248      40.202   1.128  23.555  1.00 31.07           H
ATOM   3494 HD23 LEU A 248      39.869   0.841  25.301  1.00 31.07           H
ATOM   3495  N   ARG A 249      35.572   1.573  24.126  1.00 25.00           N
ATOM   3496  CA  ARG A 249      34.194   1.950  23.784  1.00 28.67           C
ATOM   3497  C   ARG A 249      34.066   3.110  22.811  1.00 25.31           C
ATOM   3498  O   ARG A 249      33.034   3.780  22.749  1.00 29.28           O
ATOM   3499  CB  ARG A 249      33.362   2.206  25.059  1.00 35.27           C
ATOM   3500  CG  ARG A 249      33.883   3.233  26.081  1.00 26.32           C
ATOM   3501  CD  ARG A 249      33.920   4.662  25.597  1.00 22.73           C
ATOM   3502  NE  ARG A 249      32.602   5.292  25.661  1.00 25.46           N
ATOM   3503  CZ  ARG A 249      32.296   6.424  25.031  1.00 34.91           C
ATOM   3504  NH1 ARG A 249      33.157   7.082  24.253  1.00 31.46           N
ATOM   3505  NH2 ARG A 249      31.071   6.899  25.193  1.00 30.39           N1+
ATOM   3506  H   ARG A 249      36.249   2.303  24.305  1.00 30.00           H
ATOM   3507  HA  ARG A 249      33.745   1.105  23.262  1.00 34.40           H
ATOM   3508  HB2 ARG A 249      32.359   2.504  24.763  1.00 42.32           H
ATOM   3509  HB3 ARG A 249      33.277   1.274  25.603  1.00 42.32           H
ATOM   3510  HG2 ARG A 249      33.221   3.219  26.948  1.00 31.59           H
ATOM   3511  HG3 ARG A 249      34.887   2.975  26.403  1.00 31.59           H
ATOM   3512  HD2 ARG A 249      34.632   5.210  26.199  1.00 27.28           H
ATOM   3513  HD3 ARG A 249      34.269   4.665  24.579  1.00 27.28           H
ATOM   3514  HE  ARG A 249      31.895   4.860  26.248  1.00 30.56           H
ATOM   3515 HH11 ARG A 249      34.098   6.723  24.125  1.00 37.75           H
ATOM   3516 HH12 ARG A 249      32.861   7.919  23.779  1.00 37.75           H
ATOM   3517 HH21 ARG A 249      30.424   6.385  25.776  1.00 36.47           H
ATOM   3518 HH22 ARG A 249      30.810   7.751  24.721  1.00 36.47           H
ATOM   3519  N   GLY A 250      35.141   3.397  22.099  1.00 26.59           N
ATOM   3520  CA  GLY A 250      35.148   4.445  21.108  1.00 27.02           C
ATOM   3521  C   GLY A 250      35.221   5.824  21.735  1.00 31.93           C
ATOM   3522  O   GLY A 250      35.571   6.001  22.902  1.00 30.51           O
ATOM   3523  H   GLY A 250      35.972   2.832  22.220  1.00 31.90           H
ATOM   3524  HA2 GLY A 250      35.995   4.307  20.450  1.00 32.43           H
ATOM   3525  HA3 GLY A 250      34.226   4.388  20.535  1.00 32.43           H
ATOM   3526  N   GLY A 251      34.863   6.812  20.922  1.00 28.29           N
ATOM   3527  CA  GLY A 251      34.891   8.207  21.317  1.00 23.67           C
ATOM   3528  C   GLY A 251      35.282   9.129  20.178  1.00 37.77           C
ATOM   3529  O   GLY A 251      35.221   8.752  19.005  1.00 27.27           O
ATOM   3530  H   GLY A 251      34.554   6.587  19.982  1.00 33.95           H
ATOM   3531  HA2 GLY A 251      33.901   8.490  21.663  1.00 28.40           H
ATOM   3532  HA3 GLY A 251      35.593   8.340  22.135  1.00 28.40           H
ATOM   3533  N   LYS A 252      35.659  10.363  20.551  1.00 33.85           N
ATOM   3534  CA  LYS A 252      35.854  11.433  19.579  1.00 38.71           C
ATOM   3535  C   LYS A 252      37.004  11.086  18.604  1.00 31.72           C
ATOM   3536  O   LYS A 252      36.918  11.505  17.456  1.00 43.56           O
ATOM   3537  CB  LYS A 252      36.009  12.846  20.226  1.00 34.98           C
ATOM   3538  CG  LYS A 252      34.844  13.302  21.164  1.00 50.51           C
ATOM   3539  CD  LYS A 252      34.840  14.727  21.828  1.00 48.20           C
ATOM   3540  CE  LYS A 252      36.061  15.129  22.696  1.00 51.82           C
ATOM   3541  NZ  LYS A 252      36.037  16.549  23.163  1.00 57.78           N1+
ATOM   3542  H   LYS A 252      35.787  10.570  21.534  1.00 40.61           H
ATOM   3543  HA  LYS A 252      34.937  11.465  18.983  1.00 46.45           H
ATOM   3544  HB2 LYS A 252      36.939  12.871  20.780  1.00 41.97           H
ATOM   3545  HB3 LYS A 252      36.098  13.567  19.414  1.00 41.97           H
ATOM   3546  HG2 LYS A 252      33.925  13.225  20.588  1.00 60.61           H
ATOM   3547  HG3 LYS A 252      34.759  12.570  21.957  1.00 60.61           H
ATOM   3548  HD2 LYS A 252      34.706  15.484  21.058  1.00 57.83           H
ATOM   3549  HD3 LYS A 252      33.959  14.794  22.470  1.00 57.83           H
ATOM   3550  HE2 LYS A 252      36.097  14.473  23.569  1.00 62.18           H
ATOM   3551  HE3 LYS A 252      36.963  14.956  22.113  1.00 62.18           H
ATOM   3552  HZ1 LYS A 252      36.894  16.765  23.672  1.00 69.34           H
ATOM   3553  HZ2 LYS A 252      35.974  17.215  22.398  1.00 69.34           H
ATOM   3554  HZ3 LYS A 252      35.282  16.735  23.822  1.00 69.34           H
ATOM   3555  N   LYS A 253      38.044  10.313  19.000  1.00 36.59           N
ATOM   3556  CA  LYS A 253      39.142   9.882  18.085  1.00 36.55           C
ATOM   3557  C   LYS A 253      38.631   8.875  17.041  1.00 44.85           C
ATOM   3558  O   LYS A 253      39.189   8.760  15.951  1.00 42.98           O
ATOM   3559  CB  LYS A 253      40.331   9.270  18.884  1.00 42.96           C
ATOM   3560  CG  LYS A 253      41.740   9.093  18.216  1.00 52.00           C
ATOM   3561  CD  LYS A 253      42.566   7.860  18.754  1.00 59.60           C
ATOM   3562  CE  LYS A 253      43.930   7.501  18.052  1.00 59.78           C
ATOM   3563  NZ  LYS A 253      44.183   6.041  17.789  1.00 56.42           N1+
ATOM   3564  H   LYS A 253      38.059   9.987  19.962  1.00 43.91           H
ATOM   3565  HA  LYS A 253      39.487  10.779  17.566  1.00 43.87           H
ATOM   3566  HB2 LYS A 253      40.479   9.910  19.751  1.00 51.55           H
ATOM   3567  HB3 LYS A 253      40.000   8.304  19.251  1.00 51.55           H
ATOM   3568  HG2 LYS A 253      41.602   8.966  17.145  1.00 62.40           H
ATOM   3569  HG3 LYS A 253      42.309  10.014  18.352  1.00 62.40           H
ATOM   3570  HD2 LYS A 253      42.792   8.056  19.802  1.00 71.51           H
ATOM   3571  HD3 LYS A 253      41.928   6.979  18.739  1.00 71.51           H
ATOM   3572  HE2 LYS A 253      43.997   8.035  17.103  1.00 71.74           H
ATOM   3573  HE3 LYS A 253      44.756   7.863  18.674  1.00 71.74           H
ATOM   3574  HZ1 LYS A 253      45.083   5.913  17.328  1.00 67.70           H
ATOM   3575  HZ2 LYS A 253      44.208   5.497  18.649  1.00 67.70           H
ATOM   3576  HZ3 LYS A 253      43.474   5.653  17.172  1.00 67.70           H
ATOM   3577  N   GLY A 254      37.592   8.119  17.395  1.00 31.61           N
ATOM   3578  CA  GLY A 254      36.938   7.192  16.490  1.00 36.97           C
ATOM   3579  C   GLY A 254      36.641   5.887  17.203  1.00 35.63           C
ATOM   3580  O   GLY A 254      36.911   5.723  18.395  1.00 28.96           O
ATOM   3581  H   GLY A 254      37.239   8.170  18.345  1.00 37.94           H
ATOM   3582  HA2 GLY A 254      36.008   7.626  16.133  1.00 44.36           H
ATOM   3583  HA3 GLY A 254      37.570   6.995  15.628  1.00 44.36           H
ATOM   3584  N   THR A 255      36.083   4.944  16.456  1.00 29.46           N
ATOM   3585  CA  THR A 255      35.908   3.601  16.984  1.00 28.83           C
ATOM   3586  C   THR A 255      37.278   2.984  17.320  1.00 32.69           C
ATOM   3587  O   THR A 255      38.302   3.399  16.771  1.00 28.57           O
ATOM   3588  CB  THR A 255      35.075   2.787  15.996  1.00 34.45           C
ATOM   3589  OG1 THR A 255      35.724   2.676  14.766  1.00 33.73           O
ATOM   3590  CG2 THR A 255      33.740   3.474  15.664  1.00 27.33           C
ATOM   3591  H   THR A 255      35.798   5.150  15.504  1.00 35.36           H
ATOM   3592  HA  THR A 255      35.325   3.656  17.895  1.00 34.59           H
ATOM   3593  HB  THR A 255      34.891   1.814  16.443  1.00 41.34           H
ATOM   3594  HG1 THR A 255      36.254   1.885  14.752  1.00 40.47           H
ATOM   3595 HG21 THR A 255      33.164   2.864  14.960  1.00 32.79           H
ATOM   3596 HG22 THR A 255      33.164   3.626  16.573  1.00 32.79           H
ATOM   3597 HG23 THR A 255      33.928   4.440  15.183  1.00 32.79           H
ATOM   3598  N   ASN A 256      37.304   2.034  18.268  1.00 34.05           N
ATOM   3599  CA  ASN A 256      38.537   1.346  18.686  1.00 27.24           C
ATOM   3600  C   ASN A 256      38.443  -0.152  18.927  1.00 23.86           C
ATOM   3601  O   ASN A 256      39.101  -0.715  19.804  1.00 30.03           O
ATOM   3602  CB  ASN A 256      39.189   2.000  19.908  1.00 29.13           C
ATOM   3603  CG  ASN A 256      38.256   2.170  21.111  1.00 34.05           C
ATOM   3604  OD1 ASN A 256      37.157   1.620  21.178  1.00 22.19           O
ATOM   3605  ND2 ASN A 256      38.725   2.918  22.104  1.00 26.72           N
ATOM   3606  H   ASN A 256      36.450   1.813  18.763  1.00 40.86           H
ATOM   3607  HA  ASN A 256      39.213   1.437  17.843  1.00 32.69           H
ATOM   3608  HB2 ASN A 256      40.044   1.399  20.222  1.00 34.96           H
ATOM   3609  HB3 ASN A 256      39.605   2.949  19.617  1.00 34.96           H
ATOM   3610 HD21 ASN A 256      38.165   3.073  22.926  1.00 32.06           H
ATOM   3611 HD22 ASN A 256      39.648   3.321  22.032  1.00 32.06           H
ATOM   3612  N   TYR A 257      37.691  -0.819  18.076  1.00 31.32           N
ATOM   3613  CA  TYR A 257      37.519  -2.253  18.208  1.00 30.71           C
ATOM   3614  C   TYR A 257      38.293  -3.068  17.182  1.00 36.48           C
ATOM   3615  O   TYR A 257      38.231  -4.291  17.237  1.00 34.27           O
ATOM   3616  CB  TYR A 257      36.029  -2.562  18.171  1.00 29.30           C
ATOM   3617  CG  TYR A 257      35.360  -2.154  16.885  1.00 34.43           C
ATOM   3618  CD1 TYR A 257      35.402  -3.011  15.771  1.00 33.94           C
ATOM   3619  CD2 TYR A 257      34.699  -0.920  16.813  1.00 37.08           C
ATOM   3620  CE1 TYR A 257      34.791  -2.621  14.576  1.00 37.48           C
ATOM   3621  CE2 TYR A 257      34.091  -0.524  15.617  1.00 40.12           C
ATOM   3622  CZ  TYR A 257      34.134  -1.383  14.504  1.00 37.56           C
ATOM   3623  OH  TYR A 257      33.515  -1.007  13.367  1.00 47.71           O
ATOM   3624  H   TYR A 257      37.244  -0.326  17.314  1.00 37.58           H
ATOM   3625  HA  TYR A 257      37.888  -2.561  19.183  1.00 36.85           H
ATOM   3626  HB2 TYR A 257      35.894  -3.627  18.312  1.00 35.16           H
ATOM   3627  HB3 TYR A 257      35.542  -2.052  19.000  1.00 35.16           H
ATOM   3628  HD1 TYR A 257      35.904  -3.962  15.822  1.00 40.73           H
ATOM   3629  HD2 TYR A 257      34.675  -0.274  17.669  1.00 44.50           H
ATOM   3630  HE1 TYR A 257      34.824  -3.254  13.710  1.00 44.98           H
ATOM   3631  HE2 TYR A 257      33.596   0.429  15.543  1.00 48.14           H
ATOM   3632  HH  TYR A 257      33.127  -0.144  13.505  1.00 57.25           H
ATOM   3633  N   ASP A 258      38.958  -2.391  16.242  1.00 33.41           N
ATOM   3634  CA  ASP A 258      39.733  -2.971  15.160  1.00 37.77           C
ATOM   3635  C   ASP A 258      41.139  -3.423  15.554  1.00 39.31           C
ATOM   3636  O   ASP A 258      41.679  -2.994  16.570  1.00 37.94           O
ATOM   3637  CB  ASP A 258      39.851  -1.969  13.984  1.00 38.44           C
ATOM   3638  CG  ASP A 258      40.392  -0.556  14.336  1.00 40.59           C
ATOM   3639  OD1 ASP A 258      39.751   0.186  15.114  1.00 41.42           O
ATOM   3640  OD2 ASP A 258      41.444  -0.194  13.774  1.00 41.83           O1-
ATOM   3641  H   ASP A 258      38.894  -1.386  16.259  1.00 40.09           H
ATOM   3642  HA  ASP A 258      39.200  -3.867  14.830  1.00 45.32           H
ATOM   3643  HB2 ASP A 258      40.480  -2.414  13.215  1.00 46.12           H
ATOM   3644  HB3 ASP A 258      38.856  -1.867  13.556  1.00 46.12           H
ATOM   3645  N   ALA A 259      41.752  -4.264  14.712  1.00 45.50           N
ATOM   3646  CA  ALA A 259      43.055  -4.867  14.975  1.00 38.81           C
ATOM   3647  C   ALA A 259      44.099  -3.798  15.231  1.00 33.31           C
ATOM   3648  O   ALA A 259      44.931  -3.966  16.121  1.00 40.08           O
ATOM   3649  CB  ALA A 259      43.483  -5.786  13.822  1.00 32.21           C
ATOM   3650  H   ALA A 259      41.311  -4.477  13.825  1.00 54.60           H
ATOM   3651  HA  ALA A 259      42.984  -5.487  15.868  1.00 46.57           H
ATOM   3652  HB1 ALA A 259      44.459  -6.229  14.051  1.00 38.65           H
ATOM   3653  HB2 ALA A 259      42.752  -6.592  13.709  1.00 38.65           H
ATOM   3654  HB3 ALA A 259      43.556  -5.220  12.887  1.00 38.65           H
ATOM   3655  N   LYS A 260      44.022  -2.688  14.487  1.00 30.98           N
ATOM   3656  CA  LYS A 260      44.957  -1.597  14.697  1.00 42.35           C
ATOM   3657  C   LYS A 260      44.792  -0.918  16.058  1.00 44.12           C
ATOM   3658  O   LYS A 260      45.784  -0.566  16.692  1.00 39.17           O
ATOM   3659  CB  LYS A 260      44.844  -0.566  13.566  1.00 32.63           C
ATOM   3660  CG  LYS A 260      45.989   0.470  13.615  1.00 43.81           C
ATOM   3661  CD  LYS A 260      46.145   1.315  12.327  1.00 56.57           C
ATOM   3662  CE  LYS A 260      47.191   0.715  11.365  1.00 59.33           C
ATOM   3663  NZ  LYS A 260      47.001   1.157   9.959  1.00 64.68           N1+
ATOM   3664  H   LYS A 260      43.294  -2.615  13.783  1.00 37.18           H
ATOM   3665  HA  LYS A 260      45.941  -2.064  14.663  1.00 50.82           H
ATOM   3666  HB2 LYS A 260      44.840  -1.072  12.604  1.00 39.16           H
ATOM   3667  HB3 LYS A 260      43.898  -0.043  13.668  1.00 39.16           H
ATOM   3668  HG2 LYS A 260      45.841   1.135  14.462  1.00 52.57           H
ATOM   3669  HG3 LYS A 260      46.920  -0.069  13.787  1.00 52.57           H
ATOM   3670  HD2 LYS A 260      45.186   1.394  11.814  1.00 67.89           H
ATOM   3671  HD3 LYS A 260      46.454   2.324  12.600  1.00 67.89           H
ATOM   3672  HE2 LYS A 260      48.189   1.015  11.703  1.00 71.19           H
ATOM   3673  HE3 LYS A 260      47.132  -0.375  11.421  1.00 71.19           H
ATOM   3674  HZ1 LYS A 260      47.714   0.722   9.384  1.00 77.61           H
ATOM   3675  HZ2 LYS A 260      46.082   0.865   9.635  1.00 77.61           H
ATOM   3676  HZ3 LYS A 260      47.086   2.170   9.898  1.00 77.61           H
ATOM   3677  N   SER A 261      43.549  -0.697  16.478  1.00 37.53           N
ATOM   3678  CA  SER A 261      43.259   0.031  17.701  1.00 38.16           C
ATOM   3679  C   SER A 261      43.678  -0.790  18.908  1.00 36.19           C
ATOM   3680  O   SER A 261      44.269  -0.261  19.832  1.00 38.47           O
ATOM   3681  CB  SER A 261      41.779   0.413  17.749  1.00 33.22           C
ATOM   3682  OG  SER A 261      41.517   1.498  16.874  1.00 33.15           O
ATOM   3683  H   SER A 261      42.774  -1.064  15.946  1.00 45.04           H
ATOM   3684  HA  SER A 261      43.832   0.958  17.727  1.00 45.79           H
ATOM   3685  HB2 SER A 261      41.169  -0.444  17.461  1.00 39.86           H
ATOM   3686  HB3 SER A 261      41.498   0.681  18.762  1.00 39.86           H
ATOM   3687  HG  SER A 261      40.877   1.190  16.219  1.00 39.78           H
ATOM   3688  N   VAL A 262      43.415  -2.088  18.874  1.00 34.04           N
ATOM   3689  CA  VAL A 262      43.773  -3.050  19.904  1.00 37.20           C
ATOM   3690  C   VAL A 262      45.269  -3.199  20.078  1.00 36.30           C
ATOM   3691  O   VAL A 262      45.742  -3.477  21.170  1.00 31.22           O
ATOM   3692  CB  VAL A 262      43.188  -4.404  19.478  1.00 32.47           C
ATOM   3693  CG1 VAL A 262      43.685  -5.584  20.314  1.00 27.94           C
ATOM   3694  CG2 VAL A 262      41.663  -4.337  19.590  1.00 32.32           C
ATOM   3695  H   VAL A 262      42.958  -2.444  18.046  1.00 40.84           H
ATOM   3696  HA  VAL A 262      43.342  -2.726  20.852  1.00 44.64           H
ATOM   3697  HB  VAL A 262      43.470  -4.612  18.441  1.00 38.97           H
ATOM   3698 HG11 VAL A 262      43.217  -6.503  19.950  1.00 33.52           H
ATOM   3699 HG12 VAL A 262      44.763  -5.675  20.178  1.00 33.52           H
ATOM   3700 HG13 VAL A 262      43.443  -5.422  21.368  1.00 33.52           H
ATOM   3701 HG21 VAL A 262      41.231  -5.297  19.296  1.00 38.79           H
ATOM   3702 HG22 VAL A 262      41.384  -4.100  20.621  1.00 38.79           H
ATOM   3703 HG23 VAL A 262      41.291  -3.557  18.927  1.00 38.79           H
ATOM   3704  N   ALA A 263      46.001  -3.117  18.976  1.00 42.71           N
ATOM   3705  CA  ALA A 263      47.444  -3.159  18.989  1.00 32.01           C
ATOM   3706  C   ALA A 263      48.019  -1.901  19.624  1.00 34.28           C
ATOM   3707  O   ALA A 263      48.955  -2.003  20.410  1.00 36.82           O
ATOM   3708  CB  ALA A 263      47.927  -3.292  17.551  1.00 33.64           C
ATOM   3709  H   ALA A 263      45.532  -2.981  18.092  1.00 51.26           H
ATOM   3710  HA  ALA A 263      47.783  -4.040  19.539  1.00 38.41           H
ATOM   3711  HB1 ALA A 263      49.019  -3.334  17.545  1.00 40.37           H
ATOM   3712  HB2 ALA A 263      47.520  -4.207  17.110  1.00 40.37           H
ATOM   3713  HB3 ALA A 263      47.591  -2.426  16.972  1.00 40.37           H
ATOM   3714  N   GLU A 264      47.472  -0.730  19.267  1.00 38.58           N
ATOM   3715  CA  GLU A 264      47.814   0.531  19.916  1.00 38.51           C
ATOM   3716  C   GLU A 264      47.400   0.442  21.401  1.00 39.22           C
ATOM   3717  O   GLU A 264      48.136   0.900  22.266  1.00 43.64           O
ATOM   3718  CB  GLU A 264      47.192   1.764  19.193  1.00 39.90           C
ATOM   3719  CG  GLU A 264      47.651   2.004  17.724  1.00 60.56           C
ATOM   3720  CD  GLU A 264      46.808   2.946  16.808  1.00 67.83           C
ATOM   3721  OE1 GLU A 264      45.554   2.959  16.886  1.00 65.78           O
ATOM   3722  OE2 GLU A 264      47.457   3.640  15.990  1.00 59.63           O1-
ATOM   3723  H   GLU A 264      46.745  -0.721  18.566  1.00 46.30           H
ATOM   3724  HA  GLU A 264      48.900   0.647  19.868  1.00 46.21           H
ATOM   3725  HB2 GLU A 264      46.113   1.690  19.234  1.00 47.88           H
ATOM   3726  HB3 GLU A 264      47.484   2.645  19.767  1.00 47.88           H
ATOM   3727  HG2 GLU A 264      48.680   2.355  17.729  1.00 72.67           H
ATOM   3728  HG3 GLU A 264      47.675   1.034  17.241  1.00 72.67           H
ATOM   3729  N   ALA A 265      46.257  -0.175  21.731  1.00 38.86           N
ATOM   3730  CA  ALA A 265      45.861  -0.401  23.120  1.00 37.17           C
ATOM   3731  C   ALA A 265      46.891  -1.212  23.890  1.00 44.76           C
ATOM   3732  O   ALA A 265      47.359  -0.762  24.933  1.00 39.45           O
ATOM   3733  CB  ALA A 265      44.532  -1.149  23.221  1.00 38.25           C
ATOM   3734  H   ALA A 265      45.630  -0.485  20.999  1.00 46.63           H
ATOM   3735  HA  ALA A 265      45.738   0.572  23.591  1.00 44.60           H
ATOM   3736  HB1 ALA A 265      44.298  -1.317  24.278  1.00 45.90           H
ATOM   3737  HB2 ALA A 265      43.742  -0.567  22.747  1.00 45.90           H
ATOM   3738  HB3 ALA A 265      44.614  -2.121  22.737  1.00 45.90           H
ATOM   3739  N   LYS A 266      47.212  -2.404  23.368  1.00 37.87           N
ATOM   3740  CA  LYS A 266      48.214  -3.323  23.897  1.00 43.02           C
ATOM   3741  C   LYS A 266      49.557  -2.645  24.114  1.00 39.50           C
ATOM   3742  O   LYS A 266      50.259  -2.964  25.068  1.00 41.19           O
ATOM   3743  CB  LYS A 266      48.423  -4.504  22.925  1.00 40.70           C
ATOM   3744  CG  LYS A 266      47.332  -5.580  23.003  1.00 39.53           C
ATOM   3745  CD  LYS A 266      47.193  -6.418  21.710  1.00 38.00           C
ATOM   3746  CE  LYS A 266      48.188  -7.602  21.634  1.00 39.19           C
ATOM   3747  NZ  LYS A 266      47.726  -8.724  20.794  1.00 37.87           N1+
ATOM   3748  H   LYS A 266      46.704  -2.706  22.547  1.00 45.44           H
ATOM   3749  HA  LYS A 266      47.870  -3.691  24.864  1.00 51.62           H
ATOM   3750  HB2 LYS A 266      48.497  -4.133  21.905  1.00 48.84           H
ATOM   3751  HB3 LYS A 266      49.363  -4.997  23.169  1.00 48.84           H
ATOM   3752  HG2 LYS A 266      47.542  -6.233  23.849  1.00 47.43           H
ATOM   3753  HG3 LYS A 266      46.382  -5.085  23.185  1.00 47.43           H
ATOM   3754  HD2 LYS A 266      46.166  -6.769  21.639  1.00 45.60           H
ATOM   3755  HD3 LYS A 266      47.382  -5.775  20.852  1.00 45.60           H
ATOM   3756  HE2 LYS A 266      49.141  -7.266  21.236  1.00 47.03           H
ATOM   3757  HE3 LYS A 266      48.339  -7.976  22.650  1.00 47.03           H
ATOM   3758  HZ1 LYS A 266      48.473  -9.320  20.472  1.00 45.44           H
ATOM   3759  HZ2 LYS A 266      47.094  -9.315  21.335  1.00 45.44           H
ATOM   3760  HZ3 LYS A 266      47.161  -8.413  20.001  1.00 45.44           H
ATOM   3761  N   ALA A 267      49.917  -1.721  23.224  1.00 44.34           N
ATOM   3762  CA  ALA A 267      51.187  -1.022  23.309  1.00 39.50           C
ATOM   3763  C   ALA A 267      51.287  -0.160  24.560  1.00 49.52           C
ATOM   3764  O   ALA A 267      52.390   0.064  25.057  1.00 44.52           O
ATOM   3765  CB  ALA A 267      51.350  -0.166  22.058  1.00 43.93           C
ATOM   3766  H   ALA A 267      49.267  -1.454  22.494  1.00 53.21           H
ATOM   3767  HA  ALA A 267      51.991  -1.758  23.329  1.00 47.40           H
ATOM   3768  HB1 ALA A 267      52.311   0.354  22.103  1.00 52.72           H
ATOM   3769  HB2 ALA A 267      51.318  -0.808  21.173  1.00 52.72           H
ATOM   3770  HB3 ALA A 267      50.543   0.568  22.011  1.00 52.72           H
ATOM   3771  N   GLN A 268      50.141   0.329  25.046  1.00 43.35           N
ATOM   3772  CA  GLN A 268      50.089   1.171  26.227  1.00 33.12           C
ATOM   3773  C   GLN A 268      49.829   0.463  27.552  1.00 31.01           C
ATOM   3774  O   GLN A 268      49.806   1.148  28.575  1.00 40.41           O
ATOM   3775  CB  GLN A 268      48.943   2.180  26.118  1.00 39.30           C
ATOM   3776  CG  GLN A 268      48.883   3.015  24.852  1.00 48.39           C
ATOM   3777  CD  GLN A 268      47.650   3.914  24.900  1.00 44.11           C
ATOM   3778  OE1 GLN A 268      47.400   4.640  25.864  1.00 48.96           O
ATOM   3779  NE2 GLN A 268      46.889   3.881  23.813  1.00 50.69           N
ATOM   3780  H   GLN A 268      49.273   0.144  24.556  1.00 52.02           H
ATOM   3781  HA  GLN A 268      51.053   1.675  26.307  1.00 39.74           H
ATOM   3782  HB2 GLN A 268      48.003   1.635  26.196  1.00 47.16           H
ATOM   3783  HB3 GLN A 268      49.002   2.865  26.964  1.00 47.16           H
ATOM   3784  HG2 GLN A 268      49.780   3.627  24.821  1.00 58.07           H
ATOM   3785  HG3 GLN A 268      48.841   2.359  23.992  1.00 58.07           H
ATOM   3786 HE21 GLN A 268      47.144   3.264  23.053  1.00 60.83           H
ATOM   3787 HE22 GLN A 268      46.068   4.457  23.774  1.00 60.83           H
ATOM   3788  N   LEU A 269      49.538  -0.840  27.570  1.00 36.62           N
ATOM   3789  CA  LEU A 269      49.268  -1.499  28.843  1.00 37.97           C
ATOM   3790  C   LEU A 269      50.541  -1.772  29.630  1.00 41.24           C
ATOM   3791  O   LEU A 269      51.522  -2.266  29.072  1.00 48.82           O
ATOM   3792  CB  LEU A 269      48.559  -2.829  28.610  1.00 45.19           C
ATOM   3793  CG  LEU A 269      47.200  -2.718  27.918  1.00 47.68           C
ATOM   3794  CD1 LEU A 269      46.492  -4.083  27.975  1.00 46.39           C
ATOM   3795  CD2 LEU A 269      46.306  -1.654  28.566  1.00 39.67           C
ATOM   3796  H   LEU A 269      49.450  -1.362  26.709  1.00 43.95           H
ATOM   3797  HA  LEU A 269      48.628  -0.846  29.434  1.00 45.56           H
ATOM   3798  HB2 LEU A 269      49.192  -3.481  28.020  1.00 54.23           H
ATOM   3799  HB3 LEU A 269      48.416  -3.295  29.574  1.00 54.23           H
ATOM   3800  HG  LEU A 269      47.373  -2.456  26.874  1.00 57.22           H
ATOM   3801 HD11 LEU A 269      45.520  -4.001  27.487  1.00 55.66           H
ATOM   3802 HD12 LEU A 269      47.096  -4.829  27.452  1.00 55.66           H
ATOM   3803 HD13 LEU A 269      46.345  -4.395  29.016  1.00 55.66           H
ATOM   3804 HD21 LEU A 269      45.353  -1.623  28.037  1.00 47.60           H
ATOM   3805 HD22 LEU A 269      46.149  -1.890  29.624  1.00 47.60           H
ATOM   3806 HD23 LEU A 269      46.791  -0.684  28.467  1.00 47.60           H
ATOM   3807  N   PRO A 270      50.525  -1.526  30.945  1.00 41.26           N
ATOM   3808  CA  PRO A 270      51.734  -1.717  31.722  1.00 42.98           C
ATOM   3809  C   PRO A 270      51.939  -3.189  32.009  1.00 40.65           C
ATOM   3810  O   PRO A 270      51.056  -4.017  31.769  1.00 31.73           O
ATOM   3811  CB  PRO A 270      51.461  -0.961  33.031  1.00 44.64           C
ATOM   3812  CG  PRO A 270      49.944  -1.014  33.188  1.00 39.24           C
ATOM   3813  CD  PRO A 270      49.391  -1.106  31.765  1.00 39.75           C
ATOM   3814  HA  PRO A 270      52.618  -1.279  31.256  1.00 51.58           H
ATOM   3815  HB2 PRO A 270      51.948  -1.392  33.904  1.00 53.57           H
ATOM   3816  HB3 PRO A 270      51.763   0.085  32.929  1.00 53.57           H
ATOM   3817  HG2 PRO A 270      49.690  -1.891  33.783  1.00 47.08           H
ATOM   3818  HG3 PRO A 270      49.588  -0.113  33.688  1.00 47.08           H
ATOM   3819  HD2 PRO A 270      48.590  -1.842  31.765  1.00 47.69           H
ATOM   3820  HD3 PRO A 270      49.020  -0.128  31.466  1.00 47.69           H
ATOM   3821  N   ALA A 271      53.131  -3.517  32.510  1.00 39.09           N
ATOM   3822  CA  ALA A 271      53.349  -4.855  33.025  1.00 39.85           C
ATOM   3823  C   ALA A 271      52.268  -5.130  34.062  1.00 38.31           C
ATOM   3824  O   ALA A 271      51.893  -4.226  34.813  1.00 37.62           O
ATOM   3825  CB  ALA A 271      54.703  -4.920  33.718  1.00 42.75           C
ATOM   3826  H   ALA A 271      53.835  -2.808  32.674  1.00 46.91           H
ATOM   3827  HA  ALA A 271      53.333  -5.587  32.210  1.00 47.81           H
ATOM   3828  HB1 ALA A 271      54.878  -5.944  34.065  1.00 51.30           H
ATOM   3829  HB2 ALA A 271      55.484  -4.628  33.011  1.00 51.30           H
ATOM   3830  HB3 ALA A 271      54.697  -4.238  34.575  1.00 51.30           H
ATOM   3831  N   GLY A 272      51.751  -6.358  34.081  1.00 38.69           N
ATOM   3832  CA  GLY A 272      50.758  -6.729  35.084  1.00 39.69           C
ATOM   3833  C   GLY A 272      49.301  -6.487  34.695  1.00 41.62           C
ATOM   3834  O   GLY A 272      48.397  -6.864  35.442  1.00 40.28           O
ATOM   3835  H   GLY A 272      52.093  -7.063  33.439  1.00 46.42           H
ATOM   3836  HA2 GLY A 272      50.876  -7.780  35.308  1.00 47.63           H
ATOM   3837  HA3 GLY A 272      50.954  -6.149  35.983  1.00 47.63           H
ATOM   3838  N   SER A 273      49.065  -5.859  33.550  1.00 34.06           N
ATOM   3839  CA  SER A 273      47.718  -5.529  33.156  1.00 38.03           C
ATOM   3840  C   SER A 273      46.912  -6.765  32.809  1.00 40.07           C
ATOM   3841  O   SER A 273      47.396  -7.735  32.231  1.00 46.71           O
ATOM   3842  CB  SER A 273      47.781  -4.578  31.982  1.00 40.94           C
ATOM   3843  OG  SER A 273      48.433  -5.245  30.915  1.00 55.75           O
ATOM   3844  H   SER A 273      49.837  -5.602  32.951  1.00 40.87           H
ATOM   3845  HA  SER A 273      47.227  -5.024  33.989  1.00 45.63           H
ATOM   3846  HB2 SER A 273      46.777  -4.278  31.698  1.00 49.12           H
ATOM   3847  HB3 SER A 273      48.333  -3.694  32.283  1.00 49.12           H
ATOM   3848  HG  SER A 273      49.316  -5.471  31.224  1.00 66.89           H
ATOM   3849  N   ASN A 274      45.647  -6.701  33.177  1.00 38.56           N
ATOM   3850  CA  ASN A 274      44.685  -7.713  32.842  1.00 34.59           C
ATOM   3851  C   ASN A 274      44.225  -7.511  31.410  1.00 29.48           C
ATOM   3852  O   ASN A 274      44.642  -6.574  30.725  1.00 31.25           O
ATOM   3853  CB  ASN A 274      43.530  -7.533  33.814  1.00 36.03           C
ATOM   3854  CG  ASN A 274      43.927  -7.900  35.232  1.00 35.09           C
ATOM   3855  OD1 ASN A 274      44.595  -8.900  35.468  1.00 31.28           O
ATOM   3856  ND2 ASN A 274      43.411  -7.144  36.189  1.00 25.29           N
ATOM   3857  H   ASN A 274      45.306  -5.879  33.655  1.00 46.27           H
ATOM   3858  HA  ASN A 274      45.117  -8.715  32.956  1.00 41.51           H
ATOM   3859  HB2 ASN A 274      43.185  -6.503  33.771  1.00 43.24           H
ATOM   3860  HB3 ASN A 274      42.722  -8.188  33.506  1.00 43.24           H
ATOM   3861 HD21 ASN A 274      43.590  -7.381  37.152  1.00 30.35           H
ATOM   3862 HD22 ASN A 274      42.877  -6.320  35.946  1.00 30.35           H
ATOM   3863  N   GLY A 275      43.355  -8.402  30.949  1.00 23.99           N
ATOM   3864  CA  GLY A 275      42.944  -8.403  29.559  1.00 31.49           C
ATOM   3865  C   GLY A 275      41.910  -7.322  29.222  1.00 36.93           C
ATOM   3866  O   GLY A 275      41.245  -6.764  30.098  1.00 36.30           O
ATOM   3867  H   GLY A 275      43.000  -9.124  31.569  1.00 28.79           H
ATOM   3868  HA2 GLY A 275      43.828  -8.233  28.951  1.00 37.78           H
ATOM   3869  HA3 GLY A 275      42.540  -9.378  29.328  1.00 37.78           H
ATOM   3870  N   LEU A 276      41.764  -7.059  27.919  1.00 22.53           N
ATOM   3871  CA  LEU A 276      40.912  -5.993  27.418  1.00 24.53           C
ATOM   3872  C   LEU A 276      39.500  -6.468  27.130  1.00 26.88           C
ATOM   3873  O   LEU A 276      39.293  -7.566  26.621  1.00 25.51           O
ATOM   3874  CB  LEU A 276      41.421  -5.437  26.079  1.00 28.06           C
ATOM   3875  CG  LEU A 276      42.845  -4.866  26.039  1.00 31.32           C
ATOM   3876  CD1 LEU A 276      43.393  -4.993  24.621  1.00 29.72           C
ATOM   3877  CD2 LEU A 276      42.904  -3.368  26.341  1.00 39.23           C
ATOM   3878  H   LEU A 276      42.307  -7.576  27.239  1.00 27.03           H
ATOM   3879  HA  LEU A 276      40.885  -5.196  28.161  1.00 29.43           H
ATOM   3880  HB2 LEU A 276      41.378  -6.243  25.351  1.00 33.67           H
ATOM   3881  HB3 LEU A 276      40.736  -4.670  25.725  1.00 33.67           H
ATOM   3882  HG  LEU A 276      43.491  -5.401  26.736  1.00 37.59           H
ATOM   3883 HD11 LEU A 276      44.397  -4.553  24.590  1.00 35.66           H
ATOM   3884 HD12 LEU A 276      43.440  -6.056  24.371  1.00 35.66           H
ATOM   3885 HD13 LEU A 276      42.728  -4.464  23.921  1.00 35.66           H
ATOM   3886 HD21 LEU A 276      43.941  -3.027  26.245  1.00 47.07           H
ATOM   3887 HD22 LEU A 276      42.276  -2.811  25.632  1.00 47.07           H
ATOM   3888 HD23 LEU A 276      42.556  -3.224  27.362  1.00 47.07           H
ATOM   3889  N   MET A 277      38.545  -5.574  27.371  1.00 27.00           N
ATOM   3890  CA  MET A 277      37.168  -5.738  26.954  1.00 25.86           C
ATOM   3891  C   MET A 277      36.816  -4.736  25.880  1.00 29.27           C
ATOM   3892  O   MET A 277      37.287  -3.605  25.909  1.00 26.08           O
ATOM   3893  CB  MET A 277      36.268  -5.567  28.169  1.00 29.64           C
ATOM   3894  CG  MET A 277      34.779  -5.678  27.866  1.00 27.35           C
ATOM   3895  SD  MET A 277      33.773  -5.555  29.360  1.00 27.52           S
ATOM   3896  CE  MET A 277      34.103  -7.227  29.978  1.00 22.53           C
ATOM   3897  H   MET A 277      38.795  -4.700  27.812  1.00 32.40           H
ATOM   3898  HA  MET A 277      37.016  -6.738  26.570  1.00 31.03           H
ATOM   3899  HB2 MET A 277      36.523  -6.319  28.904  1.00 35.56           H
ATOM   3900  HB3 MET A 277      36.442  -4.591  28.595  1.00 35.56           H
ATOM   3901  HG2 MET A 277      34.477  -4.874  27.205  1.00 32.82           H
ATOM   3902  HG3 MET A 277      34.598  -6.631  27.372  1.00 32.82           H
ATOM   3903  HE1 MET A 277      33.571  -7.335  30.924  1.00 27.04           H
ATOM   3904  HE2 MET A 277      33.737  -7.959  29.247  1.00 27.04           H
ATOM   3905  HE3 MET A 277      35.178  -7.378  30.143  1.00 27.04           H
ATOM   3906  N   ILE A 278      35.955  -5.156  24.960  1.00 25.99           N
ATOM   3907  CA  ILE A 278      35.532  -4.320  23.871  1.00 23.06           C
ATOM   3908  C   ILE A 278      34.036  -4.158  23.978  1.00 26.06           C
ATOM   3909  O   ILE A 278      33.277  -5.118  23.886  1.00 29.55           O
ATOM   3910  CB  ILE A 278      35.969  -4.910  22.529  1.00 24.46           C
ATOM   3911  CG1 ILE A 278      37.502  -5.106  22.517  1.00 29.63           C
ATOM   3912  CG2 ILE A 278      35.568  -3.871  21.484  1.00 31.16           C
ATOM   3913  CD1 ILE A 278      38.170  -5.055  21.135  1.00 34.71           C
ATOM   3914  H   ILE A 278      35.566  -6.087  25.016  1.00 31.19           H
ATOM   3915  HA  ILE A 278      36.002  -3.336  23.955  1.00 27.67           H
ATOM   3916  HB  ILE A 278      35.461  -5.854  22.316  1.00 29.35           H
ATOM   3917 HG12 ILE A 278      37.969  -4.334  23.126  1.00 35.56           H
ATOM   3918 HG13 ILE A 278      37.720  -6.072  22.958  1.00 35.56           H
ATOM   3919 HG21 ILE A 278      35.843  -4.244  20.497  1.00 37.39           H
ATOM   3920 HG22 ILE A 278      34.489  -3.719  21.504  1.00 37.39           H
ATOM   3921 HG23 ILE A 278      36.095  -2.932  21.698  1.00 37.39           H
ATOM   3922 HD11 ILE A 278      39.242  -5.218  21.260  1.00 41.66           H
ATOM   3923 HD12 ILE A 278      37.739  -5.832  20.496  1.00 41.66           H
ATOM   3924 HD13 ILE A 278      38.021  -4.067  20.689  1.00 41.66           H
ATOM   3925  N   ASP A 279      33.626  -2.914  24.160  1.00 26.14           N
ATOM   3926  CA  ASP A 279      32.232  -2.556  24.128  1.00 27.77           C
ATOM   3927  C   ASP A 279      31.836  -2.410  22.677  1.00 28.11           C
ATOM   3928  O   ASP A 279      32.329  -1.534  21.972  1.00 29.43           O
ATOM   3929  CB  ASP A 279      32.016  -1.266  24.896  1.00 24.76           C
ATOM   3930  CG  ASP A 279      30.546  -0.871  25.074  1.00 27.17           C
ATOM   3931  OD1 ASP A 279      29.653  -1.612  24.608  1.00 28.52           O
ATOM   3932  OD2 ASP A 279      30.335   0.181  25.714  1.00 27.86           O1-
ATOM   3933  H   ASP A 279      34.314  -2.172  24.196  1.00 31.37           H
ATOM   3934  HA  ASP A 279      31.657  -3.337  24.605  1.00 33.32           H
ATOM   3935  HB2 ASP A 279      32.477  -1.344  25.876  1.00 29.71           H
ATOM   3936  HB3 ASP A 279      32.547  -0.464  24.394  1.00 29.71           H
ATOM   3937  N   TYR A 280      30.923  -3.268  22.253  1.00 28.85           N
ATOM   3938  CA  TYR A 280      30.342  -3.176  20.933  1.00 30.82           C
ATOM   3939  C   TYR A 280      29.477  -1.963  20.756  1.00 29.05           C
ATOM   3940  O   TYR A 280      29.301  -1.567  19.618  1.00 30.52           O
ATOM   3941  CB  TYR A 280      29.496  -4.406  20.623  1.00 31.07           C
ATOM   3942  CG  TYR A 280      30.223  -5.718  20.494  1.00 32.96           C
ATOM   3943  CD1 TYR A 280      31.613  -5.804  20.697  1.00 28.36           C
ATOM   3944  CD2 TYR A 280      29.474  -6.874  20.213  1.00 29.78           C
ATOM   3945  CE1 TYR A 280      32.262  -7.032  20.590  1.00 35.96           C
ATOM   3946  CE2 TYR A 280      30.114  -8.117  20.151  1.00 31.63           C
ATOM   3947  CZ  TYR A 280      31.515  -8.189  20.315  1.00 36.88           C
ATOM   3948  OH  TYR A 280      32.154  -9.375  20.196  1.00 31.95           O
ATOM   3949  H   TYR A 280      30.641  -4.026  22.858  1.00 34.62           H
ATOM   3950  HA  TYR A 280      31.147  -3.075  20.223  1.00 36.98           H
ATOM   3951  HB2 TYR A 280      28.758  -4.510  21.413  1.00 37.28           H
ATOM   3952  HB3 TYR A 280      28.944  -4.239  19.700  1.00 37.28           H
ATOM   3953  HD1 TYR A 280      32.198  -4.935  20.939  1.00 34.04           H
ATOM   3954  HD2 TYR A 280      28.403  -6.822  20.072  1.00 35.74           H
ATOM   3955  HE1 TYR A 280      33.325  -7.089  20.737  1.00 43.15           H
ATOM   3956  HE2 TYR A 280      29.540  -9.013  19.984  1.00 37.96           H
ATOM   3957  HH  TYR A 280      31.667  -9.977  19.628  1.00 38.34           H
ATOM   3958  N   SER A 281      28.930  -1.410  21.834  1.00 31.58           N
ATOM   3959  CA  SER A 281      27.975  -0.315  21.781  1.00 24.94           C
ATOM   3960  C   SER A 281      28.604   1.042  22.024  1.00 31.79           C
ATOM   3961  O   SER A 281      29.801   1.222  21.816  1.00 26.47           O
ATOM   3962  CB  SER A 281      26.865  -0.581  22.786  1.00 34.29           C
ATOM   3963  OG  SER A 281      25.674   0.117  22.454  1.00 34.81           O
ATOM   3964  H   SER A 281      29.179  -1.802  22.736  1.00 37.89           H
ATOM   3965  HA  SER A 281      27.557  -0.310  20.787  1.00 29.92           H
ATOM   3966  HB2 SER A 281      26.668  -1.645  22.846  1.00 41.15           H
ATOM   3967  HB3 SER A 281      27.236  -0.249  23.757  1.00 41.15           H
ATOM   3968  HG  SER A 281      25.055  -0.033  23.177  1.00 41.77           H
ATOM   3969  N   HIS A 282      27.772   2.009  22.428  1.00 29.35           N
ATOM   3970  CA  HIS A 282      28.200   3.355  22.733  1.00 24.26           C
ATOM   3971  C   HIS A 282      29.046   3.894  21.559  1.00 24.19           C
ATOM   3972  O   HIS A 282      28.619   3.821  20.429  1.00 28.02           O
ATOM   3973  CB  HIS A 282      28.864   3.402  24.143  1.00 29.29           C
ATOM   3974  CG  HIS A 282      27.878   2.980  25.169  1.00 25.50           C
ATOM   3975  ND1 HIS A 282      27.912   1.712  25.769  1.00 30.16           N
ATOM   3976  CD2 HIS A 282      26.724   3.609  25.667  1.00 24.20           C
ATOM   3977  CE1 HIS A 282      26.774   1.610  26.582  1.00 25.81           C
ATOM   3978  NE2 HIS A 282      26.003   2.742  26.518  1.00 26.38           N
ATOM   3979  H   HIS A 282      26.799   1.781  22.530  1.00 35.22           H
ATOM   3980  HA  HIS A 282      27.310   4.046  22.744  1.00 29.12           H
ATOM   3981  HB2 HIS A 282      29.205   4.435  24.356  1.00 35.15           H
ATOM   3982  HB3 HIS A 282      29.748   2.727  24.165  1.00 35.15           H
ATOM   3983  HD1 HIS A 282      28.600   0.982  25.577  1.00 36.20           H
ATOM   3984  HD2 HIS A 282      26.435   4.625  25.421  1.00 29.04           H
ATOM   3985  HE1 HIS A 282      26.579   0.749  27.202  1.00 30.98           H
ATOM   3986  N   GLY A 283      30.252   4.419  21.840  1.00 31.24           N
ATOM   3987  CA  GLY A 283      31.053   5.053  20.788  1.00 22.53           C
ATOM   3988  C   GLY A 283      31.448   4.115  19.638  1.00 29.26           C
ATOM   3989  O   GLY A 283      31.749   4.537  18.528  1.00 34.74           O
ATOM   3990  H   GLY A 283      30.608   4.435  22.797  1.00 37.49           H
ATOM   3991  HA2 GLY A 283      30.459   5.860  20.372  1.00 27.04           H
ATOM   3992  HA3 GLY A 283      31.959   5.460  21.221  1.00 27.04           H
ATOM   3993  N   ASN A 284      31.437   2.825  19.891  1.00 27.13           N
ATOM   3994  CA  ASN A 284      31.860   1.842  18.926  1.00 32.52           C
ATOM   3995  C   ASN A 284      30.772   1.448  17.937  1.00 38.01           C
ATOM   3996  O   ASN A 284      31.087   0.910  16.879  1.00 33.44           O
ATOM   3997  CB  ASN A 284      32.420   0.670  19.721  1.00 25.51           C
ATOM   3998  CG  ASN A 284      33.934   0.753  19.923  1.00 32.79           C
ATOM   3999  OD1 ASN A 284      34.619   1.545  19.280  1.00 33.28           O
ATOM   4000  ND2 ASN A 284      34.482  -0.112  20.774  1.00 30.00           N
ATOM   4001  H   ASN A 284      31.093   2.523  20.791  1.00 32.56           H
ATOM   4002  HA  ASN A 284      32.650   2.292  18.325  1.00 39.02           H
ATOM   4003  HB2 ASN A 284      31.949   0.638  20.700  1.00 30.61           H
ATOM   4004  HB3 ASN A 284      32.161  -0.249  19.208  1.00 30.61           H
ATOM   4005 HD21 ASN A 284      35.476  -0.108  20.931  1.00 36.00           H
ATOM   4006 HD22 ASN A 284      33.902  -0.758  21.292  1.00 36.00           H
ATOM   4007  N   SER A 285      29.514   1.719  18.275  1.00 33.85           N
ATOM   4008  CA  SER A 285      28.383   1.551  17.372  1.00 44.31           C
ATOM   4009  C   SER A 285      28.035   2.819  16.609  1.00 44.39           C
ATOM   4010  O   SER A 285      27.300   2.763  15.630  1.00 45.15           O
ATOM   4011  CB  SER A 285      27.189   1.049  18.174  1.00 39.59           C
ATOM   4012  OG  SER A 285      27.409  -0.292  18.467  1.00 45.16           O
ATOM   4013  H   SER A 285      29.340   2.113  19.191  1.00 40.62           H
ATOM   4014  HA  SER A 285      28.631   0.803  16.619  1.00 53.17           H
ATOM   4015  HB2 SER A 285      27.063   1.619  19.090  1.00 47.51           H
ATOM   4016  HB3 SER A 285      26.276   1.102  17.602  1.00 47.51           H
ATOM   4017  HG  SER A 285      28.212  -0.367  19.013  1.00 54.20           H
ATOM   4018  N   ASN A 286      28.541   3.962  17.069  1.00 43.32           N
ATOM   4019  CA  ASN A 286      28.581   5.192  16.309  1.00 42.63           C
ATOM   4020  C   ASN A 286      27.178   5.601  15.913  1.00 51.04           C
ATOM   4021  O   ASN A 286      26.848   5.702  14.729  1.00 51.77           O
ATOM   4022  CB  ASN A 286      29.446   4.987  15.067  1.00 51.73           C
ATOM   4023  CG  ASN A 286      29.990   6.313  14.568  1.00 57.40           C
ATOM   4024  OD1 ASN A 286      29.708   7.390  15.103  1.00 57.44           O
ATOM   4025  ND2 ASN A 286      30.783   6.236  13.513  1.00 58.40           N
ATOM   4026  H   ASN A 286      28.984   3.953  17.972  1.00 51.99           H
ATOM   4027  HA  ASN A 286      29.017   5.975  16.935  1.00 51.16           H
ATOM   4028  HB2 ASN A 286      30.260   4.299  15.272  1.00 62.07           H
ATOM   4029  HB3 ASN A 286      28.856   4.534  14.268  1.00 62.07           H
ATOM   4030 HD21 ASN A 286      31.156   7.090  13.139  1.00 70.08           H
ATOM   4031 HD22 ASN A 286      30.992   5.337  13.102  1.00 70.08           H
ATOM   4032  N   LYS A 287      26.352   5.793  16.939  1.00 47.19           N
ATOM   4033  CA  LYS A 287      24.990   6.264  16.768  1.00 50.79           C
ATOM   4034  C   LYS A 287      24.083   5.310  15.970  1.00 52.70           C
ATOM   4035  O   LYS A 287      23.104   5.756  15.370  1.00 48.53           O
ATOM   4036  CB  LYS A 287      25.029   7.663  16.102  1.00 54.43           C
ATOM   4037  CG  LYS A 287      25.748   8.771  16.887  1.00 53.89           C
ATOM   4038  CD  LYS A 287      25.108   8.873  18.278  1.00 66.37           C
ATOM   4039  CE  LYS A 287      24.954  10.277  18.865  1.00 66.57           C
ATOM   4040  NZ  LYS A 287      24.368  10.113  20.215  1.00 69.95           N1+
ATOM   4041  H   LYS A 287      26.703   5.644  17.874  1.00 56.63           H
ATOM   4042  HA  LYS A 287      24.550   6.341  17.759  1.00 60.95           H
ATOM   4043  HB2 LYS A 287      25.508   7.594  15.131  1.00 65.32           H
ATOM   4044  HB3 LYS A 287      24.013   7.996  15.918  1.00 65.32           H
ATOM   4045  HG2 LYS A 287      26.807   8.527  16.980  1.00 64.67           H
ATOM   4046  HG3 LYS A 287      25.662   9.714  16.345  1.00 64.67           H
ATOM   4047  HD2 LYS A 287      24.112   8.432  18.245  1.00 79.64           H
ATOM   4048  HD3 LYS A 287      25.712   8.286  18.967  1.00 79.64           H
ATOM   4049  HE2 LYS A 287      25.926  10.777  18.920  1.00 79.88           H
ATOM   4050  HE3 LYS A 287      24.293  10.880  18.230  1.00 79.88           H
ATOM   4051  HZ1 LYS A 287      24.243  11.019  20.650  1.00 83.94           H
ATOM   4052  HZ2 LYS A 287      23.471   9.635  20.133  1.00 83.94           H
ATOM   4053  HZ3 LYS A 287      24.993   9.537  20.777  1.00 83.94           H
ATOM   4054  N   ASP A 288      24.359   4.005  16.009  1.00 43.58           N
ATOM   4055  CA  ASP A 288      23.479   3.034  15.369  1.00 43.34           C
ATOM   4056  C   ASP A 288      23.632   1.648  15.980  1.00 44.49           C
ATOM   4057  O   ASP A 288      24.634   0.968  15.775  1.00 39.31           O
ATOM   4058  CB  ASP A 288      23.735   2.995  13.858  1.00 47.97           C
ATOM   4059  CG  ASP A 288      22.702   2.173  13.057  1.00 48.38           C
ATOM   4060  OD1 ASP A 288      21.878   1.457  13.679  1.00 39.58           O
ATOM   4061  OD2 ASP A 288      22.736   2.291  11.812  1.00 60.13           O1-
ATOM   4062  H   ASP A 288      25.189   3.689  16.488  1.00 52.30           H
ATOM   4063  HA  ASP A 288      22.456   3.370  15.527  1.00 52.01           H
ATOM   4064  HB2 ASP A 288      23.808   4.003  13.454  1.00 57.57           H
ATOM   4065  HB3 ASP A 288      24.725   2.580  13.679  1.00 57.57           H
ATOM   4066  N   PHE A 289      22.596   1.189  16.673  1.00 33.88           N
ATOM   4067  CA  PHE A 289      22.682  -0.081  17.370  1.00 36.74           C
ATOM   4068  C   PHE A 289      22.851  -1.285  16.441  1.00 43.02           C
ATOM   4069  O   PHE A 289      23.285  -2.341  16.896  1.00 39.08           O
ATOM   4070  CB  PHE A 289      21.450  -0.275  18.251  1.00 35.42           C
ATOM   4071  CG  PHE A 289      20.196  -0.663  17.500  1.00 37.56           C
ATOM   4072  CD1 PHE A 289      19.339   0.332  17.009  1.00 38.67           C
ATOM   4073  CD2 PHE A 289      19.885  -2.017  17.302  1.00 39.38           C
ATOM   4074  CE1 PHE A 289      18.184  -0.012  16.305  1.00 43.49           C
ATOM   4075  CE2 PHE A 289      18.725  -2.368  16.598  1.00 46.85           C
ATOM   4076  CZ  PHE A 289      17.885  -1.364  16.091  1.00 41.41           C
ATOM   4077  H   PHE A 289      21.772   1.768  16.784  1.00 40.66           H
ATOM   4078  HA  PHE A 289      23.563  -0.013  18.007  1.00 44.09           H
ATOM   4079  HB2 PHE A 289      21.676  -1.059  18.968  1.00 42.50           H
ATOM   4080  HB3 PHE A 289      21.267   0.636  18.810  1.00 42.50           H
ATOM   4081  HD1 PHE A 289      19.566   1.361  17.180  1.00 46.41           H
ATOM   4082  HD2 PHE A 289      20.547  -2.776  17.683  1.00 47.25           H
ATOM   4083  HE1 PHE A 289      17.534   0.764  15.936  1.00 52.19           H
ATOM   4084  HE2 PHE A 289      18.476  -3.406  16.452  1.00 56.22           H
ATOM   4085  HZ  PHE A 289      17.003  -1.633  15.538  1.00 49.69           H
ATOM   4086  N   ARG A 290      22.461  -1.140  15.169  1.00 36.77           N
ATOM   4087  CA  ARG A 290      22.566  -2.178  14.146  1.00 37.12           C
ATOM   4088  C   ARG A 290      24.027  -2.445  13.747  1.00 44.25           C
ATOM   4089  O   ARG A 290      24.322  -3.455  13.112  1.00 42.24           O
ATOM   4090  CB  ARG A 290      21.719  -1.801  12.900  1.00 43.35           C
ATOM   4091  CG  ARG A 290      20.230  -1.448  13.155  1.00 45.58           C
ATOM   4092  CD  ARG A 290      19.414  -0.887  11.955  1.00 51.29           C
ATOM   4093  NE  ARG A 290      18.080  -0.387  12.376  1.00 57.91           N
ATOM   4094  CZ  ARG A 290      17.056  -1.151  12.798  1.00 53.88           C
ATOM   4095  NH1 ARG A 290      17.121  -2.484  12.793  1.00 48.53           N
ATOM   4096  NH2 ARG A 290      15.938  -0.568  13.238  1.00 51.42           N1+
ATOM   4097  H   ARG A 290      22.081  -0.244  14.894  1.00 44.13           H
ATOM   4098  HA  ARG A 290      22.173  -3.097  14.584  1.00 44.54           H
ATOM   4099  HB2 ARG A 290      22.190  -0.953  12.409  1.00 52.03           H
ATOM   4100  HB3 ARG A 290      21.754  -2.642  12.210  1.00 52.03           H
ATOM   4101  HG2 ARG A 290      19.736  -2.352  13.503  1.00 54.69           H
ATOM   4102  HG3 ARG A 290      20.188  -0.706  13.947  1.00 54.69           H
ATOM   4103  HD2 ARG A 290      19.956  -0.073  11.475  1.00 61.55           H
ATOM   4104  HD3 ARG A 290      19.263  -1.657  11.201  1.00 61.55           H
ATOM   4105  HE  ARG A 290      17.952   0.617  12.408  1.00 69.49           H
ATOM   4106 HH11 ARG A 290      17.960  -2.941  12.469  1.00 58.24           H
ATOM   4107 HH12 ARG A 290      16.340  -3.032  13.130  1.00 58.24           H
ATOM   4108 HH21 ARG A 290      15.871   0.441  13.262  1.00 61.70           H
ATOM   4109 HH22 ARG A 290      15.172  -1.147  13.559  1.00 61.70           H
ATOM   4110  N   ASN A 291      24.941  -1.534  14.084  1.00 36.72           N
ATOM   4111  CA  ASN A 291      26.374  -1.783  14.016  1.00 36.23           C
ATOM   4112  C   ASN A 291      26.962  -2.767  15.007  1.00 36.71           C
ATOM   4113  O   ASN A 291      28.104  -3.149  14.799  1.00 35.51           O
ATOM   4114  CB  ASN A 291      27.139  -0.466  14.164  1.00 36.42           C
ATOM   4115  CG  ASN A 291      27.036   0.361  12.898  1.00 36.50           C
ATOM   4116  OD1 ASN A 291      26.970  -0.167  11.786  1.00 38.80           O
ATOM   4117  ND2 ASN A 291      27.111   1.675  13.064  1.00 37.71           N
ATOM   4118  H   ASN A 291      24.626  -0.617  14.374  1.00 44.06           H
ATOM   4119  HA  ASN A 291      26.558  -2.213  13.031  1.00 43.48           H
ATOM   4120  HB2 ASN A 291      26.769   0.108  15.009  1.00 43.71           H
ATOM   4121  HB3 ASN A 291      28.197  -0.661  14.350  1.00 43.71           H
ATOM   4122 HD21 ASN A 291      27.024   2.272  12.259  1.00 45.25           H
ATOM   4123 HD22 ASN A 291      27.187   2.061  14.004  1.00 45.25           H
ATOM   4124  N   GLN A 292      26.262  -3.169  16.071  1.00 36.23           N
ATOM   4125  CA  GLN A 292      26.864  -4.083  17.050  1.00 36.44           C
ATOM   4126  C   GLN A 292      27.180  -5.489  16.506  1.00 39.73           C
ATOM   4127  O   GLN A 292      28.218  -6.041  16.860  1.00 37.18           O
ATOM   4128  CB  GLN A 292      26.010  -4.250  18.324  1.00 37.43           C
ATOM   4129  CG  GLN A 292      25.702  -2.981  19.140  1.00 28.81           C
ATOM   4130  CD  GLN A 292      25.072  -3.274  20.502  1.00 32.68           C
ATOM   4131  OE1 GLN A 292      25.604  -4.019  21.327  1.00 32.30           O
ATOM   4132  NE2 GLN A 292      23.951  -2.610  20.761  1.00 24.59           N
ATOM   4133  H   GLN A 292      25.322  -2.829  16.211  1.00 43.47           H
ATOM   4134  HA  GLN A 292      27.815  -3.623  17.325  1.00 43.73           H
ATOM   4135  HB2 GLN A 292      25.062  -4.696  18.048  1.00 44.91           H
ATOM   4136  HB3 GLN A 292      26.510  -4.970  18.968  1.00 44.91           H
ATOM   4137  HG2 GLN A 292      26.640  -2.476  19.334  1.00 34.57           H
ATOM   4138  HG3 GLN A 292      25.052  -2.318  18.580  1.00 34.57           H
ATOM   4139 HE21 GLN A 292      23.556  -2.006  20.056  1.00 29.51           H
ATOM   4140 HE22 GLN A 292      23.513  -2.712  21.664  1.00 29.51           H
ATOM   4141  N   PRO A 293      26.353  -6.099  15.643  1.00 39.42           N
ATOM   4142  CA  PRO A 293      26.745  -7.338  14.951  1.00 43.88           C
ATOM   4143  C   PRO A 293      27.977  -7.212  14.068  1.00 32.30           C
ATOM   4144  O   PRO A 293      28.715  -8.174  13.888  1.00 43.17           O
ATOM   4145  CB  PRO A 293      25.533  -7.636  14.050  1.00 35.93           C
ATOM   4146  CG  PRO A 293      24.378  -7.087  14.868  1.00 43.39           C
ATOM   4147  CD  PRO A 293      24.957  -5.764  15.375  1.00 41.17           C
ATOM   4148  HA  PRO A 293      26.882  -8.161  15.653  1.00 52.66           H
ATOM   4149  HB2 PRO A 293      25.586  -7.055  13.120  1.00 43.12           H
ATOM   4150  HB3 PRO A 293      25.382  -8.690  13.821  1.00 43.12           H
ATOM   4151  HG2 PRO A 293      23.498  -6.962  14.234  1.00 52.07           H
ATOM   4152  HG3 PRO A 293      24.179  -7.790  15.675  1.00 52.07           H
ATOM   4153  HD2 PRO A 293      24.891  -5.006  14.612  1.00 49.40           H
ATOM   4154  HD3 PRO A 293      24.394  -5.453  16.252  1.00 49.40           H
ATOM   4155  N   LYS A 294      28.206  -6.011  13.551  1.00 39.30           N
ATOM   4156  CA  LYS A 294      29.334  -5.720  12.679  1.00 38.18           C
ATOM   4157  C   LYS A 294      30.615  -5.601  13.471  1.00 44.90           C
ATOM   4158  O   LYS A 294      31.642  -6.142  13.068  1.00 43.11           O
ATOM   4159  CB  LYS A 294      29.088  -4.412  11.924  1.00 40.93           C
ATOM   4160  CG  LYS A 294      27.734  -4.468  11.206  1.00 44.26           C
ATOM   4161  CD  LYS A 294      27.598  -3.456  10.068  1.00 51.53           C
ATOM   4162  CE  LYS A 294      26.191  -3.637   9.465  1.00 50.31           C
ATOM   4163  NZ  LYS A 294      26.124  -3.168   8.066  1.00 60.81           N1+
ATOM   4164  H   LYS A 294      27.547  -5.273  13.759  1.00 47.16           H
ATOM   4165  HA  LYS A 294      29.438  -6.543  11.964  1.00 45.82           H
ATOM   4166  HB2 LYS A 294      29.074  -3.587  12.632  1.00 49.11           H
ATOM   4167  HB3 LYS A 294      29.902  -4.224  11.227  1.00 49.11           H
ATOM   4168  HG2 LYS A 294      27.630  -5.462  10.773  1.00 53.11           H
ATOM   4169  HG3 LYS A 294      26.933  -4.314  11.928  1.00 53.11           H
ATOM   4170  HD2 LYS A 294      27.700  -2.447  10.468  1.00 61.84           H
ATOM   4171  HD3 LYS A 294      28.369  -3.629   9.316  1.00 61.84           H
ATOM   4172  HE2 LYS A 294      25.912  -4.696   9.499  1.00 60.38           H
ATOM   4173  HE3 LYS A 294      25.468  -3.072  10.063  1.00 60.38           H
ATOM   4174  HZ1 LYS A 294      25.179  -3.315   7.729  1.00 72.97           H
ATOM   4175  HZ2 LYS A 294      26.359  -2.178   8.035  1.00 72.97           H
ATOM   4176  HZ3 LYS A 294      26.781  -3.708   7.506  1.00 72.97           H
ATOM   4177  N   VAL A 295      30.529  -4.899  14.599  1.00 34.32           N
ATOM   4178  CA  VAL A 295      31.580  -4.900  15.590  1.00 38.25           C
ATOM   4179  C   VAL A 295      31.943  -6.342  15.978  1.00 31.58           C
ATOM   4180  O   VAL A 295      33.118  -6.689  15.942  1.00 33.61           O
ATOM   4181  CB  VAL A 295      31.186  -4.055  16.819  1.00 31.61           C
ATOM   4182  CG1 VAL A 295      32.342  -4.142  17.809  1.00 29.27           C
ATOM   4183  CG2 VAL A 295      30.931  -2.567  16.509  1.00 23.71           C
ATOM   4184  H   VAL A 295      29.697  -4.350  14.770  1.00 41.18           H
ATOM   4185  HA  VAL A 295      32.451  -4.437  15.124  1.00 45.90           H
ATOM   4186  HB  VAL A 295      30.295  -4.458  17.305  1.00 37.94           H
ATOM   4187 HG11 VAL A 295      32.120  -3.549  18.681  1.00 35.12           H
ATOM   4188 HG12 VAL A 295      32.478  -5.179  18.120  1.00 35.12           H
ATOM   4189 HG13 VAL A 295      33.254  -3.763  17.351  1.00 35.12           H
ATOM   4190 HG21 VAL A 295      30.691  -2.022  17.426  1.00 28.45           H
ATOM   4191 HG22 VAL A 295      31.802  -2.112  16.036  1.00 28.45           H
ATOM   4192 HG23 VAL A 295      30.086  -2.489  15.841  1.00 28.45           H
ATOM   4193  N   ASN A 296      30.958  -7.179  16.326  1.00 28.36           N
ATOM   4194  CA  ASN A 296      31.197  -8.573  16.693  1.00 36.00           C
ATOM   4195  C   ASN A 296      31.982  -9.368  15.664  1.00 36.11           C
ATOM   4196  O   ASN A 296      32.724 -10.241  16.063  1.00 35.76           O
ATOM   4197  CB  ASN A 296      29.863  -9.300  16.820  1.00 27.45           C
ATOM   4198  CG  ASN A 296      30.002 -10.734  17.350  1.00 43.58           C
ATOM   4199  OD1 ASN A 296      30.687 -11.017  18.338  1.00 43.08           O
ATOM   4200  ND2 ASN A 296      29.227 -11.628  16.738  1.00 36.52           N
ATOM   4201  H   ASN A 296      30.014  -6.821  16.405  1.00 34.03           H
ATOM   4202  HA  ASN A 296      31.733  -8.590  17.642  1.00 43.20           H
ATOM   4203  HB2 ASN A 296      29.223  -8.738  17.489  1.00 32.94           H
ATOM   4204  HB3 ASN A 296      29.384  -9.342  15.851  1.00 32.94           H
ATOM   4205 HD21 ASN A 296      29.206 -12.579  17.084  1.00 43.83           H
ATOM   4206 HD22 ASN A 296      28.660 -11.337  15.950  1.00 43.83           H
ATOM   4207  N   ASP A 297      31.741  -9.151  14.375  1.00 38.00           N
ATOM   4208  CA  ASP A 297      32.398  -9.875  13.296  1.00 41.65           C
ATOM   4209  C   ASP A 297      33.865  -9.475  13.264  1.00 36.01           C
ATOM   4210  O   ASP A 297      34.739 -10.334  13.175  1.00 41.61           O
ATOM   4211  CB  ASP A 297      31.685  -9.579  11.968  1.00 38.64           C
ATOM   4212  CG  ASP A 297      30.271 -10.201  11.823  1.00 37.49           C
ATOM   4213  OD1 ASP A 297      29.986 -11.229  12.491  1.00 41.56           O
ATOM   4214  OD2 ASP A 297      29.496  -9.646  11.008  1.00 43.86           O1-
ATOM   4215  H   ASP A 297      31.148  -8.376  14.128  1.00 45.59           H
ATOM   4216  HA  ASP A 297      32.340 -10.951  13.468  1.00 49.98           H
ATOM   4217  HB2 ASP A 297      31.642  -8.503  11.819  1.00 46.37           H
ATOM   4218  HB3 ASP A 297      32.325  -9.921  11.152  1.00 46.37           H
ATOM   4219  N   VAL A 298      34.128  -8.170  13.380  1.00 31.72           N
ATOM   4220  CA  VAL A 298      35.493  -7.680  13.363  1.00 33.41           C
ATOM   4221  C   VAL A 298      36.276  -8.170  14.562  1.00 40.27           C
ATOM   4222  O   VAL A 298      37.484  -8.368  14.463  1.00 43.17           O
ATOM   4223  CB  VAL A 298      35.534  -6.157  13.288  1.00 31.48           C
ATOM   4224  CG1 VAL A 298      36.987  -5.643  13.392  1.00 37.97           C
ATOM   4225  CG2 VAL A 298      34.964  -5.744  11.924  1.00 33.97           C
ATOM   4226  H   VAL A 298      33.365  -7.514  13.520  1.00 38.06           H
ATOM   4227  HA  VAL A 298      35.959  -8.071  12.461  1.00 40.09           H
ATOM   4228  HB  VAL A 298      34.931  -5.726  14.093  1.00 37.77           H
ATOM   4229 HG11 VAL A 298      37.008  -4.557  13.315  1.00 45.57           H
ATOM   4230 HG12 VAL A 298      37.412  -5.915  14.358  1.00 45.57           H
ATOM   4231 HG13 VAL A 298      37.598  -6.083  12.597  1.00 45.57           H
ATOM   4232 HG21 VAL A 298      34.997  -4.658  11.831  1.00 40.77           H
ATOM   4233 HG22 VAL A 298      35.561  -6.199  11.126  1.00 40.77           H
ATOM   4234 HG23 VAL A 298      33.932  -6.087  11.834  1.00 40.77           H
ATOM   4235  N   VAL A 299      35.596  -8.304  15.693  1.00 37.10           N
ATOM   4236  CA  VAL A 299      36.230  -8.705  16.926  1.00 40.44           C
ATOM   4237  C   VAL A 299      36.424 -10.214  16.946  1.00 40.24           C
ATOM   4238  O   VAL A 299      37.470 -10.691  17.368  1.00 35.62           O
ATOM   4239  CB  VAL A 299      35.375  -8.256  18.122  1.00 32.68           C
ATOM   4240  CG1 VAL A 299      35.872  -8.885  19.427  1.00 28.98           C
ATOM   4241  CG2 VAL A 299      35.461  -6.741  18.362  1.00 33.46           C
ATOM   4242  H   VAL A 299      34.590  -8.190  15.673  1.00 44.52           H
ATOM   4243  HA  VAL A 299      37.198  -8.202  16.971  1.00 48.53           H
ATOM   4244  HB  VAL A 299      34.334  -8.552  17.959  1.00 39.21           H
ATOM   4245 HG11 VAL A 299      35.254  -8.544  20.263  1.00 34.77           H
ATOM   4246 HG12 VAL A 299      35.797  -9.970  19.359  1.00 34.77           H
ATOM   4247 HG13 VAL A 299      36.913  -8.592  19.593  1.00 34.77           H
ATOM   4248 HG21 VAL A 299      34.870  -6.468  19.242  1.00 40.15           H
ATOM   4249 HG22 VAL A 299      36.503  -6.456  18.537  1.00 40.15           H
ATOM   4250 HG23 VAL A 299      35.079  -6.212  17.492  1.00 40.15           H
ATOM   4251  N   CYS A 300      35.376 -10.941  16.550  1.00 35.70           N
ATOM   4252  CA  CYS A 300      35.344 -12.388  16.383  1.00 41.37           C
ATOM   4253  C   CYS A 300      36.454 -12.835  15.433  1.00 44.54           C
ATOM   4254  O   CYS A 300      37.006 -13.923  15.592  1.00 43.05           O
ATOM   4255  CB  CYS A 300      33.995 -12.825  15.778  1.00 36.49           C
ATOM   4256  SG  CYS A 300      32.669 -13.305  16.940  1.00 42.20           S
ATOM   4257  H   CYS A 300      34.549 -10.436  16.274  1.00 42.84           H
ATOM   4258  HA  CYS A 300      35.462 -12.857  17.359  1.00 49.64           H
ATOM   4259  HB2 CYS A 300      33.637 -12.047  15.120  1.00 43.79           H
ATOM   4260  HB3 CYS A 300      34.165 -13.673  15.125  1.00 43.79           H
ATOM   4261  HG  CYS A 300      32.409 -12.195  17.644  1.00 50.64           H
ATOM   4262  N   GLU A 301      36.760 -12.003  14.430  1.00 43.68           N
ATOM   4263  CA  GLU A 301      37.809 -12.338  13.489  1.00 49.62           C
ATOM   4264  C   GLU A 301      39.176 -12.306  14.155  1.00 50.48           C
ATOM   4265  O   GLU A 301      39.965 -13.226  13.951  1.00 47.01           O
ATOM   4266  CB  GLU A 301      37.830 -11.443  12.243  1.00 45.82           C
ATOM   4267  CG  GLU A 301      39.021 -11.863  11.350  1.00 47.24           C
ATOM   4268  CD  GLU A 301      38.866 -11.378   9.911  1.00 63.41           C
ATOM   4269  OE1 GLU A 301      39.390 -10.276   9.629  1.00 61.13           O
ATOM   4270  OE2 GLU A 301      38.282 -12.145   9.109  1.00 64.53           O1-
ATOM   4271  H   GLU A 301      36.263 -11.125  14.336  1.00 52.41           H
ATOM   4272  HA  GLU A 301      37.588 -13.355  13.163  1.00 59.55           H
ATOM   4273  HB2 GLU A 301      36.893 -11.545  11.699  1.00 54.98           H
ATOM   4274  HB3 GLU A 301      37.957 -10.403  12.545  1.00 54.98           H
ATOM   4275  HG2 GLU A 301      39.930 -11.437  11.777  1.00 56.68           H
ATOM   4276  HG3 GLU A 301      39.072 -12.952  11.354  1.00 56.68           H
ATOM   4277  N   GLN A 302      39.477 -11.225  14.886  1.00 43.63           N
ATOM   4278  CA  GLN A 302      40.736 -11.124  15.624  1.00 39.81           C
ATOM   4279  C   GLN A 302      40.906 -12.309  16.567  1.00 47.69           C
ATOM   4280  O   GLN A 302      41.973 -12.917  16.620  1.00 43.35           O
ATOM   4281  CB  GLN A 302      40.784  -9.847  16.481  1.00 41.51           C
ATOM   4282  CG  GLN A 302      40.666  -8.588  15.628  1.00 40.84           C
ATOM   4283  CD  GLN A 302      40.602  -7.303  16.444  1.00 41.68           C
ATOM   4284  OE1 GLN A 302      41.502  -6.965  17.207  1.00 35.76           O
ATOM   4285  NE2 GLN A 302      39.546  -6.537  16.208  1.00 34.34           N
ATOM   4286  H   GLN A 302      38.823 -10.452  14.933  1.00 52.36           H
ATOM   4287  HA  GLN A 302      41.557 -11.114  14.903  1.00 47.78           H
ATOM   4288  HB2 GLN A 302      39.968  -9.859  17.201  1.00 49.81           H
ATOM   4289  HB3 GLN A 302      41.724  -9.827  17.030  1.00 49.81           H
ATOM   4290  HG2 GLN A 302      41.558  -8.551  15.010  1.00 49.00           H
ATOM   4291  HG3 GLN A 302      39.787  -8.669  15.006  1.00 49.00           H
ATOM   4292 HE21 GLN A 302      38.812  -6.864  15.598  1.00 41.21           H
ATOM   4293 HE22 GLN A 302      39.478  -5.630  16.641  1.00 41.21           H
ATOM   4294  N   ILE A 303      39.846 -12.604  17.321  1.00 45.84           N
ATOM   4295  CA  ILE A 303      39.855 -13.645  18.329  1.00 41.41           C
ATOM   4296  C   ILE A 303      40.205 -14.999  17.713  1.00 46.62           C
ATOM   4297  O   ILE A 303      41.068 -15.708  18.224  1.00 48.14           O
ATOM   4298  CB  ILE A 303      38.488 -13.656  19.054  1.00 37.59           C
ATOM   4299  CG1 ILE A 303      38.327 -12.433  19.987  1.00 32.74           C
ATOM   4300  CG2 ILE A 303      38.341 -14.953  19.865  1.00 34.70           C
ATOM   4301  CD1 ILE A 303      37.040 -12.422  20.830  1.00 29.28           C
ATOM   4302  H   ILE A 303      38.988 -12.083  17.171  1.00 55.01           H
ATOM   4303  HA  ILE A 303      40.642 -13.401  19.044  1.00 49.70           H
ATOM   4304  HB  ILE A 303      37.678 -13.619  18.321  1.00 45.11           H
ATOM   4305 HG12 ILE A 303      39.171 -12.380  20.670  1.00 39.28           H
ATOM   4306 HG13 ILE A 303      38.329 -11.530  19.396  1.00 39.28           H
ATOM   4307 HG21 ILE A 303      37.380 -14.981  20.375  1.00 41.64           H
ATOM   4308 HG22 ILE A 303      38.370 -15.806  19.190  1.00 41.64           H
ATOM   4309 HG23 ILE A 303      39.152 -15.022  20.593  1.00 41.64           H
ATOM   4310 HD11 ILE A 303      37.023 -11.513  21.439  1.00 35.14           H
ATOM   4311 HD12 ILE A 303      36.165 -12.442  20.172  1.00 35.14           H
ATOM   4312 HD13 ILE A 303      37.026 -13.281  21.507  1.00 35.14           H
ATOM   4313  N   ALA A 304      39.514 -15.348  16.630  1.00 43.02           N
ATOM   4314  CA  ALA A 304      39.616 -16.649  15.987  1.00 40.80           C
ATOM   4315  C   ALA A 304      40.976 -16.887  15.329  1.00 47.45           C
ATOM   4316  O   ALA A 304      41.398 -18.037  15.215  1.00 50.15           O
ATOM   4317  CB  ALA A 304      38.490 -16.756  14.951  1.00 47.02           C
ATOM   4318  H   ALA A 304      38.868 -14.676  16.238  1.00 51.63           H
ATOM   4319  HA  ALA A 304      39.470 -17.421  16.745  1.00 48.96           H
ATOM   4320  HB1 ALA A 304      38.542 -17.722  14.445  1.00 56.42           H
ATOM   4321  HB2 ALA A 304      37.519 -16.661  15.444  1.00 56.42           H
ATOM   4322  HB3 ALA A 304      38.593 -15.961  14.205  1.00 56.42           H
ATOM   4323  N   ASN A 305      41.630 -15.804  14.893  1.00 45.69           N
ATOM   4324  CA  ASN A 305      42.980 -15.819  14.342  1.00 41.36           C
ATOM   4325  C   ASN A 305      44.102 -15.778  15.390  1.00 47.03           C
ATOM   4326  O   ASN A 305      45.275 -15.800  15.008  1.00 50.43           O
ATOM   4327  CB  ASN A 305      43.164 -14.631  13.376  1.00 44.65           C
ATOM   4328  CG  ASN A 305      42.287 -14.647  12.099  1.00 53.83           C
ATOM   4329  OD1 ASN A 305      41.481 -15.551  11.864  1.00 59.67           O
ATOM   4330  ND2 ASN A 305      42.451 -13.626  11.244  1.00 50.97           N
ATOM   4331  H   ASN A 305      41.153 -14.914  14.940  1.00 54.82           H
ATOM   4332  HA  ASN A 305      43.091 -16.750  13.786  1.00 49.64           H
ATOM   4333  HB2 ASN A 305      42.968 -13.710  13.919  1.00 53.58           H
ATOM   4334  HB3 ASN A 305      44.211 -14.560  13.084  1.00 53.58           H
ATOM   4335 HD21 ASN A 305      41.872 -13.580  10.415  1.00 61.17           H
ATOM   4336 HD22 ASN A 305      43.120 -12.895  11.442  1.00 61.17           H
ATOM   4337  N   GLY A 306      43.778 -15.658  16.686  1.00 47.65           N
ATOM   4338  CA  GLY A 306      44.784 -15.792  17.748  1.00 45.85           C
ATOM   4339  C   GLY A 306      44.943 -14.643  18.743  1.00 42.88           C
ATOM   4340  O   GLY A 306      45.841 -14.720  19.581  1.00 36.83           O
ATOM   4341  H   GLY A 306      42.799 -15.584  16.942  1.00 57.18           H
ATOM   4342  HA2 GLY A 306      44.546 -16.677  18.329  1.00 55.02           H
ATOM   4343  HA3 GLY A 306      45.756 -15.946  17.289  1.00 55.02           H
ATOM   4344  N   GLU A 307      44.098 -13.613  18.692  1.00 46.61           N
ATOM   4345  CA  GLU A 307      44.156 -12.531  19.664  1.00 40.73           C
ATOM   4346  C   GLU A 307      43.683 -12.979  21.050  1.00 35.15           C
ATOM   4347  O   GLU A 307      42.486 -13.099  21.310  1.00 32.67           O
ATOM   4348  CB  GLU A 307      43.395 -11.315  19.123  1.00 38.22           C
ATOM   4349  CG  GLU A 307      43.521 -10.079  20.020  1.00 38.48           C
ATOM   4350  CD  GLU A 307      44.964  -9.653  20.142  1.00 40.65           C
ATOM   4351  OE1 GLU A 307      45.496  -8.984  19.226  1.00 39.36           O
ATOM   4352  OE2 GLU A 307      45.499 -10.044  21.198  1.00 38.24           O1-
ATOM   4353  H   GLU A 307      43.409 -13.586  17.953  1.00 55.93           H
ATOM   4354  HA  GLU A 307      45.201 -12.231  19.760  1.00 48.88           H
ATOM   4355  HB2 GLU A 307      43.752 -11.075  18.123  1.00 45.86           H
ATOM   4356  HB3 GLU A 307      42.338 -11.558  19.056  1.00 45.86           H
ATOM   4357  HG2 GLU A 307      42.958  -9.278  19.556  1.00 46.18           H
ATOM   4358  HG3 GLU A 307      43.126 -10.312  21.007  1.00 46.18           H
ATOM   4359  N   ASN A 308      44.655 -13.177  21.944  1.00 34.69           N
ATOM   4360  CA  ASN A 308      44.412 -13.497  23.345  1.00 35.84           C
ATOM   4361  C   ASN A 308      44.298 -12.280  24.260  1.00 38.68           C
ATOM   4362  O   ASN A 308      43.943 -12.428  25.429  1.00 32.35           O
ATOM   4363  CB  ASN A 308      45.537 -14.406  23.859  1.00 40.06           C
ATOM   4364  CG  ASN A 308      45.478 -15.810  23.248  1.00 41.69           C
ATOM   4365  OD1 ASN A 308      44.544 -16.577  23.472  1.00 43.22           O
ATOM   4366  ND2 ASN A 308      46.518 -16.157  22.495  1.00 44.82           N
ATOM   4367  H   ASN A 308      45.614 -13.147  21.621  1.00 41.62           H
ATOM   4368  HA  ASN A 308      43.464 -14.033  23.393  1.00 43.01           H
ATOM   4369  HB2 ASN A 308      46.502 -13.951  23.645  1.00 48.08           H
ATOM   4370  HB3 ASN A 308      45.436 -14.496  24.939  1.00 48.08           H
ATOM   4371 HD21 ASN A 308      46.524 -17.072  22.058  1.00 53.79           H
ATOM   4372 HD22 ASN A 308      47.269 -15.497  22.344  1.00 53.79           H
ATOM   4373  N   ALA A 309      44.632 -11.084  23.772  1.00 33.93           N
ATOM   4374  CA  ALA A 309      44.475  -9.879  24.583  1.00 44.81           C
ATOM   4375  C   ALA A 309      43.029  -9.408  24.742  1.00 37.39           C
ATOM   4376  O   ALA A 309      42.752  -8.576  25.605  1.00 39.83           O
ATOM   4377  CB  ALA A 309      45.308  -8.746  24.000  1.00 39.64           C
ATOM   4378  H   ALA A 309      45.001 -11.008  22.829  1.00 40.71           H
ATOM   4379  HA  ALA A 309      44.863 -10.101  25.576  1.00 53.77           H
ATOM   4380  HB1 ALA A 309      45.180  -7.853  24.618  1.00 47.56           H
ATOM   4381  HB2 ALA A 309      46.362  -9.038  23.987  1.00 47.56           H
ATOM   4382  HB3 ALA A 309      44.960  -8.524  22.990  1.00 47.56           H
ATOM   4383  N   ILE A 310      42.131  -9.887  23.884  1.00 38.52           N
ATOM   4384  CA  ILE A 310      40.717  -9.624  24.010  1.00 31.07           C
ATOM   4385  C   ILE A 310      40.138 -10.723  24.846  1.00 34.41           C
ATOM   4386  O   ILE A 310      39.944 -11.841  24.369  1.00 39.91           O
ATOM   4387  CB  ILE A 310      40.013  -9.645  22.669  1.00 33.71           C
ATOM   4388  CG1 ILE A 310      40.590  -8.514  21.826  1.00 32.54           C
ATOM   4389  CG2 ILE A 310      38.498  -9.404  22.865  1.00 28.01           C
ATOM   4390  CD1 ILE A 310      40.098  -8.640  20.397  1.00 37.34           C
ATOM   4391  H   ILE A 310      42.434 -10.515  23.154  1.00 46.23           H
ATOM   4392  HA  ILE A 310      40.560  -8.641  24.464  1.00 37.29           H
ATOM   4393  HB  ILE A 310      40.186 -10.612  22.184  1.00 40.45           H
ATOM   4394 HG12 ILE A 310      40.277  -7.553  22.232  1.00 39.05           H
ATOM   4395 HG13 ILE A 310      41.674  -8.567  21.813  1.00 39.05           H
ATOM   4396 HG21 ILE A 310      37.987  -9.418  21.906  1.00 33.61           H
ATOM   4397 HG22 ILE A 310      38.062 -10.193  23.476  1.00 33.61           H
ATOM   4398 HG23 ILE A 310      38.333  -8.437  23.348  1.00 33.61           H
ATOM   4399 HD11 ILE A 310      40.531  -7.816  19.829  1.00 44.80           H
ATOM   4400 HD12 ILE A 310      40.420  -9.612  20.003  1.00 44.80           H
ATOM   4401 HD13 ILE A 310      39.011  -8.558  20.380  1.00 44.80           H
ATOM   4402  N   THR A 311      39.810 -10.364  26.072  1.00 29.28           N
ATOM   4403  CA  THR A 311      39.258 -11.311  27.007  1.00 27.56           C
ATOM   4404  C   THR A 311      37.817 -11.017  27.328  1.00 27.29           C
ATOM   4405  O   THR A 311      37.168 -11.858  27.944  1.00 25.06           O
ATOM   4406  CB  THR A 311      40.098 -11.302  28.278  1.00 37.65           C
ATOM   4407  OG1 THR A 311      40.093 -10.022  28.889  1.00 26.90           O
ATOM   4408  CG2 THR A 311      41.548 -11.678  27.908  1.00 37.52           C
ATOM   4409  H   THR A 311      40.043  -9.437  26.405  1.00 35.13           H
ATOM   4410  HA  THR A 311      39.282 -12.296  26.549  1.00 33.07           H
ATOM   4411  HB  THR A 311      39.666 -12.032  28.966  1.00 45.18           H
ATOM   4412  HG1 THR A 311      40.484  -9.398  28.271  1.00 32.28           H
ATOM   4413 HG21 THR A 311      42.173 -11.690  28.800  1.00 45.03           H
ATOM   4414 HG22 THR A 311      41.580 -12.659  27.425  1.00 45.03           H
ATOM   4415 HG23 THR A 311      41.970 -10.942  27.218  1.00 45.03           H
ATOM   4416  N   GLY A 312      37.321  -9.835  26.959  1.00 32.21           N
ATOM   4417  CA  GLY A 312      35.937  -9.525  27.232  1.00 35.46           C
ATOM   4418  C   GLY A 312      35.236  -8.813  26.099  1.00 25.62           C
ATOM   4419  O   GLY A 312      35.865  -8.180  25.250  1.00 24.17           O
ATOM   4420  H   GLY A 312      37.915  -9.146  26.504  1.00 38.65           H
ATOM   4421  HA2 GLY A 312      35.414 -10.455  27.407  1.00 42.55           H
ATOM   4422  HA3 GLY A 312      35.879  -8.919  28.130  1.00 42.55           H
ATOM   4423  N   VAL A 313      33.902  -8.883  26.139  1.00 31.06           N
ATOM   4424  CA  VAL A 313      33.054  -7.987  25.373  1.00 27.14           C
ATOM   4425  C   VAL A 313      31.837  -7.521  26.149  1.00 28.25           C
ATOM   4426  O   VAL A 313      31.384  -8.178  27.078  1.00 22.91           O
ATOM   4427  CB  VAL A 313      32.594  -8.609  24.049  1.00 37.67           C
ATOM   4428  CG1 VAL A 313      33.806  -9.087  23.230  1.00 40.86           C
ATOM   4429  CG2 VAL A 313      31.661  -9.806  24.278  1.00 35.87           C
ATOM   4430  H   VAL A 313      33.456  -9.564  26.745  1.00 37.27           H
ATOM   4431  HA  VAL A 313      33.659  -7.123  25.138  1.00 32.57           H
ATOM   4432  HB  VAL A 313      32.045  -7.849  23.484  1.00 45.21           H
ATOM   4433 HG11 VAL A 313      33.478  -9.531  22.294  1.00 49.04           H
ATOM   4434 HG12 VAL A 313      34.462  -8.240  23.027  1.00 49.04           H
ATOM   4435 HG13 VAL A 313      34.355  -9.850  23.790  1.00 49.04           H
ATOM   4436 HG21 VAL A 313      31.346 -10.204  23.311  1.00 43.05           H
ATOM   4437 HG22 VAL A 313      32.189 -10.578  24.846  1.00 43.05           H
ATOM   4438 HG23 VAL A 313      30.773  -9.490  24.825  1.00 43.05           H
ATOM   4439  N   MET A 314      31.298  -6.382  25.720  1.00 24.69           N
ATOM   4440  CA  MET A 314      30.092  -5.789  26.278  1.00 28.24           C
ATOM   4441  C   MET A 314      29.099  -5.507  25.163  1.00 27.03           C
ATOM   4442  O   MET A 314      29.487  -4.993  24.117  1.00 28.93           O
ATOM   4443  CB  MET A 314      30.451  -4.481  27.000  1.00 30.12           C
ATOM   4444  CG  MET A 314      29.316  -3.830  27.801  1.00 37.34           C
ATOM   4445  SD  MET A 314      29.830  -2.344  28.721  1.00 35.08           S
ATOM   4446  CE  MET A 314      30.482  -3.207  30.184  1.00 30.50           C
ATOM   4447  H   MET A 314      31.736  -5.921  24.933  1.00 29.63           H
ATOM   4448  HA  MET A 314      29.665  -6.477  27.000  1.00 33.88           H
ATOM   4449  HB2 MET A 314      31.298  -4.654  27.654  1.00 36.15           H
ATOM   4450  HB3 MET A 314      30.753  -3.755  26.266  1.00 36.15           H
ATOM   4451  HG2 MET A 314      28.508  -3.542  27.142  1.00 44.80           H
ATOM   4452  HG3 MET A 314      28.922  -4.568  28.494  1.00 44.80           H
ATOM   4453  HE1 MET A 314      30.873  -2.478  30.902  1.00 36.60           H
ATOM   4454  HE2 MET A 314      29.671  -3.783  30.647  1.00 36.60           H
ATOM   4455  HE3 MET A 314      31.283  -3.889  29.875  1.00 36.60           H
ATOM   4456  N   ILE A 315      27.823  -5.808  25.404  1.00 31.91           N
ATOM   4457  CA  ILE A 315      26.788  -5.743  24.383  1.00 30.81           C
ATOM   4458  C   ILE A 315      25.512  -5.154  24.965  1.00 27.95           C
ATOM   4459  O   ILE A 315      25.013  -5.642  25.977  1.00 28.68           O
ATOM   4460  CB  ILE A 315      26.499  -7.176  23.900  1.00 29.83           C
ATOM   4461  CG1 ILE A 315      27.705  -7.869  23.244  1.00 36.88           C
ATOM   4462  CG2 ILE A 315      25.293  -7.257  22.951  1.00 26.62           C
ATOM   4463  CD1 ILE A 315      27.551  -9.393  23.080  1.00 25.77           C
ATOM   4464  H   ILE A 315      27.574  -6.182  26.311  1.00 38.29           H
ATOM   4465  HA  ILE A 315      27.123  -5.116  23.556  1.00 36.98           H
ATOM   4466  HB  ILE A 315      26.273  -7.748  24.787  1.00 35.79           H
ATOM   4467 HG12 ILE A 315      27.873  -7.430  22.270  1.00 44.25           H
ATOM   4468 HG13 ILE A 315      28.585  -7.707  23.850  1.00 44.25           H
ATOM   4469 HG21 ILE A 315      25.106  -8.294  22.661  1.00 31.94           H
ATOM   4470 HG22 ILE A 315      24.397  -6.890  23.452  1.00 31.94           H
ATOM   4471 HG23 ILE A 315      25.502  -6.657  22.062  1.00 31.94           H
ATOM   4472 HD11 ILE A 315      28.462  -9.789  22.618  1.00 30.92           H
ATOM   4473 HD12 ILE A 315      27.404  -9.858  24.060  1.00 30.92           H
ATOM   4474 HD13 ILE A 315      26.705  -9.623  22.428  1.00 30.92           H
ATOM   4475  N   GLU A 316      24.931  -4.167  24.284  1.00 26.28           N
ATOM   4476  CA  GLU A 316      23.631  -3.654  24.680  1.00 30.92           C
ATOM   4477  C   GLU A 316      22.506  -4.337  23.863  1.00 32.41           C
ATOM   4478  O   GLU A 316      22.402  -4.263  22.653  1.00 29.99           O
ATOM   4479  CB  GLU A 316      23.557  -2.123  24.562  1.00 31.50           C
ATOM   4480  CG  GLU A 316      24.286  -1.495  25.771  1.00 35.45           C
ATOM   4481  CD  GLU A 316      24.024   0.003  25.834  1.00 30.39           C
ATOM   4482  OE1 GLU A 316      23.987   0.669  24.801  1.00 27.08           O
ATOM   4483  OE2 GLU A 316      23.903   0.528  27.044  1.00 22.87           O1-
ATOM   4484  H   GLU A 316      25.368  -3.793  23.466  1.00 31.54           H
ATOM   4485  HA  GLU A 316      23.450  -3.883  25.769  1.00 37.11           H
ATOM   4486  HB2 GLU A 316      24.020  -1.794  23.604  1.00 37.81           H
ATOM   4487  HB3 GLU A 316      22.500  -1.785  24.538  1.00 37.81           H
ATOM   4488  HG2 GLU A 316      23.994  -2.018  26.710  1.00 42.54           H
ATOM   4489  HG3 GLU A 316      25.384  -1.650  25.625  1.00 42.54           H
ATOM   4490  N   SER A 317      21.662  -5.031  24.645  1.00 29.48           N
ATOM   4491  CA  SER A 317      20.732  -6.051  24.189  1.00 29.38           C
ATOM   4492  C   SER A 317      19.476  -6.028  25.044  1.00 36.61           C
ATOM   4493  O   SER A 317      19.536  -5.886  26.251  1.00 32.65           O
ATOM   4494  CB  SER A 317      21.437  -7.424  24.169  1.00 34.64           C
ATOM   4495  OG  SER A 317      20.570  -8.532  24.300  1.00 33.84           O
ATOM   4496  H   SER A 317      21.710  -4.882  25.648  1.00 35.38           H
ATOM   4497  HA  SER A 317      20.445  -5.827  23.172  1.00 35.25           H
ATOM   4498  HB2 SER A 317      21.921  -7.536  23.203  1.00 41.57           H
ATOM   4499  HB3 SER A 317      22.217  -7.459  24.925  1.00 41.57           H
ATOM   4500  HG  SER A 317      20.715  -9.133  23.559  1.00 40.61           H
ATOM   4501  N   ASN A 318      18.324  -6.177  24.411  1.00 31.20           N
ATOM   4502  CA  ASN A 318      17.057  -6.364  25.097  1.00 35.78           C
ATOM   4503  C   ASN A 318      16.214  -7.435  24.399  1.00 41.11           C
ATOM   4504  O   ASN A 318      16.669  -8.081  23.454  1.00 33.80           O
ATOM   4505  CB  ASN A 318      16.337  -5.010  25.156  1.00 34.99           C
ATOM   4506  CG  ASN A 318      15.621  -4.761  26.476  1.00 36.64           C
ATOM   4507  OD1 ASN A 318      15.077  -5.670  27.101  1.00 32.61           O
ATOM   4508  ND2 ASN A 318      15.539  -3.486  26.850  1.00 30.68           N
ATOM   4509  H   ASN A 318      18.335  -6.191  23.403  1.00 37.44           H
ATOM   4510  HA  ASN A 318      17.252  -6.703  26.117  1.00 42.94           H
ATOM   4511  HB2 ASN A 318      17.024  -4.191  24.961  1.00 41.98           H
ATOM   4512  HB3 ASN A 318      15.582  -4.999  24.379  1.00 41.98           H
ATOM   4513 HD21 ASN A 318      15.057  -3.251  27.703  1.00 36.82           H
ATOM   4514 HD22 ASN A 318      15.994  -2.770  26.302  1.00 36.82           H
ATOM   4515  N   ILE A 319      14.990  -7.637  24.898  1.00 38.82           N
ATOM   4516  CA  ILE A 319      14.032  -8.575  24.312  1.00 33.84           C
ATOM   4517  C   ILE A 319      13.779  -8.167  22.871  1.00 34.18           C
ATOM   4518  O   ILE A 319      14.010  -8.942  21.948  1.00 35.99           O
ATOM   4519  CB  ILE A 319      12.702  -8.622  25.091  1.00 34.88           C
ATOM   4520  CG1 ILE A 319      12.925  -9.182  26.506  1.00 36.69           C
ATOM   4521  CG2 ILE A 319      11.706  -9.562  24.388  1.00 38.45           C
ATOM   4522  CD1 ILE A 319      11.747  -9.062  27.496  1.00 39.49           C
ATOM   4523  H   ILE A 319      14.702  -7.076  25.690  1.00 46.59           H
ATOM   4524  HA  ILE A 319      14.473  -9.571  24.334  1.00 40.60           H
ATOM   4525  HB  ILE A 319      12.273  -7.619  25.148  1.00 41.85           H
ATOM   4526 HG12 ILE A 319      13.181 -10.237  26.417  1.00 44.03           H
ATOM   4527 HG13 ILE A 319      13.771  -8.667  26.939  1.00 44.03           H
ATOM   4528 HG21 ILE A 319      10.768  -9.606  24.945  1.00 46.14           H
ATOM   4529 HG22 ILE A 319      11.494  -9.201  23.381  1.00 46.14           H
ATOM   4530 HG23 ILE A 319      12.132 -10.567  24.325  1.00 46.14           H
ATOM   4531 HD11 ILE A 319      12.056  -9.502  28.446  1.00 47.39           H
ATOM   4532 HD12 ILE A 319      11.488  -8.012  27.654  1.00 47.39           H
ATOM   4533 HD13 ILE A 319      10.874  -9.615  27.141  1.00 47.39           H
ATOM   4534  N   ASN A 320      13.312  -6.933  22.706  1.00 30.03           N
ATOM   4535  CA  ASN A 320      13.120  -6.318  21.410  1.00 37.50           C
ATOM   4536  C   ASN A 320      14.135  -5.194  21.218  1.00 41.03           C
ATOM   4537  O   ASN A 320      14.706  -4.651  22.164  1.00 34.38           O
ATOM   4538  CB  ASN A 320      11.664  -5.832  21.285  1.00 37.70           C
ATOM   4539  CG  ASN A 320      10.658  -6.931  21.670  1.00 39.41           C
ATOM   4540  OD1 ASN A 320      10.636  -8.020  21.094  1.00 40.60           O
ATOM   4541  ND2 ASN A 320       9.782  -6.620  22.631  1.00 38.80           N
ATOM   4542  H   ASN A 320      13.098  -6.383  23.528  1.00 36.04           H
ATOM   4543  HA  ASN A 320      13.281  -7.058  20.627  1.00 45.00           H
ATOM   4544  HB2 ASN A 320      11.502  -4.949  21.896  1.00 45.24           H
ATOM   4545  HB3 ASN A 320      11.488  -5.572  20.243  1.00 45.24           H
ATOM   4546 HD21 ASN A 320       9.132  -7.327  22.944  1.00 46.56           H
ATOM   4547 HD22 ASN A 320       9.804  -5.701  23.065  1.00 46.56           H
ATOM   4548  N   GLU A 321      14.380  -4.881  19.951  1.00 35.51           N
ATOM   4549  CA  GLU A 321      15.402  -3.943  19.548  1.00 28.71           C
ATOM   4550  C   GLU A 321      14.933  -2.504  19.592  1.00 36.07           C
ATOM   4551  O   GLU A 321      13.743  -2.201  19.707  1.00 45.85           O
ATOM   4552  CB  GLU A 321      15.885  -4.250  18.116  1.00 35.50           C
ATOM   4553  CG  GLU A 321      14.887  -4.001  16.960  1.00 42.37           C
ATOM   4554  CD  GLU A 321      15.423  -4.392  15.562  1.00 46.55           C
ATOM   4555  OE1 GLU A 321      16.376  -5.204  15.488  1.00 45.89           O
ATOM   4556  OE2 GLU A 321      14.867  -3.856  14.571  1.00 52.12           O1-
ATOM   4557  H   GLU A 321      13.858  -5.331  19.220  1.00 42.62           H
ATOM   4558  HA  GLU A 321      16.247  -4.047  20.228  1.00 34.45           H
ATOM   4559  HB2 GLU A 321      16.752  -3.626  17.920  1.00 42.60           H
ATOM   4560  HB3 GLU A 321      16.204  -5.284  18.082  1.00 42.60           H
ATOM   4561  HG2 GLU A 321      13.981  -4.573  17.158  1.00 50.84           H
ATOM   4562  HG3 GLU A 321      14.568  -2.959  16.941  1.00 50.84           H
ATOM   4563  N   GLY A 322      15.925  -1.627  19.422  1.00 35.14           N
ATOM   4564  CA  GLY A 322      15.732  -0.205  19.272  1.00 34.43           C
ATOM   4565  C   GLY A 322      15.601   0.425  20.651  1.00 34.68           C
ATOM   4566  O   GLY A 322      15.980  -0.165  21.669  1.00 35.46           O
ATOM   4567  H   GLY A 322      16.881  -1.967  19.433  1.00 42.16           H
ATOM   4568  HA2 GLY A 322      16.579   0.226  18.747  1.00 41.32           H
ATOM   4569  HA3 GLY A 322      14.826  -0.034  18.694  1.00 41.32           H
ATOM   4570  N   ASN A 323      15.053   1.640  20.667  1.00 33.79           N
ATOM   4571  CA  ASN A 323      14.655   2.286  21.904  1.00 38.55           C
ATOM   4572  C   ASN A 323      13.396   3.137  21.706  1.00 49.80           C
ATOM   4573  O   ASN A 323      12.854   3.222  20.602  1.00 42.26           O
ATOM   4574  CB  ASN A 323      15.832   3.097  22.474  1.00 37.25           C
ATOM   4575  CG  ASN A 323      16.222   4.345  21.681  1.00 34.01           C
ATOM   4576  OD1 ASN A 323      15.614   4.699  20.676  1.00 43.29           O
ATOM   4577  ND2 ASN A 323      17.255   5.044  22.137  1.00 37.94           N
ATOM   4578  H   ASN A 323      14.861   2.124  19.800  1.00 40.55           H
ATOM   4579  HA  ASN A 323      14.421   1.514  22.637  1.00 46.26           H
ATOM   4580  HB2 ASN A 323      15.614   3.379  23.499  1.00 44.70           H
ATOM   4581  HB3 ASN A 323      16.699   2.455  22.540  1.00 44.70           H
ATOM   4582 HD21 ASN A 323      17.528   5.890  21.668  1.00 45.53           H
ATOM   4583 HD22 ASN A 323      17.730   4.753  22.985  1.00 45.53           H
ATOM   4584  N   GLN A 324      12.931   3.773  22.782  1.00 46.00           N
ATOM   4585  CA  GLN A 324      11.765   4.643  22.748  1.00 48.47           C
ATOM   4586  C   GLN A 324      11.900   5.791  23.739  1.00 43.32           C
ATOM   4587  O   GLN A 324      12.553   5.675  24.776  1.00 41.98           O
ATOM   4588  CB  GLN A 324      10.493   3.835  23.072  1.00 37.08           C
ATOM   4589  CG  GLN A 324      10.510   3.322  24.524  1.00 45.39           C
ATOM   4590  CD  GLN A 324       9.437   2.282  24.820  1.00 44.03           C
ATOM   4591  OE1 GLN A 324       8.272   2.450  24.469  1.00 44.87           O
ATOM   4592  NE2 GLN A 324       9.832   1.222  25.521  1.00 48.21           N
ATOM   4593  H   GLN A 324      13.403   3.652  23.671  1.00 55.20           H
ATOM   4594  HA  GLN A 324      11.658   5.060  21.748  1.00 58.16           H
ATOM   4595  HB2 GLN A 324       9.616   4.468  22.918  1.00 44.49           H
ATOM   4596  HB3 GLN A 324      10.419   2.988  22.393  1.00 44.49           H
ATOM   4597  HG2 GLN A 324      11.486   2.909  24.753  1.00 54.47           H
ATOM   4598  HG3 GLN A 324      10.323   4.180  25.169  1.00 54.47           H
ATOM   4599 HE21 GLN A 324      10.804   1.123  25.797  1.00 57.85           H
ATOM   4600 HE22 GLN A 324       9.178   0.491  25.750  1.00 57.85           H
ATOM   4601  N   GLY A 325      11.205   6.891  23.447  1.00 43.95           N
ATOM   4602  CA  GLY A 325      10.921   7.900  24.459  1.00 53.89           C
ATOM   4603  C   GLY A 325       9.837   7.445  25.446  1.00 46.84           C
ATOM   4604  O   GLY A 325       9.109   6.479  25.202  1.00 48.71           O
ATOM   4605  H   GLY A 325      10.855   7.032  22.507  1.00 52.74           H
ATOM   4606  HA2 GLY A 325      11.833   8.098  25.017  1.00 64.67           H
ATOM   4607  HA3 GLY A 325      10.600   8.816  23.969  1.00 64.67           H
ATOM   4608  N   ILE A 326       9.713   8.177  26.557  1.00 49.01           N
ATOM   4609  CA  ILE A 326       8.552   8.018  27.422  1.00 60.27           C
ATOM   4610  C   ILE A 326       7.396   8.871  26.892  1.00 56.62           C
ATOM   4611  O   ILE A 326       7.556  10.091  26.835  1.00 58.37           O
ATOM   4612  CB  ILE A 326       8.893   8.467  28.852  1.00 48.57           C
ATOM   4613  CG1 ILE A 326       9.831   7.463  29.533  1.00 50.44           C
ATOM   4614  CG2 ILE A 326       7.597   8.634  29.667  1.00 50.50           C
ATOM   4615  CD1 ILE A 326      10.396   8.011  30.854  1.00 44.04           C
ATOM   4616  H   ILE A 326      10.405   8.877  26.790  1.00 58.82           H
ATOM   4617  HA  ILE A 326       8.294   6.958  27.451  1.00 72.33           H
ATOM   4618  HB  ILE A 326       9.404   9.434  28.821  1.00 58.28           H
ATOM   4619 HG12 ILE A 326       9.292   6.538  29.730  1.00 60.53           H
ATOM   4620 HG13 ILE A 326      10.662   7.249  28.867  1.00 60.53           H
ATOM   4621 HG21 ILE A 326       7.820   8.969  30.676  1.00 60.60           H
ATOM   4622 HG22 ILE A 326       6.976   9.406  29.219  1.00 60.60           H
ATOM   4623 HG23 ILE A 326       7.047   7.688  29.686  1.00 60.60           H
ATOM   4624 HD11 ILE A 326      11.059   7.258  31.286  1.00 52.84           H
ATOM   4625 HD12 ILE A 326      10.955   8.933  30.662  1.00 52.84           H
ATOM   4626 HD13 ILE A 326       9.585   8.209  31.560  1.00 52.84           H
ATOM   4627  N   PRO A 327       6.186   8.331  26.685  1.00 63.57           N
ATOM   4628  CA  PRO A 327       5.098   9.169  26.176  1.00 61.05           C
ATOM   4629  C   PRO A 327       4.317   9.878  27.286  1.00 63.95           C
ATOM   4630  O   PRO A 327       4.547   9.615  28.462  1.00 58.12           O
ATOM   4631  CB  PRO A 327       4.215   8.161  25.422  1.00 56.57           C
ATOM   4632  CG  PRO A 327       4.504   6.781  26.045  1.00 60.08           C
ATOM   4633  CD  PRO A 327       5.795   6.930  26.857  1.00 58.62           C
ATOM   4634  HA  PRO A 327       5.446   9.908  25.456  1.00 73.26           H
ATOM   4635  HB2 PRO A 327       3.153   8.396  25.469  1.00 67.88           H
ATOM   4636  HB3 PRO A 327       4.506   8.133  24.366  1.00 67.88           H
ATOM   4637  HG2 PRO A 327       3.674   6.493  26.688  1.00 72.09           H
ATOM   4638  HG3 PRO A 327       4.622   6.022  25.269  1.00 72.09           H
ATOM   4639  HD2 PRO A 327       5.578   6.699  27.901  1.00 70.35           H
ATOM   4640  HD3 PRO A 327       6.531   6.232  26.448  1.00 70.35           H
ATOM   4641  N   ALA A 328       3.424  10.813  26.914  1.00 69.12           N
ATOM   4642  CA  ALA A 328       2.547  11.525  27.861  1.00 63.12           C
ATOM   4643  C   ALA A 328       1.683  10.572  28.696  1.00 69.58           C
ATOM   4644  O   ALA A 328       1.634  10.718  29.918  1.00 64.16           O
ATOM   4645  CB  ALA A 328       1.616  12.484  27.104  1.00 58.62           C
ATOM   4646  H   ALA A 328       3.367  11.078  25.940  1.00 82.94           H
ATOM   4647  HA  ALA A 328       3.161  12.131  28.532  1.00 75.74           H
ATOM   4648  HB1 ALA A 328       0.958  13.002  27.814  1.00 70.34           H
ATOM   4649  HB2 ALA A 328       2.204  13.229  26.559  1.00 70.34           H
ATOM   4650  HB3 ALA A 328       0.996  11.923  26.397  1.00 70.34           H
ATOM   4651  N   GLU A 329       1.041   9.601  28.016  1.00 69.53           N
ATOM   4652  CA  GLU A 329       0.358   8.432  28.594  1.00 64.72           C
ATOM   4653  C   GLU A 329       1.124   7.810  29.771  1.00 59.64           C
ATOM   4654  O   GLU A 329       0.536   7.134  30.615  1.00 61.20           O
ATOM   4655  CB  GLU A 329       0.143   7.349  27.516  1.00 57.29           C
ATOM   4656  H   GLU A 329       1.033   9.687  27.013  1.00 83.43           H
ATOM   4657  HA  GLU A 329      -0.611   8.758  28.957  1.00 77.66           H
ATOM   4658  HB1 GLU A 329      -0.433   7.737  26.675  1.00 68.75           H
ATOM   4659  HB3 GLU A 329      -0.391   6.487  27.926  1.00 68.75           H
ATOM   4660  N   GLY A 330       2.446   8.011  29.803  1.00 69.25           N
ATOM   4661  CA  GLY A 330       3.323   7.563  30.870  1.00 61.44           C
ATOM   4662  C   GLY A 330       3.768   6.125  30.613  1.00 62.81           C
ATOM   4663  O   GLY A 330       3.581   5.589  29.518  1.00 58.03           O
ATOM   4664  H   GLY A 330       2.856   8.590  29.079  1.00 83.09           H
ATOM   4665  HA2 GLY A 330       4.192   8.214  30.924  1.00 73.72           H
ATOM   4666  HA3 GLY A 330       2.790   7.614  31.818  1.00 73.72           H
ATOM   4667  N   LYS A 331       4.351   5.518  31.655  1.00 58.32           N
ATOM   4668  CA  LYS A 331       4.776   4.112  31.721  1.00 56.61           C
ATOM   4669  C   LYS A 331       3.824   3.098  31.074  1.00 59.80           C
ATOM   4670  O   LYS A 331       4.287   2.132  30.468  1.00 53.13           O
ATOM   4671  CB  LYS A 331       5.003   3.736  33.213  1.00 53.33           C
ATOM   4672  CG  LYS A 331       5.686   2.359  33.438  1.00 62.74           C
ATOM   4673  CD  LYS A 331       6.043   1.943  34.891  1.00 59.99           C
ATOM   4674  CE  LYS A 331       7.133   0.823  34.997  1.00 66.51           C
ATOM   4675  NZ  LYS A 331       7.197  -0.162  33.877  1.00 57.57           N1+
ATOM   4676  H   LYS A 331       4.579   6.104  32.451  1.00 69.98           H
ATOM   4677  HA  LYS A 331       5.711   4.059  31.167  1.00 67.94           H
ATOM   4678  HB2 LYS A 331       5.611   4.508  33.683  1.00 64.00           H
ATOM   4679  HB3 LYS A 331       4.038   3.739  33.719  1.00 64.00           H
ATOM   4680  HG2 LYS A 331       5.023   1.586  33.060  1.00 75.28           H
ATOM   4681  HG3 LYS A 331       6.607   2.340  32.869  1.00 75.28           H
ATOM   4682  HD2 LYS A 331       6.406   2.812  35.437  1.00 71.98           H
ATOM   4683  HD3 LYS A 331       5.147   1.609  35.414  1.00 71.98           H
ATOM   4684  HE2 LYS A 331       8.111   1.295  35.102  1.00 79.81           H
ATOM   4685  HE3 LYS A 331       6.959   0.263  35.920  1.00 79.81           H
ATOM   4686  HZ1 LYS A 331       7.932  -0.840  34.074  1.00 69.08           H
ATOM   4687  HZ2 LYS A 331       6.315  -0.656  33.782  1.00 69.08           H
ATOM   4688  HZ3 LYS A 331       7.428   0.315  33.010  1.00 69.08           H
ATOM   4689  N   ALA A 332       2.510   3.287  31.221  1.00 55.55           N
ATOM   4690  CA  ALA A 332       1.528   2.383  30.624  1.00 57.73           C
ATOM   4691  C   ALA A 332       1.626   2.353  29.094  1.00 55.92           C
[truncated: 3,098,835 more chars]
