# Supplementary material for: High-throughput quantum-mechanics/molecular-mechanics (ONIOM) macromolecular crystallographic refinement with PHENIX/DivCon: the impact of mixed Hamiltonian methods on ligand and protein structure
Source: Acta Crystallogr D Struct Biol. 2018 Oct 29;74(Pt 11):1063–77. doi: 10.1107/S2059798318012913 (PMC6213575; doi:10.1107/S2059798318012913)
Supplement: Supplementary file 2 [file d-74-01063-sup2.gz › results_ONIOM/1OPK-H_refine_001.pdb]

REMARK Date 2017-01-11 Time 12:05:43 EST -0500 (1484154343.07 s)
REMARK PHENIX refinement
REMARK 
REMARK ****************** INPUT FILES AND LABELS ******************************
REMARK Reflections:
REMARK   file name      : 1OPK.sf
REMARK   labels         : ['r1opksf,wavelength_id=1,_refln.intensity_meas,_refln.intensity_sigma']
REMARK R-free flags:
REMARK   file name      : 1OPK.sf
REMARK   label          : r1opksf,wavelength_id=1,_refln.status
REMARK   test_flag_value: 0
REMARK Model file name(s): 
REMARK   /scratch/oleg/2711254.gondor.quantumbioinc.com/1OPK-H.pdb
REMARK 
REMARK ******************** REFINEMENT SUMMARY: QUICK FACTS *******************
REMARK Start: r_work = 0.1844 r_free = 0.2103 bonds = 0.011 angles = 1.487
REMARK Final: r_work = 0.1717 r_free = 0.2051 bonds = 0.013 angles = 1.714
REMARK ************************************************************************
REMARK 
REMARK ****************** REFINEMENT STATISTICS STEP BY STEP ******************
REMARK leading digit, like 1_, means number of macro-cycle                     
REMARK 0    : statistics at the very beginning when nothing is done yet        
REMARK 1_bss: bulk solvent correction and/or (anisotropic) scaling             
REMARK 1_xyz: refinement of coordinates                                        
REMARK 1_adp: refinement of ADPs (Atomic Displacement Parameters)              
REMARK 1_occ: refinement of occupancies                                        
REMARK ------------------------------------------------------------------------
REMARK  stage       r-work r-free bonds angles b_min b_max b_ave n_water shift
REMARK       0    : 0.3160 0.3023 0.011  1.49  13.6  75.0  30.9 810      0.000
REMARK       1_bss: 0.1844 0.2103 0.011  1.49  14.5  75.9  31.7 810      0.000
REMARK 1_settarget: 0.1844 0.2103 0.011  1.49  14.5  75.9  31.7 810      0.000
REMARK       1_nqh: 0.1844 0.2103 0.011  1.49  14.5  75.9  31.7 810      0.000
REMARK    1_weight: 0.1844 0.2103 0.011  1.49  14.5  75.9  31.7 810      0.000
REMARK    1_checkH: 0.1848 0.2110 0.011  1.49  14.5  75.9  31.7 810      0.419
REMARK    1_xyzrec: 0.1833 0.2145 0.013  1.88  14.5  75.9  31.7 810      0.528
REMARK    1_checkH: 0.1835 0.2146 0.013  1.88  14.5  75.9  31.7 810      0.528
REMARK       1_adp: 0.1775 0.2137 0.013  1.88  14.3  79.1  32.4 810      0.528
REMARK   1_regHadp: 0.1773 0.2139 0.013  1.88  14.3  79.1  32.4 810      0.528
REMARK       2_bss: 0.1768 0.2134 0.013  1.88  14.3  79.0  32.3 810      0.528
REMARK 2_settarget: 0.1768 0.2134 0.013  1.88  14.3  79.0  32.3 810      0.528
REMARK 2_updatecdl: 0.1768 0.2134 0.013  1.88  14.3  79.0  32.3 810      0.528
REMARK       2_nqh: 0.1775 0.2137 0.013  1.88  14.3  79.0  32.3 810      0.530
REMARK    2_weight: 0.1775 0.2137 0.013  1.88  14.3  79.0  32.3 810      0.530
REMARK    2_checkH: 0.1775 0.2138 0.013  1.88  14.3  79.0  32.3 810      0.531
REMARK    2_xyzrec: 0.1750 0.2066 0.013  1.68  14.3  79.0  32.3 810      0.527
REMARK    2_checkH: 0.1750 0.2065 0.013  1.68  14.3  79.0  32.3 810      0.527
REMARK       2_adp: 0.1733 0.2045 0.013  1.68  15.2  80.8  32.1 810      0.527
REMARK   2_regHadp: 0.1735 0.2044 0.013  1.68  15.2  80.8  32.1 810      0.527
REMARK       3_bss: 0.1734 0.2044 0.013  1.68  15.1  80.8  32.1 810      0.527
REMARK 3_settarget: 0.1734 0.2044 0.013  1.68  15.1  80.8  32.1 810      0.527
REMARK 3_updatecdl: 0.1734 0.2044 0.013  1.68  15.1  80.8  32.1 810      0.527
REMARK       3_nqh: 0.1734 0.2044 0.013  1.68  15.1  80.8  32.1 810      0.527
REMARK    3_weight: 0.1734 0.2044 0.013  1.68  15.1  80.8  32.1 810      0.527
REMARK    3_checkH: 0.1734 0.2044 0.013  1.68  15.1  80.8  32.1 810      0.527
REMARK    3_xyzrec: 0.1713 0.2039 0.013  1.71  15.1  80.8  32.1 810      0.541
REMARK    3_checkH: 0.1714 0.2040 0.013  1.71  15.1  80.8  32.1 810      0.541
REMARK       3_adp: 0.1714 0.2040 0.013  1.71  15.1  80.8  32.1 810      0.541
REMARK   3_regHadp: 0.1714 0.2040 0.013  1.71  15.1  80.8  32.1 810      0.541
REMARK         end: 0.1717 0.2051 0.013  1.71  15.0  80.7  32.0 810      0.541
REMARK ------------------------------------------------------------------------
REMARK MODEL CONTENT.
REMARK  ELEMENT        ATOM RECORD COUNT   OCCUPANCY SUM
REMARK        C                     2343         2343.00
REMARK       Cl                        2            2.00
REMARK        H                     4109         4109.00
REMARK        O                      901          901.00
REMARK        N                      612          612.00
REMARK        S                       18           18.00
REMARK      O1-                       57           57.00
REMARK    TOTAL                     8042         8042.00
REMARK -----------------------------------------------------------------------
REMARK r_free_flags.md5.hexdigest 364ca36430d86215b47256ed07d7a488
REMARK 
REMARK IF THIS FILE IS FOR PDB DEPOSITION: REMOVE ALL FROM THIS LINE UP.
REMARK   3
REMARK   3 REFINEMENT.
REMARK   3   PROGRAM     : PHENIX (1.11.1_2575: ???)
REMARK   3   AUTHORS     : Adams,Afonine,Bunkoczi,Burnley,Chen,Dar,Davis,
REMARK   3               : Draizen,Echols,Gildea,Gros,Grosse-Kunstleve,Headd,
REMARK   3               : Hintze,Hung,Ioerger,Liebschner,McCoy,McKee,Moriarty,
REMARK   3               : Oeffner,Poon,Read,Richardson,Richardson,Sacchettini,
REMARK   3               : Sauter,Sobolev,Storoni,Terwilliger,Williams,Zwart
REMARK   3
REMARK   3  REFINEMENT TARGET : ML
REMARK   3  
REMARK   3  DATA USED IN REFINEMENT.
REMARK   3   RESOLUTION RANGE HIGH (ANGSTROMS) : 1.803   
REMARK   3   RESOLUTION RANGE LOW  (ANGSTROMS) : 37.585  
REMARK   3   MIN(FOBS/SIGMA_FOBS)              : 1.51  
REMARK   3   COMPLETENESS FOR RANGE        (%) : 96.65 
REMARK   3   NUMBER OF REFLECTIONS             : 49292     
REMARK   3   NUMBER OF REFLECTIONS (NON-ANOMALOUS) : 49292     
REMARK   3  
REMARK   3  FIT TO DATA USED IN REFINEMENT.
REMARK   3   R VALUE     (WORKING + TEST SET) : 0.1737
REMARK   3   R VALUE            (WORKING SET) : 0.1717
REMARK   3   FREE R VALUE                     : 0.2051
REMARK   3   FREE R VALUE TEST SET SIZE   (%) : 6.02  
REMARK   3   FREE R VALUE TEST SET COUNT      : 2966      
REMARK   3  
REMARK   3  FIT TO DATA USED IN REFINEMENT (IN BINS).
REMARK   3   BIN  RESOLUTION RANGE  COMPL.    NWORK NFREE   RWORK  RFREE  CCWORK CCFREE
REMARK   3     1 37.5935 -  4.9706    0.99     2416   150  0.1640 0.1933   0.932  0.904
REMARK   3     2  4.9706 -  3.9467    0.99     2310   164  0.1422 0.1422   0.943  0.940
REMARK   3     3  3.9467 -  3.4482    1.00     2302   143  0.1600 0.2066   0.930  0.906
REMARK   3     4  3.4482 -  3.1331    1.00     2277   168  0.1786 0.2045   0.915  0.897
REMARK   3     5  3.1331 -  2.9086    0.99     2313   113  0.1928 0.2277   0.903  0.863
REMARK   3     6  2.9086 -  2.7372    0.99     2296   134  0.1849 0.2162   0.908  0.890
REMARK   3     7  2.7372 -  2.6001    0.99     2226   165  0.1831 0.2311   0.911  0.873
REMARK   3     8  2.6001 -  2.4870    0.99     2264   134  0.1728 0.2225   0.920  0.829
REMARK   3     9  2.4870 -  2.3912    0.99     2242   138  0.1726 0.2123   0.916  0.875
REMARK   3    10  2.3912 -  2.3087    0.98     2229   150  0.1706 0.2320   0.920  0.836
REMARK   3    11  2.3087 -  2.2366    0.98     2225   145  0.1700 0.2014   0.920  0.897
REMARK   3    12  2.2366 -  2.1726    0.98     2216   164  0.1701 0.2126   0.915  0.882
REMARK   3    13  2.1726 -  2.1154    0.98     2214   141  0.1672 0.2140   0.922  0.875
REMARK   3    14  2.1154 -  2.0638    0.97     2157   139  0.1768 0.1922   0.912  0.876
REMARK   3    15  2.0638 -  2.0169    0.95     2197   119  0.1859 0.2792   0.905  0.797
REMARK   3    16  2.0169 -  1.9740    0.96     2166   136  0.1853 0.2534   0.911  0.815
REMARK   3    17  1.9740 -  1.9345    0.94     2151   116  0.1945 0.2526   0.899  0.809
REMARK   3    18  1.9345 -  1.8980    0.92     2057   150  0.1935 0.2391   0.899  0.849
REMARK   3    19  1.8980 -  1.8641    0.90     2004   145  0.1985 0.2254   0.890  0.826
REMARK   3    20  1.8641 -  1.8325    0.90     2017   132  0.2125 0.2560   0.875  0.769
REMARK   3    21  1.8325 -  1.8030    0.89     2047   120  0.2249 0.2790   0.867  0.832
REMARK   3  
REMARK   3  BULK SOLVENT MODELLING.
REMARK   3   METHOD USED        : FLAT BULK SOLVENT MODEL
REMARK   3   SOLVENT RADIUS     : 1.11    
REMARK   3   SHRINKAGE RADIUS   : 0.90    
REMARK   3   GRID STEP FACTOR   : 4.00    
REMARK   3  
REMARK   3  ERROR ESTIMATES.
REMARK   3   COORDINATE ERROR (MAXIMUM-LIKELIHOOD BASED)     : 0.19    
REMARK   3   PHASE ERROR (DEGREES, MAXIMUM-LIKELIHOOD BASED) : 19.93   
REMARK   3  
REMARK   3  STRUCTURE FACTORS CALCULATION ALGORITHM : FFT
REMARK   3  
REMARK   3  RESTRAINTS LIBRARY
REMARK   3    GEOSTD + MON.LIB. + CDL v1.2
REMARK   3  
REMARK   3  DEVIATIONS FROM IDEAL VALUES.
REMARK   3                 RMSD     MAX  COUNT
REMARK   3   BOND      :  0.013   0.088   3758
REMARK   3   ANGLE     :  1.714   9.256   5090
REMARK   3   CHIRALITY :  0.106   0.388    535
REMARK   3   PLANARITY :  0.014   0.086    646
REMARK   3   DIHEDRAL  : 14.417 172.898   2219
REMARK   3   MIN NONBONDED DISTANCE : 2.218 
REMARK   3  
REMARK   3  MOLPROBITY STATISTICS.
REMARK   3   ALL-ATOM CLASHSCORE : 0.28
REMARK   3   RAMACHANDRAN PLOT:
REMARK   3     OUTLIERS : 0.22  %
REMARK   3     ALLOWED  : 2.46  %
REMARK   3     FAVORED  : 97.32 %
REMARK   3   ROTAMER OUTLIERS : 1.53 %
REMARK   3   CBETA DEVIATIONS : 0
REMARK   3   PEPTIDE PLANE:
REMARK   3     CIS-PROLINE     : 1
REMARK   3     CIS-GENERAL     : 0
REMARK   3     TWISTED PROLINE : 0
REMARK   3     TWISTED GENERAL : 0
REMARK   3  
REMARK   3  ATOMIC DISPLACEMENT PARAMETERS.
REMARK   3   WILSON B : 25.34
REMARK   3   RMS(B_ISO_OR_EQUIVALENT_BONDED) : 4.03
REMARK   3   ATOMS          NUMBER OF ATOMS
REMARK   3                    ISO.  ANISO. 
REMARK   3    ALL         :   8042       0
REMARK   3    ALL (NO H)  :   3933       0
REMARK   3    SOLVENT     :    270       0
REMARK   3    NON-SOLVENT :   3663       0
REMARK   3    HYDROGENS   :   4109       0
REMARK   3
REMARK   3
REMARK   3   OTHER REFINEMENT REMARKS:
REMARK   3   XRAY REFINEMENT USING QUANTUM MECHANICAL FUNCTIONAL
REMARK   3   PROGRAM      :QuantumBio DivCon 6 build-7.1.1-b4015.17
REMARK   3   AUTHORS      :BORBULEVYCH O.Y., PLUMLEY J., 
REMARK   3                :MARTIN, R.I., WESTERHOFF L.M. 
REMARK   3
REMARK   3   REFERENCE     :BORBULEVYCH O.Y., PLUMLEY J.A.,
REMARK   3                 :MARTIN, R.I., MERZ, K.M.,  WESTERHOFF L.M.
REMARK   3                 :ACTA CRYSTLLOGRAPHICA SECTION D, 2014, 
REMARK   3                 :V. D70, pp. 1233-1247
REMARK   3   QM METHOD(HAMILTONIAN): PM6 AMBERFF14
REMARK   3   REGION QM REFINEMENT: 
REMARK   3      MAIN/BUFFER QM REGION RADII (A): 3.0 / 0.0
REMARK   3      LIGAND / STRAIN ENERGY: P16_A_2 / 2.1 KCAL/MOLE
REMARK   3
HELIX    1   1 SER A  132  TYR A  134  5               Generated by MOE    3
HELIX    2   2 LEU A  141  LYS A  143  5               Generated by MOE    3
HELIX    3   3 ARG A  153  LEU A  159  1               Generated by MOE    7
HELIX    4   4 LEU A  160  SER A  162  5               Generated by MOE    3
HELIX    5   5 LEU A  214  HIS A  221  1               Generated by MOE    8
HELIX    6   6 ARG A  258  ASP A  260  5               Generated by MOE    3
HELIX    7   7 GLY A  268  GLY A  270  5               Generated by MOE    3
HELIX    8   8 LYS A  281  TYR A  283  5               Generated by MOE    3
HELIX    9   9 VAL A  299  GLU A  311  1               Generated by MOE   13
HELIX   10  10 LEU A  342  GLU A  348  1               Generated by MOE    7
HELIX   11  11 ALA A  356  LYS A  375  1               Generated by MOE   20
HELIX   12  12 ALA A  385  ASN A  387  5               Generated by MOE    3
HELIX   13  13 GLU A  392  HIS A  394  5               Generated by MOE    3
HELIX   14  14 ILE A  422  TRP A  424  5               Generated by MOE    3
HELIX   15  15 PRO A  427  TYR A  432  1               Generated by MOE    6
HELIX   16  16 ILE A  437  ALA A  452  1               Generated by MOE   16
HELIX   17  17 LEU A  464  GLN A  466  5               Generated by MOE    3
HELIX   18  18 VAL A  467  GLU A  472  1               Generated by MOE    6
HELIX   19  19 GLU A  485  CYS A  494  1               Generated by MOE   10
HELIX   20  20 PRO A  499  ASP A  501  5               Generated by MOE    3
HELIX   21  21 PHE A  505  GLU A  513  1               Generated by MOE    9
HELIX   22  22 ILE A  521  GLY A  530  1               Generated by MOE   10
SHEET    1       LEU A  84  ALA A  87                  Generated by MOE
SHEET    2       LYS A 106  TYR A 112                  Generated by MOE
SHEET    3       TRP A 118  GLN A 122                  Generated by MOE
SHEET    4       GLN A 127  GLY A 128                  Generated by MOE
SHEET    5       TRP A 129  TRP A 129                  Generated by MOE
SHEET    6       VAL A 130  PRO A 131                  Generated by MOE
SHEET    7       ILE A 135  PRO A 137                  Generated by MOE
SHEET    8       TYR A 147  TYR A 147                  Generated by MOE
SHEET    9       HIS A 148  GLY A 149                  Generated by MOE
SHEET   10       PRO A 150  PRO A 150                  Generated by MOE
SHEET   11       SER A 167  PHE A 168                  Generated by MOE
SHEET   12       LEU A 169  LEU A 169                  Generated by MOE
SHEET   13       VAL A 170  VAL A 170                  Generated by MOE
SHEET   14       ARG A 171  ARG A 171                  Generated by MOE
SHEET   15       GLU A 172  GLU A 172                  Generated by MOE
SHEET   16       ARG A 180  TYR A 186                  Generated by MOE
SHEET   17       ARG A 189  ARG A 194                  Generated by MOE
SHEET   18       ASN A 196  THR A 197                  Generated by MOE
SHEET   19       LEU A 203  TYR A 204                  Generated by MOE
SHEET   20       TYR A 234  PRO A 235                  Generated by MOE
SHEET   21       ILE A 261  LYS A 266                  Generated by MOE
SHEET   22       VAL A 275  TRP A 280                  Generated by MOE
SHEET   23       LEU A 285  THR A 291                  Generated by MOE
SHEET   24       LEU A 320  GLY A 322                  Generated by MOE
SHEET   25       VAL A 323  VAL A 323                  Generated by MOE
SHEET   26       CYS A 324  CYS A 324                  Generated by MOE
SHEET   27       TYR A 331  GLU A 335                  Generated by MOE
SHEET   28       PHE A 378  ILE A 379                  Generated by MOE
SHEET   29       CYS A 388  VAL A 390                  Generated by MOE
SHEET   30       VAL A 396  LYS A 397                  Generated by MOE
SHEET   31       VAL A 398  VAL A 398                  Generated by MOE
SHEET   32       SER A 404  ARG A 405                  Generated by MOE
SHEET   33       TYR A 412  THR A 413                  Generated by MOE
SHEET   34       LYS A 434  PHE A 435                  Generated by MOE
CRYST1  118.328  123.943   74.798  90.00  90.00  90.00 C 2 2 21
SCALE1      0.008451  0.000000  0.000000        0.00000
SCALE2      0.000000  0.008068  0.000000        0.00000
SCALE3      0.000000  0.000000  0.013369        0.00000
ATOM      1  N   ASN A  83       5.450   8.905  19.210  1.00 48.17           N
ATOM      2  CA  ASN A  83       6.580   9.635  19.851  1.00 50.81           C
ATOM      3  C   ASN A  83       7.838   8.764  20.052  1.00 46.19           C
ATOM      4  O   ASN A  83       8.702   9.057  20.878  1.00 46.75           O
ATOM      5  CB  ASN A  83       6.146  10.292  21.173  1.00 59.30           C
ATOM      6  CG  ASN A  83       5.051  11.352  21.008  1.00 68.84           C
ATOM      7  OD1 ASN A  83       4.456  11.515  19.943  1.00 61.92           O
ATOM      8  ND2 ASN A  83       4.761  12.067  22.093  1.00 68.55           N
ATOM      9  H1  ASN A  83       4.723   9.574  18.980  1.00 57.81           H
ATOM     10  H2  ASN A  83       5.067   8.230  19.857  1.00 57.81           H
ATOM     11  HA  ASN A  83       6.870  10.442  19.176  1.00 60.98           H
ATOM     12  HB2 ASN A  83       7.007  10.770  21.646  1.00 71.17           H
ATOM     13  HB3 ASN A  83       5.786   9.516  21.849  1.00 71.17           H
ATOM     14 HD21 ASN A  83       4.056  12.787  22.034  1.00 82.27           H
ATOM     15 HD22 ASN A  83       5.266  11.917  22.955  1.00 82.27           H
ATOM     16  N   LEU A  84       7.936   7.681  19.285  1.00 36.08           N
ATOM     17  CA  LEU A  84       9.055   6.754  19.351  1.00 31.53           C
ATOM     18  C   LEU A  84      10.180   7.263  18.439  1.00 23.09           C
ATOM     19  O   LEU A  84       9.904   7.849  17.399  1.00 25.02           O
ATOM     20  CB  LEU A  84       8.532   5.388  18.887  1.00 39.85           C
ATOM     21  CG  LEU A  84       9.193   4.188  19.589  1.00 44.94           C
ATOM     22  CD1 LEU A  84       8.860   4.164  21.098  1.00 45.19           C
ATOM     23  CD2 LEU A  84       8.645   2.910  18.931  1.00 48.19           C
ATOM     24  H   LEU A  84       7.214   7.500  18.604  1.00 43.31           H
ATOM     25  HA  LEU A  84       9.427   6.690  20.372  1.00 37.85           H
ATOM     26  HB2 LEU A  84       7.456   5.332  19.065  1.00 47.83           H
ATOM     27  HB3 LEU A  84       8.686   5.301  17.810  1.00 47.83           H
ATOM     28  HG  LEU A  84      10.273   4.244  19.443  1.00 53.94           H
ATOM     29 HD11 LEU A  84       9.271   3.260  21.549  1.00 54.24           H
ATOM     30 HD12 LEU A  84       9.302   5.014  21.614  1.00 54.24           H
ATOM     31 HD13 LEU A  84       7.780   4.178  21.247  1.00 54.24           H
ATOM     32 HD21 LEU A  84       8.942   2.045  19.521  1.00 57.84           H
ATOM     33 HD22 LEU A  84       7.556   2.939  18.892  1.00 57.84           H
ATOM     34 HD23 LEU A  84       9.039   2.813  17.919  1.00 57.84           H
ATOM     35  N   PHE A  85      11.429   6.998  18.827  1.00 22.84           N
ATOM     36  CA  PHE A  85      12.633   7.328  18.082  1.00 22.23           C
ATOM     37  C   PHE A  85      13.390   6.044  17.710  1.00 21.28           C
ATOM     38  O   PHE A  85      13.139   4.988  18.285  1.00 22.23           O
ATOM     39  CB  PHE A  85      13.526   8.202  18.959  1.00 18.66           C
ATOM     40  CG  PHE A  85      13.012   9.615  19.170  1.00 19.58           C
ATOM     41  CD1 PHE A  85      11.882   9.862  19.968  1.00 25.19           C
ATOM     42  CD2 PHE A  85      13.681  10.688  18.569  1.00 20.49           C
ATOM     43  CE1 PHE A  85      11.410  11.175  20.131  1.00 28.82           C
ATOM     44  CE2 PHE A  85      13.204  12.002  18.716  1.00 30.91           C
ATOM     45  CZ  PHE A  85      12.058  12.239  19.488  1.00 25.32           C
ATOM     46  H   PHE A  85      11.566   6.521  19.706  1.00 27.42           H
ATOM     47  HA  PHE A  85      12.381   7.866  17.174  1.00 26.68           H
ATOM     48  HB2 PHE A  85      13.659   7.723  19.928  1.00 22.40           H
ATOM     49  HB3 PHE A  85      14.513   8.266  18.495  1.00 22.40           H
ATOM     50  HD1 PHE A  85      11.386   9.054  20.480  1.00 30.24           H
ATOM     51  HD2 PHE A  85      14.565  10.514  17.978  1.00 24.60           H
ATOM     52  HE1 PHE A  85      10.542  11.362  20.747  1.00 34.59           H
ATOM     53  HE2 PHE A  85      13.721  12.823  18.242  1.00 37.10           H
ATOM     54  HZ  PHE A  85      11.690  13.249  19.607  1.00 30.40           H
ATOM     55  N   VAL A  86      14.306   6.149  16.745  1.00 18.95           N
ATOM     56  CA  VAL A  86      15.215   5.088  16.338  1.00 19.42           C
ATOM     57  C   VAL A  86      16.644   5.652  16.336  1.00 18.25           C
ATOM     58  O   VAL A  86      16.883   6.793  15.928  1.00 20.00           O
ATOM     59  CB  VAL A  86      14.777   4.488  14.980  1.00 19.52           C
ATOM     60  CG1 VAL A  86      14.838   5.474  13.810  1.00 22.59           C
ATOM     61  CG2 VAL A  86      15.614   3.251  14.632  1.00 20.48           C
ATOM     62  H   VAL A  86      14.455   7.053  16.319  1.00 22.75           H
ATOM     63  HA  VAL A  86      15.161   4.291  17.071  1.00 23.31           H
ATOM     64  HB  VAL A  86      13.740   4.157  15.077  1.00 23.43           H
ATOM     65 HG11 VAL A  86      14.466   4.995  12.903  1.00 27.12           H
ATOM     66 HG12 VAL A  86      14.224   6.351  14.017  1.00 27.12           H
ATOM     67 HG13 VAL A  86      15.868   5.789  13.636  1.00 27.12           H
ATOM     68 HG21 VAL A  86      15.221   2.780  13.729  1.00 24.59           H
ATOM     69 HG22 VAL A  86      16.657   3.526  14.465  1.00 24.59           H
ATOM     70 HG23 VAL A  86      15.558   2.536  15.452  1.00 24.59           H
ATOM     71  N   ALA A  87      17.595   4.855  16.831  1.00 19.44           N
ATOM     72  CA  ALA A  87      18.999   5.235  16.832  1.00 19.90           C
ATOM     73  C   ALA A  87      19.596   5.172  15.424  1.00 23.18           C
ATOM     74  O   ALA A  87      19.499   4.168  14.735  1.00 20.12           O
ATOM     75  CB  ALA A  87      19.762   4.327  17.784  1.00 21.03           C
ATOM     76  H   ALA A  87      17.345   3.952  17.211  1.00 23.33           H
ATOM     77  HA  ALA A  87      19.086   6.254  17.203  1.00 23.89           H
ATOM     78  HB1 ALA A  87      20.811   4.627  17.815  1.00 25.25           H
ATOM     79  HB2 ALA A  87      19.344   4.394  18.788  1.00 25.25           H
ATOM     80  HB3 ALA A  87      19.688   3.300  17.437  1.00 25.25           H
ATOM     81  N   LEU A  88      20.262   6.241  15.013  1.00 22.56           N
ATOM     82  CA  LEU A  88      20.970   6.360  13.731  1.00 22.42           C
ATOM     83  C   LEU A  88      22.439   5.973  13.819  1.00 26.13           C
ATOM     84  O   LEU A  88      23.057   5.698  12.795  1.00 22.86           O
ATOM     85  CB  LEU A  88      20.847   7.796  13.214  1.00 23.52           C
ATOM     86  CG  LEU A  88      19.410   8.242  12.925  1.00 25.22           C
ATOM     87  CD1 LEU A  88      19.469   9.669  12.385  1.00 32.68           C
ATOM     88  CD2 LEU A  88      18.734   7.291  11.922  1.00 33.99           C
ATOM     89  H   LEU A  88      20.288   7.042  15.627  1.00 27.09           H
ATOM     90  HA  LEU A  88      20.523   5.684  13.005  1.00 26.92           H
ATOM     91  HB2 LEU A  88      21.282   8.473  13.950  1.00 28.24           H
ATOM     92  HB3 LEU A  88      21.430   7.880  12.296  1.00 28.24           H
ATOM     93  HG  LEU A  88      18.851   8.249  13.861  1.00 30.27           H
ATOM     94 HD11 LEU A  88      18.478   9.990  12.073  1.00 39.23           H
ATOM     95 HD12 LEU A  88      19.834  10.341  13.163  1.00 39.23           H
ATOM     96 HD13 LEU A  88      20.136   9.716  11.526  1.00 39.23           H
ATOM     97 HD21 LEU A  88      17.777   7.711  11.630  1.00 40.80           H
ATOM     98 HD22 LEU A  88      19.359   7.171  11.037  1.00 40.80           H
ATOM     99 HD23 LEU A  88      18.546   6.320  12.378  1.00 40.80           H
ATOM    100  N   TYR A  89      22.997   5.985  15.023  1.00 23.29           N
ATOM    101  CA  TYR A  89      24.397   5.687  15.297  1.00 23.88           C
ATOM    102  C   TYR A  89      24.482   4.943  16.620  1.00 24.72           C
ATOM    103  O   TYR A  89      23.671   5.176  17.521  1.00 24.15           O
ATOM    104  CB  TYR A  89      25.188   7.011  15.400  1.00 24.78           C
ATOM    105  CG  TYR A  89      25.142   7.893  14.170  1.00 24.83           C
ATOM    106  CD1 TYR A  89      24.176   8.913  14.059  1.00 24.26           C
ATOM    107  CD2 TYR A  89      26.027   7.650  13.103  1.00 25.91           C
ATOM    108  CE1 TYR A  89      24.069   9.680  12.886  1.00 28.71           C
ATOM    109  CE2 TYR A  89      25.916   8.403  11.924  1.00 27.10           C
ATOM    110  CZ  TYR A  89      24.931   9.407  11.805  1.00 25.81           C
ATOM    111  OH  TYR A  89      24.831  10.104  10.646  1.00 33.70           O
ATOM    112  H   TYR A  89      22.421   6.223  15.818  1.00 27.96           H
ATOM    113  HA  TYR A  89      24.818   5.061  14.511  1.00 28.66           H
ATOM    114  HB2 TYR A  89      24.795   7.579  16.244  1.00 29.75           H
ATOM    115  HB3 TYR A  89      26.231   6.770  15.612  1.00 29.75           H
ATOM    116  HD1 TYR A  89      23.485   9.081  14.866  1.00 29.12           H
ATOM    117  HD2 TYR A  89      26.770   6.870  13.178  1.00 31.10           H
ATOM    118  HE1 TYR A  89      23.319  10.454  12.804  1.00 34.47           H
ATOM    119  HE2 TYR A  89      26.582   8.210  11.094  1.00 32.52           H
ATOM    120  HH  TYR A  89      24.140  10.777  10.673  1.00 40.45           H
ATOM    121  N   ASP A  90      25.483   4.067  16.769  1.00 23.31           N
ATOM    122  CA  ASP A  90      25.826   3.526  18.071  1.00 28.10           C
ATOM    123  C   ASP A  90      26.380   4.648  18.966  1.00 26.11           C
ATOM    124  O   ASP A  90      27.027   5.579  18.488  1.00 31.98           O
ATOM    125  CB  ASP A  90      26.860   2.392  17.998  1.00 30.78           C
ATOM    126  CG  ASP A  90      26.471   1.086  17.296  1.00 30.35           C
ATOM    127  OD1 ASP A  90      25.390   1.004  16.687  1.00 27.15           O
ATOM    128  OD2 ASP A  90      27.282   0.141  17.384  1.00 45.94           O1-
ATOM    129  H   ASP A  90      26.129   3.908  16.011  1.00 27.98           H
ATOM    130  HA  ASP A  90      24.929   3.109  18.527  1.00 33.73           H
ATOM    131  HB2 ASP A  90      27.759   2.773  17.514  1.00 36.95           H
ATOM    132  HB3 ASP A  90      27.194   2.139  19.004  1.00 36.95           H
ATOM    133  N   PHE A  91      26.153   4.517  20.272  1.00 32.25           N
ATOM    134  CA  PHE A  91      26.754   5.362  21.301  1.00 35.08           C
ATOM    135  C   PHE A  91      27.011   4.500  22.526  1.00 29.90           C
ATOM    136  O   PHE A  91      26.155   3.703  22.899  1.00 32.23           O
ATOM    137  CB  PHE A  91      25.842   6.564  21.575  1.00 32.88           C
ATOM    138  CG  PHE A  91      26.222   7.392  22.786  1.00 24.00           C
ATOM    139  CD1 PHE A  91      27.201   8.397  22.707  1.00 30.95           C
ATOM    140  CD2 PHE A  91      25.571   7.135  24.000  1.00 31.58           C
ATOM    141  CE1 PHE A  91      27.535   9.134  23.856  1.00 24.77           C
ATOM    142  CE2 PHE A  91      25.915   7.859  25.157  1.00 35.12           C
ATOM    143  CZ  PHE A  91      26.901   8.853  25.080  1.00 27.96           C
ATOM    144  H   PHE A  91      25.601   3.730  20.590  1.00 38.71           H
ATOM    145  HA  PHE A  91      27.716   5.746  20.957  1.00 42.10           H
ATOM    146  HB2 PHE A  91      25.867   7.209  20.707  1.00 39.46           H
ATOM    147  HB3 PHE A  91      24.824   6.219  21.697  1.00 39.46           H
ATOM    148  HD1 PHE A  91      27.694   8.608  21.770  1.00 37.14           H
ATOM    149  HD2 PHE A  91      24.823   6.363  24.041  1.00 37.90           H
ATOM    150  HE1 PHE A  91      28.286   9.908  23.803  1.00 29.74           H
ATOM    151  HE2 PHE A  91      25.426   7.642  26.095  1.00 42.16           H
ATOM    152  HZ  PHE A  91      27.175   9.405  25.966  1.00 33.56           H
ATOM    153  N   VAL A  92      28.210   4.608  23.125  1.00 38.97           N
ATOM    154  CA  VAL A  92      28.601   3.807  24.292  1.00 44.67           C
ATOM    155  C   VAL A  92      28.603   4.715  25.536  1.00 44.51           C
ATOM    156  O   VAL A  92      29.172   5.806  25.500  1.00 43.34           O
ATOM    157  CB  VAL A  92      29.976   3.128  24.068  1.00 49.53           C
ATOM    158  CG1 VAL A  92      30.272   2.146  25.212  1.00 47.89           C
ATOM    159  CG2 VAL A  92      30.057   2.317  22.761  1.00 44.71           C
ATOM    160  H   VAL A  92      28.871   5.296  22.792  1.00 46.77           H
ATOM    161  HA  VAL A  92      27.875   3.009  24.453  1.00 53.61           H
ATOM    162  HB  VAL A  92      30.756   3.892  24.048  1.00 59.45           H
ATOM    163 HG11 VAL A  92      31.253   1.693  25.063  1.00 57.48           H
ATOM    164 HG12 VAL A  92      30.285   2.668  26.168  1.00 57.48           H
ATOM    165 HG13 VAL A  92      29.517   1.359  25.241  1.00 57.48           H
ATOM    166 HG21 VAL A  92      31.046   1.865  22.666  1.00 53.66           H
ATOM    167 HG22 VAL A  92      29.308   1.526  22.758  1.00 53.66           H
ATOM    168 HG23 VAL A  92      29.902   2.963  21.897  1.00 53.66           H
ATOM    169  N   ALA A  93      27.946   4.258  26.614  1.00 50.18           N
ATOM    170  CA  ALA A  93      27.886   4.938  27.905  1.00 51.00           C
ATOM    171  C   ALA A  93      29.214   4.823  28.660  1.00 56.97           C
ATOM    172  O   ALA A  93      29.840   3.761  28.640  1.00 52.00           O
ATOM    173  CB  ALA A  93      26.780   4.298  28.748  1.00 53.05           C
ATOM    174  H   ALA A  93      27.481   3.366  26.559  1.00 60.23           H
ATOM    175  HA  ALA A  93      27.635   5.987  27.749  1.00 61.21           H
ATOM    176  HB1 ALA A  93      26.764   4.751  29.739  1.00 63.67           H
ATOM    177  HB2 ALA A  93      25.818   4.465  28.278  1.00 63.67           H
ATOM    178  HB3 ALA A  93      26.956   3.227  28.854  1.00 63.67           H
ATOM    179  N   SER A  94      29.602   5.907  29.352  1.00 64.04           N
ATOM    180  CA  SER A  94      30.838   5.997  30.148  1.00 62.99           C
ATOM    181  C   SER A  94      30.808   7.137  31.181  1.00 62.49           C
ATOM    182  O   SER A  94      31.336   6.963  32.283  1.00 61.29           O
ATOM    183  CB  SER A  94      32.048   6.176  29.228  1.00 66.19           C
ATOM    184  OG  SER A  94      32.430   4.966  28.602  1.00 72.63           O
ATOM    185  H   SER A  94      28.999   6.717  29.340  1.00 76.85           H
ATOM    186  HA  SER A  94      30.963   5.073  30.716  1.00 75.60           H
ATOM    187  HB2 SER A  94      31.767   6.889  28.456  1.00 79.44           H
ATOM    188  HB3 SER A  94      32.893   6.568  29.796  1.00 79.44           H
ATOM    189  HG  SER A  94      31.655   4.575  28.187  1.00 87.17           H
ATOM    190  N   GLY A  95      30.203   8.294  30.846  1.00 59.32           N
ATOM    191  CA  GLY A  95      29.678   9.206  31.867  1.00 51.06           C
ATOM    192  C   GLY A  95      28.478   8.513  32.529  1.00 53.71           C
ATOM    193  O   GLY A  95      27.649   7.965  31.811  1.00 50.86           O
ATOM    194  H   GLY A  95      29.852   8.405  29.906  1.00 71.19           H
ATOM    195  HA2 GLY A  95      30.444   9.412  32.615  1.00 61.28           H
ATOM    196  HA3 GLY A  95      29.349  10.136  31.403  1.00 61.28           H
ATOM    197  N   ASP A  96      28.394   8.445  33.864  1.00 49.97           N
ATOM    198  CA  ASP A  96      27.510   7.441  34.484  1.00 56.53           C
ATOM    199  C   ASP A  96      25.994   7.702  34.252  1.00 51.91           C
ATOM    200  O   ASP A  96      25.182   6.773  34.310  1.00 50.34           O
ATOM    201  CB  ASP A  96      27.869   7.279  35.974  1.00 63.55           C
ATOM    202  CG  ASP A  96      27.112   6.113  36.632  1.00 67.68           C
ATOM    203  OD1 ASP A  96      27.093   5.019  36.021  1.00 67.27           O
ATOM    204  OD2 ASP A  96      26.587   6.330  37.748  1.00 67.23           O1-
ATOM    205  H   ASP A  96      29.107   8.865  34.439  1.00 59.98           H
ATOM    206  HA  ASP A  96      27.745   6.491  34.002  1.00 67.85           H
ATOM    207  HB2 ASP A  96      28.933   7.037  36.018  1.00 76.27           H
ATOM    208  HB3 ASP A  96      27.695   8.206  36.523  1.00 76.27           H
ATOM    209  N   ASN A  97      25.585   8.947  33.960  1.00 42.59           N
ATOM    210  CA  ASN A  97      24.178   9.221  33.644  1.00 48.15           C
ATOM    211  C   ASN A  97      23.832   8.980  32.157  1.00 45.09           C
ATOM    212  O   ASN A  97      22.676   9.146  31.780  1.00 37.07           O
ATOM    213  CB  ASN A  97      23.746  10.596  34.186  1.00 50.04           C
ATOM    214  CG  ASN A  97      24.441  11.817  33.579  1.00 50.69           C
ATOM    215  OD1 ASN A  97      25.432  11.719  32.862  1.00 48.45           O
ATOM    216  ND2 ASN A  97      23.935  13.003  33.910  1.00 46.01           N
ATOM    217  H   ASN A  97      26.258   9.692  33.858  1.00 51.12           H
ATOM    218  HA  ASN A  97      23.565   8.510  34.201  1.00 57.79           H
ATOM    219  HB2 ASN A  97      22.665  10.702  34.092  1.00 60.06           H
ATOM    220  HB3 ASN A  97      23.965  10.603  35.255  1.00 60.06           H
ATOM    221 HD21 ASN A  97      24.379  13.844  33.563  1.00 55.22           H
ATOM    222 HD22 ASN A  97      23.128  13.055  34.511  1.00 55.22           H
ATOM    223  N   THR A  98      24.801   8.584  31.315  1.00 43.66           N
ATOM    224  CA  THR A  98      24.595   8.340  29.881  1.00 42.81           C
ATOM    225  C   THR A  98      24.245   6.854  29.625  1.00 41.89           C
ATOM    226  O   THR A  98      24.493   6.000  30.479  1.00 42.02           O
ATOM    227  CB  THR A  98      25.798   8.847  29.037  1.00 44.48           C
ATOM    228  OG1 THR A  98      26.938   8.036  29.190  1.00 43.05           O
ATOM    229  CG2 THR A  98      26.216  10.299  29.312  1.00 38.74           C
ATOM    230  H   THR A  98      25.717   8.389  31.692  1.00 52.40           H
ATOM    231  HA  THR A  98      23.737   8.925  29.568  1.00 51.38           H
ATOM    232  HB  THR A  98      25.499   8.795  27.992  1.00 53.38           H
ATOM    233  HG1 THR A  98      27.063   7.869  30.130  1.00 51.67           H
ATOM    234 HG21 THR A  98      27.033  10.579  28.646  1.00 46.50           H
ATOM    235 HG22 THR A  98      25.373  10.968  29.137  1.00 46.50           H
ATOM    236 HG23 THR A  98      26.573  10.410  30.336  1.00 46.50           H
ATOM    237  N   LEU A  99      23.597   6.562  28.478  1.00 32.10           N
ATOM    238  CA  LEU A  99      22.992   5.257  28.145  1.00 35.33           C
ATOM    239  C   LEU A  99      23.566   4.729  26.829  1.00 33.77           C
ATOM    240  O   LEU A  99      23.585   5.468  25.851  1.00 30.03           O
ATOM    241  CB  LEU A  99      21.466   5.425  28.013  1.00 30.97           C
ATOM    242  CG  LEU A  99      20.709   4.176  27.510  1.00 36.69           C
ATOM    243  CD1 LEU A  99      20.750   3.047  28.542  1.00 40.51           C
ATOM    244  CD2 LEU A  99      19.261   4.520  27.163  1.00 33.31           C
ATOM    245  H   LEU A  99      23.444   7.312  27.818  1.00 38.53           H
ATOM    246  HA  LEU A  99      23.197   4.538  28.939  1.00 42.41           H
ATOM    247  HB2 LEU A  99      21.066   5.698  28.985  1.00 37.17           H
ATOM    248  HB3 LEU A  99      21.267   6.247  27.327  1.00 37.17           H
ATOM    249  HG  LEU A  99      21.168   3.813  26.593  1.00 44.04           H
ATOM    250 HD11 LEU A  99      20.205   2.181  28.162  1.00 48.63           H
ATOM    251 HD12 LEU A  99      21.781   2.750  28.731  1.00 48.63           H
ATOM    252 HD13 LEU A  99      20.293   3.376  29.475  1.00 48.63           H
ATOM    253 HD21 LEU A  99      18.761   3.632  26.778  1.00 39.98           H
ATOM    254 HD22 LEU A  99      18.735   4.861  28.054  1.00 39.98           H
ATOM    255 HD23 LEU A  99      19.232   5.302  26.403  1.00 39.98           H
ATOM    256  N   SER A 100      23.966   3.452  26.782  1.00 36.75           N
ATOM    257  CA  SER A 100      24.447   2.822  25.551  1.00 40.92           C
ATOM    258  C   SER A 100      23.257   2.505  24.644  1.00 29.10           C
ATOM    259  O   SER A 100      22.290   1.919  25.108  1.00 33.18           O
ATOM    260  CB  SER A 100      25.188   1.511  25.846  1.00 38.69           C
ATOM    261  OG  SER A 100      26.376   1.749  26.562  1.00 41.57           O
ATOM    262  H   SER A 100      23.890   2.877  27.606  1.00 44.11           H
ATOM    263  HA  SER A 100      25.132   3.497  25.044  1.00 49.11           H
ATOM    264  HB2 SER A 100      24.540   0.867  26.444  1.00 46.44           H
ATOM    265  HB3 SER A 100      25.423   0.996  24.914  1.00 46.44           H
ATOM    266  HG  SER A 100      26.763   1.019  26.713  1.00 49.89           H
ATOM    267  N   ILE A 101      23.361   2.839  23.350  1.00 31.60           N
ATOM    268  CA  ILE A 101      22.363   2.524  22.324  1.00 28.73           C
ATOM    269  C   ILE A 101      23.042   1.900  21.085  1.00 24.57           C
ATOM    270  O   ILE A 101      24.223   2.123  20.824  1.00 25.75           O
ATOM    271  CB  ILE A 101      21.503   3.769  21.989  1.00 30.47           C
ATOM    272  CG1 ILE A 101      22.344   4.902  21.377  1.00 25.44           C
ATOM    273  CG2 ILE A 101      20.765   4.249  23.256  1.00 28.53           C
ATOM    274  CD1 ILE A 101      21.547   6.131  20.920  1.00 24.81           C
ATOM    275  H   ILE A 101      24.192   3.327  23.046  1.00 37.92           H
ATOM    276  HA  ILE A 101      21.681   1.769  22.715  1.00 34.49           H
ATOM    277  HB  ILE A 101      20.749   3.477  21.257  1.00 36.57           H
ATOM    278 HG12 ILE A 101      23.042   5.229  22.142  1.00 30.54           H
ATOM    279 HG13 ILE A 101      22.903   4.530  20.519  1.00 30.54           H
ATOM    280 HG21 ILE A 101      20.053   5.028  23.008  1.00 34.25           H
ATOM    281 HG22 ILE A 101      20.219   3.418  23.702  1.00 34.25           H
ATOM    282 HG23 ILE A 101      21.472   4.644  23.985  1.00 34.25           H
ATOM    283 HD11 ILE A 101      22.197   6.783  20.336  1.00 29.78           H
ATOM    284 HD12 ILE A 101      20.704   5.828  20.298  1.00 29.78           H
ATOM    285 HD13 ILE A 101      21.185   6.691  21.781  1.00 29.78           H
ATOM    286  N   THR A 102      22.280   1.086  20.353  1.00 26.68           N
ATOM    287  CA  THR A 102      22.730   0.406  19.143  1.00 27.00           C
ATOM    288  C   THR A 102      21.932   0.980  17.990  1.00 21.91           C
ATOM    289  O   THR A 102      20.710   1.119  18.078  1.00 19.77           O
ATOM    290  CB  THR A 102      22.532  -1.111  19.283  1.00 29.94           C
ATOM    291  OG1 THR A 102      23.330  -1.589  20.348  1.00 37.11           O
ATOM    292  CG2 THR A 102      22.958  -1.872  18.022  1.00 30.28           C
ATOM    293  H   THR A 102      21.332   0.906  20.658  1.00 32.03           H
ATOM    294  HA  THR A 102      23.794   0.588  18.991  1.00 32.41           H
ATOM    295  HB  THR A 102      21.483  -1.327  19.493  1.00 35.93           H
ATOM    296  HG1 THR A 102      23.040  -2.476  20.572  1.00 44.54           H
ATOM    297 HG21 THR A 102      22.832  -2.941  18.188  1.00 36.34           H
ATOM    298 HG22 THR A 102      22.364  -1.574  17.162  1.00 36.34           H
ATOM    299 HG23 THR A 102      24.013  -1.679  17.814  1.00 36.34           H
ATOM    300  N   LYS A 103      22.606   1.271  16.881  1.00 24.65           N
ATOM    301  CA  LYS A 103      21.947   1.675  15.646  1.00 21.62           C
ATOM    302  C   LYS A 103      20.779   0.739  15.329  1.00 23.24           C
ATOM    303  O   LYS A 103      20.911  -0.481  15.349  1.00 25.16           O
ATOM    304  CB  LYS A 103      22.989   1.689  14.527  1.00 22.63           C
ATOM    305  CG  LYS A 103      22.368   2.192  13.229  1.00 22.75           C
ATOM    306  CD  LYS A 103      23.470   2.434  12.181  1.00 23.37           C
ATOM    307  CE  LYS A 103      22.800   2.902  10.899  1.00 28.79           C
ATOM    308  NZ  LYS A 103      23.787   3.290   9.877  1.00 38.76           N1+
ATOM    309  H   LYS A 103      23.608   1.147  16.870  1.00 29.59           H
ATOM    310  HA  LYS A 103      21.572   2.691  15.776  1.00 25.96           H
ATOM    311  HB2 LYS A 103      23.816   2.344  14.809  1.00 27.17           H
ATOM    312  HB3 LYS A 103      23.379   0.679  14.382  1.00 27.17           H
ATOM    313  HG2 LYS A 103      21.658   1.454  12.854  1.00 27.31           H
ATOM    314  HG3 LYS A 103      21.840   3.128  13.413  1.00 27.31           H
ATOM    315  HD2 LYS A 103      24.166   3.197  12.536  1.00 28.05           H
ATOM    316  HD3 LYS A 103      24.013   1.506  11.999  1.00 28.05           H
ATOM    317  HE2 LYS A 103      22.189   2.085  10.514  1.00 34.56           H
ATOM    318  HE3 LYS A 103      22.146   3.748  11.121  1.00 34.56           H
ATOM    319  HZ1 LYS A 103      23.312   3.694   9.081  1.00 46.52           H
ATOM    320  HZ2 LYS A 103      24.415   3.977  10.272  1.00 46.52           H
ATOM    321  HZ3 LYS A 103      24.322   2.483   9.591  1.00 46.52           H
ATOM    322  N   GLY A 104      19.614   1.344  15.089  1.00 20.42           N
ATOM    323  CA  GLY A 104      18.361   0.696  14.736  1.00 18.04           C
ATOM    324  C   GLY A 104      17.451   0.370  15.921  1.00 21.12           C
ATOM    325  O   GLY A 104      16.328  -0.073  15.714  1.00 21.67           O
ATOM    326  H   GLY A 104      19.605   2.352  15.128  1.00 24.52           H
ATOM    327  HA2 GLY A 104      17.820   1.364  14.067  1.00 21.65           H
ATOM    328  HA3 GLY A 104      18.588  -0.234  14.207  1.00 21.65           H
ATOM    329  N   GLU A 105      17.929   0.540  17.153  1.00 21.99           N
ATOM    330  CA  GLU A 105      17.150   0.308  18.358  1.00 22.67           C
ATOM    331  C   GLU A 105      16.068   1.379  18.525  1.00 22.38           C
ATOM    332  O   GLU A 105      16.288   2.536  18.179  1.00 21.03           O
ATOM    333  CB  GLU A 105      18.140   0.342  19.519  1.00 28.53           C
ATOM    334  CG  GLU A 105      17.523   0.145  20.887  1.00 38.50           C
ATOM    335  CD  GLU A 105      18.567  -0.110  21.971  1.00 40.56           C
ATOM    336  OE1 GLU A 105      19.730   0.332  21.813  1.00 33.48           O
ATOM    337  OE2 GLU A 105      18.155  -0.755  22.959  1.00 42.33           O1-
ATOM    338  H   GLU A 105      18.872   0.883  17.273  1.00 26.40           H
ATOM    339  HA  GLU A 105      16.697  -0.680  18.321  1.00 27.22           H
ATOM    340  HB2 GLU A 105      18.891  -0.434  19.362  1.00 34.25           H
ATOM    341  HB3 GLU A 105      18.630   1.316  19.526  1.00 34.25           H
ATOM    342  HG2 GLU A 105      17.010   1.068  21.153  1.00 46.21           H
ATOM    343  HG3 GLU A 105      16.777  -0.649  20.879  1.00 46.21           H
ATOM    344  N   LYS A 106      14.906   1.015  19.083  1.00 19.66           N
ATOM    345  CA  LYS A 106      13.847   1.980  19.408  1.00 19.08           C
ATOM    346  C   LYS A 106      14.104   2.609  20.771  1.00 24.25           C
ATOM    347  O   LYS A 106      14.645   1.948  21.656  1.00 22.64           O
ATOM    348  CB  LYS A 106      12.481   1.284  19.410  1.00 25.52           C
ATOM    349  CG  LYS A 106      12.042   0.956  17.978  1.00 33.32           C
ATOM    350  CD  LYS A 106      10.819   0.023  18.002  1.00 39.17           C
ATOM    351  CE  LYS A 106      10.220  -0.115  16.603  1.00 43.57           C
ATOM    352  NZ  LYS A 106       8.865  -0.705  16.647  1.00 52.57           N1+
ATOM    353  H   LYS A 106      14.789   0.063  19.399  1.00 23.60           H
ATOM    354  HA  LYS A 106      13.833   2.762  18.658  1.00 22.91           H
ATOM    355  HB2 LYS A 106      12.519   0.389  20.031  1.00 30.64           H
ATOM    356  HB3 LYS A 106      11.741   1.968  19.830  1.00 30.64           H
ATOM    357  HG2 LYS A 106      11.819   1.881  17.442  1.00 39.99           H
ATOM    358  HG3 LYS A 106      12.850   0.436  17.460  1.00 39.99           H
ATOM    359  HD2 LYS A 106      11.143  -0.965  18.337  1.00 47.02           H
ATOM    360  HD3 LYS A 106      10.072   0.394  18.697  1.00 47.02           H
ATOM    361  HE2 LYS A 106      10.171   0.873  16.141  1.00 52.29           H
ATOM    362  HE3 LYS A 106      10.871  -0.753  16.003  1.00 52.29           H
ATOM    363  HZ1 LYS A 106       8.527  -0.850  15.705  1.00 63.10           H
ATOM    364  HZ2 LYS A 106       8.898  -1.594  17.125  1.00 63.10           H
ATOM    365  HZ3 LYS A 106       8.237  -0.080  17.133  1.00 63.10           H
ATOM    366  N   LEU A 107      13.706   3.877  20.925  1.00 22.10           N
ATOM    367  CA  LEU A 107      13.842   4.625  22.171  1.00 20.53           C
ATOM    368  C   LEU A 107      12.581   5.460  22.386  1.00 22.27           C
ATOM    369  O   LEU A 107      11.947   5.919  21.437  1.00 23.28           O
ATOM    370  CB  LEU A 107      15.014   5.632  22.143  1.00 23.99           C
ATOM    371  CG  LEU A 107      16.365   5.194  21.563  1.00 28.03           C
ATOM    372  CD1 LEU A 107      16.424   5.463  20.055  1.00 24.52           C
ATOM    373  CD2 LEU A 107      17.478   5.973  22.262  1.00 22.55           C
ATOM    374  H   LEU A 107      13.293   4.358  20.139  1.00 26.53           H
ATOM    375  HA  LEU A 107      13.976   3.947  23.008  1.00 24.64           H
ATOM    376  HB2 LEU A 107      14.706   6.566  21.670  1.00 28.79           H
ATOM    377  HB3 LEU A 107      15.180   5.872  23.193  1.00 28.79           H
ATOM    378  HG  LEU A 107      16.502   4.130  21.738  1.00 33.65           H
ATOM    379 HD11 LEU A 107      17.408   5.189  19.681  1.00 29.43           H
ATOM    380 HD12 LEU A 107      15.683   4.865  19.530  1.00 29.43           H
ATOM    381 HD13 LEU A 107      16.242   6.516  19.842  1.00 29.43           H
ATOM    382 HD21 LEU A 107      18.417   5.806  21.738  1.00 27.07           H
ATOM    383 HD22 LEU A 107      17.262   7.042  22.252  1.00 27.07           H
ATOM    384 HD23 LEU A 107      17.584   5.630  23.292  1.00 27.07           H
ATOM    385  N   ARG A 108      12.271   5.725  23.653  1.00 22.26           N
ATOM    386  CA  ARG A 108      11.311   6.742  24.068  1.00 26.59           C
ATOM    387  C   ARG A 108      12.107   7.905  24.658  1.00 20.68           C
ATOM    388  O   ARG A 108      12.967   7.657  25.486  1.00 24.09           O
ATOM    389  CB  ARG A 108      10.393   6.106  25.121  1.00 25.16           C
ATOM    390  CG  ARG A 108       9.270   7.034  25.596  1.00 41.97           C
ATOM    391  CD  ARG A 108       8.414   6.372  26.692  1.00 41.95           C
ATOM    392  NE  ARG A 108       7.756   5.142  26.201  1.00 56.99           N
ATOM    393  CZ  ARG A 108       7.737   3.934  26.791  1.00 58.22           C
ATOM    394  NH1 ARG A 108       8.341   3.691  27.952  1.00 61.37           N
ATOM    395  NH2 ARG A 108       7.085   2.932  26.203  1.00 58.44           N1+
ATOM    396  H   ARG A 108      12.850   5.319  24.378  1.00 26.73           H
ATOM    397  HA  ARG A 108      10.714   7.093  23.224  1.00 31.92           H
ATOM    398  HB2 ARG A 108       9.937   5.223  24.671  1.00 30.20           H
ATOM    399  HB3 ARG A 108      10.986   5.786  25.978  1.00 30.20           H
ATOM    400  HG2 ARG A 108       9.707   7.944  26.010  1.00 50.37           H
ATOM    401  HG3 ARG A 108       8.638   7.304  24.749  1.00 50.37           H
ATOM    402  HD2 ARG A 108       9.051   6.156  27.548  1.00 50.35           H
ATOM    403  HD3 ARG A 108       7.650   7.081  27.015  1.00 50.35           H
ATOM    404  HE  ARG A 108       7.266   5.235  25.325  1.00 68.40           H
ATOM    405 HH11 ARG A 108       8.852   4.429  28.421  1.00 73.65           H
ATOM    406 HH12 ARG A 108       8.299   2.776  28.374  1.00 73.65           H
ATOM    407 HH21 ARG A 108       6.611   3.081  25.327  1.00 70.14           H
ATOM    408 HH22 ARG A 108       7.057   2.028  26.649  1.00 70.14           H
ATOM    409  N   VAL A 109      11.813   9.134  24.252  1.00 20.88           N
ATOM    410  CA  VAL A 109      12.499  10.310  24.793  1.00 24.05           C
ATOM    411  C   VAL A 109      11.643  10.946  25.890  1.00 25.44           C
ATOM    412  O   VAL A 109      10.465  11.205  25.680  1.00 26.63           O
ATOM    413  CB  VAL A 109      12.843  11.276  23.667  1.00 20.92           C
ATOM    414  CG1 VAL A 109      13.486  12.559  24.223  1.00 23.32           C
ATOM    415  CG2 VAL A 109      13.850  10.617  22.707  1.00 28.51           C
ATOM    416  H   VAL A 109      11.108   9.279  23.543  1.00 25.06           H
ATOM    417  HA  VAL A 109      13.447  10.004  25.238  1.00 28.87           H
ATOM    418  HB  VAL A 109      11.930  11.533  23.129  1.00 25.11           H
ATOM    419 HG11 VAL A 109      13.851  13.176  23.403  1.00 27.99           H
ATOM    420 HG12 VAL A 109      12.760  13.144  24.790  1.00 27.99           H
ATOM    421 HG13 VAL A 109      14.327  12.303  24.868  1.00 27.99           H
ATOM    422 HG21 VAL A 109      14.056  11.300  21.883  1.00 34.22           H
ATOM    423 HG22 VAL A 109      14.781  10.398  23.232  1.00 34.22           H
ATOM    424 HG23 VAL A 109      13.451   9.693  22.293  1.00 34.22           H
ATOM    425  N   LEU A 110      12.259  11.178  27.045  1.00 23.66           N
ATOM    426  CA  LEU A 110      11.622  11.724  28.236  1.00 26.30           C
ATOM    427  C   LEU A 110      11.789  13.237  28.329  1.00 29.77           C
ATOM    428  O   LEU A 110      10.884  13.917  28.804  1.00 27.39           O
ATOM    429  CB  LEU A 110      12.193  11.041  29.472  1.00 27.24           C
ATOM    430  CG  LEU A 110      11.989   9.507  29.501  1.00 29.52           C
ATOM    431  CD1 LEU A 110      12.631   9.003  30.796  1.00 33.03           C
ATOM    432  CD2 LEU A 110      10.511   9.113  29.444  1.00 38.65           C
ATOM    433  H   LEU A 110      13.230  10.921  27.127  1.00 28.40           H
ATOM    434  HA  LEU A 110      10.550  11.525  28.193  1.00 31.57           H
ATOM    435  HB2 LEU A 110      13.260  11.254  29.521  1.00 32.69           H
ATOM    436  HB3 LEU A 110      11.731  11.485  30.356  1.00 32.69           H
ATOM    437  HG  LEU A 110      12.504   9.051  28.654  1.00 35.44           H
ATOM    438 HD11 LEU A 110      12.524   7.925  30.876  1.00 39.65           H
ATOM    439 HD12 LEU A 110      13.692   9.251  30.804  1.00 39.65           H
ATOM    440 HD13 LEU A 110      12.153   9.469  31.658  1.00 39.65           H
ATOM    441 HD21 LEU A 110      10.414   8.037  29.587  1.00 46.39           H
ATOM    442 HD22 LEU A 110       9.952   9.628  30.226  1.00 46.39           H
ATOM    443 HD23 LEU A 110      10.092   9.365  28.469  1.00 46.39           H
ATOM    444  N   GLY A 111      12.944  13.777  27.928  1.00 25.48           N
ATOM    445  CA  GLY A 111      13.161  15.225  27.964  1.00 26.63           C
ATOM    446  C   GLY A 111      14.562  15.575  27.532  1.00 26.54           C
ATOM    447  O   GLY A 111      15.305  14.701  27.116  1.00 24.45           O
ATOM    448  H   GLY A 111      13.684  13.182  27.586  1.00 30.58           H
ATOM    449  HA2 GLY A 111      12.452  15.707  27.293  1.00 31.97           H
ATOM    450  HA3 GLY A 111      12.998  15.591  28.978  1.00 31.97           H
ATOM    451  N   TYR A 112      14.888  16.864  27.577  1.00 25.36           N
ATOM    452  CA  TYR A 112      16.122  17.394  27.017  1.00 27.11           C
ATOM    453  C   TYR A 112      16.932  18.114  28.089  1.00 26.00           C
ATOM    454  O   TYR A 112      16.408  18.536  29.116  1.00 24.11           O
ATOM    455  CB  TYR A 112      15.773  18.316  25.855  1.00 27.15           C
ATOM    456  CG  TYR A 112      15.237  17.585  24.643  1.00 23.98           C
ATOM    457  CD1 TYR A 112      16.106  17.070  23.660  1.00 25.45           C
ATOM    458  CD2 TYR A 112      13.858  17.359  24.546  1.00 30.51           C
ATOM    459  CE1 TYR A 112      15.589  16.330  22.577  1.00 25.67           C
ATOM    460  CE2 TYR A 112      13.337  16.641  23.463  1.00 29.56           C
ATOM    461  CZ  TYR A 112      14.193  16.124  22.476  1.00 32.27           C
ATOM    462  OH  TYR A 112      13.659  15.402  21.448  1.00 33.37           O
ATOM    463  H   TYR A 112      14.228  17.526  27.957  1.00 30.44           H
ATOM    464  HA  TYR A 112      16.746  16.592  26.627  1.00 32.54           H
ATOM    465  HB2 TYR A 112      15.044  19.055  26.190  1.00 32.59           H
ATOM    466  HB3 TYR A 112      16.674  18.848  25.566  1.00 32.59           H
ATOM    467  HD1 TYR A 112      17.172  17.222  23.746  1.00 30.55           H
ATOM    468  HD2 TYR A 112      13.194  17.735  25.311  1.00 36.62           H
ATOM    469  HE1 TYR A 112      16.252  15.917  21.831  1.00 30.82           H
ATOM    470  HE2 TYR A 112      12.272  16.469  23.401  1.00 35.48           H
ATOM    471  HH  TYR A 112      12.701  15.416  21.441  1.00 40.05           H
ATOM    472  N   ASN A 113      18.236  18.206  27.856  1.00 20.64           N
ATOM    473  CA  ASN A 113      19.134  18.973  28.706  1.00 21.93           C
ATOM    474  C   ASN A 113      18.987  20.462  28.377  1.00 21.59           C
ATOM    475  O   ASN A 113      18.089  20.885  27.652  1.00 22.66           O
ATOM    476  CB  ASN A 113      20.570  18.470  28.534  1.00 23.59           C
ATOM    477  CG  ASN A 113      21.233  18.966  27.250  1.00 22.55           C
ATOM    478  OD1 ASN A 113      20.578  19.208  26.245  1.00 22.25           O
ATOM    479  ND2 ASN A 113      22.553  19.075  27.283  1.00 24.64           N
ATOM    480  H   ASN A 113      18.611  17.818  27.003  1.00 24.77           H
ATOM    481  HA  ASN A 113      18.857  18.822  29.749  1.00 26.32           H
ATOM    482  HB2 ASN A 113      21.165  18.750  29.402  1.00 28.31           H
ATOM    483  HB3 ASN A 113      20.541  17.383  28.488  1.00 28.31           H
ATOM    484 HD21 ASN A 113      23.037  19.424  26.467  1.00 29.58           H
ATOM    485 HD22 ASN A 113      23.057  18.871  28.135  1.00 29.58           H
ATOM    486  N   HIS A 114      19.873  21.287  28.947  1.00 21.59           N
ATOM    487  CA  HIS A 114      19.718  22.733  28.913  1.00 19.51           C
ATOM    488  C   HIS A 114      19.751  23.352  27.504  1.00 25.15           C
ATOM    489  O   HIS A 114      19.161  24.409  27.300  1.00 25.46           O
ATOM    490  CB  HIS A 114      20.813  23.349  29.805  1.00 23.89           C
ATOM    491  CG  HIS A 114      22.215  23.025  29.345  1.00 20.80           C
ATOM    492  ND1 HIS A 114      22.911  21.871  29.688  1.00 22.79           N
ATOM    493  CD2 HIS A 114      23.017  23.797  28.551  1.00 28.35           C
ATOM    494  CE1 HIS A 114      24.091  21.940  29.069  1.00 23.49           C
ATOM    495  NE2 HIS A 114      24.185  23.087  28.393  1.00 23.80           N
ATOM    496  H   HIS A 114      20.600  20.903  29.534  1.00 25.92           H
ATOM    497  HA  HIS A 114      18.752  22.974  29.355  1.00 23.43           H
ATOM    498  HB2 HIS A 114      20.688  22.975  30.821  1.00 28.67           H
ATOM    499  HB3 HIS A 114      20.685  24.432  29.835  1.00 28.67           H
ATOM    500  HD2 HIS A 114      22.780  24.755  28.117  1.00 34.03           H
ATOM    501  HE1 HIS A 114      24.827  21.153  29.059  1.00 28.20           H
ATOM    502  HE2 HIS A 114      24.971  23.350  27.814  1.00 28.57           H
ATOM    503  N   ASN A 115      20.478  22.755  26.544  1.00 24.21           N
ATOM    504  CA  ASN A 115      20.600  23.296  25.189  1.00 25.80           C
ATOM    505  C   ASN A 115      19.948  22.388  24.119  1.00 28.83           C
ATOM    506  O   ASN A 115      20.068  22.676  22.934  1.00 28.12           O
ATOM    507  CB  ASN A 115      22.077  23.607  24.900  1.00 26.46           C
ATOM    508  CG  ASN A 115      22.992  22.398  25.048  1.00 31.97           C
ATOM    509  OD1 ASN A 115      22.558  21.249  25.073  1.00 28.66           O
ATOM    510  ND2 ASN A 115      24.294  22.635  25.090  1.00 29.31           N
ATOM    511  H   ASN A 115      20.992  21.914  26.762  1.00 29.06           H
ATOM    512  HA  ASN A 115      20.079  24.251  25.122  1.00 30.96           H
ATOM    513  HB2 ASN A 115      22.165  23.984  23.881  1.00 31.76           H
ATOM    514  HB3 ASN A 115      22.412  24.394  25.574  1.00 31.76           H
ATOM    515 HD21 ASN A 115      24.946  21.868  25.164  1.00 35.18           H
ATOM    516 HD22 ASN A 115      24.633  23.583  25.033  1.00 35.18           H
ATOM    517  N   GLY A 116      19.264  21.306  24.512  1.00 23.88           N
ATOM    518  CA  GLY A 116      18.636  20.374  23.576  1.00 25.47           C
ATOM    519  C   GLY A 116      19.619  19.430  22.858  1.00 29.03           C
ATOM    520  O   GLY A 116      19.171  18.614  22.042  1.00 27.70           O
ATOM    521  H   GLY A 116      19.208  21.089  25.498  1.00 28.67           H
ATOM    522  HA2 GLY A 116      17.927  19.762  24.123  1.00 30.58           H
ATOM    523  HA3 GLY A 116      18.103  20.948  22.818  1.00 30.58           H
ATOM    524  N   GLU A 117      20.927  19.494  23.148  1.00 23.55           N
ATOM    525  CA  GLU A 117      21.918  18.651  22.474  1.00 26.06           C
ATOM    526  C   GLU A 117      21.966  17.228  23.010  1.00 24.25           C
ATOM    527  O   GLU A 117      22.539  16.362  22.360  1.00 23.10           O
ATOM    528  CB  GLU A 117      23.308  19.279  22.523  1.00 30.56           C
ATOM    529  CG  GLU A 117      23.291  20.558  21.671  1.00 37.80           C
ATOM    530  CD  GLU A 117      24.554  21.406  21.741  1.00 40.38           C
ATOM    531  OE1 GLU A 117      25.547  20.972  22.371  1.00 40.84           O
ATOM    532  OE2 GLU A 117      24.479  22.522  21.176  1.00 46.97           O1-
ATOM    533  H   GLU A 117      21.254  20.142  23.852  1.00 28.26           H
ATOM    534  HA  GLU A 117      21.635  18.584  21.423  1.00 31.28           H
ATOM    535  HB2 GLU A 117      23.598  19.492  23.550  1.00 36.68           H
ATOM    536  HB3 GLU A 117      24.027  18.582  22.098  1.00 36.68           H
ATOM    537  HG2 GLU A 117      23.123  20.294  20.625  1.00 45.37           H
ATOM    538  HG3 GLU A 117      22.443  21.198  21.918  1.00 45.37           H
ATOM    539  N   TRP A 118      21.391  16.980  24.190  1.00 23.18           N
ATOM    540  CA  TRP A 118      21.252  15.662  24.773  1.00 20.31           C
ATOM    541  C   TRP A 118      19.811  15.461  25.216  1.00 21.33           C
ATOM    542  O   TRP A 118      19.087  16.419  25.518  1.00 22.67           O
ATOM    543  CB  TRP A 118      22.166  15.511  25.974  1.00 21.95           C
ATOM    544  CG  TRP A 118      23.638  15.483  25.738  1.00 22.60           C
ATOM    545  CD1 TRP A 118      24.428  16.536  25.416  1.00 28.51           C
ATOM    546  CD2 TRP A 118      24.531  14.351  25.895  1.00 19.81           C
ATOM    547  NE1 TRP A 118      25.739  16.128  25.406  1.00 23.86           N
ATOM    548  CE2 TRP A 118      25.877  14.798  25.715  1.00 25.60           C
ATOM    549  CE3 TRP A 118      24.352  12.981  26.167  1.00 21.85           C
ATOM    550  CZ2 TRP A 118      26.974  13.945  25.841  1.00 25.97           C
ATOM    551  CZ3 TRP A 118      25.446  12.111  26.281  1.00 23.89           C
ATOM    552  CH2 TRP A 118      26.757  12.590  26.133  1.00 24.28           C
ATOM    553  H   TRP A 118      20.925  17.740  24.666  1.00 27.83           H
ATOM    554  HA  TRP A 118      21.507  14.887  24.048  1.00 24.38           H
ATOM    555  HB2 TRP A 118      21.955  16.323  26.666  1.00 26.35           H
ATOM    556  HB3 TRP A 118      21.907  14.573  26.468  1.00 26.35           H
ATOM    557  HD1 TRP A 118      24.089  17.551  25.257  1.00 34.22           H
ATOM    558  HE1 TRP A 118      26.508  16.754  25.204  1.00 28.64           H
ATOM    559  HE3 TRP A 118      23.352  12.599  26.293  1.00 26.22           H
ATOM    560  HZ2 TRP A 118      27.977  14.327  25.726  1.00 31.17           H
ATOM    561  HZ3 TRP A 118      25.274  11.065  26.494  1.00 28.68           H
ATOM    562  HH2 TRP A 118      27.598  11.919  26.232  1.00 29.15           H
ATOM    563  N   CYS A 119      19.385  14.198  25.240  1.00 23.23           N
ATOM    564  CA  CYS A 119      18.018  13.868  25.656  1.00 22.68           C
ATOM    565  C   CYS A 119      18.092  12.621  26.530  1.00 23.81           C
ATOM    566  O   CYS A 119      18.977  11.773  26.403  1.00 23.97           O
ATOM    567  CB  CYS A 119      17.084  13.737  24.459  1.00 24.99           C
ATOM    568  SG  CYS A 119      17.469  12.271  23.490  1.00 30.59           S
ATOM    569  H   CYS A 119      20.009  13.435  25.006  1.00 27.89           H
ATOM    570  HA  CYS A 119      17.627  14.674  26.285  1.00 27.22           H
ATOM    571  HB2 CYS A 119      16.047  13.733  24.789  1.00 30.00           H
ATOM    572  HB3 CYS A 119      17.232  14.605  23.830  1.00 30.00           H
ATOM    573  HG  CYS A 119      17.637  12.993  22.397  1.00 36.71           H
ATOM    574  N   GLU A 120      17.157  12.547  27.477  1.00 24.56           N
ATOM    575  CA  GLU A 120      17.046  11.420  28.370  1.00 24.23           C
ATOM    576  C   GLU A 120      16.090  10.438  27.692  1.00 22.85           C
ATOM    577  O   GLU A 120      14.998  10.819  27.287  1.00 27.03           O
ATOM    578  CB  GLU A 120      16.506  11.850  29.745  1.00 25.73           C
ATOM    579  CG  GLU A 120      16.663  10.660  30.707  1.00 30.69           C
ATOM    580  CD  GLU A 120      16.151  10.918  32.128  1.00 45.40           C
ATOM    581  OE1 GLU A 120      16.488  10.093  33.009  1.00 48.05           O
ATOM    582  OE2 GLU A 120      15.412  11.910  32.309  1.00 40.41           O1-
ATOM    583  H   GLU A 120      16.458  13.275  27.539  1.00 29.48           H
ATOM    584  HA  GLU A 120      18.025  10.968  28.522  1.00 29.09           H
ATOM    585  HB2 GLU A 120      17.076  12.699  30.127  1.00 30.89           H
ATOM    586  HB3 GLU A 120      15.459  12.136  29.652  1.00 30.89           H
ATOM    587  HG2 GLU A 120      16.118   9.798  30.323  1.00 36.84           H
ATOM    588  HG3 GLU A 120      17.705  10.337  30.762  1.00 36.84           H
ATOM    589  N   ALA A 121      16.550   9.211  27.512  1.00 23.41           N
ATOM    590  CA  ALA A 121      15.872   8.207  26.717  1.00 23.02           C
ATOM    591  C   ALA A 121      15.750   6.921  27.505  1.00 22.61           C
ATOM    592  O   ALA A 121      16.580   6.632  28.360  1.00 25.66           O
ATOM    593  CB  ALA A 121      16.645   7.956  25.421  1.00 27.12           C
ATOM    594  H   ALA A 121      17.468   8.978  27.870  1.00 28.11           H
ATOM    595  HA  ALA A 121      14.880   8.563  26.461  1.00 27.64           H
ATOM    596  HB1 ALA A 121      16.107   7.222  24.821  1.00 32.56           H
ATOM    597  HB2 ALA A 121      16.724   8.881  24.847  1.00 32.56           H
ATOM    598  HB3 ALA A 121      17.646   7.580  25.649  1.00 32.56           H
ATOM    599  N   GLN A 122      14.710   6.152  27.179  1.00 25.52           N
ATOM    600  CA  GLN A 122      14.504   4.801  27.666  1.00 24.04           C
ATOM    601  C   GLN A 122      14.563   3.849  26.478  1.00 26.20           C
ATOM    602  O   GLN A 122      13.933   4.074  25.445  1.00 25.49           O
ATOM    603  CB  GLN A 122      13.124   4.630  28.302  1.00 29.09           C
ATOM    604  CG  GLN A 122      12.825   5.595  29.444  1.00 39.03           C
ATOM    605  CD  GLN A 122      11.437   5.323  30.036  1.00 42.33           C
ATOM    606  OE1 GLN A 122      10.451   5.191  29.315  1.00 45.99           O
ATOM    607  NE2 GLN A 122      11.336   5.291  31.360  1.00 45.19           N
ATOM    608  H   GLN A 122      14.059   6.498  26.489  1.00 30.63           H
ATOM    609  HA  GLN A 122      15.266   4.540  28.399  1.00 28.86           H
ATOM    610  HB2 GLN A 122      12.366   4.769  27.532  1.00 34.92           H
ATOM    611  HB3 GLN A 122      13.041   3.609  28.682  1.00 34.92           H
ATOM    612  HG2 GLN A 122      13.603   5.536  30.204  1.00 46.85           H
ATOM    613  HG3 GLN A 122      12.804   6.589  28.999  1.00 46.85           H
ATOM    614 HE21 GLN A 122      12.162   5.415  31.933  1.00 54.23           H
ATOM    615 HE22 GLN A 122      10.435   5.165  31.791  1.00 54.23           H
ATOM    616  N   THR A 123      15.267   2.755  26.671  1.00 27.26           N
ATOM    617  CA  THR A 123      15.258   1.617  25.772  1.00 33.59           C
ATOM    618  C   THR A 123      14.839   0.395  26.590  1.00 39.53           C
ATOM    619  O   THR A 123      14.545   0.497  27.784  1.00 39.68           O
ATOM    620  CB  THR A 123      16.638   1.423  25.152  1.00 32.56           C
ATOM    621  OG1 THR A 123      17.560   1.092  26.160  1.00 37.75           O
ATOM    622  CG2 THR A 123      17.105   2.643  24.347  1.00 32.94           C
ATOM    623  H   THR A 123      15.777   2.651  27.538  1.00 32.72           H
ATOM    624  HA  THR A 123      14.534   1.759  24.970  1.00 40.31           H
ATOM    625  HB  THR A 123      16.585   0.582  24.463  1.00 39.08           H
ATOM    626  HG1 THR A 123      18.418   0.938  25.746  1.00 45.31           H
ATOM    627 HG21 THR A 123      18.068   2.428  23.888  1.00 39.54           H
ATOM    628 HG22 THR A 123      16.379   2.855  23.566  1.00 39.54           H
ATOM    629 HG23 THR A 123      17.226   3.515  24.987  1.00 39.54           H
ATOM    630  N   LYS A 124      14.816  -0.773  25.937  1.00 38.01           N
ATOM    631  CA  LYS A 124      14.641  -2.050  26.626  1.00 43.36           C
ATOM    632  C   LYS A 124      15.812  -2.382  27.562  1.00 41.43           C
ATOM    633  O   LYS A 124      15.645  -3.256  28.406  1.00 48.75           O
ATOM    634  CB  LYS A 124      14.395  -3.178  25.606  1.00 47.92           C
ATOM    635  CG  LYS A 124      13.123  -3.018  24.748  1.00 54.74           C
ATOM    636  CD  LYS A 124      11.802  -3.012  25.538  1.00 57.50           C
ATOM    637  CE  LYS A 124      10.622  -2.884  24.568  1.00 59.44           C
ATOM    638  NZ  LYS A 124       9.327  -2.931  25.276  1.00 68.18           N1+
ATOM    639  H   LYS A 124      15.065  -0.792  24.957  1.00 45.63           H
ATOM    640  HA  LYS A 124      13.764  -1.975  27.269  1.00 52.04           H
ATOM    641  HB2 LYS A 124      15.260  -3.247  24.941  1.00 57.52           H
ATOM    642  HB3 LYS A 124      14.319  -4.125  26.144  1.00 57.52           H
ATOM    643  HG2 LYS A 124      13.187  -2.095  24.173  1.00 65.69           H
ATOM    644  HG3 LYS A 124      13.095  -3.847  24.037  1.00 65.69           H
ATOM    645  HD2 LYS A 124      11.714  -3.940  26.105  1.00 69.01           H
ATOM    646  HD3 LYS A 124      11.785  -2.164  26.224  1.00 69.01           H
ATOM    647  HE2 LYS A 124      10.708  -1.940  24.028  1.00 71.33           H
ATOM    648  HE3 LYS A 124      10.668  -3.701  23.846  1.00 71.33           H
ATOM    649  HZ1 LYS A 124       8.569  -2.837  24.616  1.00 81.83           H
ATOM    650  HZ2 LYS A 124       9.242  -3.815  25.759  1.00 81.83           H
ATOM    651  HZ3 LYS A 124       9.287  -2.182  25.953  1.00 81.83           H
ATOM    652  N   ASN A 125      16.972  -1.722  27.417  1.00 44.17           N
ATOM    653  CA  ASN A 125      18.175  -1.990  28.215  1.00 45.17           C
ATOM    654  C   ASN A 125      18.352  -1.053  29.408  1.00 47.57           C
ATOM    655  O   ASN A 125      19.187  -1.332  30.266  1.00 51.23           O
ATOM    656  CB  ASN A 125      19.421  -1.952  27.327  1.00 47.67           C
ATOM    657  CG  ASN A 125      19.348  -2.959  26.182  1.00 53.51           C
ATOM    658  OD1 ASN A 125      18.945  -4.105  26.369  1.00 57.00           O
ATOM    659  ND2 ASN A 125      19.803  -2.562  24.998  1.00 52.93           N
ATOM    660  H   ASN A 125      17.043  -1.016  26.698  1.00 53.02           H
ATOM    661  HA  ASN A 125      18.105  -3.001  28.620  1.00 54.22           H
ATOM    662  HB2 ASN A 125      19.592  -0.942  26.956  1.00 57.22           H
ATOM    663  HB3 ASN A 125      20.259  -2.249  27.958  1.00 57.22           H
ATOM    664 HD21 ASN A 125      19.783  -3.203  24.220  1.00 63.53           H
ATOM    665 HD22 ASN A 125      20.101  -1.605  24.866  1.00 63.53           H
ATOM    666  N   GLY A 126      17.616   0.062  29.465  1.00 40.92           N
ATOM    667  CA  GLY A 126      17.753   1.006  30.556  1.00 37.66           C
ATOM    668  C   GLY A 126      17.303   2.398  30.182  1.00 32.49           C
ATOM    669  O   GLY A 126      16.517   2.596  29.259  1.00 32.65           O
ATOM    670  H   GLY A 126      16.951   0.270  28.732  1.00 49.11           H
ATOM    671  HA2 GLY A 126      17.150   0.662  31.395  1.00 45.20           H
ATOM    672  HA3 GLY A 126      18.798   1.046  30.868  1.00 45.20           H
ATOM    673  N   GLN A 127      17.785   3.348  30.971  1.00 32.14           N
ATOM    674  CA  GLN A 127      17.418   4.739  30.882  1.00 28.90           C
ATOM    675  C   GLN A 127      18.646   5.607  31.153  1.00 30.54           C
ATOM    676  O   GLN A 127      19.420   5.326  32.067  1.00 34.33           O
ATOM    677  CB  GLN A 127      16.277   4.998  31.861  1.00 34.23           C
ATOM    678  CG  GLN A 127      15.854   6.460  31.884  1.00 33.13           C
ATOM    679  CD  GLN A 127      14.643   6.678  32.781  1.00 43.28           C
ATOM    680  OE1 GLN A 127      13.786   5.807  32.902  1.00 41.84           O
ATOM    681  NE2 GLN A 127      14.535   7.862  33.375  1.00 43.56           N
ATOM    682  H   GLN A 127      18.431   3.093  31.705  1.00 38.58           H
ATOM    683  HA  GLN A 127      17.058   4.944  29.881  1.00 34.69           H
ATOM    684  HB2 GLN A 127      15.430   4.379  31.566  1.00 41.09           H
ATOM    685  HB3 GLN A 127      16.587   4.707  32.866  1.00 41.09           H
ATOM    686  HG2 GLN A 127      16.673   7.101  32.211  1.00 39.77           H
ATOM    687  HG3 GLN A 127      15.563   6.729  30.869  1.00 39.77           H
ATOM    688 HE21 GLN A 127      15.258   8.562  33.252  1.00 52.28           H
ATOM    689 HE22 GLN A 127      13.745   8.055  33.970  1.00 52.28           H
ATOM    690  N   GLY A 128      18.816   6.656  30.348  1.00 25.41           N
ATOM    691  CA  GLY A 128      19.865   7.629  30.554  1.00 28.75           C
ATOM    692  C   GLY A 128      20.018   8.574  29.375  1.00 25.71           C
ATOM    693  O   GLY A 128      19.223   8.588  28.437  1.00 23.45           O
ATOM    694  H   GLY A 128      18.165   6.818  29.590  1.00 30.50           H
ATOM    695  HA2 GLY A 128      19.612   8.221  31.435  1.00 34.51           H
ATOM    696  HA3 GLY A 128      20.805   7.109  30.743  1.00 34.51           H
ATOM    697  N   TRP A 129      21.054   9.401  29.455  1.00 23.75           N
ATOM    698  CA  TRP A 129      21.301  10.462  28.505  1.00 21.58           C
ATOM    699  C   TRP A 129      22.021   9.963  27.244  1.00 19.78           C
ATOM    700  O   TRP A 129      23.012   9.240  27.327  1.00 25.43           O
ATOM    701  CB  TRP A 129      22.137  11.540  29.200  1.00 24.10           C
ATOM    702  CG  TRP A 129      21.373  12.323  30.221  1.00 29.30           C
ATOM    703  CD1 TRP A 129      21.469  12.180  31.559  1.00 33.11           C
ATOM    704  CD2 TRP A 129      20.436  13.416  30.015  1.00 25.65           C
ATOM    705  NE1 TRP A 129      20.655  13.095  32.191  1.00 36.52           N
ATOM    706  CE2 TRP A 129      19.987  13.884  31.289  1.00 32.15           C
ATOM    707  CE3 TRP A 129      19.933  14.084  28.889  1.00 21.10           C
ATOM    708  CZ2 TRP A 129      19.068  14.932  31.428  1.00 32.91           C
ATOM    709  CZ3 TRP A 129      19.030  15.145  29.012  1.00 27.77           C
ATOM    710  CH2 TRP A 129      18.586  15.567  30.280  1.00 31.03           C
ATOM    711  H   TRP A 129      21.681   9.318  30.239  1.00 28.51           H
ATOM    712  HA  TRP A 129      20.352  10.915  28.226  1.00 25.90           H
ATOM    713  HB2 TRP A 129      23.009  11.085  29.670  1.00 28.93           H
ATOM    714  HB3 TRP A 129      22.478  12.240  28.440  1.00 28.93           H
ATOM    715  HD1 TRP A 129      22.108  11.471  32.054  1.00 39.74           H
ATOM    716  HE1 TRP A 129      20.544  13.132  33.192  1.00 43.84           H
ATOM    717  HE3 TRP A 129      20.260  13.780  27.908  1.00 25.33           H
ATOM    718  HZ2 TRP A 129      18.738  15.242  32.407  1.00 39.50           H
ATOM    719  HZ3 TRP A 129      18.657  15.626  28.125  1.00 33.34           H
ATOM    720  HH2 TRP A 129      17.876  16.375  30.367  1.00 37.24           H
ATOM    721  N   VAL A 130      21.542  10.415  26.084  1.00 22.88           N
ATOM    722  CA  VAL A 130      22.183  10.156  24.799  1.00 20.31           C
ATOM    723  C   VAL A 130      22.232  11.454  24.008  1.00 20.45           C
ATOM    724  O   VAL A 130      21.404  12.335  24.222  1.00 22.59           O
ATOM    725  CB  VAL A 130      21.435   9.063  23.997  1.00 27.85           C
ATOM    726  CG1 VAL A 130      21.281   7.792  24.831  1.00 27.67           C
ATOM    727  CG2 VAL A 130      20.052   9.497  23.506  1.00 24.06           C
ATOM    728  H   VAL A 130      20.722  11.009  26.083  1.00 27.46           H
ATOM    729  HA  VAL A 130      23.198   9.804  24.972  1.00 24.38           H
ATOM    730  HB  VAL A 130      22.034   8.816  23.118  1.00 33.42           H
ATOM    731 HG11 VAL A 130      20.875   6.997  24.210  1.00 33.22           H
ATOM    732 HG12 VAL A 130      22.258   7.488  25.201  1.00 33.22           H
ATOM    733 HG13 VAL A 130      20.606   7.956  25.673  1.00 33.22           H
ATOM    734 HG21 VAL A 130      19.578   8.668  22.979  1.00 28.89           H
ATOM    735 HG22 VAL A 130      19.425   9.781  24.352  1.00 28.89           H
ATOM    736 HG23 VAL A 130      20.131  10.335  22.816  1.00 28.89           H
ATOM    737  N   PRO A 131      23.133  11.595  23.022  1.00 21.84           N
ATOM    738  CA  PRO A 131      23.126  12.801  22.202  1.00 20.13           C
ATOM    739  C   PRO A 131      21.890  12.845  21.321  1.00 21.44           C
ATOM    740  O   PRO A 131      21.512  11.836  20.731  1.00 23.08           O
ATOM    741  CB  PRO A 131      24.410  12.685  21.348  1.00 23.93           C
ATOM    742  CG  PRO A 131      25.263  11.667  22.081  1.00 21.85           C
ATOM    743  CD  PRO A 131      24.242  10.728  22.722  1.00 24.71           C
ATOM    744  HA  PRO A 131      23.243  13.686  22.829  1.00 24.16           H
ATOM    745  HB2 PRO A 131      24.121  12.247  20.397  1.00 28.72           H
ATOM    746  HB3 PRO A 131      24.929  13.622  21.173  1.00 28.72           H
ATOM    747  HG2 PRO A 131      25.886  11.104  21.385  1.00 26.23           H
ATOM    748  HG3 PRO A 131      25.873  12.168  22.834  1.00 26.23           H
ATOM    749  HD2 PRO A 131      23.933   9.952  22.021  1.00 29.67           H
ATOM    750  HD3 PRO A 131      24.702  10.312  23.618  1.00 29.67           H
ATOM    751  N   SER A 132      21.250  14.013  21.206  1.00 21.75           N
ATOM    752  CA  SER A 132      19.952  14.141  20.560  1.00 21.77           C
ATOM    753  C   SER A 132      20.018  13.841  19.073  1.00 23.43           C
ATOM    754  O   SER A 132      19.027  13.389  18.509  1.00 26.13           O
ATOM    755  CB  SER A 132      19.366  15.533  20.775  1.00 24.02           C
ATOM    756  OG  SER A 132      19.118  15.716  22.150  1.00 27.26           O
ATOM    757  H   SER A 132      21.606  14.823  21.692  1.00 26.10           H
ATOM    758  HA  SER A 132      19.269  13.416  21.007  1.00 26.14           H
ATOM    759  HB2 SER A 132      20.069  16.290  20.424  1.00 28.83           H
ATOM    760  HB3 SER A 132      18.429  15.635  20.227  1.00 28.83           H
ATOM    761  HG  SER A 132      18.907  16.645  22.290  1.00 32.72           H
ATOM    762  N   ASN A 133      21.135  14.162  18.417  1.00 22.98           N
ATOM    763  CA  ASN A 133      21.245  13.921  16.979  1.00 26.67           C
ATOM    764  C   ASN A 133      21.819  12.533  16.662  1.00 23.47           C
ATOM    765  O   ASN A 133      22.091  12.253  15.502  1.00 25.58           O
ATOM    766  CB  ASN A 133      22.000  15.058  16.291  1.00 27.54           C
ATOM    767  CG  ASN A 133      23.430  15.233  16.766  1.00 23.85           C
ATOM    768  OD1 ASN A 133      23.968  14.459  17.549  1.00 25.40           O
ATOM    769  ND2 ASN A 133      24.085  16.261  16.241  1.00 33.08           N
ATOM    770  H   ASN A 133      21.923  14.555  18.912  1.00 27.59           H
ATOM    771  HA  ASN A 133      20.245  13.943  16.541  1.00 32.01           H
ATOM    772  HB2 ASN A 133      22.004  14.888  15.215  1.00 33.06           H
ATOM    773  HB3 ASN A 133      21.457  15.988  16.463  1.00 33.06           H
ATOM    774 HD21 ASN A 133      25.054  16.415  16.480  1.00 39.71           H
ATOM    775 HD22 ASN A 133      23.620  16.874  15.589  1.00 39.71           H
ATOM    776  N   TYR A 134      21.985  11.656  17.654  1.00 20.30           N
ATOM    777  CA  TYR A 134      22.270  10.245  17.406  1.00 20.27           C
ATOM    778  C   TYR A 134      20.984   9.460  17.135  1.00 23.02           C
ATOM    779  O   TYR A 134      21.062   8.287  16.786  1.00 23.12           O
ATOM    780  CB  TYR A 134      23.079   9.602  18.529  1.00 20.36           C
ATOM    781  CG  TYR A 134      24.573   9.833  18.430  1.00 18.79           C
ATOM    782  CD1 TYR A 134      25.076  11.124  18.174  1.00 25.19           C
ATOM    783  CD2 TYR A 134      25.465   8.767  18.621  1.00 25.04           C
ATOM    784  CE1 TYR A 134      26.458  11.363  18.157  1.00 27.39           C
ATOM    785  CE2 TYR A 134      26.856   9.008  18.630  1.00 31.27           C
ATOM    786  CZ  TYR A 134      27.352  10.308  18.394  1.00 30.98           C
ATOM    787  OH  TYR A 134      28.699  10.561  18.394  1.00 31.61           O
ATOM    788  H   TYR A 134      21.788  11.935  18.605  1.00 24.37           H
ATOM    789  HA  TYR A 134      22.880  10.177  16.513  1.00 24.34           H
ATOM    790  HB2 TYR A 134      22.731   9.968  19.492  1.00 24.44           H
ATOM    791  HB3 TYR A 134      22.906   8.525  18.528  1.00 24.44           H
ATOM    792  HD1 TYR A 134      24.417  11.959  18.026  1.00 30.24           H
ATOM    793  HD2 TYR A 134      25.089   7.769  18.785  1.00 30.06           H
ATOM    794  HE1 TYR A 134      26.832  12.361  17.988  1.00 32.88           H
ATOM    795  HE2 TYR A 134      27.543   8.198  18.822  1.00 37.53           H
ATOM    796  HH  TYR A 134      28.910  11.449  18.088  1.00 37.94           H
ATOM    797  N   ILE A 135      19.818  10.085  17.342  1.00 23.86           N
ATOM    798  CA  ILE A 135      18.516   9.457  17.205  1.00 23.53           C
ATOM    799  C   ILE A 135      17.577  10.343  16.384  1.00 21.84           C
ATOM    800  O   ILE A 135      17.803  11.536  16.183  1.00 21.72           O
ATOM    801  CB  ILE A 135      17.950   9.114  18.606  1.00 21.51           C
ATOM    802  CG1 ILE A 135      17.439  10.375  19.329  1.00 22.95           C
ATOM    803  CG2 ILE A 135      18.980   8.357  19.468  1.00 21.79           C
ATOM    804  CD1 ILE A 135      16.761  10.071  20.664  1.00 29.29           C
ATOM    805  H   ILE A 135      19.830  11.058  17.608  1.00 28.65           H
ATOM    806  HA  ILE A 135      18.630   8.526  16.652  1.00 28.25           H
ATOM    807  HB  ILE A 135      17.096   8.450  18.463  1.00 25.82           H
ATOM    808 HG12 ILE A 135      18.279  11.044  19.513  1.00 27.55           H
ATOM    809 HG13 ILE A 135      16.718  10.899  18.708  1.00 27.55           H
ATOM    810 HG21 ILE A 135      18.499   7.947  20.353  1.00 26.16           H
ATOM    811 HG22 ILE A 135      19.410   7.527  18.912  1.00 26.16           H
ATOM    812 HG23 ILE A 135      19.780   9.024  19.788  1.00 26.16           H
ATOM    813 HD11 ILE A 135      16.303  10.987  21.034  1.00 35.15           H
ATOM    814 HD12 ILE A 135      15.987   9.317  20.523  1.00 35.15           H
ATOM    815 HD13 ILE A 135      17.488   9.722  21.397  1.00 35.15           H
ATOM    816  N   THR A 136      16.509   9.753  15.865  1.00 20.54           N
ATOM    817  CA  THR A 136      15.515  10.484  15.112  1.00 19.26           C
ATOM    818  C   THR A 136      14.127   9.919  15.349  1.00 20.36           C
ATOM    819  O   THR A 136      14.039   8.718  15.595  1.00 22.26           O
ATOM    820  CB  THR A 136      15.940  10.464  13.637  1.00 24.68           C
ATOM    821  OG1 THR A 136      15.328  11.522  12.950  1.00 25.30           O
ATOM    822  CG2 THR A 136      15.615   9.132  12.936  1.00 21.53           C
ATOM    823  H   THR A 136      16.371   8.762  15.999  1.00 24.66           H
ATOM    824  HA  THR A 136      15.505  11.521  15.441  1.00 23.12           H
ATOM    825  HB  THR A 136      17.015  10.623  13.583  1.00 29.63           H
ATOM    826  HG1 THR A 136      14.594  11.182  12.429  1.00 30.36           H
ATOM    827 HG21 THR A 136      15.957   9.187  11.905  1.00 25.85           H
ATOM    828 HG22 THR A 136      16.120   8.311  13.443  1.00 25.85           H
ATOM    829 HG23 THR A 136      14.546   8.947  12.914  1.00 25.85           H
ATOM    830  N   PRO A 137      13.035  10.679  15.181  1.00 21.02           N
ATOM    831  CA  PRO A 137      11.704  10.090  15.260  1.00 25.34           C
ATOM    832  C   PRO A 137      11.502   8.969  14.239  1.00 25.18           C
ATOM    833  O   PRO A 137      11.983   9.045  13.105  1.00 24.17           O
ATOM    834  CB  PRO A 137      10.757  11.251  14.931  1.00 25.30           C
ATOM    835  CG  PRO A 137      11.540  12.477  15.377  1.00 27.09           C
ATOM    836  CD  PRO A 137      12.962  12.120  14.978  1.00 23.62           C
ATOM    837  HA  PRO A 137      11.491   9.778  16.282  1.00 30.41           H
ATOM    838  HB2 PRO A 137      10.636  11.301  13.848  1.00 30.37           H
ATOM    839  HB3 PRO A 137       9.782  11.176  15.410  1.00 30.37           H
ATOM    840  HG2 PRO A 137      11.225  13.370  14.837  1.00 32.52           H
ATOM    841  HG3 PRO A 137      11.445  12.617  16.454  1.00 32.52           H
ATOM    842  HD2 PRO A 137      13.116  12.360  13.928  1.00 28.35           H
ATOM    843  HD3 PRO A 137      13.644  12.664  15.630  1.00 28.35           H
ATOM    844  N   VAL A 138      10.745   7.932  14.609  1.00 25.26           N
ATOM    845  CA  VAL A 138      10.380   6.895  13.643  1.00 23.90           C
ATOM    846  C   VAL A 138       9.609   7.534  12.485  1.00 28.71           C
ATOM    847  O   VAL A 138       9.708   7.072  11.359  1.00 35.26           O
ATOM    848  CB  VAL A 138       9.640   5.741  14.346  1.00 28.02           C
ATOM    849  CG1 VAL A 138       9.142   4.679  13.354  1.00 36.87           C
ATOM    850  CG2 VAL A 138      10.577   5.030  15.330  1.00 30.74           C
ATOM    851  H   VAL A 138      10.379   7.881  15.547  1.00 30.33           H
ATOM    852  HA  VAL A 138      11.302   6.486  13.228  1.00 28.68           H
ATOM    853  HB  VAL A 138       8.783   6.140  14.893  1.00 33.63           H
ATOM    854 HG11 VAL A 138       8.651   3.871  13.896  1.00 44.25           H
ATOM    855 HG12 VAL A 138       8.420   5.112  12.661  1.00 44.25           H
ATOM    856 HG13 VAL A 138       9.982   4.270  12.790  1.00 44.25           H
ATOM    857 HG21 VAL A 138      10.043   4.234  15.846  1.00 36.89           H
ATOM    858 HG22 VAL A 138      11.421   4.598  14.793  1.00 36.89           H
ATOM    859 HG23 VAL A 138      10.952   5.729  16.075  1.00 36.89           H
ATOM    860  N   ASN A 139       8.862   8.613  12.731  1.00 26.75           N
ATOM    861  CA  ASN A 139       8.178   9.400  11.709  1.00 33.70           C
ATOM    862  C   ASN A 139       9.066  10.560  11.251  1.00 36.65           C
ATOM    863  O   ASN A 139       8.742  11.736  11.444  1.00 40.67           O
ATOM    864  CB  ASN A 139       6.818   9.876  12.266  1.00 37.88           C
ATOM    865  CG  ASN A 139       6.070  10.741  11.246  1.00 54.01           C
ATOM    866  OD1 ASN A 139       5.974  10.400  10.068  1.00 56.47           O
ATOM    867  ND2 ASN A 139       5.498  11.854  11.703  1.00 58.02           N
ATOM    868  H   ASN A 139       8.825   8.958  13.679  1.00 32.11           H
ATOM    869  HA  ASN A 139       7.982   8.766  10.844  1.00 40.45           H
ATOM    870  HB2 ASN A 139       6.221   8.979  12.435  1.00 45.47           H
ATOM    871  HB3 ASN A 139       6.959  10.416  13.204  1.00 45.47           H
ATOM    872 HD21 ASN A 139       5.015  12.458  11.055  1.00 69.64           H
ATOM    873 HD22 ASN A 139       5.611  12.120  12.669  1.00 69.64           H
ATOM    874  N   SER A 140      10.198  10.222  10.629  1.00 27.28           N
ATOM    875  CA  SER A 140      11.112  11.188  10.038  1.00 25.70           C
ATOM    876  C   SER A 140      11.853  10.516   8.884  1.00 23.60           C
ATOM    877  O   SER A 140      11.995   9.293   8.883  1.00 23.89           O
ATOM    878  CB  SER A 140      12.107  11.738  11.063  1.00 26.20           C
ATOM    879  OG  SER A 140      13.128  10.812  11.367  1.00 26.00           O
ATOM    880  H   SER A 140      10.433   9.245  10.528  1.00 32.75           H
ATOM    881  HA  SER A 140      10.531  12.024   9.644  1.00 30.84           H
ATOM    882  HB2 SER A 140      12.559  12.641  10.655  1.00 31.45           H
ATOM    883  HB3 SER A 140      11.587  12.011  11.978  1.00 31.45           H
ATOM    884  HG  SER A 140      12.740  10.108  11.898  1.00 31.21           H
ATOM    885  N   LEU A 141      12.294  11.307   7.907  1.00 23.92           N
ATOM    886  CA  LEU A 141      13.019  10.808   6.743  1.00 22.58           C
ATOM    887  C   LEU A 141      14.430  10.337   7.071  1.00 20.68           C
ATOM    888  O   LEU A 141      14.980   9.511   6.340  1.00 19.76           O
ATOM    889  CB  LEU A 141      13.060  11.899   5.670  1.00 23.77           C
ATOM    890  CG  LEU A 141      11.703  12.188   5.023  1.00 27.43           C
ATOM    891  CD1 LEU A 141      11.897  13.421   4.140  1.00 29.73           C
ATOM    892  CD2 LEU A 141      11.196  10.980   4.210  1.00 27.19           C
ATOM    893  H   LEU A 141      12.175  12.306   7.991  1.00 28.71           H
ATOM    894  HA  LEU A 141      12.480   9.948   6.357  1.00 27.10           H
ATOM    895  HB2 LEU A 141      13.429  12.814   6.137  1.00 28.53           H
ATOM    896  HB3 LEU A 141      13.769  11.612   4.893  1.00 28.53           H
ATOM    897  HG  LEU A 141      10.977  12.422   5.802  1.00 32.92           H
ATOM    898 HD11 LEU A 141      10.982  13.628   3.586  1.00 35.68           H
ATOM    899 HD12 LEU A 141      12.141  14.283   4.763  1.00 35.68           H
ATOM    900 HD13 LEU A 141      12.716  13.259   3.441  1.00 35.68           H
ATOM    901 HD21 LEU A 141      10.276  11.255   3.692  1.00 32.64           H
ATOM    902 HD22 LEU A 141      11.943  10.678   3.475  1.00 32.64           H
ATOM    903 HD23 LEU A 141      10.966  10.142   4.865  1.00 32.64           H
ATOM    904  N   GLU A 142      15.038  10.872   8.134  1.00 20.00           N
ATOM    905  CA  GLU A 142      16.406  10.596   8.543  1.00 25.95           C
ATOM    906  C   GLU A 142      16.649   9.134   8.926  1.00 26.76           C
ATOM    907  O   GLU A 142      17.801   8.701   8.973  1.00 23.83           O
ATOM    908  CB  GLU A 142      16.811  11.545   9.684  1.00 24.55           C
ATOM    909  CG  GLU A 142      16.938  13.006   9.205  1.00 36.03           C
ATOM    910  CD  GLU A 142      15.650  13.829   9.092  1.00 33.12           C
ATOM    911  OE1 GLU A 142      14.577  13.350   9.527  1.00 34.45           O
ATOM    912  OE2 GLU A 142      15.765  14.948   8.550  1.00 45.78           O1-
ATOM    913  H   GLU A 142      14.540  11.565   8.678  1.00 24.01           H
ATOM    914  HA  GLU A 142      17.053  10.815   7.694  1.00 31.15           H
ATOM    915  HB2 GLU A 142      16.085  11.475  10.491  1.00 29.46           H
ATOM    916  HB3 GLU A 142      17.777  11.231  10.078  1.00 29.46           H
ATOM    917  HG2 GLU A 142      17.588  13.545   9.892  1.00 43.24           H
ATOM    918  HG3 GLU A 142      17.468  13.059   8.256  1.00 43.24           H
ATOM    919  N   LYS A 143      15.579   8.369   9.198  1.00 20.95           N
ATOM    920  CA  LYS A 143      15.675   6.935   9.445  1.00 22.01           C
ATOM    921  C   LYS A 143      16.180   6.144   8.229  1.00 24.59           C
ATOM    922  O   LYS A 143      16.604   5.007   8.397  1.00 24.51           O
ATOM    923  CB  LYS A 143      14.340   6.377   9.926  1.00 23.41           C
ATOM    924  CG  LYS A 143      13.307   6.271   8.797  1.00 22.44           C
ATOM    925  CD  LYS A 143      11.944   5.960   9.412  1.00 27.75           C
ATOM    926  CE  LYS A 143      10.873   5.904   8.326  1.00 29.07           C
ATOM    927  NZ  LYS A 143       9.542   5.641   8.910  1.00 33.29           N1+
ATOM    928  H   LYS A 143      14.659   8.782   9.139  1.00 25.15           H
ATOM    929  HA  LYS A 143      16.394   6.788  10.250  1.00 26.42           H
ATOM    930  HB2 LYS A 143      14.510   5.372  10.314  1.00 28.10           H
ATOM    931  HB3 LYS A 143      13.965   6.999  10.742  1.00 28.10           H
ATOM    932  HG2 LYS A 143      13.247   7.212   8.252  1.00 26.94           H
ATOM    933  HG3 LYS A 143      13.581   5.482   8.096  1.00 26.94           H
ATOM    934  HD2 LYS A 143      11.986   5.005   9.937  1.00 33.31           H
ATOM    935  HD3 LYS A 143      11.714   6.754  10.114  1.00 33.31           H
ATOM    936  HE2 LYS A 143      10.856   6.841   7.765  1.00 34.90           H
ATOM    937  HE3 LYS A 143      11.128   5.091   7.646  1.00 34.90           H
ATOM    938  HZ1 LYS A 143       8.827   5.794   8.213  1.00 39.95           H
ATOM    939  HZ2 LYS A 143       9.502   4.690   9.247  1.00 39.95           H
ATOM    940  HZ3 LYS A 143       9.396   6.274   9.686  1.00 39.95           H
ATOM    941  N   HIS A 144      16.063   6.678   7.012  1.00 19.31           N
ATOM    942  CA  HIS A 144      16.459   5.958   5.802  1.00 20.59           C
ATOM    943  C   HIS A 144      17.958   6.116   5.574  1.00 18.25           C
ATOM    944  O   HIS A 144      18.471   7.236   5.633  1.00 19.15           O
ATOM    945  CB  HIS A 144      15.668   6.479   4.607  1.00 16.89           C
ATOM    946  CG  HIS A 144      14.197   6.248   4.732  1.00 20.77           C
ATOM    947  ND1 HIS A 144      13.598   5.001   4.622  1.00 20.52           N
ATOM    948  CD2 HIS A 144      13.239   7.199   4.917  1.00 22.01           C
ATOM    949  CE1 HIS A 144      12.279   5.227   4.694  1.00 24.82           C
ATOM    950  NE2 HIS A 144      12.040   6.533   4.875  1.00 23.22           N
ATOM    951  H   HIS A 144      15.706   7.619   6.920  1.00 23.18           H
ATOM    952  HA  HIS A 144      16.230   4.896   5.910  1.00 24.72           H
ATOM    953  HB2 HIS A 144      16.022   5.963   3.716  1.00 20.27           H
ATOM    954  HB3 HIS A 144      15.855   7.545   4.481  1.00 20.27           H
ATOM    955  HD2 HIS A 144      13.389   8.265   4.971  1.00 26.42           H
ATOM    956  HE1 HIS A 144      11.521   4.502   4.439  1.00 29.79           H
ATOM    957  HE2 HIS A 144      11.131   6.969   4.837  1.00 27.87           H
ATOM    958  N   SER A 145      18.675   5.008   5.301  1.00 18.62           N
ATOM    959  CA  SER A 145      20.122   5.114   5.088  1.00 19.35           C
ATOM    960  C   SER A 145      20.461   6.044   3.912  1.00 16.95           C
ATOM    961  O   SER A 145      21.525   6.662   3.905  1.00 21.24           O
ATOM    962  CB  SER A 145      20.778   3.747   4.900  1.00 22.83           C
ATOM    963  OG  SER A 145      20.241   3.134   3.751  1.00 22.06           O
ATOM    964  H   SER A 145      18.237   4.101   5.295  1.00 22.36           H
ATOM    965  HA  SER A 145      20.556   5.537   5.993  1.00 23.23           H
ATOM    966  HB2 SER A 145      21.853   3.872   4.761  1.00 27.40           H
ATOM    967  HB3 SER A 145      20.601   3.128   5.780  1.00 27.40           H
ATOM    968  HG  SER A 145      19.288   3.059   3.873  1.00 26.48           H
ATOM    969  N   TRP A 146      19.593   6.113   2.894  1.00 16.94           N
ATOM    970  CA  TRP A 146      19.835   6.935   1.724  1.00 17.14           C
ATOM    971  C   TRP A 146      19.498   8.413   1.945  1.00 22.47           C
ATOM    972  O   TRP A 146      19.835   9.211   1.084  1.00 21.73           O
ATOM    973  CB  TRP A 146      19.128   6.342   0.506  1.00 17.61           C
ATOM    974  CG  TRP A 146      17.720   5.888   0.735  1.00 17.29           C
ATOM    975  CD1 TRP A 146      17.333   4.605   0.934  1.00 20.66           C
ATOM    976  CD2 TRP A 146      16.518   6.688   0.860  1.00 17.23           C
ATOM    977  NE1 TRP A 146      15.967   4.561   1.114  1.00 18.66           N
ATOM    978  CE2 TRP A 146      15.409   5.818   1.101  1.00 17.60           C
ATOM    979  CE3 TRP A 146      16.243   8.067   0.792  1.00 19.09           C
ATOM    980  CZ2 TRP A 146      14.098   6.292   1.255  1.00 17.58           C
ATOM    981  CZ3 TRP A 146      14.940   8.553   0.983  1.00 21.23           C
ATOM    982  CH2 TRP A 146      13.869   7.677   1.204  1.00 19.39           C
ATOM    983  H   TRP A 146      18.743   5.571   2.922  1.00 20.34           H
ATOM    984  HA  TRP A 146      20.904   6.910   1.500  1.00 20.58           H
ATOM    985  HB2 TRP A 146      19.131   7.087  -0.291  1.00 21.14           H
ATOM    986  HB3 TRP A 146      19.707   5.490   0.158  1.00 21.14           H
ATOM    987  HD1 TRP A 146      17.989   3.747   0.937  1.00 24.80           H
ATOM    988  HE1 TRP A 146      15.464   3.697   1.242  1.00 22.40           H
ATOM    989  HE3 TRP A 146      17.048   8.755   0.595  1.00 22.91           H
ATOM    990  HZ2 TRP A 146      13.288   5.601   1.422  1.00 21.10           H
ATOM    991  HZ3 TRP A 146      14.769   9.612   0.927  1.00 25.48           H
ATOM    992  HH2 TRP A 146      12.870   8.070   1.324  1.00 23.28           H
ATOM    993  N   TYR A 147      18.821   8.780   3.031  1.00 18.42           N
ATOM    994  CA  TYR A 147      18.436  10.174   3.255  1.00 16.68           C
ATOM    995  C   TYR A 147      19.520  10.858   4.068  1.00 19.18           C
ATOM    996  O   TYR A 147      19.630  10.609   5.262  1.00 22.36           O
ATOM    997  CB  TYR A 147      17.086  10.263   3.965  1.00 18.52           C
ATOM    998  CG  TYR A 147      16.561  11.685   3.968  1.00 19.75           C
ATOM    999  CD1 TYR A 147      15.906  12.152   2.820  1.00 25.36           C
ATOM   1000  CD2 TYR A 147      16.758  12.552   5.066  1.00 21.64           C
ATOM   1001  CE1 TYR A 147      15.480  13.492   2.742  1.00 29.50           C
ATOM   1002  CE2 TYR A 147      16.280  13.878   5.009  1.00 24.52           C
ATOM   1003  CZ  TYR A 147      15.657  14.360   3.836  1.00 28.74           C
ATOM   1004  OH  TYR A 147      15.206  15.650   3.742  1.00 32.28           O
ATOM   1005  H   TYR A 147      18.572   8.090   3.725  1.00 22.12           H
ATOM   1006  HA  TYR A 147      18.327  10.680   2.294  1.00 20.02           H
ATOM   1007  HB2 TYR A 147      16.371   9.641   3.424  1.00 22.23           H
ATOM   1008  HB3 TYR A 147      17.173   9.888   4.985  1.00 22.23           H
ATOM   1009  HD1 TYR A 147      15.754  11.495   1.979  1.00 30.44           H
ATOM   1010  HD2 TYR A 147      17.262  12.203   5.953  1.00 25.97           H
ATOM   1011  HE1 TYR A 147      15.003  13.849   1.847  1.00 35.40           H
ATOM   1012  HE2 TYR A 147      16.405  14.534   5.860  1.00 29.43           H
ATOM   1013  HH  TYR A 147      15.594  16.226   4.413  1.00 38.74           H
ATOM   1014  N   HIS A 148      20.272  11.750   3.426  1.00 21.00           N
ATOM   1015  CA  HIS A 148      21.385  12.477   4.027  1.00 22.16           C
ATOM   1016  C   HIS A 148      21.034  13.914   4.447  1.00 27.53           C
ATOM   1017  O   HIS A 148      21.906  14.609   4.962  1.00 29.09           O
ATOM   1018  CB  HIS A 148      22.576  12.443   3.084  1.00 20.42           C
ATOM   1019  CG  HIS A 148      23.316  11.136   3.090  1.00 20.37           C
ATOM   1020  ND1 HIS A 148      24.653  10.989   3.444  1.00 21.33           N
ATOM   1021  CD2 HIS A 148      22.803   9.908   2.796  1.00 21.94           C
ATOM   1022  CE1 HIS A 148      24.933   9.686   3.307  1.00 22.52           C
ATOM   1023  NE2 HIS A 148      23.840   9.014   2.934  1.00 23.53           N
ATOM   1024  H   HIS A 148      20.093  11.913   2.444  1.00 25.22           H
ATOM   1025  HA  HIS A 148      21.698  11.971   4.943  1.00 26.60           H
ATOM   1026  HB2 HIS A 148      23.290  13.213   3.372  1.00 24.52           H
ATOM   1027  HB3 HIS A 148      22.244  12.668   2.071  1.00 24.52           H
ATOM   1028  HD2 HIS A 148      21.795   9.687   2.510  1.00 26.34           H
ATOM   1029  HE1 HIS A 148      25.892   9.234   3.517  1.00 27.03           H
ATOM   1030  HE2 HIS A 148      23.787   8.012   2.805  1.00 28.25           H
ATOM   1031  N   GLY A 149      19.789  14.350   4.273  1.00 21.72           N
ATOM   1032  CA  GLY A 149      19.327  15.633   4.797  1.00 26.31           C
ATOM   1033  C   GLY A 149      20.057  16.798   4.121  1.00 31.56           C
ATOM   1034  O   GLY A 149      20.279  16.734   2.912  1.00 25.04           O
ATOM   1035  H   GLY A 149      19.121  13.766   3.794  1.00 26.08           H
ATOM   1036  HA2 GLY A 149      18.266  15.735   4.593  1.00 31.59           H
ATOM   1037  HA3 GLY A 149      19.500  15.641   5.872  1.00 31.59           H
ATOM   1038  N   PRO A 150      20.431  17.854   4.872  1.00 35.05           N
ATOM   1039  CA  PRO A 150      21.100  19.020   4.322  1.00 38.06           C
ATOM   1040  C   PRO A 150      22.562  18.667   4.051  1.00 34.46           C
ATOM   1041  O   PRO A 150      23.422  18.635   4.931  1.00 47.68           O
ATOM   1042  CB  PRO A 150      20.953  20.103   5.395  1.00 39.68           C
ATOM   1043  CG  PRO A 150      20.967  19.298   6.694  1.00 42.03           C
ATOM   1044  CD  PRO A 150      20.167  18.050   6.297  1.00 41.57           C
ATOM   1045  HA  PRO A 150      20.574  19.383   3.439  1.00 45.69           H
ATOM   1046  HB2 PRO A 150      21.714  20.883   5.363  1.00 47.62           H
ATOM   1047  HB3 PRO A 150      19.964  20.546   5.267  1.00 47.62           H
ATOM   1048  HG2 PRO A 150      21.987  19.062   6.998  1.00 50.44           H
ATOM   1049  HG3 PRO A 150      20.447  19.821   7.496  1.00 50.44           H
ATOM   1050  HD2 PRO A 150      20.531  17.215   6.896  1.00 49.89           H
ATOM   1051  HD3 PRO A 150      19.104  18.243   6.451  1.00 49.89           H
ATOM   1052  N   VAL A 151      22.793  18.360   2.786  1.00 30.21           N
ATOM   1053  CA  VAL A 151      24.072  18.073   2.170  1.00 29.38           C
ATOM   1054  C   VAL A 151      24.010  18.815   0.846  1.00 28.02           C
ATOM   1055  O   VAL A 151      23.012  18.744   0.138  1.00 26.61           O
ATOM   1056  CB  VAL A 151      24.262  16.542   2.030  1.00 37.83           C
ATOM   1057  CG1 VAL A 151      25.229  16.136   0.918  1.00 41.46           C
ATOM   1058  CG2 VAL A 151      24.813  15.979   3.345  1.00 35.97           C
ATOM   1059  H   VAL A 151      22.006  18.406   2.154  1.00 36.26           H
ATOM   1060  HA  VAL A 151      24.880  18.485   2.774  1.00 35.27           H
ATOM   1061  HB  VAL A 151      23.298  16.068   1.825  1.00 45.41           H
ATOM   1062 HG11 VAL A 151      25.287  15.048   0.870  1.00 49.77           H
ATOM   1063 HG12 VAL A 151      24.876  16.499  -0.045  1.00 49.77           H
ATOM   1064 HG13 VAL A 151      26.219  16.532   1.127  1.00 49.77           H
ATOM   1065 HG21 VAL A 151      24.983  14.908   3.247  1.00 43.17           H
ATOM   1066 HG22 VAL A 151      25.756  16.463   3.598  1.00 43.17           H
ATOM   1067 HG23 VAL A 151      24.096  16.144   4.148  1.00 43.17           H
ATOM   1068  N   SER A 152      25.061  19.567   0.513  1.00 28.83           N
ATOM   1069  CA  SER A 152      25.116  20.309  -0.741  1.00 28.96           C
ATOM   1070  C   SER A 152      25.455  19.393  -1.928  1.00 21.26           C
ATOM   1071  O   SER A 152      25.915  18.266  -1.736  1.00 24.60           O
ATOM   1072  CB  SER A 152      26.157  21.414  -0.573  1.00 29.46           C
ATOM   1073  OG  SER A 152      27.429  20.816  -0.527  1.00 26.37           O
ATOM   1074  H   SER A 152      25.853  19.629   1.138  1.00 34.60           H
ATOM   1075  HA  SER A 152      24.156  20.795  -0.918  1.00 34.76           H
ATOM   1076  HB2 SER A 152      26.089  22.117  -1.399  1.00 35.36           H
ATOM   1077  HB3 SER A 152      25.983  21.951   0.360  1.00 35.36           H
ATOM   1078  HG  SER A 152      28.074  21.507  -0.333  1.00 31.65           H
ATOM   1079  N   ARG A 153      25.223  19.879  -3.151  1.00 22.59           N
ATOM   1080  CA  ARG A 153      25.637  19.243  -4.407  1.00 22.29           C
ATOM   1081  C   ARG A 153      27.091  18.791  -4.359  1.00 24.42           C
ATOM   1082  O   ARG A 153      27.384  17.638  -4.652  1.00 20.38           O
ATOM   1083  CB  ARG A 153      25.381  20.200  -5.569  1.00 21.12           C
ATOM   1084  CG  ARG A 153      25.799  19.651  -6.938  1.00 25.77           C
ATOM   1085  CD  ARG A 153      25.443  20.674  -8.026  1.00 30.30           C
ATOM   1086  NE  ARG A 153      25.736  20.148  -9.366  1.00 32.96           N
ATOM   1087  CZ  ARG A 153      24.887  19.824 -10.351  1.00 30.68           C
ATOM   1088  NH1 ARG A 153      23.560  19.885 -10.235  1.00 33.34           N
ATOM   1089  NH2 ARG A 153      25.391  19.426 -11.510  1.00 34.41           N1+
ATOM   1090  H   ARG A 153      24.830  20.807  -3.224  1.00 27.11           H
ATOM   1091  HA  ARG A 153      25.029  18.353  -4.558  1.00 26.76           H
ATOM   1092  HB2 ARG A 153      24.320  20.451  -5.595  1.00 25.35           H
ATOM   1093  HB3 ARG A 153      25.943  21.120  -5.394  1.00 25.35           H
ATOM   1094  HG2 ARG A 153      26.872  19.459  -6.964  1.00 30.94           H
ATOM   1095  HG3 ARG A 153      25.263  18.723  -7.127  1.00 30.94           H
ATOM   1096  HD2 ARG A 153      24.396  20.959  -7.947  1.00 36.36           H
ATOM   1097  HD3 ARG A 153      26.050  21.567  -7.869  1.00 36.36           H
ATOM   1098  HE  ARG A 153      26.721  20.056  -9.585  1.00 39.56           H
ATOM   1099 HH11 ARG A 153      23.152  20.184  -9.363  1.00 40.02           H
ATOM   1100 HH12 ARG A 153      22.972  19.645 -11.016  1.00 40.02           H
ATOM   1101 HH21 ARG A 153      26.397  19.382 -11.618  1.00 41.30           H
ATOM   1102 HH22 ARG A 153      24.784  19.190 -12.277  1.00 41.30           H
ATOM   1103  N   ASN A 154      28.023  19.679  -3.986  1.00 23.21           N
ATOM   1104  CA  ASN A 154      29.435  19.316  -3.942  1.00 19.61           C
ATOM   1105  C   ASN A 154      29.742  18.295  -2.846  1.00 18.26           C
ATOM   1106  O   ASN A 154      30.561  17.410  -3.059  1.00 20.66           O
ATOM   1107  CB  ASN A 154      30.284  20.586  -3.757  1.00 21.28           C
ATOM   1108  CG  ASN A 154      30.204  21.533  -4.957  1.00 33.34           C
ATOM   1109  OD1 ASN A 154      30.071  21.104  -6.102  1.00 32.63           O
ATOM   1110  ND2 ASN A 154      30.395  22.828  -4.709  1.00 29.44           N
ATOM   1111  H   ASN A 154      27.750  20.620  -3.749  1.00 27.86           H
ATOM   1112  HA  ASN A 154      29.703  18.869  -4.900  1.00 23.54           H
ATOM   1113  HB2 ASN A 154      29.975  21.101  -2.848  1.00 25.54           H
ATOM   1114  HB3 ASN A 154      31.320  20.266  -3.649  1.00 25.54           H
ATOM   1115 HD21 ASN A 154      30.402  23.491  -5.466  1.00 35.33           H
ATOM   1116 HD22 ASN A 154      30.558  23.138  -3.760  1.00 35.33           H
ATOM   1117  N   ALA A 155      29.114  18.409  -1.665  1.00 24.41           N
ATOM   1118  CA  ALA A 155      29.309  17.435  -0.591  1.00 22.24           C
ATOM   1119  C   ALA A 155      28.787  16.055  -1.020  1.00 22.73           C
ATOM   1120  O   ALA A 155      29.453  15.054  -0.790  1.00 22.95           O
ATOM   1121  CB  ALA A 155      28.617  17.921   0.691  1.00 24.88           C
ATOM   1122  H   ALA A 155      28.460  19.165  -1.515  1.00 29.31           H
ATOM   1123  HA  ALA A 155      30.377  17.348  -0.386  1.00 26.69           H
ATOM   1124  HB1 ALA A 155      28.661  17.149   1.457  1.00 29.86           H
ATOM   1125  HB2 ALA A 155      29.129  18.809   1.060  1.00 29.86           H
ATOM   1126  HB3 ALA A 155      27.580  18.177   0.489  1.00 29.86           H
ATOM   1127  N   ALA A 156      27.674  16.015  -1.742  1.00 19.06           N
ATOM   1128  CA  ALA A 156      27.148  14.767  -2.304  1.00 22.38           C
ATOM   1129  C   ALA A 156      28.130  14.148  -3.292  1.00 21.06           C
ATOM   1130  O   ALA A 156      28.358  12.936  -3.262  1.00 20.50           O
ATOM   1131  CB  ALA A 156      25.784  15.021  -2.926  1.00 20.25           C
ATOM   1132  H   ALA A 156      27.199  16.880  -1.956  1.00 22.88           H
ATOM   1133  HA  ALA A 156      27.019  14.062  -1.482  1.00 26.86           H
ATOM   1134  HB1 ALA A 156      25.379  14.086  -3.310  1.00 24.31           H
ATOM   1135  HB2 ALA A 156      25.119  15.404  -2.158  1.00 24.31           H
ATOM   1136  HB3 ALA A 156      25.857  15.740  -3.740  1.00 24.31           H
ATOM   1137  N   GLU A 157      28.760  14.965  -4.144  1.00 22.17           N
ATOM   1138  CA  GLU A 157      29.792  14.453  -5.032  1.00 24.53           C
ATOM   1139  C   GLU A 157      30.981  13.856  -4.267  1.00 24.46           C
ATOM   1140  O   GLU A 157      31.538  12.841  -4.691  1.00 24.56           O
ATOM   1141  CB  GLU A 157      30.216  15.499  -6.063  1.00 23.57           C
ATOM   1142  CG  GLU A 157      29.080  15.853  -7.032  1.00 27.82           C
ATOM   1143  CD  GLU A 157      29.494  16.713  -8.224  1.00 38.61           C
ATOM   1144  OE1 GLU A 157      30.717  16.870  -8.418  1.00 34.00           O
ATOM   1145  OE2 GLU A 157      28.585  17.186  -8.947  1.00 32.97           O1-
ATOM   1146  H   GLU A 157      28.574  15.959  -4.134  1.00 26.61           H
ATOM   1147  HA  GLU A 157      29.339  13.635  -5.591  1.00 29.44           H
ATOM   1148  HB2 GLU A 157      30.559  16.402  -5.559  1.00 28.29           H
ATOM   1149  HB3 GLU A 157      31.045  15.081  -6.637  1.00 28.29           H
ATOM   1150  HG2 GLU A 157      28.661  14.934  -7.434  1.00 33.39           H
ATOM   1151  HG3 GLU A 157      28.244  16.325  -6.525  1.00 33.39           H
ATOM   1152  N   TYR A 158      31.360  14.433  -3.115  1.00 24.12           N
ATOM   1153  CA  TYR A 158      32.397  13.848  -2.273  1.00 21.52           C
ATOM   1154  C   TYR A 158      31.952  12.502  -1.709  1.00 21.22           C
ATOM   1155  O   TYR A 158      32.698  11.536  -1.764  1.00 26.65           O
ATOM   1156  CB  TYR A 158      32.817  14.776  -1.123  1.00 25.53           C
ATOM   1157  CG  TYR A 158      33.683  14.028  -0.134  1.00 25.02           C
ATOM   1158  CD1 TYR A 158      34.996  13.674  -0.486  1.00 25.04           C
ATOM   1159  CD2 TYR A 158      33.118  13.551   1.060  1.00 26.41           C
ATOM   1160  CE1 TYR A 158      35.744  12.815   0.330  1.00 27.06           C
ATOM   1161  CE2 TYR A 158      33.859  12.699   1.884  1.00 24.46           C
ATOM   1162  CZ  TYR A 158      35.149  12.294   1.505  1.00 25.32           C
ATOM   1163  OH  TYR A 158      35.812  11.377   2.238  1.00 27.57           O
ATOM   1164  H   TYR A 158      30.866  15.247  -2.773  1.00 28.95           H
ATOM   1165  HA  TYR A 158      33.279  13.677  -2.890  1.00 25.84           H
ATOM   1166  HB2 TYR A 158      33.374  15.617  -1.534  1.00 30.64           H
ATOM   1167  HB3 TYR A 158      31.938  15.156  -0.609  1.00 30.64           H
ATOM   1168  HD1 TYR A 158      35.415  14.032  -1.414  1.00 30.06           H
ATOM   1169  HD2 TYR A 158      32.108  13.820   1.331  1.00 31.70           H
ATOM   1170  HE1 TYR A 158      36.736  12.505   0.039  1.00 32.49           H
ATOM   1171  HE2 TYR A 158      33.418  12.316   2.791  1.00 29.37           H
ATOM   1172  HH  TYR A 158      36.756  11.366   2.043  1.00 33.09           H
ATOM   1173  N   LEU A 159      30.749  12.439  -1.136  1.00 24.70           N
ATOM   1174  CA  LEU A 159      30.279  11.218  -0.472  1.00 23.90           C
ATOM   1175  C   LEU A 159      30.248  10.064  -1.474  1.00 24.51           C
ATOM   1176  O   LEU A 159      30.629   8.945  -1.137  1.00 27.94           O
ATOM   1177  CB  LEU A 159      28.903  11.468   0.137  1.00 20.29           C
ATOM   1178  CG  LEU A 159      28.903  12.411   1.351  1.00 27.52           C
ATOM   1179  CD1 LEU A 159      27.463  12.724   1.760  1.00 27.19           C
ATOM   1180  CD2 LEU A 159      29.654  11.800   2.538  1.00 28.74           C
ATOM   1181  H   LEU A 159      30.161  13.259  -1.119  1.00 29.65           H
ATOM   1182  HA  LEU A 159      30.984  10.953   0.314  1.00 28.69           H
ATOM   1183  HB2 LEU A 159      28.263  11.893  -0.639  1.00 24.35           H
ATOM   1184  HB3 LEU A 159      28.472  10.512   0.433  1.00 24.35           H
ATOM   1185  HG  LEU A 159      29.402  13.342   1.088  1.00 33.03           H
ATOM   1186 HD11 LEU A 159      27.464  13.456   2.567  1.00 32.63           H
ATOM   1187 HD12 LEU A 159      26.919  13.144   0.915  1.00 32.63           H
ATOM   1188 HD13 LEU A 159      26.965  11.818   2.101  1.00 32.63           H
ATOM   1189 HD21 LEU A 159      29.548  12.452   3.406  1.00 34.49           H
ATOM   1190 HD22 LEU A 159      29.247  10.820   2.780  1.00 34.49           H
ATOM   1191 HD23 LEU A 159      30.717  11.714   2.316  1.00 34.49           H
ATOM   1192  N   LEU A 160      29.850  10.362  -2.711  1.00 23.51           N
ATOM   1193  CA  LEU A 160      29.720   9.361  -3.754  1.00 26.51           C
ATOM   1194  C   LEU A 160      31.052   9.071  -4.444  1.00 27.72           C
ATOM   1195  O   LEU A 160      31.100   8.139  -5.235  1.00 27.30           O
ATOM   1196  CB  LEU A 160      28.625   9.791  -4.738  1.00 18.77           C
ATOM   1197  CG  LEU A 160      27.209   9.768  -4.122  1.00 21.36           C
ATOM   1198  CD1 LEU A 160      26.260  10.445  -5.110  1.00 22.45           C
ATOM   1199  CD2 LEU A 160      26.740   8.334  -3.838  1.00 21.42           C
ATOM   1200  H   LEU A 160      29.602  11.316  -2.934  1.00 28.22           H
ATOM   1201  HA  LEU A 160      29.405   8.425  -3.293  1.00 31.82           H
ATOM   1202  HB2 LEU A 160      28.853  10.802  -5.080  1.00 22.53           H
ATOM   1203  HB3 LEU A 160      28.645   9.143  -5.613  1.00 22.53           H
ATOM   1204  HG  LEU A 160      27.200  10.322  -3.183  1.00 25.64           H
ATOM   1205 HD11 LEU A 160      25.262  10.504  -4.676  1.00 26.95           H
ATOM   1206 HD12 LEU A 160      26.599  11.461  -5.309  1.00 26.95           H
ATOM   1207 HD13 LEU A 160      26.229   9.882  -6.043  1.00 26.95           H
ATOM   1208 HD21 LEU A 160      25.699   8.356  -3.518  1.00 25.71           H
ATOM   1209 HD22 LEU A 160      26.827   7.732  -4.743  1.00 25.71           H
ATOM   1210 HD23 LEU A 160      27.328   7.879  -3.043  1.00 25.71           H
ATOM   1211  N   SER A 161      32.145   9.803  -4.161  1.00 25.96           N
ATOM   1212  CA  SER A 161      33.444   9.505  -4.764  1.00 27.27           C
ATOM   1213  C   SER A 161      34.033   8.160  -4.263  1.00 26.63           C
ATOM   1214  O   SER A 161      34.862   7.568  -4.954  1.00 36.12           O
ATOM   1215  CB  SER A 161      34.393  10.702  -4.569  1.00 24.90           C
ATOM   1216  OG  SER A 161      34.819  10.706  -3.236  1.00 26.37           O
ATOM   1217  H   SER A 161      32.085  10.559  -3.493  1.00 31.16           H
ATOM   1218  HA  SER A 161      33.292   9.426  -5.840  1.00 32.74           H
ATOM   1219  HB2 SER A 161      35.262  10.584  -5.215  1.00 29.89           H
ATOM   1220  HB3 SER A 161      33.899  11.641  -4.816  1.00 29.89           H
ATOM   1221  HG  SER A 161      34.112  11.053  -2.684  1.00 31.66           H
ATOM   1222  N   SER A 162      33.622   7.662  -3.082  1.00 27.35           N
ATOM   1223  CA  SER A 162      33.996   6.351  -2.549  1.00 30.68           C
ATOM   1224  C   SER A 162      33.047   5.228  -2.993  1.00 29.21           C
ATOM   1225  O   SER A 162      33.179   4.105  -2.528  1.00 28.01           O
ATOM   1226  CB  SER A 162      34.076   6.400  -1.017  1.00 30.50           C
ATOM   1227  OG  SER A 162      32.813   6.624  -0.415  1.00 33.35           O
ATOM   1228  H   SER A 162      32.978   8.207  -2.529  1.00 32.83           H
ATOM   1229  HA  SER A 162      34.992   6.099  -2.917  1.00 36.82           H
ATOM   1230  HB2 SER A 162      34.471   5.456  -0.653  1.00 36.61           H
ATOM   1231  HB3 SER A 162      34.782   7.174  -0.717  1.00 36.61           H
ATOM   1232  HG  SER A 162      32.385   7.191  -0.863  1.00 40.03           H
ATOM   1233  N   GLY A 163      32.042   5.539  -3.811  1.00 26.34           N
ATOM   1234  CA  GLY A 163      31.011   4.589  -4.192  1.00 29.49           C
ATOM   1235  C   GLY A 163      31.361   3.795  -5.441  1.00 29.49           C
ATOM   1236  O   GLY A 163      32.492   3.747  -5.909  1.00 25.64           O
ATOM   1237  H   GLY A 163      31.991   6.469  -4.198  1.00 31.62           H
ATOM   1238  HA2 GLY A 163      30.836   3.876  -3.391  1.00 35.40           H
ATOM   1239  HA3 GLY A 163      30.097   5.149  -4.382  1.00 35.40           H
ATOM   1240  N   ILE A 164      30.328   3.149  -5.965  1.00 26.64           N
ATOM   1241  CA  ILE A 164      30.322   2.347  -7.182  1.00 28.70           C
ATOM   1242  C   ILE A 164      29.094   2.722  -8.015  1.00 26.90           C
ATOM   1243  O   ILE A 164      28.312   3.578  -7.601  1.00 23.53           O
ATOM   1244  CB  ILE A 164      30.337   0.849  -6.812  1.00 23.93           C
ATOM   1245  CG1 ILE A 164      29.118   0.428  -5.954  1.00 23.09           C
ATOM   1246  CG2 ILE A 164      31.665   0.487  -6.134  1.00 28.91           C
ATOM   1247  CD1 ILE A 164      29.047  -1.082  -5.713  1.00 27.43           C
ATOM   1248  H   ILE A 164      29.436   3.248  -5.507  1.00 31.98           H
ATOM   1249  HA  ILE A 164      31.209   2.578  -7.773  1.00 34.45           H
ATOM   1250  HB  ILE A 164      30.291   0.278  -7.740  1.00 28.73           H
ATOM   1251 HG12 ILE A 164      29.159   0.924  -4.984  1.00 27.72           H
ATOM   1252 HG13 ILE A 164      28.200   0.739  -6.448  1.00 27.72           H
ATOM   1253 HG21 ILE A 164      31.770  -0.596  -6.056  1.00 34.70           H
ATOM   1254 HG22 ILE A 164      32.497   0.859  -6.732  1.00 34.70           H
ATOM   1255 HG23 ILE A 164      31.724   0.923  -5.137  1.00 34.70           H
ATOM   1256 HD11 ILE A 164      28.123  -1.324  -5.190  1.00 32.92           H
ATOM   1257 HD12 ILE A 164      29.070  -1.613  -6.663  1.00 32.92           H
ATOM   1258 HD13 ILE A 164      29.882  -1.409  -5.094  1.00 32.92           H
ATOM   1259  N   ASN A 165      28.927   2.131  -9.208  1.00 21.72           N
ATOM   1260  CA  ASN A 165      27.727   2.338  -9.995  1.00 18.66           C
ATOM   1261  C   ASN A 165      26.499   1.977  -9.158  1.00 18.15           C
ATOM   1262  O   ASN A 165      26.455   0.927  -8.515  1.00 19.08           O
ATOM   1263  CB  ASN A 165      27.710   1.501 -11.277  1.00 22.27           C
ATOM   1264  CG  ASN A 165      28.690   1.928 -12.337  1.00 30.74           C
ATOM   1265  OD1 ASN A 165      29.370   2.930 -12.187  1.00 23.71           O
ATOM   1266  ND2 ASN A 165      28.724   1.192 -13.440  1.00 27.40           N
ATOM   1267  H   ASN A 165      29.592   1.438  -9.520  1.00 26.07           H
ATOM   1268  HA  ASN A 165      27.673   3.389 -10.274  1.00 22.41           H
ATOM   1269  HB2 ASN A 165      27.872   0.451 -11.043  1.00 26.74           H
ATOM   1270  HB3 ASN A 165      26.732   1.619 -11.720  1.00 26.74           H
ATOM   1271 HD21 ASN A 165      29.358   1.445 -14.189  1.00 32.89           H
ATOM   1272 HD22 ASN A 165      28.142   0.378 -13.531  1.00 32.89           H
ATOM   1273  N   GLY A 166      25.519   2.876  -9.158  1.00 19.33           N
ATOM   1274  CA  GLY A 166      24.280   2.715  -8.395  1.00 16.29           C
ATOM   1275  C   GLY A 166      24.361   3.223  -6.948  1.00 18.91           C
ATOM   1276  O   GLY A 166      23.362   3.143  -6.234  1.00 18.35           O
ATOM   1277  H   GLY A 166      25.629   3.717  -9.710  1.00 23.21           H
ATOM   1278  HA2 GLY A 166      23.499   3.268  -8.909  1.00 19.56           H
ATOM   1279  HA3 GLY A 166      24.022   1.657  -8.356  1.00 19.56           H
ATOM   1280  N   SER A 167      25.511   3.731  -6.488  1.00 20.64           N
ATOM   1281  CA  SER A 167      25.593   4.440  -5.211  1.00 18.27           C
ATOM   1282  C   SER A 167      24.802   5.734  -5.290  1.00 17.21           C
ATOM   1283  O   SER A 167      24.878   6.439  -6.294  1.00 18.90           O
ATOM   1284  CB  SER A 167      27.043   4.738  -4.810  1.00 19.78           C
ATOM   1285  OG  SER A 167      27.709   3.524  -4.570  1.00 19.68           O
ATOM   1286  H   SER A 167      26.332   3.739  -7.083  1.00 24.77           H
ATOM   1287  HA  SER A 167      25.169   3.801  -4.463  1.00 21.93           H
ATOM   1288  HB2 SER A 167      27.543   5.290  -5.604  1.00 23.74           H
ATOM   1289  HB3 SER A 167      27.044   5.331  -3.895  1.00 23.74           H
ATOM   1290  HG  SER A 167      27.189   2.993  -3.961  1.00 23.63           H
ATOM   1291  N   PHE A 168      24.002   6.048  -4.263  1.00 17.37           N
ATOM   1292  CA  PHE A 168      23.141   7.209  -4.328  1.00 17.70           C
ATOM   1293  C   PHE A 168      22.808   7.747  -2.942  1.00 17.84           C
ATOM   1294  O   PHE A 168      23.004   7.078  -1.932  1.00 17.60           O
ATOM   1295  CB  PHE A 168      21.858   6.828  -5.075  1.00 17.18           C
ATOM   1296  CG  PHE A 168      20.872   6.058  -4.222  1.00 15.60           C
ATOM   1297  CD1 PHE A 168      21.073   4.685  -3.976  1.00 17.34           C
ATOM   1298  CD2 PHE A 168      19.741   6.688  -3.678  1.00 16.12           C
ATOM   1299  CE1 PHE A 168      20.164   3.951  -3.197  1.00 18.72           C
ATOM   1300  CE2 PHE A 168      18.825   5.958  -2.898  1.00 16.56           C
ATOM   1301  CZ  PHE A 168      19.040   4.591  -2.640  1.00 18.09           C
ATOM   1302  H   PHE A 168      23.920   5.434  -3.462  1.00 20.85           H
ATOM   1303  HA  PHE A 168      23.661   7.980  -4.881  1.00 21.24           H
ATOM   1304  HB2 PHE A 168      21.376   7.744  -5.413  1.00 20.62           H
ATOM   1305  HB3 PHE A 168      22.107   6.240  -5.953  1.00 20.62           H
ATOM   1306  HD1 PHE A 168      21.916   4.181  -4.417  1.00 20.82           H
ATOM   1307  HD2 PHE A 168      19.576   7.741  -3.846  1.00 19.35           H
ATOM   1308  HE1 PHE A 168      20.321   2.894  -3.036  1.00 22.48           H
ATOM   1309  HE2 PHE A 168      17.961   6.452  -2.481  1.00 19.88           H
ATOM   1310  HZ  PHE A 168      18.338   4.036  -2.036  1.00 21.72           H
ATOM   1311  N   LEU A 169      22.241   8.949  -2.924  1.00 17.32           N
ATOM   1312  CA  LEU A 169      21.659   9.549  -1.743  1.00 16.98           C
ATOM   1313  C   LEU A 169      20.579  10.516  -2.166  1.00 17.89           C
ATOM   1314  O   LEU A 169      20.493  10.940  -3.321  1.00 19.95           O
ATOM   1315  CB  LEU A 169      22.739  10.189  -0.845  1.00 19.00           C
ATOM   1316  CG  LEU A 169      23.583  11.306  -1.485  1.00 21.99           C
ATOM   1317  CD1 LEU A 169      22.887  12.673  -1.351  1.00 23.77           C
ATOM   1318  CD2 LEU A 169      24.951  11.375  -0.789  1.00 27.29           C
ATOM   1319  H   LEU A 169      22.115   9.442  -3.799  1.00 20.79           H
ATOM   1320  HA  LEU A 169      21.177   8.765  -1.159  1.00 20.39           H
ATOM   1321  HB2 LEU A 169      22.272  10.559   0.068  1.00 22.80           H
ATOM   1322  HB3 LEU A 169      23.406   9.382  -0.546  1.00 22.80           H
ATOM   1323  HG  LEU A 169      23.738  11.092  -2.542  1.00 26.40           H
ATOM   1324 HD11 LEU A 169      23.539  13.451  -1.745  1.00 28.53           H
ATOM   1325 HD12 LEU A 169      21.955  12.703  -1.910  1.00 28.53           H
ATOM   1326 HD13 LEU A 169      22.686  12.892  -0.303  1.00 28.53           H
ATOM   1327 HD21 LEU A 169      25.538  12.183  -1.226  1.00 32.76           H
ATOM   1328 HD22 LEU A 169      24.818  11.558   0.277  1.00 32.76           H
ATOM   1329 HD23 LEU A 169      25.490  10.440  -0.931  1.00 32.76           H
ATOM   1330  N   VAL A 170      19.726  10.845  -1.203  1.00 17.24           N
ATOM   1331  CA  VAL A 170      18.738  11.906  -1.311  1.00 17.16           C
ATOM   1332  C   VAL A 170      19.145  13.003  -0.339  1.00 19.24           C
ATOM   1333  O   VAL A 170      19.536  12.732   0.790  1.00 19.66           O
ATOM   1334  CB  VAL A 170      17.321  11.391  -1.000  1.00 18.60           C
ATOM   1335  CG1 VAL A 170      16.298  12.537  -1.104  1.00 20.28           C
ATOM   1336  CG2 VAL A 170      16.931  10.277  -1.988  1.00 22.19           C
ATOM   1337  H   VAL A 170      19.859  10.446  -0.288  1.00 20.70           H
ATOM   1338  HA  VAL A 170      18.731  12.299  -2.323  1.00 20.60           H
ATOM   1339  HB  VAL A 170      17.305  10.990   0.015  1.00 22.33           H
ATOM   1340 HG11 VAL A 170      15.305  12.141  -0.892  1.00 24.34           H
ATOM   1341 HG12 VAL A 170      16.514  13.316  -0.375  1.00 24.34           H
ATOM   1342 HG13 VAL A 170      16.304  12.958  -2.111  1.00 24.34           H
ATOM   1343 HG21 VAL A 170      15.898   9.973  -1.813  1.00 26.64           H
ATOM   1344 HG22 VAL A 170      17.023  10.644  -3.006  1.00 26.64           H
ATOM   1345 HG23 VAL A 170      17.577   9.407  -1.859  1.00 26.64           H
ATOM   1346  N   ARG A 171      19.074  14.250  -0.806  1.00 18.66           N
ATOM   1347  CA  ARG A 171      19.523  15.424  -0.054  1.00 19.07           C
ATOM   1348  C   ARG A 171      18.464  16.494  -0.168  1.00 21.44           C
ATOM   1349  O   ARG A 171      17.643  16.460  -1.079  1.00 20.32           O
ATOM   1350  CB  ARG A 171      20.896  15.902  -0.557  1.00 21.67           C
ATOM   1351  CG  ARG A 171      20.915  16.259  -2.046  1.00 22.55           C
ATOM   1352  CD  ARG A 171      22.346  16.606  -2.448  1.00 24.05           C
ATOM   1353  NE  ARG A 171      22.496  16.727  -3.906  1.00 22.88           N
ATOM   1354  CZ  ARG A 171      22.227  17.811  -4.627  1.00 25.82           C
ATOM   1355  NH1 ARG A 171      21.796  18.922  -4.057  1.00 24.21           N
ATOM   1356  NH2 ARG A 171      22.392  17.792  -5.939  1.00 25.46           N1+
ATOM   1357  H   ARG A 171      18.693  14.402  -1.732  1.00 22.40           H
ATOM   1358  HA  ARG A 171      19.631  15.174   1.002  1.00 22.90           H
ATOM   1359  HB2 ARG A 171      21.199  16.773   0.024  1.00 26.02           H
ATOM   1360  HB3 ARG A 171      21.629  15.117  -0.369  1.00 26.02           H
ATOM   1361  HG2 ARG A 171      20.583  15.408  -2.639  1.00 27.07           H
ATOM   1362  HG3 ARG A 171      20.261  17.108  -2.238  1.00 27.07           H
ATOM   1363  HD2 ARG A 171      22.646  17.538  -1.973  1.00 28.87           H
ATOM   1364  HD3 ARG A 171      23.006  15.820  -2.093  1.00 28.87           H
ATOM   1365  HE  ARG A 171      22.803  15.902  -4.400  1.00 27.46           H
ATOM   1366 HH11 ARG A 171      21.673  18.961  -3.056  1.00 29.06           H
ATOM   1367 HH12 ARG A 171      21.599  19.734  -4.620  1.00 29.06           H
ATOM   1368 HH21 ARG A 171      22.742  16.959  -6.392  1.00 30.56           H
ATOM   1369 HH22 ARG A 171      22.192  18.614  -6.487  1.00 30.56           H
ATOM   1370  N   GLU A 172      18.468  17.397   0.806  1.00 23.68           N
ATOM   1371  CA  GLU A 172      17.608  18.565   0.853  1.00 25.61           C
ATOM   1372  C   GLU A 172      18.464  19.834   0.694  1.00 34.33           C
ATOM   1373  O   GLU A 172      19.617  19.863   1.121  1.00 30.85           O
ATOM   1374  CB  GLU A 172      16.835  18.545   2.182  1.00 30.85           C
ATOM   1375  CG  GLU A 172      15.847  19.713   2.281  1.00 43.60           C
ATOM   1376  CD  GLU A 172      14.971  19.621   3.525  1.00 54.04           C
ATOM   1377  OE1 GLU A 172      15.548  19.533   4.630  1.00 56.02           O
ATOM   1378  OE2 GLU A 172      13.732  19.636   3.354  1.00 54.42           O1-
ATOM   1379  H   GLU A 172      19.187  17.333   1.511  1.00 28.42           H
ATOM   1380  HA  GLU A 172      16.884  18.525   0.042  1.00 30.75           H
ATOM   1381  HB2 GLU A 172      16.274  17.613   2.256  1.00 37.03           H
ATOM   1382  HB3 GLU A 172      17.546  18.597   3.008  1.00 37.03           H
ATOM   1383  HG2 GLU A 172      16.448  20.610   2.388  1.00 52.33           H
ATOM   1384  HG3 GLU A 172      15.233  19.775   1.380  1.00 52.33           H
ATOM   1385  N   SER A 173      17.892  20.869   0.062  1.00 37.94           N
ATOM   1386  CA  SER A 173      18.430  22.222   0.078  1.00 44.31           C
ATOM   1387  C   SER A 173      18.327  22.816   1.480  1.00 45.16           C
ATOM   1388  O   SER A 173      17.245  22.927   2.056  1.00 48.91           O
ATOM   1389  CB  SER A 173      17.649  23.110  -0.890  1.00 47.23           C
ATOM   1390  OG  SER A 173      18.135  24.441  -0.816  1.00 47.86           O
ATOM   1391  H   SER A 173      16.949  20.761  -0.284  1.00 45.54           H
ATOM   1392  HA  SER A 173      19.471  22.191  -0.241  1.00 53.18           H
ATOM   1393  HB2 SER A 173      17.737  22.734  -1.906  1.00 56.69           H
ATOM   1394  HB3 SER A 173      16.602  23.097  -0.600  1.00 56.69           H
ATOM   1395  HG  SER A 173      17.503  25.021  -1.251  1.00 57.45           H
ATOM   1396  N   GLU A 174      19.473  23.267   1.968  1.00 51.12           N
ATOM   1397  CA  GLU A 174      19.633  24.028   3.192  1.00 56.06           C
ATOM   1398  C   GLU A 174      18.925  25.401   3.114  1.00 59.75           C
ATOM   1399  O   GLU A 174      18.242  25.787   4.067  1.00 58.55           O
ATOM   1400  CB  GLU A 174      21.138  24.114   3.543  1.00 56.25           C
ATOM   1401  CG  GLU A 174      22.132  24.397   2.381  1.00 66.38           C
ATOM   1402  CD  GLU A 174      22.757  23.142   1.720  1.00 62.12           C
ATOM   1403  OE1 GLU A 174      22.006  22.311   1.155  1.00 53.02           O
ATOM   1404  OE2 GLU A 174      24.003  23.049   1.741  1.00 61.18           O1-
ATOM   1405  H   GLU A 174      20.315  23.087   1.439  1.00 61.36           H
ATOM   1406  HA  GLU A 174      19.157  23.457   3.991  1.00 67.28           H
ATOM   1407  HB2 GLU A 174      21.267  24.891   4.298  1.00 67.51           H
ATOM   1408  HB3 GLU A 174      21.425  23.172   4.012  1.00 67.51           H
ATOM   1409  HG2 GLU A 174      21.582  24.940   1.612  1.00 79.66           H
ATOM   1410  HG3 GLU A 174      22.930  25.039   2.757  1.00 79.66           H
ATOM   1411  N   SER A 175      19.056  26.123   1.985  1.00 61.98           N
ATOM   1412  CA  SER A 175      18.504  27.471   1.801  1.00 62.04           C
ATOM   1413  C   SER A 175      16.987  27.486   1.576  1.00 63.40           C
ATOM   1414  O   SER A 175      16.312  28.419   2.015  1.00 64.09           O
ATOM   1415  CB  SER A 175      19.222  28.195   0.651  1.00 62.78           C
ATOM   1416  OG  SER A 175      18.983  27.575  -0.599  1.00 60.51           O
ATOM   1417  H   SER A 175      19.585  25.734   1.217  1.00 74.39           H
ATOM   1418  HA  SER A 175      18.709  28.035   2.713  1.00 74.45           H
ATOM   1419  HB2 SER A 175      18.871  29.226   0.606  1.00 75.35           H
ATOM   1420  HB3 SER A 175      20.296  28.202   0.845  1.00 75.35           H
ATOM   1421  HG  SER A 175      18.737  26.781  -0.476  1.00 72.62           H
ATOM   1422  N   SER A 176      16.467  26.485   0.851  1.00 60.91           N
ATOM   1423  CA  SER A 176      15.065  26.365   0.474  1.00 56.86           C
ATOM   1424  C   SER A 176      14.548  24.981   0.883  1.00 57.39           C
ATOM   1425  O   SER A 176      14.463  24.084   0.040  1.00 54.99           O
ATOM   1426  CB  SER A 176      14.874  26.716  -1.011  1.00 60.16           C
ATOM   1427  OG  SER A 176      15.710  25.969  -1.876  1.00 62.01           O
ATOM   1428  H   SER A 176      17.092  25.759   0.530  1.00 73.10           H
ATOM   1429  HA  SER A 176      14.484  27.096   1.037  1.00 68.24           H
ATOM   1430  HB2 SER A 176      13.834  26.538  -1.284  1.00 72.20           H
ATOM   1431  HB3 SER A 176      15.090  27.777  -1.147  1.00 72.20           H
ATOM   1432  HG  SER A 176      15.583  26.295  -2.770  1.00 74.42           H
ATOM   1433  N   PRO A 177      14.214  24.782   2.176  1.00 56.91           N
ATOM   1434  CA  PRO A 177      13.711  23.504   2.674  1.00 52.44           C
ATOM   1435  C   PRO A 177      12.514  22.963   1.871  1.00 53.59           C
ATOM   1436  O   PRO A 177      11.744  23.716   1.268  1.00 48.48           O
ATOM   1437  CB  PRO A 177      13.289  23.796   4.120  1.00 54.80           C
ATOM   1438  CG  PRO A 177      14.222  24.930   4.536  1.00 54.03           C
ATOM   1439  CD  PRO A 177      14.303  25.757   3.259  1.00 55.18           C
ATOM   1440  HA  PRO A 177      14.528  22.781   2.721  1.00 62.93           H
ATOM   1441  HB2 PRO A 177      12.270  24.188   4.100  1.00 65.77           H
ATOM   1442  HB3 PRO A 177      13.350  22.933   4.783  1.00 65.77           H
ATOM   1443  HG2 PRO A 177      13.790  25.533   5.334  1.00 64.84           H
ATOM   1444  HG3 PRO A 177      15.194  24.531   4.828  1.00 64.84           H
ATOM   1445  HD2 PRO A 177      13.458  26.444   3.207  1.00 66.22           H
ATOM   1446  HD3 PRO A 177      15.259  26.278   3.270  1.00 66.22           H
ATOM   1447  N   GLY A 178      12.389  21.630   1.868  1.00 48.85           N
ATOM   1448  CA  GLY A 178      11.436  20.859   1.080  1.00 43.19           C
ATOM   1449  C   GLY A 178      11.874  20.623  -0.370  1.00 36.70           C
ATOM   1450  O   GLY A 178      11.222  19.827  -1.042  1.00 42.90           O
ATOM   1451  H   GLY A 178      13.044  21.095   2.425  1.00 58.63           H
ATOM   1452  HA2 GLY A 178      11.317  19.885   1.557  1.00 51.84           H
ATOM   1453  HA3 GLY A 178      10.478  21.379   1.065  1.00 51.84           H
ATOM   1454  N   GLN A 179      12.932  21.292  -0.863  1.00 35.68           N
ATOM   1455  CA  GLN A 179      13.486  21.052  -2.196  1.00 39.95           C
ATOM   1456  C   GLN A 179      14.523  19.940  -2.095  1.00 29.80           C
ATOM   1457  O   GLN A 179      15.568  20.134  -1.489  1.00 30.90           O
ATOM   1458  CB  GLN A 179      14.111  22.318  -2.805  1.00 43.69           C
ATOM   1459  CG  GLN A 179      13.073  23.400  -3.135  1.00 54.14           C
ATOM   1460  CD  GLN A 179      12.039  22.898  -4.149  1.00 55.63           C
ATOM   1461  OE1 GLN A 179      12.381  22.355  -5.200  1.00 58.57           O
ATOM   1462  NE2 GLN A 179      10.756  23.076  -3.844  1.00 54.74           N
ATOM   1463  H   GLN A 179      13.423  21.945  -0.265  1.00 42.82           H
ATOM   1464  HA  GLN A 179      12.686  20.718  -2.857  1.00 47.94           H
ATOM   1465  HB2 GLN A 179      14.843  22.731  -2.112  1.00 52.43           H
ATOM   1466  HB3 GLN A 179      14.643  22.049  -3.718  1.00 52.43           H
ATOM   1467  HG2 GLN A 179      12.594  23.763  -2.224  1.00 64.98           H
ATOM   1468  HG3 GLN A 179      13.631  24.213  -3.601  1.00 64.98           H
ATOM   1469 HE21 GLN A 179      10.502  23.523  -2.975  1.00 65.70           H
ATOM   1470 HE22 GLN A 179      10.050  22.772  -4.497  1.00 65.70           H
ATOM   1471  N   ARG A 180      14.218  18.777  -2.671  1.00 28.79           N
ATOM   1472  CA  ARG A 180      15.073  17.607  -2.560  1.00 23.39           C
ATOM   1473  C   ARG A 180      15.566  17.169  -3.922  1.00 20.08           C
ATOM   1474  O   ARG A 180      14.942  17.428  -4.946  1.00 22.65           O
ATOM   1475  CB  ARG A 180      14.314  16.472  -1.871  1.00 21.70           C
ATOM   1476  CG  ARG A 180      14.012  16.863  -0.415  1.00 25.33           C
ATOM   1477  CD  ARG A 180      13.336  15.714   0.313  1.00 29.23           C
ATOM   1478  NE  ARG A 180      13.014  16.106   1.690  1.00 36.31           N
ATOM   1479  CZ  ARG A 180      11.854  16.619   2.107  1.00 39.73           C
ATOM   1480  NH1 ARG A 180      10.789  16.695   1.312  1.00 39.45           N
ATOM   1481  NH2 ARG A 180      11.765  17.069   3.352  1.00 38.57           N1+
ATOM   1482  H   ARG A 180      13.331  18.672  -3.144  1.00 34.56           H
ATOM   1483  HA  ARG A 180      15.946  17.842  -1.957  1.00 28.08           H
ATOM   1484  HB2 ARG A 180      13.395  16.255  -2.417  1.00 26.05           H
ATOM   1485  HB3 ARG A 180      14.936  15.577  -1.863  1.00 26.05           H
ATOM   1486  HG2 ARG A 180      14.944  17.107   0.094  1.00 30.41           H
ATOM   1487  HG3 ARG A 180      13.353  17.733  -0.386  1.00 30.41           H
ATOM   1488  HD2 ARG A 180      12.440  15.416  -0.223  1.00 35.08           H
ATOM   1489  HD3 ARG A 180      14.015  14.866   0.323  1.00 35.08           H
ATOM   1490  HE  ARG A 180      13.781  16.104   2.348  1.00 43.58           H
ATOM   1491 HH11 ARG A 180      10.852  16.372   0.355  1.00 47.35           H
ATOM   1492 HH12 ARG A 180       9.931  17.102   1.648  1.00 47.35           H
ATOM   1493 HH21 ARG A 180      12.577  17.045   3.952  1.00 46.29           H
ATOM   1494 HH22 ARG A 180      10.907  17.477   3.685  1.00 46.29           H
ATOM   1495  N   SER A 181      16.706  16.487  -3.885  1.00 20.88           N
ATOM   1496  CA  SER A 181      17.383  15.975  -5.054  1.00 20.83           C
ATOM   1497  C   SER A 181      17.939  14.572  -4.761  1.00 21.49           C
ATOM   1498  O   SER A 181      18.248  14.240  -3.617  1.00 19.76           O
ATOM   1499  CB  SER A 181      18.569  16.882  -5.408  1.00 23.70           C
ATOM   1500  OG  SER A 181      18.114  18.152  -5.801  1.00 27.35           O
ATOM   1501  H   SER A 181      17.153  16.343  -2.989  1.00 25.07           H
ATOM   1502  HA  SER A 181      16.692  15.917  -5.893  1.00 25.00           H
ATOM   1503  HB2 SER A 181      19.203  17.010  -4.530  1.00 28.44           H
ATOM   1504  HB3 SER A 181      19.146  16.433  -6.218  1.00 28.44           H
ATOM   1505  HG  SER A 181      17.691  18.546  -5.024  1.00 32.83           H
ATOM   1506  N   ILE A 182      18.096  13.790  -5.829  1.00 18.26           N
ATOM   1507  CA  ILE A 182      18.789  12.504  -5.835  1.00 16.70           C
ATOM   1508  C   ILE A 182      20.148  12.757  -6.445  1.00 18.36           C
ATOM   1509  O   ILE A 182      20.219  13.372  -7.504  1.00 23.29           O
ATOM   1510  CB  ILE A 182      18.027  11.453  -6.683  1.00 18.29           C
ATOM   1511  CG1 ILE A 182      16.614  11.204  -6.127  1.00 22.95           C
ATOM   1512  CG2 ILE A 182      18.849  10.150  -6.747  1.00 22.52           C
ATOM   1513  CD1 ILE A 182      15.692  10.310  -6.966  1.00 23.10           C
ATOM   1514  H   ILE A 182      17.804  14.144  -6.730  1.00 21.92           H
ATOM   1515  HA  ILE A 182      18.899  12.123  -4.819  1.00 20.05           H
ATOM   1516  HB  ILE A 182      17.940  11.837  -7.697  1.00 21.96           H
ATOM   1517 HG12 ILE A 182      16.700  10.766  -5.137  1.00 27.55           H
ATOM   1518 HG13 ILE A 182      16.108  12.161  -6.035  1.00 27.55           H
ATOM   1519 HG21 ILE A 182      18.275   9.378  -7.255  1.00 27.03           H
ATOM   1520 HG22 ILE A 182      19.761  10.300  -7.321  1.00 27.03           H
ATOM   1521 HG23 ILE A 182      19.099   9.812  -5.741  1.00 27.03           H
ATOM   1522 HD11 ILE A 182      14.685  10.332  -6.548  1.00 27.73           H
ATOM   1523 HD12 ILE A 182      15.663  10.676  -7.990  1.00 27.73           H
ATOM   1524 HD13 ILE A 182      16.047   9.282  -6.958  1.00 27.73           H
ATOM   1525  N   SER A 183      21.202  12.256  -5.807  1.00 20.24           N
ATOM   1526  CA  SER A 183      22.538  12.194  -6.388  1.00 17.43           C
ATOM   1527  C   SER A 183      22.928  10.744  -6.596  1.00 20.07           C
ATOM   1528  O   SER A 183      22.795   9.957  -5.673  1.00 18.44           O
ATOM   1529  CB  SER A 183      23.525  12.917  -5.481  1.00 18.52           C
ATOM   1530  OG  SER A 183      23.148  14.285  -5.429  1.00 22.29           O
ATOM   1531  H   SER A 183      21.061  11.807  -4.912  1.00 24.30           H
ATOM   1532  HA  SER A 183      22.558  12.693  -7.354  1.00 20.93           H
ATOM   1533  HB2 SER A 183      23.483  12.490  -4.479  1.00 22.24           H
ATOM   1534  HB3 SER A 183      24.532  12.836  -5.886  1.00 22.24           H
ATOM   1535  HG  SER A 183      23.294  14.668  -6.300  1.00 26.75           H
ATOM   1536  N   LEU A 184      23.429  10.401  -7.785  1.00 17.27           N
ATOM   1537  CA  LEU A 184      23.592   9.014  -8.227  1.00 19.91           C
ATOM   1538  C   LEU A 184      24.907   8.905  -8.987  1.00 19.47           C
ATOM   1539  O   LEU A 184      25.127   9.659  -9.918  1.00 21.46           O
ATOM   1540  CB  LEU A 184      22.403   8.661  -9.128  1.00 19.58           C
ATOM   1541  CG  LEU A 184      22.454   7.308  -9.862  1.00 22.80           C
ATOM   1542  CD1 LEU A 184      22.642   6.106  -8.910  1.00 21.53           C
ATOM   1543  CD2 LEU A 184      21.140   7.213 -10.643  1.00 23.40           C
ATOM   1544  H   LEU A 184      23.533  11.120  -8.487  1.00 20.73           H
ATOM   1545  HA  LEU A 184      23.601   8.339  -7.374  1.00 23.90           H
ATOM   1546  HB2 LEU A 184      21.502   8.686  -8.514  1.00 23.50           H
ATOM   1547  HB3 LEU A 184      22.303   9.445  -9.878  1.00 23.50           H
ATOM   1548  HG  LEU A 184      23.280   7.322 -10.574  1.00 27.37           H
ATOM   1549 HD11 LEU A 184      22.520   5.178  -9.467  1.00 25.84           H
ATOM   1550 HD12 LEU A 184      23.641   6.117  -8.484  1.00 25.84           H
ATOM   1551 HD13 LEU A 184      21.906   6.137  -8.117  1.00 25.84           H
ATOM   1552 HD21 LEU A 184      21.129   6.301 -11.234  1.00 28.09           H
ATOM   1553 HD22 LEU A 184      20.286   7.210  -9.968  1.00 28.09           H
ATOM   1554 HD23 LEU A 184      21.047   8.062 -11.317  1.00 28.09           H
ATOM   1555  N   ARG A 185      25.723   7.925  -8.646  1.00 20.33           N
ATOM   1556  CA  ARG A 185      26.978   7.634  -9.321  1.00 17.76           C
ATOM   1557  C   ARG A 185      26.800   6.620 -10.452  1.00 22.94           C
ATOM   1558  O   ARG A 185      26.201   5.564 -10.252  1.00 19.82           O
ATOM   1559  CB  ARG A 185      27.947   7.117  -8.291  1.00 17.91           C
ATOM   1560  CG  ARG A 185      29.273   6.735  -8.977  1.00 22.40           C
ATOM   1561  CD  ARG A 185      30.353   6.539  -7.933  1.00 23.87           C
ATOM   1562  NE  ARG A 185      31.563   6.002  -8.555  1.00 30.22           N
ATOM   1563  CZ  ARG A 185      32.816   6.232  -8.171  1.00 37.89           C
ATOM   1564  NH1 ARG A 185      33.082   7.030  -7.151  1.00 34.26           N
ATOM   1565  NH2 ARG A 185      33.819   5.647  -8.813  1.00 33.31           N1+
ATOM   1566  H   ARG A 185      25.462   7.328  -7.874  1.00 24.40           H
ATOM   1567  HA  ARG A 185      27.379   8.560  -9.727  1.00 21.33           H
ATOM   1568  HB2 ARG A 185      28.111   7.884  -7.536  1.00 21.50           H
ATOM   1569  HB3 ARG A 185      27.534   6.230  -7.812  1.00 21.50           H
ATOM   1570  HG2 ARG A 185      29.150   5.819  -9.554  1.00 26.89           H
ATOM   1571  HG3 ARG A 185      29.582   7.539  -9.645  1.00 26.89           H
ATOM   1572  HD2 ARG A 185      30.554   7.512  -7.493  1.00 28.66           H
ATOM   1573  HD3 ARG A 185      30.007   5.851  -7.161  1.00 28.66           H
ATOM   1574  HE  ARG A 185      31.430   5.374  -9.332  1.00 36.28           H
ATOM   1575 HH11 ARG A 185      32.330   7.474  -6.648  1.00 41.12           H
ATOM   1576 HH12 ARG A 185      34.040   7.177  -6.862  1.00 41.12           H
ATOM   1577 HH21 ARG A 185      33.634   5.032  -9.590  1.00 39.98           H
ATOM   1578 HH22 ARG A 185      34.770   5.812  -8.513  1.00 39.98           H
ATOM   1579  N   TYR A 186      27.388   6.907 -11.615  1.00 21.90           N
ATOM   1580  CA  TYR A 186      27.461   5.950 -12.711  1.00 24.39           C
ATOM   1581  C   TYR A 186      28.698   6.261 -13.553  1.00 22.64           C
ATOM   1582  O   TYR A 186      28.841   7.390 -14.015  1.00 25.98           O
ATOM   1583  CB  TYR A 186      26.174   6.026 -13.529  1.00 22.41           C
ATOM   1584  CG  TYR A 186      26.140   5.028 -14.666  1.00 23.13           C
ATOM   1585  CD1 TYR A 186      26.009   3.663 -14.369  1.00 20.62           C
ATOM   1586  CD2 TYR A 186      26.311   5.457 -15.995  1.00 29.45           C
ATOM   1587  CE1 TYR A 186      26.062   2.706 -15.402  1.00 28.82           C
ATOM   1588  CE2 TYR A 186      26.386   4.506 -17.032  1.00 29.92           C
ATOM   1589  CZ  TYR A 186      26.285   3.128 -16.731  1.00 35.05           C
ATOM   1590  OH  TYR A 186      26.444   2.208 -17.720  1.00 39.92           O
ATOM   1591  H   TYR A 186      27.865   7.788 -11.730  1.00 26.29           H
ATOM   1592  HA  TYR A 186      27.560   4.943 -12.304  1.00 29.27           H
ATOM   1593  HB2 TYR A 186      25.328   5.815 -12.873  1.00 26.90           H
ATOM   1594  HB3 TYR A 186      26.057   7.036 -13.924  1.00 26.90           H
ATOM   1595  HD1 TYR A 186      25.885   3.344 -13.346  1.00 24.75           H
ATOM   1596  HD2 TYR A 186      26.429   6.509 -16.219  1.00 35.35           H
ATOM   1597  HE1 TYR A 186      25.974   1.653 -15.177  1.00 34.59           H
ATOM   1598  HE2 TYR A 186      26.547   4.828 -18.051  1.00 35.91           H
ATOM   1599  HH  TYR A 186      26.894   2.577 -18.482  1.00 47.91           H
ATOM   1600  N   GLU A 187      29.539   5.250 -13.757  1.00 23.46           N
ATOM   1601  CA  GLU A 187      30.744   5.322 -14.581  1.00 28.66           C
ATOM   1602  C   GLU A 187      31.595   6.548 -14.194  1.00 26.71           C
ATOM   1603  O   GLU A 187      31.992   7.359 -15.032  1.00 29.53           O
ATOM   1604  CB  GLU A 187      30.374   5.212 -16.073  1.00 35.10           C
ATOM   1605  CG  GLU A 187      29.793   3.826 -16.418  1.00 32.97           C
ATOM   1606  CD  GLU A 187      30.847   2.730 -16.288  1.00 37.23           C
ATOM   1607  OE1 GLU A 187      30.641   1.849 -15.429  1.00 32.99           O
ATOM   1608  OE2 GLU A 187      31.858   2.799 -17.015  1.00 44.64           O1-
ATOM   1609  H   GLU A 187      29.320   4.346 -13.367  1.00 28.16           H
ATOM   1610  HA  GLU A 187      31.342   4.449 -14.323  1.00 34.40           H
ATOM   1611  HB2 GLU A 187      29.633   5.965 -16.330  1.00 42.13           H
ATOM   1612  HB3 GLU A 187      31.260   5.386 -16.682  1.00 42.13           H
ATOM   1613  HG2 GLU A 187      28.930   3.602 -15.792  1.00 39.58           H
ATOM   1614  HG3 GLU A 187      29.494   3.878 -17.465  1.00 39.58           H
ATOM   1615  N   GLY A 188      31.846   6.656 -12.885  1.00 30.58           N
ATOM   1616  CA  GLY A 188      32.704   7.660 -12.267  1.00 33.60           C
ATOM   1617  C   GLY A 188      32.150   9.083 -12.240  1.00 31.32           C
ATOM   1618  O   GLY A 188      32.850   9.961 -11.750  1.00 39.79           O
ATOM   1619  H   GLY A 188      31.480   5.938 -12.277  1.00 36.71           H
ATOM   1620  HA2 GLY A 188      32.904   7.355 -11.240  1.00 40.33           H
ATOM   1621  HA3 GLY A 188      33.641   7.689 -12.822  1.00 40.33           H
ATOM   1622  N   ARG A 189      30.929   9.330 -12.728  1.00 28.11           N
ATOM   1623  CA  ARG A 189      30.264  10.629 -12.707  1.00 27.20           C
ATOM   1624  C   ARG A 189      29.086  10.606 -11.749  1.00 31.07           C
ATOM   1625  O   ARG A 189      28.448   9.563 -11.596  1.00 26.35           O
ATOM   1626  CB  ARG A 189      29.733  10.962 -14.099  1.00 28.46           C
ATOM   1627  CG  ARG A 189      30.867  11.039 -15.136  1.00 45.57           C
ATOM   1628  CD  ARG A 189      30.367  11.609 -16.467  1.00 48.64           C
ATOM   1629  NE  ARG A 189      29.889  12.989 -16.316  1.00 53.02           N
ATOM   1630  CZ  ARG A 189      30.688  14.054 -16.171  1.00 56.76           C
ATOM   1631  NH1 ARG A 189      31.991  13.975 -16.428  1.00 50.89           N
ATOM   1632  NH2 ARG A 189      30.170  15.208 -15.761  1.00 54.98           N1+
ATOM   1633  H   ARG A 189      30.437   8.569 -13.175  1.00 33.75           H
ATOM   1634  HA  ARG A 189      30.958  11.417 -12.404  1.00 32.65           H
ATOM   1635  HB2 ARG A 189      29.031  10.190 -14.407  1.00 34.16           H
ATOM   1636  HB3 ARG A 189      29.201  11.913 -14.052  1.00 34.16           H
ATOM   1637  HG2 ARG A 189      31.662  11.679 -14.751  1.00 54.69           H
ATOM   1638  HG3 ARG A 189      31.284  10.046 -15.311  1.00 54.69           H
ATOM   1639  HD2 ARG A 189      31.149  11.555 -17.226  1.00 58.38           H
ATOM   1640  HD3 ARG A 189      29.531  10.992 -16.800  1.00 58.38           H
ATOM   1641  HE  ARG A 189      28.913  13.108 -16.094  1.00 63.63           H
ATOM   1642 HH11 ARG A 189      32.400  13.106 -16.733  1.00 61.08           H
ATOM   1643 HH12 ARG A 189      32.577  14.794 -16.320  1.00 61.08           H
ATOM   1644 HH21 ARG A 189      29.187  15.294 -15.561  1.00 65.98           H
ATOM   1645 HH22 ARG A 189      30.773  16.019 -15.668  1.00 65.98           H
ATOM   1646  N   VAL A 190      28.768  11.761 -11.165  1.00 22.76           N
ATOM   1647  CA  VAL A 190      27.599  11.929 -10.316  1.00 25.90           C
ATOM   1648  C   VAL A 190      26.532  12.730 -11.070  1.00 27.43           C
ATOM   1649  O   VAL A 190      26.735  13.851 -11.533  1.00 24.66           O
ATOM   1650  CB  VAL A 190      27.970  12.538  -8.953  1.00 20.79           C
ATOM   1651  CG1 VAL A 190      26.712  12.686  -8.081  1.00 24.69           C
ATOM   1652  CG2 VAL A 190      29.001  11.691  -8.197  1.00 24.60           C
ATOM   1653  H   VAL A 190      29.323  12.577 -11.368  1.00 27.32           H
ATOM   1654  HA  VAL A 190      27.195  10.946 -10.095  1.00 31.09           H
ATOM   1655  HB  VAL A 190      28.394  13.525  -9.135  1.00 24.96           H
ATOM   1656 HG11 VAL A 190      26.986  13.105  -7.112  1.00 29.64           H
ATOM   1657 HG12 VAL A 190      25.993  13.356  -8.552  1.00 29.64           H
ATOM   1658 HG13 VAL A 190      26.246  11.711  -7.935  1.00 29.64           H
ATOM   1659 HG21 VAL A 190      29.219  12.151  -7.237  1.00 29.53           H
ATOM   1660 HG22 VAL A 190      28.607  10.688  -8.034  1.00 29.53           H
ATOM   1661 HG23 VAL A 190      29.927  11.627  -8.766  1.00 29.53           H
ATOM   1662  N   TYR A 191      25.341  12.148 -11.164  1.00 20.62           N
ATOM   1663  CA  TYR A 191      24.162  12.726 -11.776  1.00 20.68           C
ATOM   1664  C   TYR A 191      23.234  13.231 -10.681  1.00 23.48           C
ATOM   1665  O   TYR A 191      23.031  12.547  -9.684  1.00 24.19           O
ATOM   1666  CB  TYR A 191      23.468  11.650 -12.604  1.00 21.99           C
ATOM   1667  CG  TYR A 191      24.281  11.172 -13.792  1.00 21.21           C
ATOM   1668  CD1 TYR A 191      25.352  10.295 -13.599  1.00 19.10           C
ATOM   1669  CD2 TYR A 191      23.987  11.654 -15.080  1.00 27.20           C
ATOM   1670  CE1 TYR A 191      26.135   9.875 -14.685  1.00 25.67           C
ATOM   1671  CE2 TYR A 191      24.754  11.232 -16.179  1.00 31.28           C
ATOM   1672  CZ  TYR A 191      25.827  10.340 -15.982  1.00 30.39           C
ATOM   1673  OH  TYR A 191      26.561   9.916 -17.040  1.00 33.77           O
ATOM   1674  H   TYR A 191      25.234  11.233 -10.762  1.00 24.76           H
ATOM   1675  HA  TYR A 191      24.433  13.544 -12.440  1.00 24.83           H
ATOM   1676  HB2 TYR A 191      23.236  10.798 -11.962  1.00 26.40           H
ATOM   1677  HB3 TYR A 191      22.530  12.060 -12.971  1.00 26.40           H
ATOM   1678  HD1 TYR A 191      25.593   9.927 -12.612  1.00 22.92           H
ATOM   1679  HD2 TYR A 191      23.171  12.342 -15.225  1.00 32.65           H
ATOM   1680  HE1 TYR A 191      26.966   9.202 -14.525  1.00 30.82           H
ATOM   1681  HE2 TYR A 191      24.520  11.594 -17.168  1.00 37.55           H
ATOM   1682  HH  TYR A 191      26.241  10.266 -17.873  1.00 40.54           H
ATOM   1683  N   HIS A 192      22.650  14.410 -10.872  1.00 20.59           N
ATOM   1684  CA  HIS A 192      21.809  15.066  -9.890  1.00 21.52           C
ATOM   1685  C   HIS A 192      20.444  15.271 -10.522  1.00 25.27           C
ATOM   1686  O   HIS A 192      20.349  15.839 -11.615  1.00 24.57           O
ATOM   1687  CB  HIS A 192      22.421  16.415  -9.471  1.00 22.42           C
ATOM   1688  CG  HIS A 192      23.772  16.285  -8.834  1.00 25.80           C
ATOM   1689  ND1 HIS A 192      23.990  15.879  -7.521  1.00 22.25           N
ATOM   1690  CD2 HIS A 192      24.975  16.544  -9.428  1.00 24.92           C
ATOM   1691  CE1 HIS A 192      25.314  15.895  -7.348  1.00 22.67           C
ATOM   1692  NE2 HIS A 192      25.928  16.295  -8.475  1.00 20.58           N
ATOM   1693  H   HIS A 192      22.845  14.914 -11.724  1.00 24.72           H
ATOM   1694  HA  HIS A 192      21.719  14.453  -8.997  1.00 25.83           H
ATOM   1695  HB2 HIS A 192      21.747  16.896  -8.762  1.00 26.92           H
ATOM   1696  HB3 HIS A 192      22.500  17.056 -10.348  1.00 26.92           H
ATOM   1697  HD2 HIS A 192      25.145  16.863 -10.446  1.00 29.91           H
ATOM   1698  HE1 HIS A 192      25.820  15.657  -6.423  1.00 27.21           H
ATOM   1699  HE2 HIS A 192      26.925  16.430  -8.586  1.00 24.71           H
ATOM   1700  N   TYR A 193      19.391  14.837  -9.826  1.00 21.00           N
ATOM   1701  CA  TYR A 193      18.016  14.923 -10.291  1.00 22.65           C
ATOM   1702  C   TYR A 193      17.190  15.658  -9.255  1.00 23.76           C
ATOM   1703  O   TYR A 193      17.147  15.251  -8.099  1.00 23.99           O
ATOM   1704  CB  TYR A 193      17.436  13.519 -10.504  1.00 22.40           C
ATOM   1705  CG  TYR A 193      18.226  12.654 -11.461  1.00 18.43           C
ATOM   1706  CD1 TYR A 193      17.897  12.635 -12.832  1.00 25.63           C
ATOM   1707  CD2 TYR A 193      19.288  11.876 -10.976  1.00 19.53           C
ATOM   1708  CE1 TYR A 193      18.662  11.875 -13.722  1.00 24.97           C
ATOM   1709  CE2 TYR A 193      20.016  11.057 -11.850  1.00 21.13           C
ATOM   1710  CZ  TYR A 193      19.718  11.084 -13.225  1.00 22.57           C
ATOM   1711  OH  TYR A 193      20.458  10.332 -14.071  1.00 24.53           O
ATOM   1712  H   TYR A 193      19.545  14.406  -8.927  1.00 25.21           H
ATOM   1713  HA  TYR A 193      17.966  15.459 -11.240  1.00 27.19           H
ATOM   1714  HB2 TYR A 193      17.385  13.013  -9.543  1.00 26.89           H
ATOM   1715  HB3 TYR A 193      16.416  13.625 -10.880  1.00 26.89           H
ATOM   1716  HD1 TYR A 193      17.065  13.216 -13.205  1.00 30.76           H
ATOM   1717  HD2 TYR A 193      19.535  11.897  -9.926  1.00 23.45           H
ATOM   1718  HE1 TYR A 193      18.428  11.875 -14.780  1.00 29.97           H
ATOM   1719  HE2 TYR A 193      20.818  10.449 -11.471  1.00 25.37           H
ATOM   1720  HH  TYR A 193      21.267  10.020 -13.662  1.00 29.45           H
ATOM   1721  N   ARG A 194      16.458  16.691  -9.676  1.00 23.08           N
ATOM   1722  CA  ARG A 194      15.483  17.330  -8.800  1.00 29.61           C
ATOM   1723  C   ARG A 194      14.294  16.383  -8.618  1.00 23.33           C
ATOM   1724  O   ARG A 194      13.835  15.751  -9.568  1.00 27.09           O
ATOM   1725  CB  ARG A 194      15.062  18.687  -9.386  1.00 32.98           C
ATOM   1726  CG  ARG A 194      14.056  19.412  -8.464  1.00 37.79           C
ATOM   1727  CD  ARG A 194      14.008  20.940  -8.657  1.00 54.33           C
ATOM   1728  NE  ARG A 194      15.090  21.634  -7.922  1.00 66.21           N
ATOM   1729  CZ  ARG A 194      16.301  21.997  -8.386  1.00 65.51           C
ATOM   1730  NH1 ARG A 194      16.646  21.864  -9.671  1.00 61.42           N
ATOM   1731  NH2 ARG A 194      17.195  22.510  -7.540  1.00 61.51           N1+
ATOM   1732  H   ARG A 194      16.467  16.945 -10.655  1.00 27.70           H
ATOM   1733  HA  ARG A 194      15.948  17.515  -7.830  1.00 35.54           H
ATOM   1734  HB2 ARG A 194      15.953  19.298  -9.527  1.00 39.58           H
ATOM   1735  HB3 ARG A 194      14.597  18.521 -10.360  1.00 39.58           H
ATOM   1736  HG2 ARG A 194      13.061  18.993  -8.618  1.00 45.36           H
ATOM   1737  HG3 ARG A 194      14.342  19.230  -7.426  1.00 45.36           H
ATOM   1738  HD2 ARG A 194      14.060  21.171  -9.721  1.00 65.20           H
ATOM   1739  HD3 ARG A 194      13.047  21.304  -8.289  1.00 65.20           H
ATOM   1740  HE  ARG A 194      14.921  21.771  -6.936  1.00 79.47           H
ATOM   1741 HH11 ARG A 194      15.988  21.480 -10.331  1.00 73.72           H
ATOM   1742 HH12 ARG A 194      17.565  22.143  -9.981  1.00 73.72           H
ATOM   1743 HH21 ARG A 194      16.968  22.628  -6.564  1.00 73.82           H
ATOM   1744 HH22 ARG A 194      18.105  22.785  -7.878  1.00 73.82           H
ATOM   1745  N   ILE A 195      13.812  16.285  -7.384  1.00 22.44           N
ATOM   1746  CA  ILE A 195      12.529  15.643  -7.083  1.00 22.60           C
ATOM   1747  C   ILE A 195      11.459  16.728  -7.184  1.00 26.00           C
ATOM   1748  O   ILE A 195      11.493  17.710  -6.438  1.00 26.47           O
ATOM   1749  CB  ILE A 195      12.566  14.977  -5.695  1.00 22.29           C
ATOM   1750  CG1 ILE A 195      13.656  13.869  -5.690  1.00 23.44           C
ATOM   1751  CG2 ILE A 195      11.171  14.422  -5.353  1.00 25.91           C
ATOM   1752  CD1 ILE A 195      13.969  13.326  -4.300  1.00 25.84           C
ATOM   1753  H   ILE A 195      14.273  16.783  -6.634  1.00 26.94           H
ATOM   1754  HA  ILE A 195      12.331  14.862  -7.820  1.00 27.12           H
ATOM   1755  HB  ILE A 195      12.822  15.727  -4.946  1.00 26.76           H
ATOM   1756 HG12 ILE A 195      13.344  13.045  -6.334  1.00 28.13           H
ATOM   1757 HG13 ILE A 195      14.591  14.263  -6.082  1.00 28.13           H
ATOM   1758 HG21 ILE A 195      11.186  13.947  -4.375  1.00 31.11           H
ATOM   1759 HG22 ILE A 195      10.435  15.225  -5.315  1.00 31.11           H
ATOM   1760 HG23 ILE A 195      10.858  13.696  -6.104  1.00 31.11           H
ATOM   1761 HD11 ILE A 195      14.719  12.541  -4.367  1.00 31.01           H
ATOM   1762 HD12 ILE A 195      14.355  14.125  -3.671  1.00 31.01           H
ATOM   1763 HD13 ILE A 195      13.074  12.900  -3.859  1.00 31.01           H
ATOM   1764  N   ASN A 196      10.547  16.549  -8.135  1.00 23.33           N
ATOM   1765  CA  ASN A 196       9.415  17.439  -8.384  1.00 27.18           C
ATOM   1766  C   ASN A 196       8.254  17.068  -7.475  1.00 30.17           C
ATOM   1767  O   ASN A 196       8.104  15.910  -7.098  1.00 24.18           O
ATOM   1768  CB  ASN A 196       8.981  17.308  -9.844  1.00 27.75           C
ATOM   1769  CG  ASN A 196      10.168  17.498 -10.771  1.00 35.66           C
ATOM   1770  OD1 ASN A 196      10.760  18.571 -10.799  1.00 35.28           O
ATOM   1771  ND2 ASN A 196      10.533  16.448 -11.504  1.00 37.87           N
ATOM   1772  H   ASN A 196      10.601  15.717  -8.704  1.00 28.00           H
ATOM   1773  HA  ASN A 196       9.708  18.475  -8.211  1.00 32.63           H
ATOM   1774  HB2 ASN A 196       8.507  16.342 -10.007  1.00 33.31           H
ATOM   1775  HB3 ASN A 196       8.282  18.122 -10.031  1.00 33.31           H
ATOM   1776 HD21 ASN A 196      11.343  16.516 -12.101  1.00 45.45           H
ATOM   1777 HD22 ASN A 196      10.022  15.579 -11.435  1.00 45.45           H
ATOM   1778  N   THR A 197       7.405  18.054  -7.162  1.00 25.29           N
ATOM   1779  CA  THR A 197       6.183  17.853  -6.402  1.00 29.32           C
ATOM   1780  C   THR A 197       5.009  18.327  -7.263  1.00 30.27           C
ATOM   1781  O   THR A 197       5.043  19.436  -7.796  1.00 32.76           O
ATOM   1782  CB  THR A 197       6.286  18.571  -5.045  1.00 38.50           C
ATOM   1783  OG1 THR A 197       7.468  18.200  -4.363  1.00 36.91           O
ATOM   1784  CG2 THR A 197       5.122  18.210  -4.117  1.00 35.92           C
ATOM   1785  H   THR A 197       7.586  18.983  -7.508  1.00 30.35           H
ATOM   1786  HA  THR A 197       6.068  16.792  -6.193  1.00 35.19           H
ATOM   1787  HB  THR A 197       6.289  19.651  -5.206  1.00 46.21           H
ATOM   1788  HG1 THR A 197       7.770  18.960  -3.861  1.00 44.31           H
ATOM   1789 HG21 THR A 197       5.237  18.732  -3.167  1.00 43.11           H
ATOM   1790 HG22 THR A 197       4.172  18.501  -4.566  1.00 43.11           H
ATOM   1791 HG23 THR A 197       5.130  17.136  -3.926  1.00 43.11           H
ATOM   1792  N   ALA A 198       4.010  17.455  -7.415  1.00 27.82           N
ATOM   1793  CA  ALA A 198       2.773  17.674  -8.149  1.00 30.13           C
ATOM   1794  C   ALA A 198       1.790  18.496  -7.313  1.00 33.72           C
ATOM   1795  O   ALA A 198       1.989  18.694  -6.118  1.00 30.67           O
ATOM   1796  CB  ALA A 198       2.175  16.320  -8.487  1.00 30.58           C
ATOM   1797  H   ALA A 198       4.079  16.576  -6.927  1.00 33.40           H
ATOM   1798  HA  ALA A 198       2.973  18.195  -9.083  1.00 36.17           H
ATOM   1799  HB1 ALA A 198       1.228  16.445  -9.008  1.00 36.71           H
ATOM   1800  HB2 ALA A 198       2.861  15.767  -9.129  1.00 36.71           H
ATOM   1801  HB3 ALA A 198       2.009  15.748  -7.573  1.00 36.71           H
ATOM   1802  N   SER A 199       0.719  18.980  -7.949  1.00 33.80           N
ATOM   1803  CA  SER A 199      -0.248  19.858  -7.295  1.00 34.25           C
ATOM   1804  C   SER A 199      -0.929  19.172  -6.105  1.00 36.22           C
ATOM   1805  O   SER A 199      -1.289  19.848  -5.151  1.00 37.56           O
ATOM   1806  CB  SER A 199      -1.245  20.386  -8.329  1.00 34.13           C
ATOM   1807  OG  SER A 199      -1.914  19.317  -8.969  1.00 47.19           O
ATOM   1808  H   SER A 199       0.570  18.747  -8.921  1.00 40.57           H
ATOM   1809  HA  SER A 199       0.295  20.720  -6.906  1.00 41.10           H
ATOM   1810  HB2 SER A 199      -1.978  21.009  -7.816  1.00 40.96           H
ATOM   1811  HB3 SER A 199      -0.726  20.991  -9.073  1.00 40.96           H
ATOM   1812  HG  SER A 199      -2.684  19.665  -9.426  1.00 56.64           H
ATOM   1813  N   ASP A 200      -1.063  17.838  -6.133  1.00 29.77           N
ATOM   1814  CA  ASP A 200      -1.630  17.038  -5.052  1.00 32.32           C
ATOM   1815  C   ASP A 200      -0.572  16.485  -4.063  1.00 33.54           C
ATOM   1816  O   ASP A 200      -0.895  15.624  -3.245  1.00 32.96           O
ATOM   1817  CB  ASP A 200      -2.437  15.884  -5.646  1.00 32.09           C
ATOM   1818  CG  ASP A 200      -1.616  14.845  -6.414  1.00 38.41           C
ATOM   1819  OD1 ASP A 200      -0.406  15.069  -6.657  1.00 33.96           O
ATOM   1820  OD2 ASP A 200      -2.225  13.806  -6.740  1.00 37.65           O1-
ATOM   1821  H   ASP A 200      -0.738  17.333  -6.944  1.00 35.73           H
ATOM   1822  HA  ASP A 200      -2.324  17.655  -4.482  1.00 38.79           H
ATOM   1823  HB2 ASP A 200      -3.019  15.380  -4.873  1.00 38.52           H
ATOM   1824  HB3 ASP A 200      -3.193  16.284  -6.322  1.00 38.52           H
ATOM   1825  N   GLY A 201       0.683  16.935  -4.148  1.00 33.89           N
ATOM   1826  CA  GLY A 201       1.747  16.545  -3.219  1.00 30.59           C
ATOM   1827  C   GLY A 201       2.587  15.349  -3.680  1.00 33.38           C
ATOM   1828  O   GLY A 201       3.622  15.078  -3.062  1.00 29.54           O
ATOM   1829  H   GLY A 201       0.916  17.604  -4.871  1.00 40.68           H
ATOM   1830  HA2 GLY A 201       2.412  17.399  -3.098  1.00 36.71           H
ATOM   1831  HA3 GLY A 201       1.315  16.298  -2.250  1.00 36.71           H
ATOM   1832  N   LYS A 202       2.180  14.625  -4.730  1.00 24.17           N
ATOM   1833  CA  LYS A 202       2.933  13.438  -5.166  1.00 27.10           C
ATOM   1834  C   LYS A 202       4.302  13.838  -5.708  1.00 25.95           C
ATOM   1835  O   LYS A 202       4.464  14.908  -6.273  1.00 27.97           O
ATOM   1836  CB  LYS A 202       2.181  12.621  -6.208  1.00 27.12           C
ATOM   1837  CG  LYS A 202       0.933  11.904  -5.665  1.00 33.99           C
ATOM   1838  CD  LYS A 202       0.274  11.182  -6.848  1.00 38.47           C
ATOM   1839  CE  LYS A 202      -1.035  10.476  -6.504  1.00 45.87           C
ATOM   1840  NZ  LYS A 202      -0.801   9.141  -5.939  1.00 48.76           N1+
ATOM   1841  H   LYS A 202       1.333  14.874  -5.224  1.00 29.02           H
ATOM   1842  HA  LYS A 202       3.089  12.795  -4.301  1.00 32.53           H
ATOM   1843  HB2 LYS A 202       1.916  13.268  -7.045  1.00 32.55           H
ATOM   1844  HB3 LYS A 202       2.858  11.849  -6.573  1.00 32.55           H
ATOM   1845  HG2 LYS A 202       1.226  11.185  -4.900  1.00 40.80           H
ATOM   1846  HG3 LYS A 202       0.237  12.628  -5.240  1.00 40.80           H
ATOM   1847  HD2 LYS A 202       0.062  11.909  -7.630  1.00 46.17           H
ATOM   1848  HD3 LYS A 202       0.975  10.452  -7.256  1.00 46.17           H
ATOM   1849  HE2 LYS A 202      -1.566  11.088  -5.773  1.00 55.05           H
ATOM   1850  HE3 LYS A 202      -1.653  10.393  -7.399  1.00 55.05           H
ATOM   1851  HZ1 LYS A 202      -1.666   8.622  -5.908  1.00 58.52           H
ATOM   1852  HZ2 LYS A 202      -0.126   8.642  -6.501  1.00 58.52           H
ATOM   1853  HZ3 LYS A 202      -0.439   9.230  -4.998  1.00 58.52           H
ATOM   1854  N   LEU A 203       5.291  12.965  -5.513  1.00 25.77           N
ATOM   1855  CA  LEU A 203       6.695  13.204  -5.796  1.00 20.81           C
ATOM   1856  C   LEU A 203       7.072  12.387  -7.029  1.00 22.19           C
ATOM   1857  O   LEU A 203       6.614  11.254  -7.201  1.00 23.78           O
ATOM   1858  CB  LEU A 203       7.574  12.768  -4.613  1.00 24.12           C
ATOM   1859  CG  LEU A 203       7.302  13.417  -3.245  1.00 26.99           C
ATOM   1860  CD1 LEU A 203       6.115  12.796  -2.491  1.00 37.32           C
ATOM   1861  CD2 LEU A 203       8.518  13.170  -2.347  1.00 31.66           C
ATOM   1862  H   LEU A 203       5.063  12.089  -5.070  1.00 30.93           H
ATOM   1863  HA  LEU A 203       6.873  14.260  -5.976  1.00 24.98           H
ATOM   1864  HB2 LEU A 203       7.528  11.683  -4.505  1.00 28.96           H
ATOM   1865  HB3 LEU A 203       8.595  13.025  -4.897  1.00 28.96           H
ATOM   1866  HG  LEU A 203       7.138  14.490  -3.371  1.00 32.40           H
ATOM   1867 HD11 LEU A 203       6.043  13.225  -1.490  1.00 44.79           H
ATOM   1868 HD12 LEU A 203       5.175  12.998  -2.995  1.00 44.79           H
ATOM   1869 HD13 LEU A 203       6.245  11.716  -2.406  1.00 44.79           H
ATOM   1870 HD21 LEU A 203       8.365  13.636  -1.373  1.00 38.00           H
ATOM   1871 HD22 LEU A 203       8.657  12.102  -2.217  1.00 38.00           H
ATOM   1872 HD23 LEU A 203       9.411  13.597  -2.801  1.00 38.00           H
ATOM   1873  N   TYR A 204       7.917  12.957  -7.882  1.00 22.69           N
ATOM   1874  CA  TYR A 204       8.358  12.281  -9.091  1.00 23.34           C
ATOM   1875  C   TYR A 204       9.664  12.861  -9.604  1.00 25.87           C
ATOM   1876  O   TYR A 204       9.942  14.047  -9.431  1.00 25.53           O
ATOM   1877  CB  TYR A 204       7.278  12.385 -10.175  1.00 25.06           C
ATOM   1878  CG  TYR A 204       6.989  13.772 -10.726  1.00 27.04           C
ATOM   1879  CD1 TYR A 204       6.046  14.594 -10.075  1.00 29.88           C
ATOM   1880  CD2 TYR A 204       7.607  14.217 -11.916  1.00 27.92           C
ATOM   1881  CE1 TYR A 204       5.701  15.842 -10.623  1.00 32.17           C
ATOM   1882  CE2 TYR A 204       7.243  15.449 -12.484  1.00 36.89           C
ATOM   1883  CZ  TYR A 204       6.277  16.259 -11.841  1.00 38.37           C
ATOM   1884  OH  TYR A 204       5.902  17.448 -12.397  1.00 44.65           O
ATOM   1885  H   TYR A 204       8.228  13.906  -7.722  1.00 27.24           H
ATOM   1886  HA  TYR A 204       8.514  11.223  -8.876  1.00 28.02           H
ATOM   1887  HB2 TYR A 204       7.573  11.739 -10.995  1.00 30.08           H
ATOM   1888  HB3 TYR A 204       6.362  11.980  -9.758  1.00 30.08           H
ATOM   1889  HD1 TYR A 204       5.578  14.264  -9.158  1.00 35.86           H
ATOM   1890  HD2 TYR A 204       8.336  13.596 -12.415  1.00 33.51           H
ATOM   1891  HE1 TYR A 204       4.977  16.468 -10.126  1.00 38.61           H
ATOM   1892  HE2 TYR A 204       7.700  15.770 -13.409  1.00 44.27           H
ATOM   1893  HH  TYR A 204       6.419  17.673 -13.174  1.00 53.59           H
ATOM   1894  N   VAL A 205      10.440  12.017 -10.294  1.00 28.24           N
ATOM   1895  CA  VAL A 205      11.488  12.459 -11.212  1.00 28.32           C
ATOM   1896  C   VAL A 205      10.931  12.465 -12.645  1.00 34.88           C
ATOM   1897  O   VAL A 205      10.987  13.500 -13.301  1.00 40.75           O
ATOM   1898  CB  VAL A 205      12.750  11.594 -11.082  1.00 35.17           C
ATOM   1899  CG1 VAL A 205      13.833  12.144 -12.027  1.00 40.05           C
ATOM   1900  CG2 VAL A 205      13.262  11.631  -9.641  1.00 29.51           C
ATOM   1901  H   VAL A 205      10.162  11.049 -10.353  1.00 33.90           H
ATOM   1902  HA  VAL A 205      11.774  13.481 -10.961  1.00 33.99           H
ATOM   1903  HB  VAL A 205      12.521  10.562 -11.352  1.00 42.21           H
ATOM   1904 HG11 VAL A 205      14.745  11.567 -11.930  1.00 48.07           H
ATOM   1905 HG12 VAL A 205      13.503  12.080 -13.064  1.00 48.07           H
ATOM   1906 HG13 VAL A 205      14.055  13.178 -11.775  1.00 48.07           H
ATOM   1907 HG21 VAL A 205      14.176  11.047  -9.579  1.00 35.42           H
ATOM   1908 HG22 VAL A 205      13.467  12.658  -9.333  1.00 35.42           H
ATOM   1909 HG23 VAL A 205      12.535  11.181  -8.968  1.00 35.42           H
ATOM   1910  N   SER A 206      10.353  11.347 -13.099  1.00 31.24           N
ATOM   1911  CA  SER A 206       9.615  11.204 -14.359  1.00 38.40           C
ATOM   1912  C   SER A 206       8.116  11.353 -14.116  1.00 42.91           C
ATOM   1913  O   SER A 206       7.550  10.710 -13.231  1.00 37.09           O
ATOM   1914  CB  SER A 206       9.868   9.833 -14.980  1.00 42.08           C
ATOM   1915  OG  SER A 206      11.249   9.696 -15.203  1.00 41.21           O
ATOM   1916  H   SER A 206      10.363  10.534 -12.499  1.00 37.50           H
ATOM   1917  HA  SER A 206       9.942  11.957 -15.078  1.00 46.09           H
ATOM   1918  HB2 SER A 206       9.530   9.056 -14.292  1.00 50.51           H
ATOM   1919  HB3 SER A 206       9.334   9.735 -15.924  1.00 50.51           H
ATOM   1920  HG  SER A 206      11.458   8.754 -15.210  1.00 49.46           H
ATOM   1921  N   SER A 207       7.480  12.200 -14.933  1.00 42.25           N
ATOM   1922  CA  SER A 207       6.084  12.601 -14.787  1.00 37.59           C
ATOM   1923  C   SER A 207       5.108  11.410 -14.833  1.00 41.60           C
ATOM   1924  O   SER A 207       4.043  11.480 -14.221  1.00 40.84           O
ATOM   1925  CB  SER A 207       5.799  13.643 -15.884  1.00 42.28           C
ATOM   1926  OG  SER A 207       4.510  14.205 -15.740  1.00 51.85           O
ATOM   1927  H   SER A 207       8.003  12.612 -15.692  1.00 50.71           H
ATOM   1928  HA  SER A 207       5.981  13.092 -13.820  1.00 45.12           H
ATOM   1929  HB2 SER A 207       6.544  14.440 -15.852  1.00 50.75           H
ATOM   1930  HB3 SER A 207       5.857  13.146 -16.853  1.00 50.75           H
ATOM   1931  HG  SER A 207       4.572  15.042 -15.697  1.00 62.23           H
ATOM   1932  N   GLU A 208       5.471  10.328 -15.536  1.00 34.24           N
ATOM   1933  CA  GLU A 208       4.683   9.111 -15.674  1.00 40.55           C
ATOM   1934  C   GLU A 208       4.654   8.249 -14.397  1.00 40.05           C
ATOM   1935  O   GLU A 208       3.835   7.335 -14.285  1.00 42.89           O
ATOM   1936  CB  GLU A 208       5.177   8.307 -16.894  1.00 47.61           C
ATOM   1937  CG  GLU A 208       6.688   7.989 -16.940  1.00 58.20           C
ATOM   1938  CD  GLU A 208       7.493   8.961 -17.819  1.00 63.23           C
ATOM   1939  OE1 GLU A 208       8.313   8.462 -18.622  1.00 65.48           O
ATOM   1940  OE2 GLU A 208       7.294  10.189 -17.672  1.00 63.04           O1-
ATOM   1941  H   GLU A 208       6.354  10.348 -16.030  1.00 41.10           H
ATOM   1942  HA  GLU A 208       3.657   9.408 -15.887  1.00 48.67           H
ATOM   1943  HB2 GLU A 208       4.632   7.363 -16.931  1.00 57.14           H
ATOM   1944  HB3 GLU A 208       4.903   8.858 -17.796  1.00 57.14           H
ATOM   1945  HG2 GLU A 208       7.077   8.064 -15.923  1.00 69.85           H
ATOM   1946  HG3 GLU A 208       6.848   6.963 -17.279  1.00 69.85           H
ATOM   1947  N   SER A 209       5.568   8.495 -13.453  1.00 37.61           N
ATOM   1948  CA  SER A 209       5.792   7.663 -12.269  1.00 36.54           C
ATOM   1949  C   SER A 209       5.801   8.552 -11.028  1.00 37.48           C
ATOM   1950  O   SER A 209       6.853   9.039 -10.599  1.00 33.29           O
ATOM   1951  CB  SER A 209       7.116   6.906 -12.436  1.00 38.32           C
ATOM   1952  OG  SER A 209       6.994   6.043 -13.539  1.00 40.05           O
ATOM   1953  H   SER A 209       6.228   9.245 -13.611  1.00 45.14           H
ATOM   1954  HA  SER A 209       4.985   6.936 -12.153  1.00 43.85           H
ATOM   1955  HB2 SER A 209       7.921   7.618 -12.629  1.00 46.00           H
ATOM   1956  HB3 SER A 209       7.342   6.322 -11.544  1.00 46.00           H
ATOM   1957  HG  SER A 209       7.886   5.781 -13.809  1.00 48.07           H
ATOM   1958  N   ARG A 210       4.605   8.752 -10.454  1.00 30.72           N
ATOM   1959  CA  ARG A 210       4.404   9.622  -9.296  1.00 31.03           C
ATOM   1960  C   ARG A 210       4.021   8.805  -8.083  1.00 27.26           C
ATOM   1961  O   ARG A 210       3.301   7.813  -8.204  1.00 27.23           O
ATOM   1962  CB  ARG A 210       3.313  10.649  -9.604  1.00 33.05           C
ATOM   1963  CG  ARG A 210       3.584  11.414 -10.905  1.00 36.18           C
ATOM   1964  CD  ARG A 210       2.669  12.635 -10.983  1.00 33.18           C
ATOM   1965  NE  ARG A 210       2.995  13.443 -12.161  1.00 35.09           N
ATOM   1966  CZ  ARG A 210       2.513  14.667 -12.395  1.00 46.09           C
ATOM   1967  NH1 ARG A 210       1.484  15.148 -11.701  1.00 47.59           N
ATOM   1968  NH2 ARG A 210       3.075  15.424 -13.333  1.00 39.77           N1+
ATOM   1969  H   ARG A 210       3.791   8.302 -10.850  1.00 36.87           H
ATOM   1970  HA  ARG A 210       5.325  10.159  -9.074  1.00 37.25           H
ATOM   1971  HB2 ARG A 210       2.354  10.135  -9.701  1.00 39.67           H
ATOM   1972  HB3 ARG A 210       3.247  11.351  -8.775  1.00 39.67           H
ATOM   1973  HG2 ARG A 210       4.613  11.756 -10.931  1.00 43.43           H
ATOM   1974  HG3 ARG A 210       3.412  10.763 -11.762  1.00 43.43           H
ATOM   1975  HD2 ARG A 210       1.653  12.254 -11.109  1.00 39.83           H
ATOM   1976  HD3 ARG A 210       2.714  13.235 -10.073  1.00 39.83           H
ATOM   1977  HE  ARG A 210       3.778  13.131 -12.720  1.00 42.12           H
ATOM   1978 HH11 ARG A 210       1.051  14.580 -10.984  1.00 57.11           H
ATOM   1979 HH12 ARG A 210       1.135  16.079 -11.876  1.00 57.11           H
ATOM   1980 HH21 ARG A 210       3.850  15.063 -13.872  1.00 47.73           H
ATOM   1981 HH22 ARG A 210       2.723  16.351 -13.509  1.00 47.73           H
ATOM   1982  N   PHE A 211       4.505   9.242  -6.919  1.00 24.01           N
ATOM   1983  CA  PHE A 211       4.346   8.503  -5.669  1.00 23.80           C
ATOM   1984  C   PHE A 211       3.904   9.399  -4.520  1.00 23.55           C
ATOM   1985  O   PHE A 211       4.250  10.570  -4.459  1.00 25.83           O
ATOM   1986  CB  PHE A 211       5.688   7.830  -5.338  1.00 26.32           C
ATOM   1987  CG  PHE A 211       6.110   6.842  -6.407  1.00 25.69           C
ATOM   1988  CD1 PHE A 211       5.559   5.546  -6.421  1.00 29.67           C
ATOM   1989  CD2 PHE A 211       6.925   7.272  -7.470  1.00 34.34           C
ATOM   1990  CE1 PHE A 211       5.829   4.684  -7.496  1.00 31.79           C
ATOM   1991  CE2 PHE A 211       7.201   6.402  -8.541  1.00 28.13           C
ATOM   1992  CZ  PHE A 211       6.635   5.125  -8.557  1.00 28.47           C
ATOM   1993  H   PHE A 211       5.096  10.058  -6.912  1.00 28.82           H
ATOM   1994  HA  PHE A 211       3.598   7.722  -5.793  1.00 28.57           H
ATOM   1995  HB2 PHE A 211       6.456   8.594  -5.223  1.00 31.59           H
ATOM   1996  HB3 PHE A 211       5.582   7.302  -4.393  1.00 31.59           H
ATOM   1997  HD1 PHE A 211       4.904   5.222  -5.626  1.00 35.61           H
ATOM   1998  HD2 PHE A 211       7.295   8.284  -7.489  1.00 41.22           H
ATOM   1999  HE1 PHE A 211       5.396   3.696  -7.523  1.00 38.16           H
ATOM   2000  HE2 PHE A 211       7.816   6.735  -9.364  1.00 33.76           H
ATOM   2001  HZ  PHE A 211       6.800   4.479  -9.406  1.00 34.18           H
ATOM   2002  N   ASN A 212       3.166   8.830  -3.566  1.00 24.20           N
ATOM   2003  CA  ASN A 212       2.702   9.524  -2.376  1.00 26.17           C
ATOM   2004  C   ASN A 212       3.818   9.912  -1.426  1.00 28.76           C
ATOM   2005  O   ASN A 212       3.683  10.899  -0.719  1.00 26.73           O
ATOM   2006  CB  ASN A 212       1.662   8.659  -1.644  1.00 30.23           C
ATOM   2007  CG  ASN A 212       0.273   9.029  -2.136  1.00 38.76           C
ATOM   2008  OD1 ASN A 212      -0.105   8.692  -3.246  1.00 44.96           O
ATOM   2009  ND2 ASN A 212      -0.486   9.773  -1.334  1.00 52.80           N
ATOM   2010  H   ASN A 212       2.917   7.856  -3.657  1.00 29.04           H
ATOM   2011  HA  ASN A 212       2.227  10.452  -2.698  1.00 31.42           H
ATOM   2012  HB2 ASN A 212       1.854   7.617  -1.899  1.00 36.29           H
ATOM   2013  HB3 ASN A 212       1.736   8.795  -0.563  1.00 36.29           H
ATOM   2014 HD21 ASN A 212      -1.402  10.059  -1.644  1.00 63.37           H
ATOM   2015 HD22 ASN A 212      -0.142  10.054  -0.428  1.00 63.37           H
ATOM   2016  N   THR A 213       4.901   9.137  -1.356  1.00 23.89           N
ATOM   2017  CA  THR A 213       5.964   9.393  -0.409  1.00 23.47           C
ATOM   2018  C   THR A 213       7.327   9.271  -1.086  1.00 23.82           C
ATOM   2019  O   THR A 213       7.485   8.620  -2.122  1.00 21.47           O
ATOM   2020  CB  THR A 213       5.896   8.449   0.794  1.00 22.68           C
ATOM   2021  OG1 THR A 213       6.294   7.161   0.396  1.00 25.87           O
ATOM   2022  CG2 THR A 213       4.533   8.402   1.499  1.00 26.27           C
ATOM   2023  H   THR A 213       4.956   8.310  -1.933  1.00 28.67           H
ATOM   2024  HA  THR A 213       5.891  10.409  -0.021  1.00 28.17           H
ATOM   2025  HB  THR A 213       6.610   8.802   1.533  1.00 27.22           H
ATOM   2026  HG1 THR A 213       5.666   6.849  -0.268  1.00 31.05           H
ATOM   2027 HG21 THR A 213       4.591   7.746   2.365  1.00 31.53           H
ATOM   2028 HG22 THR A 213       4.253   9.406   1.816  1.00 31.53           H
ATOM   2029 HG23 THR A 213       3.777   8.003   0.824  1.00 31.53           H
ATOM   2030  N   LEU A 214       8.295   9.911  -0.437  1.00 20.19           N
ATOM   2031  CA  LEU A 214       9.695   9.868  -0.855  1.00 19.02           C
ATOM   2032  C   LEU A 214      10.186   8.417  -0.902  1.00 19.29           C
ATOM   2033  O   LEU A 214      10.865   8.013  -1.843  1.00 20.01           O
ATOM   2034  CB  LEU A 214      10.540  10.688   0.128  1.00 19.79           C
ATOM   2035  CG  LEU A 214      11.628  11.580  -0.500  1.00 35.07           C
ATOM   2036  CD1 LEU A 214      12.664  11.885   0.580  1.00 26.69           C
ATOM   2037  CD2 LEU A 214      12.332  11.018  -1.723  1.00 25.79           C
ATOM   2038  H   LEU A 214       8.069  10.418   0.405  1.00 24.23           H
ATOM   2039  HA  LEU A 214       9.753  10.284  -1.859  1.00 22.83           H
ATOM   2040  HB2 LEU A 214       9.903  11.339   0.726  1.00 23.76           H
ATOM   2041  HB3 LEU A 214      11.012   9.998   0.828  1.00 23.76           H
ATOM   2042  HG  LEU A 214      11.153  12.521  -0.787  1.00 42.09           H
ATOM   2043 HD11 LEU A 214      13.398  12.589   0.198  1.00 32.04           H
ATOM   2044 HD12 LEU A 214      12.169  12.338   1.436  1.00 32.04           H
ATOM   2045 HD13 LEU A 214      13.153  10.972   0.897  1.00 32.04           H
ATOM   2046 HD21 LEU A 214      13.187  11.642  -1.974  1.00 30.95           H
ATOM   2047 HD22 LEU A 214      12.693  10.016  -1.499  1.00 30.95           H
ATOM   2048 HD23 LEU A 214      11.658  11.000  -2.577  1.00 30.95           H
ATOM   2049  N   ALA A 215       9.917   7.644   0.151  1.00 20.57           N
ATOM   2050  CA  ALA A 215      10.370   6.268   0.230  1.00 21.02           C
ATOM   2051  C   ALA A 215       9.782   5.431  -0.899  1.00 20.12           C
ATOM   2052  O   ALA A 215      10.502   4.633  -1.478  1.00 19.15           O
ATOM   2053  CB  ALA A 215      10.047   5.723   1.613  1.00 21.54           C
ATOM   2054  H   ALA A 215       9.330   7.998   0.894  1.00 24.70           H
ATOM   2055  HA  ALA A 215      11.453   6.257   0.112  1.00 25.23           H
ATOM   2056  HB1 ALA A 215      10.398   4.694   1.686  1.00 25.86           H
ATOM   2057  HB2 ALA A 215      10.561   6.321   2.365  1.00 25.86           H
ATOM   2058  HB3 ALA A 215       8.971   5.757   1.784  1.00 25.86           H
ATOM   2059  N   GLU A 216       8.507   5.624  -1.267  1.00 19.11           N
ATOM   2060  CA  GLU A 216       7.967   4.919  -2.427  1.00 20.24           C
ATOM   2061  C   GLU A 216       8.681   5.288  -3.732  1.00 21.29           C
ATOM   2062  O   GLU A 216       8.913   4.416  -4.576  1.00 20.29           O
ATOM   2063  CB  GLU A 216       6.463   5.160  -2.580  1.00 20.55           C
ATOM   2064  CG  GLU A 216       5.615   4.460  -1.512  1.00 25.18           C
ATOM   2065  CD  GLU A 216       4.192   5.031  -1.571  1.00 33.61           C
ATOM   2066  OE1 GLU A 216       4.043   6.219  -1.210  1.00 37.16           O
ATOM   2067  OE2 GLU A 216       3.289   4.291  -2.014  1.00 46.44           O1-
ATOM   2068  H   GLU A 216       7.928   6.286  -0.780  1.00 22.94           H
ATOM   2069  HA  GLU A 216       8.111   3.851  -2.254  1.00 24.30           H
ATOM   2070  HB2 GLU A 216       6.287   6.233  -2.544  1.00 24.67           H
ATOM   2071  HB3 GLU A 216       6.154   4.791  -3.558  1.00 24.67           H
ATOM   2072  HG2 GLU A 216       5.616   3.388  -1.703  1.00 30.22           H
ATOM   2073  HG3 GLU A 216       6.044   4.687  -0.537  1.00 30.22           H
ATOM   2074  N   LEU A 217       9.019   6.567  -3.923  1.00 19.47           N
ATOM   2075  CA  LEU A 217       9.745   7.007  -5.111  1.00 21.39           C
ATOM   2076  C   LEU A 217      11.099   6.307  -5.177  1.00 19.30           C
ATOM   2077  O   LEU A 217      11.479   5.780  -6.221  1.00 18.66           O
ATOM   2078  CB  LEU A 217       9.861   8.535  -5.098  1.00 18.16           C
ATOM   2079  CG  LEU A 217      10.713   9.148  -6.224  1.00 23.59           C
ATOM   2080  CD1 LEU A 217      10.080   8.932  -7.599  1.00 27.40           C
ATOM   2081  CD2 LEU A 217      10.847  10.662  -6.018  1.00 26.31           C
ATOM   2082  H   LEU A 217       8.804   7.252  -3.212  1.00 23.37           H
ATOM   2083  HA  LEU A 217       9.169   6.713  -5.988  1.00 25.68           H
ATOM   2084  HB2 LEU A 217       8.857   8.962  -5.149  1.00 21.80           H
ATOM   2085  HB3 LEU A 217      10.306   8.832  -4.149  1.00 21.80           H
ATOM   2086  HG  LEU A 217      11.715   8.717  -6.222  1.00 28.32           H
ATOM   2087 HD11 LEU A 217      10.755   9.308  -8.369  1.00 32.89           H
ATOM   2088 HD12 LEU A 217       9.901   7.874  -7.780  1.00 32.89           H
ATOM   2089 HD13 LEU A 217       9.137   9.472  -7.659  1.00 32.89           H
ATOM   2090 HD21 LEU A 217      11.487  11.087  -6.789  1.00 31.58           H
ATOM   2091 HD22 LEU A 217       9.865  11.133  -6.069  1.00 31.58           H
ATOM   2092 HD23 LEU A 217      11.295  10.865  -5.044  1.00 31.58           H
ATOM   2093  N   VAL A 218      11.824   6.305  -4.056  1.00 15.89           N
ATOM   2094  CA  VAL A 218      13.135   5.657  -3.988  1.00 15.90           C
ATOM   2095  C   VAL A 218      13.012   4.164  -4.278  1.00 16.44           C
ATOM   2096  O   VAL A 218      13.804   3.639  -5.065  1.00 18.45           O
ATOM   2097  CB  VAL A 218      13.834   5.937  -2.649  1.00 18.61           C
ATOM   2098  CG1 VAL A 218      15.089   5.066  -2.498  1.00 18.58           C
ATOM   2099  CG2 VAL A 218      14.249   7.412  -2.587  1.00 19.67           C
ATOM   2100  H   VAL A 218      11.458   6.745  -3.224  1.00 19.08           H
ATOM   2101  HA  VAL A 218      13.744   6.094  -4.781  1.00 19.09           H
ATOM   2102  HB  VAL A 218      13.151   5.723  -1.825  1.00 22.34           H
ATOM   2103 HG11 VAL A 218      15.628   5.332  -1.593  1.00 22.31           H
ATOM   2104 HG12 VAL A 218      14.825   4.011  -2.426  1.00 22.31           H
ATOM   2105 HG13 VAL A 218      15.748   5.220  -3.352  1.00 22.31           H
ATOM   2106 HG21 VAL A 218      14.717   7.620  -1.628  1.00 23.62           H
ATOM   2107 HG22 VAL A 218      14.959   7.636  -3.384  1.00 23.62           H
ATOM   2108 HG23 VAL A 218      13.386   8.060  -2.709  1.00 23.62           H
ATOM   2109  N   HIS A 219      12.029   3.488  -3.669  1.00 16.82           N
ATOM   2110  CA  HIS A 219      11.812   2.064  -3.871  1.00 17.69           C
ATOM   2111  C   HIS A 219      11.540   1.747  -5.325  1.00 19.46           C
ATOM   2112  O   HIS A 219      12.063   0.759  -5.832  1.00 20.52           O
ATOM   2113  CB  HIS A 219      10.720   1.540  -2.936  1.00 21.08           C
ATOM   2114  CG  HIS A 219      11.100   1.659  -1.485  1.00 23.66           C
ATOM   2115  ND1 HIS A 219      12.404   1.742  -0.970  1.00 36.58           N
ATOM   2116  CD2 HIS A 219      10.215   1.597  -0.455  1.00 24.92           C
ATOM   2117  CE1 HIS A 219      12.240   1.833   0.357  1.00 28.93           C
ATOM   2118  NE2 HIS A 219      10.953   1.703   0.694  1.00 30.74           N
ATOM   2119  H   HIS A 219      11.417   3.973  -3.028  1.00 20.20           H
ATOM   2120  HA  HIS A 219      12.738   1.546  -3.608  1.00 21.24           H
ATOM   2121  HB2 HIS A 219      10.538   0.488  -3.159  1.00 25.31           H
ATOM   2122  HB3 HIS A 219       9.790   2.084  -3.114  1.00 25.31           H
ATOM   2123  HD2 HIS A 219       9.140   1.498  -0.530  1.00 29.91           H
ATOM   2124  HE1 HIS A 219      12.987   2.177   1.049  1.00 34.73           H
ATOM   2125  HE2 HIS A 219      10.582   1.820   1.628  1.00 36.89           H
ATOM   2126  N   HIS A 220      10.771   2.594  -6.017  1.00 21.31           N
ATOM   2127  CA  HIS A 220      10.495   2.399  -7.431  1.00 20.04           C
ATOM   2128  C   HIS A 220      11.787   2.451  -8.248  1.00 19.42           C
ATOM   2129  O   HIS A 220      12.091   1.544  -9.023  1.00 20.44           O
ATOM   2130  CB  HIS A 220       9.482   3.436  -7.931  1.00 22.00           C
ATOM   2131  CG  HIS A 220       9.281   3.335  -9.426  1.00 21.01           C
ATOM   2132  ND1 HIS A 220       8.622   2.285 -10.054  1.00 21.93           N
ATOM   2133  CD2 HIS A 220       9.691   4.230 -10.368  1.00 24.26           C
ATOM   2134  CE1 HIS A 220       8.700   2.535 -11.365  1.00 23.17           C
ATOM   2135  NE2 HIS A 220       9.317   3.700 -11.582  1.00 25.85           N
ATOM   2136  H   HIS A 220      10.384   3.404  -5.556  1.00 25.58           H
ATOM   2137  HA  HIS A 220      10.053   1.410  -7.565  1.00 24.06           H
ATOM   2138  HB2 HIS A 220       9.819   4.440  -7.688  1.00 26.41           H
ATOM   2139  HB3 HIS A 220       8.529   3.262  -7.434  1.00 26.41           H
ATOM   2140  HD2 HIS A 220      10.217   5.156 -10.203  1.00 29.12           H
ATOM   2141  HE1 HIS A 220       8.385   1.853 -12.142  1.00 27.81           H
ATOM   2142  HE2 HIS A 220       9.516   4.103 -12.489  1.00 31.03           H
ATOM   2143  N   HIS A 221      12.570   3.516  -8.053  1.00 15.88           N
ATOM   2144  CA  HIS A 221      13.801   3.724  -8.815  1.00 17.88           C
ATOM   2145  C   HIS A 221      14.962   2.817  -8.386  1.00 18.97           C
ATOM   2146  O   HIS A 221      15.988   2.776  -9.066  1.00 17.70           O
ATOM   2147  CB  HIS A 221      14.183   5.209  -8.814  1.00 19.63           C
ATOM   2148  CG  HIS A 221      13.292   6.037  -9.692  1.00 18.41           C
ATOM   2149  ND1 HIS A 221      13.281   6.061 -11.064  1.00 19.81           N
ATOM   2150  CD2 HIS A 221      12.278   6.848  -9.275  1.00 20.36           C
ATOM   2151  CE1 HIS A 221      12.331   6.918 -11.457  1.00 21.81           C
ATOM   2152  NE2 HIS A 221      11.669   7.405 -10.399  1.00 21.76           N
ATOM   2153  H   HIS A 221      12.293   4.221  -7.387  1.00 19.07           H
ATOM   2154  HA  HIS A 221      13.575   3.484  -9.844  1.00 21.46           H
ATOM   2155  HB2 HIS A 221      15.195   5.303  -9.200  1.00 23.57           H
ATOM   2156  HB3 HIS A 221      14.167   5.594  -7.794  1.00 23.57           H
ATOM   2157  HD1 HIS A 221      13.885   5.532 -11.679  1.00 23.78           H
ATOM   2158  HD2 HIS A 221      12.012   7.042  -8.251  1.00 24.44           H
ATOM   2159  HE1 HIS A 221      12.073   7.125 -12.479  1.00 26.18           H
ATOM   2160  N   SER A 222      14.809   2.100  -7.272  1.00 15.27           N
ATOM   2161  CA  SER A 222      15.712   1.047  -6.857  1.00 17.18           C
ATOM   2162  C   SER A 222      15.547  -0.202  -7.717  1.00 20.90           C
ATOM   2163  O   SER A 222      16.424  -1.054  -7.645  1.00 20.18           O
ATOM   2164  CB  SER A 222      15.475   0.655  -5.392  1.00 22.82           C
ATOM   2165  OG  SER A 222      15.778   1.752  -4.557  1.00 28.83           O
ATOM   2166  H   SER A 222      13.969   2.223  -6.724  1.00 18.33           H
ATOM   2167  HA  SER A 222      16.728   1.396  -6.990  1.00 20.63           H
ATOM   2168  HB2 SER A 222      14.452   0.314  -5.236  1.00 27.39           H
ATOM   2169  HB3 SER A 222      16.144  -0.161  -5.125  1.00 27.39           H
ATOM   2170  HG  SER A 222      15.130   2.443  -4.730  1.00 34.60           H
ATOM   2171  N   THR A 223      14.433  -0.362  -8.446  1.00 19.59           N
ATOM   2172  CA  THR A 223      14.186  -1.594  -9.230  1.00 20.54           C
ATOM   2173  C   THR A 223      14.250  -1.334 -10.731  1.00 21.72           C
ATOM   2174  O   THR A 223      14.716  -2.205 -11.456  1.00 19.24           O
ATOM   2175  CB  THR A 223      12.843  -2.231  -8.834  1.00 23.20           C
ATOM   2176  OG1 THR A 223      11.771  -1.399  -9.197  1.00 24.61           O
ATOM   2177  CG2 THR A 223      12.788  -2.510  -7.331  1.00 29.59           C
ATOM   2178  H   THR A 223      13.711   0.345  -8.418  1.00 23.52           H
ATOM   2179  HA  THR A 223      14.957  -2.332  -9.013  1.00 24.66           H
ATOM   2180  HB  THR A 223      12.738  -3.175  -9.367  1.00 27.84           H
ATOM   2181  HG1 THR A 223      11.852  -0.559  -8.736  1.00 29.54           H
ATOM   2182 HG21 THR A 223      11.836  -2.982  -7.090  1.00 35.52           H
ATOM   2183 HG22 THR A 223      13.612  -3.167  -7.052  1.00 35.52           H
ATOM   2184 HG23 THR A 223      12.846  -1.584  -6.762  1.00 35.52           H
ATOM   2185  N   VAL A 224      13.810  -0.166 -11.211  1.00 17.02           N
ATOM   2186  CA  VAL A 224      13.918   0.241 -12.611  1.00 18.70           C
ATOM   2187  C   VAL A 224      14.393   1.688 -12.679  1.00 18.72           C
ATOM   2188  O   VAL A 224      13.999   2.507 -11.858  1.00 21.02           O
ATOM   2189  CB  VAL A 224      12.570   0.073 -13.358  1.00 24.44           C
ATOM   2190  CG1 VAL A 224      12.197  -1.410 -13.508  1.00 26.96           C
ATOM   2191  CG2 VAL A 224      11.385   0.800 -12.694  1.00 24.27           C
ATOM   2192  H   VAL A 224      13.408   0.506 -10.571  1.00 20.43           H
ATOM   2193  HA  VAL A 224      14.662  -0.370 -13.124  1.00 22.45           H
ATOM   2194  HB  VAL A 224      12.680   0.479 -14.365  1.00 29.33           H
ATOM   2195 HG11 VAL A 224      11.299  -1.503 -14.121  1.00 32.36           H
ATOM   2196 HG12 VAL A 224      13.009  -1.947 -14.001  1.00 32.36           H
ATOM   2197 HG13 VAL A 224      12.005  -1.861 -12.533  1.00 32.36           H
ATOM   2198 HG21 VAL A 224      10.493   0.686 -13.310  1.00 29.13           H
ATOM   2199 HG22 VAL A 224      11.185   0.387 -11.705  1.00 29.13           H
ATOM   2200 HG23 VAL A 224      11.593   1.863 -12.596  1.00 29.13           H
ATOM   2201  N   ALA A 225      15.257   2.017 -13.637  1.00 19.18           N
ATOM   2202  CA  ALA A 225      15.868   3.345 -13.714  1.00 20.10           C
ATOM   2203  C   ALA A 225      14.812   4.393 -14.045  1.00 22.39           C
ATOM   2204  O   ALA A 225      14.786   5.451 -13.425  1.00 21.84           O
ATOM   2205  CB  ALA A 225      16.997   3.332 -14.728  1.00 20.47           C
ATOM   2206  H   ALA A 225      15.504   1.342 -14.344  1.00 23.03           H
ATOM   2207  HA  ALA A 225      16.301   3.587 -12.743  1.00 24.13           H
ATOM   2208  HB1 ALA A 225      17.540   4.270 -14.669  1.00 24.57           H
ATOM   2209  HB2 ALA A 225      17.692   2.523 -14.497  1.00 24.57           H
ATOM   2210  HB3 ALA A 225      16.598   3.195 -15.734  1.00 24.57           H
ATOM   2211  N   ASP A 226      13.925   4.066 -14.993  1.00 21.14           N
ATOM   2212  CA  ASP A 226      12.727   4.817 -15.366  1.00 21.47           C
ATOM   2213  C   ASP A 226      12.964   6.335 -15.416  1.00 22.82           C
ATOM   2214  O   ASP A 226      12.250   7.109 -14.774  1.00 24.49           O
ATOM   2215  CB  ASP A 226      11.592   4.400 -14.443  1.00 24.40           C
ATOM   2216  CG  ASP A 226      10.248   4.978 -14.873  1.00 35.38           C
ATOM   2217  OD1 ASP A 226      10.018   5.164 -16.082  1.00 30.40           O
ATOM   2218  OD2 ASP A 226       9.451   5.220 -13.955  1.00 32.72           O1-
ATOM   2219  H   ASP A 226      14.044   3.173 -15.444  1.00 25.38           H
ATOM   2220  HA  ASP A 226      12.468   4.509 -16.378  1.00 25.77           H
ATOM   2221  HB2 ASP A 226      11.496   3.316 -14.517  1.00 29.29           H
ATOM   2222  HB3 ASP A 226      11.801   4.640 -13.399  1.00 29.29           H
ATOM   2223  N   GLY A 227      13.985   6.744 -16.180  1.00 24.38           N
ATOM   2224  CA  GLY A 227      14.355   8.152 -16.399  1.00 28.07           C
ATOM   2225  C   GLY A 227      15.711   8.520 -15.804  1.00 31.24           C
ATOM   2226  O   GLY A 227      16.359   9.456 -16.272  1.00 28.50           O
ATOM   2227  H   GLY A 227      14.538   6.046 -16.655  1.00 29.27           H
ATOM   2228  HA2 GLY A 227      14.418   8.320 -17.473  1.00 33.70           H
ATOM   2229  HA3 GLY A 227      13.599   8.819 -15.988  1.00 33.70           H
ATOM   2230  N   LEU A 228      16.167   7.792 -14.782  1.00 22.10           N
ATOM   2231  CA  LEU A 228      17.505   7.972 -14.219  1.00 21.01           C
ATOM   2232  C   LEU A 228      18.534   7.243 -15.090  1.00 26.14           C
ATOM   2233  O   LEU A 228      18.194   6.329 -15.840  1.00 23.67           O
ATOM   2234  CB  LEU A 228      17.536   7.431 -12.787  1.00 20.51           C
ATOM   2235  CG  LEU A 228      16.490   7.992 -11.812  1.00 21.45           C
ATOM   2236  CD1 LEU A 228      16.732   7.371 -10.431  1.00 21.96           C
ATOM   2237  CD2 LEU A 228      16.510   9.510 -11.641  1.00 27.69           C
ATOM   2238  H   LEU A 228      15.603   7.030 -14.433  1.00 26.53           H
ATOM   2239  HA  LEU A 228      17.759   9.031 -14.185  1.00 25.22           H
ATOM   2240  HB2 LEU A 228      17.402   6.350 -12.841  1.00 24.62           H
ATOM   2241  HB3 LEU A 228      18.530   7.631 -12.381  1.00 24.62           H
ATOM   2242  HG  LEU A 228      15.490   7.708 -12.137  1.00 25.75           H
ATOM   2243 HD11 LEU A 228      15.908   7.628  -9.764  1.00 26.36           H
ATOM   2244 HD12 LEU A 228      16.807   6.288 -10.514  1.00 26.36           H
ATOM   2245 HD13 LEU A 228      17.660   7.762 -10.015  1.00 26.36           H
ATOM   2246 HD21 LEU A 228      15.735   9.802 -10.933  1.00 33.24           H
ATOM   2247 HD22 LEU A 228      17.479   9.826 -11.260  1.00 33.24           H
ATOM   2248 HD23 LEU A 228      16.323   9.998 -12.597  1.00 33.24           H
ATOM   2249  N   ILE A 229      19.809   7.617 -15.007  1.00 20.81           N
ATOM   2250  CA  ILE A 229      20.853   6.965 -15.793  1.00 22.91           C
ATOM   2251  C   ILE A 229      20.965   5.479 -15.428  1.00 23.96           C
ATOM   2252  O   ILE A 229      21.269   4.645 -16.279  1.00 23.99           O
ATOM   2253  CB  ILE A 229      22.173   7.743 -15.640  1.00 22.17           C
ATOM   2254  CG1 ILE A 229      23.250   7.301 -16.659  1.00 29.21           C
ATOM   2255  CG2 ILE A 229      22.756   7.545 -14.232  1.00 22.87           C
ATOM   2256  CD1 ILE A 229      22.998   7.881 -18.048  1.00 39.75           C
ATOM   2257  H   ILE A 229      20.068   8.373 -14.396  1.00 24.98           H
ATOM   2258  HA  ILE A 229      20.554   7.028 -16.839  1.00 27.50           H
ATOM   2259  HB  ILE A 229      21.986   8.806 -15.783  1.00 26.61           H
ATOM   2260 HG12 ILE A 229      24.222   7.678 -16.336  1.00 35.06           H
ATOM   2261 HG13 ILE A 229      23.315   6.216 -16.714  1.00 35.06           H
ATOM   2262 HG21 ILE A 229      23.593   8.224 -14.092  1.00 27.45           H
ATOM   2263 HG22 ILE A 229      22.007   7.766 -13.474  1.00 27.45           H
ATOM   2264 HG23 ILE A 229      23.119   6.526 -14.106  1.00 27.45           H
ATOM   2265 HD11 ILE A 229      23.819   7.602 -18.707  1.00 47.71           H
ATOM   2266 HD12 ILE A 229      22.068   7.491 -18.455  1.00 47.71           H
ATOM   2267 HD13 ILE A 229      22.947   8.969 -17.995  1.00 47.71           H
ATOM   2268  N   THR A 230      20.699   5.132 -14.164  1.00 21.88           N
ATOM   2269  CA  THR A 230      20.699   3.762 -13.682  1.00 21.11           C
ATOM   2270  C   THR A 230      19.816   3.651 -12.437  1.00 19.09           C
ATOM   2271  O   THR A 230      19.199   4.620 -12.002  1.00 19.41           O
ATOM   2272  CB  THR A 230      22.143   3.247 -13.504  1.00 21.87           C
ATOM   2273  OG1 THR A 230      22.161   1.825 -13.387  1.00 20.58           O
ATOM   2274  CG2 THR A 230      22.829   3.842 -12.272  1.00 20.53           C
ATOM   2275  H   THR A 230      20.413   5.847 -13.513  1.00 26.27           H
ATOM   2276  HA  THR A 230      20.225   3.129 -14.432  1.00 25.34           H
ATOM   2277  HB  THR A 230      22.727   3.519 -14.383  1.00 26.26           H
ATOM   2278  HG1 THR A 230      23.078   1.531 -13.378  1.00 24.71           H
ATOM   2279 HG21 THR A 230      23.842   3.447 -12.203  1.00 24.64           H
ATOM   2280 HG22 THR A 230      22.880   4.927 -12.346  1.00 24.64           H
ATOM   2281 HG23 THR A 230      22.303   3.556 -11.366  1.00 24.64           H
ATOM   2282  N   THR A 231      19.714   2.453 -11.876  1.00 17.82           N
ATOM   2283  CA  THR A 231      18.923   2.192 -10.687  1.00 17.49           C
ATOM   2284  C   THR A 231      19.668   2.696  -9.454  1.00 20.09           C
ATOM   2285  O   THR A 231      20.907   2.782  -9.418  1.00 18.71           O
ATOM   2286  CB  THR A 231      18.624   0.678 -10.555  1.00 19.27           C
ATOM   2287  OG1 THR A 231      19.713  -0.110 -11.044  1.00 19.57           O
ATOM   2288  CG2 THR A 231      17.370   0.278 -11.324  1.00 18.84           C
ATOM   2289  H   THR A 231      20.265   1.694 -12.246  1.00 21.40           H
ATOM   2290  HA  THR A 231      17.974   2.724 -10.776  1.00 20.99           H
ATOM   2291  HB  THR A 231      18.462   0.446  -9.501  1.00 23.13           H
ATOM   2292  HG1 THR A 231      19.387  -0.988 -11.270  1.00 23.50           H
ATOM   2293 HG21 THR A 231      17.182  -0.788 -11.179  1.00 22.62           H
ATOM   2294 HG22 THR A 231      16.516   0.851 -10.964  1.00 22.62           H
ATOM   2295 HG23 THR A 231      17.512   0.460 -12.389  1.00 22.62           H
ATOM   2296  N   LEU A 232      18.871   2.965  -8.428  1.00 19.63           N
ATOM   2297  CA  LEU A 232      19.312   3.347  -7.079  1.00 18.20           C
ATOM   2298  C   LEU A 232      19.530   2.099  -6.237  1.00 19.63           C
ATOM   2299  O   LEU A 232      18.593   1.581  -5.628  1.00 21.66           O
ATOM   2300  CB  LEU A 232      18.245   4.220  -6.400  1.00 19.11           C
ATOM   2301  CG  LEU A 232      17.778   5.439  -7.199  1.00 19.40           C
ATOM   2302  CD1 LEU A 232      16.725   6.192  -6.384  1.00 21.19           C
ATOM   2303  CD2 LEU A 232      18.970   6.323  -7.549  1.00 19.46           C
ATOM   2304  H   LEU A 232      17.880   2.829  -8.558  1.00 23.57           H
ATOM   2305  HA  LEU A 232      20.246   3.904  -7.153  1.00 21.85           H
ATOM   2306  HB2 LEU A 232      17.355   3.618  -6.207  1.00 22.94           H
ATOM   2307  HB3 LEU A 232      18.631   4.548  -5.438  1.00 22.94           H
ATOM   2308  HG  LEU A 232      17.317   5.103  -8.128  1.00 23.29           H
ATOM   2309 HD11 LEU A 232      16.318   6.998  -6.989  1.00 25.44           H
ATOM   2310 HD12 LEU A 232      15.915   5.518  -6.109  1.00 25.44           H
ATOM   2311 HD13 LEU A 232      17.170   6.604  -5.477  1.00 25.44           H
ATOM   2312 HD21 LEU A 232      18.627   7.251  -7.998  1.00 23.36           H
ATOM   2313 HD22 LEU A 232      19.544   6.548  -6.653  1.00 23.36           H
ATOM   2314 HD23 LEU A 232      19.603   5.812  -8.270  1.00 23.36           H
ATOM   2315  N   HIS A 233      20.774   1.614  -6.149  1.00 16.83           N
ATOM   2316  CA  HIS A 233      21.043   0.329  -5.511  1.00 16.13           C
ATOM   2317  C   HIS A 233      21.752   0.367  -4.166  1.00 16.91           C
ATOM   2318  O   HIS A 233      21.504  -0.519  -3.355  1.00 18.85           O
ATOM   2319  CB  HIS A 233      21.786  -0.596  -6.502  1.00 15.91           C
ATOM   2320  CG  HIS A 233      20.869  -1.366  -7.427  1.00 20.47           C
ATOM   2321  ND1 HIS A 233      19.497  -1.259  -7.546  1.00 21.24           N
ATOM   2322  CD2 HIS A 233      21.249  -2.431  -8.202  1.00 18.44           C
ATOM   2323  CE1 HIS A 233      19.078  -2.245  -8.372  1.00 18.21           C
ATOM   2324  NE2 HIS A 233      20.110  -3.003  -8.775  1.00 27.43           N
ATOM   2325  H   HIS A 233      21.530   2.090  -6.617  1.00 20.21           H
ATOM   2326  HA  HIS A 233      20.097  -0.158  -5.286  1.00 19.37           H
ATOM   2327  HB2 HIS A 233      22.357  -1.330  -5.936  1.00 19.10           H
ATOM   2328  HB3 HIS A 233      22.488  -0.010  -7.095  1.00 19.10           H
ATOM   2329  HD1 HIS A 233      18.909  -0.564  -7.104  1.00 25.49           H
ATOM   2330  HD2 HIS A 233      22.253  -2.825  -8.277  1.00 22.14           H
ATOM   2331  HE1 HIS A 233      18.062  -2.400  -8.696  1.00 21.86           H
ATOM   2332  N   TYR A 234      22.658   1.320  -3.942  1.00 15.74           N
ATOM   2333  CA  TYR A 234      23.559   1.276  -2.812  1.00 15.82           C
ATOM   2334  C   TYR A 234      23.523   2.624  -2.093  1.00 15.05           C
ATOM   2335  O   TYR A 234      24.234   3.540  -2.502  1.00 17.63           O
ATOM   2336  CB  TYR A 234      24.975   0.915  -3.287  1.00 17.48           C
ATOM   2337  CG  TYR A 234      25.008  -0.359  -4.113  1.00 16.32           C
ATOM   2338  CD1 TYR A 234      25.348  -0.308  -5.478  1.00 18.72           C
ATOM   2339  CD2 TYR A 234      24.627  -1.571  -3.528  1.00 17.42           C
ATOM   2340  CE1 TYR A 234      25.342  -1.485  -6.244  1.00 20.02           C
ATOM   2341  CE2 TYR A 234      24.611  -2.753  -4.284  1.00 20.42           C
ATOM   2342  CZ  TYR A 234      24.965  -2.707  -5.644  1.00 22.09           C
ATOM   2343  OH  TYR A 234      24.956  -3.848  -6.370  1.00 23.20           O
ATOM   2344  H   TYR A 234      22.847   1.990  -4.674  1.00 18.90           H
ATOM   2345  HA  TYR A 234      23.248   0.499  -2.115  1.00 18.99           H
ATOM   2346  HB2 TYR A 234      25.400   1.727  -3.873  1.00 20.98           H
ATOM   2347  HB3 TYR A 234      25.601   0.774  -2.411  1.00 20.98           H
ATOM   2348  HD1 TYR A 234      25.615   0.630  -5.941  1.00 22.47           H
ATOM   2349  HD2 TYR A 234      24.343  -1.598  -2.487  1.00 20.91           H
ATOM   2350  HE1 TYR A 234      25.606  -1.459  -7.292  1.00 24.03           H
ATOM   2351  HE2 TYR A 234      24.339  -3.687  -3.819  1.00 24.51           H
ATOM   2352  HH  TYR A 234      24.761  -4.619  -5.837  1.00 27.85           H
ATOM   2353  N   PRO A 235      22.767   2.747  -1.002  1.00 18.52           N
ATOM   2354  CA  PRO A 235      22.752   3.990  -0.243  1.00 17.03           C
ATOM   2355  C   PRO A 235      24.160   4.383   0.214  1.00 16.90           C
ATOM   2356  O   PRO A 235      24.901   3.542   0.728  1.00 19.28           O
ATOM   2357  CB  PRO A 235      21.877   3.666   0.967  1.00 16.85           C
ATOM   2358  CG  PRO A 235      20.910   2.607   0.439  1.00 17.63           C
ATOM   2359  CD  PRO A 235      21.838   1.767  -0.445  1.00 18.22           C
ATOM   2360  HA  PRO A 235      22.259   4.768  -0.826  1.00 20.44           H
ATOM   2361  HB2 PRO A 235      22.500   3.200   1.733  1.00 20.23           H
ATOM   2362  HB3 PRO A 235      21.373   4.529   1.389  1.00 20.23           H
ATOM   2363  HG2 PRO A 235      20.512   1.986   1.243  1.00 21.17           H
ATOM   2364  HG3 PRO A 235      20.105   3.063  -0.138  1.00 21.17           H
ATOM   2365  HD2 PRO A 235      22.378   1.047   0.170  1.00 21.87           H
ATOM   2366  HD3 PRO A 235      21.237   1.286  -1.220  1.00 21.87           H
ATOM   2367  N   ALA A 236      24.516   5.662   0.050  1.00 17.46           N
ATOM   2368  CA  ALA A 236      25.819   6.164   0.486  1.00 18.53           C
ATOM   2369  C   ALA A 236      25.905   6.021   2.010  1.00 19.83           C
ATOM   2370  O   ALA A 236      25.015   6.479   2.725  1.00 21.82           O
ATOM   2371  CB  ALA A 236      25.973   7.623   0.047  1.00 20.90           C
ATOM   2372  H   ALA A 236      23.888   6.299  -0.421  1.00 20.96           H
ATOM   2373  HA  ALA A 236      26.603   5.600  -0.012  1.00 22.24           H
ATOM   2374  HB1 ALA A 236      26.958   7.987   0.339  1.00 25.09           H
ATOM   2375  HB2 ALA A 236      25.873   7.701  -1.035  1.00 25.09           H
ATOM   2376  HB3 ALA A 236      25.214   8.240   0.521  1.00 25.09           H
ATOM   2377  N   PRO A 237      26.943   5.381   2.558  1.00 17.88           N
ATOM   2378  CA  PRO A 237      27.052   5.221   3.996  1.00 23.84           C
ATOM   2379  C   PRO A 237      27.159   6.567   4.712  1.00 26.14           C
ATOM   2380  O   PRO A 237      27.760   7.505   4.196  1.00 21.85           O
ATOM   2381  CB  PRO A 237      28.330   4.396   4.187  1.00 24.04           C
ATOM   2382  CG  PRO A 237      28.367   3.561   2.916  1.00 28.64           C
ATOM   2383  CD  PRO A 237      27.951   4.583   1.874  1.00 25.36           C
ATOM   2384  HA  PRO A 237      26.224   4.619   4.373  1.00 28.62           H
ATOM   2385  HB2 PRO A 237      29.182   5.077   4.167  1.00 28.85           H
ATOM   2386  HB3 PRO A 237      28.344   3.794   5.096  1.00 28.85           H
ATOM   2387  HG2 PRO A 237      29.375   3.212   2.695  1.00 34.38           H
ATOM   2388  HG3 PRO A 237      27.666   2.727   2.987  1.00 34.38           H
ATOM   2389  HD2 PRO A 237      28.796   5.213   1.596  1.00 30.44           H
ATOM   2390  HD3 PRO A 237      27.545   4.041   1.023  1.00 30.44           H
ATOM   2391  N   LYS A 238      26.551   6.620   5.899  1.00 25.34           N
ATOM   2392  CA  LYS A 238      26.681   7.685   6.895  1.00 27.55           C
ATOM   2393  C   LYS A 238      27.793   7.225   7.832  1.00 28.05           C
ATOM   2394  O   LYS A 238      27.565   6.461   8.774  1.00 31.08           O
ATOM   2395  CB  LYS A 238      25.347   7.880   7.620  1.00 29.57           C
ATOM   2396  CG  LYS A 238      24.233   8.373   6.687  1.00 29.68           C
ATOM   2397  CD  LYS A 238      22.903   8.323   7.443  1.00 29.54           C
ATOM   2398  CE  LYS A 238      21.795   8.859   6.553  1.00 29.11           C
ATOM   2399  NZ  LYS A 238      20.483   8.822   7.241  1.00 28.39           N1+
ATOM   2400  H   LYS A 238      26.057   5.793   6.201  1.00 30.41           H
ATOM   2401  HA  LYS A 238      26.970   8.625   6.416  1.00 33.07           H
ATOM   2402  HB2 LYS A 238      25.037   6.940   8.081  1.00 35.50           H
ATOM   2403  HB3 LYS A 238      25.481   8.616   8.410  1.00 35.50           H
ATOM   2404  HG2 LYS A 238      24.444   9.393   6.357  1.00 35.63           H
ATOM   2405  HG3 LYS A 238      24.157   7.727   5.811  1.00 35.63           H
ATOM   2406  HD2 LYS A 238      22.676   7.293   7.716  1.00 35.46           H
ATOM   2407  HD3 LYS A 238      22.969   8.937   8.344  1.00 35.46           H
ATOM   2408  HE2 LYS A 238      22.030   9.885   6.264  1.00 34.94           H
ATOM   2409  HE3 LYS A 238      21.742   8.247   5.653  1.00 34.94           H
ATOM   2410  HZ1 LYS A 238      19.783   9.239   6.641  1.00 34.07           H
ATOM   2411  HZ2 LYS A 238      20.212   7.872   7.447  1.00 34.07           H
ATOM   2412  HZ3 LYS A 238      20.520   9.353   8.100  1.00 34.07           H
ATOM   2413  N   ARG A 239      29.019   7.612   7.478  1.00 24.77           N
ATOM   2414  CA  ARG A 239      30.239   7.094   8.078  1.00 25.74           C
ATOM   2415  C   ARG A 239      30.655   7.823   9.352  1.00 31.21           C
ATOM   2416  O   ARG A 239      31.413   7.257  10.132  1.00 33.37           O
ATOM   2417  CB  ARG A 239      31.390   7.191   7.070  1.00 31.39           C
ATOM   2418  CG  ARG A 239      31.134   6.491   5.728  1.00 31.16           C
ATOM   2419  CD  ARG A 239      32.430   6.419   4.924  1.00 30.54           C
ATOM   2420  NE  ARG A 239      32.171   6.057   3.525  1.00 33.10           N
ATOM   2421  CZ  ARG A 239      32.022   4.837   3.006  1.00 34.72           C
ATOM   2422  NH1 ARG A 239      32.174   3.738   3.739  1.00 29.48           N
ATOM   2423  NH2 ARG A 239      31.703   4.730   1.714  1.00 34.08           N1+
ATOM   2424  H   ARG A 239      29.117   8.228   6.684  1.00 29.73           H
ATOM   2425  HA  ARG A 239      30.085   6.045   8.330  1.00 30.90           H
ATOM   2426  HB2 ARG A 239      31.594   8.246   6.874  1.00 37.67           H
ATOM   2427  HB3 ARG A 239      32.278   6.755   7.526  1.00 37.67           H
ATOM   2428  HG2 ARG A 239      30.785   5.478   5.917  1.00 37.40           H
ATOM   2429  HG3 ARG A 239      30.378   7.035   5.161  1.00 37.40           H
ATOM   2430  HD2 ARG A 239      32.898   7.403   4.933  1.00 36.66           H
ATOM   2431  HD3 ARG A 239      33.122   5.712   5.380  1.00 36.66           H
ATOM   2432  HE  ARG A 239      32.019   6.841   2.905  1.00 39.74           H
ATOM   2433 HH11 ARG A 239      32.414   3.819   4.719  1.00 35.38           H
ATOM   2434 HH12 ARG A 239      32.061   2.829   3.320  1.00 35.38           H
ATOM   2435 HH21 ARG A 239      31.600   5.570   1.165  1.00 40.90           H
ATOM   2436 HH22 ARG A 239      31.585   3.826   1.284  1.00 40.90           H
ATOM   2437  N   ASN A 240      30.239   9.080   9.534  1.00 26.62           N
ATOM   2438  CA  ASN A 240      30.742   9.913  10.624  1.00 30.51           C
ATOM   2439  C   ASN A 240      29.671  10.101  11.674  1.00 27.01           C
ATOM   2440  O   ASN A 240      28.594  10.616  11.362  1.00 32.11           O
ATOM   2441  CB  ASN A 240      31.165  11.268  10.071  1.00 30.88           C
ATOM   2442  CG  ASN A 240      32.187  11.102   8.966  1.00 31.08           C
ATOM   2443  OD1 ASN A 240      33.167  10.389   9.137  1.00 27.22           O
ATOM   2444  ND2 ASN A 240      31.999  11.828   7.873  1.00 31.28           N
ATOM   2445  H   ASN A 240      29.613   9.500   8.861  1.00 31.96           H
ATOM   2446  HA  ASN A 240      31.618   9.460  11.090  1.00 36.63           H
ATOM   2447  HB2 ASN A 240      30.302  11.839   9.725  1.00 37.06           H
ATOM   2448  HB3 ASN A 240      31.652  11.789  10.897  1.00 37.06           H
ATOM   2449 HD21 ASN A 240      32.685  11.815   7.132  1.00 37.55           H
ATOM   2450 HD22 ASN A 240      31.206  12.450   7.804  1.00 37.55           H
ATOM   2451  N   LYS A 241      29.984   9.740  12.919  1.00 26.97           N
ATOM   2452  CA  LYS A 241      29.065  10.038  14.014  1.00 27.47           C
ATOM   2453  C   LYS A 241      29.013  11.559  14.191  1.00 26.16           C
ATOM   2454  O   LYS A 241      30.061  12.199  14.085  1.00 25.73           O
ATOM   2455  CB  LYS A 241      29.518   9.332  15.289  1.00 26.64           C
ATOM   2456  CG  LYS A 241      29.448   7.797  15.152  1.00 31.59           C
ATOM   2457  CD  LYS A 241      29.783   7.140  16.490  1.00 35.31           C
ATOM   2458  CE  LYS A 241      29.715   5.618  16.379  1.00 37.56           C
ATOM   2459  NZ  LYS A 241      30.165   5.003  17.637  1.00 44.36           N1+
ATOM   2460  H   LYS A 241      30.900   9.368  13.132  1.00 32.37           H
ATOM   2461  HA  LYS A 241      28.077   9.656  13.765  1.00 32.98           H
ATOM   2462  HB2 LYS A 241      30.534   9.642  15.543  1.00 31.98           H
ATOM   2463  HB3 LYS A 241      28.848   9.629  16.089  1.00 31.98           H
ATOM   2464  HG2 LYS A 241      28.439   7.512  14.859  1.00 37.92           H
ATOM   2465  HG3 LYS A 241      30.152   7.456  14.392  1.00 37.92           H
ATOM   2466  HD2 LYS A 241      30.790   7.434  16.792  1.00 42.38           H
ATOM   2467  HD3 LYS A 241      29.072   7.475  17.244  1.00 42.38           H
ATOM   2468  HE2 LYS A 241      28.682   5.323  16.185  1.00 45.08           H
ATOM   2469  HE3 LYS A 241      30.343   5.282  15.552  1.00 45.08           H
ATOM   2470  HZ1 LYS A 241      30.160   3.996  17.551  1.00 53.24           H
ATOM   2471  HZ2 LYS A 241      31.101   5.319  17.852  1.00 53.24           H
ATOM   2472  HZ3 LYS A 241      29.538   5.276  18.382  1.00 53.24           H
ATOM   2473  N   PRO A 242      27.856  12.160  14.492  1.00 28.79           N
ATOM   2474  CA  PRO A 242      27.797  13.597  14.726  1.00 31.03           C
ATOM   2475  C   PRO A 242      28.732  14.017  15.875  1.00 26.85           C
ATOM   2476  O   PRO A 242      28.979  13.247  16.802  1.00 24.54           O
ATOM   2477  CB  PRO A 242      26.324  13.859  15.062  1.00 29.01           C
ATOM   2478  CG  PRO A 242      25.572  12.716  14.372  1.00 31.13           C
ATOM   2479  CD  PRO A 242      26.538  11.546  14.517  1.00 27.53           C
ATOM   2480  HA  PRO A 242      28.009  14.132  13.799  1.00 37.25           H
ATOM   2481  HB2 PRO A 242      26.202  13.736  16.138  1.00 34.82           H
ATOM   2482  HB3 PRO A 242      25.967  14.841  14.758  1.00 34.82           H
ATOM   2483  HG2 PRO A 242      24.639  12.481  14.884  1.00 37.36           H
ATOM   2484  HG3 PRO A 242      25.392  12.963  13.326  1.00 37.36           H
ATOM   2485  HD2 PRO A 242      26.376  11.033  15.463  1.00 33.05           H
ATOM   2486  HD3 PRO A 242      26.395  10.887  13.661  1.00 33.05           H
ATOM   2487  N   THR A 243      29.271  15.244  15.820  1.00 31.03           N
ATOM   2488  CA  THR A 243      30.126  15.781  16.881  1.00 28.73           C
ATOM   2489  C   THR A 243      29.286  15.883  18.148  1.00 20.09           C
ATOM   2490  O   THR A 243      28.151  16.321  18.071  1.00 25.54           O
ATOM   2491  CB  THR A 243      30.657  17.179  16.477  1.00 31.14           C
ATOM   2492  OG1 THR A 243      31.431  17.073  15.307  1.00 39.68           O
ATOM   2493  CG2 THR A 243      31.558  17.783  17.565  1.00 31.75           C
ATOM   2494  H   THR A 243      29.077  15.844  15.029  1.00 37.25           H
ATOM   2495  HA  THR A 243      30.974  15.110  17.026  1.00 34.48           H
ATOM   2496  HB  THR A 243      29.820  17.856  16.296  1.00 37.37           H
ATOM   2497  HG1 THR A 243      31.487  17.941  14.902  1.00 47.62           H
ATOM   2498 HG21 THR A 243      31.936  18.742  17.221  1.00 38.11           H
ATOM   2499 HG22 THR A 243      31.002  17.950  18.485  1.00 38.11           H
ATOM   2500 HG23 THR A 243      32.411  17.133  17.758  1.00 38.11           H
ATOM   2501  N   ILE A 244      29.853  15.513  19.289  1.00 24.46           N
ATOM   2502  CA  ILE A 244      29.297  15.810  20.602  1.00 25.76           C
ATOM   2503  C   ILE A 244      30.181  16.922  21.184  1.00 24.98           C
ATOM   2504  O   ILE A 244      31.401  16.776  21.223  1.00 26.72           O
ATOM   2505  CB  ILE A 244      29.298  14.539  21.462  1.00 26.79           C
ATOM   2506  CG1 ILE A 244      28.552  13.371  20.769  1.00 28.38           C
ATOM   2507  CG2 ILE A 244      28.626  14.824  22.818  1.00 26.37           C
ATOM   2508  CD1 ILE A 244      28.748  12.043  21.503  1.00 31.57           C
ATOM   2509  H   ILE A 244      30.793  15.142  19.265  1.00 29.37           H
ATOM   2510  HA  ILE A 244      28.272  16.172  20.521  1.00 30.92           H
ATOM   2511  HB  ILE A 244      30.329  14.231  21.643  1.00 32.15           H
ATOM   2512 HG12 ILE A 244      27.487  13.594  20.710  1.00 34.07           H
ATOM   2513 HG13 ILE A 244      28.918  13.228  19.753  1.00 34.07           H
ATOM   2514 HG21 ILE A 244      28.781  13.986  23.495  1.00 31.65           H
ATOM   2515 HG22 ILE A 244      29.060  15.707  23.286  1.00 31.65           H
ATOM   2516 HG23 ILE A 244      27.560  14.982  22.688  1.00 31.65           H
ATOM   2517 HD11 ILE A 244      28.251  11.251  20.949  1.00 37.89           H
ATOM   2518 HD12 ILE A 244      29.810  11.807  21.577  1.00 37.89           H
ATOM   2519 HD13 ILE A 244      28.308  12.084  22.498  1.00 37.89           H
ATOM   2520  N   TYR A 245      29.589  18.042  21.602  1.00 24.19           N
ATOM   2521  CA  TYR A 245      30.340  19.188  22.108  1.00 23.55           C
ATOM   2522  C   TYR A 245      30.640  19.002  23.594  1.00 29.39           C
ATOM   2523  O   TYR A 245      30.049  19.667  24.449  1.00 33.21           O
ATOM   2524  CB  TYR A 245      29.586  20.470  21.783  1.00 27.74           C
ATOM   2525  CG  TYR A 245      29.413  20.686  20.292  1.00 26.34           C
ATOM   2526  CD1 TYR A 245      28.138  20.792  19.718  1.00 31.45           C
ATOM   2527  CD2 TYR A 245      30.546  20.743  19.463  1.00 27.21           C
ATOM   2528  CE1 TYR A 245      28.002  21.029  18.342  1.00 34.92           C
ATOM   2529  CE2 TYR A 245      30.431  21.001  18.094  1.00 28.67           C
ATOM   2530  CZ  TYR A 245      29.153  21.145  17.531  1.00 29.89           C
ATOM   2531  OH  TYR A 245      29.035  21.327  16.197  1.00 35.12           O
ATOM   2532  H   TYR A 245      28.583  18.127  21.544  1.00 29.04           H
ATOM   2533  HA  TYR A 245      31.297  19.228  21.594  1.00 28.27           H
ATOM   2534  HB2 TYR A 245      28.613  20.467  22.277  1.00 33.29           H
ATOM   2535  HB3 TYR A 245      30.164  21.301  22.180  1.00 33.29           H
ATOM   2536  HD1 TYR A 245      27.257  20.719  20.338  1.00 37.75           H
ATOM   2537  HD2 TYR A 245      31.513  20.563  19.871  1.00 32.66           H
ATOM   2538  HE1 TYR A 245      27.017  21.127  17.909  1.00 41.92           H
ATOM   2539  HE2 TYR A 245      31.316  21.060  17.477  1.00 34.41           H
ATOM   2540  HH  TYR A 245      28.120  21.379  15.913  1.00 42.15           H
ATOM   2541  N   GLY A 246      31.563  18.074  23.872  1.00 25.81           N
ATOM   2542  CA  GLY A 246      31.959  17.656  25.212  1.00 28.80           C
ATOM   2543  C   GLY A 246      31.641  16.175  25.441  1.00 27.99           C
ATOM   2544  O   GLY A 246      31.510  15.390  24.503  1.00 29.88           O
ATOM   2545  H   GLY A 246      31.965  17.562  23.099  1.00 30.98           H
ATOM   2546  HA2 GLY A 246      33.036  17.792  25.313  1.00 34.57           H
ATOM   2547  HA3 GLY A 246      31.450  18.263  25.963  1.00 34.57           H
ATOM   2548  N   VAL A 247      31.504  15.797  26.715  1.00 26.28           N
ATOM   2549  CA  VAL A 247      31.326  14.392  27.126  1.00 27.41           C
ATOM   2550  C   VAL A 247      30.098  14.193  28.028  1.00 29.36           C
ATOM   2551  O   VAL A 247      29.796  13.052  28.382  1.00 30.04           O
ATOM   2552  CB  VAL A 247      32.603  13.853  27.796  1.00 30.23           C
ATOM   2553  CG1 VAL A 247      33.814  13.954  26.857  1.00 33.01           C
ATOM   2554  CG2 VAL A 247      32.942  14.583  29.106  1.00 33.24           C
ATOM   2555  H   VAL A 247      31.626  16.484  27.442  1.00 31.54           H
ATOM   2556  HA  VAL A 247      31.145  13.776  26.245  1.00 32.91           H
ATOM   2557  HB  VAL A 247      32.458  12.797  28.031  1.00 36.28           H
ATOM   2558 HG11 VAL A 247      34.675  13.463  27.314  1.00 39.62           H
ATOM   2559 HG12 VAL A 247      33.591  13.459  25.912  1.00 39.62           H
ATOM   2560 HG13 VAL A 247      34.069  14.998  26.668  1.00 39.62           H
ATOM   2561 HG21 VAL A 247      33.810  14.108  29.564  1.00 39.90           H
ATOM   2562 HG22 VAL A 247      33.174  15.632  28.917  1.00 39.90           H
ATOM   2563 HG23 VAL A 247      32.110  14.522  29.806  1.00 39.90           H
ATOM   2564  N   SER A 248      29.438  15.284  28.445  1.00 27.68           N
ATOM   2565  CA  SER A 248      28.363  15.271  29.441  1.00 32.27           C
ATOM   2566  C   SER A 248      27.149  16.050  28.938  1.00 24.04           C
ATOM   2567  O   SER A 248      27.331  17.093  28.304  1.00 27.73           O
ATOM   2568  CB  SER A 248      28.912  15.945  30.711  1.00 32.05           C
ATOM   2569  OG  SER A 248      27.903  16.175  31.680  1.00 33.94           O
ATOM   2570  H   SER A 248      29.727  16.187  28.101  1.00 33.22           H
ATOM   2571  HA  SER A 248      28.094  14.242  29.679  1.00 38.74           H
ATOM   2572  HB2 SER A 248      29.668  15.291  31.144  1.00 38.47           H
ATOM   2573  HB3 SER A 248      29.376  16.896  30.448  1.00 38.47           H
ATOM   2574  HG  SER A 248      28.329  16.415  32.506  1.00 40.73           H
ATOM   2575  N   PRO A 249      25.915  15.656  29.320  1.00 24.77           N
ATOM   2576  CA  PRO A 249      24.715  16.461  29.082  1.00 27.53           C
ATOM   2577  C   PRO A 249      24.580  17.641  30.051  1.00 27.99           C
ATOM   2578  O   PRO A 249      23.727  18.509  29.871  1.00 29.74           O
ATOM   2579  CB  PRO A 249      23.559  15.491  29.372  1.00 31.05           C
ATOM   2580  CG  PRO A 249      24.147  14.565  30.426  1.00 24.70           C
ATOM   2581  CD  PRO A 249      25.571  14.385  29.943  1.00 26.20           C
ATOM   2582  HA  PRO A 249      24.628  16.767  28.042  1.00 33.05           H
ATOM   2583  HB2 PRO A 249      22.625  15.958  29.684  1.00 37.27           H
ATOM   2584  HB3 PRO A 249      23.393  14.899  28.473  1.00 37.27           H
ATOM   2585  HG2 PRO A 249      24.090  15.018  31.416  1.00 29.65           H
ATOM   2586  HG3 PRO A 249      23.664  13.595  30.423  1.00 29.65           H
ATOM   2587  HD2 PRO A 249      26.194  14.168  30.808  1.00 31.44           H
ATOM   2588  HD3 PRO A 249      25.599  13.589  29.198  1.00 31.44           H
ATOM   2589  N   ASN A 250      25.352  17.646  31.130  1.00 31.16           N
ATOM   2590  CA  ASN A 250      25.186  18.653  32.162  1.00 29.45           C
ATOM   2591  C   ASN A 250      25.917  19.941  31.777  1.00 31.41           C
ATOM   2592  O   ASN A 250      26.706  20.000  30.834  1.00 27.02           O
ATOM   2593  CB  ASN A 250      25.595  18.066  33.520  1.00 34.86           C
ATOM   2594  CG  ASN A 250      24.801  16.797  33.836  1.00 40.32           C
ATOM   2595  OD1 ASN A 250      25.359  15.704  33.866  1.00 44.65           O
ATOM   2596  ND2 ASN A 250      23.477  16.913  33.985  1.00 34.18           N
ATOM   2597  H   ASN A 250      26.056  16.931  31.251  1.00 37.40           H
ATOM   2598  HA  ASN A 250      24.128  18.907  32.243  1.00 35.35           H
ATOM   2599  HB2 ASN A 250      26.656  17.828  33.479  1.00 41.84           H
ATOM   2600  HB3 ASN A 250      25.418  18.805  34.303  1.00 41.84           H
ATOM   2601 HD21 ASN A 250      22.926  16.082  34.134  1.00 41.02           H
ATOM   2602 HD22 ASN A 250      23.031  17.816  33.914  1.00 41.02           H
ATOM   2603  N   TYR A 251      25.553  21.001  32.493  1.00 32.02           N
ATOM   2604  CA  TYR A 251      25.977  22.366  32.254  1.00 25.56           C
ATOM   2605  C   TYR A 251      27.371  22.531  32.832  1.00 31.98           C
ATOM   2606  O   TYR A 251      27.524  22.316  34.032  1.00 44.48           O
ATOM   2607  CB  TYR A 251      24.976  23.235  33.019  1.00 27.62           C
ATOM   2608  CG  TYR A 251      25.061  24.694  32.699  1.00 23.99           C
ATOM   2609  CD1 TYR A 251      24.399  25.186  31.569  1.00 21.22           C
ATOM   2610  CD2 TYR A 251      25.799  25.564  33.515  1.00 31.25           C
ATOM   2611  CE1 TYR A 251      24.461  26.543  31.240  1.00 25.93           C
ATOM   2612  CE2 TYR A 251      25.865  26.930  33.200  1.00 33.27           C
ATOM   2613  CZ  TYR A 251      25.199  27.425  32.059  1.00 28.92           C
ATOM   2614  OH  TYR A 251      25.273  28.747  31.739  1.00 33.99           O
ATOM   2615  H   TYR A 251      24.907  20.862  33.255  1.00 38.43           H
ATOM   2616  HA  TYR A 251      25.951  22.604  31.190  1.00 30.68           H
ATOM   2617  HB2 TYR A 251      23.966  22.907  32.762  1.00 33.16           H
ATOM   2618  HB3 TYR A 251      25.098  23.086  34.090  1.00 33.16           H
ATOM   2619  HD1 TYR A 251      23.818  24.516  30.953  1.00 25.47           H
ATOM   2620  HD2 TYR A 251      26.304  25.184  34.389  1.00 37.51           H
ATOM   2621  HE1 TYR A 251      23.940  26.910  30.364  1.00 31.13           H
ATOM   2622  HE2 TYR A 251      26.441  27.594  33.824  1.00 39.93           H
ATOM   2623  HH  TYR A 251      25.785  29.252  32.372  1.00 40.80           H
ATOM   2624  N   ASP A 252      28.365  22.908  32.030  1.00 38.73           N
ATOM   2625  CA  ASP A 252      29.718  23.081  32.578  1.00 41.88           C
ATOM   2626  C   ASP A 252      30.175  21.883  33.467  1.00 45.92           C
ATOM   2627  O   ASP A 252      30.200  21.962  34.702  1.00 52.33           O
ATOM   2628  CB  ASP A 252      29.767  24.421  33.338  1.00 45.60           C
ATOM   2629  CG  ASP A 252      31.067  24.651  34.102  1.00 52.40           C
ATOM   2630  OD1 ASP A 252      32.064  23.968  33.774  1.00 47.87           O
ATOM   2631  OD2 ASP A 252      31.056  25.527  34.996  1.00 50.06           O1-
ATOM   2632  H   ASP A 252      28.199  23.089  31.052  1.00 46.48           H
ATOM   2633  HA  ASP A 252      30.398  23.140  31.727  1.00 50.27           H
ATOM   2634  HB2 ASP A 252      29.672  25.227  32.609  1.00 54.73           H
ATOM   2635  HB3 ASP A 252      28.927  24.546  34.022  1.00 54.73           H
ATOM   2636  N   LYS A 253      30.530  20.755  32.852  1.00 37.69           N
ATOM   2637  CA  LYS A 253      31.225  19.664  33.546  1.00 45.99           C
ATOM   2638  C   LYS A 253      32.560  19.402  32.844  1.00 36.37           C
ATOM   2639  O   LYS A 253      32.820  18.287  32.396  1.00 46.13           O
ATOM   2640  CB  LYS A 253      30.301  18.427  33.675  1.00 52.65           C
ATOM   2641  CG  LYS A 253      29.140  18.623  34.675  1.00 50.11           C
ATOM   2642  CD  LYS A 253      29.629  18.947  36.099  1.00 52.95           C
ATOM   2643  CE  LYS A 253      28.506  18.860  37.131  1.00 55.00           C
ATOM   2644  NZ  LYS A 253      29.042  19.076  38.490  1.00 58.02           N1+
ATOM   2645  H   LYS A 253      30.432  20.691  31.849  1.00 45.24           H
ATOM   2646  HA  LYS A 253      31.510  19.986  34.545  1.00 55.20           H
ATOM   2647  HB2 LYS A 253      29.897  18.167  32.694  1.00 63.18           H
ATOM   2648  HB3 LYS A 253      30.893  17.580  34.028  1.00 63.18           H
ATOM   2649  HG2 LYS A 253      28.498  19.434  34.326  1.00 60.14           H
ATOM   2650  HG3 LYS A 253      28.553  17.705  34.706  1.00 60.14           H
ATOM   2651  HD2 LYS A 253      30.431  18.259  36.371  1.00 63.55           H
ATOM   2652  HD3 LYS A 253      30.021  19.960  36.135  1.00 63.55           H
ATOM   2653  HE2 LYS A 253      27.765  19.629  36.911  1.00 66.01           H
ATOM   2654  HE3 LYS A 253      28.030  17.880  37.070  1.00 66.01           H
ATOM   2655  HZ1 LYS A 253      28.303  18.982  39.173  1.00 69.63           H
ATOM   2656  HZ2 LYS A 253      29.764  18.394  38.679  1.00 69.63           H
ATOM   2657  HZ3 LYS A 253      29.440  20.003  38.549  1.00 69.63           H
ATOM   2658  N   TRP A 254      33.393  20.452  32.769  1.00 34.38           N
ATOM   2659  CA  TRP A 254      34.649  20.432  32.015  1.00 34.37           C
ATOM   2660  C   TRP A 254      35.804  19.801  32.793  1.00 41.08           C
ATOM   2661  O   TRP A 254      36.603  19.079  32.198  1.00 32.11           O
ATOM   2662  CB  TRP A 254      35.020  21.839  31.532  1.00 36.96           C
ATOM   2663  CG  TRP A 254      34.131  22.375  30.456  1.00 37.11           C
ATOM   2664  CD1 TRP A 254      33.297  23.436  30.547  1.00 36.51           C
ATOM   2665  CD2 TRP A 254      33.987  21.869  29.096  1.00 29.68           C
ATOM   2666  NE1 TRP A 254      32.642  23.613  29.350  1.00 32.94           N
ATOM   2667  CE2 TRP A 254      33.035  22.679  28.412  1.00 29.14           C
ATOM   2668  CE3 TRP A 254      34.562  20.797  28.381  1.00 29.33           C
ATOM   2669  CZ2 TRP A 254      32.704  22.464  27.071  1.00 29.04           C
ATOM   2670  CZ3 TRP A 254      34.156  20.513  27.063  1.00 30.92           C
ATOM   2671  CH2 TRP A 254      33.248  21.354  26.400  1.00 28.17           C
ATOM   2672  H   TRP A 254      33.111  21.327  33.187  1.00 41.26           H
ATOM   2673  HA  TRP A 254      34.495  19.816  31.129  1.00 41.25           H
ATOM   2674  HB2 TRP A 254      35.044  22.529  32.377  1.00 44.36           H
ATOM   2675  HB3 TRP A 254      36.021  21.781  31.104  1.00 44.36           H
ATOM   2676  HD1 TRP A 254      33.168  24.055  31.424  1.00 43.82           H
ATOM   2677  HE1 TRP A 254      31.988  24.364  29.187  1.00 39.54           H
ATOM   2678  HE3 TRP A 254      35.289  20.162  28.863  1.00 35.20           H
ATOM   2679  HZ2 TRP A 254      32.023  23.130  26.564  1.00 34.86           H
ATOM   2680  HZ3 TRP A 254      34.559  19.650  26.560  1.00 37.11           H
ATOM   2681  HH2 TRP A 254      32.965  21.146  25.379  1.00 33.81           H
ATOM   2682  N   GLU A 255      35.893  20.071  34.104  1.00 44.17           N
ATOM   2683  CA  GLU A 255      36.927  19.488  34.956  1.00 42.93           C
ATOM   2684  C   GLU A 255      36.874  17.966  34.953  1.00 40.89           C
ATOM   2685  O   GLU A 255      35.804  17.353  34.990  1.00 46.87           O
ATOM   2686  CB  GLU A 255      36.829  20.025  36.386  1.00 42.25           C
ATOM   2687  CG  GLU A 255      37.237  21.496  36.425  1.00 44.35           C
ATOM   2688  CD  GLU A 255      38.735  21.748  36.234  1.00 52.17           C
ATOM   2689  OE1 GLU A 255      39.547  20.811  36.415  1.00 49.83           O
ATOM   2690  OE2 GLU A 255      39.046  22.910  35.903  1.00 54.26           O1-
ATOM   2691  H   GLU A 255      35.200  20.658  34.540  1.00 53.01           H
ATOM   2692  HA  GLU A 255      37.888  19.801  34.562  1.00 51.52           H
ATOM   2693  HB2 GLU A 255      35.801  19.928  36.741  1.00 50.71           H
ATOM   2694  HB3 GLU A 255      37.472  19.444  37.048  1.00 50.71           H
ATOM   2695  HG2 GLU A 255      36.667  22.096  35.714  1.00 53.23           H
ATOM   2696  HG3 GLU A 255      36.964  21.901  37.394  1.00 53.23           H
ATOM   2697  N   MET A 256      38.052  17.349  34.903  1.00 41.08           N
ATOM   2698  CA  MET A 256      38.176  15.903  34.927  1.00 45.75           C
ATOM   2699  C   MET A 256      39.435  15.491  35.694  1.00 41.74           C
ATOM   2700  O   MET A 256      40.267  16.332  36.038  1.00 41.52           O
ATOM   2701  CB  MET A 256      38.043  15.361  33.500  1.00 45.31           C
ATOM   2702  CG  MET A 256      39.180  15.718  32.543  1.00 45.46           C
ATOM   2703  SD  MET A 256      40.713  14.804  32.821  1.00 70.29           S
ATOM   2704  CE  MET A 256      40.192  13.117  32.404  1.00 59.65           C
ATOM   2705  H   MET A 256      38.902  17.897  34.857  1.00 49.30           H
ATOM   2706  HA  MET A 256      37.341  15.492  35.494  1.00 54.91           H
ATOM   2707  HB2 MET A 256      37.919  14.283  33.548  1.00 54.38           H
ATOM   2708  HB3 MET A 256      37.122  15.760  33.072  1.00 54.38           H
ATOM   2709  HG2 MET A 256      38.849  15.509  31.526  1.00 54.56           H
ATOM   2710  HG3 MET A 256      39.389  16.787  32.610  1.00 54.56           H
ATOM   2711  HE1 MET A 256      41.007  12.418  32.588  1.00 71.59           H
ATOM   2712  HE2 MET A 256      39.345  12.812  33.017  1.00 71.59           H
ATOM   2713  HE3 MET A 256      39.926  13.098  31.347  1.00 71.59           H
ATOM   2714  N   GLU A 257      39.528  14.202  36.039  1.00 47.46           N
ATOM   2715  CA  GLU A 257      40.577  13.724  36.928  1.00 50.76           C
ATOM   2716  C   GLU A 257      41.782  13.320  36.087  1.00 45.52           C
ATOM   2717  O   GLU A 257      41.675  12.451  35.221  1.00 42.10           O
ATOM   2718  CB  GLU A 257      40.058  12.579  37.809  1.00 55.74           C
ATOM   2719  CG  GLU A 257      40.990  12.380  39.019  1.00 63.12           C
ATOM   2720  CD  GLU A 257      40.488  11.376  40.068  1.00 73.81           C
ATOM   2721  OE1 GLU A 257      39.253  11.193  40.194  1.00 70.30           O
ATOM   2722  OE2 GLU A 257      41.374  10.825  40.761  1.00 78.68           O1-
ATOM   2723  H   GLU A 257      38.846  13.536  35.711  1.00 56.96           H
ATOM   2724  HA  GLU A 257      40.867  14.535  37.597  1.00 60.93           H
ATOM   2725  HB2 GLU A 257      39.050  12.813  38.153  1.00 66.90           H
ATOM   2726  HB3 GLU A 257      40.027  11.657  37.230  1.00 66.90           H
ATOM   2727  HG2 GLU A 257      42.001  12.118  38.704  1.00 75.75           H
ATOM   2728  HG3 GLU A 257      41.082  13.339  39.531  1.00 75.75           H
ATOM   2729  N   ARG A 258      42.931  13.954  36.351  1.00 42.88           N
ATOM   2730  CA  ARG A 258      44.191  13.713  35.644  1.00 46.20           C
ATOM   2731  C   ARG A 258      44.601  12.241  35.635  1.00 45.00           C
ATOM   2732  O   ARG A 258      45.186  11.789  34.655  1.00 44.25           O
ATOM   2733  CB  ARG A 258      45.284  14.595  36.268  1.00 52.04           C
ATOM   2734  CG  ARG A 258      46.710  14.296  35.759  1.00 58.68           C
ATOM   2735  CD  ARG A 258      47.822  15.135  36.403  1.00 58.52           C
ATOM   2736  NE  ARG A 258      47.607  16.583  36.227  1.00 52.51           N
ATOM   2737  CZ  ARG A 258      46.857  17.317  37.048  1.00 51.25           C
ATOM   2738  NH1 ARG A 258      46.409  16.826  38.198  1.00 59.18           N
ATOM   2739  NH2 ARG A 258      46.537  18.554  36.711  1.00 50.74           N1+
ATOM   2740  H   ARG A 258      42.928  14.681  37.056  1.00 51.47           H
ATOM   2741  HA  ARG A 258      44.063  14.017  34.603  1.00 55.45           H
ATOM   2742  HB2 ARG A 258      45.023  15.633  36.059  1.00 62.46           H
ATOM   2743  HB3 ARG A 258      45.277  14.442  37.348  1.00 62.46           H
ATOM   2744  HG2 ARG A 258      46.957  13.254  35.963  1.00 70.43           H
ATOM   2745  HG3 ARG A 258      46.736  14.443  34.683  1.00 70.43           H
ATOM   2746  HD2 ARG A 258      47.899  14.883  37.461  1.00 70.23           H
ATOM   2747  HD3 ARG A 258      48.770  14.868  35.933  1.00 70.23           H
ATOM   2748  HE  ARG A 258      47.904  17.003  35.359  1.00 63.02           H
ATOM   2749 HH11 ARG A 258      46.630  15.885  38.475  1.00 71.02           H
ATOM   2750 HH12 ARG A 258      45.830  17.406  38.794  1.00 71.02           H
ATOM   2751 HH21 ARG A 258      46.882  18.957  35.853  1.00 60.90           H
ATOM   2752 HH22 ARG A 258      45.987  19.114  37.350  1.00 60.90           H
ATOM   2753  N   THR A 259      44.303  11.505  36.714  1.00 47.28           N
ATOM   2754  CA  THR A 259      44.659  10.096  36.855  1.00 44.98           C
ATOM   2755  C   THR A 259      43.905   9.225  35.844  1.00 43.72           C
ATOM   2756  O   THR A 259      44.360   8.122  35.573  1.00 48.54           O
ATOM   2757  CB  THR A 259      44.419   9.599  38.294  1.00 44.74           C
ATOM   2758  OG1 THR A 259      43.038   9.564  38.580  1.00 51.59           O
ATOM   2759  CG2 THR A 259      45.146  10.453  39.339  1.00 46.52           C
ATOM   2760  H   THR A 259      43.782  11.931  37.466  1.00 56.75           H
ATOM   2761  HA  THR A 259      45.724   9.994  36.648  1.00 53.99           H
ATOM   2762  HB  THR A 259      44.802   8.580  38.362  1.00 53.69           H
ATOM   2763  HG1 THR A 259      42.879   9.915  39.462  1.00 61.92           H
ATOM   2764 HG21 THR A 259      44.988  10.021  40.327  1.00 55.83           H
ATOM   2765 HG22 THR A 259      46.213  10.485  39.122  1.00 55.83           H
ATOM   2766 HG23 THR A 259      44.743  11.467  39.354  1.00 55.83           H
ATOM   2767  N   ASP A 260      42.790   9.699  35.274  1.00 43.70           N
ATOM   2768  CA  ASP A 260      42.084   9.033  34.183  1.00 46.48           C
ATOM   2769  C   ASP A 260      42.764   9.197  32.806  1.00 44.61           C
ATOM   2770  O   ASP A 260      42.289   8.596  31.847  1.00 41.75           O
ATOM   2771  CB  ASP A 260      40.597   9.433  34.152  1.00 50.08           C
ATOM   2772  CG  ASP A 260      39.802   8.967  35.373  1.00 50.24           C
ATOM   2773  OD1 ASP A 260      40.002   7.806  35.787  1.00 54.83           O
ATOM   2774  OD2 ASP A 260      38.937   9.749  35.815  1.00 51.10           O1-
ATOM   2775  H   ASP A 260      42.442  10.604  35.560  1.00 52.44           H
ATOM   2776  HA  ASP A 260      42.097   7.968  34.402  1.00 55.79           H
ATOM   2777  HB2 ASP A 260      40.474  10.504  33.999  1.00 60.11           H
ATOM   2778  HB3 ASP A 260      40.156   8.928  33.294  1.00 60.11           H
ATOM   2779  N   ILE A 261      43.854   9.977  32.684  1.00 40.05           N
ATOM   2780  CA  ILE A 261      44.591  10.195  31.425  1.00 45.25           C
ATOM   2781  C   ILE A 261      45.940   9.479  31.467  1.00 40.54           C
ATOM   2782  O   ILE A 261      46.770   9.765  32.324  1.00 43.43           O
ATOM   2783  CB  ILE A 261      44.799  11.701  31.129  1.00 38.47           C
ATOM   2784  CG1 ILE A 261      43.498  12.522  31.046  1.00 43.00           C
ATOM   2785  CG2 ILE A 261      45.615  11.897  29.839  1.00 43.17           C
ATOM   2786  CD1 ILE A 261      42.508  12.035  29.977  1.00 43.89           C
ATOM   2787  H   ILE A 261      44.206  10.449  33.507  1.00 48.06           H
ATOM   2788  HA  ILE A 261      44.016   9.781  30.600  1.00 54.31           H
ATOM   2789  HB  ILE A 261      45.391  12.115  31.945  1.00 46.17           H
ATOM   2790 HG12 ILE A 261      43.019  12.490  32.020  1.00 51.61           H
ATOM   2791 HG13 ILE A 261      43.746  13.565  30.847  1.00 51.61           H
ATOM   2792 HG21 ILE A 261      45.670  12.961  29.621  1.00 51.81           H
ATOM   2793 HG22 ILE A 261      46.636  11.539  29.971  1.00 51.81           H
ATOM   2794 HG23 ILE A 261      45.156  11.370  29.000  1.00 51.81           H
ATOM   2795 HD11 ILE A 261      41.627  12.670  29.975  1.00 52.68           H
ATOM   2796 HD12 ILE A 261      42.959  12.073  28.986  1.00 52.68           H
ATOM   2797 HD13 ILE A 261      42.192  11.020  30.198  1.00 52.68           H
ATOM   2798  N   THR A 262      46.182   8.606  30.486  1.00 40.56           N
ATOM   2799  CA  THR A 262      47.508   8.090  30.165  1.00 40.29           C
ATOM   2800  C   THR A 262      48.116   8.975  29.084  1.00 40.90           C
ATOM   2801  O   THR A 262      47.576   9.031  27.982  1.00 41.65           O
ATOM   2802  CB  THR A 262      47.378   6.646  29.654  1.00 45.20           C
ATOM   2803  OG1 THR A 262      46.778   5.836  30.626  1.00 50.02           O
ATOM   2804  CG2 THR A 262      48.741   6.032  29.320  1.00 45.34           C
ATOM   2805  H   THR A 262      45.438   8.405  29.831  1.00 48.69           H
ATOM   2806  HA  THR A 262      48.122   8.091  31.066  1.00 48.36           H
ATOM   2807  HB  THR A 262      46.757   6.629  28.756  1.00 54.24           H
ATOM   2808  HG1 THR A 262      46.326   5.118  30.177  1.00 60.03           H
ATOM   2809 HG21 THR A 262      48.603   4.999  29.002  1.00 54.42           H
ATOM   2810 HG22 THR A 262      49.226   6.585  28.515  1.00 54.42           H
ATOM   2811 HG23 THR A 262      49.377   6.038  30.206  1.00 54.42           H
ATOM   2812  N   MET A 263      49.241   9.629  29.368  1.00 39.25           N
ATOM   2813  CA  MET A 263      49.985  10.385  28.363  1.00 34.97           C
ATOM   2814  C   MET A 263      50.828   9.438  27.512  1.00 42.34           C
ATOM   2815  O   MET A 263      51.492   8.553  28.046  1.00 40.21           O
ATOM   2816  CB  MET A 263      50.848  11.452  29.045  1.00 39.10           C
ATOM   2817  CG  MET A 263      49.974  12.463  29.789  1.00 45.05           C
ATOM   2818  SD  MET A 263      49.025  13.528  28.673  1.00 40.71           S
ATOM   2819  CE  MET A 263      50.209  14.895  28.535  1.00 32.89           C
ATOM   2820  H   MET A 263      49.632   9.565  30.296  1.00 47.10           H
ATOM   2821  HA  MET A 263      49.283  10.901  27.707  1.00 41.97           H
ATOM   2822  HB2 MET A 263      51.522  10.973  29.758  1.00 46.93           H
ATOM   2823  HB3 MET A 263      51.449  11.973  28.297  1.00 46.93           H
ATOM   2824  HG2 MET A 263      49.291  11.956  30.470  1.00 54.07           H
ATOM   2825  HG3 MET A 263      50.627  13.095  30.392  1.00 54.07           H
ATOM   2826  HE1 MET A 263      49.801  15.661  27.874  1.00 39.47           H
ATOM   2827  HE2 MET A 263      50.385  15.325  29.521  1.00 39.47           H
ATOM   2828  HE3 MET A 263      51.145  14.519  28.122  1.00 39.47           H
ATOM   2829  N   LYS A 264      50.797   9.633  26.190  1.00 33.62           N
ATOM   2830  CA  LYS A 264      51.579   8.894  25.198  1.00 36.45           C
ATOM   2831  C   LYS A 264      52.563   9.844  24.515  1.00 36.25           C
ATOM   2832  O   LYS A 264      53.120  10.706  25.186  1.00 40.83           O
ATOM   2833  CB  LYS A 264      50.673   8.123  24.230  1.00 39.63           C
ATOM   2834  CG  LYS A 264      49.796   7.075  24.925  1.00 40.79           C
ATOM   2835  CD  LYS A 264      49.340   6.068  23.863  1.00 44.52           C
ATOM   2836  CE  LYS A 264      48.490   4.948  24.454  1.00 57.60           C
ATOM   2837  NZ  LYS A 264      48.040   4.040  23.383  1.00 54.53           N1+
ATOM   2838  H   LYS A 264      50.224  10.387  25.837  1.00 40.35           H
ATOM   2839  HA  LYS A 264      52.194   8.160  25.717  1.00 43.75           H
ATOM   2840  HB2 LYS A 264      50.034   8.816  23.685  1.00 47.56           H
ATOM   2841  HB3 LYS A 264      51.301   7.611  23.500  1.00 47.56           H
ATOM   2842  HG2 LYS A 264      50.378   6.548  25.682  1.00 48.95           H
ATOM   2843  HG3 LYS A 264      48.937   7.555  25.400  1.00 48.95           H
ATOM   2844  HD2 LYS A 264      48.756   6.594  23.105  1.00 53.44           H
ATOM   2845  HD3 LYS A 264      50.214   5.621  23.385  1.00 53.44           H
ATOM   2846  HE2 LYS A 264      49.094   4.394  25.175  1.00 69.13           H
ATOM   2847  HE3 LYS A 264      47.632   5.376  24.973  1.00 69.13           H
ATOM   2848  HZ1 LYS A 264      47.434   3.326  23.762  1.00 65.45           H
ATOM   2849  HZ2 LYS A 264      47.537   4.570  22.682  1.00 65.45           H
ATOM   2850  HZ3 LYS A 264      48.842   3.606  22.946  1.00 65.45           H
ATOM   2851  N   HIS A 265      52.849   9.664  23.224  1.00 37.85           N
ATOM   2852  CA  HIS A 265      53.921  10.388  22.551  1.00 36.47           C
ATOM   2853  C   HIS A 265      53.473  11.810  22.202  1.00 35.22           C
ATOM   2854  O   HIS A 265      52.294  12.048  21.946  1.00 31.66           O
ATOM   2855  CB  HIS A 265      54.345   9.585  21.311  1.00 40.51           C
ATOM   2856  CG  HIS A 265      55.753   9.901  20.854  1.00 55.14           C
ATOM   2857  ND1 HIS A 265      56.134  10.843  19.920  1.00 53.01           N
ATOM   2858  CD2 HIS A 265      56.901   9.314  21.318  1.00 50.87           C
ATOM   2859  CE1 HIS A 265      57.474  10.804  19.816  1.00 50.10           C
ATOM   2860  NE2 HIS A 265      57.989   9.909  20.674  1.00 54.44           N
ATOM   2861  H   HIS A 265      52.344   8.969  22.697  1.00 45.43           H
ATOM   2862  HA  HIS A 265      54.782  10.442  23.218  1.00 43.78           H
ATOM   2863  HB2 HIS A 265      53.640   9.757  20.497  1.00 48.62           H
ATOM   2864  HB3 HIS A 265      54.322   8.522  21.556  1.00 48.62           H
ATOM   2865  HD1 HIS A 265      55.514  11.446  19.395  1.00 63.63           H
ATOM   2866  HD2 HIS A 265      56.957   8.545  22.074  1.00 61.05           H
ATOM   2867  HE1 HIS A 265      58.058  11.418  19.144  1.00 60.13           H
ATOM   2868  N   LYS A 266      54.434  12.736  22.161  1.00 29.57           N
ATOM   2869  CA  LYS A 266      54.277  14.088  21.634  1.00 30.54           C
ATOM   2870  C   LYS A 266      53.793  14.031  20.179  1.00 32.03           C
ATOM   2871  O   LYS A 266      54.180  13.137  19.429  1.00 30.47           O
ATOM   2872  CB  LYS A 266      55.623  14.828  21.742  1.00 31.86           C
ATOM   2873  CG  LYS A 266      55.494  16.315  21.350  1.00 36.32           C
ATOM   2874  CD  LYS A 266      56.753  17.161  21.598  1.00 34.02           C
ATOM   2875  CE  LYS A 266      56.758  17.871  22.948  1.00 37.06           C
ATOM   2876  NZ  LYS A 266      57.933  18.768  23.066  1.00 39.37           N1+
ATOM   2877  H   LYS A 266      55.371  12.454  22.407  1.00 35.49           H
ATOM   2878  HA  LYS A 266      53.544  14.618  22.243  1.00 36.66           H
ATOM   2879  HB2 LYS A 266      55.985  14.772  22.770  1.00 38.24           H
ATOM   2880  HB3 LYS A 266      56.352  14.340  21.093  1.00 38.24           H
ATOM   2881  HG2 LYS A 266      55.242  16.390  20.291  1.00 43.60           H
ATOM   2882  HG3 LYS A 266      54.676  16.751  21.924  1.00 43.60           H
ATOM   2883  HD2 LYS A 266      57.635  16.523  21.533  1.00 40.84           H
ATOM   2884  HD3 LYS A 266      56.825  17.910  20.809  1.00 40.84           H
ATOM   2885  HE2 LYS A 266      55.838  18.440  23.083  1.00 44.48           H
ATOM   2886  HE3 LYS A 266      56.813  17.108  23.726  1.00 44.48           H
ATOM   2887  HZ1 LYS A 266      57.827  19.348  23.894  1.00 47.25           H
ATOM   2888  HZ2 LYS A 266      58.783  18.231  23.142  1.00 47.25           H
ATOM   2889  HZ3 LYS A 266      57.984  19.375  22.261  1.00 47.25           H
ATOM   2890  N   LEU A 267      52.941  14.989  19.798  1.00 24.73           N
ATOM   2891  CA  LEU A 267      52.389  15.139  18.461  1.00 26.52           C
ATOM   2892  C   LEU A 267      53.048  16.300  17.724  1.00 30.70           C
ATOM   2893  O   LEU A 267      53.218  17.371  18.294  1.00 31.21           O
ATOM   2894  CB  LEU A 267      50.874  15.402  18.570  1.00 23.08           C
ATOM   2895  CG  LEU A 267      50.072  14.223  19.145  1.00 24.63           C
ATOM   2896  CD1 LEU A 267      48.598  14.635  19.279  1.00 25.94           C
ATOM   2897  CD2 LEU A 267      50.188  12.987  18.244  1.00 27.24           C
ATOM   2898  H   LEU A 267      52.672  15.684  20.477  1.00 29.68           H
ATOM   2899  HA  LEU A 267      52.549  14.230  17.883  1.00 31.84           H
ATOM   2900  HB2 LEU A 267      50.722  16.274  19.209  1.00 27.70           H
ATOM   2901  HB3 LEU A 267      50.491  15.642  17.576  1.00 27.70           H
ATOM   2902  HG  LEU A 267      50.465  13.981  20.131  1.00 29.56           H
ATOM   2903 HD11 LEU A 267      48.037  13.815  19.727  1.00 31.14           H
ATOM   2904 HD12 LEU A 267      48.496  15.496  19.931  1.00 31.14           H
ATOM   2905 HD13 LEU A 267      48.180  14.878  18.302  1.00 31.14           H
ATOM   2906 HD21 LEU A 267      49.481  12.224  18.551  1.00 32.70           H
ATOM   2907 HD22 LEU A 267      49.970  13.256  17.210  1.00 32.70           H
ATOM   2908 HD23 LEU A 267      51.191  12.567  18.307  1.00 32.70           H
ATOM   2909  N   GLY A 268      53.349  16.097  16.439  1.00 26.46           N
ATOM   2910  CA  GLY A 268      53.774  17.137  15.511  1.00 28.80           C
ATOM   2911  C   GLY A 268      55.241  17.551  15.641  1.00 32.64           C
ATOM   2912  O   GLY A 268      55.605  18.597  15.114  1.00 32.07           O
ATOM   2913  H   GLY A 268      53.192  15.177  16.049  1.00 31.76           H
ATOM   2914  HA2 GLY A 268      53.602  16.791  14.492  1.00 34.57           H
ATOM   2915  HA3 GLY A 268      53.172  18.024  15.696  1.00 34.57           H
ATOM   2916  N   GLY A 269      56.090  16.774  16.327  1.00 38.88           N
ATOM   2917  CA  GLY A 269      57.526  17.071  16.428  1.00 35.50           C
ATOM   2918  C   GLY A 269      57.822  18.405  17.129  1.00 38.79           C
ATOM   2919  O   GLY A 269      58.857  19.016  16.868  1.00 42.69           O
ATOM   2920  H   GLY A 269      55.752  15.920  16.749  1.00 46.67           H
ATOM   2921  HA2 GLY A 269      58.027  16.269  16.969  1.00 42.61           H
ATOM   2922  HA3 GLY A 269      57.932  17.128  15.417  1.00 42.61           H
ATOM   2923  N   GLY A 270      56.924  18.865  18.013  1.00 37.93           N
ATOM   2924  CA  GLY A 270      57.084  20.110  18.750  1.00 33.60           C
ATOM   2925  C   GLY A 270      56.471  21.343  18.102  1.00 34.71           C
ATOM   2926  O   GLY A 270      56.435  22.370  18.770  1.00 34.00           O
ATOM   2927  H   GLY A 270      56.082  18.331  18.177  1.00 45.53           H
ATOM   2928  HA2 GLY A 270      56.600  19.985  19.718  1.00 40.33           H
ATOM   2929  HA3 GLY A 270      58.146  20.305  18.904  1.00 40.33           H
ATOM   2930  N   GLN A 271      55.956  21.293  16.856  1.00 30.69           N
ATOM   2931  CA  GLN A 271      55.467  22.513  16.188  1.00 31.26           C
ATOM   2932  C   GLN A 271      54.231  23.129  16.857  1.00 27.25           C
ATOM   2933  O   GLN A 271      53.860  24.257  16.554  1.00 35.18           O
ATOM   2934  CB  GLN A 271      55.211  22.242  14.694  1.00 38.53           C
ATOM   2935  CG  GLN A 271      53.939  21.426  14.438  1.00 33.22           C
ATOM   2936  CD  GLN A 271      53.775  21.123  12.951  1.00 33.94           C
ATOM   2937  OE1 GLN A 271      53.345  21.981  12.188  1.00 35.57           O
ATOM   2938  NE2 GLN A 271      54.119  19.910  12.529  1.00 34.63           N
ATOM   2939  H   GLN A 271      55.973  20.426  16.336  1.00 36.84           H
ATOM   2940  HA  GLN A 271      56.264  23.257  16.240  1.00 37.53           H
ATOM   2941  HB2 GLN A 271      55.116  23.199  14.178  1.00 46.25           H
ATOM   2942  HB3 GLN A 271      56.065  21.712  14.267  1.00 46.25           H
ATOM   2943  HG2 GLN A 271      53.943  20.512  15.027  1.00 39.87           H
ATOM   2944  HG3 GLN A 271      53.105  22.062  14.729  1.00 39.87           H
ATOM   2945 HE21 GLN A 271      54.501  19.237  13.176  1.00 41.57           H
ATOM   2946 HE22 GLN A 271      53.997  19.676  11.555  1.00 41.57           H
ATOM   2947  N   TYR A 272      53.539  22.360  17.706  1.00 24.41           N
ATOM   2948  CA  TYR A 272      52.311  22.757  18.377  1.00 22.74           C
ATOM   2949  C   TYR A 272      52.513  22.979  19.891  1.00 24.54           C
ATOM   2950  O   TYR A 272      51.589  23.202  20.635  1.00 26.00           O
ATOM   2951  CB  TYR A 272      51.203  21.690  18.233  1.00 22.94           C
ATOM   2952  CG  TYR A 272      50.916  21.404  16.793  1.00 22.01           C
ATOM   2953  CD1 TYR A 272      51.262  20.154  16.256  1.00 22.23           C
ATOM   2954  CD2 TYR A 272      50.314  22.378  15.987  1.00 24.82           C
ATOM   2955  CE1 TYR A 272      51.069  19.871  14.910  1.00 22.27           C
ATOM   2956  CE2 TYR A 272      50.093  22.117  14.634  1.00 20.07           C
ATOM   2957  CZ  TYR A 272      50.466  20.874  14.128  1.00 24.78           C
ATOM   2958  OH  TYR A 272      50.302  20.532  12.810  1.00 28.30           O
ATOM   2959  H   TYR A 272      53.841  21.420  17.807  1.00 29.30           H
ATOM   2960  HA  TYR A 272      51.929  23.732  17.965  1.00 27.29           H
ATOM   2961  HB2 TYR A 272      51.480  20.766  18.777  1.00 27.53           H
ATOM   2962  HB3 TYR A 272      50.286  22.059  18.753  1.00 27.53           H
ATOM   2963  HD1 TYR A 272      51.705  19.399  16.906  1.00 26.68           H
ATOM   2964  HD2 TYR A 272      50.016  23.339  16.408  1.00 29.79           H
ATOM   2965  HE1 TYR A 272      51.328  18.919  14.458  1.00 26.73           H
ATOM   2966  HE2 TYR A 272      49.608  22.854  14.004  1.00 24.09           H
ATOM   2967  HH  TYR A 272      49.906  21.277  12.272  1.00 33.96           H
ATOM   2968  N   GLY A 273      53.784  22.901  20.318  1.00 27.89           N
ATOM   2969  CA  GLY A 273      54.185  22.916  21.713  1.00 28.77           C
ATOM   2970  C   GLY A 273      53.965  21.560  22.381  1.00 26.50           C
ATOM   2971  O   GLY A 273      54.157  20.496  21.792  1.00 23.72           O
ATOM   2972  H   GLY A 273      54.509  22.750  19.631  1.00 33.48           H
ATOM   2973  HA2 GLY A 273      55.244  23.161  21.779  1.00 34.54           H
ATOM   2974  HA3 GLY A 273      53.604  23.673  22.239  1.00 34.54           H
ATOM   2975  N   GLU A 274      53.571  21.627  23.650  1.00 24.22           N
ATOM   2976  CA  GLU A 274      53.487  20.508  24.562  1.00 23.15           C
ATOM   2977  C   GLU A 274      52.147  19.787  24.427  1.00 28.11           C
ATOM   2978  O   GLU A 274      51.326  19.807  25.336  1.00 25.11           O
ATOM   2979  CB  GLU A 274      53.720  21.012  25.996  1.00 30.68           C
ATOM   2980  CG  GLU A 274      55.149  21.525  26.216  1.00 33.27           C
ATOM   2981  CD  GLU A 274      56.179  20.419  25.994  1.00 34.44           C
ATOM   2982  OE1 GLU A 274      55.961  19.301  26.513  1.00 40.49           O
ATOM   2983  OE2 GLU A 274      57.160  20.683  25.266  1.00 45.81           O1-
ATOM   2984  H   GLU A 274      53.384  22.540  24.044  1.00 29.07           H
ATOM   2985  HA  GLU A 274      54.271  19.796  24.303  1.00 27.79           H
ATOM   2986  HB2 GLU A 274      53.024  21.827  26.198  1.00 36.82           H
ATOM   2987  HB3 GLU A 274      53.517  20.207  26.701  1.00 36.82           H
ATOM   2988  HG2 GLU A 274      55.366  22.399  25.600  1.00 39.94           H
ATOM   2989  HG3 GLU A 274      55.197  21.815  27.266  1.00 39.94           H
ATOM   2990  N   VAL A 275      51.984  19.098  23.300  1.00 26.30           N
ATOM   2991  CA  VAL A 275      50.748  18.456  22.881  1.00 25.35           C
ATOM   2992  C   VAL A 275      51.125  16.996  22.614  1.00 25.05           C
ATOM   2993  O   VAL A 275      52.022  16.680  21.867  1.00 26.85           O
ATOM   2994  CB  VAL A 275      50.131  19.088  21.590  1.00 26.73           C
ATOM   2995  CG1 VAL A 275      48.929  18.247  21.160  1.00 26.43           C
ATOM   2996  CG2 VAL A 275      49.697  20.522  21.883  1.00 24.90           C
ATOM   2997  H   VAL A 275      52.724  19.133  22.634  1.00 31.57           H
ATOM   2998  HA  VAL A 275      49.978  18.548  23.678  1.00 30.43           H
ATOM   2999  HB  VAL A 275      50.902  19.075  20.786  1.00 32.08           H
ATOM   3000 HG11 VAL A 275      48.495  18.647  20.232  1.00 31.72           H
ATOM   3001 HG12 VAL A 275      49.204  17.211  20.973  1.00 31.72           H
ATOM   3002 HG13 VAL A 275      48.122  18.266  21.904  1.00 31.72           H
ATOM   3003 HG21 VAL A 275      49.144  20.956  21.033  1.00 29.89           H
ATOM   3004 HG22 VAL A 275      49.024  20.584  22.745  1.00 29.89           H
ATOM   3005 HG23 VAL A 275      50.558  21.173  22.075  1.00 29.89           H
ATOM   3006  N   TYR A 276      50.394  16.118  23.309  1.00 25.92           N
ATOM   3007  CA  TYR A 276      50.594  14.685  23.406  1.00 25.41           C
ATOM   3008  C   TYR A 276      49.320  13.936  23.043  1.00 27.14           C
ATOM   3009  O   TYR A 276      48.222  14.327  23.424  1.00 27.67           O
ATOM   3010  CB  TYR A 276      50.994  14.329  24.847  1.00 28.78           C
ATOM   3011  CG  TYR A 276      52.339  14.902  25.249  1.00 28.01           C
ATOM   3012  CD1 TYR A 276      52.429  16.240  25.682  1.00 31.75           C
ATOM   3013  CD2 TYR A 276      53.503  14.121  25.143  1.00 30.59           C
ATOM   3014  CE1 TYR A 276      53.683  16.817  25.936  1.00 29.13           C
ATOM   3015  CE2 TYR A 276      54.759  14.677  25.434  1.00 31.80           C
ATOM   3016  CZ  TYR A 276      54.854  16.035  25.803  1.00 32.97           C
ATOM   3017  OH  TYR A 276      56.072  16.602  26.017  1.00 33.69           O
ATOM   3018  H   TYR A 276      49.657  16.494  23.888  1.00 31.11           H
ATOM   3019  HA  TYR A 276      51.392  14.371  22.734  1.00 30.50           H
ATOM   3020  HB2 TYR A 276      50.228  14.701  25.528  1.00 34.54           H
ATOM   3021  HB3 TYR A 276      51.029  13.243  24.944  1.00 34.54           H
ATOM   3022  HD1 TYR A 276      51.535  16.842  25.772  1.00 38.11           H
ATOM   3023  HD2 TYR A 276      53.435  13.102  24.804  1.00 36.71           H
ATOM   3024  HE1 TYR A 276      53.748  17.853  26.228  1.00 34.97           H
ATOM   3025  HE2 TYR A 276      55.653  14.078  25.335  1.00 38.17           H
ATOM   3026  HH  TYR A 276      56.007  17.556  26.154  1.00 40.43           H
ATOM   3027  N   GLU A 277      49.473  12.805  22.365  1.00 24.57           N
ATOM   3028  CA  GLU A 277      48.402  11.826  22.295  1.00 28.02           C
ATOM   3029  C   GLU A 277      48.216  11.259  23.691  1.00 30.60           C
ATOM   3030  O   GLU A 277      49.194  11.076  24.409  1.00 32.20           O
ATOM   3031  CB  GLU A 277      48.784  10.739  21.296  1.00 28.91           C
ATOM   3032  CG  GLU A 277      47.674   9.693  21.112  1.00 29.10           C
ATOM   3033  CD  GLU A 277      48.018   8.653  20.045  1.00 41.71           C
ATOM   3034  OE1 GLU A 277      47.463   7.537  20.137  1.00 46.09           O
ATOM   3035  OE2 GLU A 277      48.844   8.979  19.166  1.00 41.73           O1-
ATOM   3036  H   GLU A 277      50.397  12.513  22.083  1.00 29.49           H
ATOM   3037  HA  GLU A 277      47.478  12.300  21.958  1.00 33.63           H
ATOM   3038  HB2 GLU A 277      48.979  11.218  20.343  1.00 34.71           H
ATOM   3039  HB3 GLU A 277      49.698  10.244  21.628  1.00 34.71           H
ATOM   3040  HG2 GLU A 277      47.423   9.187  22.046  1.00 34.93           H
ATOM   3041  HG3 GLU A 277      46.772  10.210  20.787  1.00 34.93           H
ATOM   3042  N   GLY A 278      46.978  11.004  24.091  1.00 27.49           N
ATOM   3043  CA  GLY A 278      46.650  10.366  25.352  1.00 31.39           C
ATOM   3044  C   GLY A 278      45.470   9.427  25.179  1.00 34.60           C
ATOM   3045  O   GLY A 278      44.824   9.400  24.135  1.00 28.89           O
ATOM   3046  H   GLY A 278      46.215  11.170  23.446  1.00 33.00           H
ATOM   3047  HA2 GLY A 278      47.512   9.798  25.696  1.00 37.68           H
ATOM   3048  HA3 GLY A 278      46.393  11.132  26.085  1.00 37.68           H
ATOM   3049  N   VAL A 279      45.166   8.675  26.235  1.00 33.03           N
ATOM   3050  CA  VAL A 279      43.976   7.838  26.311  1.00 36.60           C
ATOM   3051  C   VAL A 279      43.229   8.242  27.572  1.00 33.14           C
ATOM   3052  O   VAL A 279      43.810   8.284  28.655  1.00 35.70           O
ATOM   3053  CB  VAL A 279      44.328   6.333  26.279  1.00 34.91           C
ATOM   3054  CG1 VAL A 279      43.058   5.475  26.410  1.00 41.99           C
ATOM   3055  CG2 VAL A 279      45.009   5.949  24.958  1.00 39.41           C
ATOM   3056  H   VAL A 279      45.741   8.747  27.063  1.00 39.65           H
ATOM   3057  HA  VAL A 279      43.334   8.038  25.453  1.00 43.93           H
ATOM   3058  HB  VAL A 279      45.002   6.101  27.105  1.00 41.90           H
ATOM   3059 HG11 VAL A 279      43.320   4.418  26.370  1.00 50.40           H
ATOM   3060 HG12 VAL A 279      42.563   5.667  27.362  1.00 50.40           H
ATOM   3061 HG13 VAL A 279      42.367   5.703  25.596  1.00 50.40           H
ATOM   3062 HG21 VAL A 279      45.262   4.890  24.965  1.00 47.30           H
ATOM   3063 HG22 VAL A 279      44.339   6.151  24.120  1.00 47.30           H
ATOM   3064 HG23 VAL A 279      45.922   6.528  24.823  1.00 47.30           H
ATOM   3065  N   TRP A 280      41.937   8.526  27.417  1.00 35.56           N
ATOM   3066  CA  TRP A 280      41.019   8.740  28.515  1.00 38.05           C
ATOM   3067  C   TRP A 280      40.457   7.370  28.893  1.00 45.82           C
ATOM   3068  O   TRP A 280      39.552   6.859  28.237  1.00 44.65           O
ATOM   3069  CB  TRP A 280      39.952   9.772  28.129  1.00 37.67           C
ATOM   3070  CG  TRP A 280      39.168  10.356  29.267  1.00 42.70           C
ATOM   3071  CD1 TRP A 280      39.090   9.862  30.523  1.00 46.46           C
ATOM   3072  CD2 TRP A 280      38.433  11.621  29.307  1.00 48.29           C
ATOM   3073  NE1 TRP A 280      38.310  10.682  31.304  1.00 44.77           N
ATOM   3074  CE2 TRP A 280      37.873  11.783  30.608  1.00 49.53           C
ATOM   3075  CE3 TRP A 280      38.217  12.677  28.391  1.00 50.30           C
ATOM   3076  CZ2 TRP A 280      37.106  12.901  30.972  1.00 51.45           C
ATOM   3077  CZ3 TRP A 280      37.537  13.849  28.780  1.00 45.65           C
ATOM   3078  CH2 TRP A 280      36.966  13.958  30.059  1.00 49.60           C
ATOM   3079  H   TRP A 280      41.543   8.481  26.489  1.00 42.68           H
ATOM   3080  HA  TRP A 280      41.580   9.142  29.357  1.00 45.67           H
ATOM   3081  HB2 TRP A 280      40.439  10.605  27.624  1.00 45.22           H
ATOM   3082  HB3 TRP A 280      39.257   9.342  27.408  1.00 45.22           H
ATOM   3083  HD1 TRP A 280      39.561   8.956  30.872  1.00 55.76           H
ATOM   3084  HE1 TRP A 280      38.151  10.511  32.286  1.00 53.74           H
ATOM   3085  HE3 TRP A 280      38.626  12.607  27.395  1.00 60.37           H
ATOM   3086  HZ2 TRP A 280      36.663  12.965  31.953  1.00 61.75           H
ATOM   3087  HZ3 TRP A 280      37.437  14.668  28.085  1.00 54.79           H
ATOM   3088  HH2 TRP A 280      36.422  14.851  30.334  1.00 59.53           H
ATOM   3089  N   LYS A 281      41.047   6.793  29.948  1.00 52.43           N
ATOM   3090  CA  LYS A 281      40.807   5.454  30.495  1.00 57.54           C
ATOM   3091  C   LYS A 281      39.323   5.110  30.673  1.00 57.78           C
ATOM   3092  O   LYS A 281      38.937   4.000  30.320  1.00 61.17           O
ATOM   3093  CB  LYS A 281      41.516   5.316  31.853  1.00 54.62           C
ATOM   3094  CG  LYS A 281      43.050   5.414  31.777  1.00 57.57           C
ATOM   3095  CD  LYS A 281      43.652   5.476  33.195  1.00 60.13           C
ATOM   3096  CE  LYS A 281      45.107   5.946  33.139  1.00 59.30           C
ATOM   3097  NZ  LYS A 281      45.741   5.958  34.467  1.00 62.89           N1+
ATOM   3098  H   LYS A 281      41.772   7.330  30.408  1.00 62.92           H
ATOM   3099  HA  LYS A 281      41.231   4.719  29.807  1.00 69.06           H
ATOM   3100  HB2 LYS A 281      41.130   6.076  32.537  1.00 65.55           H
ATOM   3101  HB3 LYS A 281      41.270   4.337  32.269  1.00 65.55           H
ATOM   3102  HG2 LYS A 281      43.438   4.541  31.250  1.00 69.09           H
ATOM   3103  HG3 LYS A 281      43.351   6.305  31.226  1.00 69.09           H
ATOM   3104  HD2 LYS A 281      43.079   6.155  33.824  1.00 72.16           H
ATOM   3105  HD3 LYS A 281      43.617   4.482  33.642  1.00 72.16           H
ATOM   3106  HE2 LYS A 281      45.662   5.260  32.501  1.00 71.17           H
ATOM   3107  HE3 LYS A 281      45.147   6.948  32.707  1.00 71.17           H
ATOM   3108  HZ1 LYS A 281      46.696   6.277  34.385  1.00 75.47           H
ATOM   3109  HZ2 LYS A 281      45.235   6.598  35.068  1.00 75.47           H
ATOM   3110  HZ3 LYS A 281      45.713   5.035  34.875  1.00 75.47           H
ATOM   3111  N   LYS A 282      38.513   6.046  31.202  1.00 53.51           N
ATOM   3112  CA  LYS A 282      37.073   5.879  31.465  1.00 56.73           C
ATOM   3113  C   LYS A 282      36.236   5.516  30.230  1.00 62.19           C
ATOM   3114  O   LYS A 282      35.103   5.073  30.390  1.00 63.44           O
ATOM   3115  CB  LYS A 282      36.475   7.176  32.027  1.00 61.62           C
ATOM   3116  CG  LYS A 282      37.016   7.633  33.385  1.00 66.15           C
ATOM   3117  CD  LYS A 282      36.333   8.942  33.823  1.00 69.25           C
ATOM   3118  CE  LYS A 282      34.825   8.814  34.056  1.00 65.05           C
ATOM   3119  NZ  LYS A 282      34.268  10.101  34.510  1.00 63.48           N1+
ATOM   3120  H   LYS A 282      38.933   6.922  31.477  1.00 64.22           H
ATOM   3121  HA  LYS A 282      36.938   5.085  32.201  1.00 68.09           H
ATOM   3122  HB2 LYS A 282      36.648   7.974  31.308  1.00 73.96           H
ATOM   3123  HB3 LYS A 282      35.398   7.035  32.121  1.00 73.96           H
ATOM   3124  HG2 LYS A 282      36.836   6.859  34.133  1.00 79.38           H
ATOM   3125  HG3 LYS A 282      38.091   7.802  33.310  1.00 79.38           H
ATOM   3126  HD2 LYS A 282      36.791   9.284  34.747  1.00 83.11           H
ATOM   3127  HD3 LYS A 282      36.501   9.704  33.061  1.00 83.11           H
ATOM   3128  HE2 LYS A 282      34.340   8.525  33.122  1.00 78.07           H
ATOM   3129  HE3 LYS A 282      34.639   8.045  34.807  1.00 78.07           H
ATOM   3130  HZ1 LYS A 282      33.288   9.993  34.723  1.00 76.18           H
ATOM   3131  HZ2 LYS A 282      34.763  10.402  35.339  1.00 76.18           H
ATOM   3132  HZ3 LYS A 282      34.387  10.794  33.784  1.00 76.18           H
ATOM   3133  N   TYR A 283      36.749   5.795  29.026  1.00 61.24           N
ATOM   3134  CA  TYR A 283      36.057   5.618  27.749  1.00 61.62           C
ATOM   3135  C   TYR A 283      36.900   4.772  26.780  1.00 61.77           C
ATOM   3136  O   TYR A 283      36.453   4.527  25.661  1.00 64.86           O
ATOM   3137  CB  TYR A 283      35.783   6.988  27.100  1.00 57.16           C
ATOM   3138  CG  TYR A 283      35.119   8.061  27.952  1.00 64.15           C
ATOM   3139  CD1 TYR A 283      35.894   8.796  28.867  1.00 66.27           C
ATOM   3140  CD2 TYR A 283      33.757   8.387  27.793  1.00 69.11           C
ATOM   3141  CE1 TYR A 283      35.298   9.768  29.688  1.00 63.44           C
ATOM   3142  CE2 TYR A 283      33.155   9.371  28.606  1.00 63.52           C
ATOM   3143  CZ  TYR A 283      33.925  10.052  29.576  1.00 65.51           C
ATOM   3144  OH  TYR A 283      33.361  10.970  30.413  1.00 67.36           O
ATOM   3145  H   TYR A 283      37.678   6.187  28.988  1.00 73.49           H
ATOM   3146  HA  TYR A 283      35.104   5.109  27.907  1.00 73.95           H
ATOM   3147  HB2 TYR A 283      36.746   7.385  26.794  1.00 68.60           H
ATOM   3148  HB3 TYR A 283      35.183   6.827  26.201  1.00 68.60           H
ATOM   3149  HD1 TYR A 283      36.951   8.592  28.956  1.00 79.53           H
ATOM   3150  HD2 TYR A 283      33.166   7.869  27.051  1.00 82.94           H
ATOM   3151  HE1 TYR A 283      35.877  10.284  30.428  1.00 76.14           H
ATOM   3152  HE2 TYR A 283      32.104   9.596  28.496  1.00 76.23           H
ATOM   3153  HH  TYR A 283      32.462  11.191  30.164  1.00 80.84           H
ATOM   3154  N   SER A 284      38.143   4.422  27.163  1.00 60.21           N
ATOM   3155  CA  SER A 284      39.222   3.939  26.286  1.00 61.19           C
ATOM   3156  C   SER A 284      39.329   4.761  24.978  1.00 65.03           C
ATOM   3157  O   SER A 284      39.633   4.221  23.912  1.00 63.54           O
ATOM   3158  CB  SER A 284      39.102   2.425  26.062  1.00 62.96           C
ATOM   3159  OG  SER A 284      39.114   1.750  27.308  1.00 67.38           O
ATOM   3160  H   SER A 284      38.401   4.595  28.125  1.00 72.26           H
ATOM   3161  HA  SER A 284      40.166   4.101  26.807  1.00 73.44           H
ATOM   3162  HB2 SER A 284      38.166   2.213  25.546  1.00 75.56           H
ATOM   3163  HB3 SER A 284      39.935   2.072  25.453  1.00 75.56           H
ATOM   3164  HG  SER A 284      38.743   0.872  27.187  1.00 80.86           H
ATOM   3165  N   LEU A 285      39.097   6.081  25.098  1.00 53.24           N
ATOM   3166  CA  LEU A 285      39.001   7.067  24.025  1.00 47.49           C
ATOM   3167  C   LEU A 285      40.352   7.734  23.829  1.00 42.29           C
ATOM   3168  O   LEU A 285      40.898   8.261  24.792  1.00 35.04           O
ATOM   3169  CB  LEU A 285      37.952   8.105  24.460  1.00 51.37           C
ATOM   3170  CG  LEU A 285      37.758   9.329  23.547  1.00 41.73           C
ATOM   3171  CD1 LEU A 285      37.148   8.929  22.195  1.00 45.67           C
ATOM   3172  CD2 LEU A 285      36.829  10.322  24.258  1.00 37.88           C
ATOM   3173  H   LEU A 285      38.916   6.431  26.029  1.00 63.89           H
ATOM   3174  HA  LEU A 285      38.676   6.584  23.102  1.00 57.00           H
ATOM   3175  HB2 LEU A 285      36.993   7.593  24.551  1.00 61.65           H
ATOM   3176  HB3 LEU A 285      38.238   8.470  25.448  1.00 61.65           H
ATOM   3177  HG  LEU A 285      38.717   9.814  23.374  1.00 50.08           H
ATOM   3178 HD11 LEU A 285      37.008   9.820  21.583  1.00 54.82           H
ATOM   3179 HD12 LEU A 285      37.817   8.250  21.666  1.00 54.82           H
ATOM   3180 HD13 LEU A 285      36.182   8.445  22.342  1.00 54.82           H
ATOM   3181 HD21 LEU A 285      36.673  11.193  23.624  1.00 45.46           H
ATOM   3182 HD22 LEU A 285      35.868   9.855  24.473  1.00 45.46           H
ATOM   3183 HD23 LEU A 285      37.284  10.649  25.193  1.00 45.46           H
ATOM   3184  N   THR A 286      40.869   7.760  22.599  1.00 36.80           N
ATOM   3185  CA  THR A 286      42.105   8.478  22.306  1.00 38.35           C
ATOM   3186  C   THR A 286      41.806   9.976  22.248  1.00 30.19           C
ATOM   3187  O   THR A 286      40.810  10.396  21.664  1.00 32.73           O
ATOM   3188  CB  THR A 286      42.725   7.937  21.015  1.00 37.42           C
ATOM   3189  OG1 THR A 286      43.014   6.563  21.182  1.00 44.52           O
ATOM   3190  CG2 THR A 286      44.031   8.637  20.642  1.00 30.41           C
ATOM   3191  H   THR A 286      40.382   7.314  21.836  1.00 44.17           H
ATOM   3192  HA  THR A 286      42.812   8.268  23.106  1.00 46.02           H
ATOM   3193  HB  THR A 286      42.012   8.063  20.204  1.00 44.91           H
ATOM   3194  HG1 THR A 286      43.276   6.205  20.330  1.00 53.43           H
ATOM   3195 HG21 THR A 286      44.426   8.212  19.718  1.00 36.50           H
ATOM   3196 HG22 THR A 286      43.873   9.704  20.498  1.00 36.50           H
ATOM   3197 HG23 THR A 286      44.771   8.487  21.431  1.00 36.50           H
ATOM   3198  N   VAL A 287      42.676  10.775  22.863  1.00 27.56           N
ATOM   3199  CA  VAL A 287      42.533  12.220  22.983  1.00 25.07           C
ATOM   3200  C   VAL A 287      43.858  12.887  22.630  1.00 24.59           C
ATOM   3201  O   VAL A 287      44.889  12.237  22.539  1.00 28.10           O
ATOM   3202  CB  VAL A 287      42.081  12.622  24.397  1.00 26.73           C
ATOM   3203  CG1 VAL A 287      40.657  12.136  24.676  1.00 29.16           C
ATOM   3204  CG2 VAL A 287      43.028  12.120  25.497  1.00 24.96           C
ATOM   3205  H   VAL A 287      43.505  10.364  23.266  1.00 33.08           H
ATOM   3206  HA  VAL A 287      41.784  12.584  22.277  1.00 30.09           H
ATOM   3207  HB  VAL A 287      42.066  13.710  24.462  1.00 32.08           H
ATOM   3208 HG11 VAL A 287      40.314  12.540  25.628  1.00 35.00           H
ATOM   3209 HG12 VAL A 287      39.990  12.481  23.888  1.00 35.00           H
ATOM   3210 HG13 VAL A 287      40.628  11.047  24.717  1.00 35.00           H
ATOM   3211 HG21 VAL A 287      42.712  12.515  26.463  1.00 29.96           H
ATOM   3212 HG22 VAL A 287      43.018  11.032  25.543  1.00 29.96           H
ATOM   3213 HG23 VAL A 287      44.044  12.455  25.300  1.00 29.96           H
ATOM   3214  N   ALA A 288      43.812  14.198  22.425  1.00 23.68           N
ATOM   3215  CA  ALA A 288      44.991  15.046  22.409  1.00 20.39           C
ATOM   3216  C   ALA A 288      44.935  15.860  23.729  1.00 24.75           C
ATOM   3217  O   ALA A 288      43.911  16.277  24.203  1.00 26.06           O
ATOM   3218  CB  ALA A 288      45.026  16.036  21.248  1.00 22.25           C
ATOM   3219  H   ALA A 288      42.913  14.655  22.468  1.00 28.42           H
ATOM   3220  HA  ALA A 288      45.926  14.434  22.372  1.00 24.48           H
ATOM   3221  HB1 ALA A 288      45.916  16.668  21.259  1.00 26.71           H
ATOM   3222  HB2 ALA A 288      44.979  15.516  20.288  1.00 26.71           H
ATOM   3223  HB3 ALA A 288      44.147  16.712  21.287  1.00 26.71           H
ATOM   3224  N   VAL A 289      46.119  16.029  24.333  1.00 22.57           N
ATOM   3225  CA  VAL A 289      46.320  16.712  25.603  1.00 22.39           C
ATOM   3226  C   VAL A 289      47.436  17.727  25.460  1.00 23.28           C
ATOM   3227  O   VAL A 289      48.570  17.372  25.153  1.00 25.41           O
ATOM   3228  CB  VAL A 289      46.665  15.740  26.747  1.00 25.76           C
ATOM   3229  CG1 VAL A 289      46.721  16.507  28.083  1.00 30.60           C
ATOM   3230  CG2 VAL A 289      45.678  14.588  26.898  1.00 22.15           C
ATOM   3231  H   VAL A 289      46.936  15.633  23.894  1.00 27.09           H
ATOM   3232  HA  VAL A 289      45.403  17.226  25.875  1.00 26.88           H
ATOM   3233  HB  VAL A 289      47.651  15.313  26.552  1.00 30.92           H
ATOM   3234 HG11 VAL A 289      46.933  15.816  28.900  1.00 36.72           H
ATOM   3235 HG12 VAL A 289      47.509  17.260  28.070  1.00 36.72           H
ATOM   3236 HG13 VAL A 289      45.764  16.995  28.272  1.00 36.72           H
ATOM   3237 HG21 VAL A 289      45.989  13.961  27.727  1.00 26.59           H
ATOM   3238 HG22 VAL A 289      44.674  14.967  27.073  1.00 26.59           H
ATOM   3239 HG23 VAL A 289      45.681  13.978  25.996  1.00 26.59           H
ATOM   3240  N   LYS A 290      47.112  18.977  25.761  1.00 23.60           N
ATOM   3241  CA  LYS A 290      48.067  20.066  25.845  1.00 25.02           C
ATOM   3242  C   LYS A 290      48.283  20.296  27.344  1.00 27.85           C
ATOM   3243  O   LYS A 290      47.380  20.462  28.127  1.00 28.22           O
ATOM   3244  CB  LYS A 290      47.591  21.380  25.198  1.00 24.21           C
ATOM   3245  CG  LYS A 290      48.767  22.357  25.063  1.00 31.43           C
ATOM   3246  CD  LYS A 290      48.362  23.734  24.531  1.00 34.19           C
ATOM   3247  CE  LYS A 290      48.432  23.777  23.001  1.00 38.79           C
ATOM   3248  NZ  LYS A 290      48.089  25.154  22.520  1.00 41.74           N1+
ATOM   3249  H   LYS A 290      46.152  19.174  25.965  1.00 28.33           H
ATOM   3250  HA  LYS A 290      49.012  19.773  25.329  1.00 30.03           H
ATOM   3251  HB2 LYS A 290      47.137  21.167  24.206  1.00 29.06           H
ATOM   3252  HB3 LYS A 290      46.766  21.818  25.797  1.00 29.06           H
ATOM   3253  HG2 LYS A 290      49.270  22.485  26.039  1.00 37.73           H
ATOM   3254  HG3 LYS A 290      49.541  21.915  24.400  1.00 37.73           H
ATOM   3255  HD2 LYS A 290      47.337  24.002  24.868  1.00 41.04           H
ATOM   3256  HD3 LYS A 290      49.024  24.511  24.962  1.00 41.04           H
ATOM   3257  HE2 LYS A 290      49.434  23.454  22.642  1.00 46.55           H
ATOM   3258  HE3 LYS A 290      47.693  23.062  22.566  1.00 46.55           H
ATOM   3259  HZ1 LYS A 290      48.090  25.178  21.498  1.00 50.10           H
ATOM   3260  HZ2 LYS A 290      46.661  25.599  23.072  1.00 50.10           H
ATOM   3261  HZ3 LYS A 290      48.787  25.828  22.834  1.00 50.10           H
ATOM   3262  N   THR A 291      49.562  20.260  27.722  1.00 27.91           N
ATOM   3263  CA  THR A 291      50.001  20.332  29.112  1.00 29.08           C
ATOM   3264  C   THR A 291      50.886  21.555  29.362  1.00 32.94           C
ATOM   3265  O   THR A 291      51.780  21.847  28.575  1.00 30.54           O
ATOM   3266  CB  THR A 291      50.674  19.019  29.544  1.00 31.82           C
ATOM   3267  OG1 THR A 291      51.084  19.153  30.888  1.00 32.21           O
ATOM   3268  CG2 THR A 291      51.885  18.619  28.701  1.00 33.05           C
ATOM   3269  H   THR A 291      50.271  20.137  27.014  1.00 33.50           H
ATOM   3270  HA  THR A 291      49.135  20.448  29.756  1.00 34.91           H
ATOM   3271  HB  THR A 291      49.940  18.213  29.483  1.00 38.19           H
ATOM   3272  HG1 THR A 291      50.327  19.421  31.415  1.00 38.66           H
ATOM   3273 HG21 THR A 291      52.307  17.693  29.090  1.00 39.67           H
ATOM   3274 HG22 THR A 291      51.585  18.464  27.667  1.00 39.67           H
ATOM   3275 HG23 THR A 291      52.649  19.390  28.751  1.00 39.67           H
ATOM   3276  N   LEU A 292      50.619  22.265  30.465  1.00 32.02           N
ATOM   3277  CA  LEU A 292      51.341  23.465  30.878  1.00 30.65           C
ATOM   3278  C   LEU A 292      52.511  23.054  31.770  1.00 37.34           C
ATOM   3279  O   LEU A 292      52.460  23.155  32.999  1.00 35.32           O
ATOM   3280  CB  LEU A 292      50.373  24.417  31.568  1.00 30.18           C
ATOM   3281  CG  LEU A 292      50.985  25.761  32.014  1.00 31.65           C
ATOM   3282  CD1 LEU A 292      51.516  26.558  30.821  1.00 34.34           C
ATOM   3283  CD2 LEU A 292      49.912  26.577  32.752  1.00 37.56           C
ATOM   3284  H   LEU A 292      49.850  21.974  31.051  1.00 38.44           H
ATOM   3285  HA  LEU A 292      51.730  23.960  29.988  1.00 36.79           H
ATOM   3286  HB2 LEU A 292      49.544  24.620  30.892  1.00 36.23           H
ATOM   3287  HB3 LEU A 292      49.962  23.908  32.440  1.00 36.23           H
ATOM   3288  HG  LEU A 292      51.808  25.578  32.701  1.00 37.99           H
ATOM   3289 HD11 LEU A 292      51.781  27.557  31.159  1.00 41.21           H
ATOM   3290 HD12 LEU A 292      52.404  26.081  30.407  1.00 41.21           H
ATOM   3291 HD13 LEU A 292      50.752  26.638  30.049  1.00 41.21           H
ATOM   3292 HD21 LEU A 292      50.337  27.520  33.082  1.00 45.09           H
ATOM   3293 HD22 LEU A 292      49.065  26.777  32.096  1.00 45.09           H
ATOM   3294 HD23 LEU A 292      49.566  26.031  33.627  1.00 45.09           H
ATOM   3295  N   LYS A 293      53.586  22.604  31.124  1.00 31.93           N
ATOM   3296  CA  LYS A 293      54.840  22.318  31.812  1.00 39.74           C
ATOM   3297  C   LYS A 293      55.484  23.636  32.216  1.00 42.56           C
ATOM   3298  O   LYS A 293      55.288  24.652  31.554  1.00 35.58           O
ATOM   3299  CB  LYS A 293      55.785  21.534  30.897  1.00 44.34           C
ATOM   3300  CG  LYS A 293      55.222  20.149  30.560  1.00 49.56           C
ATOM   3301  CD  LYS A 293      56.315  19.279  29.935  1.00 49.35           C
ATOM   3302  CE  LYS A 293      55.705  17.964  29.459  1.00 51.74           C
ATOM   3303  NZ  LYS A 293      56.741  17.097  28.873  1.00 58.44           N1+
ATOM   3304  H   LYS A 293      53.571  22.568  30.114  1.00 38.32           H
ATOM   3305  HA  LYS A 293      54.651  21.730  32.711  1.00 47.69           H
ATOM   3306  HB2 LYS A 293      55.943  22.098  29.976  1.00 53.22           H
ATOM   3307  HB3 LYS A 293      56.748  21.417  31.398  1.00 53.22           H
ATOM   3308  HG2 LYS A 293      54.879  19.666  31.477  1.00 59.48           H
ATOM   3309  HG3 LYS A 293      54.381  20.253  29.876  1.00 59.48           H
ATOM   3310  HD2 LYS A 293      56.760  19.805  29.089  1.00 59.23           H
ATOM   3311  HD3 LYS A 293      57.088  19.076  30.676  1.00 59.23           H
ATOM   3312  HE2 LYS A 293      55.226  17.456  30.298  1.00 62.10           H
ATOM   3313  HE3 LYS A 293      54.949  18.184  28.703  1.00 62.10           H
ATOM   3314  HZ1 LYS A 293      57.112  17.553  28.049  1.00 70.14           H
ATOM   3315  HZ2 LYS A 293      57.482  16.947  29.541  1.00 70.14           H
ATOM   3316  HZ3 LYS A 293      56.331  16.213  28.603  1.00 70.14           H
ATOM   3317  N   GLU A 294      56.238  23.621  33.311  1.00 43.98           N
ATOM   3318  CA  GLU A 294      56.935  24.822  33.746  1.00 41.62           C
ATOM   3319  C   GLU A 294      57.921  25.309  32.675  1.00 35.11           C
ATOM   3320  O   GLU A 294      58.475  24.526  31.905  1.00 35.17           O
ATOM   3321  CB  GLU A 294      57.549  24.636  35.146  1.00 44.78           C
ATOM   3322  CG  GLU A 294      58.344  23.338  35.368  1.00 51.90           C
ATOM   3323  CD  GLU A 294      58.841  23.128  36.810  1.00 56.43           C
ATOM   3324  OE1 GLU A 294      58.375  23.853  37.722  1.00 50.10           O
ATOM   3325  OE2 GLU A 294      59.660  22.195  36.976  1.00 57.73           O1-
ATOM   3326  H   GLU A 294      56.388  22.766  33.821  1.00 52.79           H
ATOM   3327  HA  GLU A 294      56.177  25.598  33.863  1.00 49.95           H
ATOM   3328  HB2 GLU A 294      58.208  25.483  35.349  1.00 53.75           H
ATOM   3329  HB3 GLU A 294      56.733  24.674  35.869  1.00 53.75           H
ATOM   3330  HG2 GLU A 294      57.715  22.477  35.136  1.00 62.29           H
ATOM   3331  HG3 GLU A 294      59.183  23.266  34.673  1.00 62.29           H
ATOM   3332  N   ASP A 295      58.067  26.636  32.601  1.00 33.44           N
ATOM   3333  CA  ASP A 295      58.898  27.353  31.654  1.00 34.78           C
ATOM   3334  C   ASP A 295      58.545  26.975  30.205  1.00 39.31           C
ATOM   3335  O   ASP A 295      59.426  26.689  29.396  1.00 42.25           O
ATOM   3336  CB  ASP A 295      60.389  27.202  32.023  1.00 34.97           C
ATOM   3337  CG  ASP A 295      60.623  27.567  33.489  1.00 31.80           C
ATOM   3338  OD1 ASP A 295      61.254  26.763  34.207  1.00 34.65           O
ATOM   3339  OD2 ASP A 295      60.127  28.630  33.903  1.00 29.07           O1-
ATOM   3340  H   ASP A 295      57.525  27.207  33.232  1.00 40.14           H
ATOM   3341  HA  ASP A 295      58.647  28.410  31.761  1.00 41.75           H
ATOM   3342  HB2 ASP A 295      60.750  26.194  31.810  1.00 41.97           H
ATOM   3343  HB3 ASP A 295      60.929  27.924  31.410  1.00 41.97           H
ATOM   3344  N   THR A 296      57.243  27.026  29.869  1.00 44.49           N
ATOM   3345  CA  THR A 296      56.759  26.951  28.489  1.00 42.01           C
ATOM   3346  C   THR A 296      55.833  28.154  28.260  1.00 44.58           C
ATOM   3347  O   THR A 296      56.272  29.297  28.344  1.00 43.85           O
ATOM   3348  CB  THR A 296      56.167  25.558  28.155  1.00 44.42           C
ATOM   3349  OG1 THR A 296      55.018  25.224  28.914  1.00 43.64           O
ATOM   3350  CG2 THR A 296      57.191  24.435  28.354  1.00 39.49           C
ATOM   3351  H   THR A 296      56.569  27.256  30.587  1.00 53.40           H
ATOM   3352  HA  THR A 296      57.602  27.104  27.815  1.00 50.42           H
ATOM   3353  HB  THR A 296      55.886  25.563  27.101  1.00 53.32           H
ATOM   3354  HG1 THR A 296      55.276  25.148  29.840  1.00 52.37           H
ATOM   3355 HG21 THR A 296      56.761  23.488  28.033  1.00 47.40           H
ATOM   3356 HG22 THR A 296      58.087  24.644  27.768  1.00 47.40           H
ATOM   3357 HG23 THR A 296      57.458  24.346  29.407  1.00 47.40           H
ATOM   3358  N   MET A 297      54.555  27.913  27.986  1.00 45.93           N
ATOM   3359  CA  MET A 297      53.545  28.930  27.759  1.00 49.06           C
ATOM   3360  C   MET A 297      53.294  29.715  29.056  1.00 47.56           C
ATOM   3361  O   MET A 297      53.401  29.163  30.151  1.00 40.34           O
ATOM   3362  CB  MET A 297      52.321  28.139  27.261  1.00 48.76           C
ATOM   3363  CG  MET A 297      51.158  28.967  26.727  1.00 58.00           C
ATOM   3364  SD  MET A 297      49.932  27.915  25.890  1.00 54.71           S
ATOM   3365  CE  MET A 297      50.520  27.989  24.177  1.00 62.29           C
ATOM   3366  H   MET A 297      54.244  26.954  27.981  1.00 55.13           H
ATOM   3367  HA  MET A 297      53.871  29.616  26.975  1.00 58.88           H
ATOM   3368  HB2 MET A 297      52.646  27.476  26.456  1.00 58.52           H
ATOM   3369  HB3 MET A 297      51.951  27.509  28.070  1.00 58.52           H
ATOM   3370  HG2 MET A 297      50.680  29.506  27.545  1.00 69.61           H
ATOM   3371  HG3 MET A 297      51.548  29.694  26.012  1.00 69.61           H
ATOM   3372  HE1 MET A 297      49.843  27.418  23.541  1.00 74.76           H
ATOM   3373  HE2 MET A 297      50.530  29.027  23.840  1.00 74.76           H
ATOM   3374  HE3 MET A 297      51.525  27.571  24.112  1.00 74.76           H
ATOM   3375  N   GLU A 298      52.951  31.000  28.959  1.00 44.42           N
ATOM   3376  CA  GLU A 298      52.478  31.758  30.122  1.00 50.11           C
ATOM   3377  C   GLU A 298      51.098  31.262  30.588  1.00 49.92           C
ATOM   3378  O   GLU A 298      50.216  30.982  29.769  1.00 43.41           O
ATOM   3379  CB  GLU A 298      52.506  33.287  29.911  1.00 54.57           C
ATOM   3380  CG  GLU A 298      52.385  33.770  28.457  1.00 65.37           C
ATOM   3381  CD  GLU A 298      53.765  33.834  27.796  1.00 68.72           C
ATOM   3382  OE1 GLU A 298      54.510  34.776  28.145  1.00 68.95           O
ATOM   3383  OE2 GLU A 298      54.047  32.937  26.965  1.00 69.50           O1-
ATOM   3384  H   GLU A 298      52.974  31.462  28.060  1.00 53.32           H
ATOM   3385  HA  GLU A 298      53.180  31.573  30.937  1.00 60.14           H
ATOM   3386  HB2 GLU A 298      51.693  33.738  30.484  1.00 65.49           H
ATOM   3387  HB3 GLU A 298      53.434  33.670  30.338  1.00 65.49           H
ATOM   3388  HG2 GLU A 298      51.720  33.110  27.901  1.00 78.45           H
ATOM   3389  HG3 GLU A 298      51.978  34.783  28.502  1.00 78.45           H
ATOM   3390  N   VAL A 299      50.934  31.143  31.917  1.00 41.53           N
ATOM   3391  CA  VAL A 299      49.751  30.585  32.582  1.00 47.34           C
ATOM   3392  C   VAL A 299      48.455  31.272  32.113  1.00 49.47           C
ATOM   3393  O   VAL A 299      47.476  30.593  31.807  1.00 41.11           O
ATOM   3394  CB  VAL A 299      49.893  30.690  34.121  1.00 47.17           C
ATOM   3395  CG1 VAL A 299      48.710  30.007  34.828  1.00 48.00           C
ATOM   3396  CG2 VAL A 299      51.191  30.064  34.660  1.00 58.45           C
ATOM   3397  H   VAL A 299      51.711  31.390  32.513  1.00 49.84           H
ATOM   3398  HA  VAL A 299      49.691  29.532  32.310  1.00 56.82           H
ATOM   3399  HB  VAL A 299      49.890  31.745  34.401  1.00 56.61           H
ATOM   3400 HG11 VAL A 299      48.831  30.086  35.908  1.00 57.61           H
ATOM   3401 HG12 VAL A 299      47.775  30.501  34.564  1.00 57.61           H
ATOM   3402 HG13 VAL A 299      48.657  28.956  34.547  1.00 57.61           H
ATOM   3403 HG21 VAL A 299      51.241  30.207  35.740  1.00 70.15           H
ATOM   3404 HG22 VAL A 299      51.226  28.997  34.449  1.00 70.15           H
ATOM   3405 HG23 VAL A 299      52.066  30.543  34.219  1.00 70.15           H
ATOM   3406  N   GLU A 300      48.437  32.609  32.069  1.00 54.17           N
ATOM   3407  CA  GLU A 300      47.263  33.376  31.658  1.00 46.23           C
ATOM   3408  C   GLU A 300      46.859  33.064  30.215  1.00 45.57           C
ATOM   3409  O   GLU A 300      45.672  32.993  29.918  1.00 45.28           O
ATOM   3410  CB  GLU A 300      47.506  34.878  31.883  1.00 47.10           C
ATOM   3411  CG  GLU A 300      46.962  35.336  33.251  1.00 58.74           C
ATOM   3412  CD  GLU A 300      47.482  34.504  34.432  1.00 62.29           C
ATOM   3413  OE1 GLU A 300      46.623  33.885  35.101  1.00 62.96           O
ATOM   3414  OE2 GLU A 300      48.718  34.490  34.640  1.00 61.57           O1-
ATOM   3415  H   GLU A 300      49.242  33.125  32.397  1.00 65.02           H
ATOM   3416  HA  GLU A 300      46.433  33.069  32.298  1.00 55.49           H
ATOM   3417  HB2 GLU A 300      48.569  35.109  31.810  1.00 56.53           H
ATOM   3418  HB3 GLU A 300      46.988  35.444  31.107  1.00 56.53           H
ATOM   3419  HG2 GLU A 300      47.317  36.359  33.381  1.00 70.50           H
ATOM   3420  HG3 GLU A 300      45.871  35.324  33.228  1.00 70.50           H
ATOM   3421  N   GLU A 301      47.834  32.848  29.329  1.00 45.14           N
ATOM   3422  CA  GLU A 301      47.593  32.514  27.937  1.00 46.18           C
ATOM   3423  C   GLU A 301      46.980  31.103  27.811  1.00 40.34           C
ATOM   3424  O   GLU A 301      46.038  30.908  27.040  1.00 36.19           O
ATOM   3425  CB  GLU A 301      48.921  32.675  27.179  1.00 49.84           C
ATOM   3426  CG  GLU A 301      48.738  32.982  25.690  1.00 57.39           C
ATOM   3427  CD  GLU A 301      48.485  34.485  25.463  1.00 68.55           C
ATOM   3428  OE1 GLU A 301      47.451  35.006  25.955  1.00 66.66           O
ATOM   3429  OE2 GLU A 301      49.346  35.103  24.799  1.00 69.26           O1-
ATOM   3430  H   GLU A 301      48.795  32.862  29.641  1.00 54.18           H
ATOM   3431  HA  GLU A 301      46.871  33.231  27.548  1.00 55.43           H
ATOM   3432  HB2 GLU A 301      49.487  33.495  27.624  1.00 59.81           H
ATOM   3433  HB3 GLU A 301      49.514  31.766  27.279  1.00 59.81           H
ATOM   3434  HG2 GLU A 301      49.630  32.663  25.147  1.00 68.87           H
ATOM   3435  HG3 GLU A 301      47.876  32.414  25.350  1.00 68.87           H
ATOM   3436  N   PHE A 302      47.488  30.135  28.592  1.00 37.08           N
ATOM   3437  CA  PHE A 302      46.974  28.768  28.648  1.00 34.91           C
ATOM   3438  C   PHE A 302      45.524  28.756  29.140  1.00 38.92           C
ATOM   3439  O   PHE A 302      44.683  28.089  28.541  1.00 35.29           O
ATOM   3440  CB  PHE A 302      47.874  27.902  29.549  1.00 36.80           C
ATOM   3441  CG  PHE A 302      47.581  26.409  29.496  1.00 32.17           C
ATOM   3442  CD1 PHE A 302      48.247  25.601  28.559  1.00 35.25           C
ATOM   3443  CD2 PHE A 302      46.682  25.809  30.395  1.00 30.90           C
ATOM   3444  CE1 PHE A 302      48.035  24.211  28.537  1.00 31.48           C
ATOM   3445  CE2 PHE A 302      46.437  24.427  30.348  1.00 31.66           C
ATOM   3446  CZ  PHE A 302      47.126  23.629  29.430  1.00 32.11           C
ATOM   3447  H   PHE A 302      48.260  30.366  29.202  1.00 44.51           H
ATOM   3448  HA  PHE A 302      47.007  28.356  27.639  1.00 41.91           H
ATOM   3449  HB2 PHE A 302      48.911  28.058  29.247  1.00 44.16           H
ATOM   3450  HB3 PHE A 302      47.776  28.242  30.579  1.00 44.16           H
ATOM   3451  HD1 PHE A 302      48.950  26.043  27.870  1.00 42.31           H
ATOM   3452  HD2 PHE A 302      46.160  26.408  31.116  1.00 37.09           H
ATOM   3453  HE1 PHE A 302      48.575  23.594  27.840  1.00 37.79           H
ATOM   3454  HE2 PHE A 302      45.724  23.975  31.019  1.00 38.00           H
ATOM   3455  HZ  PHE A 302      46.952  22.566  29.416  1.00 38.55           H
ATOM   3456  N   LEU A 303      45.225  29.481  30.229  1.00 34.91           N
ATOM   3457  CA  LEU A 303      43.887  29.572  30.797  1.00 38.35           C
ATOM   3458  C   LEU A 303      42.904  30.269  29.857  1.00 34.41           C
ATOM   3459  O   LEU A 303      41.769  29.818  29.763  1.00 33.76           O
ATOM   3460  CB  LEU A 303      43.916  30.247  32.174  1.00 35.99           C
ATOM   3461  CG  LEU A 303      44.065  29.279  33.367  1.00 41.38           C
ATOM   3462  CD1 LEU A 303      45.262  28.343  33.295  1.00 49.31           C
ATOM   3463  CD2 LEU A 303      44.195  30.093  34.662  1.00 49.28           C
ATOM   3464  H   LEU A 303      45.967  29.989  30.694  1.00 41.90           H
ATOM   3465  HA  LEU A 303      43.527  28.552  30.936  1.00 46.03           H
ATOM   3466  HB2 LEU A 303      44.734  30.970  32.193  1.00 43.19           H
ATOM   3467  HB3 LEU A 303      42.988  30.804  32.312  1.00 43.19           H
ATOM   3468  HG  LEU A 303      43.164  28.669  33.442  1.00 49.67           H
ATOM   3469 HD11 LEU A 303      45.204  27.650  34.131  1.00 59.18           H
ATOM   3470 HD12 LEU A 303      45.227  27.771  32.377  1.00 59.18           H
ATOM   3471 HD13 LEU A 303      46.194  28.904  33.347  1.00 59.18           H
ATOM   3472 HD21 LEU A 303      44.268  29.420  35.518  1.00 59.15           H
ATOM   3473 HD22 LEU A 303      45.085  30.724  34.622  1.00 59.15           H
ATOM   3474 HD23 LEU A 303      43.316  30.726  34.789  1.00 59.15           H
ATOM   3475  N   LYS A 304      43.311  31.342  29.170  1.00 36.75           N
ATOM   3476  CA  LYS A 304      42.489  31.977  28.138  1.00 36.53           C
ATOM   3477  C   LYS A 304      42.134  30.998  27.023  1.00 29.97           C
ATOM   3478  O   LYS A 304      41.002  30.990  26.574  1.00 31.66           O
ATOM   3479  CB  LYS A 304      43.201  33.200  27.542  1.00 40.87           C
ATOM   3480  CG  LYS A 304      43.059  34.407  28.467  1.00 52.30           C
ATOM   3481  CD  LYS A 304      43.814  35.596  27.876  1.00 62.02           C
ATOM   3482  CE  LYS A 304      43.461  36.867  28.647  1.00 60.07           C
ATOM   3483  NZ  LYS A 304      44.261  38.002  28.149  1.00 69.65           N1+
ATOM   3484  H   LYS A 304      44.247  31.696  29.323  1.00 44.11           H
ATOM   3485  HA  LYS A 304      41.550  32.301  28.585  1.00 43.84           H
ATOM   3486  HB2 LYS A 304      44.250  32.981  27.341  1.00 49.05           H
ATOM   3487  HB3 LYS A 304      42.722  33.458  26.595  1.00 49.05           H
ATOM   3488  HG2 LYS A 304      42.003  34.657  28.580  1.00 62.77           H
ATOM   3489  HG3 LYS A 304      43.469  34.173  29.448  1.00 62.77           H
ATOM   3490  HD2 LYS A 304      44.888  35.411  27.948  1.00 74.43           H
ATOM   3491  HD3 LYS A 304      43.541  35.722  26.826  1.00 74.43           H
ATOM   3492  HE2 LYS A 304      42.398  37.079  28.514  1.00 72.09           H
ATOM   3493  HE3 LYS A 304      43.658  36.712  29.709  1.00 72.09           H
ATOM   3494  HZ1 LYS A 304      44.052  38.833  28.682  1.00 83.59           H
ATOM   3495  HZ2 LYS A 304      45.244  37.780  28.240  1.00 83.59           H
ATOM   3496  HZ3 LYS A 304      44.056  38.159  27.171  1.00 83.59           H
ATOM   3497  N   GLU A 305      43.078  30.165  26.597  1.00 34.12           N
ATOM   3498  CA  GLU A 305      42.854  29.220  25.499  1.00 33.74           C
ATOM   3499  C   GLU A 305      41.760  28.206  25.909  1.00 28.32           C
ATOM   3500  O   GLU A 305      40.834  27.973  25.167  1.00 29.38           O
ATOM   3501  CB  GLU A 305      44.174  28.518  25.130  1.00 33.15           C
ATOM   3502  CG  GLU A 305      44.043  27.539  23.962  1.00 37.75           C
ATOM   3503  CD  GLU A 305      45.411  27.200  23.414  1.00 43.55           C
ATOM   3504  OE1 GLU A 305      46.216  27.983  22.930  1.00 45.74           O
ATOM   3505  OE2 GLU A 305      45.663  25.889  23.485  1.00 42.12           O1-
ATOM   3506  H   GLU A 305      43.969  30.214  27.030  1.00 40.95           H
ATOM   3507  HA  GLU A 305      42.462  29.756  24.591  1.00 40.49           H
ATOM   3508  HB2 GLU A 305      44.924  29.296  24.869  1.00 39.79           H
ATOM   3509  HB3 GLU A 305      44.581  27.975  26.002  1.00 39.79           H
ATOM   3510  HG2 GLU A 305      43.505  26.610  24.254  1.00 45.31           H
ATOM   3511  HG3 GLU A 305      43.436  27.957  23.132  1.00 45.31           H
ATOM   3512  N   ALA A 306      41.879  27.684  27.147  1.00 25.86           N
ATOM   3513  CA  ALA A 306      40.903  26.792  27.766  1.00 29.63           C
ATOM   3514  C   ALA A 306      39.520  27.449  27.834  1.00 29.13           C
ATOM   3515  O   ALA A 306      38.544  26.842  27.408  1.00 31.62           O
ATOM   3516  CB  ALA A 306      41.384  26.371  29.153  1.00 30.52           C
ATOM   3517  H   ALA A 306      42.676  27.952  27.707  1.00 31.05           H
ATOM   3518  HA  ALA A 306      40.827  25.893  27.154  1.00 35.57           H
ATOM   3519  HB1 ALA A 306      40.684  25.656  29.581  1.00 36.63           H
ATOM   3520  HB2 ALA A 306      42.364  25.903  29.075  1.00 36.63           H
ATOM   3521  HB3 ALA A 306      41.460  27.232  29.814  1.00 36.63           H
ATOM   3522  N   ALA A 307      39.447  28.687  28.329  1.00 30.09           N
ATOM   3523  CA  ALA A 307      38.225  29.482  28.390  1.00 28.85           C
ATOM   3524  C   ALA A 307      37.574  29.640  27.014  1.00 32.49           C
ATOM   3525  O   ALA A 307      36.396  29.341  26.870  1.00 30.80           O
ATOM   3526  CB  ALA A 307      38.510  30.853  29.021  1.00 31.62           C
ATOM   3527  H   ALA A 307      40.301  29.131  28.636  1.00 36.12           H
ATOM   3528  HA  ALA A 307      37.522  28.958  29.038  1.00 34.63           H
ATOM   3529  HB1 ALA A 307      37.584  31.419  29.112  1.00 37.95           H
ATOM   3530  HB2 ALA A 307      38.936  30.715  30.014  1.00 37.95           H
ATOM   3531  HB3 ALA A 307      39.210  31.421  28.411  1.00 37.95           H
ATOM   3532  N   VAL A 308      38.324  30.072  25.998  1.00 29.86           N
ATOM   3533  CA  VAL A 308      37.800  30.248  24.643  1.00 28.92           C
ATOM   3534  C   VAL A 308      37.238  28.935  24.122  1.00 27.18           C
ATOM   3535  O   VAL A 308      36.157  28.904  23.547  1.00 28.56           O
ATOM   3536  CB  VAL A 308      38.900  30.785  23.716  1.00 29.16           C
ATOM   3537  CG1 VAL A 308      38.488  30.682  22.239  1.00 30.81           C
ATOM   3538  CG2 VAL A 308      39.219  32.249  24.044  1.00 35.16           C
ATOM   3539  H   VAL A 308      39.307  30.243  26.151  1.00 35.84           H
ATOM   3540  HA  VAL A 308      36.991  30.979  24.676  1.00 34.71           H
ATOM   3541  HB  VAL A 308      39.799  30.185  23.857  1.00 35.00           H
ATOM   3542 HG11 VAL A 308      39.221  31.200  21.631  1.00 36.98           H
ATOM   3543 HG12 VAL A 308      38.465  29.641  21.919  1.00 36.98           H
ATOM   3544 HG13 VAL A 308      37.510  31.133  22.076  1.00 36.98           H
ATOM   3545 HG21 VAL A 308      40.052  32.586  23.425  1.00 42.20           H
ATOM   3546 HG22 VAL A 308      38.349  32.876  23.850  1.00 42.20           H
ATOM   3547 HG23 VAL A 308      39.503  32.358  25.088  1.00 42.20           H
ATOM   3548  N   MET A 309      37.973  27.845  24.322  1.00 29.34           N
ATOM   3549  CA  MET A 309      37.603  26.575  23.719  1.00 27.86           C
ATOM   3550  C   MET A 309      36.330  25.969  24.320  1.00 27.32           C
ATOM   3551  O   MET A 309      35.624  25.261  23.642  1.00 28.59           O
ATOM   3552  CB  MET A 309      38.754  25.572  23.823  1.00 29.58           C
ATOM   3553  CG  MET A 309      39.830  25.955  22.803  1.00 33.28           C
ATOM   3554  SD  MET A 309      41.048  24.660  22.908  1.00 41.55           S
ATOM   3555  CE  MET A 309      40.370  23.392  21.803  1.00 34.70           C
ATOM   3556  H   MET A 309      38.839  27.927  24.803  1.00 35.22           H
ATOM   3557  HA  MET A 309      37.377  26.722  22.616  1.00 33.44           H
ATOM   3558  HB2 MET A 309      39.167  25.534  24.846  1.00 35.50           H
ATOM   3559  HB3 MET A 309      38.371  24.559  23.593  1.00 35.50           H
ATOM   3560  HG2 MET A 309      39.435  26.038  21.767  1.00 39.94           H
ATOM   3561  HG3 MET A 309      40.306  26.926  23.045  1.00 39.94           H
ATOM   3562  HE1 MET A 309      41.050  22.538  21.787  1.00 41.65           H
ATOM   3563  HE2 MET A 309      39.369  23.072  22.095  1.00 41.65           H
ATOM   3564  HE3 MET A 309      40.294  23.766  20.742  1.00 41.65           H
ATOM   3565  N   LYS A 310      36.009  26.333  25.579  1.00 24.06           N
ATOM   3566  CA  LYS A 310      34.700  26.006  26.169  1.00 25.98           C
ATOM   3567  C   LYS A 310      33.524  26.598  25.378  1.00 29.31           C
ATOM   3568  O   LYS A 310      32.452  25.996  25.348  1.00 34.22           O
ATOM   3569  CB  LYS A 310      34.641  26.450  27.637  1.00 26.39           C
ATOM   3570  CG  LYS A 310      35.524  25.593  28.546  1.00 28.76           C
ATOM   3571  CD  LYS A 310      35.657  26.221  29.940  1.00 35.55           C
ATOM   3572  CE  LYS A 310      36.354  25.238  30.883  1.00 41.32           C
ATOM   3573  NZ  LYS A 310      36.443  25.788  32.242  1.00 42.23           N1+
ATOM   3574  H   LYS A 310      36.641  26.930  26.096  1.00 28.89           H
ATOM   3575  HA  LYS A 310      34.572  24.922  26.141  1.00 31.19           H
ATOM   3576  HB2 LYS A 310      34.900  27.502  27.734  1.00 31.67           H
ATOM   3577  HB3 LYS A 310      33.613  26.333  27.985  1.00 31.67           H
ATOM   3578  HG2 LYS A 310      35.116  24.588  28.615  1.00 34.52           H
ATOM   3579  HG3 LYS A 310      36.520  25.524  28.117  1.00 34.52           H
ATOM   3580  HD2 LYS A 310      36.249  27.132  29.866  1.00 42.67           H
ATOM   3581  HD3 LYS A 310      34.669  26.466  30.331  1.00 42.67           H
ATOM   3582  HE2 LYS A 310      35.794  24.303  30.907  1.00 49.59           H
ATOM   3583  HE3 LYS A 310      37.360  25.038  30.510  1.00 49.59           H
ATOM   3584  HZ1 LYS A 310      36.897  25.130  32.858  1.00 50.69           H
ATOM   3585  HZ2 LYS A 310      36.973  26.650  32.218  1.00 50.69           H
ATOM   3586  HZ3 LYS A 310      35.515  25.995  32.588  1.00 50.69           H
ATOM   3587  N   GLU A 311      33.715  27.756  24.748  1.00 33.63           N
ATOM   3588  CA  GLU A 311      32.660  28.464  24.020  1.00 32.99           C
ATOM   3589  C   GLU A 311      32.572  28.036  22.551  1.00 28.90           C
ATOM   3590  O   GLU A 311      31.556  28.305  21.913  1.00 30.10           O
ATOM   3591  CB  GLU A 311      32.865  29.986  24.125  1.00 40.08           C
ATOM   3592  CG  GLU A 311      32.987  30.481  25.581  1.00 50.94           C
ATOM   3593  CD  GLU A 311      31.756  30.244  26.482  1.00 62.82           C
ATOM   3594  OE1 GLU A 311      30.629  30.100  25.948  1.00 58.65           O
ATOM   3595  OE2 GLU A 311      31.973  30.223  27.717  1.00 60.80           O1-
ATOM   3596  H   GLU A 311      34.627  28.188  24.789  1.00 40.36           H
ATOM   3597  HA  GLU A 311      31.699  28.229  24.478  1.00 39.60           H
ATOM   3598  HB2 GLU A 311      33.780  30.258  23.594  1.00 48.11           H
ATOM   3599  HB3 GLU A 311      32.037  30.501  23.638  1.00 48.11           H
ATOM   3600  HG2 GLU A 311      33.884  30.088  26.059  1.00 61.14           H
ATOM   3601  HG3 GLU A 311      33.148  31.560  25.543  1.00 61.14           H
ATOM   3602  N   ILE A 312      33.631  27.444  21.986  1.00 25.87           N
ATOM   3603  CA  ILE A 312      33.686  27.066  20.571  1.00 24.27           C
ATOM   3604  C   ILE A 312      32.929  25.758  20.369  1.00 24.75           C
ATOM   3605  O   ILE A 312      33.261  24.742  20.970  1.00 27.44           O
ATOM   3606  CB  ILE A 312      35.147  26.957  20.080  1.00 26.40           C
ATOM   3607  CG1 ILE A 312      35.941  28.280  20.160  1.00 30.80           C
ATOM   3608  CG2 ILE A 312      35.181  26.429  18.639  1.00 31.84           C
ATOM   3609  CD1 ILE A 312      35.378  29.439  19.339  1.00 30.72           C
ATOM   3610  H   ILE A 312      34.452  27.264  22.549  1.00 31.05           H
ATOM   3611  HA  ILE A 312      33.196  27.839  19.981  1.00 29.13           H
ATOM   3612  HB  ILE A 312      35.653  26.222  20.709  1.00 31.69           H
ATOM   3613 HG12 ILE A 312      35.993  28.601  21.191  1.00 36.97           H
ATOM   3614 HG13 ILE A 312      36.965  28.097  19.830  1.00 36.97           H
ATOM   3615 HG21 ILE A 312      36.199  26.486  18.252  1.00 38.22           H
ATOM   3616 HG22 ILE A 312      34.876  25.384  18.615  1.00 38.22           H
ATOM   3617 HG23 ILE A 312      34.516  27.005  17.995  1.00 38.22           H
ATOM   3618 HD11 ILE A 312      36.022  30.309  19.481  1.00 36.87           H
ATOM   3619 HD12 ILE A 312      35.368  29.188  18.279  1.00 36.87           H
ATOM   3620 HD13 ILE A 312      34.373  29.698  19.671  1.00 36.87           H
ATOM   3621  N   LYS A 313      31.939  25.778  19.475  1.00 24.64           N
ATOM   3622  CA  LYS A 313      31.111  24.624  19.144  1.00 24.26           C
ATOM   3623  C   LYS A 313      30.780  24.639  17.660  1.00 21.76           C
ATOM   3624  O   LYS A 313      29.792  25.241  17.240  1.00 24.71           O
ATOM   3625  CB  LYS A 313      29.821  24.675  19.974  1.00 28.48           C
ATOM   3626  CG  LYS A 313      30.019  24.501  21.487  1.00 31.23           C
ATOM   3627  CD  LYS A 313      28.704  24.765  22.245  1.00 44.01           C
ATOM   3628  CE  LYS A 313      27.526  23.968  21.681  1.00 42.04           C
ATOM   3629  NZ  LYS A 313      26.295  24.246  22.433  1.00 45.92           N1+
ATOM   3630  H   LYS A 313      31.756  26.632  18.972  1.00 29.57           H
ATOM   3631  HA  LYS A 313      31.654  23.702  19.366  1.00 29.12           H
ATOM   3632  HB2 LYS A 313      29.306  25.617  19.785  1.00 34.19           H
ATOM   3633  HB3 LYS A 313      29.192  23.856  19.622  1.00 34.19           H
ATOM   3634  HG2 LYS A 313      30.398  23.503  21.704  1.00 37.48           H
ATOM   3635  HG3 LYS A 313      30.738  25.236  21.847  1.00 37.48           H
ATOM   3636  HD2 LYS A 313      28.845  24.509  23.294  1.00 52.82           H
ATOM   3637  HD3 LYS A 313      28.472  25.830  22.187  1.00 52.82           H
ATOM   3638  HE2 LYS A 313      27.366  24.258  20.642  1.00 50.45           H
ATOM   3639  HE3 LYS A 313      27.749  22.900  21.719  1.00 50.45           H
ATOM   3640  HZ1 LYS A 313      25.559  23.636  22.098  1.00 55.11           H
ATOM   3641  HZ2 LYS A 313      26.449  24.054  23.413  1.00 55.11           H
ATOM   3642  HZ3 LYS A 313      26.012  25.208  22.308  1.00 55.11           H
ATOM   3643  N   HIS A 314      31.593  23.957  16.859  1.00 20.29           N
ATOM   3644  CA  HIS A 314      31.376  23.841  15.422  1.00 20.30           C
ATOM   3645  C   HIS A 314      31.985  22.531  14.930  1.00 18.82           C
ATOM   3646  O   HIS A 314      33.031  22.127  15.443  1.00 19.11           O
ATOM   3647  CB  HIS A 314      32.020  25.055  14.726  1.00 19.20           C
ATOM   3648  CG  HIS A 314      31.763  25.091  13.240  1.00 18.43           C
ATOM   3649  ND1 HIS A 314      32.481  24.390  12.285  1.00 20.85           N
ATOM   3650  CD2 HIS A 314      30.721  25.727  12.634  1.00 20.53           C
ATOM   3651  CE1 HIS A 314      31.899  24.665  11.110  1.00 19.94           C
ATOM   3652  NE2 HIS A 314      30.840  25.477  11.293  1.00 20.05           N
ATOM   3653  H   HIS A 314      32.400  23.493  17.253  1.00 24.35           H
ATOM   3654  HA  HIS A 314      30.308  23.853  15.220  1.00 24.37           H
ATOM   3655  HB2 HIS A 314      33.096  25.010  14.883  1.00 23.04           H
ATOM   3656  HB3 HIS A 314      31.642  25.975  15.169  1.00 23.04           H
ATOM   3657  HD2 HIS A 314      29.949  26.307  13.117  1.00 24.64           H
ATOM   3658  HE1 HIS A 314      32.289  24.373  10.148  1.00 23.94           H
ATOM   3659  HE2 HIS A 314      30.276  25.880  10.559  1.00 24.06           H
ATOM   3660  N   PRO A 315      31.408  21.863  13.915  1.00 21.09           N
ATOM   3661  CA  PRO A 315      31.914  20.562  13.477  1.00 20.59           C
ATOM   3662  C   PRO A 315      33.343  20.569  12.918  1.00 17.24           C
ATOM   3663  O   PRO A 315      33.959  19.507  12.825  1.00 20.95           O
ATOM   3664  CB  PRO A 315      30.979  20.159  12.331  1.00 25.45           C
ATOM   3665  CG  PRO A 315      29.677  20.850  12.664  1.00 28.25           C
ATOM   3666  CD  PRO A 315      30.146  22.176  13.256  1.00 27.30           C
ATOM   3667  HA  PRO A 315      31.791  19.836  14.278  1.00 24.71           H
ATOM   3668  HB2 PRO A 315      31.353  20.610  11.409  1.00 30.54           H
ATOM   3669  HB3 PRO A 315      30.866  19.084  12.196  1.00 30.54           H
ATOM   3670  HG2 PRO A 315      29.083  21.038  11.769  1.00 33.91           H
ATOM   3671  HG3 PRO A 315      29.116  20.250  13.384  1.00 33.91           H
ATOM   3672  HD2 PRO A 315      30.308  22.890  12.451  1.00 32.76           H
ATOM   3673  HD3 PRO A 315      29.378  22.518  13.948  1.00 32.76           H
ATOM   3674  N   ASN A 316      33.835  21.755  12.512  1.00 18.43           N
ATOM   3675  CA  ASN A 316      35.127  21.928  11.854  1.00 17.84           C
ATOM   3676  C   ASN A 316      36.113  22.756  12.693  1.00 19.07           C
ATOM   3677  O   ASN A 316      37.097  23.259  12.157  1.00 18.82           O
ATOM   3678  CB  ASN A 316      34.934  22.497  10.451  1.00 19.27           C
ATOM   3679  CG  ASN A 316      34.023  21.630   9.599  1.00 24.85           C
ATOM   3680  OD1 ASN A 316      32.892  21.990   9.334  1.00 23.82           O
ATOM   3681  ND2 ASN A 316      34.481  20.462   9.206  1.00 19.36           N
ATOM   3682  H   ASN A 316      33.252  22.577  12.597  1.00 22.13           H
ATOM   3683  HA  ASN A 316      35.586  20.949  11.733  1.00 21.42           H
ATOM   3684  HB2 ASN A 316      34.485  23.485  10.537  1.00 23.14           H
ATOM   3685  HB3 ASN A 316      35.902  22.559   9.957  1.00 23.14           H
ATOM   3686 HD21 ASN A 316      33.888  19.864   8.656  1.00 23.24           H
ATOM   3687 HD22 ASN A 316      35.431  20.190   9.401  1.00 23.24           H
ATOM   3688  N   LEU A 317      35.875  22.875  14.008  1.00 18.45           N
ATOM   3689  CA  LEU A 317      36.856  23.396  14.963  1.00 18.46           C
ATOM   3690  C   LEU A 317      37.123  22.305  15.993  1.00 21.01           C
ATOM   3691  O   LEU A 317      36.174  21.708  16.523  1.00 21.08           O
ATOM   3692  CB  LEU A 317      36.326  24.693  15.610  1.00 19.56           C
ATOM   3693  CG  LEU A 317      36.382  25.874  14.614  1.00 19.93           C
ATOM   3694  CD1 LEU A 317      35.484  27.038  15.002  1.00 19.56           C
ATOM   3695  CD2 LEU A 317      37.791  26.442  14.487  1.00 23.41           C
ATOM   3696  H   LEU A 317      35.018  22.496  14.389  1.00 22.15           H
ATOM   3697  HA  LEU A 317      37.796  23.611  14.458  1.00 22.16           H
ATOM   3698  HB2 LEU A 317      35.293  24.524  15.916  1.00 23.48           H
ATOM   3699  HB3 LEU A 317      36.906  24.933  16.498  1.00 23.48           H
ATOM   3700  HG  LEU A 317      36.066  25.543  13.627  1.00 23.92           H
ATOM   3701 HD11 LEU A 317      35.483  27.775  14.201  1.00 23.48           H
ATOM   3702 HD12 LEU A 317      34.466  26.697  15.161  1.00 23.48           H
ATOM   3703 HD13 LEU A 317      35.847  27.496  15.920  1.00 23.48           H
ATOM   3704 HD21 LEU A 317      37.844  27.110  13.628  1.00 28.10           H
ATOM   3705 HD22 LEU A 317      38.046  27.003  15.384  1.00 28.10           H
ATOM   3706 HD23 LEU A 317      38.518  25.644  14.359  1.00 28.10           H
ATOM   3707  N   VAL A 318      38.411  22.044  16.247  1.00 21.07           N
ATOM   3708  CA  VAL A 318      38.816  21.036  17.226  1.00 19.50           C
ATOM   3709  C   VAL A 318      38.065  21.296  18.557  1.00 18.82           C
ATOM   3710  O   VAL A 318      38.030  22.364  19.121  1.00 23.12           O
ATOM   3711  CB  VAL A 318      40.344  21.087  17.498  1.00 25.02           C
ATOM   3712  CG1 VAL A 318      40.731  20.102  18.616  1.00 27.07           C
ATOM   3713  CG2 VAL A 318      41.109  20.752  16.214  1.00 24.74           C
ATOM   3714  H   VAL A 318      39.054  22.764  16.021  1.00 25.29           H
ATOM   3715  HA  VAL A 318      38.527  20.015  16.841  1.00 23.41           H
ATOM   3716  HB  VAL A 318      40.603  22.130  17.839  1.00 30.04           H
ATOM   3717 HG11 VAL A 318      41.812  20.122  18.783  1.00 32.49           H
ATOM   3718 HG12 VAL A 318      40.258  20.384  19.564  1.00 32.49           H
ATOM   3719 HG13 VAL A 318      40.441  19.076  18.374  1.00 32.49           H
ATOM   3720 HG21 VAL A 318      42.190  20.783  16.383  1.00 29.69           H
ATOM   3721 HG22 VAL A 318      40.841  19.751  15.852  1.00 29.69           H
ATOM   3722 HG23 VAL A 318      40.868  21.448  15.407  1.00 29.69           H
ATOM   3723  N   GLN A 319      37.400  20.219  19.000  1.00 23.47           N
ATOM   3724  CA  GLN A 319      36.469  20.241  20.120  1.00 22.91           C
ATOM   3725  C   GLN A 319      37.155  19.902  21.444  1.00 22.46           C
ATOM   3726  O   GLN A 319      37.748  18.836  21.572  1.00 21.76           O
ATOM   3727  CB  GLN A 319      35.309  19.272  19.844  1.00 25.05           C
ATOM   3728  CG  GLN A 319      34.253  19.267  20.959  1.00 27.06           C
ATOM   3729  CD  GLN A 319      33.753  20.660  21.323  1.00 27.84           C
ATOM   3730  OE1 GLN A 319      33.511  21.495  20.457  1.00 28.25           O
ATOM   3731  NE2 GLN A 319      33.530  20.927  22.606  1.00 24.74           N
ATOM   3732  H   GLN A 319      37.444  19.365  18.460  1.00 28.17           H
ATOM   3733  HA  GLN A 319      36.053  21.244  20.186  1.00 27.50           H
ATOM   3734  HB2 GLN A 319      34.828  19.535  18.903  1.00 30.07           H
ATOM   3735  HB3 GLN A 319      35.707  18.262  19.755  1.00 30.07           H
ATOM   3736  HG2 GLN A 319      33.402  18.720  20.553  1.00 32.49           H
ATOM   3737  HG3 GLN A 319      34.629  18.734  21.830  1.00 32.49           H
ATOM   3738 HE21 GLN A 319      33.764  20.237  23.306  1.00 29.70           H
ATOM   3739 HE22 GLN A 319      33.227  21.853  22.868  1.00 29.70           H
ATOM   3740  N   LEU A 320      36.960  20.774  22.434  1.00 22.30           N
ATOM   3741  CA  LEU A 320      37.293  20.527  23.821  1.00 26.85           C
ATOM   3742  C   LEU A 320      36.467  19.371  24.377  1.00 28.80           C
ATOM   3743  O   LEU A 320      35.250  19.319  24.196  1.00 26.84           O
ATOM   3744  CB  LEU A 320      37.024  21.815  24.608  1.00 22.73           C
ATOM   3745  CG  LEU A 320      37.576  21.788  26.044  1.00 23.09           C
ATOM   3746  CD1 LEU A 320      39.113  21.799  26.037  1.00 27.70           C
ATOM   3747  CD2 LEU A 320      37.085  23.013  26.809  1.00 27.06           C
ATOM   3748  H   LEU A 320      36.493  21.644  22.221  1.00 26.77           H
ATOM   3749  HA  LEU A 320      38.354  20.281  23.876  1.00 32.23           H
ATOM   3750  HB2 LEU A 320      37.450  22.657  24.071  1.00 27.28           H
ATOM   3751  HB3 LEU A 320      35.943  21.969  24.649  1.00 27.28           H
ATOM   3752  HG  LEU A 320      37.232  20.894  26.561  1.00 27.72           H
ATOM   3753 HD11 LEU A 320      39.479  21.835  27.061  1.00 33.25           H
ATOM   3754 HD12 LEU A 320      39.500  20.899  25.567  1.00 33.25           H
ATOM   3755 HD13 LEU A 320      39.474  22.673  25.495  1.00 33.25           H
ATOM   3756 HD21 LEU A 320      37.405  22.945  27.849  1.00 32.48           H
ATOM   3757 HD22 LEU A 320      37.492  23.924  26.368  1.00 32.48           H
ATOM   3758 HD23 LEU A 320      35.997  23.053  26.782  1.00 32.48           H
ATOM   3759  N   LEU A 321      37.127  18.498  25.137  1.00 24.73           N
ATOM   3760  CA  LEU A 321      36.482  17.423  25.906  1.00 27.88           C
ATOM   3761  C   LEU A 321      36.595  17.617  27.428  1.00 32.18           C
ATOM   3762  O   LEU A 321      35.738  17.139  28.171  1.00 29.86           O
ATOM   3763  CB  LEU A 321      37.057  16.071  25.476  1.00 27.05           C
ATOM   3764  CG  LEU A 321      36.816  15.715  23.995  1.00 24.94           C
ATOM   3765  CD1 LEU A 321      37.454  14.342  23.747  1.00 28.78           C
ATOM   3766  CD2 LEU A 321      35.322  15.665  23.623  1.00 30.89           C
ATOM   3767  H   LEU A 321      38.125  18.599  25.231  1.00 29.69           H
ATOM   3768  HA  LEU A 321      35.415  17.417  25.686  1.00 33.47           H
ATOM   3769  HB2 LEU A 321      38.131  16.066  25.674  1.00 32.47           H
ATOM   3770  HB3 LEU A 321      36.596  15.296  26.089  1.00 32.47           H
ATOM   3771  HG  LEU A 321      37.308  16.452  23.359  1.00 29.94           H
ATOM   3772 HD11 LEU A 321      37.332  14.062  22.700  1.00 34.55           H
ATOM   3773 HD12 LEU A 321      38.517  14.383  23.982  1.00 34.55           H
ATOM   3774 HD13 LEU A 321      36.983  13.585  24.374  1.00 34.55           H
ATOM   3775 HD21 LEU A 321      35.211  15.316  22.595  1.00 37.08           H
ATOM   3776 HD22 LEU A 321      34.792  14.983  24.285  1.00 37.08           H
ATOM   3777 HD23 LEU A 321      34.879  16.656  23.691  1.00 37.08           H
ATOM   3778  N   GLY A 322      37.658  18.261  27.909  1.00 30.62           N
ATOM   3779  CA  GLY A 322      37.896  18.422  29.329  1.00 28.74           C
ATOM   3780  C   GLY A 322      39.089  19.305  29.620  1.00 30.51           C
ATOM   3781  O   GLY A 322      39.891  19.609  28.739  1.00 26.96           O
ATOM   3782  H   GLY A 322      38.346  18.637  27.270  1.00 36.76           H
ATOM   3783  HA2 GLY A 322      37.006  18.871  29.764  1.00 34.50           H
ATOM   3784  HA3 GLY A 322      38.056  17.440  29.776  1.00 34.50           H
ATOM   3785  N   VAL A 323      39.200  19.715  30.881  1.00 29.34           N
ATOM   3786  CA  VAL A 323      40.364  20.421  31.408  1.00 28.10           C
ATOM   3787  C   VAL A 323      40.765  19.813  32.764  1.00 37.53           C
ATOM   3788  O   VAL A 323      39.936  19.247  33.471  1.00 31.45           O
ATOM   3789  CB  VAL A 323      40.139  21.944  31.508  1.00 34.24           C
ATOM   3790  CG1 VAL A 323      39.821  22.563  30.139  1.00 33.98           C
ATOM   3791  CG2 VAL A 323      39.042  22.330  32.516  1.00 39.58           C
ATOM   3792  H   VAL A 323      38.484  19.447  31.540  1.00 35.22           H
ATOM   3793  HA  VAL A 323      41.205  20.269  30.734  1.00 33.72           H
ATOM   3794  HB  VAL A 323      41.075  22.390  31.847  1.00 41.10           H
ATOM   3795 HG11 VAL A 323      39.752  23.644  30.232  1.00 40.79           H
ATOM   3796 HG12 VAL A 323      40.617  22.324  29.435  1.00 40.79           H
ATOM   3797 HG13 VAL A 323      38.875  22.182  29.753  1.00 40.79           H
ATOM   3798 HG21 VAL A 323      38.957  23.414  32.578  1.00 47.50           H
ATOM   3799 HG22 VAL A 323      38.084  21.908  32.221  1.00 47.50           H
ATOM   3800 HG23 VAL A 323      39.306  21.950  33.500  1.00 47.50           H
ATOM   3801  N   CYS A 324      42.044  19.941  33.132  1.00 33.58           N
ATOM   3802  CA  CYS A 324      42.524  19.759  34.503  1.00 36.53           C
ATOM   3803  C   CYS A 324      43.145  21.083  34.911  1.00 36.86           C
ATOM   3804  O   CYS A 324      44.277  21.327  34.503  1.00 38.13           O
ATOM   3805  CB  CYS A 324      43.560  18.622  34.605  1.00 30.02           C
ATOM   3806  SG  CYS A 324      42.891  17.113  33.925  1.00 40.06           S
ATOM   3807  H   CYS A 324      42.692  20.376  32.487  1.00 40.31           H
ATOM   3808  HA  CYS A 324      41.696  19.542  35.179  1.00 43.84           H
ATOM   3809  HB2 CYS A 324      44.497  18.853  34.105  1.00 36.03           H
ATOM   3810  HB3 CYS A 324      43.785  18.445  35.655  1.00 36.03           H
ATOM   3811  HG  CYS A 324      41.668  17.477  34.231  1.00 48.08           H
ATOM   3812  N   THR A 325      42.442  21.917  35.697  1.00 37.40           N
ATOM   3813  CA  THR A 325      42.989  23.206  36.160  1.00 45.07           C
ATOM   3814  C   THR A 325      43.010  23.313  37.689  1.00 50.47           C
ATOM   3815  O   THR A 325      43.257  24.396  38.213  1.00 50.34           O
ATOM   3816  CB  THR A 325      42.332  24.435  35.498  1.00 47.51           C
ATOM   3817  OG1 THR A 325      41.057  24.710  36.034  1.00 53.48           O
ATOM   3818  CG2 THR A 325      42.201  24.348  33.977  1.00 45.37           C
ATOM   3819  H   THR A 325      41.490  21.670  35.954  1.00 44.89           H
ATOM   3820  HA  THR A 325      44.036  23.257  35.868  1.00 54.09           H
ATOM   3821  HB  THR A 325      42.971  25.289  35.717  1.00 57.02           H
ATOM   3822  HG1 THR A 325      40.480  23.949  35.901  1.00 64.19           H
ATOM   3823 HG21 THR A 325      41.778  25.279  33.599  1.00 54.45           H
ATOM   3824 HG22 THR A 325      43.179  24.184  33.528  1.00 54.45           H
ATOM   3825 HG23 THR A 325      41.525  23.539  33.715  1.00 54.45           H
ATOM   3826  N   ARG A 326      42.794  22.202  38.408  1.00 52.10           N
ATOM   3827  CA  ARG A 326      42.784  22.188  39.874  1.00 58.42           C
ATOM   3828  C   ARG A 326      44.180  22.364  40.470  1.00 54.23           C
ATOM   3829  O   ARG A 326      44.315  22.876  41.577  1.00 61.21           O
ATOM   3830  CB  ARG A 326      42.120  20.901  40.400  1.00 57.13           C
ATOM   3831  CG  ARG A 326      40.678  20.669  39.919  1.00 61.03           C
ATOM   3832  CD  ARG A 326      39.782  21.863  40.264  1.00 63.05           C
ATOM   3833  NE  ARG A 326      38.360  21.578  40.020  1.00 67.50           N
ATOM   3834  CZ  ARG A 326      37.380  22.491  40.055  1.00 67.77           C
ATOM   3835  NH1 ARG A 326      37.636  23.790  40.221  1.00 70.37           N
ATOM   3836  NH2 ARG A 326      36.115  22.098  39.918  1.00 65.58           N1+
ATOM   3837  H   ARG A 326      42.625  21.332  37.923  1.00 62.53           H
ATOM   3838  HA  ARG A 326      42.197  23.041  40.214  1.00 70.11           H
ATOM   3839  HB2 ARG A 326      42.713  20.043  40.086  1.00 68.56           H
ATOM   3840  HB3 ARG A 326      42.125  20.920  41.491  1.00 68.56           H
ATOM   3841  HG2 ARG A 326      40.675  20.516  38.839  1.00 73.25           H
ATOM   3842  HG3 ARG A 326      40.289  19.765  40.393  1.00 73.25           H
ATOM   3843  HD2 ARG A 326      39.924  22.149  41.307  1.00 75.67           H
ATOM   3844  HD3 ARG A 326      40.078  22.695  39.625  1.00 75.67           H
ATOM   3845  HE  ARG A 326      38.109  20.609  39.894  1.00 81.01           H
ATOM   3846 HH11 ARG A 326      38.592  24.099  40.317  1.00 84.45           H
ATOM   3847 HH12 ARG A 326      36.884  24.461  40.237  1.00 84.45           H
ATOM   3848 HH21 ARG A 326      35.902  21.122  39.781  1.00 78.71           H
ATOM   3849 HH22 ARG A 326      35.374  22.782  39.933  1.00 78.71           H
ATOM   3850  N   GLU A 327      45.199  21.887  39.759  1.00 53.11           N
ATOM   3851  CA  GLU A 327      46.573  21.765  40.222  1.00 57.70           C
ATOM   3852  C   GLU A 327      47.496  21.572  39.002  1.00 54.48           C
ATOM   3853  O   GLU A 327      47.058  21.001  38.002  1.00 50.62           O
ATOM   3854  CB  GLU A 327      46.768  20.561  41.190  1.00 56.13           C
ATOM   3855  CG  GLU A 327      45.585  19.636  41.555  1.00 55.62           C
ATOM   3856  CD  GLU A 327      45.094  18.703  40.438  1.00 61.83           C
ATOM   3857  OE1 GLU A 327      45.040  19.130  39.264  1.00 60.91           O
ATOM   3858  OE2 GLU A 327      44.743  17.550  40.765  1.00 67.25           O1-
ATOM   3859  H   GLU A 327      44.993  21.443  38.877  1.00 63.74           H
ATOM   3860  HA  GLU A 327      46.837  22.682  40.747  1.00 69.25           H
ATOM   3861  HB2 GLU A 327      47.575  19.926  40.821  1.00 67.37           H
ATOM   3862  HB3 GLU A 327      47.126  20.983  42.130  1.00 67.37           H
ATOM   3863  HG2 GLU A 327      45.861  19.029  42.419  1.00 66.75           H
ATOM   3864  HG3 GLU A 327      44.746  20.241  41.890  1.00 66.75           H
ATOM   3865  N   PRO A 328      48.776  21.978  39.063  1.00 47.84           N
ATOM   3866  CA  PRO A 328      49.701  21.741  37.963  1.00 45.86           C
ATOM   3867  C   PRO A 328      50.054  20.256  37.790  1.00 42.97           C
ATOM   3868  O   PRO A 328      49.966  19.499  38.759  1.00 45.12           O
ATOM   3869  CB  PRO A 328      50.958  22.530  38.343  1.00 45.09           C
ATOM   3870  CG  PRO A 328      50.404  23.652  39.210  1.00 52.06           C
ATOM   3871  CD  PRO A 328      49.351  22.906  40.021  1.00 52.85           C
ATOM   3872  HA  PRO A 328      49.311  22.207  37.059  1.00 55.04           H
ATOM   3873  HB2 PRO A 328      51.585  21.894  38.970  1.00 54.12           H
ATOM   3874  HB3 PRO A 328      51.529  22.896  37.491  1.00 54.12           H
ATOM   3875  HG2 PRO A 328      51.164  24.060  39.876  1.00 62.48           H
ATOM   3876  HG3 PRO A 328      49.967  24.433  38.585  1.00 62.48           H
ATOM   3877  HD2 PRO A 328      49.806  22.362  40.848  1.00 63.43           H
ATOM   3878  HD3 PRO A 328      48.629  23.649  40.363  1.00 63.43           H
ATOM   3879  N   PRO A 329      50.458  19.817  36.580  1.00 44.05           N
ATOM   3880  CA  PRO A 329      50.481  20.598  35.345  1.00 42.16           C
ATOM   3881  C   PRO A 329      49.058  20.705  34.786  1.00 36.43           C
ATOM   3882  O   PRO A 329      48.345  19.702  34.739  1.00 39.01           O
ATOM   3883  CB  PRO A 329      51.336  19.766  34.364  1.00 40.06           C
ATOM   3884  CG  PRO A 329      51.881  18.596  35.179  1.00 46.99           C
ATOM   3885  CD  PRO A 329      50.876  18.455  36.312  1.00 40.62           C
ATOM   3886  HA  PRO A 329      50.998  21.547  35.480  1.00 50.60           H
ATOM   3887  HB2 PRO A 329      50.675  19.347  33.605  1.00 48.08           H
ATOM   3888  HB3 PRO A 329      52.126  20.334  33.870  1.00 48.08           H
ATOM   3889  HG2 PRO A 329      51.927  17.679  34.591  1.00 56.39           H
ATOM   3890  HG3 PRO A 329      52.867  18.853  35.573  1.00 56.39           H
ATOM   3891  HD2 PRO A 329      50.022  17.855  36.002  1.00 48.75           H
ATOM   3892  HD3 PRO A 329      51.383  18.013  37.170  1.00 48.75           H
ATOM   3893  N   PHE A 330      48.645  21.892  34.337  1.00 33.20           N
ATOM   3894  CA  PHE A 330      47.293  22.066  33.817  1.00 36.28           C
ATOM   3895  C   PHE A 330      47.175  21.344  32.476  1.00 29.59           C
ATOM   3896  O   PHE A 330      48.134  21.335  31.715  1.00 26.73           O
ATOM   3897  CB  PHE A 330      46.943  23.555  33.690  1.00 31.86           C
ATOM   3898  CG  PHE A 330      46.885  24.385  34.966  1.00 37.21           C
ATOM   3899  CD1 PHE A 330      46.983  25.786  34.868  1.00 39.23           C
ATOM   3900  CD2 PHE A 330      46.705  23.799  36.236  1.00 38.77           C
ATOM   3901  CE1 PHE A 330      46.904  26.591  36.021  1.00 43.21           C
ATOM   3902  CE2 PHE A 330      46.644  24.598  37.390  1.00 42.70           C
ATOM   3903  CZ  PHE A 330      46.729  25.996  37.279  1.00 41.59           C
ATOM   3904  H   PHE A 330      49.253  22.697  34.389  1.00 39.84           H
ATOM   3905  HA  PHE A 330      46.598  21.609  34.514  1.00 43.54           H
ATOM   3906  HB2 PHE A 330      47.649  24.021  33.002  1.00 38.25           H
ATOM   3907  HB3 PHE A 330      45.955  23.619  33.238  1.00 38.25           H
ATOM   3908  HD1 PHE A 330      47.115  26.249  33.901  1.00 47.08           H
ATOM   3909  HD2 PHE A 330      46.593  22.735  36.335  1.00 46.53           H
ATOM   3910  HE1 PHE A 330      46.968  27.666  35.938  1.00 51.86           H
ATOM   3911  HE2 PHE A 330      46.507  24.143  38.359  1.00 51.25           H
ATOM   3912  HZ  PHE A 330      46.663  26.612  38.162  1.00 49.91           H
ATOM   3913  N   TYR A 331      46.025  20.715  32.206  1.00 26.35           N
ATOM   3914  CA  TYR A 331      45.738  20.025  30.957  1.00 24.82           C
ATOM   3915  C   TYR A 331      44.557  20.685  30.252  1.00 27.11           C
ATOM   3916  O   TYR A 331      43.584  21.106  30.878  1.00 31.41           O
ATOM   3917  CB  TYR A 331      45.364  18.559  31.164  1.00 26.92           C
ATOM   3918  CG  TYR A 331      46.401  17.540  31.590  1.00 30.84           C
ATOM   3919  CD1 TYR A 331      45.962  16.216  31.777  1.00 35.19           C
ATOM   3920  CD2 TYR A 331      47.758  17.857  31.779  1.00 29.96           C
ATOM   3921  CE1 TYR A 331      46.869  15.212  32.140  1.00 36.09           C
ATOM   3922  CE2 TYR A 331      48.677  16.856  32.137  1.00 33.88           C
ATOM   3923  CZ  TYR A 331      48.232  15.528  32.303  1.00 37.37           C
ATOM   3924  OH  TYR A 331      49.124  14.538  32.555  1.00 36.26           O
ATOM   3925  H   TYR A 331      45.279  20.766  32.884  1.00 31.63           H
ATOM   3926  HA  TYR A 331      46.610  20.044  30.308  1.00 29.79           H
ATOM   3927  HB2 TYR A 331      44.530  18.511  31.861  1.00 32.31           H
ATOM   3928  HB3 TYR A 331      44.976  18.193  30.213  1.00 32.31           H
ATOM   3929  HD1 TYR A 331      44.921  15.965  31.633  1.00 42.24           H
ATOM   3930  HD2 TYR A 331      48.112  18.862  31.634  1.00 35.96           H
ATOM   3931  HE1 TYR A 331      46.529  14.195  32.257  1.00 43.32           H
ATOM   3932  HE2 TYR A 331      49.721  17.100  32.260  1.00 40.67           H
ATOM   3933  HH  TYR A 331      50.032  14.845  32.546  1.00 43.52           H
ATOM   3934  N   ILE A 332      44.628  20.674  28.925  1.00 25.72           N
ATOM   3935  CA  ILE A 332      43.522  20.972  28.018  1.00 24.81           C
ATOM   3936  C   ILE A 332      43.442  19.707  27.125  1.00 26.77           C
ATOM   3937  O   ILE A 332      44.396  19.327  26.485  1.00 26.35           O
ATOM   3938  CB  ILE A 332      43.781  22.193  27.089  1.00 24.64           C
ATOM   3939  CG1 ILE A 332      43.751  23.495  27.901  1.00 27.87           C
ATOM   3940  CG2 ILE A 332      42.714  22.244  25.986  1.00 28.09           C
ATOM   3941  CD1 ILE A 332      44.326  24.650  27.087  1.00 27.28           C
ATOM   3942  H   ILE A 332      45.508  20.428  28.507  1.00 30.87           H
ATOM   3943  HA  ILE A 332      42.566  21.131  28.570  1.00 29.78           H
ATOM   3944  HB  ILE A 332      44.789  22.065  26.624  1.00 29.58           H
ATOM   3945 HG12 ILE A 332      42.714  23.727  28.211  1.00 33.46           H
ATOM   3946 HG13 ILE A 332      44.321  23.364  28.839  1.00 33.46           H
ATOM   3947 HG21 ILE A 332      42.899  23.081  25.294  1.00 33.72           H
ATOM   3948 HG22 ILE A 332      42.688  21.338  25.369  1.00 33.72           H
ATOM   3949 HG23 ILE A 332      41.717  22.410  26.398  1.00 33.72           H
ATOM   3950 HD11 ILE A 332      44.400  25.562  27.682  1.00 32.74           H
ATOM   3951 HD12 ILE A 332      45.327  24.416  26.712  1.00 32.74           H
ATOM   3952 HD13 ILE A 332      43.701  24.869  26.212  1.00 32.74           H
ATOM   3953  N   ILE A 333      42.266  19.056  27.137  1.00 23.09           N
ATOM   3954  CA  ILE A 333      42.022  17.758  26.525  1.00 22.52           C
ATOM   3955  C   ILE A 333      40.994  17.931  25.412  1.00 25.40           C
ATOM   3956  O   ILE A 333      39.876  18.354  25.661  1.00 26.59           O
ATOM   3957  CB  ILE A 333      41.533  16.738  27.570  1.00 26.75           C
ATOM   3958  CG1 ILE A 333      42.498  16.688  28.783  1.00 29.88           C
ATOM   3959  CG2 ILE A 333      41.368  15.336  26.944  1.00 24.55           C
ATOM   3960  CD1 ILE A 333      41.909  15.923  29.955  1.00 38.99           C
ATOM   3961  H   ILE A 333      41.510  19.441  27.685  1.00 27.72           H
ATOM   3962  HA  ILE A 333      42.943  17.375  26.096  1.00 27.04           H
ATOM   3963  HB  ILE A 333      40.556  17.061  27.929  1.00 32.11           H
ATOM   3964 HG12 ILE A 333      43.446  16.241  28.491  1.00 35.87           H
ATOM   3965 HG13 ILE A 333      42.699  17.690  29.159  1.00 35.87           H
ATOM   3966 HG21 ILE A 333      40.971  14.630  27.671  1.00 29.47           H
ATOM   3967 HG22 ILE A 333      40.669  15.368  26.108  1.00 29.47           H
ATOM   3968 HG23 ILE A 333      42.331  14.971  26.587  1.00 29.47           H
ATOM   3969 HD11 ILE A 333      42.584  15.999  30.807  1.00 46.79           H
ATOM   3970 HD12 ILE A 333      40.942  16.351  30.223  1.00 46.79           H
ATOM   3971 HD13 ILE A 333      41.790  14.876  29.700  1.00 46.79           H
ATOM   3972  N   THR A 334      41.347  17.528  24.204  1.00 23.24           N
ATOM   3973  CA  THR A 334      40.515  17.670  23.041  1.00 21.44           C
ATOM   3974  C   THR A 334      40.387  16.292  22.376  1.00 21.01           C
ATOM   3975  O   THR A 334      41.036  15.290  22.606  1.00 21.82           O
ATOM   3976  CB  THR A 334      41.080  18.679  21.981  1.00 24.27           C
ATOM   3977  OG1 THR A 334      42.151  18.074  21.251  1.00 23.07           O
ATOM   3978  CG2 THR A 334      41.651  19.920  22.622  1.00 25.53           C
ATOM   3979  H   THR A 334      42.272  17.166  24.070  1.00 27.90           H
ATOM   3980  HA  THR A 334      39.485  18.026  23.313  1.00 25.74           H
ATOM   3981  HB  THR A 334      40.282  18.934  21.243  1.00 29.13           H
ATOM   3982  HG1 THR A 334      41.798  17.393  20.611  1.00 27.69           H
ATOM   3983 HG21 THR A 334      41.981  20.636  21.853  1.00 30.64           H
ATOM   3984 HG22 THR A 334      40.922  20.425  23.261  1.00 30.64           H
ATOM   3985 HG23 THR A 334      42.545  19.682  23.223  1.00 30.64           H
ATOM   3986  N   GLU A 335      39.377  16.272  21.408  1.00 19.92           N
ATOM   3987  CA  GLU A 335      39.276  15.163  20.469  1.00 21.89           C
ATOM   3988  C   GLU A 335      40.628  15.060  19.743  1.00 22.45           C
ATOM   3989  O   GLU A 335      41.404  15.992  19.537  1.00 22.77           O
ATOM   3990  CB  GLU A 335      38.113  15.399  19.467  1.00 26.06           C
ATOM   3991  CG  GLU A 335      38.339  16.626  18.603  1.00 30.93           C
ATOM   3992  CD  GLU A 335      37.197  16.781  17.535  1.00 31.14           C
ATOM   3993  OE1 GLU A 335      36.878  17.950  17.272  1.00 30.26           O
ATOM   3994  OE2 GLU A 335      36.756  15.725  17.049  1.00 32.66           O1-
ATOM   3995  H   GLU A 335      38.900  17.134  21.113  1.00 23.91           H
ATOM   3996  HA  GLU A 335      39.093  14.222  21.056  1.00 26.27           H
ATOM   3997  HB2 GLU A 335      37.971  14.518  18.806  1.00 31.29           H
ATOM   3998  HB3 GLU A 335      37.165  15.502  20.028  1.00 31.29           H
ATOM   3999  HG2 GLU A 335      38.371  17.554  19.194  1.00 37.12           H
ATOM   4000  HG3 GLU A 335      39.283  16.573  18.037  1.00 37.12           H
ATOM   4001  N   PHE A 336      40.927  13.770  19.343  1.00 23.04           N
ATOM   4002  CA  PHE A 336      42.145  13.435  18.586  1.00 24.93           C
ATOM   4003  C   PHE A 336      41.761  13.294  17.102  1.00 23.15           C
ATOM   4004  O   PHE A 336      40.879  12.558  16.688  1.00 26.77           O
ATOM   4005  CB  PHE A 336      42.671  12.085  19.101  1.00 25.95           C
ATOM   4006  CG  PHE A 336      43.933  11.629  18.436  1.00 22.49           C
ATOM   4007  CD1 PHE A 336      45.130  12.326  18.645  1.00 26.39           C
ATOM   4008  CD2 PHE A 336      43.918  10.478  17.626  1.00 26.35           C
ATOM   4009  CE1 PHE A 336      46.297  11.890  18.019  1.00 25.69           C
ATOM   4010  CE2 PHE A 336      45.089  10.056  17.001  1.00 30.54           C
ATOM   4011  CZ  PHE A 336      46.274  10.774  17.191  1.00 25.11           C
ATOM   4012  H   PHE A 336      40.194  13.056  19.316  1.00 27.66           H
ATOM   4013  HA  PHE A 336      42.909  14.248  18.747  1.00 29.93           H
ATOM   4014  HB2 PHE A 336      42.840  12.175  20.194  1.00 31.15           H
ATOM   4015  HB3 PHE A 336      41.875  11.313  18.988  1.00 31.15           H
ATOM   4016  HD1 PHE A 336      45.156  13.202  19.294  1.00 31.68           H
ATOM   4017  HD2 PHE A 336      42.994   9.921  17.484  1.00 31.63           H
ATOM   4018  HE1 PHE A 336      47.223  12.437  18.153  1.00 30.83           H
ATOM   4019  HE2 PHE A 336      45.099   9.161  16.379  1.00 36.66           H
ATOM   4020  HZ  PHE A 336      47.188  10.444  16.696  1.00 30.15           H
ATOM   4021  N   MET A 337      42.556  14.033  16.253  1.00 23.19           N
ATOM   4022  CA  MET A 337      42.387  13.998  14.801  1.00 20.69           C
ATOM   4023  C   MET A 337      43.480  13.019  14.320  1.00 21.89           C
ATOM   4024  O   MET A 337      44.691  13.218  14.431  1.00 27.22           O
ATOM   4025  CB  MET A 337      42.633  15.385  14.185  1.00 23.25           C
ATOM   4026  CG  MET A 337      41.736  16.440  14.815  1.00 28.74           C
ATOM   4027  SD  MET A 337      39.965  16.043  14.599  1.00 26.57           S
ATOM   4028  CE  MET A 337      39.834  15.882  12.821  1.00 23.81           C
ATOM   4029  H   MET A 337      43.286  14.680  16.606  1.00 27.83           H
ATOM   4030  HA  MET A 337      41.347  13.647  14.552  1.00 24.84           H
ATOM   4031  HB2 MET A 337      43.699  15.670  14.322  1.00 27.91           H
ATOM   4032  HB3 MET A 337      42.470  15.336  13.091  1.00 27.91           H
ATOM   4033  HG2 MET A 337      41.887  16.528  15.908  1.00 34.50           H
ATOM   4034  HG3 MET A 337      41.959  17.441  14.399  1.00 34.50           H
ATOM   4035  HE1 MET A 337      38.786  15.658  12.579  1.00 28.58           H
ATOM   4036  HE2 MET A 337      40.098  16.803  12.285  1.00 28.58           H
ATOM   4037  HE3 MET A 337      40.460  15.066  12.458  1.00 28.58           H
ATOM   4038  N   THR A 338      43.029  11.841  13.756  1.00 23.20           N
ATOM   4039  CA  THR A 338      43.923  10.679  13.649  1.00 22.97           C
ATOM   4040  C   THR A 338      45.032  10.823  12.594  1.00 28.26           C
ATOM   4041  O   THR A 338      46.087  10.262  12.764  1.00 29.08           O
ATOM   4042  CB  THR A 338      43.051   9.405  13.363  1.00 28.35           C
ATOM   4043  OG1 THR A 338      42.073   9.743  12.374  1.00 36.59           O
ATOM   4044  CG2 THR A 338      42.220   8.989  14.567  1.00 30.63           C
ATOM   4045  H   THR A 338      42.030  11.638  13.626  1.00 27.85           H
ATOM   4046  HA  THR A 338      44.453  10.519  14.639  1.00 27.58           H
ATOM   4047  HB  THR A 338      43.695   8.578  12.994  1.00 34.02           H
ATOM   4048  HG1 THR A 338      42.436   9.659  11.468  1.00 43.92           H
ATOM   4049 HG21 THR A 338      41.475   8.232  14.274  1.00 36.76           H
ATOM   4050 HG22 THR A 338      42.841   8.571  15.366  1.00 36.76           H
ATOM   4051 HG23 THR A 338      41.644   9.820  14.996  1.00 36.76           H
ATOM   4052  N   TYR A 339      44.780  11.593  11.509  1.00 25.57           N
ATOM   4053  CA  TYR A 339      45.649  11.700  10.322  1.00 22.02           C
ATOM   4054  C   TYR A 339      46.635  12.868  10.326  1.00 31.70           C
ATOM   4055  O   TYR A 339      47.305  13.082   9.323  1.00 34.16           O
ATOM   4056  CB  TYR A 339      44.814  11.683   9.029  1.00 29.95           C
ATOM   4057  CG  TYR A 339      44.199  10.328   8.768  1.00 31.82           C
ATOM   4058  CD1 TYR A 339      42.999   9.993   9.404  1.00 37.86           C
ATOM   4059  CD2 TYR A 339      44.853   9.390   7.944  1.00 43.73           C
ATOM   4060  CE1 TYR A 339      42.498   8.688   9.304  1.00 42.49           C
ATOM   4061  CE2 TYR A 339      44.333   8.092   7.806  1.00 41.16           C
ATOM   4062  CZ  TYR A 339      43.171   7.726   8.520  1.00 46.61           C
ATOM   4063  OH  TYR A 339      42.680   6.461   8.425  1.00 53.98           O
ATOM   4064  H   TYR A 339      43.894  12.073  11.461  1.00 30.69           H
ATOM   4065  HA  TYR A 339      46.269  10.803  10.282  1.00 26.43           H
ATOM   4066  HB2 TYR A 339      44.027  12.429   9.086  1.00 35.95           H
ATOM   4067  HB3 TYR A 339      45.443  11.934   8.175  1.00 35.95           H
ATOM   4068  HD1 TYR A 339      42.486  10.730  10.002  1.00 45.44           H
ATOM   4069  HD2 TYR A 339      45.767   9.659   7.434  1.00 52.49           H
ATOM   4070  HE1 TYR A 339      41.606   8.424   9.842  1.00 50.99           H
ATOM   4071  HE2 TYR A 339      44.832   7.371   7.175  1.00 49.40           H
ATOM   4072  HH  TYR A 339      41.803   6.383   8.819  1.00 64.79           H
ATOM   4073  N   GLY A 340      46.719  13.642  11.409  1.00 21.90           N
ATOM   4074  CA  GLY A 340      47.668  14.734  11.497  1.00 22.04           C
ATOM   4075  C   GLY A 340      47.220  15.973  10.724  1.00 23.09           C
ATOM   4076  O   GLY A 340      46.054  16.195  10.470  1.00 21.51           O
ATOM   4077  H   GLY A 340      46.047  13.524  12.134  1.00 26.28           H
ATOM   4078  HA2 GLY A 340      47.810  15.044  12.565  1.00 26.46           H
ATOM   4079  HA3 GLY A 340      48.681  14.418  11.153  1.00 26.46           H
ATOM   4080  N   ASN A 341      48.207  16.808  10.364  1.00 19.71           N
ATOM   4081  CA  ASN A 341      47.909  18.089   9.733  1.00 18.98           C
ATOM   4082  C   ASN A 341      47.716  17.971   8.230  1.00 18.84           C
ATOM   4083  O   ASN A 341      48.169  17.029   7.577  1.00 23.02           O
ATOM   4084  CB  ASN A 341      48.825  19.135  10.161  1.00 22.35           C
ATOM   4085  CG  ASN A 341      50.223  19.138   9.543  1.00 25.95           C
ATOM   4086  OD1 ASN A 341      50.329  19.075   8.328  1.00 23.05           O
ATOM   4087  ND2 ASN A 341      51.279  19.280  10.330  1.00 25.91           N
ATOM   4088  H   ASN A 341      49.170  16.562  10.536  1.00 23.66           H
ATOM   4089  HA  ASN A 341      46.952  18.403  10.129  1.00 22.79           H
ATOM   4090  HB2 ASN A 341      48.372  20.081   9.869  1.00 26.83           H
ATOM   4091  HB3 ASN A 341      48.914  19.095  11.244  1.00 26.83           H
ATOM   4092 HD21 ASN A 341      52.198  19.229   9.918  1.00 31.10           H
ATOM   4093 HD22 ASN A 341      51.154  19.396  11.325  1.00 31.10           H
ATOM   4094  N   LEU A 342      46.972  18.931   7.692  1.00 20.64           N
ATOM   4095  CA  LEU A 342      46.541  18.914   6.312  1.00 18.05           C
ATOM   4096  C   LEU A 342      47.729  19.069   5.367  1.00 19.84           C
ATOM   4097  O   LEU A 342      47.689  18.502   4.277  1.00 20.61           O
ATOM   4098  CB  LEU A 342      45.491  20.009   6.121  1.00 16.49           C
ATOM   4099  CG  LEU A 342      44.949  20.125   4.687  1.00 21.42           C
ATOM   4100  CD1 LEU A 342      44.236  18.838   4.275  1.00 17.98           C
ATOM   4101  CD2 LEU A 342      44.008  21.331   4.583  1.00 19.31           C
ATOM   4102  H   LEU A 342      46.638  19.684   8.275  1.00 24.78           H
ATOM   4103  HA  LEU A 342      46.077  17.949   6.121  1.00 21.67           H
ATOM   4104  HB2 LEU A 342      44.657  19.826   6.802  1.00 19.80           H
ATOM   4105  HB3 LEU A 342      45.942  20.963   6.383  1.00 19.80           H
ATOM   4106  HG  LEU A 342      45.782  20.302   4.007  1.00 25.71           H
ATOM   4107 HD11 LEU A 342      43.781  18.965   3.293  1.00 21.59           H
ATOM   4108 HD12 LEU A 342      44.943  18.014   4.204  1.00 21.59           H
ATOM   4109 HD13 LEU A 342      43.457  18.593   4.998  1.00 21.59           H
ATOM   4110 HD21 LEU A 342      43.660  21.437   3.557  1.00 23.19           H
ATOM   4111 HD22 LEU A 342      43.160  21.199   5.256  1.00 23.19           H
ATOM   4112 HD23 LEU A 342      44.549  22.235   4.864  1.00 23.19           H
ATOM   4113  N   LEU A 343      48.750  19.848   5.763  1.00 18.92           N
ATOM   4114  CA  LEU A 343      49.919  20.062   4.914  1.00 18.41           C
ATOM   4115  C   LEU A 343      50.622  18.731   4.613  1.00 23.73           C
ATOM   4116  O   LEU A 343      50.817  18.379   3.451  1.00 22.88           O
ATOM   4117  CB  LEU A 343      50.869  21.081   5.573  1.00 23.58           C
ATOM   4118  CG  LEU A 343      52.116  21.397   4.725  1.00 27.55           C
ATOM   4119  CD1 LEU A 343      51.723  21.957   3.352  1.00 28.03           C
ATOM   4120  CD2 LEU A 343      53.004  22.410   5.469  1.00 27.57           C
ATOM   4121  H   LEU A 343      48.740  20.254   6.686  1.00 22.71           H
ATOM   4122  HA  LEU A 343      49.556  20.478   3.974  1.00 22.10           H
ATOM   4123  HB2 LEU A 343      50.321  22.003   5.754  1.00 28.31           H
ATOM   4124  HB3 LEU A 343      51.195  20.694   6.537  1.00 28.31           H
ATOM   4125  HG  LEU A 343      52.688  20.481   4.578  1.00 33.07           H
ATOM   4126 HD11 LEU A 343      52.609  22.329   2.841  1.00 33.65           H
ATOM   4127 HD12 LEU A 343      51.286  21.174   2.736  1.00 33.65           H
ATOM   4128 HD13 LEU A 343      51.007  22.771   3.463  1.00 33.65           H
ATOM   4129 HD21 LEU A 343      53.913  22.584   4.896  1.00 33.10           H
ATOM   4130 HD22 LEU A 343      52.472  23.349   5.588  1.00 33.10           H
ATOM   4131 HD23 LEU A 343      53.272  22.017   6.449  1.00 33.10           H
ATOM   4132  N   ASP A 344      50.998  17.994   5.659  1.00 21.41           N
ATOM   4133  CA  ASP A 344      51.619  16.680   5.535  1.00 24.16           C
ATOM   4134  C   ASP A 344      50.698  15.696   4.828  1.00 25.85           C
ATOM   4135  O   ASP A 344      51.144  14.924   3.983  1.00 27.30           O
ATOM   4136  CB  ASP A 344      52.032  16.151   6.913  1.00 27.16           C
ATOM   4137  CG  ASP A 344      53.117  16.954   7.634  1.00 29.71           C
ATOM   4138  OD1 ASP A 344      53.958  17.578   6.960  1.00 34.30           O
ATOM   4139  OD2 ASP A 344      53.077  16.951   8.884  1.00 32.50           O1-
ATOM   4140  H   ASP A 344      50.809  18.329   6.592  1.00 25.70           H
ATOM   4141  HA  ASP A 344      52.522  16.800   4.936  1.00 29.00           H
ATOM   4142  HB2 ASP A 344      51.167  16.061   7.566  1.00 32.61           H
ATOM   4143  HB3 ASP A 344      52.420  15.142   6.773  1.00 32.61           H
ATOM   4144  N   TYR A 345      49.395  15.734   5.130  1.00 23.65           N
ATOM   4145  CA  TYR A 345      48.423  14.864   4.482  1.00 21.80           C
ATOM   4146  C   TYR A 345      48.440  15.066   2.967  1.00 21.63           C
ATOM   4147  O   TYR A 345      48.563  14.104   2.215  1.00 25.07           O
ATOM   4148  CB  TYR A 345      47.026  15.085   5.074  1.00 23.39           C
ATOM   4149  CG  TYR A 345      45.999  14.128   4.492  1.00 24.25           C
ATOM   4150  CD1 TYR A 345      45.870  12.842   5.036  1.00 26.49           C
ATOM   4151  CD2 TYR A 345      45.182  14.519   3.414  1.00 26.79           C
ATOM   4152  CE1 TYR A 345      45.022  11.900   4.424  1.00 30.49           C
ATOM   4153  CE2 TYR A 345      44.308  13.592   2.809  1.00 27.70           C
ATOM   4154  CZ  TYR A 345      44.286  12.257   3.273  1.00 32.85           C
ATOM   4155  OH  TYR A 345      43.537  11.325   2.619  1.00 35.77           O
ATOM   4156  H   TYR A 345      49.073  16.393   5.824  1.00 28.39           H
ATOM   4157  HA  TYR A 345      48.709  13.834   4.691  1.00 26.17           H
ATOM   4158  HB2 TYR A 345      47.070  14.937   6.154  1.00 28.07           H
ATOM   4159  HB3 TYR A 345      46.713  16.108   4.884  1.00 28.07           H
ATOM   4160  HD1 TYR A 345      46.463  12.557   5.892  1.00 31.80           H
ATOM   4161  HD2 TYR A 345      45.248  15.524   3.023  1.00 32.16           H
ATOM   4162  HE1 TYR A 345      44.962  10.895   4.815  1.00 36.60           H
ATOM   4163  HE2 TYR A 345      43.700  13.891   1.967  1.00 33.25           H
ATOM   4164  HH  TYR A 345      43.389  11.562   1.702  1.00 42.93           H
ATOM   4165  N   LEU A 346      48.374  16.314   2.499  1.00 24.39           N
ATOM   4166  CA  LEU A 346      48.367  16.612   1.072  1.00 22.13           C
ATOM   4167  C   LEU A 346      49.666  16.208   0.386  1.00 22.17           C
ATOM   4168  O   LEU A 346      49.632  15.723  -0.741  1.00 27.82           O
ATOM   4169  CB  LEU A 346      48.095  18.095   0.851  1.00 19.69           C
ATOM   4170  CG  LEU A 346      46.634  18.480   1.161  1.00 24.71           C
ATOM   4171  CD1 LEU A 346      46.516  19.997   1.032  1.00 34.36           C
ATOM   4172  CD2 LEU A 346      45.671  17.781   0.194  1.00 35.77           C
ATOM   4173  H   LEU A 346      48.345  17.086   3.150  1.00 29.28           H
ATOM   4174  HA  LEU A 346      47.575  16.023   0.617  1.00 26.57           H
ATOM   4175  HB2 LEU A 346      48.763  18.678   1.486  1.00 23.64           H
ATOM   4176  HB3 LEU A 346      48.316  18.343  -0.182  1.00 23.64           H
ATOM   4177  HG  LEU A 346      46.381  18.178   2.175  1.00 29.67           H
ATOM   4178 HD11 LEU A 346      45.483  20.294   1.214  1.00 41.24           H
ATOM   4179 HD12 LEU A 346      47.158  20.489   1.763  1.00 41.24           H
ATOM   4180 HD13 LEU A 346      46.818  20.302   0.030  1.00 41.24           H
ATOM   4181 HD21 LEU A 346      44.683  18.229   0.292  1.00 42.93           H
ATOM   4182 HD22 LEU A 346      46.011  17.903  -0.835  1.00 42.93           H
ATOM   4183 HD23 LEU A 346      45.583  16.722   0.431  1.00 42.93           H
ATOM   4184  N   ARG A 347      50.796  16.399   1.061  1.00 20.54           N
ATOM   4185  CA  ARG A 347      52.101  16.091   0.490  1.00 25.28           C
ATOM   4186  C   ARG A 347      52.310  14.592   0.325  1.00 29.39           C
ATOM   4187  O   ARG A 347      53.041  14.191  -0.579  1.00 29.78           O
ATOM   4188  CB  ARG A 347      53.205  16.710   1.349  1.00 24.84           C
ATOM   4189  CG  ARG A 347      53.238  18.229   1.229  1.00 24.53           C
ATOM   4190  CD  ARG A 347      54.338  18.762   2.141  1.00 30.33           C
ATOM   4191  NE  ARG A 347      54.517  20.192   1.926  1.00 29.79           N
ATOM   4192  CZ  ARG A 347      55.295  21.011   2.631  1.00 30.41           C
ATOM   4193  NH1 ARG A 347      55.911  20.597   3.737  1.00 30.59           N
ATOM   4194  NH2 ARG A 347      55.447  22.261   2.211  1.00 28.72           N1+
ATOM   4195  H   ARG A 347      50.755  16.773   1.998  1.00 24.66           H
ATOM   4196  HA  ARG A 347      52.154  16.536  -0.505  1.00 30.34           H
ATOM   4197  HB2 ARG A 347      53.086  16.411   2.392  1.00 29.81           H
ATOM   4198  HB3 ARG A 347      54.164  16.332   0.992  1.00 29.81           H
ATOM   4199  HG2 ARG A 347      53.450  18.508   0.195  1.00 29.44           H
ATOM   4200  HG3 ARG A 347      52.284  18.665   1.513  1.00 29.44           H
ATOM   4201  HD2 ARG A 347      54.025  18.594   3.174  1.00 36.41           H
ATOM   4202  HD3 ARG A 347      55.279  18.241   1.959  1.00 36.41           H
ATOM   4203  HE  ARG A 347      54.087  20.569   1.095  1.00 35.75           H
ATOM   4204 HH11 ARG A 347      55.777  19.645   4.048  1.00 36.72           H
ATOM   4205 HH12 ARG A 347      56.496  21.226   4.262  1.00 36.72           H
ATOM   4206 HH21 ARG A 347      54.962  22.561   1.376  1.00 34.47           H
ATOM   4207 HH22 ARG A 347      56.022  22.909   2.724  1.00 34.47           H
ATOM   4208  N   GLU A 348      51.689  13.789   1.191  1.00 26.97           N
ATOM   4209  CA  GLU A 348      51.905  12.350   1.287  1.00 29.34           C
ATOM   4210  C   GLU A 348      50.792  11.543   0.607  1.00 34.52           C
ATOM   4211  O   GLU A 348      50.900  10.318   0.540  1.00 36.21           O
ATOM   4212  CB  GLU A 348      52.066  11.973   2.772  1.00 29.77           C
ATOM   4213  CG  GLU A 348      53.326  12.606   3.405  1.00 34.81           C
ATOM   4214  CD  GLU A 348      53.375  12.594   4.942  1.00 47.42           C
ATOM   4215  OE1 GLU A 348      52.532  11.908   5.565  1.00 48.05           O
ATOM   4216  OE2 GLU A 348      54.271  13.284   5.478  1.00 51.77           O1-
ATOM   4217  H   GLU A 348      51.131  14.210   1.921  1.00 32.37           H
ATOM   4218  HA  GLU A 348      52.842  12.101   0.791  1.00 35.22           H
ATOM   4219  HB2 GLU A 348      51.177  12.296   3.316  1.00 35.74           H
ATOM   4220  HB3 GLU A 348      52.140  10.889   2.860  1.00 35.74           H
ATOM   4221  HG2 GLU A 348      54.211  12.089   3.036  1.00 41.79           H
ATOM   4222  HG3 GLU A 348      53.469  13.636   3.080  1.00 41.79           H
ATOM   4223  N   CYS A 349      49.693  12.176   0.158  1.00 27.79           N
ATOM   4224  CA  CYS A 349      48.491  11.428  -0.215  1.00 27.10           C
ATOM   4225  C   CYS A 349      48.611  10.833  -1.617  1.00 30.68           C
ATOM   4226  O   CYS A 349      49.394  11.286  -2.450  1.00 38.47           O
ATOM   4227  CB  CYS A 349      47.205  12.273  -0.112  1.00 29.71           C
ATOM   4228  SG  CYS A 349      47.054  13.525  -1.421  1.00 30.58           S
ATOM   4229  H   CYS A 349      49.632  13.181   0.231  1.00 33.36           H
ATOM   4230  HA  CYS A 349      48.368  10.608   0.493  1.00 32.53           H
ATOM   4231  HB2 CYS A 349      46.355  11.594  -0.191  1.00 35.66           H
ATOM   4232  HB3 CYS A 349      47.142  12.752   0.860  1.00 35.66           H
ATOM   4233  HG  CYS A 349      48.047  14.315  -0.990  1.00 36.71           H
ATOM   4234  N   ASN A 350      47.787   9.812  -1.857  1.00 34.26           N
ATOM   4235  CA  ASN A 350      47.470   9.310  -3.178  1.00 35.42           C
ATOM   4236  C   ASN A 350      46.522  10.303  -3.855  1.00 28.22           C
ATOM   4237  O   ASN A 350      45.372  10.427  -3.451  1.00 31.09           O
ATOM   4238  CB  ASN A 350      46.823   7.929  -3.000  1.00 37.98           C
ATOM   4239  CG  ASN A 350      46.269   7.376  -4.309  1.00 41.42           C
ATOM   4240  OD1 ASN A 350      46.691   7.770  -5.391  1.00 43.90           O
ATOM   4241  ND2 ASN A 350      45.346   6.422  -4.220  1.00 51.63           N
ATOM   4242  H   ASN A 350      47.219   9.468  -1.096  1.00 41.12           H
ATOM   4243  HA  ASN A 350      48.387   9.203  -3.760  1.00 42.52           H
ATOM   4244  HB2 ASN A 350      47.599   7.245  -2.654  1.00 45.58           H
ATOM   4245  HB3 ASN A 350      46.030   7.966  -2.249  1.00 45.58           H
ATOM   4246 HD21 ASN A 350      44.967   6.018  -5.063  1.00 61.97           H
ATOM   4247 HD22 ASN A 350      45.019   6.119  -3.313  1.00 61.97           H
ATOM   4248  N   ARG A 351      47.007  10.991  -4.891  1.00 32.26           N
ATOM   4249  CA  ARG A 351      46.272  12.038  -5.598  1.00 34.45           C
ATOM   4250  C   ARG A 351      45.093  11.523  -6.443  1.00 39.24           C
ATOM   4251  O   ARG A 351      44.269  12.324  -6.871  1.00 40.28           O
ATOM   4252  CB  ARG A 351      47.263  12.887  -6.395  1.00 31.73           C
ATOM   4253  CG  ARG A 351      48.322  13.533  -5.478  1.00 34.03           C
ATOM   4254  CD  ARG A 351      49.080  14.632  -6.215  1.00 32.89           C
ATOM   4255  NE  ARG A 351      50.215  15.132  -5.431  1.00 35.37           N
ATOM   4256  CZ  ARG A 351      51.035  16.125  -5.781  1.00 33.06           C
ATOM   4257  NH1 ARG A 351      50.847  16.819  -6.898  1.00 41.53           N
ATOM   4258  NH2 ARG A 351      52.066  16.426  -4.996  1.00 38.17           N1+
ATOM   4259  H   ARG A 351      47.975  10.854  -5.145  1.00 38.72           H
ATOM   4260  HA  ARG A 351      45.833  12.697  -4.848  1.00 41.35           H
ATOM   4261  HB2 ARG A 351      47.759  12.261  -7.136  1.00 38.09           H
ATOM   4262  HB3 ARG A 351      46.719  13.678  -6.913  1.00 38.09           H
ATOM   4263  HG2 ARG A 351      47.829  13.983  -4.616  1.00 40.85           H
ATOM   4264  HG3 ARG A 351      49.021  12.776  -5.123  1.00 40.85           H
ATOM   4265  HD2 ARG A 351      49.437  14.257  -7.175  1.00 39.48           H
ATOM   4266  HD3 ARG A 351      48.390  15.457  -6.394  1.00 39.48           H
ATOM   4267  HE  ARG A 351      50.419  14.645  -4.571  1.00 42.45           H
ATOM   4268 HH11 ARG A 351      50.063  16.604  -7.501  1.00 49.85           H
ATOM   4269 HH12 ARG A 351      51.466  17.579  -7.142  1.00 49.85           H
ATOM   4270 HH21 ARG A 351      52.222  15.901  -4.148  1.00 45.82           H
ATOM   4271 HH22 ARG A 351      52.688  17.179  -5.251  1.00 45.82           H
ATOM   4272  N   GLN A 352      45.001  10.205  -6.670  1.00 40.26           N
ATOM   4273  CA  GLN A 352      43.859   9.542  -7.306  1.00 38.90           C
ATOM   4274  C   GLN A 352      42.688   9.440  -6.321  1.00 37.76           C
ATOM   4275  O   GLN A 352      41.537   9.675  -6.697  1.00 41.50           O
ATOM   4276  CB  GLN A 352      44.267   8.132  -7.792  1.00 46.19           C
ATOM   4277  CG  GLN A 352      45.608   8.054  -8.548  1.00 53.26           C
ATOM   4278  CD  GLN A 352      45.628   8.940  -9.788  1.00 53.78           C
ATOM   4279  OE1 GLN A 352      44.842   8.732 -10.705  1.00 59.48           O
ATOM   4280  NE2 GLN A 352      46.531   9.920  -9.833  1.00 56.44           N
ATOM   4281  H   GLN A 352      45.730   9.609  -6.305  1.00 48.32           H
ATOM   4282  HA  GLN A 352      43.539  10.127  -8.170  1.00 46.69           H
ATOM   4283  HB2 GLN A 352      44.334   7.470  -6.928  1.00 55.44           H
ATOM   4284  HB3 GLN A 352      43.479   7.746  -8.440  1.00 55.44           H
ATOM   4285  HG2 GLN A 352      46.448   8.282  -7.893  1.00 63.93           H
ATOM   4286  HG3 GLN A 352      45.687   7.020  -8.885  1.00 63.93           H
ATOM   4287 HE21 GLN A 352      47.179  10.052  -9.073  1.00 67.74           H
ATOM   4288 HE22 GLN A 352      46.558  10.526 -10.641  1.00 67.74           H
ATOM   4289  N   GLU A 353      42.981   9.080  -5.061  1.00 35.56           N
ATOM   4290  CA  GLU A 353      41.997   9.026  -3.991  1.00 37.36           C
ATOM   4291  C   GLU A 353      41.585  10.451  -3.600  1.00 32.03           C
ATOM   4292  O   GLU A 353      40.398  10.737  -3.477  1.00 35.14           O
ATOM   4293  CB  GLU A 353      42.570   8.222  -2.800  1.00 45.38           C
ATOM   4294  CG  GLU A 353      41.659   8.225  -1.549  1.00 53.30           C
ATOM   4295  CD  GLU A 353      42.407   7.999  -0.224  1.00 63.32           C
ATOM   4296  OE1 GLU A 353      43.402   7.237  -0.243  1.00 67.42           O
ATOM   4297  OE2 GLU A 353      41.968   8.598   0.789  1.00 55.22           O1-
ATOM   4298  H   GLU A 353      43.947   8.943  -4.806  1.00 42.68           H
ATOM   4299  HA  GLU A 353      41.119   8.494  -4.358  1.00 44.84           H
ATOM   4300  HB2 GLU A 353      42.713   7.188  -3.118  1.00 54.46           H
ATOM   4301  HB3 GLU A 353      43.545   8.633  -2.534  1.00 54.46           H
ATOM   4302  HG2 GLU A 353      41.072   9.139  -1.461  1.00 63.97           H
ATOM   4303  HG3 GLU A 353      40.941   7.412  -1.671  1.00 63.97           H
ATOM   4304  N   VAL A 354      42.569  11.334  -3.403  1.00 29.97           N
ATOM   4305  CA  VAL A 354      42.361  12.712  -2.967  1.00 24.41           C
ATOM   4306  C   VAL A 354      42.342  13.561  -4.224  1.00 26.65           C
ATOM   4307  O   VAL A 354      43.308  14.238  -4.545  1.00 30.15           O
ATOM   4308  CB  VAL A 354      43.444  13.126  -1.949  1.00 28.40           C
ATOM   4309  CG1 VAL A 354      43.154  14.526  -1.383  1.00 26.74           C
ATOM   4310  CG2 VAL A 354      43.488  12.139  -0.769  1.00 30.04           C
ATOM   4311  H   VAL A 354      43.523  11.034  -3.548  1.00 35.98           H
ATOM   4312  HA  VAL A 354      41.392  12.789  -2.476  1.00 29.30           H
ATOM   4313  HB  VAL A 354      44.415  13.126  -2.443  1.00 34.09           H
ATOM   4314 HG11 VAL A 354      43.952  14.817  -0.699  1.00 32.10           H
ATOM   4315 HG12 VAL A 354      43.099  15.263  -2.181  1.00 32.10           H
ATOM   4316 HG13 VAL A 354      42.210  14.520  -0.841  1.00 32.10           H
ATOM   4317 HG21 VAL A 354      44.213  12.477  -0.031  1.00 36.05           H
ATOM   4318 HG22 VAL A 354      42.503  12.080  -0.305  1.00 36.05           H
ATOM   4319 HG23 VAL A 354      43.781  11.144  -1.109  1.00 36.05           H
ATOM   4320  N   SER A 355      41.239  13.477  -4.956  1.00 27.04           N
ATOM   4321  CA  SER A 355      41.037  14.158  -6.215  1.00 29.92           C
ATOM   4322  C   SER A 355      40.480  15.561  -5.958  1.00 23.54           C
ATOM   4323  O   SER A 355      40.296  15.964  -4.805  1.00 22.26           O
ATOM   4324  CB  SER A 355      40.110  13.301  -7.076  1.00 29.08           C
ATOM   4325  OG  SER A 355      38.862  13.193  -6.436  1.00 31.16           O
ATOM   4326  H   SER A 355      40.485  12.888  -4.628  1.00 32.46           H
ATOM   4327  HA  SER A 355      41.990  14.243  -6.742  1.00 35.91           H
ATOM   4328  HB2 SER A 355      39.980  13.760  -8.057  1.00 34.91           H
ATOM   4329  HB3 SER A 355      40.543  12.306  -7.202  1.00 34.91           H
ATOM   4330  HG  SER A 355      38.294  12.649  -6.987  1.00 37.40           H
ATOM   4331  N   ALA A 356      40.202  16.309  -7.021  1.00 21.68           N
ATOM   4332  CA  ALA A 356      39.727  17.683  -6.904  1.00 22.03           C
ATOM   4333  C   ALA A 356      38.441  17.803  -6.079  1.00 23.55           C
ATOM   4334  O   ALA A 356      38.300  18.764  -5.341  1.00 19.65           O
ATOM   4335  CB  ALA A 356      39.579  18.317  -8.283  1.00 24.40           C
ATOM   4336  H   ALA A 356      40.379  15.945  -7.946  1.00 26.03           H
ATOM   4337  HA  ALA A 356      40.506  18.241  -6.379  1.00 26.44           H
ATOM   4338  HB1 ALA A 356      39.343  19.375  -8.176  1.00 29.29           H
ATOM   4339  HB2 ALA A 356      40.524  18.220  -8.819  1.00 29.29           H
ATOM   4340  HB3 ALA A 356      38.788  17.819  -8.848  1.00 29.29           H
ATOM   4341  N   VAL A 357      37.513  16.839  -6.156  1.00 20.95           N
ATOM   4342  CA  VAL A 357      36.293  16.870  -5.354  1.00 20.93           C
ATOM   4343  C   VAL A 357      36.615  16.745  -3.867  1.00 19.34           C
ATOM   4344  O   VAL A 357      35.896  17.329  -3.062  1.00 21.21           O
ATOM   4345  CB  VAL A 357      35.248  15.825  -5.849  1.00 25.64           C
ATOM   4346  CG1 VAL A 357      35.625  14.365  -5.589  1.00 30.43           C
ATOM   4347  CG2 VAL A 357      33.893  16.069  -5.191  1.00 27.48           C
ATOM   4348  H   VAL A 357      37.689  16.039  -6.746  1.00 25.15           H
ATOM   4349  HA  VAL A 357      35.835  17.847  -5.494  1.00 25.12           H
ATOM   4350  HB  VAL A 357      35.111  15.946  -6.926  1.00 30.78           H
ATOM   4351 HG11 VAL A 357      34.884  13.705  -6.039  1.00 36.52           H
ATOM   4352 HG12 VAL A 357      36.588  14.157  -6.040  1.00 36.52           H
ATOM   4353 HG13 VAL A 357      35.675  14.162  -4.519  1.00 36.52           H
ATOM   4354 HG21 VAL A 357      33.151  15.399  -5.625  1.00 32.98           H
ATOM   4355 HG22 VAL A 357      33.946  15.882  -4.119  1.00 32.98           H
ATOM   4356 HG23 VAL A 357      33.572  17.097  -5.368  1.00 32.98           H
ATOM   4357  N   VAL A 358      37.650  15.987  -3.504  1.00 18.75           N
ATOM   4358  CA  VAL A 358      38.105  15.853  -2.121  1.00 19.64           C
ATOM   4359  C   VAL A 358      38.755  17.157  -1.640  1.00 20.00           C
ATOM   4360  O   VAL A 358      38.486  17.603  -0.527  1.00 19.09           O
ATOM   4361  CB  VAL A 358      39.053  14.660  -1.936  1.00 19.67           C
ATOM   4362  CG1 VAL A 358      39.341  14.475  -0.442  1.00 21.94           C
ATOM   4363  CG2 VAL A 358      38.450  13.364  -2.502  1.00 26.40           C
ATOM   4364  H   VAL A 358      38.203  15.539  -4.222  1.00 22.50           H
ATOM   4365  HA  VAL A 358      37.230  15.672  -1.497  1.00 23.58           H
ATOM   4366  HB  VAL A 358      39.994  14.858  -2.448  1.00 23.61           H
ATOM   4367 HG11 VAL A 358      39.991  13.615  -0.296  1.00 26.33           H
ATOM   4368 HG12 VAL A 358      39.837  15.349  -0.026  1.00 26.33           H
ATOM   4369 HG13 VAL A 358      38.405  14.310   0.095  1.00 26.33           H
ATOM   4370 HG21 VAL A 358      39.083  12.517  -2.247  1.00 31.69           H
ATOM   4371 HG22 VAL A 358      37.462  13.194  -2.083  1.00 31.69           H
ATOM   4372 HG23 VAL A 358      38.369  13.422  -3.586  1.00 31.69           H
ATOM   4373  N   LEU A 359      39.599  17.781  -2.467  1.00 18.36           N
ATOM   4374  CA  LEU A 359      40.198  19.077  -2.138  1.00 19.02           C
ATOM   4375  C   LEU A 359      39.115  20.131  -1.900  1.00 18.12           C
ATOM   4376  O   LEU A 359      39.189  20.876  -0.936  1.00 18.55           O
ATOM   4377  CB  LEU A 359      41.134  19.536  -3.262  1.00 19.85           C
ATOM   4378  CG  LEU A 359      42.347  18.613  -3.520  1.00 20.74           C
ATOM   4379  CD1 LEU A 359      43.220  19.240  -4.609  1.00 22.91           C
ATOM   4380  CD2 LEU A 359      43.212  18.366  -2.282  1.00 19.88           C
ATOM   4381  H   LEU A 359      39.805  17.372  -3.367  1.00 22.04           H
ATOM   4382  HA  LEU A 359      40.765  18.968  -1.216  1.00 22.84           H
ATOM   4383  HB2 LEU A 359      40.559  19.633  -4.183  1.00 23.83           H
ATOM   4384  HB3 LEU A 359      41.501  20.527  -3.002  1.00 23.83           H
ATOM   4385  HG  LEU A 359      41.991  17.655  -3.893  1.00 24.89           H
ATOM   4386 HD11 LEU A 359      44.095  18.621  -4.776  1.00 27.50           H
ATOM   4387 HD12 LEU A 359      42.663  19.292  -5.541  1.00 27.50           H
ATOM   4388 HD13 LEU A 359      43.544  20.239  -4.315  1.00 27.50           H
ATOM   4389 HD21 LEU A 359      44.000  17.656  -2.530  1.00 23.87           H
ATOM   4390 HD22 LEU A 359      43.675  19.297  -1.957  1.00 23.87           H
ATOM   4391 HD23 LEU A 359      42.623  17.938  -1.477  1.00 23.87           H
ATOM   4392  N   LEU A 360      38.076  20.155  -2.730  1.00 18.19           N
ATOM   4393  CA  LEU A 360      36.952  21.062  -2.577  1.00 20.94           C
ATOM   4394  C   LEU A 360      36.232  20.814  -1.257  1.00 18.45           C
ATOM   4395  O   LEU A 360      35.884  21.761  -0.570  1.00 19.00           O
ATOM   4396  CB  LEU A 360      36.032  20.926  -3.790  1.00 18.96           C
ATOM   4397  CG  LEU A 360      34.757  21.788  -3.725  1.00 21.31           C
ATOM   4398  CD1 LEU A 360      35.078  23.294  -3.628  1.00 19.19           C
ATOM   4399  CD2 LEU A 360      33.930  21.525  -4.993  1.00 20.70           C
ATOM   4400  H   LEU A 360      38.046  19.491  -3.489  1.00 21.83           H
ATOM   4401  HA  LEU A 360      37.337  22.076  -2.547  1.00 25.13           H
ATOM   4402  HB2 LEU A 360      36.598  21.216  -4.676  1.00 22.76           H
ATOM   4403  HB3 LEU A 360      35.756  19.880  -3.908  1.00 22.76           H
ATOM   4404  HG  LEU A 360      34.165  21.493  -2.859  1.00 25.58           H
ATOM   4405 HD11 LEU A 360      34.153  23.866  -3.653  1.00 23.04           H
ATOM   4406 HD12 LEU A 360      35.581  23.523  -2.690  1.00 23.04           H
ATOM   4407 HD13 LEU A 360      35.710  23.596  -4.465  1.00 23.04           H
ATOM   4408 HD21 LEU A 360      33.020  22.119  -4.962  1.00 24.84           H
ATOM   4409 HD22 LEU A 360      34.499  21.791  -5.883  1.00 24.84           H
ATOM   4410 HD23 LEU A 360      33.667  20.469  -5.048  1.00 24.84           H
ATOM   4411  N   TYR A 361      35.985  19.551  -0.920  1.00 21.19           N
ATOM   4412  CA  TYR A 361      35.345  19.179   0.336  1.00 20.71           C
ATOM   4413  C   TYR A 361      36.128  19.697   1.541  1.00 19.57           C
ATOM   4414  O   TYR A 361      35.542  20.228   2.480  1.00 20.68           O
ATOM   4415  CB  TYR A 361      35.193  17.659   0.350  1.00 19.78           C
ATOM   4416  CG  TYR A 361      34.496  17.102   1.579  1.00 20.21           C
ATOM   4417  CD1 TYR A 361      33.137  17.378   1.803  1.00 25.75           C
ATOM   4418  CD2 TYR A 361      35.179  16.241   2.450  1.00 19.55           C
ATOM   4419  CE1 TYR A 361      32.451  16.760   2.872  1.00 25.37           C
ATOM   4420  CE2 TYR A 361      34.514  15.646   3.541  1.00 23.11           C
ATOM   4421  CZ  TYR A 361      33.148  15.896   3.746  1.00 28.11           C
ATOM   4422  OH  TYR A 361      32.497  15.271   4.765  1.00 27.80           O
ATOM   4423  H   TYR A 361      36.333  18.813  -1.514  1.00 25.43           H
ATOM   4424  HA  TYR A 361      34.353  19.619   0.367  1.00 24.86           H
ATOM   4425  HB2 TYR A 361      34.615  17.364  -0.525  1.00 23.75           H
ATOM   4426  HB3 TYR A 361      36.172  17.199   0.265  1.00 23.75           H
ATOM   4427  HD1 TYR A 361      32.601  18.034   1.131  1.00 30.91           H
ATOM   4428  HD2 TYR A 361      36.218  16.002   2.278  1.00 23.46           H
ATOM   4429  HE1 TYR A 361      31.401  16.959   3.026  1.00 30.46           H
ATOM   4430  HE2 TYR A 361      35.046  14.978   4.203  1.00 27.74           H
ATOM   4431  HH  TYR A 361      31.548  15.390   4.720  1.00 33.37           H
ATOM   4432  N   MET A 362      37.455  19.585   1.506  1.00 17.70           N
ATOM   4433  CA  MET A 362      38.308  20.039   2.595  1.00 18.95           C
ATOM   4434  C   MET A 362      38.319  21.569   2.690  1.00 19.58           C
ATOM   4435  O   MET A 362      38.175  22.122   3.781  1.00 18.87           O
ATOM   4436  CB  MET A 362      39.705  19.446   2.440  1.00 21.82           C
ATOM   4437  CG  MET A 362      39.616  17.924   2.658  1.00 24.46           C
ATOM   4438  SD  MET A 362      41.190  17.045   2.860  1.00 35.36           S
ATOM   4439  CE  MET A 362      41.928  17.631   1.350  1.00 17.84           C
ATOM   4440  H   MET A 362      37.894  19.154   0.704  1.00 21.25           H
ATOM   4441  HA  MET A 362      37.887  19.654   3.521  1.00 22.75           H
ATOM   4442  HB2 MET A 362      40.083  19.666   1.442  1.00 26.20           H
ATOM   4443  HB3 MET A 362      40.372  19.888   3.177  1.00 26.20           H
ATOM   4444  HG2 MET A 362      39.031  17.738   3.556  1.00 29.36           H
ATOM   4445  HG3 MET A 362      39.078  17.464   1.834  1.00 29.36           H
ATOM   4446  HE1 MET A 362      42.850  17.073   1.182  1.00 21.41           H
ATOM   4447  HE2 MET A 362      41.252  17.465   0.513  1.00 21.41           H
ATOM   4448  HE3 MET A 362      42.157  18.693   1.431  1.00 21.41           H
ATOM   4449  N   ALA A 363      38.471  22.271   1.560  1.00 18.70           N
ATOM   4450  CA  ALA A 363      38.451  23.740   1.566  1.00 20.61           C
ATOM   4451  C   ALA A 363      37.122  24.266   2.093  1.00 22.55           C
ATOM   4452  O   ALA A 363      37.081  25.262   2.807  1.00 17.42           O
ATOM   4453  CB  ALA A 363      38.720  24.293   0.164  1.00 21.51           C
ATOM   4454  H   ALA A 363      38.603  21.790   0.683  1.00 22.44           H
ATOM   4455  HA  ALA A 363      39.251  24.087   2.222  1.00 24.74           H
ATOM   4456  HB1 ALA A 363      38.726  25.385   0.190  1.00 25.82           H
ATOM   4457  HB2 ALA A 363      39.690  23.935  -0.187  1.00 25.82           H
ATOM   4458  HB3 ALA A 363      37.932  23.965  -0.517  1.00 25.82           H
ATOM   4459  N   THR A 364      36.014  23.615   1.727  1.00 17.57           N
ATOM   4460  CA  THR A 364      34.697  24.046   2.149  1.00 17.64           C
ATOM   4461  C   THR A 364      34.561  23.938   3.660  1.00 16.74           C
ATOM   4462  O   THR A 364      34.033  24.855   4.273  1.00 17.85           O
ATOM   4463  CB  THR A 364      33.602  23.288   1.386  1.00 17.69           C
ATOM   4464  OG1 THR A 364      33.757  23.517  -0.001  1.00 21.32           O
ATOM   4465  CG2 THR A 364      32.213  23.776   1.771  1.00 18.94           C
ATOM   4466  H   THR A 364      36.093  22.807   1.130  1.00 21.09           H
ATOM   4467  HA  THR A 364      34.611  25.096   1.868  1.00 21.18           H
ATOM   4468  HB  THR A 364      33.687  22.220   1.593  1.00 21.24           H
ATOM   4469  HG1 THR A 364      34.599  23.136  -0.269  1.00 25.60           H
ATOM   4470 HG21 THR A 364      31.468  23.234   1.186  1.00 22.74           H
ATOM   4471 HG22 THR A 364      32.012  23.595   2.826  1.00 22.74           H
ATOM   4472 HG23 THR A 364      32.107  24.839   1.550  1.00 22.74           H
ATOM   4473  N   GLN A 365      35.019  22.830   4.241  1.00 15.35           N
ATOM   4474  CA  GLN A 365      34.992  22.615   5.683  1.00 15.48           C
ATOM   4475  C   GLN A 365      35.754  23.716   6.415  1.00 17.10           C
ATOM   4476  O   GLN A 365      35.282  24.230   7.423  1.00 16.15           O
ATOM   4477  CB  GLN A 365      35.589  21.254   6.017  1.00 19.06           C
ATOM   4478  CG  GLN A 365      34.645  20.102   5.649  1.00 18.98           C
ATOM   4479  CD  GLN A 365      35.336  18.780   5.955  1.00 18.11           C
ATOM   4480  OE1 GLN A 365      35.357  18.327   7.086  1.00 20.54           O
ATOM   4481  NE2 GLN A 365      35.972  18.183   4.972  1.00 19.07           N
ATOM   4482  H   GLN A 365      35.463  22.130   3.665  1.00 18.43           H
ATOM   4483  HA  GLN A 365      33.954  22.635   6.017  1.00 18.59           H
ATOM   4484  HB2 GLN A 365      36.533  21.124   5.490  1.00 22.88           H
ATOM   4485  HB3 GLN A 365      35.803  21.214   7.083  1.00 22.88           H
ATOM   4486  HG2 GLN A 365      33.770  20.195   6.294  1.00 22.78           H
ATOM   4487  HG3 GLN A 365      34.340  20.167   4.608  1.00 22.78           H
ATOM   4488 HE21 GLN A 365      35.951  18.581   4.043  1.00 22.90           H
ATOM   4489 HE22 GLN A 365      36.464  17.318   5.147  1.00 22.90           H
ATOM   4490  N   ILE A 366      36.938  24.066   5.927  1.00 16.66           N
ATOM   4491  CA  ILE A 366      37.740  25.129   6.538  1.00 16.34           C
ATOM   4492  C   ILE A 366      36.997  26.457   6.450  1.00 16.57           C
ATOM   4493  O   ILE A 366      36.956  27.192   7.436  1.00 17.14           O
ATOM   4494  CB  ILE A 366      39.121  25.186   5.865  1.00 17.57           C
ATOM   4495  CG1 ILE A 366      39.859  23.874   6.110  1.00 18.87           C
ATOM   4496  CG2 ILE A 366      39.936  26.382   6.390  1.00 19.55           C
ATOM   4497  CD1 ILE A 366      41.051  23.708   5.177  1.00 19.49           C
ATOM   4498  H   ILE A 366      37.289  23.608   5.096  1.00 20.00           H
ATOM   4499  HA  ILE A 366      37.885  24.891   7.593  1.00 19.62           H
ATOM   4500  HB  ILE A 366      38.980  25.306   4.790  1.00 21.10           H
ATOM   4501 HG12 ILE A 366      40.203  23.830   7.146  1.00 22.66           H
ATOM   4502 HG13 ILE A 366      39.210  23.016   5.949  1.00 22.66           H
ATOM   4503 HG21 ILE A 366      40.859  26.480   5.827  1.00 23.47           H
ATOM   4504 HG22 ILE A 366      39.390  27.315   6.269  1.00 23.47           H
ATOM   4505 HG23 ILE A 366      40.166  26.243   7.445  1.00 23.47           H
ATOM   4506 HD11 ILE A 366      41.447  22.700   5.276  1.00 23.39           H
ATOM   4507 HD12 ILE A 366      40.728  23.865   4.148  1.00 23.39           H
ATOM   4508 HD13 ILE A 366      41.833  24.418   5.432  1.00 23.39           H
ATOM   4509  N   SER A 367      36.386  26.783   5.303  1.00 15.31           N
ATOM   4510  CA  SER A 367      35.637  28.022   5.209  1.00 16.64           C
ATOM   4511  C   SER A 367      34.464  28.054   6.173  1.00 17.60           C
ATOM   4512  O   SER A 367      34.139  29.129   6.658  1.00 18.06           O
ATOM   4513  CB  SER A 367      35.247  28.362   3.767  1.00 18.48           C
ATOM   4514  OG  SER A 367      34.199  27.556   3.303  1.00 23.43           O
ATOM   4515  H   SER A 367      36.472  26.195   4.486  1.00 18.38           H
ATOM   4516  HA  SER A 367      36.328  28.809   5.518  1.00 19.98           H
ATOM   4517  HB2 SER A 367      34.918  29.400   3.733  1.00 22.18           H
ATOM   4518  HB3 SER A 367      36.117  28.230   3.125  1.00 22.18           H
ATOM   4519  HG  SER A 367      34.488  26.639   3.322  1.00 28.12           H
ATOM   4520  N   SER A 368      33.809  26.905   6.442  1.00 19.41           N
ATOM   4521  CA  SER A 368      32.703  26.836   7.381  1.00 17.02           C
ATOM   4522  C   SER A 368      33.185  27.185   8.800  1.00 16.30           C
ATOM   4523  O   SER A 368      32.533  27.952   9.511  1.00 19.42           O
ATOM   4524  CB  SER A 368      32.063  25.432   7.297  1.00 20.72           C
ATOM   4525  OG  SER A 368      30.943  25.385   8.164  1.00 22.54           O
ATOM   4526  H   SER A 368      34.081  26.055   5.966  1.00 23.30           H
ATOM   4527  HA  SER A 368      31.965  27.574   7.062  1.00 20.43           H
ATOM   4528  HB2 SER A 368      31.762  25.219   6.272  1.00 24.87           H
ATOM   4529  HB3 SER A 368      32.777  24.671   7.611  1.00 24.87           H
ATOM   4530  HG  SER A 368      30.849  26.244   8.582  1.00 27.05           H
ATOM   4531  N   ALA A 369      34.319  26.627   9.218  1.00 16.70           N
ATOM   4532  CA  ALA A 369      34.925  26.925  10.507  1.00 18.58           C
ATOM   4533  C   ALA A 369      35.190  28.424  10.625  1.00 18.35           C
ATOM   4534  O   ALA A 369      34.895  29.022  11.656  1.00 19.24           O
ATOM   4535  CB  ALA A 369      36.227  26.150  10.661  1.00 15.85           C
ATOM   4536  H   ALA A 369      34.817  26.000   8.600  1.00 20.05           H
ATOM   4537  HA  ALA A 369      34.241  26.619  11.299  1.00 22.30           H
ATOM   4538  HB1 ALA A 369      36.682  26.379  11.623  1.00 19.03           H
ATOM   4539  HB2 ALA A 369      36.027  25.085  10.608  1.00 19.03           H
ATOM   4540  HB3 ALA A 369      36.927  26.418   9.872  1.00 19.03           H
ATOM   4541  N   MET A 370      35.744  29.024   9.570  1.00 19.43           N
ATOM   4542  CA  MET A 370      36.122  30.432   9.605  1.00 19.66           C
ATOM   4543  C   MET A 370      34.894  31.346   9.576  1.00 19.79           C
ATOM   4544  O   MET A 370      34.919  32.410  10.185  1.00 18.86           O
ATOM   4545  CB  MET A 370      37.100  30.755   8.476  1.00 15.70           C
ATOM   4546  CG  MET A 370      38.460  30.053   8.567  1.00 21.56           C
ATOM   4547  SD  MET A 370      39.289  30.243  10.167  1.00 23.32           S
ATOM   4548  CE  MET A 370      39.372  32.060  10.276  1.00 21.77           C
ATOM   4549  H   MET A 370      35.966  28.484   8.744  1.00 23.33           H
ATOM   4550  HA  MET A 370      36.630  30.612  10.553  1.00 23.60           H
ATOM   4551  HB2 MET A 370      36.636  30.485   7.528  1.00 18.85           H
ATOM   4552  HB3 MET A 370      37.272  31.827   8.476  1.00 18.85           H
ATOM   4553  HG2 MET A 370      38.330  28.990   8.390  1.00 25.88           H
ATOM   4554  HG3 MET A 370      39.110  30.445   7.785  1.00 25.88           H
ATOM   4555  HE1 MET A 370      40.005  32.346  11.114  1.00 26.14           H
ATOM   4556  HE2 MET A 370      39.795  32.456   9.353  1.00 26.14           H
ATOM   4557  HE3 MET A 370      38.379  32.484  10.428  1.00 26.14           H
ATOM   4558  N   GLU A 371      33.818  30.943   8.892  1.00 19.50           N
ATOM   4559  CA  GLU A 371      32.538  31.639   8.925  1.00 20.49           C
ATOM   4560  C   GLU A 371      32.014  31.668  10.366  1.00 21.54           C
ATOM   4561  O   GLU A 371      31.481  32.677  10.832  1.00 19.27           O
ATOM   4562  CB  GLU A 371      31.581  30.951   7.940  1.00 19.34           C
ATOM   4563  CG  GLU A 371      30.191  31.580   7.967  1.00 23.54           C
ATOM   4564  CD  GLU A 371      29.167  30.926   7.035  1.00 32.41           C
ATOM   4565  OE1 GLU A 371      28.070  31.508   6.941  1.00 33.33           O
ATOM   4566  OE2 GLU A 371      29.467  29.876   6.431  1.00 31.42           O1-
ATOM   4567  H   GLU A 371      33.859  30.073   8.379  1.00 23.41           H
ATOM   4568  HA  GLU A 371      32.689  32.659   8.580  1.00 24.59           H
ATOM   4569  HB2 GLU A 371      31.983  31.035   6.931  1.00 23.22           H
ATOM   4570  HB3 GLU A 371      31.492  29.897   8.193  1.00 23.22           H
ATOM   4571  HG2 GLU A 371      29.773  31.550   8.972  1.00 28.26           H
ATOM   4572  HG3 GLU A 371      30.248  32.641   7.735  1.00 28.26           H
ATOM   4573  N   TYR A 372      32.178  30.562  11.101  1.00 20.20           N
ATOM   4574  CA  TYR A 372      31.751  30.502  12.490  1.00 20.73           C
ATOM   4575  C   TYR A 372      32.567  31.463  13.354  1.00 21.44           C
ATOM   4576  O   TYR A 372      31.988  32.225  14.117  1.00 22.13           O
ATOM   4577  CB  TYR A 372      31.775  29.062  12.980  1.00 19.38           C
ATOM   4578  CG  TYR A 372      31.463  28.902  14.452  1.00 20.29           C
ATOM   4579  CD1 TYR A 372      30.136  28.693  14.855  1.00 22.62           C
ATOM   4580  CD2 TYR A 372      32.485  28.973  15.411  1.00 18.83           C
ATOM   4581  CE1 TYR A 372      29.836  28.473  16.207  1.00 22.89           C
ATOM   4582  CE2 TYR A 372      32.206  28.736  16.764  1.00 25.06           C
ATOM   4583  CZ  TYR A 372      30.877  28.457  17.156  1.00 26.54           C
ATOM   4584  OH  TYR A 372      30.599  28.204  18.458  1.00 25.05           O
ATOM   4585  H   TYR A 372      32.633  29.755  10.697  1.00 24.25           H
ATOM   4586  HA  TYR A 372      30.714  30.832  12.539  1.00 24.88           H
ATOM   4587  HB2 TYR A 372      31.051  28.497  12.389  1.00 23.27           H
ATOM   4588  HB3 TYR A 372      32.756  28.634  12.801  1.00 23.27           H
ATOM   4589  HD1 TYR A 372      29.347  28.667  14.118  1.00 27.15           H
ATOM   4590  HD2 TYR A 372      33.495  29.172  15.095  1.00 22.60           H
ATOM   4591  HE1 TYR A 372      28.816  28.281  16.511  1.00 27.48           H
ATOM   4592  HE2 TYR A 372      33.002  28.752  17.489  1.00 30.08           H
ATOM   4593  HH  TYR A 372      31.376  28.281  19.017  1.00 30.06           H
ATOM   4594  N   LEU A 373      33.898  31.446  13.240  1.00 21.45           N
ATOM   4595  CA  LEU A 373      34.751  32.389  13.979  1.00 21.12           C
ATOM   4596  C   LEU A 373      34.387  33.845  13.680  1.00 22.68           C
ATOM   4597  O   LEU A 373      34.297  34.650  14.603  1.00 26.11           O
ATOM   4598  CB  LEU A 373      36.234  32.111  13.694  1.00 20.12           C
ATOM   4599  CG  LEU A 373      36.735  30.752  14.217  1.00 22.48           C
ATOM   4600  CD1 LEU A 373      38.246  30.672  13.966  1.00 22.09           C
ATOM   4601  CD2 LEU A 373      36.442  30.533  15.711  1.00 22.00           C
ATOM   4602  H   LEU A 373      34.335  30.802  12.595  1.00 25.75           H
ATOM   4603  HA  LEU A 373      34.566  32.241  15.042  1.00 25.35           H
ATOM   4604  HB2 LEU A 373      36.412  32.164  12.619  1.00 24.16           H
ATOM   4605  HB3 LEU A 373      36.820  32.901  14.165  1.00 24.16           H
ATOM   4606  HG  LEU A 373      36.249  29.959  13.653  1.00 26.99           H
ATOM   4607 HD11 LEU A 373      38.614  29.688  14.253  1.00 26.51           H
ATOM   4608 HD12 LEU A 373      38.452  30.828  12.910  1.00 26.51           H
ATOM   4609 HD13 LEU A 373      38.761  31.438  14.545  1.00 26.51           H
ATOM   4610 HD21 LEU A 373      36.959  29.637  16.057  1.00 26.41           H
ATOM   4611 HD22 LEU A 373      36.791  31.381  16.297  1.00 26.41           H
ATOM   4612 HD23 LEU A 373      35.375  30.391  15.874  1.00 26.41           H
ATOM   4613  N   GLU A 374      34.132  34.165  12.412  1.00 21.11           N
ATOM   4614  CA  GLU A 374      33.707  35.481  11.959  1.00 25.23           C
ATOM   4615  C   GLU A 374      32.410  35.910  12.661  1.00 26.58           C
ATOM   4616  O   GLU A 374      32.300  37.025  13.173  1.00 26.87           O
ATOM   4617  CB  GLU A 374      33.574  35.433  10.427  1.00 20.07           C
ATOM   4618  CG  GLU A 374      32.984  36.696   9.801  1.00 24.37           C
ATOM   4619  CD  GLU A 374      33.018  36.566   8.272  1.00 31.24           C
ATOM   4620  OE1 GLU A 374      32.002  36.085   7.694  1.00 26.17           O
ATOM   4621  OE2 GLU A 374      34.061  36.939   7.694  1.00 27.40           O1-
ATOM   4622  H   GLU A 374      34.233  33.448  11.707  1.00 25.35           H
ATOM   4623  HA  GLU A 374      34.496  36.192  12.209  1.00 30.29           H
ATOM   4624  HB2 GLU A 374      34.559  35.253  10.001  1.00 24.09           H
ATOM   4625  HB3 GLU A 374      32.949  34.590  10.139  1.00 24.09           H
ATOM   4626  HG2 GLU A 374      31.952  36.788  10.138  1.00 29.26           H
ATOM   4627  HG3 GLU A 374      33.590  37.544  10.119  1.00 29.26           H
ATOM   4628  N   LYS A 375      31.420  35.012  12.722  1.00 25.48           N
ATOM   4629  CA  LYS A 375      30.122  35.336  13.314  1.00 24.04           C
ATOM   4630  C   LYS A 375      30.204  35.478  14.843  1.00 27.74           C
ATOM   4631  O   LYS A 375      29.397  36.204  15.435  1.00 26.58           O
ATOM   4632  CB  LYS A 375      29.044  34.384  12.763  1.00 31.40           C
ATOM   4633  CG  LYS A 375      28.393  33.457  13.795  1.00 40.64           C
ATOM   4634  CD  LYS A 375      27.243  32.645  13.185  1.00 46.70           C
ATOM   4635  CE  LYS A 375      26.775  31.607  14.208  1.00 56.23           C
ATOM   4636  NZ  LYS A 375      25.676  30.785  13.671  1.00 59.93           N1+
ATOM   4637  H   LYS A 375      31.550  34.095  12.314  1.00 30.59           H
ATOM   4638  HA  LYS A 375      29.867  36.327  12.931  1.00 28.85           H
ATOM   4639  HB2 LYS A 375      28.248  35.006  12.350  1.00 37.69           H
ATOM   4640  HB3 LYS A 375      29.434  33.791  11.938  1.00 37.69           H
ATOM   4641  HG2 LYS A 375      29.152  32.778  14.180  1.00 48.77           H
ATOM   4642  HG3 LYS A 375      27.985  34.053  14.614  1.00 48.77           H
ATOM   4643  HD2 LYS A 375      26.417  33.313  12.938  1.00 56.05           H
ATOM   4644  HD3 LYS A 375      27.584  32.142  12.278  1.00 56.05           H
ATOM   4645  HE2 LYS A 375      27.616  30.963  14.470  1.00 67.48           H
ATOM   4646  HE3 LYS A 375      26.438  32.125  15.107  1.00 67.48           H
ATOM   4647  HZ1 LYS A 375      25.377  30.109  14.359  1.00 71.92           H
ATOM   4648  HZ2 LYS A 375      24.900  31.379  13.414  1.00 71.92           H
ATOM   4649  HZ3 LYS A 375      25.996  30.296  12.845  1.00 71.92           H
ATOM   4650  N   LYS A 376      31.167  34.797  15.484  1.00 21.87           N
ATOM   4651  CA  LYS A 376      31.322  34.739  16.937  1.00 24.63           C
ATOM   4652  C   LYS A 376      32.369  35.699  17.473  1.00 24.01           C
ATOM   4653  O   LYS A 376      32.663  35.627  18.664  1.00 29.83           O
ATOM   4654  CB  LYS A 376      31.619  33.300  17.383  1.00 26.75           C
ATOM   4655  CG  LYS A 376      30.504  32.293  17.099  1.00 29.49           C
ATOM   4656  CD  LYS A 376      29.244  32.535  17.930  1.00 38.44           C
ATOM   4657  CE  LYS A 376      28.311  31.351  17.707  1.00 38.82           C
ATOM   4658  NZ  LYS A 376      27.065  31.519  18.469  1.00 47.23           N1+
ATOM   4659  H   LYS A 376      31.810  34.249  14.927  1.00 26.25           H
ATOM   4660  HA  LYS A 376      30.387  35.038  17.408  1.00 29.56           H
ATOM   4661  HB2 LYS A 376      32.530  32.961  16.889  1.00 32.11           H
ATOM   4662  HB3 LYS A 376      31.793  33.287  18.459  1.00 32.11           H
ATOM   4663  HG2 LYS A 376      30.247  32.316  16.042  1.00 35.39           H
ATOM   4664  HG3 LYS A 376      30.887  31.301  17.333  1.00 35.39           H
ATOM   4665  HD2 LYS A 376      29.500  32.616  18.988  1.00 46.13           H
ATOM   4666  HD3 LYS A 376      28.752  33.449  17.594  1.00 46.13           H
ATOM   4667  HE2 LYS A 376      28.089  31.261  16.643  1.00 46.59           H
ATOM   4668  HE3 LYS A 376      28.816  30.443  18.041  1.00 46.59           H
ATOM   4669  HZ1 LYS A 376      26.443  30.746  18.280  1.00 56.69           H
ATOM   4670  HZ2 LYS A 376      27.289  31.530  19.455  1.00 56.69           H
ATOM   4671  HZ3 LYS A 376      26.628  32.394  18.216  1.00 56.69           H
ATOM   4672  N   ASN A 377      32.915  36.583  16.629  1.00 21.62           N
ATOM   4673  CA  ASN A 377      33.832  37.648  17.023  1.00 31.34           C
ATOM   4674  C   ASN A 377      35.142  37.076  17.556  1.00 31.63           C
ATOM   4675  O   ASN A 377      35.631  37.496  18.604  1.00 26.09           O
ATOM   4676  CB  ASN A 377      33.140  38.623  17.998  1.00 31.50           C
ATOM   4677  CG  ASN A 377      31.883  39.186  17.361  1.00 36.57           C
ATOM   4678  OD1 ASN A 377      31.956  39.846  16.333  1.00 32.67           O
ATOM   4679  ND2 ASN A 377      30.723  38.922  17.957  1.00 39.83           N
ATOM   4680  H   ASN A 377      32.658  36.543  15.654  1.00 25.96           H
ATOM   4681  HA  ASN A 377      34.084  38.205  16.120  1.00 37.61           H
ATOM   4682  HB2 ASN A 377      32.920  38.148  18.954  1.00 37.81           H
ATOM   4683  HB3 ASN A 377      33.833  39.440  18.155  1.00 37.81           H
ATOM   4684 HD21 ASN A 377      29.874  39.275  17.547  1.00 47.80           H
ATOM   4685 HD22 ASN A 377      30.702  38.364  18.796  1.00 47.80           H
ATOM   4686  N   PHE A 378      35.726  36.139  16.791  1.00 25.98           N
ATOM   4687  CA  PHE A 378      37.088  35.659  16.979  1.00 25.05           C
ATOM   4688  C   PHE A 378      37.917  35.954  15.726  1.00 29.95           C
ATOM   4689  O   PHE A 378      37.393  36.065  14.619  1.00 26.21           O
ATOM   4690  CB  PHE A 378      37.098  34.153  17.270  1.00 23.51           C
ATOM   4691  CG  PHE A 378      36.474  33.749  18.587  1.00 25.81           C
ATOM   4692  CD1 PHE A 378      35.159  33.262  18.621  1.00 27.25           C
ATOM   4693  CD2 PHE A 378      37.203  33.870  19.788  1.00 31.08           C
ATOM   4694  CE1 PHE A 378      34.564  32.904  19.847  1.00 35.49           C
ATOM   4695  CE2 PHE A 378      36.602  33.514  21.011  1.00 28.47           C
ATOM   4696  CZ  PHE A 378      35.283  33.044  21.044  1.00 32.43           C
ATOM   4697  H   PHE A 378      35.265  35.861  15.938  1.00 31.19           H
ATOM   4698  HA  PHE A 378      37.545  36.164  17.823  1.00 30.07           H
ATOM   4699  HB2 PHE A 378      36.581  33.644  16.457  1.00 28.22           H
ATOM   4700  HB3 PHE A 378      38.132  33.809  17.274  1.00 28.22           H
ATOM   4701  HD1 PHE A 378      34.599  33.171  17.704  1.00 32.71           H
ATOM   4702  HD2 PHE A 378      38.218  34.237  19.773  1.00 37.30           H
ATOM   4703  HE1 PHE A 378      33.553  32.528  19.870  1.00 42.60           H
ATOM   4704  HE2 PHE A 378      37.160  33.609  21.931  1.00 34.18           H
ATOM   4705  HZ  PHE A 378      34.828  32.769  21.984  1.00 38.93           H
ATOM   4706  N   ILE A 379      39.235  36.025  15.910  1.00 21.23           N
ATOM   4707  CA  ILE A 379      40.207  35.926  14.840  1.00 26.58           C
ATOM   4708  C   ILE A 379      41.212  34.834  15.200  1.00 22.93           C
ATOM   4709  O   ILE A 379      41.419  34.504  16.370  1.00 24.75           O
ATOM   4710  CB  ILE A 379      40.911  37.264  14.569  1.00 25.93           C
ATOM   4711  CG1 ILE A 379      41.718  37.752  15.797  1.00 27.98           C
ATOM   4712  CG2 ILE A 379      39.903  38.319  14.084  1.00 26.66           C
ATOM   4713  CD1 ILE A 379      42.639  38.931  15.486  1.00 32.95           C
ATOM   4714  H   ILE A 379      39.588  35.953  16.852  1.00 25.49           H
ATOM   4715  HA  ILE A 379      39.715  35.626  13.914  1.00 31.91           H
ATOM   4716  HB  ILE A 379      41.619  37.101  13.754  1.00 31.13           H
ATOM   4717 HG12 ILE A 379      41.033  38.041  16.594  1.00 33.59           H
ATOM   4718 HG13 ILE A 379      42.354  36.951  16.169  1.00 33.59           H
ATOM   4719 HG21 ILE A 379      40.429  39.194  13.711  1.00 32.00           H
ATOM   4720 HG22 ILE A 379      39.310  37.905  13.267  1.00 32.00           H
ATOM   4721 HG23 ILE A 379      39.234  38.607  14.892  1.00 32.00           H
ATOM   4722 HD11 ILE A 379      43.204  39.191  16.382  1.00 39.55           H
ATOM   4723 HD12 ILE A 379      43.329  38.661  14.688  1.00 39.55           H
ATOM   4724 HD13 ILE A 379      42.064  39.794  15.167  1.00 39.55           H
ATOM   4725  N   HIS A 380      41.852  34.290  14.166  1.00 23.47           N
ATOM   4726  CA  HIS A 380      42.732  33.140  14.264  1.00 22.54           C
ATOM   4727  C   HIS A 380      44.211  33.551  14.288  1.00 25.73           C
ATOM   4728  O   HIS A 380      44.925  33.210  15.231  1.00 24.96           O
ATOM   4729  CB  HIS A 380      42.391  32.162  13.124  1.00 22.69           C
ATOM   4730  CG  HIS A 380      43.106  30.855  13.294  1.00 24.93           C
ATOM   4731  ND1 HIS A 380      44.484  30.681  13.207  1.00 24.19           N
ATOM   4732  CD2 HIS A 380      42.526  29.663  13.608  1.00 28.59           C
ATOM   4733  CE1 HIS A 380      44.716  29.405  13.534  1.00 27.97           C
ATOM   4734  NE2 HIS A 380      43.557  28.774  13.770  1.00 28.06           N
ATOM   4735  H   HIS A 380      41.645  34.633  13.237  1.00 28.17           H
ATOM   4736  HA  HIS A 380      42.527  32.617  15.194  1.00 27.06           H
ATOM   4737  HB2 HIS A 380      42.656  32.593  12.158  1.00 27.23           H
ATOM   4738  HB3 HIS A 380      41.316  31.971  13.125  1.00 27.23           H
ATOM   4739  HD2 HIS A 380      41.474  29.467  13.762  1.00 34.32           H
ATOM   4740  HE1 HIS A 380      45.692  28.976  13.711  1.00 33.58           H
ATOM   4741  HE2 HIS A 380      43.466  27.827  14.112  1.00 33.69           H
ATOM   4742  N   ARG A 381      44.654  34.274  13.257  1.00 22.46           N
ATOM   4743  CA  ARG A 381      46.009  34.815  13.042  1.00 21.91           C
ATOM   4744  C   ARG A 381      47.063  33.800  12.618  1.00 25.68           C
ATOM   4745  O   ARG A 381      48.158  34.207  12.251  1.00 28.19           O
ATOM   4746  CB  ARG A 381      46.499  35.671  14.219  1.00 23.26           C
ATOM   4747  CG  ARG A 381      45.573  36.851  14.487  1.00 31.25           C
ATOM   4748  CD  ARG A 381      46.257  37.874  15.392  1.00 35.27           C
ATOM   4749  NE  ARG A 381      46.550  37.311  16.715  1.00 34.59           N
ATOM   4750  CZ  ARG A 381      47.690  37.460  17.404  1.00 48.72           C
ATOM   4751  NH1 ARG A 381      48.759  38.072  16.887  1.00 50.82           N
ATOM   4752  NH2 ARG A 381      47.761  36.984  18.644  1.00 50.36           N1+
ATOM   4753  H   ARG A 381      43.976  34.493  12.536  1.00 26.96           H
ATOM   4754  HA  ARG A 381      45.933  35.486  12.190  1.00 26.30           H
ATOM   4755  HB2 ARG A 381      46.590  35.061  15.115  1.00 27.92           H
ATOM   4756  HB3 ARG A 381      47.490  36.060  13.982  1.00 27.92           H
ATOM   4757  HG2 ARG A 381      45.349  37.343  13.542  1.00 37.51           H
ATOM   4758  HG3 ARG A 381      44.641  36.508  14.935  1.00 37.51           H
ATOM   4759  HD2 ARG A 381      47.162  38.242  14.908  1.00 42.33           H
ATOM   4760  HD3 ARG A 381      45.580  38.718  15.525  1.00 42.33           H
ATOM   4761  HE  ARG A 381      45.789  36.822  17.169  1.00 41.52           H
ATOM   4762 HH11 ARG A 381      48.719  38.434  15.946  1.00 60.99           H
ATOM   4763 HH12 ARG A 381      49.602  38.164  17.431  1.00 60.99           H
ATOM   4764 HH21 ARG A 381      46.965  36.507  19.045  1.00 60.44           H
ATOM   4765 HH22 ARG A 381      48.607  37.081  19.183  1.00 60.44           H
ATOM   4766  N   ASN A 382      46.776  32.498  12.633  1.00 22.00           N
ATOM   4767  CA  ASN A 382      47.711  31.446  12.234  1.00 23.59           C
ATOM   4768  C   ASN A 382      47.043  30.450  11.273  1.00 20.28           C
ATOM   4769  O   ASN A 382      47.364  29.272  11.271  1.00 21.98           O
ATOM   4770  CB  ASN A 382      48.293  30.751  13.481  1.00 24.88           C
ATOM   4771  CG  ASN A 382      49.210  31.665  14.274  1.00 32.38           C
ATOM   4772  OD1 ASN A 382      50.321  31.950  13.846  1.00 38.60           O
ATOM   4773  ND2 ASN A 382      48.748  32.145  15.422  1.00 40.00           N
ATOM   4774  H   ASN A 382      45.861  32.208  12.946  1.00 26.41           H
ATOM   4775  HA  ASN A 382      48.540  31.887  11.684  1.00 28.31           H
ATOM   4776  HB2 ASN A 382      47.495  30.362  14.111  1.00 29.87           H
ATOM   4777  HB3 ASN A 382      48.920  29.934  13.122  1.00 29.87           H
ATOM   4778 HD21 ASN A 382      49.324  32.762  15.968  1.00 48.01           H
ATOM   4779 HD22 ASN A 382      47.827  31.879  15.745  1.00 48.01           H
ATOM   4780  N   LEU A 383      46.142  30.911  10.399  1.00 20.43           N
ATOM   4781  CA  LEU A 383      45.502  30.038   9.434  1.00 22.14           C
ATOM   4782  C   LEU A 383      46.495  29.658   8.337  1.00 23.36           C
ATOM   4783  O   LEU A 383      47.120  30.505   7.702  1.00 23.14           O
ATOM   4784  CB  LEU A 383      44.233  30.734   8.913  1.00 23.51           C
ATOM   4785  CG  LEU A 383      43.364  29.857   7.999  1.00 25.20           C
ATOM   4786  CD1 LEU A 383      42.800  28.637   8.732  1.00 28.49           C
ATOM   4787  CD2 LEU A 383      42.209  30.747   7.512  1.00 20.32           C
ATOM   4788  H   LEU A 383      45.879  31.886  10.408  1.00 24.52           H
ATOM   4789  HA  LEU A 383      45.191  29.136   9.960  1.00 26.58           H
ATOM   4790  HB2 LEU A 383      43.631  31.062   9.764  1.00 28.22           H
ATOM   4791  HB3 LEU A 383      44.535  31.619   8.352  1.00 28.22           H
ATOM   4792  HG  LEU A 383      43.959  29.535   7.147  1.00 30.25           H
ATOM   4793 HD11 LEU A 383      42.076  28.128   8.095  1.00 34.19           H
ATOM   4794 HD12 LEU A 383      43.598  27.934   8.966  1.00 34.19           H
ATOM   4795 HD13 LEU A 383      42.307  28.950   9.653  1.00 34.19           H
ATOM   4796 HD21 LEU A 383      41.516  30.151   6.923  1.00 24.39           H
ATOM   4797 HD22 LEU A 383      41.675  31.179   8.357  1.00 24.39           H
ATOM   4798 HD23 LEU A 383      42.604  31.552   6.896  1.00 24.39           H
ATOM   4799  N   ALA A 384      46.660  28.351   8.150  1.00 20.18           N
ATOM   4800  CA  ALA A 384      47.622  27.729   7.254  1.00 22.32           C
ATOM   4801  C   ALA A 384      47.344  26.224   7.268  1.00 18.99           C
ATOM   4802  O   ALA A 384      46.759  25.717   8.218  1.00 18.89           O
ATOM   4803  CB  ALA A 384      49.040  28.037   7.744  1.00 21.22           C
ATOM   4804  H   ALA A 384      46.120  27.723   8.725  1.00 24.23           H
ATOM   4805  HA  ALA A 384      47.506  28.115   6.239  1.00 26.79           H
ATOM   4806  HB1 ALA A 384      49.765  27.571   7.085  1.00 25.47           H
ATOM   4807  HB2 ALA A 384      49.226  29.110   7.739  1.00 25.47           H
ATOM   4808  HB3 ALA A 384      49.182  27.661   8.756  1.00 25.47           H
ATOM   4809  N   ALA A 385      47.760  25.502   6.226  1.00 18.61           N
ATOM   4810  CA  ALA A 385      47.455  24.072   6.128  1.00 18.17           C
ATOM   4811  C   ALA A 385      48.062  23.288   7.293  1.00 18.67           C
ATOM   4812  O   ALA A 385      47.454  22.311   7.737  1.00 19.60           O
ATOM   4813  CB  ALA A 385      47.871  23.514   4.767  1.00 19.13           C
ATOM   4814  H   ALA A 385      48.185  25.964   5.431  1.00 22.35           H
ATOM   4815  HA  ALA A 385      46.371  23.971   6.194  1.00 21.82           H
ATOM   4816  HB1 ALA A 385      47.550  22.477   4.685  1.00 22.97           H
ATOM   4817  HB2 ALA A 385      47.410  24.094   3.968  1.00 22.97           H
ATOM   4818  HB3 ALA A 385      48.953  23.572   4.657  1.00 22.97           H
ATOM   4819  N   ARG A 386      49.235  23.714   7.817  1.00 20.74           N
ATOM   4820  CA  ARG A 386      49.854  23.044   8.968  1.00 22.13           C
ATOM   4821  C   ARG A 386      49.019  23.158  10.236  1.00 19.71           C
ATOM   4822  O   ARG A 386      49.287  22.432  11.179  1.00 21.03           O
ATOM   4823  CB  ARG A 386      51.265  23.582   9.243  1.00 22.00           C
ATOM   4824  CG  ARG A 386      51.267  25.066   9.664  1.00 26.68           C
ATOM   4825  CD  ARG A 386      52.689  25.628   9.879  1.00 40.83           C
ATOM   4826  NE  ARG A 386      52.666  27.092  10.122  1.00 38.65           N
ATOM   4827  CZ  ARG A 386      52.531  28.053   9.186  1.00 46.61           C
ATOM   4828  NH1 ARG A 386      52.722  27.820   7.888  1.00 40.76           N
ATOM   4829  NH2 ARG A 386      52.188  29.289   9.543  1.00 45.23           N1+
ATOM   4830  H   ARG A 386      49.675  24.542   7.440  1.00 24.89           H
ATOM   4831  HA  ARG A 386      49.947  21.984   8.725  1.00 26.56           H
ATOM   4832  HB2 ARG A 386      51.706  22.991  10.048  1.00 26.41           H
ATOM   4833  HB3 ARG A 386      51.881  23.452   8.351  1.00 26.41           H
ATOM   4834  HG2 ARG A 386      50.768  25.661   8.900  1.00 32.02           H
ATOM   4835  HG3 ARG A 386      50.717  25.180  10.596  1.00 32.02           H
ATOM   4836  HD2 ARG A 386      53.106  25.141  10.763  1.00 49.01           H
ATOM   4837  HD3 ARG A 386      53.332  25.388   9.033  1.00 49.01           H
ATOM   4838  HE  ARG A 386      52.505  27.364  11.080  1.00 46.39           H
ATOM   4839 HH11 ARG A 386      52.980  26.893   7.575  1.00 48.93           H
ATOM   4840 HH12 ARG A 386      52.605  28.559   7.213  1.00 48.93           H
ATOM   4841 HH21 ARG A 386      52.023  29.513  10.513  1.00 54.29           H
ATOM   4842 HH22 ARG A 386      52.069  29.999   8.836  1.00 54.29           H
ATOM   4843  N   ASN A 387      48.071  24.102  10.300  1.00 19.81           N
ATOM   4844  CA  ASN A 387      47.178  24.293  11.434  1.00 17.98           C
ATOM   4845  C   ASN A 387      45.741  23.848  11.157  1.00 20.00           C
ATOM   4846  O   ASN A 387      44.849  24.214  11.911  1.00 22.67           O
ATOM   4847  CB  ASN A 387      47.257  25.751  11.907  1.00 19.08           C
ATOM   4848  CG  ASN A 387      48.657  26.083  12.419  1.00 23.94           C
ATOM   4849  OD1 ASN A 387      49.272  25.265  13.078  1.00 22.25           O
ATOM   4850  ND2 ASN A 387      49.136  27.292  12.205  1.00 24.65           N
ATOM   4851  H   ASN A 387      47.913  24.678   9.486  1.00 23.79           H
ATOM   4852  HA  ASN A 387      47.519  23.671  12.260  1.00 21.58           H
ATOM   4853  HB2 ASN A 387      46.960  26.437  11.113  1.00 22.91           H
ATOM   4854  HB3 ASN A 387      46.590  25.856  12.758  1.00 22.91           H
ATOM   4855 HD21 ASN A 387      50.023  27.544  12.607  1.00 29.59           H
ATOM   4856 HD22 ASN A 387      48.590  27.963  11.685  1.00 29.59           H
ATOM   4857  N   CYS A 388      45.517  23.057  10.105  1.00 18.48           N
ATOM   4858  CA  CYS A 388      44.290  22.280   9.920  1.00 18.02           C
ATOM   4859  C   CYS A 388      44.638  20.811  10.154  1.00 18.74           C
ATOM   4860  O   CYS A 388      45.702  20.364   9.752  1.00 20.65           O
ATOM   4861  CB  CYS A 388      43.786  22.490   8.497  1.00 16.70           C
ATOM   4862  SG  CYS A 388      43.410  24.232   8.207  1.00 21.33           S
ATOM   4863  H   CYS A 388      46.288  22.832   9.492  1.00 22.19           H
ATOM   4864  HA  CYS A 388      43.510  22.587  10.614  1.00 21.63           H
ATOM   4865  HB2 CYS A 388      44.544  22.159   7.789  1.00 20.05           H
ATOM   4866  HB3 CYS A 388      42.881  21.903   8.357  1.00 20.05           H
ATOM   4867  HG  CYS A 388      44.683  24.640   8.136  1.00 25.61           H
ATOM   4868  N   LEU A 389      43.740  20.065  10.778  1.00 19.40           N
ATOM   4869  CA  LEU A 389      43.946  18.687  11.188  1.00 17.43           C
[truncated: 250,754 more chars]
