# Supplementary material for: High-throughput quantum-mechanics/molecular-mechanics (ONIOM) macromolecular crystallographic refinement with PHENIX/DivCon: the impact of mixed Hamiltonian methods on ligand and protein structure
Source: Acta Crystallogr D Struct Biol. 2018 Oct 29;74(Pt 11):1063–77. doi: 10.1107/S2059798318012913 (PMC6213575; doi:10.1107/S2059798318012913)
Supplement: Supplementary file 2 [file d-74-01063-sup2.gz › results_ONIOM/1OPK-H.cif]

# Generated by MOE 2016.08 on 2017-01-11 08:44.47
# Structure optimized with MOE using MMFF94x forcefield to determine
# ideal geometry (Gas Phase with Electrostatics disabled).
data_comp_list
_chem_comp.id	P16
_chem_comp.three_letter_code	P16
_chem_comp.name	1OPK.A
_chem_comp.group	non-polymer
_chem_comp.number_atoms_all	45
_chem_comp.number_atoms_nh	29
_chem_comp.desc_level	?
#
data_comp_P16
#
loop_
_chem_comp_atom.comp_id
_chem_comp_atom.atom_id
_chem_comp_atom.type_symbol
_chem_comp_atom.type_energy
_chem_comp_atom.partial_charge
_chem_comp_atom.x
_chem_comp_atom.y
_chem_comp_atom.z
P16	O1	O	OH1	-0.68	49.9800	11.0930	14.9440	
P16	HO1	H	HOH1	0.4	50.1982	10.2242	14.5989	
P16	C2	C	CH2	0.2635	49.5960	11.8940	13.8620	
P16	H21	H	HCH2	0.0799999999999999	48.7351	11.4336	13.3773	
P16	H22	H	HCH2	0.0799999999999999	50.4254	11.9459	13.1566	
P16	C3	C	CR6	-0.1435	49.2210	13.3090	14.2740	
P16	C4	C	CR16	-0.15	50.1470	14.3930	14.0730	
P16	H4	H	HCR6	0.15	51.1095	14.2006	13.6225	
P16	C5	C	CR16	-0.15	49.8040	15.7040	14.4610	
P16	H5	H	HCR6	0.15	50.5051	16.5103	14.3038	
P16	C6	C	CR16	-0.15	48.5350	15.9740	15.0610	
P16	H6	H	HCR6	0.15	48.2789	16.9797	15.3599	
P16	C7	C	CR6	0.0999999999999999	47.6040	14.9030	15.2640	
P16	N9	N	NT1	-0.6	46.3300	15.0460	15.8740	
P16	HN9	H	H	0.4	45.6637	14.3096	15.6897	
P16	C10	C	CR6	0.72	45.8970	16.0610	16.6810	
P16	N11	N	NRD6	-0.62	44.6140	15.9020	17.1770	
P16	C12	C	CR16	0.16	44.1550	16.8600	18.0020	
P16	H12	H	HCR6	0.15	43.1552	16.7620	18.3986	
P16	C13	C	CR66	0.0283999999999998	44.9250	17.9970	18.3770	
P16	C16	C	CR16	-0.1784	44.4520	19.0260	19.2590	
P16	H16	H	HCR6	0.15	43.4584	18.9561	19.6764	
P16	C17	C	CR6	-0.0140000000000001	45.2430	20.0910	19.5760	
P16	C18	C	CR6	0.6156	46.6220	20.2330	18.9780	
P16	O21	O	O	-0.57	47.4050	21.1590	19.1990	
P16	N19	N	NR6	-0.4771	47.0620	19.1770	18.1030	
P16	C14	C	CR66	0.427	46.2420	18.0920	17.7880	
P16	N15	N	NRD6	-0.62	46.7060	17.1150	16.9680	
P16	C20	C	CH3	0.0600999999999998	48.4070	19.2460	17.4790	
P16	H201	H	HCH3	0.0799999999999999	48.9209	20.1440	17.8218	
P16	H202	H	HCH3	0.0799999999999999	48.3031	19.2784	16.3944	
P16	H203	H	HCH3	0.0799999999999999	48.9846	18.3662	17.7625	
P16	C22	C	CR66	0.0283999999999999	44.7990	21.1600	20.4950	
P16	C27	C	CR6	0.177	44.2640	22.3890	20.0170	
P16	CL28	Cl	CL	-0.177	44.0600	22.6440	18.2990	
P16	C26	C	CR16	-0.15	43.8570	23.4190	20.9290	
P16	H26	H	HCR6	0.15	43.4313	24.3368	20.5512	
P16	C25	C	CR16	-0.15	44.0140	23.2320	22.3330	
P16	H25	H	HCR6	0.15	43.7306	24.0206	23.0144	
P16	C24	C	CR16	-0.15	44.5430	22.0100	22.8440	
P16	H24	H	HCR6	0.15	44.6394	21.8524	23.9081	
P16	C23	C	CR6	0.177	44.9430	20.9980	21.9160	
P16	CL29	Cl	CL	-0.177	45.5840	19.5110	22.5540	
P16	C8	C	CR16	-0.15	47.9620	13.5700	14.8660	
P16	H8	H	HCR6	0.15	47.2645	12.7599	15.0198	
#
#
loop_
_chem_comp_tree.comp_id
_chem_comp_tree.atom_id
_chem_comp_tree.atom_back
_chem_comp_tree.atom_forward
_chem_comp_tree.connect_type
P16	O1	?	HO1	START	
P16	HO1	O1	?	?	
P16	C2	O1	H21	?	
P16	H21	C2	?	?	
P16	H22	C2	?	?	
P16	C3	C2	C4	?	
P16	C4	C3	H4	?	
P16	H4	C4	?	?	
P16	C5	C4	H5	?	
P16	H5	C5	?	?	
P16	C6	C5	H6	?	
P16	H6	C6	?	?	
P16	C7	C6	C8	?	
P16	C8	C7	H8	?	
P16	H8	C8	?	?	
P16	N9	C7	HN9	?	
P16	HN9	N9	?	?	
P16	C10	N9	N11	?	
P16	N11	C10	C12	?	
P16	C12	N11	H12	?	
P16	H12	C12	?	?	
P16	C13	C12	C16	?	
P16	C16	C13	H16	?	
P16	H16	C16	?	?	
P16	C17	C16	C22	?	
P16	C22	C17	C27	?	
P16	C27	C22	C26	?	
P16	C26	C27	H26	?	
P16	H26	C26	?	?	
P16	C25	C26	H25	?	
P16	H25	C25	?	?	
P16	C24	C25	H24	?	
P16	H24	C24	?	?	
P16	C23	C24	CL29	?	
P16	CL29	C23	?	?	
P16	CL28	C27	?	?	
P16	C18	C17	N19	?	
P16	N19	C18	C20	?	
P16	C20	N19	H201	?	
P16	H201	C20	?	?	
P16	H202	C20	?	?	
P16	H203	C20	?	?	
P16	C14	N19	N15	?	
P16	N15	C14	?	?	
P16	O21	C18	?	END	
P16	C3	C8	?	ADD	
P16	C10	N15	?	ADD	
P16	C13	C14	?	ADD	
P16	C22	C23	?	ADD	
#
#
loop_
_chem_comp_bond.comp_id
_chem_comp_bond.atom_id_1
_chem_comp_bond.atom_id_2
_chem_comp_bond.type
_chem_comp_bond.value_dist
_chem_comp_bond.value_dist_esd
P16	HO1	O1	single	0.972	0.020	
P16	C2	O1	single	1.419	0.020	
P16	H21	C2	single	1.095	0.020	
P16	H22	C2	single	1.095	0.020	
P16	C3	C2	single	1.500	0.020	
P16	C4	C3	aromatic	1.396	0.020	
P16	H4	C4	single	1.087	0.020	
P16	C5	C4	aromatic	1.392	0.020	
P16	H5	C5	single	1.087	0.020	
P16	C6	C5	aromatic	1.399	0.020	
P16	H6	C6	single	1.084	0.020	
P16	C7	C6	aromatic	1.400	0.020	
P16	C8	C7	aromatic	1.410	0.020	
P16	H8	C8	single	1.090	0.020	
P16	N9	C7	single	1.408	0.020	
P16	HN9	N9	single	1.016	0.020	
P16	C10	N9	single	1.408	0.020	
P16	N11	C10	aromatic	1.353	0.020	
P16	C12	N11	aromatic	1.349	0.020	
P16	H12	C12	single	1.086	0.020	
P16	C13	C12	aromatic	1.379	0.020	
P16	C16	C13	single	1.451	0.020	
P16	H16	C16	single	1.086	0.020	
P16	C17	C16	double	1.341	0.020	
P16	C22	C17	single	1.478	0.020	
P16	C27	C22	aromatic	1.409	0.020	
P16	C26	C27	aromatic	1.399	0.020	
P16	H26	C26	single	1.087	0.020	
P16	C25	C26	aromatic	1.393	0.020	
P16	H25	C25	single	1.086	0.020	
P16	C24	C25	aromatic	1.393	0.020	
P16	H24	C24	single	1.087	0.020	
P16	C23	C24	aromatic	1.399	0.020	
P16	CL29	C23	single	1.733	0.020	
P16	CL28	C27	single	1.733	0.020	
P16	C18	C17	single	1.501	0.020	
P16	N19	C18	single	1.397	0.020	
P16	C20	N19	single	1.460	0.020	
P16	H201	C20	single	1.093	0.020	
P16	H202	C20	single	1.095	0.020	
P16	H203	C20	single	1.095	0.020	
P16	C14	N19	single	1.428	0.020	
P16	N15	C14	aromatic	1.357	0.020	
P16	O21	C18	double	1.232	0.020	
P16	C3	C8	aromatic	1.404	0.020	
P16	C10	N15	aromatic	1.352	0.020	
P16	C13	C14	aromatic	1.380	0.020	
P16	C22	C23	aromatic	1.409	0.020	
#
#
loop_
_chem_comp_angle.comp_id
_chem_comp_angle.atom_id_1
_chem_comp_angle.atom_id_2
_chem_comp_angle.atom_id_3
_chem_comp_angle.value_angle
_chem_comp_angle.value_angle_esd
P16	HO1	O1	C2	107.07	3.000	
P16	H21	C2	H22	107.86	3.000	
P16	H21	C2	C3	110.81	3.000	
P16	H22	C2	C3	110.90	3.000	
P16	O1	C2	H21	109.12	3.000	
P16	O1	C2	H22	109.07	3.000	
P16	O1	C2	C3	109.04	3.000	
P16	C4	C3	C8	118.96	3.000	
P16	C2	C3	C4	120.55	3.000	
P16	C2	C3	C8	120.46	3.000	
P16	H4	C4	C5	119.39	3.000	
P16	C3	C4	H4	120.58	3.000	
P16	C3	C4	C5	120.03	3.000	
P16	H5	C5	C6	119.71	3.000	
P16	C4	C5	H5	119.80	3.000	
P16	C4	C5	C6	120.49	3.000	
P16	H6	C6	C7	122.01	3.000	
P16	C5	C6	H6	116.99	3.000	
P16	C5	C6	C7	121.00	3.000	
P16	C6	C7	C8	117.56	3.000	
P16	C6	C7	N9	124.48	3.000	
P16	N9	C7	C8	117.97	3.000	
P16	HN9	N9	C10	112.13	3.000	
P16	C7	N9	HN9	114.48	3.000	
P16	C7	N9	C10	133.39	3.000	
P16	N9	C10	N11	116.12	3.000	
P16	N9	C10	N15	121.45	3.000	
P16	N11	C10	N15	122.43	3.000	
P16	C10	N11	C12	117.32	3.000	
P16	H12	C12	C13	121.74	3.000	
P16	N11	C12	H12	114.55	3.000	
P16	N11	C12	C13	123.71	3.000	
P16	C16	C13	C14	121.29	3.000	
P16	C12	C13	C16	122.76	3.000	
P16	C12	C13	C14	115.94	3.000	
P16	H16	C16	C17	121.72	3.000	
P16	C13	C16	H16	117.94	3.000	
P16	C13	C16	C17	120.35	3.000	
P16	C16	C17	C22	119.14	3.000	
P16	C16	C17	C18	120.57	3.000	
P16	C18	C17	C22	120.29	3.000	
P16	C17	C18	N19	116.77	3.000	
P16	C17	C18	O21	119.03	3.000	
P16	O21	C18	N19	124.20	3.000	
P16	C14	N19	C20	117.17	3.000	
P16	C18	N19	C20	120.24	3.000	
P16	C18	N19	C14	122.59	3.000	
P16	C13	C14	N15	121.70	3.000	
P16	C13	C14	N19	118.42	3.000	
P16	N19	C14	N15	119.88	3.000	
P16	C10	N15	C14	118.90	3.000	
P16	H201	C20	H202	108.40	3.000	
P16	H201	C20	H203	108.40	3.000	
P16	H202	C20	H203	110.13	3.000	
P16	N19	C20	H201	111.31	3.000	
P16	N19	C20	H202	109.28	3.000	
P16	N19	C20	H203	109.31	3.000	
P16	C17	C22	C27	120.87	3.000	
P16	C17	C22	C23	120.86	3.000	
P16	C27	C22	C23	118.27	3.000	
P16	C22	C27	C26	120.75	3.000	
P16	C22	C27	CL28	121.81	3.000	
P16	CL28	C27	C26	117.44	3.000	
P16	H26	C26	C25	119.04	3.000	
P16	C27	C26	H26	120.89	3.000	
P16	C27	C26	C25	120.07	3.000	
P16	H25	C25	C24	119.96	3.000	
P16	C26	C25	H25	119.96	3.000	
P16	C26	C25	C24	120.08	3.000	
P16	H24	C24	C23	120.89	3.000	
P16	C25	C24	H24	119.04	3.000	
P16	C25	C24	C23	120.07	3.000	
P16	C24	C23	CL29	117.44	3.000	
P16	C22	C23	C24	120.75	3.000	
P16	C22	C23	CL29	121.81	3.000	
P16	C3	C8	H8	118.75	3.000	
P16	C3	C8	C7	121.96	3.000	
P16	C7	C8	H8	119.29	3.000	
#
#
loop_
_chem_comp_tor.comp_id
_chem_comp_tor.id
_chem_comp_tor.atom_id_1
_chem_comp_tor.atom_id_2
_chem_comp_tor.atom_id_3
_chem_comp_tor.atom_id_4
_chem_comp_tor.value_angle
_chem_comp_tor.value_angle_esd
_chem_comp_tor.period
P16	Var_1	HO1	O1	C2	H21	58.79	0.0	0	
P16	Var_2	H21	C2	C3	C4	-149.31	0.0	0	
P16	CONST_1	C4	C3	C8	H8	-179.12	20.0	1	
P16	CONST_2	C2	C3	C4	H4	1.07	20.0	1	
P16	CONST_3	H4	C4	C5	H5	0.24	20.0	1	
P16	CONST_4	H5	C5	C6	H6	0.22	20.0	1	
P16	CONST_5	H6	C6	C7	C8	179.89	20.0	1	
P16	CONST_6	C6	C7	C8	H8	179.60	20.0	1	
P16	Var_3	C6	C7	N9	HN9	178.80	0.0	0	
P16	Var_4	HN9	N9	C10	N11	-0.43	0.0	0	
P16	CONST_7	N9	C10	N11	C12	179.89	20.0	1	
P16	CONST_8	N9	C10	N15	C14	-179.88	20.0	1	
P16	CONST_9	C10	N11	C12	H12	179.98	20.0	1	
P16	CONST_10	H12	C12	C13	C16	-0.00	20.0	1	
P16	CONST_11	C16	C13	C14	N15	179.99	20.0	1	
P16	CONST_12	C12	C13	C16	H16	-0.01	20.0	1	
P16	CONST_13	H16	C16	C17	C22	0.00	20.0	1	
P16	Var_5	C16	C17	C22	C27	-89.99	0.0	0	
P16	CONST_14	C16	C17	C18	N19	-0.00	20.0	1	
P16	CONST_15	C17	C18	N19	C20	179.99	20.0	1	
P16	Var_6	C14	N19	C20	H201	-179.86	0.0	0	
P16	CONST_16	C18	N19	C14	N15	-180.00	20.0	1	
P16	CONST_17	C17	C22	C27	C26	179.82	20.0	1	
P16	CONST_18	C17	C22	C23	C24	-179.82	20.0	1	
P16	CONST_19	C22	C27	C26	H26	179.99	20.0	1	
P16	CONST_20	H26	C26	C25	H25	0.04	20.0	1	
P16	CONST_21	H25	C25	C24	H24	-0.04	20.0	1	
P16	CONST_22	H24	C24	C23	CL29	-0.22	20.0	1	
#
#
loop_
_chem_comp_plane_atom.comp_id
_chem_comp_plane_atom.plane_id
_chem_comp_plane_atom.atom_id
_chem_comp_plane_atom.dist_esd
P16	plan-1	C3	0.020	
P16	plan-1	C4	0.020	
P16	plan-1	C5	0.020	
P16	plan-1	C6	0.020	
P16	plan-1	C7	0.020	
P16	plan-1	N9	0.020	
P16	plan-1	C8	0.020	
P16	plan-2	C17	0.020	
P16	plan-2	C22	0.020	
P16	plan-2	C27	0.020	
P16	plan-2	CL28	0.020	
P16	plan-2	C26	0.020	
P16	plan-2	C25	0.020	
P16	plan-2	C24	0.020	
P16	plan-2	C23	0.020	
P16	plan-2	CL29	0.020	
P16	plan-3	C7	0.020	
P16	plan-3	N9	0.020	
P16	plan-3	C10	0.020	
P16	plan-3	N11	0.020	
P16	plan-3	C12	0.020	
P16	plan-3	C13	0.020	
P16	plan-3	C16	0.020	
P16	plan-3	C17	0.020	
P16	plan-3	C18	0.020	
P16	plan-3	O21	0.020	
P16	plan-3	N19	0.020	
P16	plan-3	C14	0.020	
P16	plan-3	N15	0.020	
P16	plan-3	C20	0.020	
P16	plan-3	C22	0.020	
#
