# Supplementary material for: High-throughput quantum-mechanics/molecular-mechanics (ONIOM) macromolecular crystallographic refinement with PHENIX/DivCon: the impact of mixed Hamiltonian methods on ligand and protein structure
Source: Acta Crystallogr D Struct Biol. 2018 Oct 29;74(Pt 11):1063–77. doi: 10.1107/S2059798318012913 (PMC6213575; doi:10.1107/S2059798318012913)
Supplement: Supplementary file 2 [file d-74-01063-sup2.gz › results_ONIOM/1OQ5-H_refine_001.pdb]

REMARK Date 2017-01-11 Time 10:43:48 EST -0500 (1484149428.51 s)
REMARK PHENIX refinement
REMARK 
REMARK ****************** INPUT FILES AND LABELS ******************************
REMARK Reflections:
REMARK   file name      : 1OQ5.sf
REMARK   labels         : ['r1oq5sf,wavelength_id=1,_refln.F_meas_au,_refln.F_meas_sigma_au']
REMARK R-free flags:
REMARK   file name      : 1OQ5.sf
REMARK   label          : r1oq5sf,wavelength_id=1,_refln.status
REMARK   test_flag_value: 0
REMARK Model file name(s): 
REMARK   /scratch/oleg/2711255.gondor.quantumbioinc.com/1OQ5-H.pdb
REMARK 
REMARK ******************** REFINEMENT SUMMARY: QUICK FACTS *******************
REMARK Start: r_work = 0.1705 r_free = 0.1744 bonds = 0.012 angles = 2.148
REMARK Final: r_work = 0.1598 r_free = 0.1864 bonds = 0.013 angles = 1.734
REMARK ************************************************************************
REMARK 
REMARK ****************** REFINEMENT STATISTICS STEP BY STEP ******************
REMARK leading digit, like 1_, means number of macro-cycle                     
REMARK 0    : statistics at the very beginning when nothing is done yet        
REMARK 1_bss: bulk solvent correction and/or (anisotropic) scaling             
REMARK 1_xyz: refinement of coordinates                                        
REMARK 1_adp: refinement of ADPs (Atomic Displacement Parameters)              
REMARK 1_occ: refinement of occupancies                                        
REMARK ------------------------------------------------------------------------
REMARK  stage       r-work r-free bonds angles b_min b_max b_ave n_water shift
REMARK       0    : 0.2670 0.2418 0.012  2.15  10.1  86.6  23.5 699      0.000
REMARK       1_bss: 0.1705 0.1744 0.012  2.15   7.8  84.3  21.2 699      0.000
REMARK 1_settarget: 0.1705 0.1744 0.012  2.15   7.8  84.3  21.2 699      0.000
REMARK       1_nqh: 0.1707 0.1740 0.012  2.15   7.8  84.3  21.2 699      0.002
REMARK    1_weight: 0.1707 0.1740 0.012  2.15   7.8  84.3  21.2 699      0.002
REMARK    1_checkH: 0.1707 0.1738 0.012  2.15   7.8  84.3  21.2 699      0.410
REMARK    1_xyzrec: 0.1674 0.1862 0.013  1.84   7.8  84.3  21.2 699      0.520
REMARK    1_checkH: 0.1673 0.1864 0.013  1.84   7.8  84.3  21.2 699      0.520
REMARK       1_adp: 0.1642 0.1930 0.013  1.84   9.2  79.3  21.6 699      0.520
REMARK   1_regHadp: 0.1642 0.1934 0.013  1.84   9.2  79.3  21.6 699      0.520
REMARK       1_occ: 0.1640 0.1935 0.013  1.84   9.2  79.3  21.6 699      0.520
REMARK       2_bss: 0.1635 0.1922 0.013  1.84   9.4  79.5  21.8 699      0.520
REMARK 2_settarget: 0.1635 0.1922 0.013  1.84   9.4  79.5  21.8 699      0.520
REMARK 2_updatecdl: 0.1635 0.1922 0.013  1.84   9.4  79.5  21.8 699      0.520
REMARK       2_nqh: 0.1636 0.1921 0.013  1.84   9.4  79.5  21.8 699      0.523
REMARK    2_weight: 0.1636 0.1921 0.013  1.84   9.4  79.5  21.8 699      0.523
REMARK    2_checkH: 0.1635 0.1920 0.013  1.84   9.4  79.5  21.8 699      0.523
REMARK    2_xyzrec: 0.1623 0.1874 0.013  1.71   9.4  79.5  21.8 699      0.519
REMARK    2_checkH: 0.1624 0.1873 0.013  1.71   9.4  79.5  21.8 699      0.519
REMARK       2_adp: 0.1614 0.1853 0.013  1.71   9.9  76.8  21.8 699      0.519
REMARK   2_regHadp: 0.1615 0.1851 0.013  1.71   9.9  76.8  21.8 699      0.519
REMARK       2_occ: 0.1615 0.1852 0.013  1.71   9.9  76.8  21.8 699      0.519
REMARK       3_bss: 0.1613 0.1849 0.013  1.71   9.9  76.7  21.7 699      0.519
REMARK 3_settarget: 0.1613 0.1849 0.013  1.71   9.9  76.7  21.7 699      0.519
REMARK 3_updatecdl: 0.1613 0.1849 0.013  1.71   9.9  76.7  21.7 699      0.519
REMARK       3_nqh: 0.1613 0.1849 0.013  1.71   9.9  76.7  21.7 699      0.519
REMARK    3_weight: 0.1613 0.1849 0.013  1.71   9.9  76.7  21.7 699      0.519
REMARK    3_checkH: 0.1613 0.1849 0.013  1.71   9.9  76.7  21.7 699      0.519
REMARK    3_xyzrec: 0.1596 0.1858 0.013  1.73   9.9  76.7  21.7 699      0.525
REMARK    3_checkH: 0.1596 0.1857 0.013  1.73   9.9  76.7  21.7 699      0.525
REMARK       3_adp: 0.1598 0.1864 0.013  1.73   9.9  74.4  21.8 699      0.525
REMARK   3_regHadp: 0.1598 0.1864 0.013  1.73   9.9  74.4  21.8 699      0.525
REMARK       3_occ: 0.1598 0.1864 0.013  1.73   9.9  74.4  21.8 699      0.525
REMARK         end: 0.1598 0.1864 0.013  1.73   9.7  74.3  21.7 699      0.525
REMARK ------------------------------------------------------------------------
REMARK MODEL CONTENT.
REMARK  ELEMENT        ATOM RECORD COUNT   OCCUPANCY SUM
REMARK        C                     1323         1321.92
REMARK        F                        3            3.00
REMARK        H                     2463         2457.04
REMARK        O                      579          578.71
REMARK        N                      352          350.80
REMARK        S                        3            3.00
REMARK     Zn2+                        1            1.00
REMARK      O1-                       34           34.00
REMARK    TOTAL                     4758         4749.46
REMARK -----------------------------------------------------------------------
REMARK r_free_flags.md5.hexdigest eb069372ea0e8a7201a4a23f865a29f0
REMARK 
REMARK IF THIS FILE IS FOR PDB DEPOSITION: REMOVE ALL FROM THIS LINE UP.
REMARK   3
REMARK   3 REFINEMENT.
REMARK   3   PROGRAM     : PHENIX (1.11.1_2575: ???)
REMARK   3   AUTHORS     : Adams,Afonine,Bunkoczi,Burnley,Chen,Dar,Davis,
REMARK   3               : Draizen,Echols,Gildea,Gros,Grosse-Kunstleve,Headd,
REMARK   3               : Hintze,Hung,Ioerger,Liebschner,McCoy,McKee,Moriarty,
REMARK   3               : Oeffner,Poon,Read,Richardson,Richardson,Sacchettini,
REMARK   3               : Sauter,Sobolev,Storoni,Terwilliger,Williams,Zwart
REMARK   3
REMARK   3  REFINEMENT TARGET : ML
REMARK   3  
REMARK   3  DATA USED IN REFINEMENT.
REMARK   3   RESOLUTION RANGE HIGH (ANGSTROMS) : 1.500   
REMARK   3   RESOLUTION RANGE LOW  (ANGSTROMS) : 28.919  
REMARK   3   MIN(FOBS/SIGMA_FOBS)              : 1.00  
REMARK   3   COMPLETENESS FOR RANGE        (%) : 90.47 
REMARK   3   NUMBER OF REFLECTIONS             : 34686     
REMARK   3   NUMBER OF REFLECTIONS (NON-ANOMALOUS) : 34686     
REMARK   3  
REMARK   3  FIT TO DATA USED IN REFINEMENT.
REMARK   3   R VALUE     (WORKING + TEST SET) : 0.1611
REMARK   3   R VALUE            (WORKING SET) : 0.1598
REMARK   3   FREE R VALUE                     : 0.1864
REMARK   3   FREE R VALUE TEST SET SIZE   (%) : 4.96  
REMARK   3   FREE R VALUE TEST SET COUNT      : 1720      
REMARK   3  
REMARK   3  FIT TO DATA USED IN REFINEMENT (IN BINS).
REMARK   3   BIN  RESOLUTION RANGE  COMPL.    NWORK NFREE   RWORK  RFREE  CCWORK CCFREE
REMARK   3     1 28.9240 -  3.4324    1.00     3140   145  0.1418 0.1589   0.951  0.931
REMARK   3     2  3.4324 -  2.7250    1.00     3067   159  0.1571 0.1926   0.936  0.899
REMARK   3     3  2.7250 -  2.3808    0.99     3039   149  0.1626 0.1804   0.924  0.912
REMARK   3     4  2.3808 -  2.1632    1.00     3000   174  0.1568 0.1913   0.930  0.890
REMARK   3     5  2.1632 -  2.0082    0.99     2984   175  0.1579 0.1869   0.933  0.914
REMARK   3     6  2.0082 -  1.8898    0.98     2990   138  0.1630 0.1830   0.929  0.907
REMARK   3     7  1.8898 -  1.7952    0.98     2948   164  0.1638 0.1904   0.925  0.908
REMARK   3     8  1.7952 -  1.7170    0.97     2923   150  0.1717 0.2159   0.916  0.853
REMARK   3     9  1.7170 -  1.6509    0.96     2886   160  0.1903 0.1868   0.909  0.917
REMARK   3    10  1.6509 -  1.5940    0.90     2730   122  0.2176 0.2708   0.879  0.775
REMARK   3    11  1.5940 -  1.5441    0.68     2055   109  0.2092 0.2335   0.864  0.846
REMARK   3    12  1.5441 -  1.5000    0.41     1204    75  0.2434 0.2861   0.809  0.680
REMARK   3  
REMARK   3  BULK SOLVENT MODELLING.
REMARK   3   METHOD USED        : FLAT BULK SOLVENT MODEL
REMARK   3   SOLVENT RADIUS     : 1.11    
REMARK   3   SHRINKAGE RADIUS   : 0.90    
REMARK   3   GRID STEP FACTOR   : 4.00    
REMARK   3  
REMARK   3  ERROR ESTIMATES.
REMARK   3   COORDINATE ERROR (MAXIMUM-LIKELIHOOD BASED)     : 0.14    
REMARK   3   PHASE ERROR (DEGREES, MAXIMUM-LIKELIHOOD BASED) : 18.79   
REMARK   3  
REMARK   3  STRUCTURE FACTORS CALCULATION ALGORITHM : FFT
REMARK   3  
REMARK   3  RESTRAINTS LIBRARY
REMARK   3    GEOSTD + MON.LIB. + CDL v1.2
REMARK   3  
REMARK   3  DEVIATIONS FROM IDEAL VALUES.
REMARK   3                 RMSD     MAX  COUNT
REMARK   3   BOND      :  0.013   0.084   2124
REMARK   3   ANGLE     :  1.734   9.337   2890
REMARK   3   CHIRALITY :  0.105   0.297    298
REMARK   3   PLANARITY :  0.013   0.085    375
REMARK   3   DIHEDRAL  : 17.710 165.383    765
REMARK   3   MIN NONBONDED DISTANCE : 1.902 
REMARK   3  
REMARK   3  MOLPROBITY STATISTICS.
REMARK   3   ALL-ATOM CLASHSCORE : 0.00
REMARK   3   RAMACHANDRAN PLOT:
REMARK   3     OUTLIERS : 0.00  %
REMARK   3     ALLOWED  : 4.33  %
REMARK   3     FAVORED  : 95.67 %
REMARK   3   ROTAMER OUTLIERS : 2.73 %
REMARK   3   CBETA DEVIATIONS : 0
REMARK   3   PEPTIDE PLANE:
REMARK   3     CIS-PROLINE     : 2
REMARK   3     CIS-GENERAL     : 0
REMARK   3     TWISTED PROLINE : 0
REMARK   3     TWISTED GENERAL : 0
REMARK   3  
REMARK   3  ATOMIC DISPLACEMENT PARAMETERS.
REMARK   3   WILSON B : 16.95
REMARK   3   RMS(B_ISO_OR_EQUIVALENT_BONDED) : 3.34
REMARK   3   ATOMS          NUMBER OF ATOMS
REMARK   3                    ISO.  ANISO. 
REMARK   3    ALL         :   4758       0
REMARK   3    ALL (NO H)  :   2295       0
REMARK   3    SOLVENT     :    233       0
REMARK   3    NON-SOLVENT :   2062       0
REMARK   3    HYDROGENS   :   2463       0
REMARK   3
REMARK   3
REMARK   3   OTHER REFINEMENT REMARKS:
REMARK   3   XRAY REFINEMENT USING QUANTUM MECHANICAL FUNCTIONAL
REMARK   3   PROGRAM      :QuantumBio DivCon 6 build-7.1.1-b4015.17
REMARK   3   AUTHORS      :BORBULEVYCH O.Y., PLUMLEY J., 
REMARK   3                :MARTIN, R.I., WESTERHOFF L.M. 
REMARK   3
REMARK   3   REFERENCE     :BORBULEVYCH O.Y., PLUMLEY J.A.,
REMARK   3                 :MARTIN, R.I., MERZ, K.M.,  WESTERHOFF L.M.
REMARK   3                 :ACTA CRYSTLLOGRAPHICA SECTION D, 2014, 
REMARK   3                 :V. D70, pp. 1233-1247
REMARK   3   QM METHOD(HAMILTONIAN): PM6 AMBERFF14
REMARK   3   REGION QM REFINEMENT: 
REMARK   3      MAIN/BUFFER QM REGION RADII (A): 3.0 / 0.0
REMARK   3      LIGAND / STRAIN ENERGY: CEL_A_701 / 11.81 KCAL/MOLE
REMARK   3
HELIX    1   1 PRO A   13  HIS A   15  5               Generated by MOE    3
HELIX    2   2 TRP A   16  ASP A   19  1               Generated by MOE    4
HELIX    3   3 PRO A   21  LYS A   24  5               Generated by MOE    4
HELIX    4   4 THR A  125  TYR A  128  5               Generated by MOE    3
HELIX    5   5 PHE A  131  ALA A  134  1               Generated by MOE    4
HELIX    6   6 PRO A  155  LEU A  157  5               Generated by MOE    3
HELIX    7   7 GLN A  158  VAL A  163  1               Generated by MOE    6
HELIX    8   8 LEU A  164  SER A  166  5               Generated by MOE    3
HELIX    9   9 PRO A  181  LEU A  184  5               Generated by MOE    4
HELIX   10  10 SER A  220  PHE A  226  1               Generated by MOE    7
SHEET    1       ASP A  32  ILE A  33                  Generated by MOE
SHEET    2       LYS A  39  TYR A  40                  Generated by MOE
SHEET    3       LEU A  47  SER A  50                  Generated by MOE
SHEET    4       SER A  56  ASN A  61                  Generated by MOE
SHEET    5       PHE A  66  PHE A  70                  Generated by MOE
SHEET    6       VAL A  78  GLY A  81                  Generated by MOE
SHEET    7       TYR A  88  TRP A  97                  Generated by MOE
SHEET    8       THR A 108  VAL A 109                  Generated by MOE
SHEET    9       ALA A 116  ASN A 124                  Generated by MOE
SHEET   10       LEU A 141  GLY A 145                  Generated by MOE
SHEET   11       ILE A 146  PHE A 147                  Generated by MOE
SHEET   12       LEU A 148  VAL A 150                  Generated by MOE
SHEET   13       SER A 173  ASP A 175                  Generated by MOE
SHEET   14       TYR A 191  GLY A 196                  Generated by MOE
SHEET   15       VAL A 207  VAL A 211                  Generated by MOE
SHEET   16       LEU A 212  LEU A 212                  Generated by MOE
SHEET   17       ILE A 216  VAL A 218                  Generated by MOE
SHEET   18       LYS A 257  ALA A 258                  Generated by MOE
CRYST1   42.010   41.070   71.930  90.00 104.20  90.00 P 1 21 1
SCALE1      0.023804  0.000000  0.006023        0.00000
SCALE2      0.000000  0.024349  0.000000        0.00000
SCALE3      0.000000  0.000000  0.014341        0.00000
ATOM      1  N   HIS A   4      31.366   3.209   9.359  1.00 48.70           N
ATOM      2  CA  HIS A   4      30.893   2.069   8.546  1.00 33.96           C
ATOM      3  C   HIS A   4      30.218   0.985   9.406  1.00 24.16           C
ATOM      4  O   HIS A   4      30.384  -0.205   9.170  1.00 22.93           O
ATOM      5  CB  HIS A   4      32.008   1.517   7.631  1.00 29.59           C
ATOM      6  CG  HIS A   4      33.290   1.035   8.273  1.00 47.08           C
ATOM      7  ND1 HIS A   4      33.428   0.498   9.560  1.00 52.07           N
ATOM      8  CD2 HIS A   4      34.467   0.857   7.596  1.00 44.00           C
ATOM      9  CE1 HIS A   4      34.689   0.034   9.631  1.00 48.85           C
ATOM     10  NE2 HIS A   4      35.338   0.241   8.469  1.00 44.73           N
ATOM     11  H1  HIS A   4      31.739   3.931   8.758  1.00 58.46           H
ATOM     12  H2  HIS A   4      32.096   2.894   9.988  1.00 58.46           H
ATOM     13  HA  HIS A   4      30.110   2.452   7.888  1.00 40.78           H
ATOM     14  HB2 HIS A   4      32.269   2.301   6.920  1.00 35.54           H
ATOM     15  HB3 HIS A   4      31.599   0.693   7.047  1.00 35.54           H
ATOM     16  HD2 HIS A   4      34.650   1.089   6.555  1.00 52.82           H
ATOM     17  HE1 HIS A   4      35.126  -0.424  10.508  1.00 58.64           H
ATOM     18  HE2 HIS A   4      36.300  -0.003   8.278  1.00 53.70           H
ATOM     19  N   TRP A   5      29.415   1.393  10.393  1.00 24.81           N
ATOM     20  CA  TRP A   5      28.735   0.447  11.271  1.00 16.97           C
ATOM     21  C   TRP A   5      27.739  -0.378  10.473  1.00 19.33           C
ATOM     22  O   TRP A   5      27.189   0.063   9.462  1.00 21.10           O
ATOM     23  CB  TRP A   5      28.071   1.199  12.428  1.00 18.99           C
ATOM     24  CG  TRP A   5      26.859   1.966  12.073  1.00 20.17           C
ATOM     25  CD1 TRP A   5      26.790   3.288  11.790  1.00 20.18           C
ATOM     26  CD2 TRP A   5      25.494   1.472  12.028  1.00 19.80           C
ATOM     27  NE1 TRP A   5      25.492   3.633  11.506  1.00 20.42           N
ATOM     28  CE2 TRP A   5      24.643   2.557  11.665  1.00 17.73           C
ATOM     29  CE3 TRP A   5      24.898   0.224  12.289  1.00 16.25           C
ATOM     30  CZ2 TRP A   5      23.258   2.413  11.552  1.00 19.93           C
ATOM     31  CZ3 TRP A   5      23.503   0.060  12.144  1.00 16.62           C
ATOM     32  CH2 TRP A   5      22.694   1.152  11.787  1.00 18.77           C
ATOM     33  H   TRP A   5      29.287   2.380  10.555  1.00 29.79           H
ATOM     34  HA  TRP A   5      29.477  -0.215  11.715  1.00 20.38           H
ATOM     35  HB2 TRP A   5      27.778   0.459  13.168  1.00 22.82           H
ATOM     36  HB3 TRP A   5      28.801   1.867  12.890  1.00 22.82           H
ATOM     37  HD1 TRP A   5      27.629   3.967  11.775  1.00 24.24           H
ATOM     38  HE1 TRP A   5      25.208   4.575  11.279  1.00 24.53           H
ATOM     39  HE3 TRP A   5      25.505  -0.614  12.590  1.00 19.53           H
ATOM     40  HZ2 TRP A   5      22.643   3.256  11.277  1.00 23.94           H
ATOM     41  HZ3 TRP A   5      23.060  -0.906  12.332  1.00 19.97           H
ATOM     42  HH2 TRP A   5      21.628   1.013  11.689  1.00 22.55           H
ATOM     43  N   GLY A   6      27.521  -1.593  10.952  1.00 18.09           N
ATOM     44  CA  GLY A   6      26.539  -2.497  10.378  1.00 19.06           C
ATOM     45  C   GLY A   6      26.191  -3.597  11.353  1.00 18.08           C
ATOM     46  O   GLY A   6      26.185  -3.389  12.561  1.00 18.81           O
ATOM     47  H   GLY A   6      28.015  -1.901  11.779  1.00 21.73           H
ATOM     48  HA2 GLY A   6      25.637  -1.942  10.113  1.00 22.90           H
ATOM     49  HA3 GLY A   6      26.959  -2.925   9.466  1.00 22.90           H
ATOM     50  N   TYR A   7      25.891  -4.780  10.832  1.00 18.06           N
ATOM     51  CA  TYR A   7      25.509  -5.946  11.603  1.00 18.87           C
ATOM     52  C   TYR A   7      26.415  -7.172  11.395  1.00 23.88           C
ATOM     53  O   TYR A   7      26.127  -8.238  11.948  1.00 27.56           O
ATOM     54  CB  TYR A   7      24.039  -6.245  11.313  1.00 20.11           C
ATOM     55  CG  TYR A   7      23.125  -5.156  11.810  1.00 16.43           C
ATOM     56  CD1 TYR A   7      22.754  -5.156  13.167  1.00 15.06           C
ATOM     57  CD2 TYR A   7      22.615  -4.177  10.935  1.00 14.61           C
ATOM     58  CE1 TYR A   7      21.896  -4.147  13.634  1.00 15.64           C
ATOM     59  CE2 TYR A   7      21.740  -3.176  11.393  1.00 17.65           C
ATOM     60  CZ  TYR A   7      21.379  -3.175  12.753  1.00 17.06           C
ATOM     61  OH  TYR A   7      20.532  -2.222  13.199  1.00 15.84           O
ATOM     62  H   TYR A   7      25.844  -4.859   9.828  1.00 21.69           H
ATOM     63  HA  TYR A   7      25.587  -5.714  12.663  1.00 22.67           H
ATOM     64  HB2 TYR A   7      23.895  -6.391  10.242  1.00 24.16           H
ATOM     65  HB3 TYR A   7      23.763  -7.170  11.817  1.00 24.16           H
ATOM     66  HD1 TYR A   7      23.131  -5.907  13.844  1.00 18.09           H
ATOM     67  HD2 TYR A   7      22.883  -4.199   9.889  1.00 17.55           H
ATOM     68  HE1 TYR A   7      21.607  -4.135  14.675  1.00 18.79           H
ATOM     69  HE2 TYR A   7      21.326  -2.443  10.714  1.00 21.20           H
ATOM     70  HH  TYR A   7      20.378  -2.289  14.149  1.00 19.03           H
ATOM     71  N   GLY A   8      27.513  -7.011  10.639  1.00 27.60           N
ATOM     72  CA  GLY A   8      28.454  -8.089  10.329  1.00 23.16           C
ATOM     73  C   GLY A   8      29.459  -8.352  11.454  1.00 26.52           C
ATOM     74  O   GLY A   8      29.503  -7.640  12.458  1.00 28.06           O
ATOM     75  H   GLY A   8      27.729  -6.092  10.280  1.00 33.14           H
ATOM     76  HA2 GLY A   8      27.892  -9.003  10.142  1.00 27.82           H
ATOM     77  HA3 GLY A   8      29.002  -7.808   9.430  1.00 27.82           H
ATOM     78  N   LYS A   9      30.343  -9.356  11.270  1.00 26.70           N
ATOM     79  CA  LYS A   9      31.336  -9.756  12.280  1.00 29.38           C
ATOM     80  C   LYS A   9      32.301  -8.629  12.626  1.00 22.83           C
ATOM     81  O   LYS A   9      32.750  -8.539  13.768  1.00 25.26           O
ATOM     82  CB  LYS A   9      32.140 -10.968  11.792  1.00 26.01           C
ATOM     83  H   LYS A   9      30.305  -9.886  10.409  1.00 32.06           H
ATOM     84  HA  LYS A   9      30.803 -10.039  13.190  1.00 35.28           H
ATOM     85  HB1 LYS A   9      31.458 -11.791  11.570  1.00 31.24           H
ATOM     86  HB3 LYS A   9      32.841 -11.280  12.568  1.00 31.24           H
ATOM     87  N   HIS A  10      32.654  -7.823  11.624  1.00 24.91           N
ATOM     88  CA  HIS A  10      33.671  -6.797  11.750  1.00 25.97           C
ATOM     89  C   HIS A  10      33.131  -5.406  12.024  1.00 20.53           C
ATOM     90  O   HIS A  10      33.920  -4.535  12.377  1.00 21.06           O
ATOM     91  CB  HIS A  10      34.590  -6.840  10.527  1.00 22.80           C
ATOM     92  CG  HIS A  10      35.296  -8.168  10.474  1.00 27.10           C
ATOM     93  ND1 HIS A  10      36.330  -8.560  11.331  1.00 25.48           N
ATOM     94  CD2 HIS A  10      34.951  -9.209   9.670  1.00 29.49           C
ATOM     95  CE1 HIS A  10      36.608  -9.826  10.989  1.00 28.49           C
ATOM     96  NE2 HIS A  10      35.782 -10.246  10.011  1.00 25.80           N
ATOM     97  H   HIS A  10      32.231  -7.958  10.715  1.00 29.91           H
ATOM     98  HA  HIS A  10      34.302  -7.043  12.606  1.00 31.18           H
ATOM     99  HB2 HIS A  10      35.344  -6.057  10.611  1.00 27.38           H
ATOM    100  HB3 HIS A  10      34.017  -6.686   9.615  1.00 27.38           H
ATOM    101  HD2 HIS A  10      34.155  -9.225   8.941  1.00 35.41           H
ATOM    102  HE1 HIS A  10      37.476 -10.370  11.330  1.00 34.22           H
ATOM    103  HE2 HIS A  10      35.861 -11.124   9.516  1.00 30.99           H
ATOM    104  N   ASN A  11      31.811  -5.175  11.894  1.00 22.94           N
ATOM    105  CA  ASN A  11      31.248  -3.843  12.112  1.00 18.56           C
ATOM    106  C   ASN A  11      29.932  -3.859  12.905  1.00 20.06           C
ATOM    107  O   ASN A  11      29.227  -2.853  12.934  1.00 18.47           O
ATOM    108  CB  ASN A  11      31.045  -3.134  10.768  1.00 21.96           C
ATOM    109  CG  ASN A  11      29.958  -3.778   9.909  1.00 20.95           C
ATOM    110  OD1 ASN A  11      29.425  -4.825  10.243  1.00 21.67           O
ATOM    111  ND2 ASN A  11      29.613  -3.173   8.788  1.00 23.10           N
ATOM    112  H   ASN A  11      31.193  -5.911  11.582  1.00 27.55           H
ATOM    113  HA  ASN A  11      31.947  -3.249  12.702  1.00 22.29           H
ATOM    114  HB2 ASN A  11      30.793  -2.089  10.944  1.00 26.37           H
ATOM    115  HB3 ASN A  11      31.985  -3.145  10.216  1.00 26.37           H
ATOM    116 HD21 ASN A  11      28.901  -3.586   8.202  1.00 27.74           H
ATOM    117 HD22 ASN A  11      30.060  -2.304   8.528  1.00 27.74           H
ATOM    118  N   GLY A  12      29.607  -5.008  13.491  1.00 21.07           N
ATOM    119  CA  GLY A  12      28.334  -5.262  14.147  1.00 21.18           C
ATOM    120  C   GLY A  12      28.259  -4.633  15.531  1.00 17.90           C
ATOM    121  O   GLY A  12      29.167  -3.935  15.962  1.00 17.80           O
ATOM    122  H   GLY A  12      30.222  -5.800  13.389  1.00 25.31           H
ATOM    123  HA2 GLY A  12      27.536  -4.889  13.532  1.00 25.44           H
ATOM    124  HA3 GLY A  12      28.225  -6.339  14.253  1.00 25.44           H
ATOM    125  N   PRO A  13      27.179  -4.916  16.271  1.00 18.21           N
ATOM    126  CA  PRO A  13      26.934  -4.361  17.596  1.00 18.38           C
ATOM    127  C   PRO A  13      28.069  -4.400  18.618  1.00 17.83           C
ATOM    128  O   PRO A  13      28.199  -3.457  19.385  1.00 18.47           O
ATOM    129  CB  PRO A  13      25.748  -5.190  18.117  1.00 17.98           C
ATOM    130  CG  PRO A  13      24.964  -5.495  16.848  1.00 16.90           C
ATOM    131  CD  PRO A  13      26.073  -5.765  15.833  1.00 19.67           C
ATOM    132  HA  PRO A  13      26.589  -3.342  17.474  1.00 22.08           H
ATOM    133  HB2 PRO A  13      26.146  -6.124  18.513  1.00 21.60           H
ATOM    134  HB3 PRO A  13      25.148  -4.681  18.872  1.00 21.60           H
ATOM    135  HG2 PRO A  13      24.356  -6.392  16.972  1.00 20.30           H
ATOM    136  HG3 PRO A  13      24.339  -4.648  16.555  1.00 20.30           H
ATOM    137  HD2 PRO A  13      26.362  -6.816  15.883  1.00 23.63           H
ATOM    138  HD3 PRO A  13      25.701  -5.479  14.850  1.00 23.63           H
ATOM    139  N   GLU A  14      28.925  -5.431  18.625  1.00 17.74           N
ATOM    140  CA  GLU A  14      30.062  -5.492  19.536  1.00 21.65           C
ATOM    141  C   GLU A  14      31.166  -4.480  19.176  1.00 18.06           C
ATOM    142  O   GLU A  14      32.075  -4.275  19.971  1.00 19.94           O
ATOM    143  CB  GLU A  14      30.619  -6.920  19.574  1.00 24.29           C
ATOM    144  CG  GLU A  14      29.541  -7.972  19.924  1.00 25.08           C
ATOM    145  CD  GLU A  14      28.718  -7.656  21.177  1.00 37.48           C
ATOM    146  OE1 GLU A  14      29.327  -7.209  22.173  1.00 40.70           O
ATOM    147  OE2 GLU A  14      27.478  -7.839  21.102  1.00 40.03           O1-
ATOM    148  H   GLU A  14      28.810  -6.175  17.955  1.00 21.31           H
ATOM    149  HA  GLU A  14      29.722  -5.249  20.541  1.00 26.01           H
ATOM    150  HB2 GLU A  14      31.032  -7.159  18.595  1.00 29.17           H
ATOM    151  HB3 GLU A  14      31.425  -6.975  20.307  1.00 29.17           H
ATOM    152  HG2 GLU A  14      28.880  -8.146  19.076  1.00 30.12           H
ATOM    153  HG3 GLU A  14      30.072  -8.904  20.119  1.00 30.12           H
ATOM    154  N   HIS A  15      31.141  -3.887  17.981  1.00 16.03           N
ATOM    155  CA  HIS A  15      32.103  -2.903  17.518  1.00 17.42           C
ATOM    156  C   HIS A  15      31.646  -1.476  17.744  1.00 21.30           C
ATOM    157  O   HIS A  15      32.444  -0.554  17.664  1.00 17.38           O
ATOM    158  CB  HIS A  15      32.417  -3.109  16.034  1.00 15.91           C
ATOM    159  CG  HIS A  15      33.226  -4.339  15.749  1.00 22.37           C
ATOM    160  ND1 HIS A  15      34.614  -4.386  15.795  1.00 23.90           N
ATOM    161  CD2 HIS A  15      32.741  -5.570  15.431  1.00 22.54           C
ATOM    162  CE1 HIS A  15      34.946  -5.643  15.468  1.00 24.12           C
ATOM    163  NE2 HIS A  15      33.844  -6.388  15.292  1.00 23.03           N
ATOM    164  H   HIS A  15      30.388  -4.125  17.348  1.00 19.26           H
ATOM    165  HA  HIS A  15      33.033  -3.030  18.076  1.00 20.92           H
ATOM    166  HB2 HIS A  15      32.998  -2.257  15.680  1.00 19.11           H
ATOM    167  HB3 HIS A  15      31.495  -3.135  15.454  1.00 19.11           H
ATOM    168  HD2 HIS A  15      31.703  -5.849  15.328  1.00 27.07           H
ATOM    169  HE1 HIS A  15      35.957  -6.014  15.398  1.00 28.97           H
ATOM    170  HE2 HIS A  15      33.819  -7.364  15.033  1.00 27.66           H
ATOM    171  N   TRP A  16      30.337  -1.259  17.879  1.00 14.33           N
ATOM    172  CA  TRP A  16      29.790   0.078  17.813  1.00 16.74           C
ATOM    173  C   TRP A  16      30.347   1.047  18.840  1.00 14.51           C
ATOM    174  O   TRP A  16      30.438   2.239  18.539  1.00 14.80           O
ATOM    175  CB  TRP A  16      28.270  -0.021  17.949  1.00 12.97           C
ATOM    176  CG  TRP A  16      27.572  -0.670  16.809  1.00 15.65           C
ATOM    177  CD1 TRP A  16      28.091  -1.087  15.632  1.00 14.43           C
ATOM    178  CD2 TRP A  16      26.144  -0.986  16.745  1.00 13.53           C
ATOM    179  NE1 TRP A  16      27.115  -1.677  14.866  1.00 16.46           N
ATOM    180  CE2 TRP A  16      25.882  -1.585  15.480  1.00 14.67           C
ATOM    181  CE3 TRP A  16      25.064  -0.830  17.645  1.00 15.26           C
ATOM    182  CZ2 TRP A  16      24.609  -2.013  15.104  1.00 15.99           C
ATOM    183  CZ3 TRP A  16      23.805  -1.299  17.277  1.00 14.80           C
ATOM    184  CH2 TRP A  16      23.564  -1.863  16.025  1.00 16.70           C
ATOM    185  H   TRP A  16      29.702  -2.044  17.908  1.00 17.22           H
ATOM    186  HA  TRP A  16      30.012   0.492  16.830  1.00 20.12           H
ATOM    187  HB2 TRP A  16      28.006  -0.532  18.874  1.00 15.59           H
ATOM    188  HB3 TRP A  16      27.869   0.990  18.028  1.00 15.59           H
ATOM    189  HD1 TRP A  16      29.122  -0.996  15.333  1.00 17.34           H
ATOM    190  HE1 TRP A  16      27.293  -2.126  13.977  1.00 19.78           H
ATOM    191  HE3 TRP A  16      25.209  -0.394  18.620  1.00 18.34           H
ATOM    192  HZ2 TRP A  16      24.426  -2.441  14.131  1.00 19.21           H
ATOM    193  HZ3 TRP A  16      22.994  -1.196  17.970  1.00 17.78           H
ATOM    194  HH2 TRP A  16      22.567  -2.188  15.765  1.00 20.07           H
ATOM    195  N   HIS A  17      30.742   0.548  20.013  1.00 17.00           N
ATOM    196  CA  HIS A  17      31.225   1.366  21.105  1.00 16.08           C
ATOM    197  C   HIS A  17      32.485   2.158  20.718  1.00 15.94           C
ATOM    198  O   HIS A  17      32.757   3.156  21.364  1.00 17.99           O
ATOM    199  CB  HIS A  17      31.484   0.555  22.369  1.00 16.96           C
ATOM    200  CG  HIS A  17      32.724  -0.296  22.280  1.00 17.47           C
ATOM    201  ND1 HIS A  17      33.953   0.101  22.800  1.00 21.33           N
ATOM    202  CD2 HIS A  17      32.882  -1.473  21.618  1.00 18.43           C
ATOM    203  CE1 HIS A  17      34.800  -0.895  22.501  1.00 19.11           C
ATOM    204  NE2 HIS A  17      34.197  -1.840  21.776  1.00 20.47           N
ATOM    205  H   HIS A  17      30.632  -0.441  20.183  1.00 20.42           H
ATOM    206  HA  HIS A  17      30.436   2.070  21.341  1.00 19.32           H
ATOM    207  HB2 HIS A  17      30.637  -0.085  22.597  1.00 20.37           H
ATOM    208  HB3 HIS A  17      31.607   1.255  23.196  1.00 20.37           H
ATOM    209  HD2 HIS A  17      32.134  -2.004  21.056  1.00 22.14           H
ATOM    210  HE1 HIS A  17      35.835  -0.928  22.820  1.00 22.96           H
ATOM    211  HE2 HIS A  17      34.613  -2.703  21.456  1.00 24.59           H
ATOM    212  N   LYS A  18      33.223   1.709  19.702  1.00 17.35           N
ATOM    213  CA  LYS A  18      34.468   2.397  19.326  1.00 18.05           C
ATOM    214  C   LYS A  18      34.161   3.742  18.666  1.00 22.79           C
ATOM    215  O   LYS A  18      34.758   4.737  19.055  1.00 25.24           O
ATOM    216  CB  LYS A  18      35.352   1.507  18.459  1.00 20.39           C
ATOM    217  CG  LYS A  18      35.860   0.293  19.253  1.00 21.61           C
ATOM    218  CD  LYS A  18      36.657  -0.671  18.374  1.00 21.05           C
ATOM    219  CE  LYS A  18      35.726  -1.583  17.589  1.00 19.06           C
ATOM    220  NZ  LYS A  18      36.421  -2.251  16.475  1.00 23.19           N1+
ATOM    221  H   LYS A  18      32.947   0.882  19.194  1.00 20.84           H
ATOM    222  HA  LYS A  18      35.020   2.616  20.239  1.00 21.69           H
ATOM    223  HB2 LYS A  18      34.800   1.185  17.576  1.00 24.49           H
ATOM    224  HB3 LYS A  18      36.216   2.090  18.132  1.00 24.49           H
ATOM    225  HG2 LYS A  18      36.477   0.625  20.089  1.00 25.96           H
ATOM    226  HG3 LYS A  18      35.003  -0.251  19.653  1.00 25.96           H
ATOM    227  HD2 LYS A  18      37.278  -0.102  17.683  1.00 25.28           H
ATOM    228  HD3 LYS A  18      37.307  -1.271  19.010  1.00 25.28           H
ATOM    229  HE2 LYS A  18      35.322  -2.340  18.262  1.00 22.89           H
ATOM    230  HE3 LYS A  18      34.895  -0.996  17.196  1.00 22.89           H
ATOM    231  HZ1 LYS A  18      35.780  -2.872  16.003  1.00 27.86           H
ATOM    232  HZ2 LYS A  18      36.755  -1.567  15.813  1.00 27.86           H
ATOM    233  HZ3 LYS A  18      37.196  -2.795  16.822  1.00 27.86           H
ATOM    234  N   ASP A  19      33.191   3.812  17.748  1.00 19.56           N
ATOM    235  CA  ASP A  19      32.721   5.091  17.228  1.00 18.47           C
ATOM    236  C   ASP A  19      31.705   5.797  18.122  1.00 23.24           C
ATOM    237  O   ASP A  19      31.593   7.019  18.056  1.00 22.18           O
ATOM    238  CB  ASP A  19      32.222   4.965  15.794  1.00 18.63           C
ATOM    239  CG  ASP A  19      33.277   4.959  14.701  1.00 28.79           C
ATOM    240  OD1 ASP A  19      34.414   5.387  14.987  1.00 31.26           O
ATOM    241  OD2 ASP A  19      32.906   4.576  13.570  1.00 38.23           O1-
ATOM    242  H   ASP A  19      32.740   2.971  17.425  1.00 23.49           H
ATOM    243  HA  ASP A  19      33.576   5.766  17.195  1.00 22.18           H
ATOM    244  HB2 ASP A  19      31.573   4.095  15.682  1.00 22.38           H
ATOM    245  HB3 ASP A  19      31.574   5.818  15.583  1.00 22.38           H
ATOM    246  N   PHE A  20      30.934   5.030  18.906  1.00 18.43           N
ATOM    247  CA  PHE A  20      29.787   5.529  19.648  1.00 19.76           C
ATOM    248  C   PHE A  20      29.910   5.045  21.088  1.00 18.99           C
ATOM    249  O   PHE A  20      29.256   4.072  21.459  1.00 17.73           O
ATOM    250  CB  PHE A  20      28.502   5.029  18.959  1.00 16.31           C
ATOM    251  CG  PHE A  20      28.389   5.490  17.524  1.00 17.13           C
ATOM    252  CD1 PHE A  20      28.018   6.821  17.259  1.00 21.26           C
ATOM    253  CD2 PHE A  20      28.734   4.631  16.464  1.00 17.15           C
ATOM    254  CE1 PHE A  20      27.973   7.263  15.929  1.00 21.09           C
ATOM    255  CE2 PHE A  20      28.750   5.096  15.146  1.00 17.64           C
ATOM    256  CZ  PHE A  20      28.345   6.410  14.882  1.00 18.37           C
ATOM    257  H   PHE A  20      31.072   4.029  18.895  1.00 22.14           H
ATOM    258  HA  PHE A  20      29.781   6.617  19.639  1.00 23.74           H
ATOM    259  HB2 PHE A  20      28.485   3.940  18.978  1.00 19.60           H
ATOM    260  HB3 PHE A  20      27.645   5.403  19.522  1.00 19.60           H
ATOM    261  HD1 PHE A  20      27.781   7.500  18.065  1.00 25.53           H
ATOM    262  HD2 PHE A  20      29.038   3.613  16.666  1.00 20.60           H
ATOM    263  HE1 PHE A  20      27.696   8.285  15.713  1.00 25.33           H
ATOM    264  HE2 PHE A  20      29.042   4.439  14.341  1.00 21.19           H
ATOM    265  HZ  PHE A  20      28.338   6.774  13.865  1.00 22.06           H
ATOM    266  N   PRO A  21      30.784   5.641  21.928  1.00 18.60           N
ATOM    267  CA  PRO A  21      31.023   5.134  23.267  1.00 18.37           C
ATOM    268  C   PRO A  21      29.783   5.060  24.172  1.00 19.43           C
ATOM    269  O   PRO A  21      29.796   4.258  25.109  1.00 18.04           O
ATOM    270  CB  PRO A  21      32.071   6.067  23.884  1.00 23.11           C
ATOM    271  CG  PRO A  21      32.483   7.046  22.789  1.00 27.22           C
ATOM    272  CD  PRO A  21      31.736   6.652  21.520  1.00 20.50           C
ATOM    273  HA  PRO A  21      31.481   4.150  23.192  1.00 22.06           H
ATOM    274  HB2 PRO A  21      31.672   6.614  24.737  1.00 27.76           H
ATOM    275  HB3 PRO A  21      32.930   5.474  24.194  1.00 27.76           H
ATOM    276  HG2 PRO A  21      32.192   8.054  23.081  1.00 32.69           H
ATOM    277  HG3 PRO A  21      33.559   7.008  22.622  1.00 32.69           H
ATOM    278  HD2 PRO A  21      31.237   7.535  21.123  1.00 24.63           H
ATOM    279  HD3 PRO A  21      32.457   6.239  20.812  1.00 24.63           H
ATOM    280  N   ILE A  22      28.708   5.811  23.854  1.00 16.13           N
ATOM    281  CA  ILE A  22      27.453   5.712  24.587  1.00 19.01           C
ATOM    282  C   ILE A  22      26.847   4.310  24.436  1.00 15.11           C
ATOM    283  O   ILE A  22      25.961   3.968  25.204  1.00 15.52           O
ATOM    284  CB  ILE A  22      26.495   6.818  24.112  1.00 15.70           C
ATOM    285  CG1 ILE A  22      25.449   7.117  25.197  1.00 18.05           C
ATOM    286  CG2 ILE A  22      25.864   6.442  22.764  1.00 18.69           C
ATOM    287  CD1 ILE A  22      24.517   8.279  24.861  1.00 25.36           C
ATOM    288  H   ILE A  22      28.749   6.437  23.057  1.00 19.38           H
ATOM    289  HA  ILE A  22      27.668   5.868  25.647  1.00 22.84           H
ATOM    290  HB  ILE A  22      27.070   7.731  23.960  1.00 18.86           H
ATOM    291 HG12 ILE A  22      24.832   6.236  25.367  1.00 21.69           H
ATOM    292 HG13 ILE A  22      25.960   7.359  26.133  1.00 21.69           H
ATOM    293 HG21 ILE A  22      25.345   7.304  22.342  1.00 22.45           H
ATOM    294 HG22 ILE A  22      26.632   6.131  22.055  1.00 22.45           H
ATOM    295 HG23 ILE A  22      25.153   5.630  22.900  1.00 22.45           H
ATOM    296 HD11 ILE A  22      23.913   8.511  25.736  1.00 30.46           H
ATOM    297 HD12 ILE A  22      25.097   9.158  24.587  1.00 30.46           H
ATOM    298 HD13 ILE A  22      23.854   8.005  24.041  1.00 30.46           H
ATOM    299  N   ALA A  23      27.345   3.474  23.507  1.00 15.26           N
ATOM    300  CA  ALA A  23      26.946   2.077  23.390  1.00 13.97           C
ATOM    301  C   ALA A  23      27.048   1.331  24.725  1.00 15.51           C
ATOM    302  O   ALA A  23      26.347   0.340  24.898  1.00 17.86           O
ATOM    303  CB  ALA A  23      27.791   1.313  22.355  1.00 13.76           C
ATOM    304  H   ALA A  23      28.083   3.801  22.900  1.00 18.34           H
ATOM    305  HA  ALA A  23      25.908   2.061  23.066  1.00 16.79           H
ATOM    306  HB1 ALA A  23      27.385   0.311  22.210  1.00 16.54           H
ATOM    307  HB2 ALA A  23      27.805   1.831  21.395  1.00 16.54           H
ATOM    308  HB3 ALA A  23      28.811   1.240  22.728  1.00 16.54           H
ATOM    309  N   LYS A  24      27.956   1.731  25.644  1.00 17.72           N
ATOM    310  CA  LYS A  24      28.140   1.120  26.966  1.00 18.79           C
ATOM    311  C   LYS A  24      27.511   1.988  28.066  1.00 19.71           C
ATOM    312  O   LYS A  24      27.882   1.870  29.234  1.00 22.06           O
ATOM    313  CB  LYS A  24      29.633   0.884  27.221  1.00 18.87           C
ATOM    314  CG  LYS A  24      30.233  -0.178  26.296  1.00 22.33           C
ATOM    315  CD  LYS A  24      31.749  -0.242  26.557  1.00 24.56           C
ATOM    316  CE  LYS A  24      32.445  -1.240  25.640  1.00 29.13           C
ATOM    317  NZ  LYS A  24      32.162  -2.613  26.065  1.00 30.78           N1+
ATOM    318  H   LYS A  24      28.506   2.557  25.441  1.00 21.29           H
ATOM    319  HA  LYS A  24      27.647   0.150  27.004  1.00 22.57           H
ATOM    320  HB2 LYS A  24      30.158   1.833  27.104  1.00 22.66           H
ATOM    321  HB3 LYS A  24      29.765   0.533  28.247  1.00 22.66           H
ATOM    322  HG2 LYS A  24      29.768  -1.146  26.492  1.00 26.82           H
ATOM    323  HG3 LYS A  24      30.067   0.094  25.253  1.00 26.82           H
ATOM    324  HD2 LYS A  24      32.193   0.736  26.385  1.00 29.49           H
ATOM    325  HD3 LYS A  24      31.929  -0.520  27.596  1.00 29.49           H
ATOM    326  HE2 LYS A  24      32.047  -1.099  24.634  1.00 34.98           H
ATOM    327  HE3 LYS A  24      33.519  -1.053  25.622  1.00 34.98           H
ATOM    328  HZ1 LYS A  24      32.749  -3.243  25.533  1.00 36.96           H
ATOM    329  HZ2 LYS A  24      32.368  -2.709  27.048  1.00 36.96           H
ATOM    330  HZ3 LYS A  24      31.193  -2.833  25.882  1.00 36.96           H
ATOM    331  N   GLY A  25      26.532   2.834  27.702  1.00 19.95           N
ATOM    332  CA  GLY A  25      25.896   3.826  28.563  1.00 19.13           C
ATOM    333  C   GLY A  25      24.932   3.220  29.573  1.00 15.81           C
ATOM    334  O   GLY A  25      24.771   2.001  29.654  1.00 20.70           O
ATOM    335  H   GLY A  25      26.258   2.851  26.730  1.00 23.97           H
ATOM    336  HA2 GLY A  25      26.674   4.365  29.108  1.00 22.99           H
ATOM    337  HA3 GLY A  25      25.351   4.528  27.933  1.00 22.99           H
ATOM    338  N   GLU A  26      24.306   4.106  30.343  1.00 18.26           N
ATOM    339  CA  GLU A  26      23.461   3.734  31.461  1.00 22.73           C
ATOM    340  C   GLU A  26      22.018   3.434  31.056  1.00 15.98           C
ATOM    341  O   GLU A  26      21.280   2.898  31.873  1.00 17.80           O
ATOM    342  CB  GLU A  26      23.543   4.813  32.547  1.00 25.87           C
ATOM    343  CG  GLU A  26      24.965   4.929  33.137  1.00 32.78           C
ATOM    344  CD  GLU A  26      25.453   3.599  33.735  1.00 37.63           C
ATOM    345  OE1 GLU A  26      26.473   3.075  33.231  1.00 46.33           O
ATOM    346  OE2 GLU A  26      24.762   3.087  34.645  1.00 42.44           O1-
ATOM    347  H   GLU A  26      24.459   5.092  30.184  1.00 21.94           H
ATOM    348  HA  GLU A  26      23.850   2.812  31.886  1.00 27.30           H
ATOM    349  HB2 GLU A  26      23.263   5.772  32.107  1.00 31.07           H
ATOM    350  HB3 GLU A  26      22.838   4.588  33.346  1.00 31.07           H
ATOM    351  HG2 GLU A  26      25.659   5.290  32.378  1.00 39.36           H
ATOM    352  HG3 GLU A  26      24.890   5.657  33.946  1.00 39.36           H
ATOM    353  N   ARG A  27      21.580   3.787  29.836  1.00 16.87           N
ATOM    354  CA  ARG A  27      20.188   3.562  29.442  1.00 15.20           C
ATOM    355  C   ARG A  27      20.133   3.134  27.966  1.00 14.09           C
ATOM    356  O   ARG A  27      19.393   3.699  27.155  1.00 15.68           O
ATOM    357  CB  ARG A  27      19.265   4.734  29.857  1.00 17.51           C
ATOM    358  CG  ARG A  27      19.649   6.072  29.247  1.00 24.80           C
ATOM    359  CD  ARG A  27      18.593   7.165  29.481  1.00 24.93           C
ATOM    360  NE  ARG A  27      17.488   7.110  28.502  1.00 23.11           N
ATOM    361  CZ  ARG A  27      16.554   8.048  28.391  1.00 19.56           C
ATOM    362  NH1 ARG A  27      16.562   9.121  29.189  1.00 22.34           N
ATOM    363  NH2 ARG A  27      15.605   7.952  27.484  1.00 19.65           N1+
ATOM    364  H   ARG A  27      22.205   4.234  29.176  1.00 20.26           H
ATOM    365  HA  ARG A  27      19.837   2.697  29.994  1.00 18.26           H
ATOM    366  HB2 ARG A  27      18.236   4.495  29.585  1.00 21.04           H
ATOM    367  HB3 ARG A  27      19.309   4.838  30.942  1.00 21.04           H
ATOM    368  HG2 ARG A  27      20.606   6.397  29.658  1.00 29.78           H
ATOM    369  HG3 ARG A  27      19.752   5.926  28.179  1.00 29.78           H
ATOM    370  HD2 ARG A  27      18.189   7.050  30.489  1.00 29.94           H
ATOM    371  HD3 ARG A  27      19.075   8.143  29.418  1.00 29.94           H
ATOM    372  HE  ARG A  27      17.461   6.320  27.872  1.00 27.76           H
ATOM    373 HH11 ARG A  27      17.288   9.217  29.882  1.00 26.84           H
ATOM    374 HH12 ARG A  27      15.859   9.834  29.070  1.00 26.84           H
ATOM    375 HH21 ARG A  27      15.561   7.147  26.873  1.00 23.60           H
ATOM    376 HH22 ARG A  27      14.913   8.685  27.408  1.00 23.60           H
ATOM    377  N   GLN A  28      20.835   2.052  27.651  1.00 15.63           N
ATOM    378  CA  GLN A  28      20.882   1.493  26.317  1.00 15.87           C
ATOM    379  C   GLN A  28      19.716   0.558  26.058  1.00 12.64           C
ATOM    380  O   GLN A  28      19.190  -0.110  26.949  1.00 13.78           O
ATOM    381  CB  GLN A  28      22.228   0.809  26.036  1.00 15.46           C
ATOM    382  CG  GLN A  28      23.360   1.835  25.935  1.00 15.25           C
ATOM    383  CD  GLN A  28      23.213   2.655  24.661  1.00 13.51           C
ATOM    384  OE1 GLN A  28      23.433   2.139  23.574  1.00 14.31           O
ATOM    385  NE2 GLN A  28      22.862   3.927  24.772  1.00 12.34           N
ATOM    386  H   GLN A  28      21.337   1.573  28.377  1.00 18.78           H
ATOM    387  HA  GLN A  28      20.798   2.315  25.607  1.00 19.07           H
ATOM    388  HB2 GLN A  28      22.463   0.084  26.812  1.00 18.58           H
ATOM    389  HB3 GLN A  28      22.168   0.259  25.098  1.00 18.58           H
ATOM    390  HG2 GLN A  28      23.398   2.475  26.814  1.00 18.33           H
ATOM    391  HG3 GLN A  28      24.273   1.258  25.875  1.00 18.33           H
ATOM    392 HE21 GLN A  28      22.708   4.334  25.685  1.00 14.83           H
ATOM    393 HE22 GLN A  28      22.798   4.499  23.940  1.00 14.83           H
ATOM    394  N   SER A  29      19.346   0.502  24.787  1.00 12.76           N
ATOM    395  CA  SER A  29      18.303  -0.366  24.270  1.00 12.29           C
ATOM    396  C   SER A  29      18.823  -1.233  23.112  1.00 12.09           C
ATOM    397  O   SER A  29      19.765  -0.848  22.413  1.00 13.59           O
ATOM    398  CB  SER A  29      17.149   0.457  23.732  1.00 11.49           C
ATOM    399  OG  SER A  29      16.556   1.153  24.798  1.00 11.49           O
ATOM    400  H   SER A  29      19.797   1.122  24.127  1.00 15.33           H
ATOM    401  HA  SER A  29      17.912  -0.999  25.064  1.00 14.77           H
ATOM    402  HB2 SER A  29      17.535   1.165  23.003  1.00 13.82           H
ATOM    403  HB3 SER A  29      16.403  -0.168  23.237  1.00 13.82           H
ATOM    404  HG  SER A  29      15.943   0.553  25.239  1.00 13.81           H
ATOM    405  N   PRO A  30      18.190  -2.385  22.854  1.00 12.99           N
ATOM    406  CA  PRO A  30      17.033  -2.930  23.558  1.00 14.98           C
ATOM    407  C   PRO A  30      17.430  -3.612  24.871  1.00 13.83           C
ATOM    408  O   PRO A  30      18.599  -3.611  25.244  1.00 13.82           O
ATOM    409  CB  PRO A  30      16.513  -3.955  22.568  1.00 10.98           C
ATOM    410  CG  PRO A  30      17.797  -4.522  21.968  1.00 13.41           C
ATOM    411  CD  PRO A  30      18.604  -3.253  21.765  1.00 13.43           C
ATOM    412  HA  PRO A  30      16.230  -2.205  23.686  1.00 18.00           H
ATOM    413  HB2 PRO A  30      15.880  -4.712  23.020  1.00 13.21           H
ATOM    414  HB3 PRO A  30      15.959  -3.413  21.799  1.00 13.21           H
ATOM    415  HG2 PRO A  30      18.268  -5.207  22.666  1.00 16.12           H
ATOM    416  HG3 PRO A  30      17.641  -5.017  21.022  1.00 16.12           H
ATOM    417  HD2 PRO A  30      19.660  -3.509  21.834  1.00 16.14           H
ATOM    418  HD3 PRO A  30      18.340  -2.802  20.809  1.00 16.14           H
ATOM    419  N   VAL A  31      16.449  -4.131  25.598  1.00 12.33           N
ATOM    420  CA  VAL A  31      16.619  -4.866  26.843  1.00 12.90           C
ATOM    421  C   VAL A  31      15.739  -6.110  26.788  1.00 15.74           C
ATOM    422  O   VAL A  31      14.758  -6.193  26.038  1.00 14.75           O
ATOM    423  CB  VAL A  31      16.288  -4.002  28.095  1.00 13.83           C
ATOM    424  CG1 VAL A  31      17.193  -2.761  28.178  1.00 15.15           C
ATOM    425  CG2 VAL A  31      14.805  -3.599  28.154  1.00 13.64           C
ATOM    426  H   VAL A  31      15.505  -4.078  25.236  1.00 14.82           H
ATOM    427  HA  VAL A  31      17.651  -5.194  26.940  1.00 15.51           H
ATOM    428  HB  VAL A  31      16.491  -4.614  28.978  1.00 16.62           H
ATOM    429 HG11 VAL A  31      16.990  -2.227  29.105  1.00 18.21           H
ATOM    430 HG12 VAL A  31      18.240  -3.061  28.169  1.00 18.21           H
ATOM    431 HG13 VAL A  31      16.995  -2.092  27.342  1.00 18.21           H
ATOM    432 HG21 VAL A  31      14.645  -2.930  29.002  1.00 16.39           H
ATOM    433 HG22 VAL A  31      14.512  -3.089  27.239  1.00 16.39           H
ATOM    434 HG23 VAL A  31      14.177  -4.479  28.294  1.00 16.39           H
ATOM    435  N   ASP A  32      16.055  -7.077  27.642  1.00 13.91           N
ATOM    436  CA  ASP A  32      15.158  -8.165  27.953  1.00 12.72           C
ATOM    437  C   ASP A  32      14.098  -7.643  28.921  1.00 14.41           C
ATOM    438  O   ASP A  32      14.423  -6.995  29.916  1.00 15.08           O
ATOM    439  CB  ASP A  32      15.937  -9.337  28.549  1.00 15.90           C
ATOM    440  CG  ASP A  32      14.980 -10.484  28.854  1.00 17.33           C
ATOM    441  OD1 ASP A  32      14.283 -10.918  27.916  1.00 15.25           O
ATOM    442  OD2 ASP A  32      14.930 -10.927  30.027  1.00 18.88           O1-
ATOM    443  H   ASP A  32      16.862  -6.965  28.237  1.00 16.71           H
ATOM    444  HA  ASP A  32      14.683  -8.495  27.032  1.00 15.28           H
ATOM    445  HB2 ASP A  32      16.648  -9.668  27.792  1.00 19.10           H
ATOM    446  HB3 ASP A  32      16.462  -9.028  29.452  1.00 19.10           H
ATOM    447  N   ILE A  33      12.838  -7.930  28.624  1.00 13.64           N
ATOM    448  CA  ILE A  33      11.717  -7.598  29.479  1.00 13.49           C
ATOM    449  C   ILE A  33      11.425  -8.830  30.308  1.00 14.04           C
ATOM    450  O   ILE A  33      10.887  -9.810  29.809  1.00 15.80           O
ATOM    451  CB  ILE A  33      10.529  -7.133  28.637  1.00 12.72           C
ATOM    452  CG1 ILE A  33      10.878  -5.884  27.796  1.00 15.11           C
ATOM    453  CG2 ILE A  33       9.339  -6.911  29.587  1.00 15.24           C
ATOM    454  CD1 ILE A  33       9.833  -5.574  26.714  1.00 13.68           C
ATOM    455  H   ILE A  33      12.630  -8.469  27.795  1.00 16.39           H
ATOM    456  HA  ILE A  33      11.994  -6.785  30.150  1.00 16.22           H
ATOM    457  HB  ILE A  33      10.261  -7.935  27.945  1.00 15.29           H
ATOM    458 HG12 ILE A  33      10.970  -5.017  28.450  1.00 18.15           H
ATOM    459 HG13 ILE A  33      11.825  -6.032  27.281  1.00 18.15           H
ATOM    460 HG21 ILE A  33       8.506  -6.483  29.037  1.00 18.31           H
ATOM    461 HG22 ILE A  33       9.001  -7.856  30.005  1.00 18.31           H
ATOM    462 HG23 ILE A  33       9.613  -6.237  30.395  1.00 18.31           H
ATOM    463 HD11 ILE A  33      10.150  -4.701  26.141  1.00 16.44           H
ATOM    464 HD12 ILE A  33       9.714  -6.423  26.040  1.00 16.44           H
ATOM    465 HD13 ILE A  33       8.876  -5.344  27.180  1.00 16.44           H
ATOM    466  N   ASP A  34      11.802  -8.774  31.582  1.00 15.31           N
ATOM    467  CA  ASP A  34      11.497  -9.834  32.528  1.00 16.21           C
ATOM    468  C   ASP A  34      10.103  -9.537  33.079  1.00 19.51           C
ATOM    469  O   ASP A  34       9.887  -8.584  33.830  1.00 18.62           O
ATOM    470  CB  ASP A  34      12.578  -9.883  33.613  1.00 16.37           C
ATOM    471  CG  ASP A  34      12.329 -11.149  34.422  1.00 24.46           C
ATOM    472  OD1 ASP A  34      11.364 -11.156  35.207  1.00 25.24           O
ATOM    473  OD2 ASP A  34      13.024 -12.145  34.148  1.00 29.84           O1-
ATOM    474  H   ASP A  34      12.318  -7.978  31.919  1.00 18.40           H
ATOM    475  HA  ASP A  34      11.504 -10.795  32.018  1.00 19.48           H
ATOM    476  HB2 ASP A  34      13.555  -9.928  33.132  1.00 19.66           H
ATOM    477  HB3 ASP A  34      12.486  -9.005  34.250  1.00 19.66           H
ATOM    478  N   THR A  35       9.134 -10.314  32.624  1.00 17.56           N
ATOM    479  CA  THR A  35       7.711 -10.051  32.847  1.00 17.92           C
ATOM    480  C   THR A  35       7.342 -10.229  34.311  1.00 20.85           C
ATOM    481  O   THR A  35       6.358  -9.629  34.751  1.00 21.71           O
ATOM    482  CB  THR A  35       6.836 -10.987  32.002  1.00 22.41           C
ATOM    483  OG1 THR A  35       6.951 -12.324  32.440  1.00 21.00           O
ATOM    484  CG2 THR A  35       7.112 -10.883  30.499  1.00 17.98           C
ATOM    485  H   THR A  35       9.375 -11.086  32.017  1.00 21.09           H
ATOM    486  HA  THR A  35       7.487  -9.025  32.558  1.00 21.53           H
ATOM    487  HB  THR A  35       5.797 -10.694  32.152  1.00 26.92           H
ATOM    488  HG1 THR A  35       7.710 -12.736  32.007  1.00 25.22           H
ATOM    489 HG21 THR A  35       6.435 -11.538  29.959  1.00 21.60           H
ATOM    490 HG22 THR A  35       6.975  -9.855  30.172  1.00 21.60           H
ATOM    491 HG23 THR A  35       8.132 -11.198  30.277  1.00 21.60           H
ATOM    492  N   HIS A  36       8.115 -11.028  35.059  1.00 18.38           N
ATOM    493  CA  HIS A  36       7.835 -11.223  36.474  1.00 21.13           C
ATOM    494  C   HIS A  36       8.401 -10.087  37.331  1.00 25.31           C
ATOM    495  O   HIS A  36       7.835  -9.814  38.391  1.00 31.25           O
ATOM    496  CB  HIS A  36       8.279 -12.620  36.907  1.00 22.05           C
ATOM    497  CG  HIS A  36       7.452 -13.726  36.272  1.00 23.21           C
ATOM    498  ND1 HIS A  36       7.889 -14.600  35.276  1.00 25.92           N
ATOM    499  CD2 HIS A  36       6.123 -13.978  36.514  1.00 26.99           C
ATOM    500  CE1 HIS A  36       6.841 -15.352  34.942  1.00 29.98           C
ATOM    501  NE2 HIS A  36       5.769 -15.023  35.684  1.00 30.73           N
ATOM    502  H   HIS A  36       8.899 -11.519  34.647  1.00 22.08           H
ATOM    503  HA  HIS A  36       6.752 -11.192  36.599  1.00 25.37           H
ATOM    504  HB2 HIS A  36       8.164 -12.693  37.987  1.00 26.48           H
ATOM    505  HB3 HIS A  36       9.329 -12.766  36.664  1.00 26.48           H
ATOM    506  HD2 HIS A  36       5.469 -13.442  37.184  1.00 32.42           H
ATOM    507  HE1 HIS A  36       6.876 -16.159  34.223  1.00 36.00           H
ATOM    508  HE2 HIS A  36       4.870 -15.480  35.650  1.00 36.90           H
ATOM    509  N   THR A  37       9.448  -9.397  36.877  1.00 21.37           N
ATOM    510  CA  THR A  37      10.063  -8.265  37.554  1.00 20.75           C
ATOM    511  C   THR A  37       9.450  -6.905  37.159  1.00 22.71           C
ATOM    512  O   THR A  37       9.587  -5.932  37.906  1.00 25.85           O
ATOM    513  CB  THR A  37      11.580  -8.362  37.343  1.00 25.74           C
ATOM    514  OG1 THR A  37      12.012  -9.500  38.064  1.00 32.12           O
ATOM    515  CG2 THR A  37      12.377  -7.159  37.840  1.00 32.36           C
ATOM    516  H   THR A  37       9.887  -9.710  36.020  1.00 25.67           H
ATOM    517  HA  THR A  37       9.887  -8.397  38.623  1.00 24.93           H
ATOM    518  HB  THR A  37      11.795  -8.504  36.285  1.00 30.92           H
ATOM    519  HG1 THR A  37      12.763  -9.884  37.604  1.00 38.57           H
ATOM    520 HG21 THR A  37      13.441  -7.357  37.719  1.00 38.85           H
ATOM    521 HG22 THR A  37      12.121  -6.276  37.263  1.00 38.85           H
ATOM    522 HG23 THR A  37      12.169  -6.989  38.896  1.00 38.85           H
ATOM    523  N   ALA A  38       8.819  -6.807  35.980  1.00 21.71           N
ATOM    524  CA  ALA A  38       8.203  -5.549  35.581  1.00 16.74           C
ATOM    525  C   ALA A  38       7.051  -5.247  36.544  1.00 21.33           C
ATOM    526  O   ALA A  38       6.280  -6.130  36.894  1.00 25.18           O
ATOM    527  CB  ALA A  38       7.698  -5.638  34.151  1.00 19.34           C
ATOM    528  H   ALA A  38       8.721  -7.620  35.385  1.00 26.08           H
ATOM    529  HA  ALA A  38       8.953  -4.763  35.635  1.00 20.11           H
ATOM    530  HB1 ALA A  38       7.258  -4.680  33.872  1.00 23.23           H
ATOM    531  HB2 ALA A  38       8.529  -5.855  33.479  1.00 23.23           H
ATOM    532  HB3 ALA A  38       6.943  -6.420  34.061  1.00 23.23           H
ATOM    533  N   LYS A  39       6.958  -3.996  36.977  1.00 20.87           N
ATOM    534  CA  LYS A  39       5.982  -3.553  37.977  1.00 21.67           C
ATOM    535  C   LYS A  39       4.744  -2.980  37.277  1.00 21.44           C
ATOM    536  O   LYS A  39       4.882  -2.001  36.546  1.00 18.53           O
ATOM    537  CB  LYS A  39       6.707  -2.521  38.848  1.00 29.17           C
ATOM    538  CG  LYS A  39       5.873  -1.897  39.971  1.00 34.20           C
ATOM    539  CD  LYS A  39       5.234  -2.948  40.891  1.00 33.76           C
ATOM    540  CE  LYS A  39       5.080  -2.489  42.352  1.00 39.33           C
ATOM    541  NZ  LYS A  39       4.453  -1.168  42.463  1.00 40.06           N1+
ATOM    542  H   LYS A  39       7.620  -3.316  36.629  1.00 25.07           H
ATOM    543  HA  LYS A  39       5.681  -4.393  38.598  1.00 26.02           H
ATOM    544  HB2 LYS A  39       7.579  -3.000  39.298  1.00 35.03           H
ATOM    545  HB3 LYS A  39       7.066  -1.711  38.211  1.00 35.03           H
ATOM    546  HG2 LYS A  39       6.516  -1.235  40.555  1.00 41.07           H
ATOM    547  HG3 LYS A  39       5.085  -1.292  39.521  1.00 41.07           H
ATOM    548  HD2 LYS A  39       4.242  -3.186  40.506  1.00 40.54           H
ATOM    549  HD3 LYS A  39       5.827  -3.864  40.883  1.00 40.54           H
ATOM    550  HE2 LYS A  39       4.495  -3.209  42.923  1.00 47.22           H
ATOM    551  HE3 LYS A  39       6.077  -2.445  42.794  1.00 47.22           H
ATOM    552  HZ1 LYS A  39       4.192  -1.003  43.428  1.00 48.09           H
ATOM    553  HZ2 LYS A  39       5.098  -0.454  42.160  1.00 48.09           H
ATOM    554  HZ3 LYS A  39       3.618  -1.143  41.892  1.00 48.09           H
ATOM    555  N   TYR A  40       3.545  -3.480  37.593  1.00 21.86           N
ATOM    556  CA  TYR A  40       2.322  -2.786  37.188  1.00 22.87           C
ATOM    557  C   TYR A  40       2.293  -1.376  37.792  1.00 23.70           C
ATOM    558  O   TYR A  40       2.535  -1.223  38.990  1.00 25.93           O
ATOM    559  CB  TYR A  40       1.075  -3.593  37.576  1.00 24.26           C
ATOM    560  CG  TYR A  40      -0.208  -2.802  37.413  1.00 28.70           C
ATOM    561  CD1 TYR A  40      -0.589  -2.323  36.147  1.00 32.02           C
ATOM    562  CD2 TYR A  40      -0.993  -2.486  38.538  1.00 37.58           C
ATOM    563  CE1 TYR A  40      -1.698  -1.471  36.009  1.00 36.92           C
ATOM    564  CE2 TYR A  40      -2.130  -1.669  38.403  1.00 42.07           C
ATOM    565  CZ  TYR A  40      -2.461  -1.117  37.144  1.00 44.30           C
ATOM    566  OH  TYR A  40      -3.467  -0.204  37.036  1.00 45.01           O
ATOM    567  H   TYR A  40       3.477  -4.284  38.198  1.00 26.26           H
ATOM    568  HA  TYR A  40       2.314  -2.700  36.103  1.00 27.47           H
ATOM    569  HB2 TYR A  40       1.031  -4.482  36.945  1.00 29.13           H
ATOM    570  HB3 TYR A  40       1.166  -3.920  38.614  1.00 29.13           H
ATOM    571  HD1 TYR A  40       0.006  -2.568  35.280  1.00 38.45           H
ATOM    572  HD2 TYR A  40      -0.719  -2.862  39.511  1.00 45.12           H
ATOM    573  HE1 TYR A  40      -1.953  -1.059  35.045  1.00 44.33           H
ATOM    574  HE2 TYR A  40      -2.734  -1.436  39.266  1.00 50.51           H
ATOM    575  HH  TYR A  40      -3.933  -0.059  37.861  1.00 54.04           H
ATOM    576  N   ASP A  41       2.026  -0.345  36.983  1.00 22.07           N
ATOM    577  CA  ASP A  41       2.029   1.046  37.433  1.00 22.77           C
ATOM    578  C   ASP A  41       0.644   1.673  37.198  1.00 34.70           C
ATOM    579  O   ASP A  41       0.322   2.020  36.064  1.00 28.76           O
ATOM    580  CB  ASP A  41       3.158   1.811  36.731  1.00 29.21           C
ATOM    581  CG  ASP A  41       3.298   3.270  37.165  1.00 32.89           C
ATOM    582  OD1 ASP A  41       2.518   3.698  38.030  1.00 37.01           O
ATOM    583  OD2 ASP A  41       4.218   3.937  36.657  1.00 37.50           O1-
ATOM    584  H   ASP A  41       1.827  -0.518  36.007  1.00 26.50           H
ATOM    585  HA  ASP A  41       2.265   1.082  38.494  1.00 27.34           H
ATOM    586  HB2 ASP A  41       4.111   1.315  36.916  1.00 35.08           H
ATOM    587  HB3 ASP A  41       3.050   1.767  35.650  1.00 35.08           H
ATOM    588  N   PRO A  42      -0.169   1.872  38.257  1.00 36.38           N
ATOM    589  CA  PRO A  42      -1.471   2.531  38.130  1.00 41.95           C
ATOM    590  C   PRO A  42      -1.382   4.028  37.778  1.00 37.67           C
ATOM    591  O   PRO A  42      -2.393   4.606  37.385  1.00 41.64           O
ATOM    592  CB  PRO A  42      -2.171   2.340  39.489  1.00 44.55           C
ATOM    593  CG  PRO A  42      -1.329   1.335  40.270  1.00 42.95           C
ATOM    594  CD  PRO A  42       0.046   1.365  39.603  1.00 38.97           C
ATOM    595  HA  PRO A  42      -2.077   1.979  37.414  1.00 50.36           H
ATOM    596  HB2 PRO A  42      -2.121   3.291  40.021  1.00 53.49           H
ATOM    597  HB3 PRO A  42      -3.213   2.026  39.405  1.00 53.49           H
ATOM    598  HG2 PRO A  42      -1.249   1.620  41.320  1.00 51.56           H
ATOM    599  HG3 PRO A  42      -1.770   0.346  40.192  1.00 51.56           H
ATOM    600  HD2 PRO A  42       0.721   2.026  40.145  1.00 46.79           H
ATOM    601  HD3 PRO A  42       0.409   0.337  39.575  1.00 46.79           H
ATOM    602  N   SER A  43      -0.207   4.667  37.903  1.00 37.39           N
ATOM    603  CA  SER A  43      -0.002   6.052  37.457  1.00 42.36           C
ATOM    604  C   SER A  43      -0.222   6.167  35.941  1.00 40.59           C
ATOM    605  O   SER A  43      -0.660   7.216  35.476  1.00 41.75           O
ATOM    606  CB  SER A  43       1.415   6.589  37.741  1.00 45.80           C
ATOM    607  OG  SER A  43       1.918   6.254  39.013  1.00 59.69           O
ATOM    608  H   SER A  43       0.607   4.145  38.199  1.00 44.89           H
ATOM    609  HA  SER A  43      -0.725   6.688  37.967  1.00 50.86           H
ATOM    610  HB2 SER A  43       2.114   6.248  36.977  1.00 54.98           H
ATOM    611  HB3 SER A  43       1.362   7.677  37.687  1.00 54.98           H
ATOM    612  HG  SER A  43       2.270   5.358  38.949  1.00 71.66           H
ATOM    613  N   LEU A  44       0.152   5.132  35.172  1.00 37.60           N
ATOM    614  CA  LEU A  44       0.106   5.159  33.713  1.00 33.15           C
ATOM    615  C   LEU A  44      -1.349   5.392  33.270  1.00 40.40           C
ATOM    616  O   LEU A  44      -2.196   4.537  33.525  1.00 42.41           O
ATOM    617  CB  LEU A  44       0.659   3.833  33.155  1.00 29.34           C
ATOM    618  CG  LEU A  44       2.158   3.592  33.419  1.00 23.24           C
ATOM    619  CD1 LEU A  44       2.563   2.178  32.965  1.00 23.38           C
ATOM    620  CD2 LEU A  44       3.040   4.597  32.691  1.00 22.51           C
ATOM    621  H   LEU A  44       0.487   4.288  35.613  1.00 45.15           H
ATOM    622  HA  LEU A  44       0.716   5.986  33.354  1.00 39.81           H
ATOM    623  HB2 LEU A  44       0.094   3.011  33.595  1.00 35.23           H
ATOM    624  HB3 LEU A  44       0.470   3.808  32.088  1.00 35.23           H
ATOM    625  HG  LEU A  44       2.349   3.685  34.486  1.00 27.91           H
ATOM    626 HD11 LEU A  44       3.621   2.008  33.160  1.00 28.07           H
ATOM    627 HD12 LEU A  44       1.983   1.440  33.520  1.00 28.07           H
ATOM    628 HD13 LEU A  44       2.372   2.049  31.901  1.00 28.07           H
ATOM    629 HD21 LEU A  44       4.088   4.374  32.892  1.00 27.04           H
ATOM    630 HD22 LEU A  44       2.867   4.537  31.616  1.00 27.04           H
ATOM    631 HD23 LEU A  44       2.839   5.609  33.037  1.00 27.04           H
ATOM    632  N   LYS A  45      -1.641   6.524  32.605  1.00 37.74           N
ATOM    633  CA  LYS A  45      -2.941   6.718  31.932  1.00 37.45           C
ATOM    634  C   LYS A  45      -2.946   6.021  30.572  1.00 36.09           C
ATOM    635  O   LYS A  45      -1.865   5.683  30.113  1.00 33.00           O
ATOM    636  CB  LYS A  45      -3.360   8.195  31.890  1.00 46.61           C
ATOM    637  CG  LYS A  45      -2.256   9.200  31.525  1.00 42.81           C
ATOM    638  CD  LYS A  45      -2.704  10.208  30.453  1.00 57.18           C
ATOM    639  CE  LYS A  45      -2.163  11.621  30.722  1.00 70.74           C
ATOM    640  NZ  LYS A  45      -2.202  12.457  29.505  1.00 71.61           N1+
ATOM    641  H   LYS A  45      -0.910   7.200  32.438  1.00 45.31           H
ATOM    642  HA  LYS A  45      -3.706   6.215  32.524  1.00 44.97           H
ATOM    643  HB2 LYS A  45      -4.223   8.298  31.232  1.00 55.96           H
ATOM    644  HB3 LYS A  45      -3.697   8.456  32.895  1.00 55.96           H
ATOM    645  HG2 LYS A  45      -1.915   9.709  32.429  1.00 51.39           H
ATOM    646  HG3 LYS A  45      -1.406   8.654  31.115  1.00 51.39           H
ATOM    647  HD2 LYS A  45      -2.338   9.858  29.489  1.00 68.64           H
ATOM    648  HD3 LYS A  45      -3.791  10.262  30.401  1.00 68.64           H
ATOM    649  HE2 LYS A  45      -2.768  12.086  31.501  1.00 84.91           H
ATOM    650  HE3 LYS A  45      -1.139  11.562  31.090  1.00 84.91           H
ATOM    651  HZ1 LYS A  45      -1.835  13.375  29.712  1.00 85.95           H
ATOM    652  HZ2 LYS A  45      -1.623  12.034  28.793  1.00 85.95           H
ATOM    653  HZ3 LYS A  45      -3.152  12.531  29.172  1.00 85.95           H
ATOM    654  N   PRO A  46      -4.081   5.746  29.889  1.00 39.08           N
ATOM    655  CA  PRO A  46      -4.056   4.876  28.705  1.00 37.17           C
ATOM    656  C   PRO A  46      -3.222   5.461  27.554  1.00 20.88           C
ATOM    657  O   PRO A  46      -3.126   6.677  27.418  1.00 25.86           O
ATOM    658  CB  PRO A  46      -5.531   4.756  28.274  1.00 39.32           C
ATOM    659  CG  PRO A  46      -6.277   4.944  29.590  1.00 43.14           C
ATOM    660  CD  PRO A  46      -5.452   6.028  30.286  1.00 42.72           C
ATOM    661  HA  PRO A  46      -3.737   3.871  28.979  1.00 44.62           H
ATOM    662  HB2 PRO A  46      -5.763   5.610  27.635  1.00 47.20           H
ATOM    663  HB3 PRO A  46      -5.789   3.828  27.763  1.00 47.20           H
ATOM    664  HG2 PRO A  46      -7.288   5.320  29.421  1.00 51.79           H
ATOM    665  HG3 PRO A  46      -6.300   4.007  30.150  1.00 51.79           H
ATOM    666  HD2 PRO A  46      -5.748   7.015  29.930  1.00 51.28           H
ATOM    667  HD3 PRO A  46      -5.592   5.918  31.363  1.00 51.28           H
ATOM    668  N   LEU A  47      -2.680   4.585  26.730  1.00 29.88           N
ATOM    669  CA  LEU A  47      -1.960   4.994  25.541  1.00 25.85           C
ATOM    670  C   LEU A  47      -2.978   5.478  24.508  1.00 25.11           C
ATOM    671  O   LEU A  47      -4.010   4.829  24.310  1.00 26.07           O
ATOM    672  CB  LEU A  47      -1.164   3.790  25.055  1.00 29.29           C
ATOM    673  CG  LEU A  47      -0.092   4.128  24.032  1.00 26.81           C
ATOM    674  CD1 LEU A  47       1.028   4.975  24.672  1.00 25.78           C
ATOM    675  CD2 LEU A  47       0.495   2.820  23.489  1.00 29.09           C
ATOM    676  H   LEU A  47      -2.831   3.594  26.875  1.00 35.87           H
ATOM    677  HA  LEU A  47      -1.280   5.806  25.796  1.00 31.05           H
ATOM    678  HB2 LEU A  47      -0.690   3.298  25.905  1.00 35.17           H
ATOM    679  HB3 LEU A  47      -1.862   3.078  24.610  1.00 35.17           H
ATOM    680  HG  LEU A  47      -0.541   4.690  23.212  1.00 32.19           H
ATOM    681 HD11 LEU A  47       1.818   5.144  23.946  1.00 30.96           H
ATOM    682 HD12 LEU A  47       0.655   5.948  24.986  1.00 30.96           H
ATOM    683 HD13 LEU A  47       1.440   4.457  25.537  1.00 30.96           H
ATOM    684 HD21 LEU A  47       1.256   3.049  22.744  1.00 34.93           H
ATOM    685 HD22 LEU A  47       0.937   2.238  24.297  1.00 34.93           H
ATOM    686 HD23 LEU A  47      -0.289   2.232  23.010  1.00 34.93           H
ATOM    687  N   SER A  48      -2.684   6.607  23.859  1.00 18.01           N
ATOM    688  CA  SER A  48      -3.481   7.155  22.772  1.00 21.66           C
ATOM    689  C   SER A  48      -2.662   7.121  21.490  1.00 22.87           C
ATOM    690  O   SER A  48      -1.700   7.870  21.349  1.00 21.09           O
ATOM    691  CB  SER A  48      -3.898   8.580  23.151  1.00 22.67           C
ATOM    692  OG  SER A  48      -4.615   9.179  22.109  1.00 28.29           O
ATOM    693  H   SER A  48      -1.842   7.105  24.108  1.00 21.63           H
ATOM    694  HA  SER A  48      -4.382   6.556  22.638  1.00 26.02           H
ATOM    695  HB2 SER A  48      -4.551   8.533  24.023  1.00 27.22           H
ATOM    696  HB3 SER A  48      -3.019   9.178  23.387  1.00 27.22           H
ATOM    697  HG  SER A  48      -4.064   9.858  21.707  1.00 33.98           H
ATOM    698  N   VAL A  49      -3.070   6.282  20.543  1.00 18.56           N
ATOM    699  CA  VAL A  49      -2.462   6.149  19.216  1.00 19.30           C
ATOM    700  C   VAL A  49      -3.467   6.744  18.241  1.00 26.56           C
ATOM    701  O   VAL A  49      -4.546   6.194  18.050  1.00 27.54           O
ATOM    702  CB  VAL A  49      -2.155   4.671  18.893  1.00 23.26           C
ATOM    703  CG1 VAL A  49      -1.442   4.572  17.542  1.00 26.78           C
ATOM    704  CG2 VAL A  49      -1.293   3.991  19.965  1.00 24.79           C
ATOM    705  H   VAL A  49      -3.871   5.697  20.730  1.00 22.29           H
ATOM    706  HA  VAL A  49      -1.532   6.719  19.168  1.00 23.19           H
ATOM    707  HB  VAL A  49      -3.093   4.117  18.825  1.00 27.93           H
ATOM    708 HG11 VAL A  49      -1.228   3.529  17.312  1.00 32.16           H
ATOM    709 HG12 VAL A  49      -2.070   4.980  16.750  1.00 32.16           H
ATOM    710 HG13 VAL A  49      -0.504   5.125  17.575  1.00 32.16           H
ATOM    711 HG21 VAL A  49      -1.126   2.948  19.693  1.00 29.78           H
ATOM    712 HG22 VAL A  49      -0.330   4.487  20.040  1.00 29.78           H
ATOM    713 HG23 VAL A  49      -1.790   4.012  20.933  1.00 29.78           H
ATOM    714  N   SER A  50      -3.153   7.902  17.671  1.00 20.68           N
ATOM    715  CA  SER A  50      -4.060   8.644  16.790  1.00 21.54           C
ATOM    716  C   SER A  50      -3.416   8.758  15.431  1.00 20.54           C
ATOM    717  O   SER A  50      -2.732   9.730  15.169  1.00 20.23           O
ATOM    718  CB  SER A  50      -4.409  10.010  17.387  1.00 23.84           C
ATOM    719  OG  SER A  50      -5.056   9.816  18.624  1.00 29.76           O
ATOM    720  H   SER A  50      -2.252   8.314  17.867  1.00 24.84           H
ATOM    721  HA  SER A  50      -4.986   8.090  16.664  1.00 25.87           H
ATOM    722  HB2 SER A  50      -3.512  10.610  17.528  1.00 28.63           H
ATOM    723  HB3 SER A  50      -5.086  10.533  16.712  1.00 28.63           H
ATOM    724  HG  SER A  50      -4.411   9.494  19.258  1.00 35.73           H
ATOM    725  N   TYR A  51      -3.620   7.743  14.589  1.00 21.03           N
ATOM    726  CA  TYR A  51      -3.022   7.603  13.265  1.00 19.90           C
ATOM    727  C   TYR A  51      -3.984   7.799  12.079  1.00 23.32           C
ATOM    728  O   TYR A  51      -3.554   7.572  10.947  1.00 24.75           O
ATOM    729  CB  TYR A  51      -2.383   6.217  13.192  1.00 21.65           C
ATOM    730  CG  TYR A  51      -1.108   5.961  13.984  1.00 18.95           C
ATOM    731  CD1 TYR A  51      -0.391   6.975  14.648  1.00 19.58           C
ATOM    732  CD2 TYR A  51      -0.637   4.646  13.996  1.00 16.98           C
ATOM    733  CE1 TYR A  51       0.809   6.660  15.314  1.00 15.32           C
ATOM    734  CE2 TYR A  51       0.552   4.314  14.654  1.00 17.72           C
ATOM    735  CZ  TYR A  51       1.281   5.325  15.312  1.00 16.04           C
ATOM    736  OH  TYR A  51       2.448   4.971  15.913  1.00 16.71           O
ATOM    737  H   TYR A  51      -4.200   6.980  14.905  1.00 25.26           H
ATOM    738  HA  TYR A  51      -2.235   8.345  13.126  1.00 23.90           H
ATOM    739  HB2 TYR A  51      -3.120   5.486  13.514  1.00 26.01           H
ATOM    740  HB3 TYR A  51      -2.149   5.981  12.156  1.00 26.01           H
ATOM    741  HD1 TYR A  51      -0.738   7.994  14.656  1.00 23.52           H
ATOM    742  HD2 TYR A  51      -1.183   3.871  13.472  1.00 20.40           H
ATOM    743  HE1 TYR A  51       1.353   7.435  15.834  1.00 18.41           H
ATOM    744  HE2 TYR A  51       0.911   3.298  14.655  1.00 21.29           H
ATOM    745  HH  TYR A  51       2.943   5.727  16.249  1.00 20.07           H
ATOM    746  N   ASP A  52      -5.242   8.213  12.295  1.00 25.07           N
ATOM    747  CA  ASP A  52      -6.224   8.322  11.211  1.00 30.95           C
ATOM    748  C   ASP A  52      -5.836   9.323  10.096  1.00 29.45           C
ATOM    749  O   ASP A  52      -6.218   9.129   8.943  1.00 32.19           O
ATOM    750  CB  ASP A  52      -7.622   8.614  11.778  1.00 30.90           C
ATOM    751  CG  ASP A  52      -7.669   9.936  12.529  1.00 35.85           C
ATOM    752  OD1 ASP A  52      -7.086  10.009  13.633  1.00 38.91           O
ATOM    753  OD2 ASP A  52      -8.309  10.859  11.992  1.00 53.36           O1-
ATOM    754  H   ASP A  52      -5.530   8.487  13.225  1.00 30.10           H
ATOM    755  HA  ASP A  52      -6.282   7.338  10.745  1.00 37.17           H
ATOM    756  HB2 ASP A  52      -8.348   8.609  10.963  1.00 37.10           H
ATOM    757  HB3 ASP A  52      -7.840   7.815  12.487  1.00 37.10           H
ATOM    758  N   GLN A  53      -5.067  10.369  10.425  1.00 25.74           N
ATOM    759  CA  GLN A  53      -4.619  11.421   9.507  1.00 28.49           C
ATOM    760  C   GLN A  53      -3.167  11.236   9.039  1.00 24.92           C
ATOM    761  O   GLN A  53      -2.614  12.152   8.437  1.00 24.25           O
ATOM    762  CB  GLN A  53      -4.803  12.790  10.182  1.00 33.97           C
ATOM    763  CG  GLN A  53      -6.273  13.149  10.449  1.00 36.43           C
ATOM    764  CD  GLN A  53      -6.766  14.107   9.378  1.00 48.01           C
ATOM    765  OE1 GLN A  53      -7.069  13.702   8.262  1.00 58.19           O
ATOM    766  NE2 GLN A  53      -6.796  15.400   9.692  1.00 51.00           N
ATOM    767  H   GLN A  53      -4.787  10.467  11.392  1.00 30.91           H
ATOM    768  HA  GLN A  53      -5.244  11.414   8.615  1.00 34.22           H
ATOM    769  HB2 GLN A  53      -4.251  12.809  11.120  1.00 40.79           H
ATOM    770  HB3 GLN A  53      -4.366  13.564   9.550  1.00 40.79           H
ATOM    771  HG2 GLN A  53      -6.867  12.240  10.383  1.00 43.73           H
ATOM    772  HG3 GLN A  53      -6.369  13.591  11.442  1.00 43.73           H
ATOM    773 HE21 GLN A  53      -6.508  15.699  10.611  1.00 61.23           H
ATOM    774 HE22 GLN A  53      -7.088  16.065   8.995  1.00 61.23           H
ATOM    775  N   ALA A  54      -2.539  10.074   9.280  1.00 23.12           N
ATOM    776  CA  ALA A  54      -1.171   9.829   8.865  1.00 18.74           C
ATOM    777  C   ALA A  54      -1.032  10.013   7.348  1.00 24.20           C
ATOM    778  O   ALA A  54      -1.900   9.596   6.574  1.00 29.46           O
ATOM    779  CB  ALA A  54      -0.761   8.416   9.287  1.00 23.91           C
ATOM    780  H   ALA A  54      -3.040   9.325   9.737  1.00 27.77           H
ATOM    781  HA  ALA A  54      -0.520  10.543   9.372  1.00 22.51           H
ATOM    782  HB1 ALA A  54       0.307   8.287   9.127  1.00 28.71           H
ATOM    783  HB2 ALA A  54      -0.983   8.243  10.337  1.00 28.71           H
ATOM    784  HB3 ALA A  54      -1.306   7.687   8.688  1.00 28.71           H
ATOM    785  N   THR A  55       0.049  10.665   6.930  1.00 18.65           N
ATOM    786  CA  THR A  55       0.435  10.858   5.534  1.00 19.06           C
ATOM    787  C   THR A  55       1.823  10.277   5.327  1.00 20.29           C
ATOM    788  O   THR A  55       2.805  10.928   5.659  1.00 22.63           O
ATOM    789  CB  THR A  55       0.440  12.362   5.178  1.00 24.85           C
ATOM    790  OG1 THR A  55      -0.768  12.986   5.487  1.00 32.34           O
ATOM    791  CG2 THR A  55       0.666  12.511   3.668  1.00 32.32           C
ATOM    792  H   THR A  55       0.677  11.039   7.628  1.00 22.41           H
ATOM    793  HA  THR A  55      -0.283  10.339   4.899  1.00 22.90           H
ATOM    794  HB  THR A  55       1.222  12.869   5.736  1.00 29.84           H
ATOM    795  HG1 THR A  55      -1.474  12.356   5.335  1.00 38.83           H
ATOM    796 HG21 THR A  55       0.699  13.571   3.414  1.00 38.81           H
ATOM    797 HG22 THR A  55       1.605  12.052   3.353  1.00 38.81           H
ATOM    798 HG23 THR A  55      -0.170  12.063   3.134  1.00 38.81           H
ATOM    799  N   SER A  56       1.914   9.061   4.776  1.00 20.56           N
ATOM    800  CA  SER A  56       3.170   8.466   4.378  1.00 21.08           C
ATOM    801  C   SER A  56       3.663   9.137   3.086  1.00 22.22           C
ATOM    802  O   SER A  56       2.864   9.614   2.272  1.00 25.77           O
ATOM    803  CB  SER A  56       3.008   6.944   4.224  1.00 22.77           C
ATOM    804  OG  SER A  56       2.062   6.637   3.220  1.00 25.20           O
ATOM    805  H   SER A  56       1.061   8.583   4.515  1.00 24.69           H
ATOM    806  HA  SER A  56       3.904   8.623   5.168  1.00 25.32           H
ATOM    807  HB2 SER A  56       3.965   6.489   3.974  1.00 27.34           H
ATOM    808  HB3 SER A  56       2.662   6.528   5.171  1.00 27.34           H
ATOM    809  HG  SER A  56       2.514   6.713   2.373  1.00 30.26           H
ATOM    810  N   LEU A  57       4.974   9.230   2.914  1.00 22.02           N
ATOM    811  CA  LEU A  57       5.638   9.920   1.799  1.00 21.78           C
ATOM    812  C   LEU A  57       6.373   8.913   0.923  1.00 24.70           C
ATOM    813  O   LEU A  57       6.123   8.820  -0.276  1.00 22.05           O
ATOM    814  CB  LEU A  57       6.633  10.970   2.332  1.00 28.87           C
ATOM    815  CG  LEU A  57       5.977  12.152   3.079  1.00 31.46           C
ATOM    816  CD1 LEU A  57       7.077  12.968   3.774  1.00 30.27           C
ATOM    817  CD2 LEU A  57       5.166  13.006   2.099  1.00 34.50           C
ATOM    818  H   LEU A  57       5.572   8.839   3.625  1.00 26.45           H
ATOM    819  HA  LEU A  57       4.897  10.414   1.174  1.00 26.15           H
ATOM    820  HB2 LEU A  57       7.328  10.478   3.014  1.00 34.67           H
ATOM    821  HB3 LEU A  57       7.217  11.359   1.497  1.00 34.67           H
ATOM    822  HG  LEU A  57       5.296  11.766   3.838  1.00 37.77           H
ATOM    823 HD11 LEU A  57       6.636  13.830   4.273  1.00 36.35           H
ATOM    824 HD12 LEU A  57       7.580  12.353   4.521  1.00 36.35           H
ATOM    825 HD13 LEU A  57       7.806  13.317   3.044  1.00 36.35           H
ATOM    826 HD21 LEU A  57       4.752  13.870   2.614  1.00 41.42           H
ATOM    827 HD22 LEU A  57       5.801  13.350   1.283  1.00 41.42           H
ATOM    828 HD23 LEU A  57       4.333  12.432   1.693  1.00 41.42           H
ATOM    829  N   ARG A  58       7.346   8.219   1.517  1.00 24.25           N
ATOM    830  CA  ARG A  58       8.327   7.424   0.804  1.00 21.29           C
ATOM    831  C   ARG A  58       8.682   6.210   1.640  1.00 27.50           C
ATOM    832  O   ARG A  58       8.580   6.228   2.859  1.00 25.39           O
ATOM    833  CB  ARG A  58       9.646   8.169   0.612  1.00 22.66           C
ATOM    834  CG  ARG A  58       9.676   9.491  -0.157  0.53 28.04           C
ATOM    835  CD  ARG A  58      11.137   9.763  -0.553  0.61 32.45           C
ATOM    836  NE  ARG A  58      12.046   9.488   0.582  0.53 30.66           N
ATOM    837  CZ  ARG A  58      13.363   9.290   0.535  1.00 27.09           C
ATOM    838  NH1 ARG A  58      14.033   9.328  -0.605  0.44 31.04           N
ATOM    839  NH2 ARG A  58      14.015   9.081   1.666  0.83 26.40           N1+
ATOM    840  H   ARG A  58       7.481   8.331   2.512  1.00 29.12           H
ATOM    841  HA  ARG A  58       7.933   7.108  -0.160  1.00 25.57           H
ATOM    842  HB2 ARG A  58      10.032   8.359   1.616  1.00 27.22           H
ATOM    843  HB3 ARG A  58      10.332   7.484   0.105  1.00 27.22           H
ATOM    844  HG2 ARG A  58       9.078   9.403  -1.064  1.00 33.67           H
ATOM    845  HG3 ARG A  58       9.280  10.296   0.464  0.00 33.67           H
ATOM    846  HD2 ARG A  58      11.398   9.133  -1.404  1.00 38.97           H
ATOM    847  HD3 ARG A  58      11.236  10.809  -0.845  1.00 38.97           H
ATOM    848  HE  ARG A  58      11.621   9.454   1.498  1.00 36.82           H
ATOM    849 HH11 ARG A  58      13.540   9.500  -1.466  0.00 37.27           H
ATOM    850 HH12 ARG A  58      15.027   9.165  -0.611  0.00 37.27           H
ATOM    851 HH21 ARG A  58      13.509   9.057   2.543  0.04 31.71           H
ATOM    852 HH22 ARG A  58      15.012   8.943   1.662  0.00 31.71           H
ATOM    853  N   ILE A  59       9.186   5.191   0.963  1.00 22.10           N
ATOM    854  CA  ILE A  59       9.872   4.071   1.583  1.00 23.04           C
ATOM    855  C   ILE A  59      11.317   4.065   1.099  1.00 22.52           C
ATOM    856  O   ILE A  59      11.597   4.268  -0.084  1.00 21.69           O
ATOM    857  CB  ILE A  59       9.102   2.776   1.311  1.00 23.43           C
ATOM    858  CG1 ILE A  59       9.694   1.656   2.205  1.00 19.80           C
ATOM    859  CG2 ILE A  59       9.093   2.410  -0.181  1.00 19.76           C
ATOM    860  CD1 ILE A  59       8.899   0.352   2.129  1.00 24.45           C
ATOM    861  H   ILE A  59       9.235   5.258  -0.044  1.00 26.54           H
ATOM    862  HA  ILE A  59       9.867   4.216   2.656  1.00 27.67           H
ATOM    863  HB  ILE A  59       8.066   2.919   1.623  1.00 28.14           H
ATOM    864 HG12 ILE A  59      10.723   1.462   1.922  1.00 23.79           H
ATOM    865 HG13 ILE A  59       9.704   1.982   3.245  1.00 23.79           H
ATOM    866 HG21 ILE A  59       8.381   1.618  -0.359  1.00 23.73           H
ATOM    867 HG22 ILE A  59       8.781   3.263  -0.781  1.00 23.73           H
ATOM    868 HG23 ILE A  59      10.080   2.083  -0.505  1.00 23.73           H
ATOM    869 HD11 ILE A  59       9.283  -0.356   2.858  1.00 29.36           H
ATOM    870 HD12 ILE A  59       7.843   0.537   2.327  1.00 29.36           H
ATOM    871 HD13 ILE A  59       9.025  -0.089   1.145  1.00 29.36           H
ATOM    872  N   LEU A  60      12.268   3.834   2.007  1.00 21.60           N
ATOM    873  CA  LEU A  60      13.683   3.927   1.755  1.00 20.35           C
ATOM    874  C   LEU A  60      14.405   2.698   2.304  1.00 22.70           C
ATOM    875  O   LEU A  60      14.202   2.333   3.460  1.00 20.80           O
ATOM    876  CB  LEU A  60      14.175   5.236   2.414  1.00 24.85           C
ATOM    877  CG  LEU A  60      15.693   5.421   2.465  1.00 26.38           C
ATOM    878  CD1 LEU A  60      16.297   5.634   1.069  1.00 29.66           C
ATOM    879  CD2 LEU A  60      16.074   6.579   3.408  1.00 26.37           C
ATOM    880  H   LEU A  60      11.988   3.695   2.967  1.00 25.94           H
ATOM    881  HA  LEU A  60      13.877   3.977   0.683  1.00 24.44           H
ATOM    882  HB2 LEU A  60      13.728   6.081   1.888  1.00 29.84           H
ATOM    883  HB3 LEU A  60      13.804   5.252   3.440  1.00 29.84           H
ATOM    884  HG  LEU A  60      16.158   4.530   2.887  1.00 31.67           H
ATOM    885 HD11 LEU A  60      17.386   5.579   1.123  1.00 35.62           H
ATOM    886 HD12 LEU A  60      15.954   4.862   0.389  1.00 35.62           H
ATOM    887 HD13 LEU A  60      16.007   6.609   0.676  1.00 35.62           H
ATOM    888 HD21 LEU A  60      17.161   6.672   3.450  1.00 31.66           H
ATOM    889 HD22 LEU A  60      15.651   7.516   3.056  1.00 31.66           H
ATOM    890 HD23 LEU A  60      15.701   6.380   4.415  1.00 31.66           H
ATOM    891  N   ASN A  61      15.277   2.092   1.493  1.00 17.60           N
ATOM    892  CA  ASN A  61      16.331   1.209   1.957  1.00 17.89           C
ATOM    893  C   ASN A  61      17.574   2.026   2.279  1.00 22.67           C
ATOM    894  O   ASN A  61      18.225   2.534   1.372  1.00 21.33           O
ATOM    895  CB  ASN A  61      16.620   0.131   0.909  1.00 18.35           C
ATOM    896  CG  ASN A  61      17.679  -0.881   1.327  1.00 20.78           C
ATOM    897  OD1 ASN A  61      18.548  -0.647   2.161  1.00 19.10           O
ATOM    898  ND2 ASN A  61      17.698  -2.050   0.699  1.00 19.15           N
ATOM    899  H   ASN A  61      15.342   2.407   0.535  1.00 21.15           H
ATOM    900  HA  ASN A  61      15.991   0.699   2.861  1.00 21.49           H
ATOM    901  HB2 ASN A  61      15.691  -0.383   0.678  1.00 22.04           H
ATOM    902  HB3 ASN A  61      16.959   0.622  -0.004  1.00 22.04           H
ATOM    903 HD21 ASN A  61      18.414  -2.723   0.927  1.00 23.00           H
ATOM    904 HD22 ASN A  61      17.001  -2.252  -0.004  1.00 23.00           H
ATOM    905  N   ASN A  62      17.929   2.133   3.558  1.00 20.08           N
ATOM    906  CA  ASN A  62      19.113   2.900   4.000  1.00 20.63           C
ATOM    907  C   ASN A  62      20.353   2.037   4.276  1.00 22.14           C
ATOM    908  O   ASN A  62      21.328   2.493   4.885  1.00 25.18           O
ATOM    909  CB  ASN A  62      18.733   3.775   5.212  1.00 22.57           C
ATOM    910  CG  ASN A  62      18.514   2.964   6.486  1.00 24.04           C
ATOM    911  OD1 ASN A  62      18.540   1.740   6.481  1.00 21.57           O
ATOM    912  ND2 ASN A  62      18.290   3.653   7.597  1.00 30.05           N
ATOM    913  H   ASN A  62      17.374   1.670   4.265  1.00 24.11           H
ATOM    914  HA  ASN A  62      19.402   3.592   3.210  1.00 24.78           H
ATOM    915  HB2 ASN A  62      19.504   4.524   5.386  1.00 27.11           H
ATOM    916  HB3 ASN A  62      17.812   4.309   4.984  1.00 27.11           H
ATOM    917 HD21 ASN A  62      18.114   3.167   8.465  1.00 36.08           H
ATOM    918 HD22 ASN A  62      18.289   4.663   7.577  1.00 36.08           H
ATOM    919  N   GLY A  63      20.345   0.767   3.850  1.00 19.50           N
ATOM    920  CA  GLY A  63      21.426  -0.172   4.051  1.00 18.97           C
ATOM    921  C   GLY A  63      21.451  -0.838   5.422  1.00 18.15           C
ATOM    922  O   GLY A  63      22.350  -1.628   5.676  1.00 21.44           O
ATOM    923  H   GLY A  63      19.534   0.436   3.347  1.00 23.42           H
ATOM    924  HA2 GLY A  63      21.355  -0.948   3.285  1.00 22.79           H
ATOM    925  HA3 GLY A  63      22.368   0.358   3.946  1.00 22.79           H
ATOM    926  N   HIS A  64      20.492  -0.473   6.296  1.00 20.71           N
ATOM    927  CA  HIS A  64      20.356  -1.026   7.652  1.00 19.60           C
ATOM    928  C   HIS A  64      18.986  -1.665   7.813  1.00 17.78           C
ATOM    929  O   HIS A  64      18.901  -2.748   8.376  1.00 24.10           O
ATOM    930  CB  HIS A  64      20.538   0.074   8.698  1.00 21.74           C
ATOM    931  CG  HIS A  64      21.854   0.779   8.535  1.00 24.03           C
ATOM    932  ND1 HIS A  64      23.080   0.150   8.615  1.00 25.29           N1+
ATOM    933  CD2 HIS A  64      22.062   2.101   8.278  1.00 26.97           C
ATOM    934  CE1 HIS A  64      24.029   1.076   8.422  1.00 21.84           C
ATOM    935  NE2 HIS A  64      23.437   2.261   8.211  1.00 21.61           N
ATOM    936  H   HIS A  64      19.804   0.206   5.996  1.00 24.87           H
ATOM    937  HA  HIS A  64      21.100  -1.804   7.823  1.00 23.55           H
ATOM    938  HB2 HIS A  64      20.512  -0.377   9.689  1.00 26.11           H
ATOM    939  HB3 HIS A  64      19.725   0.800   8.635  1.00 26.11           H
ATOM    940  HD1 HIS A  64      23.233  -0.838   8.774  1.00 30.38           H
ATOM    941  HD2 HIS A  64      21.306   2.862   8.147  1.00 32.39           H
ATOM    942  HE1 HIS A  64      25.087   0.873   8.411  1.00 26.23           H
ATOM    943  HE2 HIS A  64      23.922   3.123   8.007  1.00 25.96           H
ATOM    944  N   ALA A  65      17.945  -1.041   7.274  1.00 16.59           N
ATOM    945  CA  ALA A  65      16.573  -1.509   7.274  1.00 17.50           C
ATOM    946  C   ALA A  65      15.812  -0.821   6.130  1.00 19.09           C
ATOM    947  O   ALA A  65      16.414  -0.096   5.330  1.00 20.82           O
ATOM    948  CB  ALA A  65      15.972  -1.238   8.660  1.00 18.04           C
ATOM    949  H   ALA A  65      18.107  -0.162   6.803  1.00 19.93           H
ATOM    950  HA  ALA A  65      16.546  -2.580   7.086  1.00 21.03           H
ATOM    951  HB1 ALA A  65      14.939  -1.572   8.698  1.00 21.67           H
ATOM    952  HB2 ALA A  65      16.533  -1.783   9.414  1.00 21.67           H
ATOM    953  HB3 ALA A  65      16.002  -0.172   8.891  1.00 21.67           H
ATOM    954  N   PHE A  66      14.495  -1.032   6.044  1.00 17.39           N
ATOM    955  CA  PHE A  66      13.630  -0.222   5.206  1.00 20.75           C
ATOM    956  C   PHE A  66      12.761   0.659   6.092  1.00 22.48           C
ATOM    957  O   PHE A  66      12.386   0.307   7.201  1.00 17.22           O
ATOM    958  CB  PHE A  66      12.797  -1.031   4.207  1.00 20.35           C
ATOM    959  CG  PHE A  66      11.702  -1.884   4.800  1.00 22.09           C
ATOM    960  CD1 PHE A  66      10.450  -1.306   5.081  1.00 19.81           C
ATOM    961  CD2 PHE A  66      11.910  -3.252   5.073  1.00 21.01           C
ATOM    962  CE1 PHE A  66       9.437  -2.072   5.659  1.00 24.47           C
ATOM    963  CE2 PHE A  66      10.883  -4.018   5.647  1.00 21.00           C
ATOM    964  CZ  PHE A  66       9.644  -3.434   5.925  1.00 22.29           C
ATOM    965  H   PHE A  66      14.054  -1.637   6.723  1.00 20.89           H
ATOM    966  HA  PHE A  66      14.258   0.423   4.614  1.00 24.92           H
ATOM    967  HB2 PHE A  66      12.331  -0.320   3.523  1.00 24.44           H
ATOM    968  HB3 PHE A  66      13.472  -1.664   3.630  1.00 24.44           H
ATOM    969  HD1 PHE A  66      10.277  -0.256   4.887  1.00 23.80           H
ATOM    970  HD2 PHE A  66      12.870  -3.697   4.890  1.00 25.23           H
ATOM    971  HE1 PHE A  66       8.497  -1.605   5.907  1.00 29.38           H
ATOM    972  HE2 PHE A  66      11.049  -5.065   5.870  1.00 25.22           H
ATOM    973  HZ  PHE A  66       8.857  -4.027   6.366  1.00 26.77           H
ATOM    974  N   ASN A  67      12.481   1.856   5.623  1.00 22.87           N
ATOM    975  CA  ASN A  67      11.963   2.911   6.468  1.00 20.82           C
ATOM    976  C   ASN A  67      10.880   3.589   5.635  1.00 21.95           C
ATOM    977  O   ASN A  67      11.150   4.115   4.585  1.00 22.99           O
ATOM    978  CB  ASN A  67      13.001   3.979   6.839  1.00 20.73           C
ATOM    979  CG  ASN A  67      14.146   3.286   7.518  1.00 23.82           C
ATOM    980  OD1 ASN A  67      14.171   3.181   8.738  1.00 21.62           O
ATOM    981  ND2 ASN A  67      15.152   2.717   6.742  1.00 27.35           N
ATOM    982  H   ASN A  67      12.813   2.099   4.716  1.00 27.47           H
ATOM    983  HA  ASN A  67      11.557   2.499   7.425  1.00 25.01           H
ATOM    984  HB2 ASN A  67      13.314   4.568   5.944  1.00 24.89           H
ATOM    985  HB3 ASN A  67      12.575   4.731   7.541  1.00 24.89           H
ATOM    986 HD21 ASN A  67      15.979   2.332   7.174  1.00 32.84           H
ATOM    987 HD22 ASN A  67      15.156   2.781   5.737  1.00 32.84           H
ATOM    988  N   VAL A  68       9.678   3.555   6.210  1.00 20.41           N
ATOM    989  CA  VAL A  68       8.508   4.268   5.733  1.00 19.03           C
ATOM    990  C   VAL A  68       8.473   5.581   6.490  1.00 20.98           C
ATOM    991  O   VAL A  68       8.252   5.616   7.694  1.00 18.05           O
ATOM    992  CB  VAL A  68       7.225   3.453   5.911  1.00 18.41           C
ATOM    993  CG1 VAL A  68       6.016   4.273   5.431  1.00 22.13           C
ATOM    994  CG2 VAL A  68       7.290   2.157   5.091  1.00 19.25           C
ATOM    995  H   VAL A  68       9.596   3.120   7.118  1.00 24.51           H
ATOM    996  HA  VAL A  68       8.633   4.475   4.670  1.00 22.86           H
ATOM    997  HB  VAL A  68       7.099   3.211   6.966  1.00 22.11           H
ATOM    998 HG11 VAL A  68       5.107   3.672   5.484  1.00 26.58           H
ATOM    999 HG12 VAL A  68       5.876   5.156   6.056  1.00 26.58           H
ATOM   1000 HG13 VAL A  68       6.191   4.607   4.411  1.00 26.58           H
ATOM   1001 HG21 VAL A  68       6.358   1.603   5.196  1.00 23.13           H
ATOM   1002 HG22 VAL A  68       7.435   2.401   4.039  1.00 23.13           H
ATOM   1003 HG23 VAL A  68       8.114   1.531   5.434  1.00 23.13           H
ATOM   1004  N   GLU A  69       8.637   6.660   5.742  1.00 21.33           N
ATOM   1005  CA  GLU A  69       8.721   8.012   6.261  1.00 19.69           C
ATOM   1006  C   GLU A  69       7.403   8.739   5.958  1.00 21.41           C
ATOM   1007  O   GLU A  69       6.780   8.560   4.936  1.00 23.40           O
ATOM   1008  CB  GLU A  69       9.893   8.758   5.567  1.00 27.71           C
ATOM   1009  CG  GLU A  69      11.199   8.066   5.926  1.00 33.22           C
ATOM   1010  CD  GLU A  69      12.434   8.591   5.169  1.00 38.55           C
ATOM   1011  OE1 GLU A  69      12.444   8.605   3.943  1.00 39.15           O
ATOM   1012  OE2 GLU A  69      13.424   8.898   5.927  1.00 45.63           O1-
ATOM   1013  H   GLU A  69       8.724   6.533   4.758  1.00 25.62           H
ATOM   1014  HA  GLU A  69       8.907   8.010   7.365  1.00 23.65           H
ATOM   1015  HB2 GLU A  69       9.751   8.756   4.464  1.00 33.27           H
ATOM   1016  HB3 GLU A  69       9.907   9.818   5.872  1.00 33.27           H
ATOM   1017  HG2 GLU A  69      11.385   8.140   7.016  1.00 39.88           H
ATOM   1018  HG3 GLU A  69      11.134   6.987   5.677  1.00 39.88           H
ATOM   1019  N   PHE A  70       6.998   9.534   6.961  1.00 18.79           N
ATOM   1020  CA  PHE A  70       5.747  10.275   7.060  1.00 20.08           C
ATOM   1021  C   PHE A  70       6.019  11.778   7.036  1.00 20.57           C
ATOM   1022  O   PHE A  70       7.043  12.265   7.492  1.00 19.57           O
ATOM   1023  CB  PHE A  70       5.000   9.934   8.366  1.00 16.41           C
ATOM   1024  CG  PHE A  70       4.409   8.551   8.350  1.00 17.17           C
ATOM   1025  CD1 PHE A  70       5.247   7.460   8.599  1.00 17.40           C
ATOM   1026  CD2 PHE A  70       3.073   8.345   7.988  1.00 16.93           C
ATOM   1027  CE1 PHE A  70       4.767   6.149   8.438  1.00 18.11           C
ATOM   1028  CE2 PHE A  70       2.567   7.037   7.895  1.00 19.51           C
ATOM   1029  CZ  PHE A  70       3.421   5.942   8.108  1.00 18.61           C
ATOM   1030  H   PHE A  70       7.620   9.639   7.752  1.00 22.57           H
ATOM   1031  HA  PHE A  70       5.105  10.019   6.222  1.00 24.12           H
ATOM   1032  HB2 PHE A  70       5.671  10.036   9.219  1.00 19.71           H
ATOM   1033  HB3 PHE A  70       4.188  10.649   8.501  1.00 19.71           H
ATOM   1034  HD1 PHE A  70       6.283   7.625   8.848  1.00 20.91           H
ATOM   1035  HD2 PHE A  70       2.433   9.188   7.781  1.00 20.34           H
ATOM   1036  HE1 PHE A  70       5.441   5.317   8.566  1.00 21.76           H
ATOM   1037  HE2 PHE A  70       1.540   6.870   7.608  1.00 23.44           H
ATOM   1038  HZ  PHE A  70       3.032   4.945   7.997  1.00 22.35           H
ATOM   1039  N   ASP A  71       5.035  12.521   6.546  1.00 20.45           N
ATOM   1040  CA  ASP A  71       4.987  13.963   6.708  1.00 20.11           C
ATOM   1041  C   ASP A  71       4.674  14.269   8.166  1.00 22.53           C
ATOM   1042  O   ASP A  71       3.565  14.021   8.627  1.00 25.85           O
ATOM   1043  CB  ASP A  71       3.905  14.510   5.773  1.00 22.52           C
ATOM   1044  CG  ASP A  71       3.586  15.984   5.984  1.00 29.90           C
ATOM   1045  OD1 ASP A  71       4.340  16.638   6.726  1.00 26.94           O
ATOM   1046  OD2 ASP A  71       2.563  16.430   5.427  1.00 39.28           O1-
ATOM   1047  H   ASP A  71       4.199  12.066   6.210  1.00 24.56           H
ATOM   1048  HA  ASP A  71       5.949  14.387   6.424  1.00 24.15           H
ATOM   1049  HB2 ASP A  71       4.217  14.386   4.739  1.00 27.05           H
ATOM   1050  HB3 ASP A  71       2.988  13.938   5.862  1.00 27.05           H
ATOM   1051  N   ASP A  72       5.637  14.839   8.874  1.00 19.64           N
ATOM   1052  CA  ASP A  72       5.519  15.218  10.262  1.00 17.27           C
ATOM   1053  C   ASP A  72       5.533  16.755  10.434  1.00 24.10           C
ATOM   1054  O   ASP A  72       5.921  17.229  11.497  1.00 21.83           O
ATOM   1055  CB  ASP A  72       6.649  14.568  11.082  1.00 18.64           C
ATOM   1056  CG  ASP A  72       8.055  14.998  10.672  1.00 21.96           C
ATOM   1057  OD1 ASP A  72       8.242  15.650   9.622  1.00 24.04           O
ATOM   1058  OD2 ASP A  72       8.969  14.707  11.463  1.00 22.21           O1-
ATOM   1059  H   ASP A  72       6.543  14.966   8.446  1.00 23.60           H
ATOM   1060  HA  ASP A  72       4.579  14.850  10.666  1.00 20.75           H
ATOM   1061  HB2 ASP A  72       6.513  14.729  12.152  1.00 22.40           H
ATOM   1062  HB3 ASP A  72       6.595  13.485  10.968  1.00 22.40           H
ATOM   1063  N   SER A  73       5.101  17.516   9.417  1.00 25.68           N
ATOM   1064  CA  SER A  73       5.071  18.986   9.447  1.00 29.29           C
ATOM   1065  C   SER A  73       3.815  19.558  10.132  1.00 34.16           C
ATOM   1066  O   SER A  73       3.695  20.776  10.269  1.00 29.83           O
ATOM   1067  CB  SER A  73       5.271  19.550   8.034  1.00 30.27           C
ATOM   1068  OG  SER A  73       4.143  19.319   7.214  1.00 27.18           O
ATOM   1069  H   SER A  73       4.801  17.066   8.561  1.00 30.83           H
ATOM   1070  HA  SER A  73       5.935  19.318  10.023  1.00 35.17           H
ATOM   1071  HB2 SER A  73       5.435  20.625   8.111  1.00 36.35           H
ATOM   1072  HB3 SER A  73       6.148  19.098   7.569  1.00 36.35           H
ATOM   1073  HG  SER A  73       4.124  18.386   6.968  1.00 32.64           H
ATOM   1074  N   GLN A  74       2.871  18.700  10.555  1.00 28.40           N
ATOM   1075  CA  GLN A  74       1.666  19.045  11.319  1.00 28.83           C
ATOM   1076  C   GLN A  74       1.323  17.908  12.278  1.00 31.53           C
ATOM   1077  O   GLN A  74       1.797  16.793  12.069  1.00 27.21           O
ATOM   1078  CB  GLN A  74       0.456  19.236  10.392  1.00 32.96           C
ATOM   1079  CG  GLN A  74       0.649  20.217   9.232  1.00 36.71           C
ATOM   1080  CD  GLN A  74      -0.659  20.348   8.462  1.00 41.20           C
ATOM   1081  OE1 GLN A  74      -0.849  19.726   7.420  1.00 40.45           O
ATOM   1082  NE2 GLN A  74      -1.596  21.117   9.011  1.00 47.91           N
ATOM   1083  H   GLN A  74       3.003  17.719  10.349  1.00 34.11           H
ATOM   1084  HA  GLN A  74       1.829  19.955  11.897  1.00 34.62           H
ATOM   1085  HB2 GLN A  74       0.170  18.273   9.975  1.00 39.58           H
ATOM   1086  HB3 GLN A  74      -0.374  19.593  11.004  1.00 39.58           H
ATOM   1087  HG2 GLN A  74       0.962  21.189   9.616  1.00 44.07           H
ATOM   1088  HG3 GLN A  74       1.403  19.805   8.560  1.00 44.07           H
ATOM   1089 HE21 GLN A  74      -1.410  21.593   9.880  1.00 57.52           H
ATOM   1090 HE22 GLN A  74      -2.489  21.209   8.553  1.00 57.52           H
ATOM   1091  N   ASP A  75       0.499  18.176  13.308  1.00 31.88           N
ATOM   1092  CA  ASP A  75      -0.102  17.139  14.137  1.00 31.59           C
ATOM   1093  C   ASP A  75      -1.109  16.362  13.304  1.00 35.72           C
ATOM   1094  O   ASP A  75      -2.285  16.719  13.215  1.00 37.05           O
ATOM   1095  CB  ASP A  75      -0.736  17.665  15.440  1.00 36.86           C
ATOM   1096  CG  ASP A  75       0.184  17.878  16.640  1.00 37.59           C
ATOM   1097  OD1 ASP A  75       1.370  17.487  16.591  1.00 34.90           O
ATOM   1098  OD2 ASP A  75      -0.343  18.398  17.646  1.00 46.89           O1-
ATOM   1099  H   ASP A  75       0.145  19.114  13.418  1.00 38.28           H
ATOM   1100  HA  ASP A  75       0.698  16.453  14.420  1.00 37.93           H
ATOM   1101  HB2 ASP A  75      -1.272  18.595  15.248  1.00 44.25           H
ATOM   1102  HB3 ASP A  75      -1.519  16.982  15.769  1.00 44.25           H
ATOM   1103  N   LYS A  76      -0.599  15.300  12.689  1.00 26.98           N
ATOM   1104  CA  LYS A  76      -1.347  14.299  11.947  1.00 29.16           C
ATOM   1105  C   LYS A  76      -1.349  13.058  12.829  1.00 33.03           C
ATOM   1106  O   LYS A  76      -2.169  12.961  13.737  1.00 42.71           O
ATOM   1107  CB  LYS A  76      -0.745  14.111  10.541  1.00 30.84           C
ATOM   1108  CG  LYS A  76      -1.131  15.272   9.604  1.00 35.75           C
ATOM   1109  CD  LYS A  76      -0.722  14.996   8.145  1.00 41.93           C
ATOM   1110  CE  LYS A  76      -1.183  16.136   7.227  1.00 42.83           C
ATOM   1111  NZ  LYS A  76      -0.251  16.360   6.109  1.00 43.49           N1+
ATOM   1112  H   LYS A  76       0.401  15.168  12.739  1.00 32.41           H
ATOM   1113  HA  LYS A  76      -2.388  14.608  11.835  1.00 35.02           H
ATOM   1114  HB2 LYS A  76       0.342  14.020  10.597  1.00 37.03           H
ATOM   1115  HB3 LYS A  76      -1.135  13.189  10.121  1.00 37.03           H
ATOM   1116  HG2 LYS A  76      -2.210  15.426   9.640  1.00 42.93           H
ATOM   1117  HG3 LYS A  76      -0.642  16.181   9.951  1.00 42.93           H
ATOM   1118  HD2 LYS A  76       0.351  14.846   8.061  1.00 50.34           H
ATOM   1119  HD3 LYS A  76      -1.196  14.078   7.813  1.00 50.34           H
ATOM   1120  HE2 LYS A  76      -2.167  15.889   6.824  1.00 51.41           H
ATOM   1121  HE3 LYS A  76      -1.278  17.054   7.810  1.00 51.41           H
ATOM   1122  HZ1 LYS A  76      -0.623  17.064   5.490  1.00 52.21           H
ATOM   1123  HZ2 LYS A  76       0.646  16.680   6.455  1.00 52.21           H
ATOM   1124  HZ3 LYS A  76      -0.108  15.501   5.598  1.00 52.21           H
ATOM   1125  N   ALA A  77      -0.367  12.181  12.652  1.00 26.62           N
ATOM   1126  CA  ALA A  77      -0.261  10.912  13.359  1.00 22.25           C
ATOM   1127  C   ALA A  77       0.509  11.114  14.665  1.00 21.54           C
ATOM   1128  O   ALA A  77       1.694  11.432  14.617  1.00 23.32           O
ATOM   1129  CB  ALA A  77       0.460   9.962  12.421  1.00 24.22           C
ATOM   1130  H   ALA A  77       0.350  12.391  11.974  1.00 31.97           H
ATOM   1131  HA  ALA A  77      -1.254  10.522  13.547  1.00 26.73           H
ATOM   1132  HB1 ALA A  77       0.606   8.990  12.891  1.00 29.08           H
ATOM   1133  HB2 ALA A  77      -0.146   9.842  11.532  1.00 29.08           H
ATOM   1134  HB3 ALA A  77       1.417  10.380  12.122  1.00 29.08           H
ATOM   1135  N   VAL A  78      -0.143  10.964  15.822  1.00 19.03           N
ATOM   1136  CA  VAL A  78       0.485  11.262  17.101  1.00 19.56           C
ATOM   1137  C   VAL A  78       0.261  10.167  18.119  1.00 20.15           C
ATOM   1138  O   VAL A  78      -0.723   9.434  18.093  1.00 20.88           O
ATOM   1139  CB  VAL A  78       0.091  12.642  17.669  1.00 23.18           C
ATOM   1140  CG1 VAL A  78       0.404  13.772  16.686  1.00 21.50           C
ATOM   1141  CG2 VAL A  78      -1.380  12.707  18.074  1.00 26.54           C
ATOM   1142  H   VAL A  78      -1.113  10.677  15.820  1.00 22.86           H
ATOM   1143  HA  VAL A  78       1.560  11.292  16.947  1.00 23.49           H
ATOM   1144  HB  VAL A  78       0.688  12.812  18.565  1.00 27.83           H
ATOM   1145 HG11 VAL A  78       0.199  14.736  17.152  1.00 25.83           H
ATOM   1146 HG12 VAL A  78       1.457  13.733  16.421  1.00 25.83           H
ATOM   1147 HG13 VAL A  78      -0.203  13.680  15.785  1.00 25.83           H
ATOM   1148 HG21 VAL A  78      -1.606  13.699  18.467  1.00 31.87           H
ATOM   1149 HG22 VAL A  78      -2.016  12.511  17.210  1.00 31.87           H
ATOM   1150 HG23 VAL A  78      -1.583  11.982  18.853  1.00 31.87           H
ATOM   1151  N   LEU A  79       1.217  10.084  19.034  1.00 16.81           N
ATOM   1152  CA  LEU A  79       1.192   9.239  20.194  1.00 19.29           C
ATOM   1153  C   LEU A  79       1.205  10.150  21.404  1.00 18.33           C
ATOM   1154  O   LEU A  79       1.967  11.119  21.472  1.00 18.15           O
ATOM   1155  CB  LEU A  79       2.420   8.335  20.113  1.00 16.83           C
ATOM   1156  CG  LEU A  79       2.539   7.294  21.227  1.00 20.19           C
ATOM   1157  CD1 LEU A  79       1.447   6.238  21.061  1.00 22.19           C
ATOM   1158  CD2 LEU A  79       3.923   6.634  21.114  1.00 17.79           C
ATOM   1159  H   LEU A  79       1.996  10.720  18.962  1.00 20.20           H
ATOM   1160  HA  LEU A  79       0.296   8.627  20.190  1.00 23.18           H
ATOM   1161  HB2 LEU A  79       2.419   7.821  19.151  1.00 20.22           H
ATOM   1162  HB3 LEU A  79       3.312   8.968  20.134  1.00 20.22           H
ATOM   1163  HG  LEU A  79       2.427   7.780  22.194  1.00 24.25           H
ATOM   1164 HD11 LEU A  79       1.644   5.383  21.705  1.00 26.65           H
ATOM   1165 HD12 LEU A  79       0.481   6.651  21.334  1.00 26.65           H
ATOM   1166 HD13 LEU A  79       1.425   5.896  20.024  1.00 26.65           H
ATOM   1167 HD21 LEU A  79       4.008   5.831  21.845  1.00 21.38           H
ATOM   1168 HD22 LEU A  79       4.058   6.213  20.119  1.00 21.38           H
ATOM   1169 HD23 LEU A  79       4.703   7.368  21.300  1.00 21.38           H
ATOM   1170  N   LYS A  80       0.309   9.858  22.337  1.00 17.32           N
ATOM   1171  CA  LYS A  80       0.128  10.589  23.579  1.00 18.78           C
ATOM   1172  C   LYS A  80      -0.271   9.618  24.675  1.00 17.70           C
ATOM   1173  O   LYS A  80      -0.573   8.458  24.423  1.00 18.62           O
ATOM   1174  CB  LYS A  80      -0.995  11.636  23.434  1.00 25.91           C
ATOM   1175  CG  LYS A  80      -0.844  12.628  22.276  1.00 30.12           C
ATOM   1176  CD  LYS A  80      -2.094  13.494  22.080  1.00 32.03           C
ATOM   1177  CE  LYS A  80      -2.555  14.147  23.381  1.00 44.89           C
ATOM   1178  NZ  LYS A  80      -3.286  15.401  23.114  1.00 53.87           N1+
ATOM   1179  H   LYS A  80      -0.280   9.045  22.197  1.00 20.81           H
ATOM   1180  HA  LYS A  80       1.059  11.091  23.859  1.00 22.56           H
ATOM   1181  HB2 LYS A  80      -1.948  11.124  23.315  1.00 31.12           H
ATOM   1182  HB3 LYS A  80      -1.039  12.200  24.364  1.00 31.12           H
ATOM   1183  HG2 LYS A  80       0.012  13.267  22.461  1.00 36.17           H
ATOM   1184  HG3 LYS A  80      -0.691  12.087  21.345  1.00 36.17           H
ATOM   1185  HD2 LYS A  80      -1.868  14.266  21.343  1.00 38.46           H
ATOM   1186  HD3 LYS A  80      -2.900  12.872  21.696  1.00 38.46           H
ATOM   1187  HE2 LYS A  80      -3.208  13.452  23.912  1.00 53.89           H
ATOM   1188  HE3 LYS A  80      -1.682  14.356  24.001  1.00 53.89           H
ATOM   1189  HZ1 LYS A  80      -3.638  15.786  23.979  1.00 64.67           H
ATOM   1190  HZ2 LYS A  80      -2.661  16.064  22.676  1.00 64.67           H
ATOM   1191  HZ3 LYS A  80      -4.057  15.212  22.486  1.00 64.67           H
ATOM   1192  N   GLY A  81      -0.260  10.104  25.906  1.00 19.65           N
ATOM   1193  CA  GLY A  81      -0.735   9.380  27.066  1.00 19.19           C
ATOM   1194  C   GLY A  81       0.244   8.291  27.451  1.00 20.81           C
ATOM   1195  O   GLY A  81       1.423   8.367  27.134  1.00 19.15           O
ATOM   1196  H   GLY A  81       0.056  11.050  26.042  1.00 23.61           H
ATOM   1197  HA2 GLY A  81      -0.825  10.075  27.896  1.00 23.05           H
ATOM   1198  HA3 GLY A  81      -1.695   8.921  26.825  1.00 23.05           H
ATOM   1199  N   GLY A  82      -0.230   7.248  28.128  1.00 25.04           N
ATOM   1200  CA  GLY A  82       0.694   6.240  28.607  1.00 23.74           C
ATOM   1201  C   GLY A  82       1.677   6.888  29.589  1.00 21.85           C
ATOM   1202  O   GLY A  82       1.270   7.683  30.447  1.00 21.04           O
ATOM   1203  H   GLY A  82      -1.212   7.165  28.347  1.00 30.07           H
ATOM   1204  HA2 GLY A  82       0.156   5.447  29.101  1.00 28.52           H
ATOM   1205  HA3 GLY A  82       1.201   5.816  27.744  1.00 28.52           H
ATOM   1206  N   PRO A  83       2.992   6.668  29.428  1.00 17.97           N
ATOM   1207  CA  PRO A  83       4.003   7.319  30.236  1.00 18.78           C
ATOM   1208  C   PRO A  83       4.382   8.722  29.749  1.00 18.69           C
ATOM   1209  O   PRO A  83       5.247   9.353  30.350  1.00 24.30           O
ATOM   1210  CB  PRO A  83       5.205   6.387  30.057  1.00 20.39           C
ATOM   1211  CG  PRO A  83       5.076   5.955  28.595  1.00 18.36           C
ATOM   1212  CD  PRO A  83       3.579   5.772  28.420  1.00 17.41           C
ATOM   1213  HA  PRO A  83       3.756   7.305  31.297  1.00 22.56           H
ATOM   1214  HB2 PRO A  83       6.173   6.832  30.291  1.00 24.49           H
ATOM   1215  HB3 PRO A  83       5.026   5.523  30.695  1.00 24.49           H
ATOM   1216  HG2 PRO A  83       5.479   6.724  27.935  1.00 22.05           H
ATOM   1217  HG3 PRO A  83       5.557   5.000  28.413  1.00 22.05           H
ATOM   1218  HD2 PRO A  83       3.312   6.057  27.403  1.00 20.91           H
ATOM   1219  HD3 PRO A  83       3.311   4.742  28.654  1.00 20.91           H
ATOM   1220  N   LEU A  84       3.810   9.181  28.631  1.00 17.16           N
ATOM   1221  CA  LEU A  84       4.283  10.367  27.925  1.00 15.57           C
ATOM   1222  C   LEU A  84       3.603  11.611  28.468  1.00 19.92           C
ATOM   1223  O   LEU A  84       2.401  11.607  28.741  1.00 20.52           O
ATOM   1224  CB  LEU A  84       4.032  10.249  26.421  1.00 13.34           C
ATOM   1225  CG  LEU A  84       4.590   8.959  25.793  1.00 16.10           C
ATOM   1226  CD1 LEU A  84       4.109   8.833  24.359  1.00 16.12           C
ATOM   1227  CD2 LEU A  84       6.126   8.917  25.875  1.00 14.99           C
ATOM   1228  H   LEU A  84       3.072   8.641  28.202  1.00 20.61           H
ATOM   1229  HA  LEU A  84       5.359  10.464  28.071  1.00 18.70           H
ATOM   1230  HB2 LEU A  84       2.956  10.300  26.242  1.00 16.03           H
ATOM   1231  HB3 LEU A  84       4.481  11.101  25.914  1.00 16.03           H
ATOM   1232  HG  LEU A  84       4.207   8.095  26.338  1.00 19.34           H
ATOM   1233 HD11 LEU A  84       4.463   7.896  23.926  1.00 19.37           H
ATOM   1234 HD12 LEU A  84       3.020   8.841  24.338  1.00 19.37           H
ATOM   1235 HD13 LEU A  84       4.487   9.666  23.761  1.00 19.37           H
ATOM   1236 HD21 LEU A  84       6.491   8.005  25.400  1.00 18.01           H
ATOM   1237 HD22 LEU A  84       6.552   9.779  25.362  1.00 18.01           H
ATOM   1238 HD23 LEU A  84       6.458   8.909  26.910  1.00 18.01           H
ATOM   1239  N   ASP A  85       4.363  12.688  28.483  1.00 21.19           N
ATOM   1240  CA  ASP A  85       3.862  14.037  28.672  1.00 21.96           C
ATOM   1241  C   ASP A  85       3.856  14.721  27.314  1.00 27.18           C
ATOM   1242  O   ASP A  85       4.849  14.678  26.595  1.00 26.93           O
ATOM   1243  CB  ASP A  85       4.737  14.766  29.686  1.00 28.22           C
ATOM   1244  CG  ASP A  85       4.617  14.204  31.095  1.00 38.67           C
ATOM   1245  OD1 ASP A  85       3.549  13.632  31.417  1.00 41.03           O
ATOM   1246  OD2 ASP A  85       5.589  14.410  31.853  1.00 46.50           O1-
ATOM   1247  H   ASP A  85       5.342  12.591  28.254  1.00 25.45           H
ATOM   1248  HA  ASP A  85       2.841  14.015  29.054  1.00 26.37           H
ATOM   1249  HB2 ASP A  85       5.783  14.767  29.376  1.00 33.88           H
ATOM   1250  HB3 ASP A  85       4.432  15.813  29.720  1.00 33.88           H
ATOM   1251  N   GLY A  86       2.738  15.340  26.947  1.00 27.32           N
ATOM   1252  CA  GLY A  86       2.591  16.032  25.681  1.00 25.42           C
ATOM   1253  C   GLY A  86       2.446  15.066  24.509  1.00 26.99           C
ATOM   1254  O   GLY A  86       1.991  13.931  24.647  1.00 26.43           O
ATOM   1255  H   GLY A  86       1.937  15.305  27.563  1.00 32.81           H
ATOM   1256  HA2 GLY A  86       1.707  16.663  25.723  1.00 30.53           H
ATOM   1257  HA3 GLY A  86       3.471  16.656  25.521  1.00 30.53           H
ATOM   1258  N   THR A  87       2.818  15.559  23.340  1.00 20.54           N
ATOM   1259  CA  THR A  87       2.454  14.993  22.058  1.00 19.61           C
ATOM   1260  C   THR A  87       3.704  14.611  21.312  1.00 17.01           C
ATOM   1261  O   THR A  87       4.592  15.439  21.152  1.00 19.48           O
ATOM   1262  CB  THR A  87       1.648  16.026  21.274  1.00 25.72           C
ATOM   1263  OG1 THR A  87       0.474  16.342  22.004  1.00 29.24           O
ATOM   1264  CG2 THR A  87       1.217  15.487  19.907  1.00 26.65           C
ATOM   1265  H   THR A  87       3.267  16.466  23.327  1.00 24.68           H
ATOM   1266  HA  THR A  87       1.852  14.105  22.211  1.00 23.55           H
ATOM   1267  HB  THR A  87       2.240  16.930  21.131  1.00 30.89           H
ATOM   1268  HG1 THR A  87       0.090  17.124  21.601  1.00 35.11           H
ATOM   1269 HG21 THR A  87       0.626  16.241  19.386  1.00 32.00           H
ATOM   1270 HG22 THR A  87       2.080  15.247  19.285  1.00 32.00           H
ATOM   1271 HG23 THR A  87       0.602  14.599  20.047  1.00 32.00           H
ATOM   1272  N   TYR A  88       3.723  13.377  20.812  1.00 16.25           N
ATOM   1273  CA  TYR A  88       4.806  12.873  20.006  1.00 14.25           C
ATOM   1274  C   TYR A  88       4.322  12.554  18.605  1.00 16.14           C
ATOM   1275  O   TYR A  88       3.349  11.824  18.457  1.00 19.56           O
ATOM   1276  CB  TYR A  88       5.366  11.620  20.658  1.00 14.29           C
ATOM   1277  CG  TYR A  88       6.141  11.873  21.925  1.00 15.54           C
ATOM   1278  CD1 TYR A  88       5.497  12.315  23.090  1.00 17.00           C
ATOM   1279  CD2 TYR A  88       7.529  11.623  21.949  1.00 13.83           C
ATOM   1280  CE1 TYR A  88       6.242  12.557  24.251  1.00 15.98           C
ATOM   1281  CE2 TYR A  88       8.271  11.818  23.118  1.00 12.11           C
ATOM   1282  CZ  TYR A  88       7.622  12.251  24.279  1.00 13.32           C
ATOM   1283  OH  TYR A  88       8.294  12.354  25.441  1.00 15.65           O
ATOM   1284  H   TYR A  88       2.947  12.754  20.988  1.00 19.53           H
ATOM   1285  HA  TYR A  88       5.600  13.605  19.969  1.00 17.12           H
ATOM   1286  HB2 TYR A  88       4.570  10.907  20.861  1.00 17.17           H
ATOM   1287  HB3 TYR A  88       6.051  11.173  19.953  1.00 17.17           H
ATOM   1288  HD1 TYR A  88       4.429  12.460  23.114  1.00 20.42           H
ATOM   1289  HD2 TYR A  88       8.031  11.288  21.050  1.00 16.62           H
ATOM   1290  HE1 TYR A  88       5.750  12.913  25.141  1.00 19.19           H
ATOM   1291  HE2 TYR A  88       9.330  11.619  23.135  1.00 14.55           H
ATOM   1292  HH  TYR A  88       9.248  12.280  25.327  1.00 18.80           H
ATOM   1293  N   ARG A  89       4.997  13.070  17.583  1.00 14.53           N
ATOM   1294  CA  ARG A  89       4.634  12.925  16.177  1.00 16.61           C
ATOM   1295  C   ARG A  89       5.344  11.781  15.501  1.00 13.83           C
ATOM   1296  O   ARG A  89       6.574  11.743  15.516  1.00 14.54           O
ATOM   1297  CB  ARG A  89       5.072  14.143  15.383  1.00 22.49           C
ATOM   1298  CG  ARG A  89       4.028  15.204  15.487  1.00 29.47           C
ATOM   1299  CD  ARG A  89       4.322  16.225  14.401  1.00 25.46           C
ATOM   1300  NE  ARG A  89       3.526  17.374  14.728  1.00 30.56           N
ATOM   1301  CZ  ARG A  89       3.843  18.619  14.461  1.00 28.10           C
ATOM   1302  NH1 ARG A  89       4.766  18.925  13.557  1.00 28.13           N
ATOM   1303  NH2 ARG A  89       3.186  19.537  15.151  1.00 31.73           N1+
ATOM   1304  H   ARG A  89       5.801  13.649  17.791  1.00 17.46           H
ATOM   1305  HA  ARG A  89       3.560  12.773  16.069  1.00 19.96           H
ATOM   1306  HB2 ARG A  89       6.043  14.500  15.734  1.00 27.01           H
ATOM   1307  HB3 ARG A  89       5.156  13.884  14.321  1.00 27.01           H
ATOM   1308  HG2 ARG A  89       3.045  14.787  15.304  1.00 35.39           H
ATOM   1309  HG3 ARG A  89       4.032  15.636  16.482  1.00 35.39           H
ATOM   1310  HD2 ARG A  89       5.382  16.478  14.370  1.00 30.57           H
ATOM   1311  HD3 ARG A  89       4.018  15.833  13.431  1.00 30.57           H
ATOM   1312  HE  ARG A  89       2.795  17.232  15.412  1.00 36.69           H
ATOM   1313 HH11 ARG A  89       5.234  18.188  13.046  1.00 33.78           H
ATOM   1314 HH12 ARG A  89       5.000  19.887  13.370  1.00 33.78           H
ATOM   1315 HH21 ARG A  89       2.496  19.246  15.829  1.00 38.10           H
ATOM   1316 HH22 ARG A  89       3.361  20.520  14.997  1.00 38.10           H
ATOM   1317  N   LEU A  90       4.584  10.941  14.787  1.00 15.06           N
ATOM   1318  CA  LEU A  90       5.132   9.887  13.963  1.00 15.10           C
ATOM   1319  C   LEU A  90       5.951  10.485  12.833  1.00 18.00           C
ATOM   1320  O   LEU A  90       5.445  11.277  12.043  1.00 18.94           O
ATOM   1321  CB  LEU A  90       3.972   9.037  13.415  1.00 16.51           C
ATOM   1322  CG  LEU A  90       4.464   7.863  12.539  1.00 15.26           C
ATOM   1323  CD1 LEU A  90       5.261   6.812  13.340  1.00 17.92           C
ATOM   1324  CD2 LEU A  90       3.274   7.171  11.861  1.00 16.73           C
ATOM   1325  H   LEU A  90       3.585  11.075  14.768  1.00 18.09           H
ATOM   1326  HA  LEU A  90       5.763   9.258  14.589  1.00 18.15           H
ATOM   1327  HB2 LEU A  90       3.369   8.657  14.241  1.00 19.83           H
ATOM   1328  HB3 LEU A  90       3.350   9.690  12.808  1.00 19.83           H
ATOM   1329  HG  LEU A  90       5.113   8.241  11.751  1.00 18.33           H
ATOM   1330 HD11 LEU A  90       5.550   5.986  12.688  1.00 21.53           H
ATOM   1331 HD12 LEU A  90       6.165   7.248  13.740  1.00 21.53           H
ATOM   1332 HD13 LEU A  90       4.654   6.427  14.159  1.00 21.53           H
ATOM   1333 HD21 LEU A  90       3.634   6.372  11.213  1.00 20.10           H
ATOM   1334 HD22 LEU A  90       2.594   6.758  12.608  1.00 20.10           H
ATOM   1335 HD23 LEU A  90       2.734   7.897  11.254  1.00 20.10           H
ATOM   1336  N   ILE A  91       7.214  10.081  12.738  1.00 13.14           N
ATOM   1337  CA  ILE A  91       8.112  10.450  11.640  1.00 15.70           C
ATOM   1338  C   ILE A  91       8.378   9.283  10.706  1.00 15.82           C
ATOM   1339  O   ILE A  91       8.426   9.470   9.494  1.00 15.13           O
ATOM   1340  CB  ILE A  91       9.403  11.116  12.156  1.00 14.60           C
ATOM   1341  CG1 ILE A  91      10.293  11.469  10.951  1.00 15.44           C
ATOM   1342  CG2 ILE A  91      10.150  10.302  13.204  1.00 16.23           C
ATOM   1343  CD1 ILE A  91      11.419  12.433  11.329  1.00 21.27           C
ATOM   1344  H   ILE A  91       7.586   9.472  13.454  1.00 15.79           H
ATOM   1345  HA  ILE A  91       7.614  11.211  11.037  1.00 18.86           H
ATOM   1346  HB  ILE A  91       9.091  12.044  12.630  1.00 17.55           H
ATOM   1347 HG12 ILE A  91      10.738  10.566  10.536  1.00 18.55           H
ATOM   1348 HG13 ILE A  91       9.689  11.942  10.176  1.00 18.55           H
ATOM   1349 HG21 ILE A  91      11.061  10.809  13.500  1.00 19.50           H
ATOM   1350 HG22 ILE A  91       9.538  10.197  14.097  1.00 19.50           H
ATOM   1351 HG23 ILE A  91      10.403   9.317  12.821  1.00 19.50           H
ATOM   1352 HD11 ILE A  91      11.893  12.800  10.418  1.00 25.54           H
ATOM   1353 HD12 ILE A  91      11.028  13.277  11.893  1.00 25.54           H
ATOM   1354 HD13 ILE A  91      12.171  11.920  11.928  1.00 25.54           H
ATOM   1355  N   GLN A  92       8.520   8.068  11.246  1.00 15.49           N
ATOM   1356  CA  GLN A  92       8.843   6.945  10.393  1.00 14.39           C
ATOM   1357  C   GLN A  92       8.584   5.662  11.177  1.00 12.35           C
ATOM   1358  O   GLN A  92       8.525   5.684  12.387  1.00 14.20           O
ATOM   1359  CB  GLN A  92      10.317   6.942   9.882  1.00 15.75           C
ATOM   1360  CG  GLN A  92      11.361   7.001  11.003  1.00 14.07           C
ATOM   1361  CD  GLN A  92      12.064   5.675  11.202  1.00 18.07           C
ATOM   1362  OE1 GLN A  92      11.513   4.594  11.175  1.00 16.50           O
ATOM   1363  NE2 GLN A  92      13.424   5.759  11.573  1.00 26.50           N
ATOM   1364  H   GLN A  92       8.520   7.961  12.241  1.00 18.61           H
ATOM   1365  HA  GLN A  92       8.167   6.977   9.510  1.00 17.29           H
ATOM   1366  HB2 GLN A  92      10.494   6.056   9.247  1.00 18.93           H
ATOM   1367  HB3 GLN A  92      10.464   7.816   9.213  1.00 18.93           H
ATOM   1368  HG2 GLN A  92      12.070   7.827  10.785  1.00 16.91           H
ATOM   1369  HG3 GLN A  92      10.898   7.280  11.976  1.00 16.91           H
ATOM   1370 HE21 GLN A  92      13.976   6.547  11.266  1.00 31.82           H
ATOM   1371 HE22 GLN A  92      13.928   4.874  11.539  1.00 31.82           H
ATOM   1372  N   PHE A  93       8.431   4.567  10.419  1.00 13.19           N
ATOM   1373  CA  PHE A  93       8.563   3.239  10.984  1.00 12.15           C
ATOM   1374  C   PHE A  93       9.488   2.389  10.150  1.00 14.09           C
ATOM   1375  O   PHE A  93       9.740   2.607   8.973  1.00 14.60           O
ATOM   1376  CB  PHE A  93       7.206   2.568  11.214  1.00 12.30           C
ATOM   1377  CG  PHE A  93       6.470   2.126   9.961  1.00 14.28           C
ATOM   1378  CD1 PHE A  93       6.882   0.976   9.276  1.00 15.37           C
ATOM   1379  CD2 PHE A  93       5.311   2.807   9.548  1.00 15.30           C
ATOM   1380  CE1 PHE A  93       6.204   0.569   8.119  1.00 16.35           C
ATOM   1381  CE2 PHE A  93       4.609   2.365   8.419  1.00 17.45           C
ATOM   1382  CZ  PHE A  93       5.068   1.264   7.694  1.00 17.04           C
ATOM   1383  H   PHE A  93       8.500   4.652   9.415  1.00 15.85           H
ATOM   1384  HA  PHE A  93       9.055   3.368  11.942  1.00 14.60           H
ATOM   1385  HB2 PHE A  93       7.364   1.685  11.827  1.00 14.78           H
ATOM   1386  HB3 PHE A  93       6.589   3.259  11.782  1.00 14.78           H
ATOM   1387  HD1 PHE A  93       7.728   0.405   9.623  1.00 18.47           H
ATOM   1388  HD2 PHE A  93       4.951   3.655  10.114  1.00 18.38           H
ATOM   1389  HE1 PHE A  93       6.551  -0.283   7.555  1.00 19.64           H
ATOM   1390  HE2 PHE A  93       3.716   2.877   8.105  1.00 20.96           H
ATOM   1391  HZ  PHE A  93       4.538   0.937   6.810  1.00 20.47           H
ATOM   1392  N   HIS A  94      10.027   1.397  10.828  1.00 12.69           N
ATOM   1393  CA  HIS A  94      10.927   0.450  10.265  1.00 12.86           C
ATOM   1394  C   HIS A  94      10.822  -0.822  11.117  1.00 13.15           C
ATOM   1395  O   HIS A  94      10.153  -0.874  12.123  1.00 12.56           O
ATOM   1396  CB  HIS A  94      12.398   0.938  10.216  1.00 15.12           C
ATOM   1397  CG  HIS A  94      12.900   1.242  11.575  1.00 14.97           C
ATOM   1398  ND1 HIS A  94      12.709   2.460  12.201  1.00 13.96           N
ATOM   1399  CD2 HIS A  94      13.524   0.344  12.466  1.00 13.23           C
ATOM   1400  CE1 HIS A  94      13.247   2.309  13.446  1.00 12.83           C
ATOM   1401  NE2 HIS A  94      13.731   1.016  13.669  1.00 11.66           N1-
ATOM   1402  H   HIS A  94       9.998   1.495  11.832  1.00 15.26           H
ATOM   1403  HA  HIS A  94      10.633   0.169   9.212  1.00 15.46           H
ATOM   1404  HB2 HIS A  94      13.058   0.212   9.719  1.00 18.16           H
ATOM   1405  HB3 HIS A  94      12.455   1.866   9.594  1.00 18.16           H
ATOM   1406  HD2 HIS A  94      13.803  -0.678  12.298  1.00 15.90           H
ATOM   1407  HE1 HIS A  94      13.236   3.094  14.195  1.00 15.42           H
ATOM   1408  N   PHE A  95      11.511  -1.848  10.626  1.00 12.92           N
ATOM   1409  CA  PHE A  95      11.575  -3.181  11.219  1.00 12.83           C
ATOM   1410  C   PHE A  95      13.016  -3.621  11.403  1.00 13.15           C
ATOM   1411  O   PHE A  95      13.931  -3.178  10.716  1.00 14.91           O
ATOM   1412  CB  PHE A  95      10.859  -4.244  10.369  1.00 14.29           C
ATOM   1413  CG  PHE A  95       9.396  -3.977  10.138  1.00 12.73           C
ATOM   1414  CD1 PHE A  95       9.032  -3.083   9.125  1.00 15.42           C
ATOM   1415  CD2 PHE A  95       8.399  -4.642  10.879  1.00 15.48           C
ATOM   1416  CE1 PHE A  95       7.688  -2.887   8.813  1.00 14.42           C
ATOM   1417  CE2 PHE A  95       7.053  -4.450  10.561  1.00 15.33           C
ATOM   1418  CZ  PHE A  95       6.696  -3.574   9.515  1.00 15.25           C
ATOM   1419  H   PHE A  95      12.075  -1.696   9.806  1.00 15.52           H
ATOM   1420  HA  PHE A  95      11.095  -3.142  12.189  1.00 15.42           H
ATOM   1421  HB2 PHE A  95      11.366  -4.306   9.406  1.00 17.17           H
ATOM   1422  HB3 PHE A  95      10.962  -5.222  10.846  1.00 17.17           H
ATOM   1423  HD1 PHE A  95       9.795  -2.565   8.565  1.00 18.53           H
ATOM   1424  HD2 PHE A  95       8.670  -5.322  11.673  1.00 18.60           H
ATOM   1425  HE1 PHE A  95       7.422  -2.220   8.012  1.00 17.33           H
ATOM   1426  HE2 PHE A  95       6.286  -4.976  11.108  1.00 18.42           H
ATOM   1427  HZ  PHE A  95       5.656  -3.410   9.277  1.00 18.32           H
ATOM   1428  N   HIS A  96      13.173  -4.530  12.356  1.00 12.42           N
ATOM   1429  CA  HIS A  96      14.341  -5.350  12.541  1.00 12.37           C
ATOM   1430  C   HIS A  96      13.846  -6.803  12.471  1.00 13.32           C
ATOM   1431  O   HIS A  96      12.794  -7.140  12.970  1.00 13.37           O
ATOM   1432  CB  HIS A  96      14.992  -5.130  13.934  1.00 11.23           C
ATOM   1433  CG  HIS A  96      15.248  -3.693  14.156  1.00 13.05           C
ATOM   1434  ND1 HIS A  96      16.501  -3.103  13.942  1.00 13.36           N
ATOM   1435  CD2 HIS A  96      14.406  -2.666  14.583  1.00 14.04           C
ATOM   1436  CE1 HIS A  96      16.420  -1.759  14.315  1.00 14.03           C
ATOM   1437  NE2 HIS A  96      15.134  -1.479  14.675  1.00 14.42           N
ATOM   1438  H   HIS A  96      12.353  -4.786  12.874  1.00 14.92           H
ATOM   1439  HA  HIS A  96      15.108  -5.162  11.747  1.00 14.87           H
ATOM   1440  HB2 HIS A  96      15.907  -5.738  14.033  1.00 13.50           H
ATOM   1441  HB3 HIS A  96      14.302  -5.499  14.727  1.00 13.50           H
ATOM   1442  HD1 HIS A  96      17.336  -3.581  13.655  1.00 16.05           H
ATOM   1443  HD2 HIS A  96      13.342  -2.728  14.792  1.00 16.87           H
ATOM   1444  HE1 HIS A  96      17.251  -1.065  14.247  1.00 16.86           H
ATOM   1445  N   TRP A  97      14.620  -7.634  11.769  1.00 11.23           N
ATOM   1446  CA  TRP A  97      14.227  -9.027  11.568  1.00 10.87           C
ATOM   1447  C   TRP A  97      15.411  -9.960  11.423  1.00 13.79           C
ATOM   1448  O   TRP A  97      16.561  -9.545  11.311  1.00 13.69           O
ATOM   1449  CB  TRP A  97      13.325  -9.145  10.340  1.00 12.70           C
ATOM   1450  CG  TRP A  97      13.991  -8.790   9.055  1.00 12.09           C
ATOM   1451  CD1 TRP A  97      14.681  -9.619   8.242  1.00 14.04           C
ATOM   1452  CD2 TRP A  97      14.084  -7.476   8.470  1.00 13.89           C
ATOM   1453  NE1 TRP A  97      15.107  -8.929   7.140  1.00 13.80           N
ATOM   1454  CE2 TRP A  97      14.781  -7.593   7.236  1.00 13.33           C
ATOM   1455  CE3 TRP A  97      13.626  -6.206   8.862  1.00 14.79           C
ATOM   1456  CZ2 TRP A  97      14.993  -6.495   6.408  1.00 13.98           C
ATOM   1457  CZ3 TRP A  97      13.857  -5.102   8.036  1.00 13.43           C
ATOM   1458  CH2 TRP A  97      14.522  -5.241   6.813  1.00 13.98           C
ATOM   1459  H   TRP A  97      15.489  -7.320  11.362  1.00 13.50           H
ATOM   1460  HA  TRP A  97      13.660  -9.362  12.434  1.00 13.07           H
ATOM   1461  HB2 TRP A  97      12.954 -10.172  10.274  1.00 15.27           H
ATOM   1462  HB3 TRP A  97      12.474  -8.478  10.483  1.00 15.27           H
ATOM   1463  HD1 TRP A  97      14.831 -10.671   8.409  1.00 16.87           H
ATOM   1464  HE1 TRP A  97      15.661  -9.341   6.403  1.00 16.58           H
ATOM   1465  HE3 TRP A  97      13.095  -6.082   9.793  1.00 17.77           H
ATOM   1466  HZ2 TRP A  97      15.512  -6.614   5.468  1.00 16.79           H
ATOM   1467  HZ3 TRP A  97      13.531  -4.136   8.358  1.00 16.14           H
ATOM   1468  HH2 TRP A  97      14.671  -4.375   6.187  1.00 16.80           H
ATOM   1469  N   GLY A  98      15.095 -11.249  11.474  1.00 13.57           N
ATOM   1470  CA  GLY A  98      16.094 -12.297  11.494  1.00 12.39           C
ATOM   1471  C   GLY A  98      16.323 -12.989  10.155  1.00 13.91           C
ATOM   1472  O   GLY A  98      15.594 -12.773   9.191  1.00 14.09           O
ATOM   1473  H   GLY A  98      14.126 -11.511  11.579  1.00 16.31           H
ATOM   1474  HA2 GLY A  98      17.035 -11.859  11.816  1.00 14.89           H
ATOM   1475  HA3 GLY A  98      15.798 -13.061  12.202  1.00 14.89           H
ATOM   1476  N   SER A  99      17.338 -13.852  10.160  1.00 15.12           N
ATOM   1477  CA  SER A  99      17.556 -14.820   9.091  1.00 14.54           C
ATOM   1478  C   SER A  99      16.660 -16.049   9.215  1.00 18.28           C
ATOM   1479  O   SER A  99      16.537 -16.802   8.255  1.00 20.16           O
ATOM   1480  CB  SER A  99      19.021 -15.218   9.064  1.00 14.21           C
ATOM   1481  OG  SER A  99      19.428 -15.764  10.296  1.00 16.76           O
ATOM   1482  H   SER A  99      17.947 -13.904  10.967  1.00 18.16           H
ATOM   1483  HA  SER A  99      17.325 -14.345   8.137  1.00 17.47           H
ATOM   1484  HB2 SER A  99      19.172 -15.968   8.286  1.00 17.08           H
ATOM   1485  HB3 SER A  99      19.640 -14.356   8.826  1.00 17.08           H
ATOM   1486  HG  SER A  99      19.866 -15.061  10.793  1.00 20.13           H
ATOM   1487  N   LEU A 100      16.087 -16.281  10.404  1.00 16.11           N
ATOM   1488  CA  LEU A 100      15.274 -17.412  10.759  1.00 17.70           C
ATOM   1489  C   LEU A 100      14.145 -16.923  11.636  1.00 16.39           C
ATOM   1490  O   LEU A 100      14.279 -15.909  12.309  1.00 14.93           O
ATOM   1491  CB  LEU A 100      16.113 -18.423  11.564  1.00 22.73           C
ATOM   1492  CG  LEU A 100      17.281 -19.070  10.796  1.00 31.14           C
ATOM   1493  CD1 LEU A 100      18.058 -20.002  11.734  1.00 36.41           C
ATOM   1494  CD2 LEU A 100      16.749 -19.893   9.614  1.00 29.78           C
ATOM   1495  H   LEU A 100      16.246 -15.610  11.143  1.00 19.35           H
ATOM   1496  HA  LEU A 100      14.841 -17.874   9.871  1.00 21.26           H
ATOM   1497  HB2 LEU A 100      16.513 -17.920  12.445  1.00 27.31           H
ATOM   1498  HB3 LEU A 100      15.447 -19.215  11.911  1.00 27.31           H
ATOM   1499  HG  LEU A 100      17.962 -18.304  10.427  1.00 37.39           H
ATOM   1500 HD11 LEU A 100      18.897 -20.448  11.200  1.00 43.72           H
ATOM   1501 HD12 LEU A 100      18.438 -19.444  12.588  1.00 43.72           H
ATOM   1502 HD13 LEU A 100      17.401 -20.800  12.087  1.00 43.72           H
ATOM   1503 HD21 LEU A 100      17.584 -20.378   9.106  1.00 35.76           H
ATOM   1504 HD22 LEU A 100      16.055 -20.655   9.964  1.00 35.76           H
ATOM   1505 HD23 LEU A 100      16.242 -19.259   8.890  1.00 35.76           H
ATOM   1506  N   ASP A 101      13.035 -17.658  11.702  1.00 16.25           N
ATOM   1507  CA  ASP A 101      11.880 -17.177  12.445  1.00 15.02           C
ATOM   1508  C   ASP A 101      12.141 -17.101  13.950  1.00 18.13           C
ATOM   1509  O   ASP A 101      11.404 -16.387  14.622  1.00 18.13           O
ATOM   1510  CB  ASP A 101      10.661 -18.062  12.166  1.00 14.59           C
ATOM   1511  CG  ASP A 101      10.144 -18.059  10.742  1.00 19.76           C
ATOM   1512  OD1 ASP A 101      10.603 -17.267   9.899  1.00 18.07           O
ATOM   1513  OD2 ASP A 101       9.211 -18.857  10.498  1.00 22.89           O1-
ATOM   1514  H   ASP A 101      12.953 -18.508  11.164  1.00 19.53           H
ATOM   1515  HA  ASP A 101      11.652 -16.170  12.093  1.00 18.05           H
ATOM   1516  HB2 ASP A 101      10.869 -19.097  12.444  1.00 17.54           H
ATOM   1517  HB3 ASP A 101       9.838 -17.767  12.820  1.00 17.54           H
ATOM   1518  N   GLY A 102      13.154 -17.824  14.466  1.00 16.77           N
ATOM   1519  CA  GLY A 102      13.497 -17.883  15.874  1.00 17.32           C
ATOM   1520  C   GLY A 102      14.325 -16.693  16.370  1.00 18.40           C
ATOM   1521  O   GLY A 102      14.671 -16.652  17.540  1.00 18.27           O
ATOM   1522  H   GLY A 102      13.737 -18.348  13.830  1.00 20.15           H
ATOM   1523  HA2 GLY A 102      12.587 -17.932  16.468  1.00 20.81           H
ATOM   1524  HA3 GLY A 102      14.084 -18.786  16.032  1.00 20.81           H
ATOM   1525  N   GLN A 103      14.610 -15.695  15.535  1.00 14.86           N
ATOM   1526  CA  GLN A 103      15.312 -14.501  15.965  1.00 14.82           C
ATOM   1527  C   GLN A 103      14.947 -13.352  15.057  1.00 13.02           C
ATOM   1528  O   GLN A 103      14.371 -13.530  13.986  1.00 14.38           O
ATOM   1529  CB  GLN A 103      16.830 -14.747  15.928  1.00 15.25           C
ATOM   1530  CG  GLN A 103      17.351 -14.958  14.498  1.00 16.03           C
ATOM   1531  CD  GLN A 103      18.725 -15.608  14.520  1.00 22.70           C
ATOM   1532  OE1 GLN A 103      18.888 -16.676  15.105  1.00 29.15           O
ATOM   1533  NE2 GLN A 103      19.717 -15.017  13.862  1.00 21.05           N
ATOM   1534  H   GLN A 103      14.305 -15.739  14.572  1.00 17.86           H
ATOM   1535  HA  GLN A 103      15.018 -14.236  16.978  1.00 17.81           H
ATOM   1536  HB2 GLN A 103      17.342 -13.892  16.371  1.00 18.33           H
ATOM   1537  HB3 GLN A 103      17.056 -15.616  16.544  1.00 18.33           H
ATOM   1538  HG2 GLN A 103      16.676 -15.657  14.005  1.00 19.25           H
ATOM   1539  HG3 GLN A 103      17.373 -14.017  13.945  1.00 19.25           H
ATOM   1540 HE21 GLN A 103      19.549 -14.167  13.340  1.00 25.29           H
ATOM   1541 HE22 GLN A 103      20.637 -15.431  13.876  1.00 25.29           H
ATOM   1542  N   GLY A 104      15.279 -12.145  15.508  1.00 12.74           N
ATOM   1543  CA  GLY A 104      15.023 -10.940  14.735  1.00 12.41           C
ATOM   1544  C   GLY A 104      14.596  -9.762  15.572  1.00 11.62           C
ATOM   1545  O   GLY A 104      14.855  -8.628  15.170  1.00 13.48           O
ATOM   1546  H   GLY A 104      15.747 -12.062  16.398  1.00 15.31           H
ATOM   1547  HA2 GLY A 104      15.932 -10.678  14.203  1.00 14.92           H
ATOM   1548  HA3 GLY A 104      14.242 -11.107  13.997  1.00 14.92           H
ATOM   1549  N   SER A 105      13.888 -10.006  16.690  1.00 10.96           N
ATOM   1550  CA  SER A 105      13.505  -8.891  17.529  1.00 11.23           C
ATOM   1551  C   SER A 105      14.702  -8.381  18.292  1.00 11.95           C
ATOM   1552  O   SER A 105      15.704  -9.072  18.485  1.00 13.88           O
ATOM   1553  CB  SER A 105      12.382  -9.249  18.486  1.00 11.84           C
ATOM   1554  OG  SER A 105      12.758 -10.217  19.431  1.00 12.37           O
ATOM   1555  H   SER A 105      13.665 -10.947  16.979  1.00 13.17           H
ATOM   1556  HA  SER A 105      13.129  -8.086  16.897  1.00 13.50           H
ATOM   1557  HB2 SER A 105      12.051  -8.352  19.009  1.00 14.23           H
ATOM   1558  HB3 SER A 105      11.562  -9.629  17.884  1.00 14.23           H
ATOM   1559  HG  SER A 105      13.223  -9.768  20.147  1.00 14.86           H
ATOM   1560  N   GLU A 106      14.569  -7.152  18.717  1.00 11.59           N
ATOM   1561  CA  GLU A 106      15.565  -6.414  19.500  1.00 11.51           C
ATOM   1562  C   GLU A 106      15.245  -6.583  20.984  1.00 12.76           C
ATOM   1563  O   GLU A 106      16.032  -7.171  21.729  1.00 13.18           O
ATOM   1564  CB  GLU A 106      15.574  -4.936  19.056  1.00 11.30           C
ATOM   1565  CG  GLU A 106      15.951  -4.809  17.569  1.00 13.25           C
ATOM   1566  CD  GLU A 106      16.722  -3.542  17.301  1.00 12.93           C
ATOM   1567  OE1 GLU A 106      16.188  -2.487  17.622  1.00 11.61           O
ATOM   1568  OE2 GLU A 106      17.894  -3.621  16.870  1.00 12.96           O1-
ATOM   1569  H   GLU A 106      13.684  -6.682  18.571  1.00 13.93           H
ATOM   1570  HA  GLU A 106      16.558  -6.817  19.305  1.00 13.83           H
ATOM   1571  HB2 GLU A 106      14.598  -4.482  19.233  1.00 13.58           H
ATOM   1572  HB3 GLU A 106      16.289  -4.368  19.638  1.00 13.58           H
ATOM   1573  HG2 GLU A 106      16.540  -5.660  17.249  1.00 15.93           H
ATOM   1574  HG3 GLU A 106      15.010  -4.753  17.017  1.00 15.93           H
ATOM   1575  N   HIS A 107      14.071  -6.126  21.426  1.00 11.55           N
ATOM   1576  CA  HIS A 107      13.589  -6.520  22.734  1.00 11.14           C
ATOM   1577  C   HIS A 107      13.308  -8.021  22.742  1.00 11.44           C
ATOM   1578  O   HIS A 107      12.977  -8.619  21.722  1.00 13.44           O
ATOM   1579  CB  HIS A 107      12.347  -5.718  23.132  1.00 11.39           C
ATOM   1580  CG  HIS A 107      12.648  -4.264  23.258  1.00 10.58           C
ATOM   1581  ND1 HIS A 107      12.629  -3.377  22.227  1.00 11.04           N
ATOM   1582  CD2 HIS A 107      13.078  -3.568  24.350  1.00 10.35           C
ATOM   1583  CE1 HIS A 107      13.027  -2.182  22.668  1.00 11.50           C
ATOM   1584  NE2 HIS A 107      13.333  -2.266  23.965  1.00  9.82           N
ATOM   1585  H   HIS A 107      13.415  -5.707  20.777  1.00 13.89           H
ATOM   1586  HA  HIS A 107      14.361  -6.315  23.473  1.00 13.39           H
ATOM   1587  HB2 HIS A 107      11.978  -6.086  24.088  1.00 13.69           H
ATOM   1588  HB3 HIS A 107      11.579  -5.855  22.371  1.00 13.69           H
ATOM   1589  HD1 HIS A 107      12.333  -3.591  21.283  1.00 13.27           H
ATOM   1590  HD2 HIS A 107      13.244  -3.981  25.335  1.00 12.44           H
ATOM   1591  HE1 HIS A 107      13.072  -1.285  22.072  1.00 13.82           H
ATOM   1592  N   THR A 108      13.426  -8.598  23.917  1.00 12.15           N
ATOM   1593  CA  THR A 108      13.053  -9.978  24.165  1.00 12.00           C
ATOM   1594  C   THR A 108      12.103  -9.991  25.368  1.00 12.33           C
ATOM   1595  O   THR A 108      12.079  -9.028  26.129  1.00 13.58           O
ATOM   1596  CB  THR A 108      14.307 -10.840  24.385  1.00 11.92           C
ATOM   1597  OG1 THR A 108      15.152 -10.348  25.414  1.00 14.35           O
ATOM   1598  CG2 THR A 108      15.115 -10.967  23.096  1.00 13.40           C
ATOM   1599  H   THR A 108      13.691  -8.037  24.718  1.00 14.60           H
ATOM   1600  HA  THR A 108      12.513 -10.371  23.305  1.00 14.42           H
ATOM   1601  HB  THR A 108      13.980 -11.838  24.675  1.00 14.33           H
ATOM   1602  HG1 THR A 108      14.676 -10.383  26.251  1.00 17.24           H
ATOM   1603 HG21 THR A 108      15.952 -11.647  23.246  1.00 16.10           H
ATOM   1604 HG22 THR A 108      14.480 -11.364  22.306  1.00 16.10           H
ATOM   1605 HG23 THR A 108      15.513  -9.996  22.802  1.00 16.10           H
ATOM   1606  N   VAL A 109      11.321 -11.059  25.526  1.00 13.80           N
ATOM   1607  CA  VAL A 109      10.337 -11.143  26.603  1.00 13.41           C
ATOM   1608  C   VAL A 109      10.667 -12.438  27.324  1.00 14.45           C
ATOM   1609  O   VAL A 109      10.529 -13.513  26.744  1.00 14.11           O
ATOM   1610  CB  VAL A 109       8.921 -11.119  26.024  1.00 14.40           C
ATOM   1611  CG1 VAL A 109       7.880 -11.276  27.147  1.00 16.52           C
ATOM   1612  CG2 VAL A 109       8.630  -9.807  25.281  1.00 14.88           C
ATOM   1613  H   VAL A 109      11.380 -11.828  24.874  1.00 16.59           H
ATOM   1614  HA  VAL A 109      10.457 -10.315  27.300  1.00 16.11           H
ATOM   1615  HB  VAL A 109       8.812 -11.945  25.318  1.00 17.30           H
ATOM   1616 HG11 VAL A 109       6.882 -11.296  26.711  1.00 19.85           H
ATOM   1617 HG12 VAL A 109       8.033 -12.209  27.691  1.00 19.85           H
ATOM   1618 HG13 VAL A 109       7.955 -10.438  27.841  1.00 19.85           H
ATOM   1619 HG21 VAL A 109       7.603  -9.808  24.914  1.00 17.88           H
ATOM   1620 HG22 VAL A 109       8.775  -8.948  25.938  1.00 17.88           H
ATOM   1621 HG23 VAL A 109       9.293  -9.711  24.423  1.00 17.88           H
ATOM   1622  N   ASP A 110      11.139 -12.352  28.563  1.00 14.45           N
ATOM   1623  CA  ASP A 110      11.643 -13.510  29.283  1.00 14.38           C
ATOM   1624  C   ASP A 110      12.621 -14.318  28.414  1.00 14.91           C
ATOM   1625  O   ASP A 110      12.532 -15.549  28.318  1.00 16.36           O
ATOM   1626  CB  ASP A 110      10.465 -14.341  29.785  1.00 17.37           C
ATOM   1627  CG  ASP A 110       9.607 -13.583  30.773  1.00 16.66           C
ATOM   1628  OD1 ASP A 110      10.153 -12.727  31.485  1.00 18.67           O
ATOM   1629  OD2 ASP A 110       8.408 -13.912  30.831  1.00 20.97           O1-
ATOM   1630  H   ASP A 110      11.205 -11.452  29.022  1.00 17.37           H
ATOM   1631  HA  ASP A 110      12.197 -13.128  30.134  1.00 17.28           H
ATOM   1632  HB2 ASP A 110       9.839 -14.718  28.979  1.00 20.87           H
ATOM   1633  HB3 ASP A 110      10.866 -15.203  30.318  1.00 20.87           H
ATOM   1634  N   LYS A 111      13.510 -13.596  27.734  1.00 15.55           N
ATOM   1635  CA  LYS A 111      14.555 -14.076  26.829  1.00 15.32           C
ATOM   1636  C   LYS A 111      14.033 -14.603  25.491  1.00 15.26           C
ATOM   1637  O   LYS A 111      14.850 -14.995  24.671  1.00 17.01           O
ATOM   1638  CB  LYS A 111      15.494 -15.074  27.543  1.00 17.00           C
ATOM   1639  CG  LYS A 111      16.268 -14.511  28.746  1.00 18.96           C
ATOM   1640  CD  LYS A 111      17.180 -13.345  28.380  1.00 25.21           C
ATOM   1641  CE  LYS A 111      17.907 -12.733  29.582  1.00 29.25           C
ATOM   1642  NZ  LYS A 111      19.021 -13.577  30.036  1.00 34.51           N1+
ATOM   1643  H   LYS A 111      13.493 -12.595  27.883  1.00 18.68           H
ATOM   1644  HA  LYS A 111      15.157 -13.213  26.556  1.00 18.41           H
ATOM   1645  HB2 LYS A 111      14.942 -15.954  27.864  1.00 20.42           H
ATOM   1646  HB3 LYS A 111      16.236 -15.423  26.822  1.00 20.42           H
ATOM   1647  HG2 LYS A 111      15.556 -14.192  29.509  1.00 22.77           H
ATOM   1648  HG3 LYS A 111      16.874 -15.312  29.167  1.00 22.77           H
ATOM   1649  HD2 LYS A 111      17.910 -13.676  27.640  1.00 30.28           H
ATOM   1650  HD3 LYS A 111      16.591 -12.547  27.935  1.00 30.28           H
ATOM   1651  HE2 LYS A 111      18.283 -11.744  29.316  1.00 35.13           H
ATOM   1652  HE3 LYS A 111      17.191 -12.620  30.399  1.00 35.13           H
ATOM   1653  HZ1 LYS A 111      19.491 -13.117  30.806  1.00 41.43           H
ATOM   1654  HZ2 LYS A 111      18.657 -14.468  30.344  1.00 41.43           H
ATOM   1655  HZ3 LYS A 111      19.670 -13.718  29.276  1.00 41.43           H
ATOM   1656  N   LYS A 112      12.718 -14.597  25.254  1.00 13.29           N
ATOM   1657  CA  LYS A 112      12.099 -14.992  23.989  1.00 14.55           C
ATOM   1658  C   LYS A 112      12.402 -13.950  22.927  1.00 14.92           C
ATOM   1659  O   LYS A 112      12.112 -12.775  23.122  1.00 14.78           O
ATOM   1660  CB  LYS A 112      10.580 -15.126  24.129  1.00 16.93           C
ATOM   1661  CG  LYS A 112       9.880 -15.490  22.804  1.00 16.99           C
ATOM   1662  CD  LYS A 112       8.353 -15.531  22.980  1.00 20.82           C
ATOM   1663  CE  LYS A 112       7.652 -15.726  21.635  1.00 23.42           C
ATOM   1664  NZ  LYS A 112       7.932 -17.057  21.105  1.00 24.29           N1+
ATOM   1665  H   LYS A 112      12.105 -14.278  25.995  1.00 15.97           H
ATOM   1666  HA  LYS A 112      12.503 -15.954  23.700  1.00 17.48           H
ATOM   1667  HB2 LYS A 112      10.364 -15.886  24.881  1.00 20.33           H
ATOM   1668  HB3 LYS A 112      10.164 -14.171  24.452  1.00 20.33           H
ATOM   1669  HG2 LYS A 112      10.095 -14.741  22.045  1.00 20.41           H
ATOM   1670  HG3 LYS A 112      10.248 -16.460  22.473  1.00 20.41           H
ATOM   1671  HD2 LYS A 112       8.076 -16.340  23.657  1.00 25.01           H
ATOM   1672  HD3 LYS A 112       8.007 -14.589  23.410  1.00 25.01           H
ATOM   1673  HE2 LYS A 112       6.574 -15.602  21.754  1.00 28.12           H
ATOM   1674  HE3 LYS A 112       8.023 -14.981  20.930  1.00 28.12           H
ATOM   1675  HZ1 LYS A 112       7.402 -17.196  20.255  1.00 29.18           H
ATOM   1676  HZ2 LYS A 112       8.917 -17.147  20.892  1.00 29.18           H
ATOM   1677  HZ3 LYS A 112       7.650 -17.754  21.780  1.00 29.18           H
ATOM   1678  N   LYS A 113      12.943 -14.405  21.801  1.00 14.87           N
ATOM   1679  CA  LYS A 113      13.120 -13.605  20.600  1.00 15.25           C
ATOM   1680  C   LYS A 113      11.967 -13.848  19.661  1.00 13.40           C
ATOM   1681  O   LYS A 113      11.602 -14.992  19.407  1.00 15.39           O
ATOM   1682  CB  LYS A 113      14.433 -13.989  19.907  1.00 13.82           C
ATOM   1683  CG  LYS A 113      15.668 -13.601  20.702  1.00 16.02           C
ATOM   1684  CD  LYS A 113      16.900 -14.209  20.035  1.00 17.43           C
ATOM   1685  CE  LYS A 113      18.121 -13.556  20.656  1.00 20.65           C
ATOM   1686  NZ  LYS A 113      18.846 -14.518  21.490  1.00 31.49           N1+
ATOM   1687  H   LYS A 113      13.130 -15.394  21.728  1.00 17.87           H
ATOM   1688  HA  LYS A 113      13.165 -12.543  20.842  1.00 18.32           H
ATOM   1689  HB2 LYS A 113      14.445 -15.058  19.698  1.00 16.61           H
ATOM   1690  HB3 LYS A 113      14.478 -13.452  18.957  1.00 16.61           H
ATOM   1691  HG2 LYS A 113      15.751 -12.514  20.729  1.00 19.25           H
ATOM   1692  HG3 LYS A 113      15.599 -13.987  21.720  1.00 19.25           H
ATOM   1693  HD2 LYS A 113      16.906 -15.290  20.187  1.00 20.94           H
ATOM   1694  HD3 LYS A 113      16.891 -14.010  18.966  1.00 20.94           H
ATOM   1695  HE2 LYS A 113      18.775 -13.213  19.854  1.00 24.80           H
ATOM   1696  HE3 LYS A 113      17.831 -12.694  21.257  1.00 24.80           H
ATOM   1697  HZ1 LYS A 113      19.644 -14.057  21.910  1.00 37.81           H
ATOM   1698  HZ2 LYS A 113      18.240 -14.873  22.215  1.00 37.81           H
ATOM   1699  HZ3 LYS A 113      19.170 -15.275  20.904  1.00 37.81           H
ATOM   1700  N   TYR A 114      11.410 -12.779  19.113  1.00 13.29           N
ATOM   1701  CA  TYR A 114      10.421 -12.854  18.072  1.00 11.01           C
ATOM   1702  C   TYR A 114      11.085 -12.774  16.703  1.00 12.23           C
ATOM   1703  O   TYR A 114      12.264 -12.465  16.586  1.00 13.47           O
ATOM   1704  CB  TYR A 114       9.387 -11.741  18.255  1.00 11.23           C
ATOM   1705  CG  TYR A 114       8.439 -11.953  19.426  1.00 11.85           C
ATOM   1706  CD1 TYR A 114       8.791 -11.570  20.728  1.00 13.39           C
ATOM   1707  CD2 TYR A 114       7.219 -12.609  19.203  1.00 13.46           C
ATOM   1708  CE1 TYR A 114       7.914 -11.788  21.798  1.00 16.78           C
ATOM   1709  CE2 TYR A 114       6.307 -12.796  20.253  1.00 15.38           C
ATOM   1710  CZ  TYR A 114       6.655 -12.368  21.545  1.00 16.47           C
ATOM   1711  OH  TYR A 114       5.769 -12.561  22.559  1.00 23.05           O
ATOM   1712  H   TYR A 114      11.777 -11.866  19.335  1.00 15.97           H
ATOM   1713  HA  TYR A 114       9.886 -13.799  18.137  1.00 13.24           H
ATOM   1714  HB2 TYR A 114       9.906 -10.797  18.384  1.00 13.50           H
ATOM   1715  HB3 TYR A 114       8.798 -11.651  17.361  1.00 13.50           H
ATOM   1716  HD1 TYR A 114       9.729 -11.090  20.915  1.00 16.10           H
ATOM   1717  HD2 TYR A 114       6.952 -12.901  18.204  1.00 16.18           H
ATOM   1718  HE1 TYR A 114       8.164 -11.459  22.796  1.00 20.16           H
ATOM   1719  HE2 TYR A 114       5.347 -13.252  20.061  1.00 18.49           H
ATOM   1720  HH  TYR A 114       6.169 -12.881  23.377  1.00 27.68           H
ATOM   1721  N   ALA A 115      10.315 -13.096  15.658  1.00 13.75           N
ATOM   1722  CA  ALA A 115      10.820 -13.111  14.287  1.00 15.38           C
ATOM   1723  C   ALA A 115      11.207 -11.723  13.774  1.00 13.94           C
ATOM   1724  O   ALA A 115      12.042 -11.572  12.878  1.00 12.36           O
ATOM   1725  CB  ALA A 115       9.746 -13.728  13.387  1.00 14.88           C
ATOM   1726  H   ALA A 115       9.344 -13.326  15.812  1.00 16.52           H
ATOM   1727  HA  ALA A 115      11.704 -13.754  14.249  1.00 18.48           H
ATOM   1728  HB1 ALA A 115      10.102 -13.753  12.355  1.00 17.88           H
ATOM   1729  HB2 ALA A 115       9.536 -14.746  13.708  1.00 17.88           H
ATOM   1730  HB3 ALA A 115       8.824 -13.148  13.428  1.00 17.88           H
ATOM   1731  N   ALA A 116      10.573 -10.691  14.314  1.00 12.81           N
ATOM   1732  CA  ALA A 116      10.839  -9.327  13.940  1.00 13.90           C
ATOM   1733  C   ALA A 116      10.270  -8.377  14.971  1.00 12.90           C
ATOM   1734  O   ALA A 116       9.552  -8.757  15.896  1.00 12.55           O
ATOM   1735  CB  ALA A 116      10.328  -9.067  12.502  1.00 12.94           C
ATOM   1736  H   ALA A 116       9.886 -10.853  15.037  1.00 15.40           H
ATOM   1737  HA  ALA A 116      11.921  -9.189  13.949  1.00 16.71           H
ATOM   1738  HB1 ALA A 116      10.497  -8.032  12.214  1.00 15.55           H
ATOM   1739  HB2 ALA A 116      10.862  -9.698  11.794  1.00 15.55           H
ATOM   1740  HB3 ALA A 116       9.280  -9.294  12.400  1.00 15.55           H
ATOM   1741  N   GLU A 117      10.603  -7.109  14.790  1.00 12.68           N
ATOM   1742  CA  GLU A 117      10.101  -6.055  15.645  1.00  9.97           C
ATOM   1743  C   GLU A 117       9.909  -4.798  14.807  1.00 11.84           C
ATOM   1744  O   GLU A 117      10.805  -4.402  14.076  1.00 13.60           O
ATOM   1745  CB  GLU A 117      11.071  -5.833  16.807  1.00 10.40           C
ATOM   1746  CG  GLU A 117      10.560  -4.835  17.851  1.00  9.73           C
ATOM   1747  CD  GLU A 117      11.477  -4.802  19.076  1.00 12.29           C
ATOM   1748  OE1 GLU A 117      12.114  -5.823  19.387  1.00 12.96           O
ATOM   1749  OE2 GLU A 117      11.540  -3.736  19.714  1.00 12.24           O1-
ATOM   1750  H   GLU A 117      11.216  -6.861  14.028  1.00 15.24           H
ATOM   1751  HA  GLU A 117       9.144  -6.359  16.065  1.00 11.99           H
ATOM   1752  HB2 GLU A 117      11.226  -6.796  17.293  1.00 12.51           H
ATOM   1753  HB3 GLU A 117      12.022  -5.465  16.420  1.00 12.51           H
ATOM   1754  HG2 GLU A 117      10.438  -3.837  17.433  1.00 11.70           H
ATOM   1755  HG3 GLU A 117       9.581  -5.172  18.191  1.00 11.70           H
ATOM   1756  N   LEU A 118       8.731  -4.193  14.900  1.00 12.32           N
ATOM   1757  CA  LEU A 118       8.340  -2.947  14.286  1.00 11.01           C
ATOM   1758  C   LEU A 118       8.580  -1.841  15.281  1.00 10.24           C
ATOM   1759  O   LEU A 118       8.184  -1.933  16.429  1.00 12.26           O
ATOM   1760  CB  LEU A 118       6.845  -3.044  13.952  1.00 10.81           C
ATOM   1761  CG  LEU A 118       6.087  -1.739  13.613  1.00 11.39           C
ATOM   1762  CD1 LEU A 118       6.683  -1.089  12.377  1.00 13.28           C
ATOM   1763  CD2 LEU A 118       4.610  -2.108  13.357  1.00 13.19           C
ATOM   1764  H   LEU A 118       8.052  -4.604  15.520  1.00 14.80           H
ATOM   1765  HA  LEU A 118       8.911  -2.773  13.371  1.00 13.24           H
ATOM   1766  HB2 LEU A 118       6.741  -3.738  13.123  1.00 13.00           H
ATOM   1767  HB3 LEU A 118       6.350  -3.502  14.800  1.00 13.00           H
ATOM   1768  HG  LEU A 118       6.148  -1.054  14.461  1.00 13.70           H
ATOM   1769 HD11 LEU A 118       6.008  -0.312  12.018  1.00 15.96           H
ATOM   1770 HD12 LEU A 118       7.644  -0.650  12.617  1.00 15.96           H
ATOM   1771 HD13 LEU A 118       6.811  -1.825  11.589  1.00 15.96           H
ATOM   1772 HD21 LEU A 118       4.050  -1.204  13.114  1.00 15.85           H
ATOM   1773 HD22 LEU A 118       4.525  -2.819  12.532  1.00 15.85           H
ATOM   1774 HD23 LEU A 118       4.175  -2.563  14.246  1.00 15.85           H
ATOM   1775  N   HIS A 119       9.166  -0.757  14.798  1.00 10.76           N
ATOM   1776  CA  HIS A 119       9.445   0.452  15.555  1.00 10.84           C
ATOM   1777  C   HIS A 119       8.784   1.600  14.797  1.00 11.39           C
ATOM   1778  O   HIS A 119       9.133   1.920  13.688  1.00 12.76           O
ATOM   1779  CB  HIS A 119      10.961   0.729  15.591  1.00 10.12           C
ATOM   1780  CG  HIS A 119      11.653  -0.208  16.465  1.00 10.48           C
ATOM   1781  ND1 HIS A 119      13.039  -0.411  16.447  1.00 11.19           N
ATOM   1782  CD2 HIS A 119      11.099  -1.050  17.441  1.00 10.47           C
ATOM   1783  CE1 HIS A 119      13.314  -1.342  17.407  1.00 12.11           C
ATOM   1784  NE2 HIS A 119      12.152  -1.747  18.014  1.00 11.27           N
ATOM   1785  H   HIS A 119       9.430  -0.767  13.831  1.00 12.93           H
ATOM   1786  HA  HIS A 119       9.059   0.383  16.603  1.00 13.03           H
ATOM   1787  HB2 HIS A 119      11.190   1.787  15.872  1.00 12.17           H
ATOM   1788  HB3 HIS A 119      11.338   0.653  14.523  1.00 12.17           H
ATOM   1789  HD2 HIS A 119      10.083  -1.144  17.772  1.00 12.59           H
ATOM   1790  HE1 HIS A 119      14.271  -1.621  17.769  1.00 14.55           H
ATOM   1791  HE2 HIS A 119      12.074  -2.391  18.783  1.00 13.55           H
ATOM   1792  N   LEU A 120       7.779   2.161  15.481  1.00 11.95           N
ATOM   1793  CA  LEU A 120       7.072   3.380  15.091  1.00 11.74           C
ATOM   1794  C   LEU A 120       7.697   4.511  15.901  1.00 10.88           C
ATOM   1795  O   LEU A 120       7.585   4.558  17.124  1.00 11.51           O
ATOM   1796  CB  LEU A 120       5.572   3.225  15.325  1.00 11.51           C
ATOM   1797  CG  LEU A 120       4.893   2.193  14.392  1.00 15.05           C
ATOM   1798  CD1 LEU A 120       3.954   1.299  15.193  1.00 16.31           C
ATOM   1799  CD2 LEU A 120       4.076   2.885  13.295  1.00 15.83           C
ATOM   1800  H   LEU A 120       7.541   1.762  16.378  1.00 14.37           H
ATOM   1801  HA  LEU A 120       7.233   3.575  14.031  1.00 14.11           H
ATOM   1802  HB2 LEU A 120       5.447   2.891  16.350  1.00 13.84           H
ATOM   1803  HB3 LEU A 120       5.084   4.190  15.227  1.00 13.84           H
ATOM   1804  HG  LEU A 120       5.633   1.563  13.903  1.00 18.09           H
ATOM   1805 HD11 LEU A 120       3.483   0.564  14.537  1.00 19.59           H
ATOM   1806 HD12 LEU A 120       4.516   0.767  15.964  1.00 19.59           H
ATOM   1807 HD13 LEU A 120       3.175   1.903  15.660  1.00 19.59           H
ATOM   1808 HD21 LEU A 120       3.700   2.140  12.591  1.00 19.02           H
ATOM   1809 HD22 LEU A 120       3.233   3.418  13.734  1.00 19.02           H
ATOM   1810 HD23 LEU A 120       4.690   3.599  12.749  1.00 19.02           H
ATOM   1811  N   VAL A 121       8.417   5.375  15.197  1.00 11.92           N
ATOM   1812  CA  VAL A 121       9.313   6.354  15.796  1.00 12.67           C
ATOM   1813  C   VAL A 121       8.555   7.692  15.804  1.00 15.04           C
ATOM   1814  O   VAL A 121       8.134   8.190  14.789  1.00 13.61           O
ATOM   1815  CB  VAL A 121      10.623   6.482  14.991  1.00 12.31           C
ATOM   1816  CG1 VAL A 121      11.531   7.506  15.681  1.00 13.08           C
ATOM   1817  CG2 VAL A 121      11.310   5.111  14.862  1.00 12.60           C
ATOM   1818  H   VAL A 121       8.399   5.307  14.199  1.00 14.33           H
ATOM   1819  HA  VAL A 121       9.590   6.064  16.845  1.00 15.23           H
ATOM   1820  HB  VAL A 121      10.377   6.843  13.956  1.00 14.79           H
ATOM   1821 HG11 VAL A 121      12.479   7.599  15.138  1.00 15.72           H
ATOM   1822 HG12 VAL A 121      11.083   8.512  15.685  1.00 15.72           H
ATOM   1823 HG13 VAL A 121      11.768   7.240  16.712  1.00 15.72           H
ATOM   1824 HG21 VAL A 121      12.232   5.197  14.275  1.00 15.14           H
ATOM   1825 HG22 VAL A 121      11.541   4.673  15.834  1.00 15.14           H
ATOM   1826 HG23 VAL A 121      10.674   4.412  14.295  1.00 15.14           H
ATOM   1827  N   HIS A 122       8.454   8.271  17.016  1.00 12.93           N
ATOM   1828  CA  HIS A 122       7.806   9.539  17.236  1.00 12.85           C
ATOM   1829  C   HIS A 122       8.705  10.516  17.978  1.00 13.59           C
ATOM   1830  O   HIS A 122       9.468  10.109  18.843  1.00 13.31           O
ATOM   1831  CB  HIS A 122       6.521   9.389  18.053  1.00 12.90           C
ATOM   1832  CG  HIS A 122       5.646   8.238  17.703  1.00 13.68           C
ATOM   1833  ND1 HIS A 122       5.952   6.920  17.950  1.00 14.52           N
ATOM   1834  CD2 HIS A 122       4.436   8.262  17.071  1.00 14.69           C
ATOM   1835  CE1 HIS A 122       4.959   6.173  17.464  1.00 14.39           C
ATOM   1836  NE2 HIS A 122       4.005   6.948  16.927  1.00 14.49           N
ATOM   1837  H   HIS A 122       8.835   7.804  17.826  1.00 15.54           H
ATOM   1838  HA  HIS A 122       7.560   9.932  16.264  1.00 15.45           H
ATOM   1839  HB2 HIS A 122       5.943  10.303  17.933  1.00 15.50           H
ATOM   1840  HB3 HIS A 122       6.785   9.275  19.105  1.00 15.50           H
ATOM   1841  HD1 HIS A 122       6.788   6.573  18.401  1.00 17.44           H
ATOM   1842  HD2 HIS A 122       3.915   9.143  16.728  1.00 17.65           H
ATOM   1843  HE1 HIS A 122       4.922   5.092  17.501  1.00 17.29           H
ATOM   1844  N   TRP A 123       8.577  11.809  17.694  1.00 14.58           N
ATOM   1845  CA  TRP A 123       9.343  12.843  18.395  1.00 13.09           C
ATOM   1846  C   TRP A 123       8.454  13.837  19.115  1.00 14.88           C
ATOM   1847  O   TRP A 123       7.362  14.163  18.651  1.00 13.28           O
ATOM   1848  CB  TRP A 123      10.305  13.531  17.430  1.00 14.39           C
ATOM   1849  CG  TRP A 123       9.674  14.170  16.255  1.00 14.05           C
ATOM   1850  CD1 TRP A 123       9.466  13.574  15.060  1.00 16.20           C
ATOM   1851  CD2 TRP A 123       9.229  15.540  16.096  1.00 15.65           C
ATOM   1852  NE1 TRP A 123       8.842  14.449  14.214  1.00 17.78           N
ATOM   1853  CE2 TRP A 123       8.705  15.692  14.782  1.00 18.20           C
ATOM   1854  CE3 TRP A 123       9.267  16.680  16.923  1.00 19.84           C
ATOM   1855  CZ2 TRP A 123       8.205  16.903  14.303  1.00 18.30           C
ATOM   1856  CZ3 TRP A 123       8.770  17.903  16.447  1.00 21.91           C
ATOM   1857  CH2 TRP A 123       8.208  18.010  15.165  1.00 21.20           C
ATOM   1858  H   TRP A 123       7.940  12.097  16.962  1.00 17.51           H
ATOM   1859  HA  TRP A 123       9.966  12.385  19.162  1.00 15.74           H
ATOM   1860  HB2 TRP A 123      10.852  14.293  17.983  1.00 17.30           H
ATOM   1861  HB3 TRP A 123      11.005  12.782  17.068  1.00 17.30           H
ATOM   1862  HD1 TRP A 123       9.716  12.548  14.825  1.00 19.46           H
ATOM   1863  HE1 TRP A 123       8.610  14.217  13.255  1.00 21.35           H
ATOM   1864  HE3 TRP A 123       9.715  16.612  17.900  1.00 23.83           H
ATOM   1865  HZ2 TRP A 123       7.824  16.984  13.297  1.00 21.98           H
ATOM   1866  HZ3 TRP A 123       8.820  18.775  17.079  1.00 26.32           H
ATOM   1867  HH2 TRP A 123       7.823  18.959  14.820  1.00 25.47           H
ATOM   1868  N   ASN A 124       8.942  14.305  20.272  1.00 13.51           N
ATOM   1869  CA  ASN A 124       8.249  15.216  21.160  1.00 13.37           C
ATOM   1870  C   ASN A 124       8.153  16.588  20.509  1.00 13.93           C
ATOM   1871  O   ASN A 124       9.159  17.242  20.245  1.00 13.98           O
ATOM   1872  CB  ASN A 124       9.044  15.255  22.461  1.00 13.60           C
ATOM   1873  CG  ASN A 124       8.260  15.869  23.605  1.00 17.02           C
ATOM   1874  OD1 ASN A 124       7.433  16.745  23.399  1.00 17.02           O
ATOM   1875  ND2 ASN A 124       8.575  15.442  24.819  1.00 18.36           N
ATOM   1876  H   ASN A 124       9.841  13.977  20.586  1.00 16.24           H
ATOM   1877  HA  ASN A 124       7.250  14.827  21.373  1.00 16.06           H
ATOM   1878  HB2 ASN A 124       9.384  14.257  22.742  1.00 16.35           H
ATOM   1879  HB3 ASN A 124       9.916  15.880  22.303  1.00 16.35           H
ATOM   1880 HD21 ASN A 124       8.080  15.799  25.623  1.00 22.05           H
ATOM   1881 HD22 ASN A 124       9.274  14.722  24.942  1.00 22.05           H
ATOM   1882  N   THR A 125       6.917  17.047  20.288  1.00 15.78           N
ATOM   1883  CA  THR A 125       6.703  18.289  19.555  1.00 17.56           C
ATOM   1884  C   THR A 125       7.211  19.490  20.344  1.00 17.77           C
ATOM   1885  O   THR A 125       7.437  20.527  19.734  1.00 19.78           O
ATOM   1886  CB  THR A 125       5.223  18.457  19.188  1.00 19.12           C
ATOM   1887  OG1 THR A 125       4.431  18.545  20.353  1.00 22.10           O
ATOM   1888  CG2 THR A 125       4.752  17.336  18.260  1.00 23.14           C
ATOM   1889  H   THR A 125       6.115  16.486  20.540  1.00 18.96           H
ATOM   1890  HA  THR A 125       7.272  18.240  18.628  1.00 21.10           H
ATOM   1891  HB  THR A 125       5.121  19.396  18.644  1.00 22.96           H
ATOM   1892  HG1 THR A 125       4.552  17.750  20.881  1.00 26.55           H
ATOM   1893 HG21 THR A 125       3.708  17.501  17.997  1.00 27.80           H
ATOM   1894 HG22 THR A 125       5.359  17.338  17.355  1.00 27.80           H
ATOM   1895 HG23 THR A 125       4.831  16.365  18.743  1.00 27.80           H
ATOM   1896  N   LYS A 127       7.459  19.383  21.653  1.00 17.95           N
ATOM   1897  CA  LYS A 127       8.029  20.489  22.410  1.00 19.92           C
ATOM   1898  C   LYS A 127       9.433  20.874  21.897  1.00 19.02           C
ATOM   1899  O   LYS A 127       9.886  21.986  22.164  1.00 21.91           O
ATOM   1900  CB  LYS A 127       7.938  20.182  23.900  1.00 21.88           C
ATOM   1901  CG  LYS A 127       9.207  19.635  24.525  1.00 23.37           C
ATOM   1902  CD  LYS A 127       9.073  19.680  26.054  1.00 36.18           C
ATOM   1903  CE  LYS A 127       9.391  18.319  26.629  1.00 34.74           C
ATOM   1904  NZ  LYS A 127       9.589  18.392  28.085  1.00 49.91           N1+
ATOM   1905  H   LYS A 127       7.303  18.504  22.126  1.00 21.56           H
ATOM   1906  HA  LYS A 127       7.374  21.345  22.232  1.00 23.92           H
ATOM   1907  HB2 LYS A 127       7.722  21.127  24.401  1.00 26.28           H
ATOM   1908  HB3 LYS A 127       7.100  19.514  24.104  1.00 26.28           H
ATOM   1909  HG2 LYS A 127       9.429  18.636  24.150  1.00 28.07           H
ATOM   1910  HG3 LYS A 127      10.042  20.294  24.280  1.00 28.07           H
ATOM   1911  HD2 LYS A 127       9.782  20.413  26.449  1.00 43.44           H
ATOM   1912  HD3 LYS A 127       8.068  19.969  26.361  1.00 43.44           H
ATOM   1913  HE2 LYS A 127       8.530  17.693  26.418  1.00 41.71           H
ATOM   1914  HE3 LYS A 127      10.262  17.882  26.142  1.00 41.71           H
ATOM   1915  HZ1 LYS A 127      10.066  17.553  28.398  1.00 59.91           H
ATOM   1916  HZ2 LYS A 127      10.172  19.185  28.313  1.00 59.91           H
ATOM   1917  HZ3 LYS A 127       8.702  18.464  28.559  1.00 59.91           H
ATOM   1918  N   TYR A 128      10.126  19.973  21.186  1.00 14.54           N
ATOM   1919  CA  TYR A 128      11.466  20.215  20.655  1.00 15.46           C
ATOM   1920  C   TYR A 128      11.504  20.655  19.190  1.00 16.38           C
ATOM   1921  O   TYR A 128      12.599  20.894  18.661  1.00 18.14           O
ATOM   1922  CB  TYR A 128      12.333  18.982  20.915  1.00 15.79           C
ATOM   1923  CG  TYR A 128      12.439  18.688  22.388  1.00 16.74           C
ATOM   1924  CD1 TYR A 128      12.834  19.704  23.278  1.00 17.83           C
ATOM   1925  CD2 TYR A 128      12.136  17.408  22.881  1.00 14.93           C
ATOM   1926  CE1 TYR A 128      12.887  19.452  24.654  1.00 18.59           C
ATOM   1927  CE2 TYR A 128      12.215  17.137  24.257  1.00 15.23           C
ATOM   1928  CZ  TYR A 128      12.612  18.169  25.142  1.00 18.91           C
ATOM   1929  OH  TYR A 128      12.668  17.950  26.470  1.00 21.28           O
ATOM   1930  H   TYR A 128       9.713  19.068  21.020  1.00 17.47           H
ATOM   1931  HA  TYR A 128      11.907  21.045  21.203  1.00 18.57           H
ATOM   1932  HB2 TYR A 128      11.906  18.126  20.390  1.00 18.97           H
ATOM   1933  HB3 TYR A 128      13.340  19.151  20.531  1.00 18.97           H
ATOM   1934  HD1 TYR A 128      13.085  20.687  22.914  1.00 21.42           H
ATOM   1935  HD2 TYR A 128      11.875  16.622  22.191  1.00 17.94           H
ATOM   1936  HE1 TYR A 128      13.162  20.239  25.340  1.00 22.33           H
ATOM   1937  HE2 TYR A 128      11.957  16.157  24.631  1.00 18.30           H
ATOM   1938  HH  TYR A 128      12.589  17.011  26.684  1.00 25.56           H
ATOM   1939  N   GLY A 129      10.340  20.764  18.541  1.00 18.23           N
ATOM   1940  CA  GLY A 129      10.176  21.429  17.252  1.00 16.84           C
ATOM   1941  C   GLY A 129      10.599  20.613  16.025  1.00 18.88           C
ATOM   1942  O   GLY A 129       9.977  20.742  14.968  1.00 20.79           O
ATOM   1943  H   GLY A 129       9.496  20.505  19.032  1.00 21.89           H
ATOM   1944  HA2 GLY A 129       9.120  21.687  17.141  1.00 20.23           H
ATOM   1945  HA3 GLY A 129      10.765  22.348  17.256  1.00 20.23           H
ATOM   1946  N   ASP A 130      11.663  19.796  16.118  1.00 17.08           N
ATOM   1947  CA  ASP A 130      12.032  18.893  15.032  1.00 17.95           C
ATOM   1948  C   ASP A 130      12.703  17.646  15.621  1.00 18.56           C
ATOM   1949  O   ASP A 130      13.113  17.596  16.779  1.00 17.43           O
ATOM   1950  CB  ASP A 130      12.900  19.602  13.954  1.00 19.61           C
ATOM   1951  CG  ASP A 130      14.282  20.074  14.417  1.00 24.29           C
ATOM   1952  OD1 ASP A 130      14.536  21.297  14.395  1.00 31.64           O
ATOM   1953  OD2 ASP A 130      15.136  19.224  14.738  1.00 25.40           O1-
ATOM   1954  H   ASP A 130      12.186  19.738  16.978  1.00 20.52           H
ATOM   1955  HA  ASP A 130      11.126  18.547  14.535  1.00 21.57           H
ATOM   1956  HB2 ASP A 130      13.052  18.883  13.147  1.00 23.56           H
ATOM   1957  HB3 ASP A 130      12.342  20.452  13.561  1.00 23.56           H
ATOM   1958  N   PHE A 131      12.790  16.601  14.814  1.00 17.59           N
ATOM   1959  CA  PHE A 131      13.388  15.324  15.211  1.00 17.96           C
ATOM   1960  C   PHE A 131      14.869  15.465  15.631  1.00 15.11           C
ATOM   1961  O   PHE A 131      15.287  14.888  16.615  1.00 15.32           O
ATOM   1962  CB  PHE A 131      13.252  14.371  14.009  1.00 13.56           C
ATOM   1963  CG  PHE A 131      13.888  13.039  14.218  1.00 14.58           C
ATOM   1964  CD1 PHE A 131      13.239  12.011  14.914  1.00 14.67           C
ATOM   1965  CD2 PHE A 131      15.190  12.855  13.747  1.00 17.22           C
ATOM   1966  CE1 PHE A 131      13.906  10.810  15.145  1.00 15.67           C
ATOM   1967  CE2 PHE A 131      15.826  11.640  13.944  1.00 16.34           C
ATOM   1968  CZ  PHE A 131      15.190  10.618  14.647  1.00 15.75           C
ATOM   1969  H   PHE A 131      12.409  16.692  13.901  1.00 21.14           H
ATOM   1970  HA  PHE A 131      12.836  14.880  16.091  1.00 21.57           H
ATOM   1971  HB2 PHE A 131      12.159  14.250  13.800  1.00 16.29           H
ATOM   1972  HB3 PHE A 131      13.676  14.854  13.098  1.00 16.29           H
ATOM   1973  HD1 PHE A 131      12.223  12.152  15.265  1.00 17.62           H
ATOM   1974  HD2 PHE A 131      15.699  13.662  13.220  1.00 20.69           H
ATOM   1975  HE1 PHE A 131      13.403  10.018  15.701  1.00 18.83           H
ATOM   1976  HE2 PHE A 131      16.833  11.479  13.551  1.00 19.63           H
ATOM   1977  HZ  PHE A 131      15.707   9.671  14.806  1.00 18.92           H
ATOM   1978  N   GLY A 132      15.647  16.245  14.846  1.00 15.92           N
ATOM   1979  CA  GLY A 132      17.058  16.441  15.101  1.00 17.16           C
ATOM   1980  C   GLY A 132      17.334  17.070  16.464  1.00 14.94           C
ATOM   1981  O   GLY A 132      18.304  16.719  17.134  1.00 19.22           O
ATOM   1982  H   GLY A 132      15.234  16.711  14.050  1.00 19.13           H
ATOM   1983  HA2 GLY A 132      17.550  15.470  15.076  1.00 20.61           H
ATOM   1984  HA3 GLY A 132      17.479  17.078  14.325  1.00 20.61           H
ATOM   1985  N   LYS A 133      16.477  18.004  16.892  1.00 13.98           N
ATOM   1986  CA  LYS A 133      16.558  18.561  18.233  1.00 17.85           C
ATOM   1987  C   LYS A 133      16.100  17.560  19.269  1.00 16.88           C
ATOM   1988  O   LYS A 133      16.695  17.460  20.334  1.00 15.26           O
ATOM   1989  CB  LYS A 133      15.726  19.821  18.335  1.00 20.19           C
ATOM   1990  CG  LYS A 133      16.480  21.040  17.820  1.00 30.18           C
ATOM   1991  CD  LYS A 133      17.348  21.649  18.939  1.00 37.65           C
ATOM   1992  CE  LYS A 133      17.892  23.008  18.505  1.00 39.39           C
ATOM   1993  NZ  LYS A 133      18.781  22.875  17.338  1.00 45.62           N1+
ATOM   1994  H   LYS A 133      15.716  18.290  16.288  1.00 16.81           H
ATOM   1995  HA  LYS A 133      17.599  18.794  18.467  1.00 21.45           H
ATOM   1996  HB2 LYS A 133      14.780  19.701  17.802  1.00 24.25           H
ATOM   1997  HB3 LYS A 133      15.495  19.994  19.388  1.00 24.25           H
ATOM   1998  HG2 LYS A 133      17.092  20.751  16.967  1.00 36.24           H
ATOM   1999  HG3 LYS A 133      15.746  21.783  17.504  1.00 36.24           H
ATOM   2000  HD2 LYS A 133      16.748  21.791  19.840  1.00 45.21           H
ATOM   2001  HD3 LYS A 133      18.178  20.982  19.170  1.00 45.21           H
ATOM   2002  HE2 LYS A 133      17.032  23.616  18.214  1.00 47.29           H
ATOM   2003  HE3 LYS A 133      18.407  23.505  19.329  1.00 47.29           H
ATOM   2004  HZ1 LYS A 133      19.334  23.712  17.228  1.00 54.77           H
ATOM   2005  HZ2 LYS A 133      19.383  22.074  17.459  1.00 54.77           H
ATOM   2006  HZ3 LYS A 133      18.215  22.733  16.507  1.00 54.77           H
ATOM   2007  N   ALA A 134      15.019  16.841  18.961  1.00 16.70           N
ATOM   2008  CA  ALA A 134      14.430  15.919  19.917  1.00 15.66           C
ATOM   2009  C   ALA A 134      15.436  14.839  20.323  1.00 11.84           C
ATOM   2010  O   ALA A 134      15.503  14.479  21.489  1.00 14.22           O
ATOM   2011  CB  ALA A 134      13.134  15.349  19.345  1.00 14.75           C
ATOM   2012  H   ALA A 134      14.575  16.958  18.061  1.00 20.06           H
ATOM   2013  HA  ALA A 134      14.167  16.471  20.821  1.00 18.82           H
ATOM   2014  HB1 ALA A 134      12.662  14.752  20.110  1.00 17.73           H
ATOM   2015  HB2 ALA A 134      12.444  16.152  19.081  1.00 17.73           H
ATOM   2016  HB3 ALA A 134      13.331  14.734  18.468  1.00 17.73           H
ATOM   2017  N   VAL A 135      16.243  14.310  19.408  1.00 13.51           N
ATOM   2018  CA  VAL A 135      17.142  13.211  19.746  1.00 15.76           C
ATOM   2019  C   VAL A 135      18.282  13.618  20.715  1.00 14.32           C
ATOM   2020  O   VAL A 135      18.965  12.779  21.263  1.00 16.47           O
ATOM   2021  CB  VAL A 135      17.804  12.517  18.518  1.00 16.93           C
ATOM   2022  CG1 VAL A 135      16.749  11.891  17.615  1.00 15.81           C
ATOM   2023  CG2 VAL A 135      18.710  13.449  17.716  1.00 16.95           C
ATOM   2024  H   VAL A 135      16.151  14.596  18.456  1.00 16.24           H
ATOM   2025  HA  VAL A 135      16.561  12.400  20.281  1.00 18.94           H
ATOM   2026  HB  VAL A 135      18.443  11.693  18.941  1.00 20.33           H
ATOM   2027 HG11 VAL A 135      17.210  11.330  16.792  1.00 19.00           H
ATOM   2028 HG12 VAL A 135      16.115  11.208  18.178  1.00 19.00           H
ATOM   2029 HG13 VAL A 135      16.093  12.653  17.160  1.00 19.00           H
ATOM   2030 HG21 VAL A 135      19.257  12.891  16.946  1.00 20.36           H
ATOM   2031 HG22 VAL A 135      18.118  14.213  17.201  1.00 20.36           H
ATOM   2032 HG23 VAL A 135      19.448  13.955  18.341  1.00 20.36           H
ATOM   2033  N   GLN A 136      18.452  14.941  20.909  1.00 15.89           N
ATOM   2034  CA  GLN A 136      19.419  15.485  21.868  1.00 17.25           C
ATOM   2035  C   GLN A 136      18.849  15.603  23.293  1.00 16.43           C
ATOM   2036  O   GLN A 136      19.499  16.182  24.176  1.00 19.22           O
ATOM   2037  CB  GLN A 136      19.943  16.840  21.365  1.00 19.69           C
ATOM   2038  CG  GLN A 136      20.577  16.765  19.972  1.00 21.06           C
ATOM   2039  CD  GLN A 136      21.011  18.153  19.498  1.00 34.21           C
ATOM   2040  OE1 GLN A 136      21.780  18.839  20.162  1.00 45.03           O
ATOM   2041  NE2 GLN A 136      20.510  18.588  18.344  1.00 32.18           N
ATOM   2042  H   GLN A 136      17.843  15.592  20.438  1.00 19.10           H
ATOM   2043  HA  GLN A 136      20.277  14.820  21.918  1.00 20.72           H
ATOM   2044  HB2 GLN A 136      19.127  17.562  21.347  1.00 23.65           H
ATOM   2045  HB3 GLN A 136      20.697  17.197  22.069  1.00 23.65           H
ATOM   2046  HG2 GLN A 136      21.474  16.149  20.077  1.00 25.30           H
ATOM   2047  HG3 GLN A 136      19.896  16.315  19.253  1.00 25.30           H
ATOM   2048 HE21 GLN A 136      19.903  17.989  17.802  1.00 38.64           H
ATOM   2049 HE22 GLN A 136      20.803  19.484  17.990  1.00 38.64           H
ATOM   2050  N   GLN A 137      17.607  15.134  23.506  1.00 15.22           N
ATOM   2051  CA  GLN A 137      16.854  15.348  24.743  1.00 17.35           C
ATOM   2052  C   GLN A 137      16.496  14.000  25.367  1.00 17.24           C
ATOM   2053  O   GLN A 137      16.209  13.033  24.652  1.00 14.99           O
ATOM   2054  CB  GLN A 137      15.562  16.126  24.479  1.00 18.64           C
ATOM   2055  CG  GLN A 137      15.743  17.354  23.585  1.00 21.49           C
ATOM   2056  CD  GLN A 137      16.791  18.323  24.099  1.00 26.53           C
ATOM   2057  OE1 GLN A 137      16.919  18.515  25.307  1.00 23.20           O
ATOM   2058  NE2 GLN A 137      17.556  18.930  23.184  1.00 25.47           N
ATOM   2059  H   GLN A 137      17.116  14.695  22.737  1.00 18.29           H
ATOM   2060  HA  GLN A 137      17.450  15.937  25.436  1.00 20.85           H
ATOM   2061  HB2 GLN A 137      14.832  15.469  24.002  1.00 22.39           H
ATOM   2062  HB3 GLN A 137      15.137  16.444  25.433  1.00 22.39           H
ATOM   2063  HG2 GLN A 137      15.952  17.039  22.570  1.00 25.81           H
ATOM   2064  HG3 GLN A 137      14.800  17.879  23.585  1.00 25.81           H
ATOM   2065 HE21 GLN A 137      17.423  18.735  22.202  1.00 30.59           H
ATOM   2066 HE22 GLN A 137      18.285  19.551  23.498  1.00 30.59           H
ATOM   2067  N   PRO A 138      16.478  13.885  26.702  1.00 17.12           N
ATOM   2068  CA  PRO A 138      16.248  12.597  27.337  1.00 16.85           C
ATOM   2069  C   PRO A 138      14.808  12.097  27.159  1.00 17.62           C
ATOM   2070  O   PRO A 138      14.573  10.890  27.276  1.00 20.37           O
ATOM   2071  CB  PRO A 138      16.552  12.804  28.821  1.00 21.02           C
ATOM   2072  CG  PRO A 138      16.719  14.306  29.027  1.00 25.83           C
ATOM   2073  CD  PRO A 138      16.920  14.910  27.641  1.00 19.11           C
ATOM   2074  HA  PRO A 138      16.973  11.869  26.972  1.00 20.24           H
ATOM   2075  HB2 PRO A 138      15.822  12.364  29.501  1.00 25.25           H
ATOM   2076  HB3 PRO A 138      17.523  12.341  28.999  1.00 25.25           H
ATOM   2077  HG2 PRO A 138      15.815  14.718  29.474  1.00 31.02           H
ATOM   2078  HG3 PRO A 138      17.583  14.510  29.663  1.00 31.02           H
ATOM   2079  HD2 PRO A 138      16.303  15.806  27.562  1.00 22.96           H
ATOM   2080  HD3 PRO A 138      17.977  15.119  27.493  1.00 22.96           H
ATOM   2081  N   ASP A 139      13.880  13.012  26.888  1.00 17.41           N
ATOM   2082  CA  ASP A 139      12.482  12.696  26.598  1.00 14.33           C
ATOM   2083  C   ASP A 139      12.112  13.087  25.164  1.00 14.02           C
ATOM   2084  O   ASP A 139      10.981  13.470  24.860  1.00 16.47           O
ATOM   2085  CB  ASP A 139      11.547  13.366  27.586  1.00 16.45           C
ATOM   2086  CG  ASP A 139      11.673  14.870  27.612  1.00 17.86           C
ATOM   2087  OD1 ASP A 139      12.603  15.418  26.990  1.00 20.98           O
ATOM   2088  OD2 ASP A 139      10.809  15.491  28.264  1.00 22.28           O1-
ATOM   2089  H   ASP A 139      14.145  13.982  26.817  1.00 20.92           H
ATOM   2090  HA  ASP A 139      12.340  11.623  26.702  1.00 17.22           H
ATOM   2091  HB2 ASP A 139      10.508  13.092  27.401  1.00 19.76           H
ATOM   2092  HB3 ASP A 139      11.765  12.994  28.587  1.00 19.76           H
ATOM   2093  N   GLY A 140      13.063  13.003  24.249  1.00 12.30           N
ATOM   2094  CA  GLY A 140      12.844  13.506  22.919  1.00 13.99           C
ATOM   2095  C   GLY A 140      12.031  12.599  22.021  1.00 13.34           C
ATOM   2096  O   GLY A 140      11.360  13.103  21.144  1.00 13.11           O
ATOM   2097  H   GLY A 140      13.982  12.661  24.498  1.00 14.78           H
ATOM   2098  HA2 GLY A 140      12.354  14.477  22.971  1.00 16.81           H
ATOM   2099  HA3 GLY A 140      13.812  13.585  22.478  1.00 16.81           H
ATOM   2100  N   LEU A 141      12.160  11.276  22.162  1.00 13.06           N
ATOM   2101  CA  LEU A 141      11.506  10.330  21.289  1.00 12.16           C
ATOM   2102  C   LEU A 141      10.612   9.415  22.104  1.00 11.63           C
ATOM   2103  O   LEU A 141      10.885   9.132  23.266  1.00 13.04           O
ATOM   2104  CB  LEU A 141      12.522   9.507  20.518  1.00 13.49           C
ATOM   2105  CG  LEU A 141      13.423  10.225  19.498  1.00 16.15           C
ATOM   2106  CD1 LEU A 141      14.059   9.139  18.601  1.00 14.28           C
ATOM   2107  CD2 LEU A 141      12.778  11.258  18.593  1.00 23.06           C
ATOM   2108  H   LEU A 141      12.732  10.908  22.910  1.00 15.70           H
ATOM   2109  HA  LEU A 141      10.890  10.862  20.572  1.00 14.61           H
ATOM   2110  HB2 LEU A 141      13.157   8.990  21.235  1.00 16.22           H
ATOM   2111  HB3 LEU A 141      11.956   8.749  19.974  1.00 16.22           H
ATOM   2112  HG  LEU A 141      14.230  10.718  20.042  1.00 19.40           H
ATOM   2113 HD11 LEU A 141      14.744   9.577  17.883  1.00 17.16           H
ATOM   2114 HD12 LEU A 141      14.596   8.429  19.225  1.00 17.16           H
ATOM   2115 HD13 LEU A 141      13.286   8.611  18.048  1.00 17.16           H
ATOM   2116 HD21 LEU A 141      13.528  11.666  17.915  1.00 27.69           H
ATOM   2117 HD22 LEU A 141      11.986  10.789  18.013  1.00 27.69           H
ATOM   2118 HD23 LEU A 141      12.376  12.081  19.175  1.00 27.69           H
ATOM   2119  N   ALA A 142       9.548   8.916  21.467  1.00 12.03           N
ATOM   2120  CA  ALA A 142       8.806   7.762  21.948  1.00 11.97           C
ATOM   2121  C   ALA A 142       8.820   6.771  20.800  1.00 12.71           C
ATOM   2122  O   ALA A 142       8.399   7.112  19.699  1.00 12.39           O
ATOM   2123  CB  ALA A 142       7.392   8.152  22.375  1.00 12.97           C
ATOM   2124  H   ALA A 142       9.357   9.231  20.526  1.00 14.46           H
ATOM   2125  HA  ALA A 142       9.315   7.332  22.801  1.00 14.39           H
ATOM   2126  HB1 ALA A 142       6.872   7.277  22.768  1.00 15.59           H
ATOM   2127  HB2 ALA A 142       7.434   8.907  23.157  1.00 15.59           H
ATOM   2128  HB3 ALA A 142       6.839   8.560  21.527  1.00 15.59           H
ATOM   2129  N   VAL A 143       9.293   5.552  21.048  1.00 11.24           N
ATOM   2130  CA  VAL A 143       9.286   4.490  20.048  1.00 10.45           C
ATOM   2131  C   VAL A 143       8.322   3.432  20.530  1.00 11.74           C
ATOM   2132  O   VAL A 143       8.465   2.894  21.637  1.00 13.03           O
ATOM   2133  CB  VAL A 143      10.668   3.915  19.675  1.00 12.86           C
ATOM   2134  CG1 VAL A 143      10.490   2.912  18.520  1.00 13.49           C
ATOM   2135  CG2 VAL A 143      11.616   5.016  19.207  1.00 13.04           C
ATOM   2136  H   VAL A 143       9.648   5.336  21.970  1.00 13.52           H
ATOM   2137  HA  VAL A 143       8.887   4.892  19.119  1.00 12.56           H
ATOM   2138  HB  VAL A 143      11.104   3.403  20.531  1.00 15.46           H
ATOM   2139 HG11 VAL A 143      11.457   2.514  18.203  1.00 16.21           H
ATOM   2140 HG12 VAL A 143       9.869   2.072  18.835  1.00 16.21           H
ATOM   2141 HG13 VAL A 143      10.017   3.395  17.663  1.00 16.21           H
ATOM   2142 HG21 VAL A 143      12.591   4.581  18.987  1.00 15.67           H
ATOM   2143 HG22 VAL A 143      11.225   5.503  18.316  1.00 15.67           H
ATOM   2144 HG23 VAL A 143      11.735   5.765  19.986  1.00 15.67           H
ATOM   2145  N   LEU A 144       7.309   3.190  19.695  1.00 11.65           N
ATOM   2146  CA  LEU A 144       6.326   2.156  19.911  1.00 10.96           C
ATOM   2147  C   LEU A 144       6.824   0.898  19.227  1.00 11.22           C
ATOM   2148  O   LEU A 144       6.987   0.866  18.009  1.00 13.10           O
ATOM   2149  CB  LEU A 144       4.950   2.629  19.421  1.00 12.78           C
ATOM   2150  CG  LEU A 144       3.795   1.632  19.560  1.00 14.15           C
ATOM   2151  CD1 LEU A 144       3.477   1.355  21.031  1.00 15.55           C
ATOM   2152  CD2 LEU A 144       2.560   2.251  18.891  1.00 14.36           C
ATOM   2153  H   LEU A 144       7.292   3.680  18.812  1.00 14.00           H
ATOM   2154  HA  LEU A 144       6.230   1.986  20.979  1.00 13.17           H
ATOM   2155  HB2 LEU A 144       4.679   3.539  19.964  1.00 15.36           H
ATOM   2156  HB3 LEU A 144       5.050   2.894  18.376  1.00 15.36           H
ATOM   2157  HG  LEU A 144       4.050   0.697  19.063  1.00 17.00           H
ATOM   2158 HD11 LEU A 144       2.531   0.826  21.105  1.00 18.68           H
ATOM   2159 HD12 LEU A 144       4.256   0.731  21.463  1.00 18.68           H
ATOM   2160 HD13 LEU A 144       3.400   2.294  21.582  1.00 18.68           H
ATOM   2161 HD21 LEU A 144       1.724   1.553  18.937  1.00 17.26           H
ATOM   2162 HD22 LEU A 144       2.287   3.181  19.393  1.00 17.26           H
ATOM   2163 HD23 LEU A 144       2.770   2.470  17.845  1.00 17.26           H
ATOM   2164  N   GLY A 145       7.125  -0.115  20.030  1.00 11.97           N
ATOM   2165  CA  GLY A 145       7.703  -1.377  19.613  1.00 10.43           C
ATOM   2166  C   GLY A 145       6.642  -2.467  19.574  1.00 10.41           C
ATOM   2167  O   GLY A 145       5.927  -2.622  20.543  1.00 12.34           O
ATOM   2168  H   GLY A 145       6.945  -0.001  21.013  1.00 14.39           H
ATOM   2169  HA2 GLY A 145       8.148  -1.275  18.632  1.00 12.54           H
ATOM   2170  HA3 GLY A 145       8.477  -1.677  20.320  1.00 12.54           H
ATOM   2171  N   ILE A 146       6.572  -3.202  18.466  1.00 11.43           N
ATOM   2172  CA  ILE A 146       5.553  -4.210  18.240  1.00 11.25           C
ATOM   2173  C   ILE A 146       6.279  -5.446  17.734  1.00 12.70           C
ATOM   2174  O   ILE A 146       6.938  -5.392  16.703  1.00 12.07           O
ATOM   2175  CB  ILE A 146       4.465  -3.718  17.279  1.00 11.60           C
ATOM   2176  CG1 ILE A 146       3.828  -2.443  17.822  1.00 13.89           C
ATOM   2177  CG2 ILE A 146       3.401  -4.825  17.083  1.00 12.92           C
ATOM   2178  CD1 ILE A 146       2.691  -1.844  16.976  1.00 14.56           C
ATOM   2179  H   ILE A 146       7.222  -3.019  17.711  1.00 13.74           H
ATOM   2180  HA  ILE A 146       5.057  -4.447  19.182  1.00 13.52           H
ATOM   2181  HB  ILE A 146       4.895  -3.484  16.314  1.00 13.94           H
ATOM   2182 HG12 ILE A 146       3.455  -2.642  18.826  1.00 16.69           H
ATOM   2183 HG13 ILE A 146       4.591  -1.668  17.898  1.00 16.69           H
ATOM   2184 HG21 ILE A 146       2.658  -4.509  16.351  1.00 15.53           H
ATOM   2185 HG22 ILE A 146       3.859  -5.734  16.702  1.00 15.53           H
ATOM   2186 HG23 ILE A 146       2.912  -5.061  18.028  1.00 15.53           H
ATOM   2187 HD11 ILE A 146       2.439  -0.862  17.370  1.00 17.50           H
ATOM   2188 HD12 ILE A 146       3.006  -1.742  15.943  1.00 17.50           H
ATOM   2189 HD13 ILE A 146       1.803  -2.472  17.030  1.00 17.50           H
ATOM   2190  N   PHE A 147       6.125  -6.554  18.441  1.00 12.22           N
ATOM   2191  CA  PHE A 147       6.689  -7.824  18.018  1.00 11.72           C
ATOM   2192  C   PHE A 147       5.903  -8.414  16.863  1.00 13.39           C
ATOM   2193  O   PHE A 147       4.684  -8.279  16.789  1.00 14.65           O
ATOM   2194  CB  PHE A 147       6.704  -8.784  19.193  1.00 10.57           C
ATOM   2195  CG  PHE A 147       7.562  -8.330  20.344  1.00 10.25           C
ATOM   2196  CD1 PHE A 147       8.949  -8.176  20.138  1.00 11.98           C
ATOM   2197  CD2 PHE A 147       7.000  -8.069  21.595  1.00 12.92           C
ATOM   2198  CE1 PHE A 147       9.768  -7.775  21.194  1.00 10.22           C
ATOM   2199  CE2 PHE A 147       7.817  -7.647  22.647  1.00 15.68           C
ATOM   2200  CZ  PHE A 147       9.196  -7.516  22.452  1.00 13.25           C
ATOM   2201  H   PHE A 147       5.578  -6.531  19.288  1.00 14.69           H
ATOM   2202  HA  PHE A 147       7.717  -7.666  17.693  1.00 14.09           H
ATOM   2203  HB2 PHE A 147       5.685  -8.934  19.544  1.00 12.71           H
ATOM   2204  HB3 PHE A 147       7.089  -9.734  18.833  1.00 12.71           H
ATOM   2205  HD1 PHE A 147       9.377  -8.380  19.168  1.00 14.40           H
ATOM   2206  HD2 PHE A 147       5.937  -8.168  21.756  1.00 15.53           H
ATOM   2207  HE1 PHE A 147      10.824  -7.657  21.037  1.00 12.29           H
ATOM   2208  HE2 PHE A 147       7.380  -7.439  23.615  1.00 18.84           H
ATOM   2209  HZ  PHE A 147       9.817  -7.218  23.287  1.00 15.92           H
ATOM   2210  N   LEU A 148       6.615  -9.127  15.995  1.00 13.03           N
ATOM   2211  CA  LEU A 148       6.056  -9.940  14.928  1.00 12.81           C
ATOM   2212  C   LEU A 148       6.397 -11.394  15.194  1.00 12.92           C
ATOM   2213  O   LEU A 148       7.569 -11.738  15.363  1.00 13.82           O
ATOM   2214  CB  LEU A 148       6.642  -9.538  13.574  1.00 12.37           C
ATOM   2215  CG  LEU A 148       6.054  -8.297  12.882  1.00 12.48           C
ATOM   2216  CD1 LEU A 148       6.229  -7.014  13.718  1.00 14.73           C
ATOM   2217  CD2 LEU A 148       6.689  -8.120  11.493  1.00 15.66           C
ATOM   2218  H   LEU A 148       7.615  -9.190  16.136  1.00 15.67           H
ATOM   2219  HA  LEU A 148       4.977  -9.801  14.882  1.00 15.39           H
ATOM   2220  HB2 LEU A 148       7.703  -9.370  13.724  1.00 14.86           H
ATOM   2221  HB3 LEU A 148       6.538 -10.382  12.888  1.00 14.86           H
ATOM   2222  HG  LEU A 148       4.991  -8.458  12.741  1.00 15.00           H
ATOM   2223 HD11 LEU A 148       5.909  -6.142  13.146  1.00 17.70           H
ATOM   2224 HD12 LEU A 148       5.601  -7.048  14.602  1.00 17.70           H
ATOM   2225 HD13 LEU A 148       7.272  -6.889  14.012  1.00 17.70           H
ATOM   2226 HD21 LEU A 148       6.121  -7.392  10.912  1.00 18.81           H
ATOM   2227 HD22 LEU A 148       7.719  -7.778  11.595  1.00 18.81           H
ATOM   2228 HD23 LEU A 148       6.692  -9.069  10.961  1.00 18.81           H
ATOM   2229  N   LYS A 149       5.366 -12.235  15.112  1.00 13.52           N
ATOM   2230  CA  LYS A 149       5.500 -13.683  15.051  1.00 13.86           C
ATOM   2231  C   LYS A 149       5.019 -14.154  13.701  1.00 17.37           C
ATOM   2232  O   LYS A 149       4.147 -13.542  13.091  1.00 16.24           O
ATOM   2233  CB  LYS A 149       4.745 -14.364  16.204  1.00 16.43           C
ATOM   2234  CG  LYS A 149       3.215 -14.259  16.171  1.00 19.54           C
ATOM   2235  CD  LYS A 149       2.636 -14.917  17.427  1.00 25.01           C
ATOM   2236  CE  LYS A 149       1.122 -15.082  17.341  1.00 36.47           C
ATOM   2237  NZ  LYS A 149       0.768 -16.110  16.343  1.00 51.08           N1+
ATOM   2238  H   LYS A 149       4.451 -11.838  14.938  1.00 16.24           H
ATOM   2239  HA  LYS A 149       6.553 -13.953  15.140  1.00 16.66           H
ATOM   2240  HB2 LYS A 149       5.005 -15.425  16.179  1.00 19.74           H
ATOM   2241  HB3 LYS A 149       5.112 -13.955  17.148  1.00 19.74           H
ATOM   2242  HG2 LYS A 149       2.921 -13.209  16.165  1.00 23.47           H
ATOM   2243  HG3 LYS A 149       2.823 -14.739  15.274  1.00 23.47           H
ATOM   2244  HD2 LYS A 149       3.091 -15.899  17.571  1.00 30.04           H
ATOM   2245  HD3 LYS A 149       2.870 -14.297  18.292  1.00 30.04           H
ATOM   2246  HE2 LYS A 149       0.707 -15.337  18.318  1.00 43.78           H
ATOM   2247  HE3 LYS A 149       0.710 -14.123  17.025  1.00 43.78           H
ATOM   2248  HZ1 LYS A 149      -0.189 -16.403  16.474  1.00 61.32           H
ATOM   2249  HZ2 LYS A 149       0.866 -15.721  15.414  1.00 61.32           H
ATOM   2250  HZ3 LYS A 149       1.384 -16.905  16.443  1.00 61.32           H
ATOM   2251  N   VAL A 150       5.539 -15.295  13.273  1.00 16.67           N
ATOM   2252  CA  VAL A 150       5.129 -15.926  12.030  1.00 18.09           C
ATOM   2253  C   VAL A 150       3.914 -16.819  12.281  1.00 18.98           C
ATOM   2254  O   VAL A 150       3.921 -17.696  13.146  1.00 19.09           O
ATOM   2255  CB  VAL A 150       6.320 -16.673  11.411  1.00 19.73           C
ATOM   2256  CG1 VAL A 150       5.889 -17.409  10.137  1.00 17.77           C
ATOM   2257  CG2 VAL A 150       7.405 -15.661  11.028  1.00 22.49           C
ATOM   2258  H   VAL A 150       6.252 -15.747  13.823  1.00 20.03           H
ATOM   2259  HA  VAL A 150       4.872 -15.141  11.334  1.00 21.73           H
ATOM   2260  HB  VAL A 150       6.721 -17.390  12.129  1.00 23.70           H
ATOM   2261 HG11 VAL A 150       6.754 -17.890   9.681  1.00 21.35           H
ATOM   2262 HG12 VAL A 150       5.146 -18.173  10.365  1.00 21.35           H
ATOM   2263 HG13 VAL A 150       5.464 -16.694   9.437  1.00 21.35           H
ATOM   2264 HG21 VAL A 150       8.227 -16.172  10.534  1.00 27.02           H
ATOM   2265 HG22 VAL A 150       7.001 -14.914  10.341  1.00 27.02           H
ATOM   2266 HG23 VAL A 150       7.792 -15.162  11.914  1.00 27.02           H
ATOM   2267  N   GLY A 151       2.870 -16.597  11.504  1.00 16.17           N
ATOM   2268  CA  GLY A 151       1.639 -17.370  11.553  1.00 18.04           C
ATOM   2269  C   GLY A 151       0.763 -16.943  10.399  1.00 16.31           C
ATOM   2270  O   GLY A 151       1.173 -17.078   9.253  1.00 18.03           O
ATOM   2271  H   GLY A 151       2.939 -15.881  10.796  1.00 19.42           H
ATOM   2272  HA2 GLY A 151       1.867 -18.434  11.468  1.00 21.67           H
ATOM   2273  HA3 GLY A 151       1.135 -17.195  12.504  1.00 21.67           H
ATOM   2274  N   SER A 152      -0.420 -16.420  10.706  1.00 18.98           N
ATOM   2275  CA  SER A 152      -1.306 -15.856   9.688  1.00 20.06           C
ATOM   2276  C   SER A 152      -0.750 -14.528   9.161  1.00 22.24           C
ATOM   2277  O   SER A 152      -0.055 -13.797   9.873  1.00 21.60           O
ATOM   2278  CB  SER A 152      -2.727 -15.758  10.246  1.00 26.84           C
ATOM   2279  OG  SER A 152      -2.728 -14.960  11.403  1.00 40.88           O
ATOM   2280  H   SER A 152      -0.673 -16.288  11.673  1.00 22.80           H
ATOM   2281  HA  SER A 152      -1.359 -16.544   8.840  1.00 24.10           H
ATOM   2282  HB2 SER A 152      -3.378 -15.311   9.492  1.00 32.23           H
ATOM   2283  HB3 SER A 152      -3.100 -16.754  10.489  1.00 32.23           H
ATOM   2284  HG  SER A 152      -2.915 -15.434  12.071  1.00 49.08           H
ATOM   2285  N   ALA A 153      -1.050 -14.216   7.895  1.00 20.04           N
ATOM   2286  CA  ALA A 153      -0.647 -12.975   7.278  1.00 17.22           C
ATOM   2287  C   ALA A 153      -1.294 -11.794   7.972  1.00 16.57           C
ATOM   2288  O   ALA A 153      -2.421 -11.902   8.448  1.00 18.60           O
ATOM   2289  CB  ALA A 153      -1.038 -12.984   5.792  1.00 23.62           C
ATOM   2290  H   ALA A 153      -1.620 -14.848   7.351  1.00 24.08           H
ATOM   2291  HA  ALA A 153       0.435 -12.872   7.334  1.00 20.69           H
ATOM   2292  HB1 ALA A 153      -0.716 -12.056   5.319  1.00 28.36           H
ATOM   2293  HB2 ALA A 153      -0.554 -13.818   5.285  1.00 28.36           H
ATOM   2294  HB3 ALA A 153      -2.120 -13.079   5.692  1.00 28.36           H
ATOM   2295  N   LYS A 154      -0.575 -10.664   7.962  1.00 19.37           N
ATOM   2296  CA  LYS A 154      -1.108  -9.372   8.356  1.00 20.33           C
ATOM   2297  C   LYS A 154      -1.495  -8.656   7.065  1.00 17.47           C
ATOM   2298  O   LYS A 154      -0.617  -8.182   6.340  1.00 18.68           O
ATOM   2299  CB  LYS A 154      -0.065  -8.579   9.156  1.00 17.44           C
ATOM   2300  CG  LYS A 154      -0.666  -7.391   9.911  1.00 19.18           C
ATOM   2301  CD  LYS A 154      -1.620  -7.798  11.039  1.00 18.62           C
ATOM   2302  CE  LYS A 154      -1.863  -6.624  11.991  1.00 21.52           C
ATOM   2303  NZ  LYS A 154      -2.989  -6.886  12.895  1.00 31.48           N1+
ATOM   2304  H   LYS A 154       0.349 -10.680   7.549  1.00 23.27           H
ATOM   2305  HA  LYS A 154      -1.973  -9.530   8.995  1.00 24.42           H
ATOM   2306  HB2 LYS A 154       0.380  -9.216   9.902  1.00 20.95           H
ATOM   2307  HB3 LYS A 154       0.745  -8.244   8.513  1.00 20.95           H
ATOM   2308  HG2 LYS A 154       0.148  -6.804  10.336  1.00 23.04           H
ATOM   2309  HG3 LYS A 154      -1.198  -6.750   9.205  1.00 23.04           H
ATOM   2310  HD2 LYS A 154      -2.577  -8.103  10.611  1.00 22.36           H
ATOM   2311  HD3 LYS A 154      -1.196  -8.632  11.599  1.00 22.36           H
ATOM   2312  HE2 LYS A 154      -0.958  -6.438  12.574  1.00 25.85           H
ATOM   2313  HE3 LYS A 154      -2.086  -5.739  11.399  1.00 25.85           H
ATOM   2314  HZ1 LYS A 154      -3.053  -6.140  13.577  1.00 37.80           H
ATOM   2315  HZ2 LYS A 154      -3.851  -6.916  12.370  1.00 37.80           H
ATOM   2316  HZ3 LYS A 154      -2.843  -7.767  13.374  1.00 37.80           H
ATOM   2317  N   PRO A 155      -2.794  -8.531   6.758  1.00 21.84           N
ATOM   2318  CA  PRO A 155      -3.193  -7.910   5.502  1.00 21.95           C
ATOM   2319  C   PRO A 155      -2.700  -6.476   5.367  1.00 19.13           C
ATOM   2320  O   PRO A 155      -2.251  -6.093   4.287  1.00 21.48           O
ATOM   2321  CB  PRO A 155      -4.727  -7.964   5.516  1.00 22.52           C
ATOM   2322  CG  PRO A 155      -5.042  -9.159   6.410  1.00 28.04           C
ATOM   2323  CD  PRO A 155      -3.947  -9.069   7.471  1.00 24.01           C
ATOM   2324  HA  PRO A 155      -2.850  -8.534   4.675  1.00 26.37           H
ATOM   2325  HB2 PRO A 155      -5.088  -7.065   6.020  1.00 27.05           H
ATOM   2326  HB3 PRO A 155      -5.176  -8.046   4.526  1.00 27.05           H
ATOM   2327  HG2 PRO A 155      -6.019  -9.058   6.884  1.00 33.68           H
ATOM   2328  HG3 PRO A 155      -4.984 -10.084   5.833  1.00 33.68           H
ATOM   2329  HD2 PRO A 155      -4.248  -8.397   8.275  1.00 28.83           H
ATOM   2330  HD3 PRO A 155      -3.777 -10.076   7.836  1.00 28.83           H
ATOM   2331  N   GLY A 156      -2.660  -5.717   6.467  1.00 19.22           N
ATOM   2332  CA  GLY A 156      -2.220  -4.326   6.468  1.00 18.73           C
ATOM   2333  C   GLY A 156      -0.721  -4.144   6.243  1.00 22.21           C
ATOM   2334  O   GLY A 156      -0.277  -3.019   6.020  1.00 23.84           O
ATOM   2335  H   GLY A 156      -3.004  -6.096   7.337  1.00 23.08           H
ATOM   2336  HA2 GLY A 156      -2.741  -3.796   5.669  1.00 22.50           H
ATOM   2337  HA3 GLY A 156      -2.471  -3.869   7.426  1.00 22.50           H
ATOM   2338  N   LEU A 157       0.058  -5.228   6.313  1.00 19.32           N
ATOM   2339  CA  LEU A 157       1.468  -5.224   5.976  1.00 15.84           C
ATOM   2340  C   LEU A 157       1.736  -5.414   4.482  1.00 16.73           C
ATOM   2341  O   LEU A 157       2.839  -5.156   4.009  1.00 16.87           O
ATOM   2342  CB  LEU A 157       2.180  -6.301   6.809  1.00 16.58           C
ATOM   2343  CG  LEU A 157       3.714  -6.387   6.631  1.00 15.92           C
ATOM   2344  CD1 LEU A 157       4.428  -5.068   7.006  1.00 15.55           C
ATOM   2345  CD2 LEU A 157       4.285  -7.539   7.467  1.00 16.27           C
ATOM   2346  H   LEU A 157      -0.368  -6.124   6.506  1.00 23.20           H
ATOM   2347  HA  LEU A 157       1.875  -4.254   6.264  1.00 19.03           H
ATOM   2348  HB2 LEU A 157       1.969  -6.108   7.862  1.00 19.92           H
ATOM   2349  HB3 LEU A 157       1.764  -7.270   6.540  1.00 19.92           H
ATOM   2350  HG  LEU A 157       3.941  -6.625   5.600  1.00 19.13           H
ATOM   2351 HD11 LEU A 157       5.500  -5.160   6.832  1.00 18.69           H
ATOM   2352 HD12 LEU A 157       4.063  -4.247   6.394  1.00 18.69           H
ATOM   2353 HD13 LEU A 157       4.248  -4.831   8.055  1.00 18.69           H
ATOM   2354 HD21 LEU A 157       5.352  -7.648   7.271  1.00 19.54           H
ATOM   2355 HD22 LEU A 157       4.121  -7.329   8.523  1.00 19.54           H
ATOM   2356 HD23 LEU A 157       3.788  -8.474   7.200  1.00 19.54           H
ATOM   2357  N   GLN A 158       0.773  -5.977   3.738  1.00 17.33           N
ATOM   2358  CA  GLN A 158       1.065  -6.474   2.405  1.00 20.12           C
ATOM   2359  C   GLN A 158       1.526  -5.375   1.435  1.00 15.97           C
ATOM   2360  O   GLN A 158       2.379  -5.625   0.598  1.00 20.63           O
ATOM   2361  CB  GLN A 158      -0.126  -7.280   1.879  1.00 24.15           C
ATOM   2362  CG  GLN A 158       0.251  -8.049   0.605  1.00 24.80           C
ATOM   2363  CD  GLN A 158       1.377  -9.051   0.843  1.00 21.90           C
ATOM   2364  OE1 GLN A 158       1.480  -9.651   1.912  1.00 20.59           O
ATOM   2365  NE2 GLN A 158       2.225  -9.259  -0.154  1.00 24.83           N
ATOM   2366  H   GLN A 158      -0.116  -6.212   4.158  1.00 20.82           H
ATOM   2367  HA  GLN A 158       1.902  -7.160   2.527  1.00 24.17           H
ATOM   2368  HB2 GLN A 158      -0.465  -7.982   2.644  1.00 29.00           H
ATOM   2369  HB3 GLN A 158      -0.950  -6.600   1.649  1.00 29.00           H
ATOM   2370  HG2 GLN A 158      -0.636  -8.614   0.320  1.00 29.79           H
ATOM   2371  HG3 GLN A 158       0.498  -7.367  -0.207  1.00 29.79           H
ATOM   2372 HE21 GLN A 158       2.131  -8.739  -1.018  1.00 29.82           H
ATOM   2373 HE22 GLN A 158       2.982  -9.911  -0.027  1.00 29.82           H
ATOM   2374  N   LYS A 159       0.975  -4.164   1.534  1.00 21.76           N
ATOM   2375  CA  LYS A 159       1.393  -3.061   0.684  1.00 21.26           C
ATOM   2376  C   LYS A 159       2.874  -2.732   0.867  1.00 20.67           C
ATOM   2377  O   LYS A 159       3.553  -2.401  -0.098  1.00 23.86           O
ATOM   2378  CB  LYS A 159       0.479  -1.869   0.935  1.00 25.57           C
ATOM   2379  CG  LYS A 159       0.795  -0.810  -0.125  1.00 41.90           C
ATOM   2380  CD  LYS A 159      -0.141   0.388  -0.076  1.00 50.36           C
ATOM   2381  CE  LYS A 159       0.388   1.441  -1.055  1.00 47.56           C
ATOM   2382  NZ  LYS A 159       0.382   2.742  -0.393  1.00 47.83           N1+
ATOM   2383  H   LYS A 159       0.251  -4.001   2.219  1.00 26.13           H
ATOM   2384  HA  LYS A 159       1.263  -3.373  -0.352  1.00 25.53           H
ATOM   2385  HB2 LYS A 159      -0.564  -2.175   0.827  1.00 30.71           H
ATOM   2386  HB3 LYS A 159       0.640  -1.477   1.940  1.00 30.71           H
ATOM   2387  HG2 LYS A 159       1.814  -0.456   0.007  1.00 50.31           H
ATOM   2388  HG3 LYS A 159       0.699  -1.265  -1.111  1.00 50.31           H
ATOM   2389  HD2 LYS A 159      -1.144   0.086  -0.377  1.00 60.45           H
ATOM   2390  HD3 LYS A 159      -0.174   0.781   0.941  1.00 60.45           H
ATOM   2391  HE2 LYS A 159       1.417   1.192  -1.327  1.00 57.10           H
ATOM   2392  HE3 LYS A 159      -0.218   1.471  -1.962  1.00 57.10           H
ATOM   2393  HZ1 LYS A 159       0.554   3.483  -1.061  1.00 57.42           H
ATOM   2394  HZ2 LYS A 159      -0.519   2.895   0.040  1.00 57.42           H
ATOM   2395  HZ3 LYS A 159       1.099   2.773   0.317  1.00 57.42           H
ATOM   2396  N   VAL A 160       3.386  -2.856   2.091  1.00 18.87           N
ATOM   2397  CA  VAL A 160       4.809  -2.699   2.374  1.00 19.21           C
ATOM   2398  C   VAL A 160       5.595  -3.797   1.684  1.00 19.36           C
ATOM   2399  O   VAL A 160       6.581  -3.525   1.012  1.00 20.68           O
ATOM   2400  CB  VAL A 160       5.050  -2.698   3.897  1.00 19.74           C
ATOM   2401  CG1 VAL A 160       6.545  -2.712   4.235  1.00 21.39           C
ATOM   2402  CG2 VAL A 160       4.362  -1.497   4.562  1.00 21.83           C
ATOM   2403  H   VAL A 160       2.782  -3.156   2.842  1.00 22.67           H
ATOM   2404  HA  VAL A 160       5.139  -1.737   1.974  1.00 23.08           H
ATOM   2405  HB  VAL A 160       4.630  -3.599   4.324  1.00 23.71           H
ATOM   2406 HG11 VAL A 160       6.659  -2.743   5.316  1.00 25.69           H
ATOM   2407 HG12 VAL A 160       7.036  -3.593   3.825  1.00 25.69           H
ATOM   2408 HG13 VAL A 160       7.027  -1.818   3.835  1.00 25.69           H
ATOM   2409 HG21 VAL A 160       4.490  -1.541   5.644  1.00 26.22           H
ATOM   2410 HG22 VAL A 160       4.793  -0.567   4.188  1.00 26.22           H
ATOM   2411 HG23 VAL A 160       3.297  -1.510   4.349  1.00 26.22           H
ATOM   2412  N   VAL A 161       5.188  -5.051   1.875  1.00 20.29           N
ATOM   2413  CA  VAL A 161       5.865  -6.210   1.306  1.00 21.22           C
ATOM   2414  C   VAL A 161       5.974  -6.072  -0.206  1.00 21.53           C
ATOM   2415  O   VAL A 161       7.023  -6.365  -0.769  1.00 21.26           O
ATOM   2416  CB  VAL A 161       5.104  -7.473   1.763  1.00 20.35           C
ATOM   2417  CG1 VAL A 161       5.473  -8.707   0.955  1.00 25.87           C
ATOM   2418  CG2 VAL A 161       5.399  -7.720   3.244  1.00 23.25           C
ATOM   2419  H   VAL A 161       4.358  -5.213   2.432  1.00 24.37           H
ATOM   2420  HA  VAL A 161       6.879  -6.249   1.707  1.00 25.49           H
ATOM   2421  HB  VAL A 161       4.034  -7.321   1.646  1.00 24.45           H
ATOM   2422 HG11 VAL A 161       4.943  -9.573   1.350  1.00 31.07           H
ATOM   2423 HG12 VAL A 161       5.191  -8.574  -0.089  1.00 31.07           H
ATOM   2424 HG13 VAL A 161       6.547  -8.860   1.027  1.00 31.07           H
ATOM   2425 HG21 VAL A 161       4.794  -8.546   3.605  1.00 27.92           H
ATOM   2426 HG22 VAL A 161       6.454  -7.948   3.383  1.00 27.92           H
ATOM   2427 HG23 VAL A 161       5.156  -6.832   3.822  1.00 27.92           H
ATOM   2428  N   ASP A 162       4.904  -5.616  -0.859  1.00 24.18           N
ATOM   2429  CA  ASP A 162       4.872  -5.588  -2.313  1.00 28.03           C
ATOM   2430  C   ASP A 162       5.772  -4.523  -2.945  1.00 27.58           C
ATOM   2431  O   ASP A 162       6.137  -4.672  -4.107  1.00 30.93           O
ATOM   2432  CB  ASP A 162       3.424  -5.564  -2.799  1.00 29.16           C
ATOM   2433  CG  ASP A 162       2.711  -6.912  -2.642  1.00 28.81           C
ATOM   2434  OD1 ASP A 162       3.382  -7.971  -2.641  1.00 32.06           O
ATOM   2435  OD2 ASP A 162       1.471  -6.886  -2.558  1.00 32.27           O1-
ATOM   2436  H   ASP A 162       4.069  -5.353  -0.356  1.00 29.04           H
ATOM   2437  HA  ASP A 162       5.293  -6.536  -2.647  1.00 33.66           H
ATOM   2438  HB2 ASP A 162       2.854  -4.770  -2.314  1.00 35.02           H
ATOM   2439  HB3 ASP A 162       3.423  -5.334  -3.864  1.00 35.02           H
ATOM   2440  N   VAL A 163       6.151  -3.472  -2.209  1.00 24.84           N
ATOM   2441  CA  VAL A 163       7.029  -2.439  -2.734  1.00 25.39           C
ATOM   2442  C   VAL A 163       8.509  -2.786  -2.520  1.00 21.45           C
ATOM   2443  O   VAL A 163       9.378  -2.106  -3.055  1.00 22.28           O
ATOM   2444  CB  VAL A 163       6.600  -1.073  -2.163  1.00 25.95           C
ATOM   2445  CG1 VAL A 163       7.234  -0.764  -0.813  1.00 25.67           C
ATOM   2446  CG2 VAL A 163       6.978   0.095  -3.076  1.00 31.99           C
ATOM   2447  H   VAL A 163       5.827  -3.380  -1.256  1.00 29.84           H
ATOM   2448  HA  VAL A 163       6.874  -2.380  -3.811  1.00 30.49           H
ATOM   2449  HB  VAL A 163       5.515  -1.051  -2.047  1.00 31.16           H
ATOM   2450 HG11 VAL A 163       6.803   0.150  -0.411  1.00 30.82           H
ATOM   2451 HG12 VAL A 163       7.019  -1.553  -0.113  1.00 30.82           H
ATOM   2452 HG13 VAL A 163       8.314  -0.661  -0.915  1.00 30.82           H
ATOM   2453 HG21 VAL A 163       6.600   1.031  -2.660  1.00 38.42           H
ATOM   2454 HG22 VAL A 163       8.060   0.174  -3.172  1.00 38.42           H
ATOM   2455 HG23 VAL A 163       6.530  -0.050  -4.058  1.00 38.42           H
ATOM   2456  N   LEU A 164       8.853  -3.789  -1.696  1.00 23.03           N
ATOM   2457  CA  LEU A 164      10.251  -4.072  -1.348  1.00 19.19           C
ATOM   2458  C   LEU A 164      11.137  -4.416  -2.546  1.00 19.53           C
ATOM   2459  O   LEU A 164      12.324  -4.118  -2.527  1.00 21.84           O
ATOM   2460  CB  LEU A 164      10.346  -5.172  -0.282  1.00 19.69           C
ATOM   2461  CG  LEU A 164       9.687  -4.839   1.066  1.00 21.76           C
ATOM   2462  CD1 LEU A 164       9.962  -6.015   2.014  1.00 20.89           C
ATOM   2463  CD2 LEU A 164      10.189  -3.522   1.681  1.00 19.68           C
ATOM   2464  H   LEU A 164       8.130  -4.324  -1.237  1.00 27.66           H
ATOM   2465  HA  LEU A 164      10.668  -3.159  -0.923  1.00 23.05           H
ATOM   2466  HB2 LEU A 164       9.881  -6.075  -0.679  1.00 23.65           H
ATOM   2467  HB3 LEU A 164      11.398  -5.394  -0.115  1.00 23.65           H
ATOM   2468  HG  LEU A 164       8.619  -4.781   0.913  1.00 26.14           H
ATOM   2469 HD11 LEU A 164       9.445  -5.844   2.958  1.00 25.09           H
ATOM   2470 HD12 LEU A 164       9.584  -6.939   1.574  1.00 25.09           H
ATOM   2471 HD13 LEU A 164      11.029  -6.115   2.201  1.00 25.09           H
ATOM   2472 HD21 LEU A 164       9.772  -3.397   2.680  1.00 23.64           H
ATOM   2473 HD22 LEU A 164      11.276  -3.510   1.739  1.00 23.64           H
ATOM   2474 HD23 LEU A 164       9.853  -2.678   1.079  1.00 23.64           H
ATOM   2475  N   ASP A 165      10.575  -5.052  -3.579  1.00 26.87           N
ATOM   2476  CA  ASP A 165      11.312  -5.370  -4.795  1.00 28.75           C
ATOM   2477  C   ASP A 165      11.853  -4.128  -5.514  1.00 26.83           C
ATOM   2478  O   ASP A 165      12.852  -4.247  -6.224  1.00 30.75           O
ATOM   2479  CB  ASP A 165      10.493  -6.290  -5.723  1.00 33.11           C
ATOM   2480  CG  ASP A 165       9.060  -5.856  -6.028  1.00 45.80           C
ATOM   2481  OD1 ASP A 165       8.781  -4.634  -5.993  1.00 43.56           O
ATOM   2482  OD2 ASP A 165       8.256  -6.783  -6.285  1.00 55.79           O1-
ATOM   2483  H   ASP A 165       9.586  -5.260  -3.558  1.00 32.27           H
ATOM   2484  HA  ASP A 165      12.177  -5.958  -4.491  1.00 34.52           H
ATOM   2485  HB2 ASP A 165      11.008  -6.345  -6.683  1.00 39.76           H
ATOM   2486  HB3 ASP A 165      10.488  -7.309  -5.337  1.00 39.76           H
ATOM   2487  N   SER A 166      11.216  -2.962  -5.315  1.00 23.80           N
ATOM   2488  CA  SER A 166      11.619  -1.688  -5.895  1.00 29.09           C
ATOM   2489  C   SER A 166      12.678  -0.948  -5.070  1.00 29.26           C
ATOM   2490  O   SER A 166      13.208   0.063  -5.528  1.00 25.77           O
ATOM   2491  CB  SER A 166      10.369  -0.844  -6.141  1.00 27.12           C
ATOM   2492  OG  SER A 166       9.959  -0.190  -4.965  1.00 27.52           O
ATOM   2493  H   SER A 166      10.376  -2.969  -4.753  1.00 28.59           H
ATOM   2494  HA  SER A 166      12.053  -1.897  -6.873  1.00 34.94           H
ATOM   2495  HB2 SER A 166      10.596  -0.090  -6.896  1.00 32.57           H
ATOM   2496  HB3 SER A 166       9.554  -1.470  -6.507  1.00 32.57           H
ATOM   2497  HG  SER A 166       9.648  -0.852  -4.338  1.00 33.05           H
ATOM   2498  N   ILE A 167      12.994  -1.417  -3.852  1.00 22.67           N
ATOM   2499  CA  ILE A 167      14.010  -0.825  -2.982  1.00 20.07           C
ATOM   2500  C   ILE A 167      14.980  -1.892  -2.478  1.00 19.38           C
ATOM   2501  O   ILE A 167      15.383  -1.914  -1.322  1.00 19.25           O
ATOM   2502  CB  ILE A 167      13.362   0.011  -1.858  1.00 20.77           C
ATOM   2503  CG1 ILE A 167      12.444  -0.835  -0.947  1.00 21.72           C
ATOM   2504  CG2 ILE A 167      12.599   1.223  -2.415  1.00 26.36           C
ATOM   2505  CD1 ILE A 167      12.453  -0.324   0.491  1.00 23.26           C
ATOM   2506  H   ILE A 167      12.493  -2.223  -3.498  1.00 27.22           H
ATOM   2507  HA  ILE A 167      14.618  -0.145  -3.573  1.00 24.10           H
ATOM   2508  HB  ILE A 167      14.178   0.408  -1.252  1.00 24.94           H
ATOM   2509 HG12 ILE A 167      11.422  -0.836  -1.327  1.00 26.09           H
ATOM   2510 HG13 ILE A 167      12.791  -1.867  -0.920  1.00 26.09           H
ATOM   2511 HG21 ILE A 167      12.265   1.860  -1.598  1.00 31.65           H
ATOM   2512 HG22 ILE A 167      13.256   1.802  -3.062  1.00 31.65           H
ATOM   2513 HG23 ILE A 167      11.728   0.902  -2.986  1.00 31.65           H
ATOM   2514 HD11 ILE A 167      11.705  -0.861   1.071  1.00 27.94           H
ATOM   2515 HD12 ILE A 167      13.431  -0.490   0.939  1.00 27.94           H
ATOM   2516 HD13 ILE A 167      12.232   0.741   0.505  1.00 27.94           H
ATOM   2517  N   LYS A 168      15.399  -2.805  -3.366  1.00 18.47           N
ATOM   2518  CA  LYS A 168      16.211  -3.937  -2.975  1.00 18.91           C
ATOM   2519  C   LYS A 168      17.518  -3.529  -2.293  1.00 19.36           C
ATOM   2520  O   LYS A 168      17.942  -4.183  -1.355  1.00 19.43           O
ATOM   2521  CB  LYS A 168      16.477  -4.859  -4.182  1.00 21.44           C
ATOM   2522  CG  LYS A 168      17.241  -6.125  -3.785  1.00 25.77           C
ATOM   2523  CD  LYS A 168      17.564  -6.964  -5.025  1.00 26.87           C
ATOM   2524  CE  LYS A 168      18.042  -8.349  -4.605  1.00 40.03           C
ATOM   2525  NZ  LYS A 168      17.555  -9.377  -5.537  1.00 53.37           N1+
ATOM   2526  H   LYS A 168      15.053  -2.763  -4.314  1.00 22.19           H
ATOM   2527  HA  LYS A 168      15.633  -4.502  -2.250  1.00 22.72           H
ATOM   2528  HB2 LYS A 168      15.518  -5.143  -4.622  1.00 25.75           H
ATOM   2529  HB3 LYS A 168      17.060  -4.311  -4.924  1.00 25.75           H
ATOM   2530  HG2 LYS A 168      18.183  -5.864  -3.305  1.00 30.94           H
ATOM   2531  HG3 LYS A 168      16.640  -6.707  -3.082  1.00 30.94           H
ATOM   2532  HD2 LYS A 168      16.682  -7.037  -5.662  1.00 32.26           H
ATOM   2533  HD3 LYS A 168      18.367  -6.477  -5.581  1.00 32.26           H
ATOM   2534  HE2 LYS A 168      19.133  -8.357  -4.607  1.00 48.06           H
ATOM   2535  HE3 LYS A 168      17.691  -8.574  -3.597  1.00 48.06           H
ATOM   2536  HZ1 LYS A 168      17.844 -10.287  -5.204  1.00 64.07           H
ATOM   2537  HZ2 LYS A 168      16.546  -9.340  -5.575  1.00 64.07           H
ATOM   2538  HZ3 LYS A 168      17.938  -9.215  -6.455  1.00 64.07           H
ATOM   2539  N   THR A 169      18.207  -2.492  -2.787  1.00 18.90           N
ATOM   2540  CA  THR A 169      19.593  -2.181  -2.423  1.00 16.60           C
ATOM   2541  C   THR A 169      19.669  -0.811  -1.727  1.00 13.81           C
ATOM   2542  O   THR A 169      18.804   0.042  -1.894  1.00 20.81           O
ATOM   2543  CB  THR A 169      20.454  -2.228  -3.694  1.00 22.81           C
ATOM   2544  OG1 THR A 169      19.804  -1.468  -4.709  1.00 24.24           O
ATOM   2545  CG2 THR A 169      20.663  -3.681  -4.122  1.00 23.75           C
ATOM   2546  H   THR A 169      17.794  -1.959  -3.537  1.00 22.70           H
ATOM   2547  HA  THR A 169      19.985  -2.916  -1.725  1.00 19.94           H
ATOM   2548  HB  THR A 169      21.422  -1.783  -3.486  1.00 27.39           H
ATOM   2549  HG1 THR A 169      20.298  -0.670  -4.873  1.00 29.11           H
ATOM   2550 HG21 THR A 169      21.289  -3.731  -5.020  1.00 28.52           H
ATOM   2551 HG22 THR A 169      21.171  -4.230  -3.334  1.00 28.52           H
ATOM   2552 HG23 THR A 169      19.710  -4.170  -4.349  1.00 28.52           H
ATOM   2553  N   LYS A 170      20.721  -0.679  -0.921  1.00 22.19           N
ATOM   2554  CA  LYS A 170      21.066   0.515  -0.153  1.00 20.35           C
ATOM   2555  C   LYS A 170      20.984   1.761  -1.036  1.00 23.46           C
ATOM   2556  O   LYS A 170      21.586   1.789  -2.107  1.00 27.33           O
ATOM   2557  CB  LYS A 170      22.466   0.327   0.417  1.00 21.50           C
ATOM   2558  CG  LYS A 170      22.968   1.552   1.212  1.00 21.32           C
ATOM   2559  CD  LYS A 170      24.312   1.318   1.899  1.00 25.06           C
ATOM   2560  CE  LYS A 170      25.355   0.765   0.917  1.00 37.73           C
ATOM   2561  NZ  LYS A 170      26.728   1.171   1.263  1.00 59.20           N1+
ATOM   2562  H   LYS A 170      21.350  -1.467  -0.830  1.00 26.65           H
ATOM   2563  HA  LYS A 170      20.367   0.625   0.680  1.00 24.45           H
ATOM   2564  HB2 LYS A 170      22.462  -0.541   1.068  1.00 25.83           H
ATOM   2565  HB3 LYS A 170      23.146   0.138  -0.410  1.00 25.83           H
ATOM   2566  HG2 LYS A 170      23.055   2.413   0.551  1.00 25.60           H
ATOM   2567  HG3 LYS A 170      22.234   1.794   1.979  1.00 25.60           H
ATOM   2568  HD2 LYS A 170      24.657   2.262   2.324  1.00 30.10           H
ATOM   2569  HD3 LYS A 170      24.188   0.600   2.708  1.00 30.10           H
ATOM   2570  HE2 LYS A 170      25.298  -0.325   0.916  1.00 45.30           H
ATOM   2571  HE3 LYS A 170      25.122   1.118  -0.089  1.00 45.30           H
ATOM   2572  HZ1 LYS A 170      27.370   0.767   0.591  1.00 71.06           H
ATOM   2573  HZ2 LYS A 170      26.800   2.178   1.224  1.00 71.06           H
ATOM   2574  HZ3 LYS A 170      26.958   0.842   2.189  1.00 71.06           H
ATOM   2575  N   GLY A 171      20.244   2.770  -0.576  1.00 23.90           N
ATOM   2576  CA  GLY A 171      20.075   4.061  -1.252  1.00 25.37           C
ATOM   2577  C   GLY A 171      18.809   4.145  -2.097  1.00 25.71           C
ATOM   2578  O   GLY A 171      18.387   5.247  -2.465  1.00 27.80           O
ATOM   2579  H   GLY A 171      19.755   2.644   0.297  1.00 28.70           H
ATOM   2580  HA2 GLY A 171      20.021   4.836  -0.485  1.00 30.47           H
ATOM   2581  HA3 GLY A 171      20.925   4.257  -1.903  1.00 30.47           H
ATOM   2582  N   LYS A 172      18.173   3.010  -2.419  1.00 22.56           N
ATOM   2583  CA  LYS A 172      16.946   3.033  -3.204  1.00 22.04           C
ATOM   2584  C   LYS A 172      15.751   3.500  -2.378  1.00 24.73           C
ATOM   2585  O   LYS A 172      15.549   3.037  -1.255  1.00 25.77           O
ATOM   2586  CB  LYS A 172      16.658   1.677  -3.863  1.00 22.56           C
ATOM   2587  CG  LYS A 172      17.700   1.344  -4.937  1.00 26.31           C
ATOM   2588  CD  LYS A 172      17.124   0.473  -6.067  1.00 37.15           C
ATOM   2589  CE  LYS A 172      17.995   0.593  -7.326  1.00 41.69           C
ATOM   2590  NZ  LYS A 172      17.866  -0.592  -8.192  1.00 50.51           N1+
ATOM   2591  H   LYS A 172      18.525   2.125  -2.080  1.00 27.10           H
ATOM   2592  HA  LYS A 172      17.070   3.750  -4.015  1.00 26.48           H
ATOM   2593  HB2 LYS A 172      16.638   0.893  -3.107  1.00 27.10           H
ATOM   2594  HB3 LYS A 172      15.671   1.731  -4.327  1.00 27.10           H
ATOM   2595  HG2 LYS A 172      18.055   2.272  -5.387  1.00 31.60           H
ATOM   2596  HG3 LYS A 172      18.545   0.850  -4.464  1.00 31.60           H
ATOM   2597  HD2 LYS A 172      17.093  -0.565  -5.732  1.00 44.60           H
ATOM   2598  HD3 LYS A 172      16.112   0.795  -6.313  1.00 44.60           H
ATOM   2599  HE2 LYS A 172      17.702   1.481  -7.889  1.00 50.05           H
ATOM   2600  HE3 LYS A 172      19.039   0.706  -7.029  1.00 50.05           H
ATOM   2601  HZ1 LYS A 172      18.426  -0.458  -9.026  1.00 60.63           H
ATOM   2602  HZ2 LYS A 172      18.218  -1.405  -7.703  1.00 60.63           H
ATOM   2603  HZ3 LYS A 172      16.901  -0.749  -8.441  1.00 60.63           H
ATOM   2604  N   SER A 173      14.942   4.388  -2.953  1.00 23.91           N
ATOM   2605  CA  SER A 173      13.656   4.805  -2.422  1.00 21.80           C
ATOM   2606  C   SER A 173      12.546   4.761  -3.466  1.00 24.69           C
ATOM   2607  O   SER A 173      12.788   4.694  -4.676  1.00 26.61           O
ATOM   2608  CB  SER A 173      13.750   6.178  -1.762  1.00 30.22           C
ATOM   2609  OG  SER A 173      14.010   7.212  -2.713  1.00 33.38           O
ATOM   2610  H   SER A 173      15.201   4.743  -3.867  1.00 28.72           H
ATOM   2611  HA  SER A 173      13.382   4.096  -1.656  1.00 26.18           H
ATOM   2612  HB2 SER A 173      12.813   6.418  -1.259  1.00 36.28           H
ATOM   2613  HB3 SER A 173      14.545   6.179  -1.052  1.00 36.28           H
ATOM   2614  HG  SER A 173      14.732   7.596  -2.520  1.00 40.08           H
ATOM   2615  N   ALA A 174      11.312   4.791  -2.987  1.00 26.15           N
ATOM   2616  CA  ALA A 174      10.130   4.826  -3.822  1.00 29.02           C
ATOM   2617  C   ALA A 174       9.051   5.663  -3.149  1.00 34.87           C
ATOM   2618  O   ALA A 174       9.013   5.764  -1.919  1.00 30.08           O
ATOM   2619  CB  ALA A 174       9.657   3.396  -4.081  1.00 28.14           C
ATOM   2620  H   ALA A 174      11.168   4.802  -1.986  1.00 31.40           H
ATOM   2621  HA  ALA A 174      10.367   5.289  -4.781  1.00 34.85           H
ATOM   2622  HB1 ALA A 174       8.748   3.413  -4.682  1.00 33.79           H
ATOM   2623  HB2 ALA A 174      10.428   2.845  -4.618  1.00 33.79           H
ATOM   2624  HB3 ALA A 174       9.447   2.889  -3.140  1.00 33.79           H
ATOM   2625  N   ASP A 175       8.164   6.244  -3.959  1.00 29.67           N
ATOM   2626  CA  ASP A 175       6.937   6.834  -3.447  1.00 34.66           C
ATOM   2627  C   ASP A 175       6.143   5.778  -2.691  1.00 31.50           C
ATOM   2628  O   ASP A 175       6.034   4.618  -3.101  1.00 32.41           O
ATOM   2629  CB  ASP A 175       6.059   7.407  -4.569  1.00 33.12           C
ATOM   2630  CG  ASP A 175       6.747   8.498  -5.374  1.00 44.42           C
ATOM   2631  OD1 ASP A 175       7.545   9.255  -4.776  1.00 46.94           O
ATOM   2632  OD2 ASP A 175       6.431   8.571  -6.581  1.00 49.52           O1-
ATOM   2633  H   ASP A 175       8.251   6.131  -4.959  1.00 35.62           H
ATOM   2634  HA  ASP A 175       7.194   7.647  -2.766  1.00 41.61           H
ATOM   2635  HB2 ASP A 175       5.688   6.623  -5.231  1.00 39.77           H
ATOM   2636  HB3 ASP A 175       5.189   7.866  -4.098  1.00 39.77           H
ATOM   2637  N   PHE A 176       5.584   6.206  -1.563  1.00 23.68           N
ATOM   2638  CA  PHE A 176       4.828   5.319  -0.709  1.00 23.19           C
ATOM   2639  C   PHE A 176       3.841   6.181   0.051  1.00 23.86           C
ATOM   2640  O   PHE A 176       4.027   6.473   1.231  1.00 26.05           O
ATOM   2641  CB  PHE A 176       5.789   4.495   0.179  1.00 25.28           C
ATOM   2642  CG  PHE A 176       5.125   3.250   0.724  1.00 24.70           C
ATOM   2643  CD1 PHE A 176       4.816   2.189  -0.149  1.00 24.62           C
ATOM   2644  CD2 PHE A 176       4.768   3.153   2.080  1.00 22.16           C
ATOM   2645  CE1 PHE A 176       4.165   1.046   0.335  1.00 27.46           C
ATOM   2646  CE2 PHE A 176       4.146   1.994   2.575  1.00 22.81           C
ATOM   2647  CZ  PHE A 176       3.826   0.945   1.696  1.00 26.02           C
ATOM   2648  H   PHE A 176       5.730   7.159  -1.262  1.00 28.44           H
ATOM   2649  HA  PHE A 176       4.263   4.641  -1.351  1.00 27.85           H
ATOM   2650  HB2 PHE A 176       6.636   4.168  -0.423  1.00 30.36           H
ATOM   2651  HB3 PHE A 176       6.183   5.107   0.990  1.00 30.36           H
ATOM   2652  HD1 PHE A 176       5.072   2.259  -1.196  1.00 29.57           H
ATOM   2653  HD2 PHE A 176       4.961   3.978   2.744  1.00 26.62           H
ATOM   2654  HE1 PHE A 176       3.941   0.233  -0.341  1.00 32.98           H
ATOM   2655  HE2 PHE A 176       3.898   1.916   3.623  1.00 27.40           H
ATOM   2656  HZ  PHE A 176       3.328   0.062   2.068  1.00 31.25           H
ATOM   2657  N   THR A 177       2.788   6.592  -0.661  1.00 24.86           N
ATOM   2658  CA  THR A 177       1.702   7.421  -0.150  1.00 22.94           C
ATOM   2659  C   THR A 177       0.505   6.557   0.253  1.00 20.29           C
ATOM   2660  O   THR A 177       0.339   5.436  -0.228  1.00 27.33           O
ATOM   2661  CB  THR A 177       1.272   8.452  -1.225  1.00 25.22           C
ATOM   2662  OG1 THR A 177       0.896   7.802  -2.422  1.00 27.61           O
ATOM   2663  CG2 THR A 177       2.376   9.449  -1.556  1.00 27.63           C
ATOM   2664  H   THR A 177       2.751   6.345  -1.641  1.00 29.85           H
ATOM   2665  HA  THR A 177       2.048   7.973   0.719  1.00 27.55           H
ATOM   2666  HB  THR A 177       0.418   9.014  -0.846  1.00 30.29           H
ATOM   2667  HG1 THR A 177       0.263   7.109  -2.221  1.00 33.15           H
ATOM   2668 HG21 THR A 177       2.017  10.143  -2.316  1.00 33.17           H
ATOM   2669 HG22 THR A 177       2.652  10.011  -0.664  1.00 33.17           H
ATOM   2670 HG23 THR A 177       3.248   8.934  -1.953  1.00 33.17           H
ATOM   2671  N   ASN A 178      -0.354   7.097   1.113  1.00 23.34           N
ATOM   2672  CA  ASN A 178      -1.652   6.579   1.523  1.00 22.37           C
ATOM   2673  C   ASN A 178      -1.526   5.243   2.266  1.00 22.35           C
ATOM   2674  O   ASN A 178      -2.493   4.492   2.332  1.00 27.37           O
ATOM   2675  CB  ASN A 178      -2.667   6.504   0.360  1.00 24.53           C
ATOM   2676  CG  ASN A 178      -2.892   7.883  -0.257  1.00 23.48           C
ATOM   2677  OD1 ASN A 178      -3.613   8.707   0.290  1.00 27.87           O
ATOM   2678  ND2 ASN A 178      -2.242   8.132  -1.387  1.00 23.01           N
ATOM   2679  H   ASN A 178      -0.114   7.999   1.497  1.00 28.03           H
ATOM   2680  HA  ASN A 178      -2.059   7.297   2.237  1.00 26.87           H
ATOM   2681  HB2 ASN A 178      -2.334   5.789  -0.392  1.00 29.46           H
ATOM   2682  HB3 ASN A 178      -3.616   6.191   0.793  1.00 29.46           H
ATOM   2683 HD21 ASN A 178      -2.335   9.043  -1.812  1.00 27.63           H
ATOM   2684 HD22 ASN A 178      -1.655   7.427  -1.799  1.00 27.63           H
ATOM   2685  N   PHE A 179      -0.363   4.979   2.875  1.00 21.03           N
ATOM   2686  CA  PHE A 179      -0.202   3.816   3.737  1.00 19.34           C
ATOM   2687  C   PHE A 179      -0.696   4.156   5.128  1.00 20.31           C
ATOM   2688  O   PHE A 179      -0.208   5.121   5.721  1.00 20.72           O
ATOM   2689  CB  PHE A 179       1.238   3.346   3.799  1.00 20.31           C
ATOM   2690  CG  PHE A 179       1.319   2.096   4.651  1.00 19.21           C
ATOM   2691  CD1 PHE A 179       0.929   0.861   4.106  1.00 23.35           C
ATOM   2692  CD2 PHE A 179       1.668   2.205   6.007  1.00 18.45           C
ATOM   2693  CE1 PHE A 179       0.966  -0.291   4.899  1.00 24.26           C
ATOM   2694  CE2 PHE A 179       1.668   1.050   6.802  1.00 17.18           C
ATOM   2695  CZ  PHE A 179       1.358  -0.193   6.245  1.00 21.64           C
ATOM   2696  H   PHE A 179       0.386   5.658   2.849  1.00 25.26           H
ATOM   2697  HA  PHE A 179      -0.789   2.995   3.328  1.00 23.23           H
ATOM   2698  HB2 PHE A 179       1.587   3.117   2.792  1.00 24.40           H
ATOM   2699  HB3 PHE A 179       1.880   4.121   4.218  1.00 24.40           H
ATOM   2700  HD1 PHE A 179       0.619   0.794   3.076  1.00 28.04           H
ATOM   2701  HD2 PHE A 179       1.906   3.165   6.440  1.00 22.16           H
ATOM   2702  HE1 PHE A 179       0.701  -1.248   4.471  1.00 29.13           H
ATOM   2703  HE2 PHE A 179       1.941   1.125   7.844  1.00 20.64           H
ATOM   2704  HZ  PHE A 179       1.392  -1.078   6.861  1.00 25.99           H
ATOM   2705  N   ASP A 180      -1.588   3.311   5.653  1.00 20.32           N
ATOM   2706  CA  ASP A 180      -2.232   3.514   6.928  1.00 18.79           C
ATOM   2707  C   ASP A 180      -1.594   2.616   7.989  1.00 17.93           C
ATOM   2708  O   ASP A 180      -1.799   1.396   7.998  1.00 17.65           O
ATOM   2709  CB  ASP A 180      -3.721   3.238   6.768  1.00 23.98           C
ATOM   2710  CG  ASP A 180      -4.522   3.562   8.018  1.00 28.48           C
ATOM   2711  OD1 ASP A 180      -3.924   3.788   9.093  1.00 20.96           O
ATOM   2712  OD2 ASP A 180      -5.761   3.623   7.884  1.00 31.42           O1-
ATOM   2713  H   ASP A 180      -1.868   2.501   5.118  1.00 24.40           H
ATOM   2714  HA  ASP A 180      -2.139   4.565   7.203  1.00 22.57           H
ATOM   2715  HB2 ASP A 180      -4.128   3.798   5.925  1.00 28.80           H
ATOM   2716  HB3 ASP A 180      -3.891   2.193   6.508  1.00 28.80           H
ATOM   2717  N   PRO A 181      -0.838   3.203   8.931  1.00 16.75           N
ATOM   2718  CA  PRO A 181      -0.114   2.401   9.912  1.00 16.74           C
ATOM   2719  C   PRO A 181      -1.045   1.782  10.959  1.00 17.37           C
ATOM   2720  O   PRO A 181      -0.604   0.860  11.643  1.00 15.56           O
ATOM   2721  CB  PRO A 181       0.918   3.364  10.502  1.00 18.98           C
ATOM   2722  CG  PRO A 181       0.272   4.731  10.383  1.00 20.41           C
ATOM   2723  CD  PRO A 181      -0.490   4.616   9.061  1.00 18.38           C
ATOM   2724  HA  PRO A 181       0.462   1.624   9.412  1.00 20.11           H
ATOM   2725  HB2 PRO A 181       1.234   3.133  11.522  1.00 22.80           H
ATOM   2726  HB3 PRO A 181       1.779   3.340   9.830  1.00 22.80           H
ATOM   2727  HG2 PRO A 181      -0.395   4.906  11.223  1.00 24.51           H
ATOM   2728  HG3 PRO A 181       1.018   5.525  10.309  1.00 24.51           H
ATOM   2729  HD2 PRO A 181      -1.374   5.250   9.121  1.00 22.07           H
ATOM   2730  HD3 PRO A 181       0.176   4.905   8.247  1.00 22.07           H
ATOM   2731  N   ARG A 182      -2.353   2.124  11.006  1.00 15.62           N
ATOM   2732  CA  ARG A 182      -3.305   1.440  11.895  1.00 16.45           C
ATOM   2733  C   ARG A 182      -3.372  -0.057  11.601  1.00 17.12           C
ATOM   2734  O   ARG A 182      -3.706  -0.828  12.493  1.00 18.15           O
ATOM   2735  CB  ARG A 182      -4.707   2.063  11.810  1.00 21.04           C
ATOM   2736  CG  ARG A 182      -4.659   3.500  12.343  1.00 20.87           C
ATOM   2737  CD  ARG A 182      -6.008   4.188  12.252  1.00 24.64           C
ATOM   2738  NE  ARG A 182      -6.428   4.348  10.855  1.00 26.21           N
ATOM   2739  CZ  ARG A 182      -7.563   4.931  10.466  1.00 33.67           C
ATOM   2740  NH1 ARG A 182      -8.419   5.408  11.358  1.00 31.89           N
ATOM   2741  NH2 ARG A 182      -7.846   5.032   9.175  1.00 32.72           N1+
ATOM   2742  H   ARG A 182      -2.714   2.827  10.377  1.00 18.76           H
ATOM   2743  HA  ARG A 182      -2.962   1.567  12.920  1.00 19.76           H
ATOM   2744  HB2 ARG A 182      -5.072   2.030  10.783  1.00 25.27           H
ATOM   2745  HB3 ARG A 182      -5.398   1.496  12.437  1.00 25.27           H
ATOM   2746  HG2 ARG A 182      -4.350   3.483  13.390  1.00 25.06           H
ATOM   2747  HG3 ARG A 182      -3.939   4.087  11.774  1.00 25.06           H
ATOM   2748  HD2 ARG A 182      -6.743   3.589  12.789  1.00 29.60           H
ATOM   2749  HD3 ARG A 182      -5.932   5.168  12.727  1.00 29.60           H
ATOM   2750  HE  ARG A 182      -5.799   4.007  10.136  1.00 31.47           H
ATOM   2751 HH11 ARG A 182      -8.203   5.340  12.340  1.00 38.30           H
ATOM   2752 HH12 ARG A 182      -9.270   5.852  11.051  1.00 38.30           H
ATOM   2753 HH21 ARG A 182      -7.191   4.664   8.496  1.00 39.29           H
ATOM   2754 HH22 ARG A 182      -8.695   5.477   8.868  1.00 39.29           H
ATOM   2755  N   GLY A 183      -3.130  -0.452  10.349  1.00 18.14           N
ATOM   2756  CA  GLY A 183      -3.195  -1.840   9.916  1.00 18.71           C
ATOM   2757  C   GLY A 183      -2.017  -2.673  10.408  1.00 20.64           C
ATOM   2758  O   GLY A 183      -2.000  -3.876  10.149  1.00 22.71           O
ATOM   2759  H   GLY A 183      -2.891   0.250   9.661  1.00 21.80           H
ATOM   2760  HA2 GLY A 183      -4.099  -2.300  10.318  1.00 22.48           H
ATOM   2761  HA3 GLY A 183      -3.213  -1.873   8.831  1.00 22.48           H
ATOM   2762  N   LEU A 184      -1.046  -2.075  11.108  1.00 18.12           N
ATOM   2763  CA  LEU A 184       0.068  -2.812  11.701  1.00 16.13           C
ATOM   2764  C   LEU A 184      -0.127  -3.045  13.208  1.00 17.86           C
ATOM   2765  O   LEU A 184       0.772  -3.604  13.831  1.00 18.12           O
ATOM   2766  CB  LEU A 184       1.399  -2.084  11.430  1.00 16.33           C
ATOM   2767  CG  LEU A 184       1.700  -1.822   9.941  1.00 18.50           C
ATOM   2768  CD1 LEU A 184       2.970  -0.980   9.816  1.00 21.10           C
ATOM   2769  CD2 LEU A 184       1.794  -3.135   9.155  1.00 22.98           C
ATOM   2770  H   LEU A 184      -1.086  -1.080  11.277  1.00 21.76           H
ATOM   2771  HA  LEU A 184       0.137  -3.805  11.258  1.00 19.38           H
ATOM   2772  HB2 LEU A 184       1.372  -1.129  11.955  1.00 19.62           H
ATOM   2773  HB3 LEU A 184       2.215  -2.671  11.847  1.00 19.62           H
ATOM   2774  HG  LEU A 184       0.882  -1.236   9.519  1.00 22.23           H
ATOM   2775 HD11 LEU A 184       3.193  -0.794   8.765  1.00 25.35           H
ATOM   2776 HD12 LEU A 184       2.821  -0.021  10.315  1.00 25.35           H
ATOM   2777 HD13 LEU A 184       3.815  -1.497  10.276  1.00 25.35           H
ATOM   2778 HD21 LEU A 184       2.095  -2.930   8.129  1.00 27.60           H
ATOM   2779 HD22 LEU A 184       2.537  -3.790   9.609  1.00 27.60           H
ATOM   2780 HD23 LEU A 184       0.828  -3.636   9.133  1.00 27.60           H
ATOM   2781  N   LEU A 185      -1.211  -2.559  13.826  1.00 15.87           N
ATOM   2782  CA  LEU A 185      -1.379  -2.570  15.283  1.00 15.81           C
ATOM   2783  C   LEU A 185      -2.141  -3.819  15.722  1.00 21.86           C
ATOM   2784  O   LEU A 185      -3.148  -4.194  15.107  1.00 21.43           O
ATOM   2785  CB  LEU A 185      -2.118  -1.322  15.814  1.00 15.90           C
ATOM   2786  CG  LEU A 185      -1.531   0.026  15.413  1.00 17.31           C
ATOM   2787  CD1 LEU A 185      -2.391   1.220  15.858  1.00 18.45           C
ATOM   2788  CD2 LEU A 185      -0.095   0.153  15.946  1.00 17.25           C
ATOM   2789  H   LEU A 185      -1.915  -2.085  13.280  1.00 19.07           H
ATOM   2790  HA  LEU A 185      -0.388  -2.570  15.730  1.00 18.99           H
ATOM   2791  HB2 LEU A 185      -3.152  -1.362  15.462  1.00 19.10           H
ATOM   2792  HB3 LEU A 185      -2.153  -1.382  16.902  1.00 19.10           H
ATOM   2793  HG  LEU A 185      -1.474   0.059  14.323  1.00 20.80           H
ATOM   2794 HD11 LEU A 185      -1.959   2.143  15.466  1.00 22.16           H
ATOM   2795 HD12 LEU A 185      -3.402   1.121  15.463  1.00 22.16           H
ATOM   2796 HD13 LEU A 185      -2.431   1.276  16.948  1.00 22.16           H
ATOM   2797 HD21 LEU A 185       0.311   1.128  15.676  1.00 20.72           H
ATOM   2798 HD22 LEU A 185      -0.078   0.046  17.029  1.00 20.72           H
ATOM   2799 HD23 LEU A 185       0.530  -0.609  15.491  1.00 20.72           H
ATOM   2800  N   PRO A 186      -1.758  -4.422  16.845  1.00 16.67           N
ATOM   2801  CA  PRO A 186      -2.513  -5.534  17.392  1.00 17.23           C
ATOM   2802  C   PRO A 186      -3.781  -5.016  18.088  1.00 18.15           C
ATOM   2803  O   PRO A 186      -3.959  -3.813  18.208  1.00 16.80           O
ATOM   2804  CB  PRO A 186      -1.557  -6.161  18.398  1.00 15.02           C
ATOM   2805  CG  PRO A 186      -0.795  -4.952  18.909  1.00 14.28           C
ATOM   2806  CD  PRO A 186      -0.581  -4.118  17.643  1.00 13.40           C
ATOM   2807  HA  PRO A 186      -2.719  -6.296  16.640  1.00 20.70           H
ATOM   2808  HB2 PRO A 186      -2.024  -6.741  19.191  1.00 18.05           H
ATOM   2809  HB3 PRO A 186      -0.865  -6.791  17.839  1.00 18.05           H
ATOM   2810  HG2 PRO A 186      -1.390  -4.429  19.654  1.00 17.16           H
ATOM   2811  HG3 PRO A 186       0.178  -5.223  19.314  1.00 17.16           H
ATOM   2812  HD2 PRO A 186      -0.540  -3.068  17.922  1.00 16.10           H
ATOM   2813  HD3 PRO A 186       0.306  -4.456  17.117  1.00 16.10           H
ATOM   2814  N   GLU A 187      -4.668  -5.897  18.544  1.00 17.53           N
ATOM   2815  CA  GLU A 187      -5.903  -5.519  19.229  1.00 18.67           C
ATOM   2816  C   GLU A 187      -5.614  -4.751  20.512  1.00 18.80           C
ATOM   2817  O   GLU A 187      -6.201  -3.701  20.754  1.00 18.86           O
ATOM   2818  CB  GLU A 187      -6.708  -6.770  19.602  1.00 21.48           C
ATOM   2819  CG  GLU A 187      -7.553  -7.368  18.490  1.00 29.49           C
ATOM   2820  CD  GLU A 187      -8.243  -8.662  18.954  1.00 24.84           C
ATOM   2821  OE1 GLU A 187      -8.291  -8.893  20.183  1.00 25.70           O
ATOM   2822  OE2 GLU A 187      -8.704  -9.400  18.057  1.00 36.36           O1-
ATOM   2823  H   GLU A 187      -4.486  -6.882  18.433  1.00 21.06           H
ATOM   2824  HA  GLU A 187      -6.501  -4.893  18.568  1.00 22.43           H
ATOM   2825  HB2 GLU A 187      -6.022  -7.534  19.970  1.00 25.80           H
ATOM   2826  HB3 GLU A 187      -7.381  -6.508  20.422  1.00 25.80           H
ATOM   2827  HG2 GLU A 187      -8.328  -6.657  18.210  1.00 35.41           H
ATOM   2828  HG3 GLU A 187      -6.978  -7.544  17.582  1.00 35.41           H
ATOM   2829  N   SER A 188      -4.723  -5.290  21.363  1.00 15.87           N
ATOM   2830  CA  SER A 188      -4.446  -4.725  22.666  1.00 16.75           C
ATOM   2831  C   SER A 188      -3.351  -3.681  22.569  1.00 16.79           C
ATOM   2832  O   SER A 188      -2.343  -3.909  21.918  1.00 18.94           O
ATOM   2833  CB  SER A 188      -4.023  -5.832  23.629  1.00 16.77           C
ATOM   2834  OG  SER A 188      -3.811  -5.277  24.915  1.00 18.81           O
ATOM   2835  H   SER A 188      -4.293  -6.176  21.134  1.00 19.06           H
ATOM   2836  HA  SER A 188      -5.353  -4.273  23.068  1.00 20.13           H
ATOM   2837  HB2 SER A 188      -4.828  -6.567  23.686  1.00 20.14           H
ATOM   2838  HB3 SER A 188      -3.116  -6.326  23.283  1.00 20.14           H
ATOM   2839  HG  SER A 188      -3.983  -5.941  25.589  1.00 22.60           H
ATOM   2840  N   LEU A 189      -3.521  -2.610  23.341  1.00 16.04           N
ATOM   2841  CA  LEU A 189      -2.457  -1.640  23.596  1.00 16.66           C
ATOM   2842  C   LEU A 189      -1.820  -1.849  24.973  1.00 16.45           C
ATOM   2843  O   LEU A 189      -1.143  -0.941  25.426  1.00 20.98           O
ATOM   2844  CB  LEU A 189      -2.953  -0.197  23.422  1.00 18.04           C
ATOM   2845  CG  LEU A 189      -3.455   0.182  22.012  1.00 22.13           C
ATOM   2846  CD1 LEU A 189      -3.964   1.631  22.046  1.00 22.01           C
ATOM   2847  CD2 LEU A 189      -2.341   0.029  20.961  1.00 18.24           C
ATOM   2848  H   LEU A 189      -4.365  -2.533  23.885  1.00 19.27           H
ATOM   2849  HA  LEU A 189      -1.657  -1.790  22.873  1.00 20.02           H
ATOM   2850  HB2 LEU A 189      -3.756  -0.028  24.143  1.00 21.67           H
ATOM   2851  HB3 LEU A 189      -2.139   0.486  23.670  1.00 21.67           H
ATOM   2852  HG  LEU A 189      -4.283  -0.474  21.739  1.00 26.58           H
ATOM   2853 HD11 LEU A 189      -4.310   1.927  21.056  1.00 26.43           H
ATOM   2854 HD12 LEU A 189      -4.796   1.712  22.745  1.00 26.43           H
ATOM   2855 HD13 LEU A 189      -3.167   2.304  22.364  1.00 26.43           H
ATOM   2856 HD21 LEU A 189      -2.683   0.398  19.995  1.00 21.92           H
ATOM   2857 HD22 LEU A 189      -1.467   0.600  21.270  1.00 21.92           H
ATOM   2858 HD23 LEU A 189      -2.071  -1.020  20.841  1.00 21.92           H
ATOM   2859  N   ASP A 190      -1.958  -2.996  25.647  1.00 16.30           N
ATOM   2860  CA  ASP A 190      -1.179  -3.293  26.850  1.00 16.20           C
ATOM   2861  C   ASP A 190       0.314  -3.235  26.513  1.00 17.75           C
ATOM   2862  O   ASP A 190       0.730  -3.744  25.471  1.00 16.58           O
ATOM   2863  CB  ASP A 190      -1.521  -4.675  27.407  1.00 18.39           C
ATOM   2864  CG  ASP A 190      -2.901  -4.829  28.034  1.00 22.85           C
ATOM   2865  OD1 ASP A 190      -3.530  -3.808  28.351  1.00 21.91           O
ATOM   2866  OD2 ASP A 190      -3.280  -6.001  28.209  1.00 26.94           O1-
ATOM   2867  H   ASP A 190      -2.513  -3.741  25.253  1.00 19.58           H
ATOM   2868  HA  ASP A 190      -1.405  -2.547  27.609  1.00 19.46           H
ATOM   2869  HB2 ASP A 190      -1.402  -5.437  26.640  1.00 22.09           H
ATOM   2870  HB3 ASP A 190      -0.793  -4.948  28.165  1.00 22.09           H
ATOM   2871  N   TYR A 191       1.103  -2.580  27.367  1.00 15.42           N
ATOM   2872  CA  TYR A 191       2.507  -2.342  27.097  1.00 14.54           C
ATOM   2873  C   TYR A 191       3.383  -2.428  28.335  1.00 16.29           C
ATOM   2874  O   TYR A 191       2.924  -2.285  29.478  1.00 15.26           O
ATOM   2875  CB  TYR A 191       2.639  -0.968  26.420  1.00 14.59           C
ATOM   2876  CG  TYR A 191       2.278   0.214  27.297  1.00 13.45           C
ATOM   2877  CD1 TYR A 191       3.224   0.810  28.148  1.00 16.44           C
ATOM   2878  CD2 TYR A 191       0.986   0.755  27.230  1.00 14.52           C
ATOM   2879  CE1 TYR A 191       2.855   1.883  28.969  1.00 15.71           C
ATOM   2880  CE2 TYR A 191       0.617   1.850  28.003  1.00 14.86           C
ATOM   2881  CZ  TYR A 191       1.545   2.405  28.904  1.00 17.13           C
ATOM   2882  OH  TYR A 191       1.162   3.395  29.739  1.00 17.99           O
ATOM   2883  H   TYR A 191       0.694  -2.081  28.144  1.00 18.53           H
ATOM   2884  HA  TYR A 191       2.864  -3.098  26.399  1.00 17.47           H
ATOM   2885  HB2 TYR A 191       3.669  -0.838  26.085  1.00 17.54           H
ATOM   2886  HB3 TYR A 191       2.002  -0.957  25.535  1.00 17.54           H
ATOM   2887  HD1 TYR A 191       4.226   0.425  28.196  1.00 19.75           H
ATOM   2888  HD2 TYR A 191       0.286   0.357  26.540  1.00 17.45           H
ATOM   2889  HE1 TYR A 191       3.566   2.305  29.658  1.00 18.88           H
ATOM   2890  HE2 TYR A 191      -0.381   2.254  27.919  1.00 17.86           H
ATOM   2891  HH  TYR A 191       0.206   3.496  29.745  1.00 21.61           H
ATOM   2892  N   TRP A 192       4.678  -2.590  28.055  1.00 14.53           N
ATOM   2893  CA  TRP A 192       5.760  -2.260  28.965  1.00 14.11           C
ATOM   2894  C   TRP A 192       6.439  -0.968  28.540  1.00 13.77           C
ATOM   2895  O   TRP A 192       6.490  -0.636  27.360  1.00 16.77           O
ATOM   2896  CB  TRP A 192       6.800  -3.359  28.960  1.00 12.44           C
ATOM   2897  CG  TRP A 192       6.259  -4.669  29.401  1.00 12.14           C
ATOM   2898  CD1 TRP A 192       6.035  -5.091  30.663  1.00 12.36           C
ATOM   2899  CD2 TRP A 192       5.937  -5.791  28.538  1.00 13.13           C
ATOM   2900  NE1 TRP A 192       5.604  -6.390  30.632  1.00 16.41           N
ATOM   2901  CE2 TRP A 192       5.530  -6.877  29.348  1.00 14.88           C
ATOM   2902  CE3 TRP A 192       6.016  -6.002  27.147  1.00 14.90           C
ATOM   2903  CZ2 TRP A 192       5.218  -8.135  28.814  1.00 15.90           C
ATOM   2904  CZ3 TRP A 192       5.764  -7.274  26.615  1.00 13.70           C
ATOM   2905  CH2 TRP A 192       5.361  -8.333  27.437  1.00 16.49           C
ATOM   2906  H   TRP A 192       4.943  -2.738  27.092  1.00 17.46           H
ATOM   2907  HA  TRP A 192       5.351  -2.161  29.964  1.00 16.96           H
ATOM   2908  HB2 TRP A 192       7.201  -3.455  27.951  1.00 14.95           H
ATOM   2909  HB3 TRP A 192       7.613  -3.078  29.626  1.00 14.95           H
ATOM   2910  HD1 TRP A 192       6.204  -4.511  31.557  1.00 14.85           H
ATOM   2911  HE1 TRP A 192       5.401  -6.928  31.464  1.00 19.72           H
ATOM   2912  HE3 TRP A 192       6.331  -5.207  26.490  1.00 17.90           H
ATOM   2913  HZ2 TRP A 192       4.908  -8.945  29.458  1.00 19.10           H
ATOM   2914  HZ3 TRP A 192       5.891  -7.446  25.554  1.00 16.46           H
ATOM   2915  HH2 TRP A 192       5.163  -9.306  27.006  1.00 19.82           H
ATOM   2916  N   THR A 193       6.979  -0.233  29.504  1.00 12.97           N
ATOM   2917  CA  THR A 193       7.679   1.006  29.230  1.00 13.53           C
ATOM   2918  C   THR A 193       8.910   1.156  30.088  1.00 13.05           C
ATOM   2919  O   THR A 193       8.938   0.781  31.257  1.00 14.81           O
ATOM   2920  CB  THR A 193       6.748   2.214  29.290  1.00 15.34           C
ATOM   2921  OG1 THR A 193       7.417   3.392  28.868  1.00 13.67           O
ATOM   2922  CG2 THR A 193       6.165   2.446  30.690  1.00 14.78           C
ATOM   2923  H   THR A 193       6.854  -0.501  30.470  1.00 15.59           H
ATOM   2924  HA  THR A 193       8.067   0.928  28.225  1.00 16.26           H
ATOM   2925  HB  THR A 193       5.921   2.038  28.597  1.00 18.44           H
ATOM   2926  HG1 THR A 193       7.738   3.249  27.972  1.00 16.43           H
ATOM   2927 HG21 THR A 193       5.471   3.284  30.656  1.00 17.76           H
ATOM   2928 HG22 THR A 193       5.630   1.559  31.025  1.00 17.76           H
ATOM   2929 HG23 THR A 193       6.961   2.688  31.391  1.00 17.76           H
ATOM   2930  N   TYR A 194       9.948   1.738  29.484  1.00 13.13           N
ATOM   2931  CA  TYR A 194      11.165   2.036  30.204  1.00 13.41           C
ATOM   2932  C   TYR A 194      11.950   3.090  29.442  1.00 13.16           C
ATOM   2933  O   TYR A 194      11.719   3.281  28.246  1.00 12.89           O
ATOM   2934  CB  TYR A 194      12.008   0.761  30.384  1.00 14.17           C
ATOM   2935  CG  TYR A 194      12.718   0.294  29.132  1.00 13.47           C
ATOM   2936  CD1 TYR A 194      12.012  -0.437  28.150  1.00 12.84           C
ATOM   2937  CD2 TYR A 194      14.062   0.630  28.935  1.00 13.24           C
ATOM   2938  CE1 TYR A 194      12.656  -0.791  26.961  1.00 11.86           C
ATOM   2939  CE2 TYR A 194      14.710   0.300  27.741  1.00 13.66           C
ATOM   2940  CZ  TYR A 194      14.003  -0.383  26.747  1.00 13.57           C
ATOM   2941  OH  TYR A 194      14.676  -0.661  25.614  1.00 12.58           O
ATOM   2942  H   TYR A 194       9.859   2.065  28.531  1.00 15.79           H
ATOM   2943  HA  TYR A 194      10.902   2.423  31.186  1.00 16.11           H
ATOM   2944  HB2 TYR A 194      12.754   0.943  31.155  1.00 17.03           H
ATOM   2945  HB3 TYR A 194      11.364  -0.040  30.748  1.00 17.03           H
ATOM   2946  HD1 TYR A 194      10.980  -0.717  28.297  1.00 15.43           H
ATOM   2947  HD2 TYR A 194      14.602   1.144  29.710  1.00 15.91           H
ATOM   2948  HE1 TYR A 194      12.125  -1.339  26.200  1.00 14.26           H
ATOM   2949  HE2 TYR A 194      15.742   0.566  27.583  1.00 16.42           H
ATOM   2950  HH  TYR A 194      14.154  -1.190  24.997  1.00 15.12           H
ATOM   2951  N   PRO A 195      12.912   3.761  30.100  1.00 12.96           N
ATOM   2952  CA  PRO A 195      13.719   4.751  29.429  1.00 12.90           C
ATOM   2953  C   PRO A 195      14.941   4.100  28.780  1.00 13.59           C
ATOM   2954  O   PRO A 195      15.660   3.338  29.438  1.00 13.39           O
ATOM   2955  CB  PRO A 195      14.185   5.682  30.563  1.00 15.50           C
ATOM   2956  CG  PRO A 195      14.194   4.798  31.794  1.00 15.57           C
ATOM   2957  CD  PRO A 195      13.042   3.826  31.547  1.00 15.26           C
ATOM   2958  HA  PRO A 195      13.140   5.366  28.740  1.00 15.50           H
ATOM   2959  HB2 PRO A 195      15.133   6.196  30.382  1.00 18.62           H
ATOM   2960  HB3 PRO A 195      13.392   6.413  30.713  1.00 18.62           H
ATOM   2961  HG2 PRO A 195      15.157   4.292  31.878  1.00 18.71           H
ATOM   2962  HG3 PRO A 195      13.995   5.383  32.694  1.00 18.71           H
ATOM   2963  HD2 PRO A 195      13.299   2.863  31.983  1.00 18.34           H
ATOM   2964  HD3 PRO A 195      12.139   4.259  31.976  1.00 18.34           H
ATOM   2965  N   GLY A 196      15.182   4.402  27.504  1.00 12.13           N
ATOM   2966  CA  GLY A 196      16.263   3.772  26.774  1.00 13.23           C
ATOM   2967  C   GLY A 196      16.839   4.651  25.689  1.00 14.27           C
ATOM   2968  O   GLY A 196      16.924   5.884  25.806  1.00 13.24           O
ATOM   2969  H   GLY A 196      14.569   5.023  27.003  1.00 14.58           H
ATOM   2970  HA2 GLY A 196      17.060   3.489  27.453  1.00 15.90           H
ATOM   2971  HA3 GLY A 196      15.868   2.863  26.331  1.00 15.90           H
ATOM   2972  N   SER A 197      17.273   3.994  24.619  1.00 12.67           N
ATOM   2973  CA  SER A 197      18.040   4.638  23.585  1.00 13.09           C
ATOM   2974  C   SER A 197      17.598   4.252  22.193  1.00 12.56           C
ATOM   2975  O   SER A 197      16.822   3.331  22.005  1.00 12.40           O
ATOM   2976  CB  SER A 197      19.528   4.291  23.759  1.00 12.16           C
ATOM   2977  OG  SER A 197      19.767   2.950  23.372  1.00 12.28           O
ATOM   2978  H   SER A 197      17.178   2.989  24.573  1.00 15.22           H
ATOM   2979  HA  SER A 197      17.934   5.716  23.669  1.00 15.73           H
ATOM   2980  HB2 SER A 197      20.150   4.966  23.179  1.00 14.62           H
ATOM   2981  HB3 SER A 197      19.782   4.396  24.810  1.00 14.62           H
ATOM   2982  HG  SER A 197      19.826   2.926  22.409  1.00 14.76           H
ATOM   2983  N   LEU A 198      18.178   4.921  21.210  1.00 12.13           N
ATOM   2984  CA  LEU A 198      18.127   4.450  19.848  1.00 13.10           C
ATOM   2985  C   LEU A 198      18.913   3.116  19.884  1.00 13.13           C
ATOM   2986  O   LEU A 198      19.901   2.907  20.564  1.00 12.58           O
ATOM   2987  CB  LEU A 198      18.886   5.360  18.876  1.00 12.93           C
ATOM   2988  CG  LEU A 198      18.381   6.811  18.909  1.00 14.12           C
ATOM   2989  CD1 LEU A 198      19.263   7.707  18.040  1.00 19.79           C
ATOM   2990  CD2 LEU A 198      16.930   6.884  18.459  1.00 13.83           C
ATOM   2991  H   LEU A 198      18.840   5.633  21.453  1.00 14.57           H
ATOM   2992  HA  LEU A 198      17.073   4.281  19.496  1.00 15.75           H
ATOM   2993  HB2 LEU A 198      19.970   5.363  19.126  1.00 15.54           H
ATOM   2994  HB3 LEU A 198      18.819   4.942  17.855  1.00 15.54           H
ATOM   2995  HG  LEU A 198      18.449   7.180  19.969  1.00 16.96           H
ATOM   2996 HD11 LEU A 198      18.906   8.744  18.065  1.00 23.77           H
ATOM   2997 HD12 LEU A 198      20.304   7.700  18.379  1.00 23.77           H
ATOM   2998 HD13 LEU A 198      19.249   7.400  16.987  1.00 23.77           H
ATOM   2999 HD21 LEU A 198      16.621   7.929  18.340  1.00 16.62           H
ATOM   3000 HD22 LEU A 198      16.762   6.397  17.495  1.00 16.62           H
ATOM   3001 HD23 LEU A 198      16.262   6.417  19.189  1.00 16.62           H
ATOM   3002  N   THR A 199      18.410   2.115  19.046  1.00 11.73           N
ATOM   3003  CA  THR A 199      19.056   0.801  19.031  1.00 10.91           C
ATOM   3004  C   THR A 199      20.085   0.689  17.903  1.00 12.48           C
ATOM   3005  O   THR A 199      20.691  -0.362  17.709  1.00 12.71           O
ATOM   3006  CB  THR A 199      18.065  -0.339  18.891  1.00 12.26           C
ATOM   3007  OG1 THR A 199      17.498  -0.199  17.551  1.00 13.06           O
ATOM   3008  CG2 THR A 199      16.994  -0.334  19.952  1.00 12.11           C
ATOM   3009  H   THR A 199      17.446   2.149  18.683  1.00 14.10           H
ATOM   3010  HA  THR A 199      19.644   0.665  19.999  1.00 13.11           H
ATOM   3011  HB  THR A 199      18.640  -1.308  18.874  1.00 14.74           H
ATOM   3012  HG1 THR A 199      17.020  -1.044  17.348  1.00 15.69           H
ATOM   3013 HG21 THR A 199      16.377  -1.239  19.947  1.00 14.56           H
ATOM   3014 HG22 THR A 199      17.438  -0.236  20.951  1.00 14.56           H
ATOM   3015 HG23 THR A 199      16.319   0.529  19.847  1.00 14.56           H
ATOM   3016  N   THR A 200      20.260   1.793  17.101  1.00 13.85           N
ATOM   3017  CA  THR A 200      21.412   1.834  16.182  1.00 12.37           C
ATOM   3018  C   THR A 200      22.211   3.075  16.530  1.00 12.06           C
ATOM   3019  O   THR A 200      21.690   4.003  17.121  1.00 13.96           O
ATOM   3020  CB  THR A 200      20.957   1.962  14.704  1.00 14.09           C
ATOM   3021  OG1 THR A 200      20.233   3.163  14.453  1.00 16.08           O
ATOM   3022  CG2 THR A 200      19.988   0.867  14.335  1.00 15.77           C
ATOM   3023  H   THR A 200      19.864   2.716  17.319  1.00 16.64           H
ATOM   3024  HA  THR A 200      22.013   0.877  16.297  1.00 14.86           H
ATOM   3025  HB  THR A 200      21.831   1.962  14.054  1.00 16.93           H
ATOM   3026  HG1 THR A 200      20.820   3.943  14.469  1.00 19.32           H
ATOM   3027 HG21 THR A 200      19.691   0.952  13.276  1.00 18.94           H
ATOM   3028 HG22 THR A 200      20.508  -0.109  14.520  1.00 18.94           H
ATOM   3029 HG23 THR A 200      19.088   0.890  14.965  1.00 18.94           H
ATOM   3030  N   PRO A 201      23.445   3.133  15.997  1.00 12.85           N
ATOM   3031  CA  PRO A 201      24.168   4.387  16.013  1.00 15.15           C
ATOM   3032  C   PRO A 201      23.290   5.515  15.498  1.00 14.16           C
ATOM   3033  O   PRO A 201      22.549   5.346  14.517  1.00 15.10           O
ATOM   3034  CB  PRO A 201      25.377   4.131  15.134  1.00 13.12           C
ATOM   3035  CG  PRO A 201      25.642   2.660  15.375  1.00 14.07           C
ATOM   3036  CD  PRO A 201      24.212   2.070  15.374  1.00 14.08           C
ATOM   3037  HA  PRO A 201      24.552   4.584  17.003  1.00 18.20           H
ATOM   3038  HB2 PRO A 201      25.079   4.267  14.095  1.00 15.77           H
ATOM   3039  HB3 PRO A 201      26.208   4.777  15.373  1.00 15.77           H
ATOM   3040  HG2 PRO A 201      26.226   2.202  14.586  1.00 16.90           H
ATOM   3041  HG3 PRO A 201      26.138   2.510  16.338  1.00 16.90           H
ATOM   3042  HD2 PRO A 201      23.878   1.915  14.354  1.00 16.92           H
ATOM   3043  HD3 PRO A 201      24.219   1.154  15.957  1.00 16.92           H
ATOM   3044  N   PRO A 202      23.332   6.681  16.153  1.00 14.50           N
ATOM   3045  CA  PRO A 202      24.286   7.081  17.206  1.00 16.35           C
ATOM   3046  C   PRO A 202      23.955   6.692  18.672  1.00 14.82           C
ATOM   3047  O   PRO A 202      24.621   7.091  19.598  1.00 15.29           O
ATOM   3048  CB  PRO A 202      24.254   8.631  17.127  1.00 14.08           C
ATOM   3049  CG  PRO A 202      22.847   8.975  16.632  1.00 16.74           C
ATOM   3050  CD  PRO A 202      22.492   7.802  15.680  1.00 14.35           C
ATOM   3051  HA  PRO A 202      25.317   6.726  16.960  1.00 19.64           H
ATOM   3052  HB2 PRO A 202      24.491   9.113  18.094  1.00 16.92           H
ATOM   3053  HB3 PRO A 202      25.021   8.980  16.407  1.00 16.92           H
ATOM   3054  HG2 PRO A 202      22.136   9.037  17.478  1.00 20.11           H
ATOM   3055  HG3 PRO A 202      22.816   9.946  16.117  1.00 20.11           H
ATOM   3056  HD2 PRO A 202      21.411   7.558  15.755  1.00 17.24           H
ATOM   3057  HD3 PRO A 202      22.760   8.050  14.632  1.00 17.24           H
ATOM   3058  N   LEU A 203      22.929   5.836  18.874  1.00 11.43           N
ATOM   3059  CA  LEU A 203      22.658   5.157  20.151  1.00 12.00           C
ATOM   3060  C   LEU A 203      22.264   6.133  21.256  1.00 12.11           C
ATOM   3061  O   LEU A 203      22.419   5.840  22.434  1.00 14.57           O
ATOM   3062  CB  LEU A 203      23.829   4.244  20.591  1.00 12.73           C
ATOM   3063  CG  LEU A 203      24.136   3.116  19.596  1.00 12.22           C
ATOM   3064  CD1 LEU A 203      25.511   2.530  19.927  1.00 15.88           C
ATOM   3065  CD2 LEU A 203      23.060   2.044  19.618  1.00 13.59           C
ATOM   3066  H   LEU A 203      22.379   5.545  18.077  1.00 13.74           H
ATOM   3067  HA  LEU A 203      21.800   4.509  20.016  1.00 14.43           H
ATOM   3068  HB2 LEU A 203      24.715   4.856  20.720  1.00 15.30           H
ATOM   3069  HB3 LEU A 203      23.614   3.791  21.558  1.00 15.30           H
ATOM   3070  HG  LEU A 203      24.173   3.501  18.595  1.00 14.69           H
ATOM   3071 HD11 LEU A 203      25.813   1.828  19.148  1.00 19.08           H
ATOM   3072 HD12 LEU A 203      26.255   3.327  19.977  1.00 19.08           H
ATOM   3073 HD13 LEU A 203      25.474   2.011  20.883  1.00 19.08           H
ATOM   3074 HD21 LEU A 203      23.301   1.250  18.913  1.00 16.33           H
ATOM   3075 HD22 LEU A 203      22.981   1.630  20.615  1.00 16.33           H
ATOM   3076 HD23 LEU A 203      22.106   2.469  19.328  1.00 16.33           H
ATOM   3077  N   LEU A 204      21.751   7.288  20.861  1.00 13.08           N
ATOM   3078  CA  LEU A 204      21.440   8.398  21.758  1.00 13.40           C
ATOM   3079  C   LEU A 204      20.343   7.951  22.731  1.00 13.51           C
ATOM   3080  O   LEU A 204      19.390   7.260  22.428  1.00 13.44           O
ATOM   3081  CB  LEU A 204      20.981   9.635  20.970  1.00 14.38           C
ATOM   3082  CG  LEU A 204      22.082  10.231  20.069  1.00 16.28           C
ATOM   3083  CD1 LEU A 204      21.417  11.282  19.177  1.00 18.93           C
ATOM   3084  CD2 LEU A 204      23.206  10.815  20.926  1.00 16.61           C
ATOM   3085  H   LEU A 204      21.552   7.399  19.894  1.00 15.72           H
ATOM   3086  HA  LEU A 204      22.353   8.682  22.359  1.00 16.10           H
ATOM   3087  HB2 LEU A 204      20.089   9.375  20.359  1.00 17.28           H
ATOM   3088  HB3 LEU A 204      20.621  10.418  21.672  1.00 17.28           H
ATOM   3089  HG  LEU A 204      22.517   9.434  19.418  1.00 19.55           H
ATOM   3090 HD11 LEU A 204      22.139  11.796  18.540  1.00 22.74           H
ATOM   3091 HD12 LEU A 204      20.658  10.842  18.525  1.00 22.74           H
ATOM   3092 HD13 LEU A 204      20.909  12.047  19.785  1.00 22.74           H
ATOM   3093 HD21 LEU A 204      23.940  11.346  20.308  1.00 19.96           H
ATOM   3094 HD22 LEU A 204      22.830  11.536  21.658  1.00 19.96           H
ATOM   3095 HD23 LEU A 204      23.735  10.026  21.471  1.00 19.96           H
ATOM   3096  N   GLU A 205      20.537   8.357  23.989  1.00 13.92           N
ATOM   3097  CA  GLU A 205      19.707   8.013  25.130  1.00 14.44           C
ATOM   3098  C   GLU A 205      18.545   8.985  25.267  1.00 15.77           C
ATOM   3099  O   GLU A 205      18.458   9.751  26.225  1.00 16.68           O
ATOM   3100  CB  GLU A 205      20.606   7.886  26.365  1.00 15.11           C
ATOM   3101  CG  GLU A 205      21.500   6.643  26.224  1.00 14.71           C
ATOM   3102  CD  GLU A 205      22.431   6.379  27.392  1.00 19.63           C
ATOM   3103  OE1 GLU A 205      22.709   7.336  28.142  1.00 20.00           O
ATOM   3104  OE2 GLU A 205      22.804   5.203  27.544  1.00 16.11           O1-
ATOM   3105  H   GLU A 205      21.344   8.929  24.182  1.00 16.73           H
ATOM   3106  HA  GLU A 205      19.273   7.027  24.953  1.00 17.35           H
ATOM   3107  HB2 GLU A 205      21.232   8.779  26.456  1.00 18.16           H
ATOM   3108  HB3 GLU A 205      19.992   7.824  27.251  1.00 18.16           H
ATOM   3109  HG2 GLU A 205      20.901   5.754  26.046  1.00 17.68           H
ATOM   3110  HG3 GLU A 205      22.117   6.759  25.336  1.00 17.68           H
ATOM   3111  N   CYS A 206      17.633   8.926  24.289  1.00 14.30           N
ATOM   3112  CA  CYS A 206      16.601   9.949  24.077  1.00 14.40           C
ATOM   3113  C   CYS A 206      15.215   9.329  23.962  1.00 13.66           C
ATOM   3114  O   CYS A 206      14.281  10.042  23.598  1.00 14.06           O
ATOM   3115  CB  CYS A 206      16.931  10.750  22.810  1.00 12.70           C
ATOM   3116  SG  CYS A 206      16.918   9.774  21.290  1.00 14.77           S
ATOM   3117  H   CYS A 206      17.763   8.244  23.556  1.00 17.18           H
ATOM   3118  HA  CYS A 206      16.573  10.636  24.920  1.00 17.30           H
ATOM   3119  HB2 CYS A 206      16.215  11.562  22.689  1.00 15.26           H
ATOM   3120  HB3 CYS A 206      17.923  11.188  22.936  1.00 15.26           H
ATOM   3121  HG  CYS A 206      15.625   9.450  21.332  1.00 17.75           H
ATOM   3122  N   VAL A 207      15.088   8.019  24.231  1.00 12.09           N
ATOM   3123  CA  VAL A 207      13.861   7.268  23.902  1.00 10.76           C
ATOM   3124  C   VAL A 207      13.090   6.857  25.137  1.00 12.06           C
ATOM   3125  O   VAL A 207      13.633   6.185  26.000  1.00 14.28           O
ATOM   3126  CB  VAL A 207      14.155   6.037  23.018  1.00 13.03           C
ATOM   3127  CG1 VAL A 207      12.820   5.383  22.617  1.00 11.64           C
ATOM   3128  CG2 VAL A 207      14.958   6.401  21.760  1.00 14.73           C
ATOM   3129  H   VAL A 207      15.885   7.495  24.556  1.00 14.53           H
ATOM   3130  HA  VAL A 207      13.214   7.911  23.309  1.00 12.94           H
ATOM   3131  HB  VAL A 207      14.731   5.318  23.603  1.00 15.66           H
ATOM   3132 HG11 VAL A 207      12.987   4.617  21.859  1.00 14.00           H
ATOM   3133 HG12 VAL A 207      12.354   4.903  23.470  1.00 14.00           H
ATOM   3134 HG13 VAL A 207      12.143   6.138  22.210  1.00 14.00           H
ATOM   3135 HG21 VAL A 207      15.111   5.507  21.154  1.00 17.70           H
ATOM   3136 HG22 VAL A 207      14.426   7.135  21.159  1.00 17.70           H
ATOM   3137 HG23 VAL A 207      15.934   6.807  22.023  1.00 17.70           H
ATOM   3138  N   THR A 208      11.784   7.148  25.163  1.00 12.47           N
ATOM   3139  CA  THR A 208      10.828   6.432  25.980  1.00 12.18           C
ATOM   3140  C   THR A 208      10.333   5.274  25.151  1.00 13.85           C
ATOM   3141  O   THR A 208       9.652   5.480  24.158  1.00 12.57           O
ATOM   3142  CB  THR A 208       9.675   7.325  26.457  1.00 13.33           C
ATOM   3143  OG1 THR A 208      10.191   8.383  27.229  1.00 13.91           O
ATOM   3144  CG2 THR A 208       8.684   6.551  27.332  1.00 15.89           C
ATOM   3145  H   THR A 208      11.409   7.723  24.423  1.00 14.98           H
ATOM   3146  HA  THR A 208      11.347   6.051  26.863  1.00 14.64           H
ATOM   3147  HB  THR A 208       9.151   7.732  25.593  1.00 16.02           H
ATOM   3148  HG1 THR A 208      10.529   9.056  26.634  1.00 16.72           H
ATOM   3149 HG21 THR A 208       7.931   7.235  27.726  1.00 19.09           H
ATOM   3150 HG22 THR A 208       8.185   5.782  26.747  1.00 19.09           H
ATOM   3151 HG23 THR A 208       9.203   6.104  28.179  1.00 19.09           H
ATOM   3152  N   TRP A 209      10.682   4.068  25.571  1.00 12.24           N
ATOM   3153  CA  TRP A 209      10.290   2.858  24.881  1.00 11.97           C
ATOM   3154  C   TRP A 209       8.905   2.447  25.435  1.00 11.96           C
ATOM   3155  O   TRP A 209       8.675   2.391  26.618  1.00 13.39           O
ATOM   3156  CB  TRP A 209      11.296   1.693  25.101  1.00 12.31           C
ATOM   3157  CG  TRP A 209      12.391   1.820  24.116  1.00 10.91           C
ATOM   3158  CD1 TRP A 209      13.638   2.412  24.310  1.00 12.00           C
ATOM   3159  CD2 TRP A 209      12.310   1.426  22.733  1.00 11.84           C
ATOM   3160  NE1 TRP A 209      14.333   2.423  23.100  1.00 10.77           N
ATOM   3161  CE2 TRP A 209      13.551   1.807  22.123  1.00  9.97           C
ATOM   3162  CE3 TRP A 209      11.303   0.817  21.956  1.00 11.80           C
ATOM   3163  CZ2 TRP A 209      13.791   1.615  20.758  1.00 11.54           C
ATOM   3164  CZ3 TRP A 209      11.582   0.530  20.638  1.00 10.90           C
ATOM   3165  CH2 TRP A 209      12.804   0.960  20.040  1.00 11.10           C
ATOM   3166  H   TRP A 209      11.136   3.996  26.451  1.00 14.71           H
ATOM   3167  HA  TRP A 209      10.193   3.042  23.777  1.00 14.39           H
ATOM   3168  HB2 TRP A 209      11.675   1.713  26.141  1.00 14.79           H
ATOM   3169  HB3 TRP A 209      10.801   0.709  24.987  1.00 14.79           H
ATOM   3170  HD1 TRP A 209      14.051   2.838  25.204  1.00 14.43           H
ATOM   3171  HE1 TRP A 209      15.262   2.775  22.957  1.00 12.95           H
ATOM   3172  HE3 TRP A 209      10.348   0.555  22.404  1.00 14.18           H
ATOM   3173  HZ2 TRP A 209      14.687   2.001  20.278  1.00 13.87           H
ATOM   3174  HZ3 TRP A 209      10.845   0.024  20.020  1.00 13.11           H
ATOM   3175  HH2 TRP A 209      12.945   0.799  18.977  1.00 13.34           H
ATOM   3176  N   ILE A 210       8.022   2.115  24.487  1.00 10.99           N
ATOM   3177  CA  ILE A 210       6.685   1.585  24.763  1.00 10.84           C
ATOM   3178  C   ILE A 210       6.568   0.329  23.922  1.00 12.09           C
ATOM   3179  O   ILE A 210       6.498   0.421  22.711  1.00 12.35           O
ATOM   3180  CB  ILE A 210       5.604   2.620  24.415  1.00 11.90           C
ATOM   3181  CG1 ILE A 210       5.849   3.916  25.224  1.00 13.43           C
ATOM   3182  CG2 ILE A 210       4.205   2.017  24.671  1.00 15.21           C
ATOM   3183  CD1 ILE A 210       4.950   5.074  24.832  1.00 16.74           C
ATOM   3184  H   ILE A 210       8.293   2.184  23.517  1.00 13.21           H
ATOM   3185  HA  ILE A 210       6.597   1.317  25.814  1.00 13.03           H
ATOM   3186  HB  ILE A 210       5.679   2.863  23.353  1.00 14.30           H
ATOM   3187 HG12 ILE A 210       5.705   3.705  26.287  1.00 16.14           H
ATOM   3188 HG13 ILE A 210       6.867   4.274  25.081  1.00 16.14           H
ATOM   3189 HG21 ILE A 210       3.425   2.733  24.411  1.00 18.28           H
ATOM   3190 HG22 ILE A 210       4.047   1.124  24.066  1.00 18.28           H
ATOM   3191 HG23 ILE A 210       4.099   1.756  25.721  1.00 18.28           H
ATOM   3192 HD11 ILE A 210       5.252   5.960  25.385  1.00 20.11           H
ATOM   3193 HD12 ILE A 210       5.058   5.281  23.771  1.00 20.11           H
ATOM   3194 HD13 ILE A 210       3.914   4.851  25.075  1.00 20.11           H
ATOM   3195  N   VAL A 211       6.613  -0.845  24.545  1.00 11.18           N
ATOM   3196  CA  VAL A 211       6.675  -2.122  23.843  1.00 10.81           C
ATOM   3197  C   VAL A 211       5.371  -2.852  24.129  1.00 12.10           C
ATOM   3198  O   VAL A 211       5.047  -3.149  25.278  1.00 13.60           O
ATOM   3199  CB  VAL A 211       7.908  -2.932  24.280  1.00 13.61           C
ATOM   3200  CG1 VAL A 211       7.873  -4.308  23.581  1.00 14.78           C
ATOM   3201  CG2 VAL A 211       9.235  -2.207  23.975  1.00 13.30           C
ATOM   3202  H   VAL A 211       6.660  -0.862  25.552  1.00 13.44           H
ATOM   3203  HA  VAL A 211       6.756  -1.949  22.771  1.00 12.99           H
ATOM   3204  HB  VAL A 211       7.848  -3.096  25.356  1.00 16.36           H
ATOM   3205 HG11 VAL A 211       8.760  -4.880  23.851  1.00 17.76           H
ATOM   3206 HG12 VAL A 211       6.999  -4.885  23.874  1.00 17.76           H
ATOM   3207 HG13 VAL A 211       7.869  -4.169  22.499  1.00 17.76           H
ATOM   3208 HG21 VAL A 211      10.069  -2.825  24.306  1.00 15.98           H
ATOM   3209 HG22 VAL A 211       9.336  -2.040  22.903  1.00 15.98           H
ATOM   3210 HG23 VAL A 211       9.282  -1.251  24.497  1.00 15.98           H
ATOM   3211  N   LEU A 212       4.587  -3.102  23.079  1.00 12.98           N
ATOM   3212  CA  LEU A 212       3.316  -3.782  23.239  1.00 10.99           C
ATOM   3213  C   LEU A 212       3.521  -5.245  23.596  1.00 11.96           C
ATOM   3214  O   LEU A 212       4.360  -5.935  23.028  1.00 14.39           O
ATOM   3215  CB  LEU A 212       2.473  -3.651  21.964  1.00 11.56           C
ATOM   3216  CG  LEU A 212       2.114  -2.228  21.516  1.00 12.95           C
ATOM   3217  CD1 LEU A 212       1.044  -2.342  20.395  1.00 13.92           C
ATOM   3218  CD2 LEU A 212       1.594  -1.364  22.673  1.00 13.86           C
ATOM   3219  H   LEU A 212       4.893  -2.852  22.148  1.00 15.60           H
ATOM   3220  HA  LEU A 212       2.771  -3.300  24.050  1.00 13.21           H
ATOM   3221  HB2 LEU A 212       2.982  -4.149  21.140  1.00 13.90           H
ATOM   3222  HB3 LEU A 212       1.547  -4.194  22.150  1.00 13.90           H
ATOM   3223  HG  LEU A 212       3.010  -1.769  21.098  1.00 15.57           H
ATOM   3224 HD11 LEU A 212       0.866  -1.361  19.954  1.00 16.72           H
ATOM   3225 HD12 LEU A 212       1.372  -3.023  19.614  1.00 16.72           H
ATOM   3226 HD13 LEU A 212       0.111  -2.720  20.816  1.00 16.72           H
ATOM   3227 HD21 LEU A 212       1.104  -0.464  22.293  1.00 16.66           H
ATOM   3228 HD22 LEU A 212       0.873  -1.927  23.265  1.00 16.66           H
ATOM   3229 HD23 LEU A 212       2.426  -1.061  23.305  1.00 16.66           H
ATOM   3230  N   LYS A 213       2.707  -5.729  24.534  1.00 13.56           N
ATOM   3231  CA  LYS A 213       2.681  -7.134  24.934  1.00 13.16           C
ATOM   3232  C   LYS A 213       2.191  -8.053  23.820  1.00 13.74           C
ATOM   3233  O   LYS A 213       2.697  -9.157  23.672  1.00 16.65           O
ATOM   3234  CB  LYS A 213       1.817  -7.238  26.201  1.00 18.55           C
ATOM   3235  CG  LYS A 213       1.343  -8.635  26.664  1.00 27.66           C
ATOM   3236  CD  LYS A 213       0.103  -8.456  27.580  1.00 35.21           C
ATOM   3237  CE  LYS A 213      -1.331  -8.420  26.976  1.00 35.68           C
ATOM   3238  NZ  LYS A 213      -1.447  -7.942  25.576  1.00 30.20           N1+
ATOM   3239  H   LYS A 213       2.068  -5.088  24.989  1.00 16.29           H
ATOM   3240  HA  LYS A 213       3.684  -7.461  25.184  1.00 15.82           H
ATOM   3241  HB2 LYS A 213       2.372  -6.771  27.016  1.00 22.28           H
ATOM   3242  HB3 LYS A 213       0.924  -6.634  26.027  1.00 22.28           H
ATOM   3243  HG2 LYS A 213       1.044  -9.239  25.810  1.00 33.22           H
ATOM   3244  HG3 LYS A 213       2.144  -9.154  27.190  1.00 33.22           H
ATOM   3245  HD2 LYS A 213       0.125  -9.270  28.307  1.00 42.28           H
ATOM   3246  HD3 LYS A 213       0.229  -7.541  28.160  1.00 42.28           H
ATOM   3247  HE2 LYS A 213      -1.785  -9.407  27.063  1.00 42.85           H
ATOM   3248  HE3 LYS A 213      -1.923  -7.747  27.598  1.00 42.85           H
ATOM   3249  HZ1 LYS A 213      -2.418  -7.928  25.299  1.00 36.27           H
ATOM   3250  HZ2 LYS A 213      -1.076  -7.003  25.494  1.00 36.27           H
ATOM   3251  HZ3 LYS A 213      -0.937  -8.556  24.957  1.00 36.27           H
ATOM   3252  N   GLU A 214       1.188  -7.638  23.053  1.00 13.88           N
ATOM   3253  CA  GLU A 214       0.585  -8.516  22.071  1.00 16.36           C
ATOM   3254  C   GLU A 214       1.357  -8.410  20.767  1.00 13.66           C
ATOM   3255  O   GLU A 214       1.377  -7.319  20.196  1.00 14.03           O
ATOM   3256  CB  GLU A 214      -0.894  -8.158  21.875  1.00 15.46           C
ATOM   3257  CG  GLU A 214      -1.537  -9.155  20.902  1.00 16.47           C
ATOM   3258  CD  GLU A 214      -3.041  -8.980  20.702  1.00 25.64           C
ATOM   3259  OE1 GLU A 214      -3.610  -8.002  21.224  1.00 17.87           O
ATOM   3260  OE2 GLU A 214      -3.602  -9.873  20.029  1.00 31.26           O1-
ATOM   3261  H   GLU A 214       0.812  -6.711  23.176  1.00 16.69           H
ATOM   3262  HA  GLU A 214       0.610  -9.536  22.457  1.00 19.65           H
ATOM   3263  HB2 GLU A 214      -1.410  -8.220  22.834  1.00 18.57           H
ATOM   3264  HB3 GLU A 214      -0.992  -7.149  21.477  1.00 18.57           H
ATOM   3265  HG2 GLU A 214      -1.091  -9.068  19.918  1.00 19.78           H
ATOM   3266  HG3 GLU A 214      -1.344 -10.183  21.207  1.00 19.78           H
ATOM   3267  N   PRO A 215       1.923  -9.499  20.230  1.00 13.27           N
ATOM   3268  CA  PRO A 215       2.540  -9.443  18.916  1.00 14.52           C
ATOM   3269  C   PRO A 215       1.466  -9.386  17.827  1.00 16.79           C
ATOM   3270  O   PRO A 215       0.314  -9.798  18.036  1.00 17.41           O
ATOM   3271  CB  PRO A 215       3.313 -10.762  18.804  1.00 15.05           C
ATOM   3272  CG  PRO A 215       2.472 -11.719  19.632  1.00 19.87           C
ATOM   3273  CD  PRO A 215       1.950 -10.845  20.786  1.00 14.69           C
ATOM   3274  HA  PRO A 215       3.281  -8.641  18.843  1.00 17.44           H
ATOM   3275  HB2 PRO A 215       3.485 -11.103  17.783  1.00 18.08           H
ATOM   3276  HB3 PRO A 215       4.260 -10.620  19.320  1.00 18.08           H
ATOM   3277  HG2 PRO A 215       1.665 -12.128  19.024  1.00 23.87           H
ATOM   3278  HG3 PRO A 215       3.090 -12.516  20.045  1.00 23.87           H
ATOM   3279  HD2 PRO A 215       0.954 -11.192  21.057  1.00 17.65           H
ATOM   3280  HD3 PRO A 215       2.657 -10.877  21.614  1.00 17.65           H
ATOM   3281  N   ILE A 216       1.880  -8.937  16.642  1.00 14.71           N
ATOM   3282  CA  ILE A 216       1.121  -9.159  15.424  1.00 13.88           C
ATOM   3283  C   ILE A 216       1.648 -10.409  14.750  1.00 14.69           C
ATOM   3284  O   ILE A 216       2.824 -10.775  14.893  1.00 14.48           O
ATOM   3285  CB  ILE A 216       1.108  -7.948  14.485  1.00 16.65           C
ATOM   3286  CG1 ILE A 216       2.518  -7.588  13.970  1.00 14.79           C
ATOM   3287  CG2 ILE A 216       0.401  -6.731  15.133  1.00 15.99           C
ATOM   3288  CD1 ILE A 216       2.508  -6.577  12.801  1.00 14.95           C
ATOM   3289  H   ILE A 216       2.836  -8.626  16.544  1.00 17.68           H
ATOM   3290  HA  ILE A 216       0.081  -9.354  15.679  1.00 16.68           H
ATOM   3291  HB  ILE A 216       0.511  -8.227  13.613  1.00 20.00           H
ATOM   3292 HG12 ILE A 216       3.130  -7.193  14.782  1.00 17.77           H
ATOM   3293 HG13 ILE A 216       2.982  -8.491  13.591  1.00 17.77           H
ATOM   3294 HG21 ILE A 216       0.300  -5.922  14.423  1.00 19.21           H
ATOM   3295 HG22 ILE A 216      -0.607  -7.015  15.435  1.00 19.21           H
ATOM   3296 HG23 ILE A 216       0.944  -6.379  16.009  1.00 19.21           H
ATOM   3297 HD11 ILE A 216       3.531  -6.418  12.457  1.00 17.97           H
ATOM   3298 HD12 ILE A 216       1.919  -6.972  11.975  1.00 17.97           H
ATOM   3299 HD13 ILE A 216       2.098  -5.623  13.112  1.00 17.97           H
ATOM   3300  N   SER A 217       0.759 -11.109  14.036  1.00 16.95           N
ATOM   3301  CA  SER A 217       1.162 -12.260  13.228  1.00 14.79           C
ATOM   3302  C   SER A 217       1.378 -11.785  11.804  1.00 15.98           C
ATOM   3303  O   SER A 217       0.550 -11.060  11.271  1.00 18.14           O
ATOM   3304  CB  SER A 217       0.108 -13.366  13.304  0.79 17.43           C
ATOM   3305  OG  SER A 217       0.003 -13.809  14.639  0.71 21.15           O
ATOM   3306  H   SER A 217      -0.196 -10.788  13.976  1.00 20.36           H
ATOM   3307  HA  SER A 217       2.075 -12.692  13.614  1.00 17.77           H
ATOM   3308  HB2 SER A 217      -0.848 -12.963  12.981  1.00 20.94           H
ATOM   3309  HB3 SER A 217       0.381 -14.210  12.669  1.00 20.94           H
ATOM   3310  HG  SER A 217      -0.914 -14.045  14.804  0.00 25.40           H
ATOM   3311  N   VAL A 218       2.458 -12.231  11.181  1.00 14.28           N
ATOM   3312  CA  VAL A 218       2.726 -12.058   9.760  1.00 13.82           C
ATOM   3313  C   VAL A 218       2.972 -13.433   9.154  1.00 16.89           C
ATOM   3314  O   VAL A 218       3.315 -14.367   9.872  1.00 16.27           O
ATOM   3315  CB  VAL A 218       3.923 -11.121   9.535  1.00 15.37           C
ATOM   3316  CG1 VAL A 218       3.670  -9.747  10.165  1.00 15.91           C
ATOM   3317  CG2 VAL A 218       5.267 -11.715  10.030  1.00 15.81           C
ATOM   3318  H   VAL A 218       3.092 -12.831  11.691  1.00 17.16           H
ATOM   3319  HA  VAL A 218       1.853 -11.616   9.275  1.00 16.61           H
ATOM   3320  HB  VAL A 218       4.021 -10.959   8.461  1.00 18.47           H
ATOM   3321 HG11 VAL A 218       4.499  -9.092   9.915  1.00 19.12           H
ATOM   3322 HG12 VAL A 218       2.752  -9.316   9.770  1.00 19.12           H
ATOM   3323 HG13 VAL A 218       3.599  -9.811  11.250  1.00 19.12           H
ATOM   3324 HG21 VAL A 218       6.081 -11.049   9.752  1.00 19.00           H
ATOM   3325 HG22 VAL A 218       5.262 -11.843  11.112  1.00 19.00           H
ATOM   3326 HG23 VAL A 218       5.467 -12.678   9.562  1.00 19.00           H
ATOM   3327  N   SER A 219       2.793 -13.615   7.850  1.00 17.12           N
ATOM   3328  CA  SER A 219       3.040 -14.937   7.267  1.00 15.98           C
ATOM   3329  C   SER A 219       4.524 -15.167   7.011  1.00 17.32           C
ATOM   3330  O   SER A 219       5.314 -14.220   6.903  1.00 16.02           O
ATOM   3331  CB  SER A 219       2.229 -15.104   5.999  1.00 19.13           C
ATOM   3332  OG  SER A 219       2.747 -14.218   5.051  1.00 18.96           O
ATOM   3333  H   SER A 219       2.538 -12.844   7.248  1.00 20.57           H
ATOM   3334  HA  SER A 219       2.689 -15.702   7.956  1.00 19.20           H
ATOM   3335  HB2 SER A 219       2.314 -16.129   5.643  1.00 22.98           H
ATOM   3336  HB3 SER A 219       1.183 -14.884   6.192  1.00 22.98           H
ATOM   3337  HG  SER A 219       2.211 -14.275   4.252  1.00 22.78           H
ATOM   3338  N   SER A 220       4.894 -16.439   6.845  1.00 15.85           N
ATOM   3339  CA  SER A 220       6.220 -16.830   6.438  1.00 15.48           C
ATOM   3340  C   SER A 220       6.547 -16.113   5.125  1.00 18.51           C
ATOM   3341  O   SER A 220       7.644 -15.583   4.999  1.00 17.38           O
ATOM   3342  CB  SER A 220       6.314 -18.358   6.343  1.00 23.96           C
ATOM   3343  OG  SER A 220       5.421 -18.859   5.369  1.00 37.97           O
ATOM   3344  H   SER A 220       4.206 -17.170   6.959  1.00 19.05           H
ATOM   3345  HA  SER A 220       6.916 -16.516   7.213  1.00 18.60           H
ATOM   3346  HB2 SER A 220       7.337 -18.633   6.078  1.00 28.78           H
ATOM   3347  HB3 SER A 220       6.068 -18.801   7.306  1.00 28.78           H
ATOM   3348  HG  SER A 220       4.522 -18.691   5.661  1.00 45.59           H
ATOM   3349  N   GLU A 221       5.590 -16.020   4.183  1.00 19.87           N
ATOM   3350  CA  GLU A 221       5.833 -15.379   2.911  1.00 18.71           C
ATOM   3351  C   GLU A 221       6.177 -13.895   3.082  1.00 17.89           C
ATOM   3352  O   GLU A 221       7.044 -13.396   2.363  1.00 18.55           O
ATOM   3353  CB  GLU A 221       4.651 -15.536   1.946  1.00 21.05           C
ATOM   3354  CG  GLU A 221       4.399 -17.010   1.576  1.00 25.00           C
ATOM   3355  CD  GLU A 221       3.398 -17.760   2.457  1.00 34.08           C
ATOM   3356  OE1 GLU A 221       2.971 -18.845   2.016  1.00 40.30           O
ATOM   3357  OE2 GLU A 221       3.060 -17.269   3.556  1.00 28.18           O1-
ATOM   3358  H   GLU A 221       4.691 -16.456   4.331  1.00 23.87           H
ATOM   3359  HA  GLU A 221       6.694 -15.877   2.465  1.00 22.48           H
ATOM   3360  HB2 GLU A 221       3.758 -15.102   2.393  1.00 25.29           H
ATOM   3361  HB3 GLU A 221       4.865 -14.983   1.032  1.00 25.29           H
ATOM   3362  HG2 GLU A 221       4.068 -17.085   0.540  1.00 30.02           H
ATOM   3363  HG3 GLU A 221       5.335 -17.567   1.589  1.00 30.02           H
ATOM   3364  N   GLN A 222       5.495 -13.188   3.991  1.00 17.25           N
ATOM   3365  CA  GLN A 222       5.747 -11.775   4.255  1.00 14.92           C
ATOM   3366  C   GLN A 222       7.155 -11.564   4.799  1.00 16.39           C
ATOM   3367  O   GLN A 222       7.901 -10.734   4.280  1.00 14.84           O
ATOM   3368  CB  GLN A 222       4.693 -11.222   5.209  1.00 14.92           C
ATOM   3369  CG  GLN A 222       3.357 -11.052   4.488  1.00 15.69           C
ATOM   3370  CD  GLN A 222       2.244 -10.559   5.401  1.00 14.89           C
ATOM   3371  OE1 GLN A 222       2.088 -10.967   6.551  1.00 15.78           O
ATOM   3372  NE2 GLN A 222       1.435  -9.666   4.868  1.00 16.26           N
ATOM   3373  H   GLN A 222       4.794 -13.647   4.559  1.00 20.72           H
ATOM   3374  HA  GLN A 222       5.664 -11.233   3.313  1.00 17.93           H
ATOM   3375  HB2 GLN A 222       4.576 -11.888   6.064  1.00 17.92           H
ATOM   3376  HB3 GLN A 222       5.011 -10.243   5.576  1.00 17.92           H
ATOM   3377  HG2 GLN A 222       3.471 -10.365   3.649  1.00 18.85           H
ATOM   3378  HG3 GLN A 222       3.056 -12.010   4.075  1.00 18.85           H
ATOM   3379 HE21 GLN A 222       1.555  -9.401   3.901  1.00 19.53           H
ATOM   3380 HE22 GLN A 222       0.688  -9.271   5.419  1.00 19.53           H
ATOM   3381  N   VAL A 223       7.548 -12.338   5.820  1.00 16.32           N
ATOM   3382  CA  VAL A 223       8.870 -12.168   6.398  1.00 15.31           C
ATOM   3383  C   VAL A 223       9.954 -12.632   5.413  1.00 18.01           C
ATOM   3384  O   VAL A 223      11.019 -12.035   5.355  1.00 17.80           O
ATOM   3385  CB  VAL A 223       8.971 -12.768   7.810  1.00 16.97           C
ATOM   3386  CG1 VAL A 223       8.983 -14.298   7.805  1.00 22.93           C
ATOM   3387  CG2 VAL A 223      10.262 -12.280   8.502  1.00 17.85           C
ATOM   3388  H   VAL A 223       6.916 -13.026   6.210  1.00 19.61           H
ATOM   3389  HA  VAL A 223       9.004 -11.092   6.525  1.00 18.39           H
ATOM   3390  HB  VAL A 223       8.121 -12.438   8.408  1.00 20.39           H
ATOM   3391 HG11 VAL A 223       9.087 -14.669   8.823  1.00 27.54           H
ATOM   3392 HG12 VAL A 223       8.050 -14.661   7.390  1.00 27.54           H
ATOM   3393 HG13 VAL A 223       9.819 -14.677   7.216  1.00 27.54           H
ATOM   3394 HG21 VAL A 223      10.280 -12.626   9.537  1.00 21.45           H
ATOM   3395 HG22 VAL A 223      11.137 -12.670   7.982  1.00 21.45           H
ATOM   3396 HG23 VAL A 223      10.293 -11.189   8.501  1.00 21.45           H
ATOM   3397  N   LEU A 224       9.694 -13.660   4.588  1.00 17.72           N
ATOM   3398  CA  LEU A 224      10.641 -14.079   3.558  1.00 22.21           C
ATOM   3399  C   LEU A 224      10.949 -12.922   2.608  1.00 20.46           C
ATOM   3400  O   LEU A 224      12.091 -12.806   2.181  1.00 19.39           O
ATOM   3401  CB  LEU A 224      10.157 -15.325   2.793  1.00 21.02           C
ATOM   3402  CG  LEU A 224      10.340 -16.615   3.605  1.00 22.72           C
ATOM   3403  CD1 LEU A 224       9.462 -17.730   3.002  1.00 33.44           C
ATOM   3404  CD2 LEU A 224      11.812 -17.065   3.652  1.00 24.68           C
ATOM   3405  H   LEU A 224       8.794 -14.120   4.639  1.00 21.28           H
ATOM   3406  HA  LEU A 224      11.571 -14.324   4.069  1.00 26.67           H
ATOM   3407  HB2 LEU A 224       9.099 -15.193   2.564  1.00 25.25           H
ATOM   3408  HB3 LEU A 224      10.692 -15.410   1.845  1.00 25.25           H
ATOM   3409  HG  LEU A 224      10.023 -16.440   4.633  1.00 27.29           H
ATOM   3410 HD11 LEU A 224       9.565 -18.642   3.591  1.00 40.16           H
ATOM   3411 HD12 LEU A 224       8.414 -17.429   3.013  1.00 40.16           H
ATOM   3412 HD13 LEU A 224       9.767 -17.929   1.975  1.00 40.16           H
ATOM   3413 HD21 LEU A 224      11.899 -17.973   4.247  1.00 29.64           H
ATOM   3414 HD22 LEU A 224      12.176 -17.269   2.644  1.00 29.64           H
ATOM   3415 HD23 LEU A 224      12.437 -16.298   4.105  1.00 29.64           H
ATOM   3416  N   LYS A 225       9.958 -12.086   2.277  1.00 17.74           N
ATOM   3417  CA  LYS A 225      10.174 -10.937   1.413  1.00 19.93           C
ATOM   3418  C   LYS A 225      11.061  -9.875   2.079  1.00 19.10           C
ATOM   3419  O   LYS A 225      11.889  -9.291   1.388  1.00 19.99           O
ATOM   3420  CB  LYS A 225       8.837 -10.419   0.876  1.00 20.79           C
ATOM   3421  CG  LYS A 225       8.343 -11.375  -0.230  1.00 25.50           C
ATOM   3422  CD  LYS A 225       6.910 -11.086  -0.679  1.00 33.88           C
ATOM   3423  CE  LYS A 225       6.453 -12.018  -1.804  1.00 41.31           C
ATOM   3424  NZ  LYS A 225       5.408 -11.387  -2.635  1.00 47.04           N1+
ATOM   3425  H   LYS A 225       9.032 -12.228   2.656  1.00 21.31           H
ATOM   3426  HA  LYS A 225      10.750 -11.265   0.546  1.00 23.94           H
ATOM   3427  HB2 LYS A 225       8.115 -10.328   1.686  1.00 24.97           H
ATOM   3428  HB3 LYS A 225       8.997  -9.436   0.425  1.00 24.97           H
ATOM   3429  HG2 LYS A 225       9.010 -11.290  -1.090  1.00 30.63           H
ATOM   3430  HG3 LYS A 225       8.388 -12.395   0.135  1.00 30.63           H
ATOM   3431  HD2 LYS A 225       6.244 -11.232   0.172  1.00 40.68           H
ATOM   3432  HD3 LYS A 225       6.858 -10.052  -1.022  1.00 40.68           H
ATOM   3433  HE2 LYS A 225       7.308 -12.285  -2.427  1.00 49.60           H
ATOM   3434  HE3 LYS A 225       6.049 -12.929  -1.361  1.00 49.60           H
ATOM   3435  HZ1 LYS A 225       5.157 -11.985  -3.408  1.00 56.47           H
ATOM   3436  HZ2 LYS A 225       4.585 -11.176  -2.091  1.00 56.47           H
ATOM   3437  HZ3 LYS A 225       5.768 -10.518  -3.016  1.00 56.47           H
ATOM   3438  N   PHE A 226      10.968  -9.664   3.400  1.00 16.10           N
ATOM   3439  CA  PHE A 226      11.933  -8.824   4.112  1.00 14.27           C
ATOM   3440  C   PHE A 226      13.361  -9.317   3.918  1.00 17.63           C
ATOM   3441  O   PHE A 226      14.284  -8.524   3.730  1.00 16.94           O
ATOM   3442  CB  PHE A 226      11.669  -8.786   5.629  1.00 14.04           C
ATOM   3443  CG  PHE A 226      10.448  -8.095   6.183  1.00 13.39           C
ATOM   3444  CD1 PHE A 226       9.343  -7.676   5.414  1.00 16.23           C
ATOM   3445  CD2 PHE A 226      10.421  -7.951   7.585  1.00 16.21           C
ATOM   3446  CE1 PHE A 226       8.275  -7.023   6.038  1.00 18.02           C
ATOM   3447  CE2 PHE A 226       9.342  -7.304   8.205  1.00 20.06           C
ATOM   3448  CZ  PHE A 226       8.292  -6.807   7.424  1.00 20.84           C
ATOM   3449  H   PHE A 226      10.286 -10.175   3.943  1.00 19.35           H
ATOM   3450  HA  PHE A 226      11.863  -7.808   3.722  1.00 17.15           H
ATOM   3451  HB2 PHE A 226      11.711  -9.792   6.041  1.00 16.87           H
ATOM   3452  HB3 PHE A 226      12.512  -8.263   6.074  1.00 16.87           H
ATOM   3453  HD1 PHE A 226       9.315  -7.821   4.346  1.00 19.50           H
ATOM   3454  HD2 PHE A 226      11.235  -8.324   8.187  1.00 19.47           H
ATOM   3455  HE1 PHE A 226       7.442  -6.664   5.447  1.00 21.65           H
ATOM   3456  HE2 PHE A 226       9.330  -7.164   9.277  1.00 24.10           H
ATOM   3457  HZ  PHE A 226       7.470  -6.287   7.898  1.00 25.03           H
ATOM   3458  N   ARG A 227      13.558 -10.639   3.970  1.00 15.36           N
ATOM   3459  CA  ARG A 227      14.871 -11.280   3.873  1.00 16.93           C
ATOM   3460  C   ARG A 227      15.476 -11.261   2.460  1.00 14.85           C
ATOM   3461  O   ARG A 227      16.636 -11.655   2.309  1.00 18.32           O
ATOM   3462  CB  ARG A 227      14.812 -12.704   4.416  1.00 17.13           C
ATOM   3463  CG  ARG A 227      14.313 -12.798   5.859  1.00 14.72           C
ATOM   3464  CD  ARG A 227      14.470 -14.239   6.338  1.00 15.88           C
ATOM   3465  NE  ARG A 227      13.840 -14.392   7.651  1.00 15.40           N
ATOM   3466  CZ  ARG A 227      12.944 -15.286   8.005  1.00 17.14           C
ATOM   3467  NH1 ARG A 227      12.510 -16.209   7.158  1.00 22.08           N
ATOM   3468  NH2 ARG A 227      12.481 -15.256   9.236  1.00 17.66           N1+
ATOM   3469  H   ARG A 227      12.750 -11.231   4.093  1.00 18.46           H
ATOM   3470  HA  ARG A 227      15.557 -10.721   4.512  1.00 20.34           H
ATOM   3471  HB2 ARG A 227      14.153 -13.300   3.785  1.00 20.58           H
ATOM   3472  HB3 ARG A 227      15.816 -13.127   4.365  1.00 20.58           H
ATOM   3473  HG2 ARG A 227      14.904 -12.141   6.494  1.00 17.69           H
ATOM   3474  HG3 ARG A 227      13.278 -12.491   5.933  1.00 17.69           H
ATOM   3475  HD2 ARG A 227      14.013 -14.902   5.607  1.00 19.08           H
ATOM   3476  HD3 ARG A 227      15.531 -14.480   6.426  1.00 19.08           H
ATOM   3477  HE  ARG A 227      14.131 -13.736   8.362  1.00 18.50           H
ATOM   3478 HH11 ARG A 227      12.878 -16.241   6.219  1.00 26.52           H
ATOM   3479 HH12 ARG A 227      11.804 -16.869   7.453  1.00 26.52           H
ATOM   3480 HH21 ARG A 227      12.819 -14.557   9.877  1.00 21.22           H
ATOM   3481 HH22 ARG A 227      11.787 -15.925   9.540  1.00 21.22           H
ATOM   3482  N   LYS A 228      14.737 -10.804   1.452  1.00 15.40           N
ATOM   3483  CA  LYS A 228      15.246 -10.650   0.091  1.00 16.97           C
ATOM   3484  C   LYS A 228      15.869  -9.276  -0.141  1.00 19.65           C
ATOM   3485  O   LYS A 228      16.546  -9.070  -1.148  1.00 20.96           O
ATOM   3486  CB  LYS A 228      14.149 -10.910  -0.942  1.00 18.67           C
ATOM   3487  CG  LYS A 228      13.736 -12.379  -1.020  1.00 27.85           C
ATOM   3488  CD  LYS A 228      12.532 -12.536  -1.973  1.00 34.48           C
ATOM   3489  CE  LYS A 228      12.140 -13.995  -2.253  1.00 44.17           C
ATOM   3490  NZ  LYS A 228      12.032 -14.801  -1.021  1.00 52.61           N1+
ATOM   3491  H   LYS A 228      13.810 -10.457   1.645  1.00 18.50           H
ATOM   3492  HA  LYS A 228      16.041 -11.377  -0.075  1.00 20.39           H
ATOM   3493  HB2 LYS A 228      13.280 -10.292  -0.729  1.00 22.43           H
ATOM   3494  HB3 LYS A 228      14.533 -10.634  -1.926  1.00 22.43           H
ATOM   3495  HG2 LYS A 228      14.576 -12.983  -1.364  1.00 33.44           H
ATOM   3496  HG3 LYS A 228      13.444 -12.706  -0.026  1.00 33.44           H
ATOM   3497  HD2 LYS A 228      11.671 -12.012  -1.556  1.00 41.40           H
ATOM   3498  HD3 LYS A 228      12.774 -12.069  -2.929  1.00 41.40           H
ATOM   3499  HE2 LYS A 228      11.179 -14.012  -2.772  1.00 53.03           H
ATOM   3500  HE3 LYS A 228      12.891 -14.439  -2.907  1.00 53.03           H
ATOM   3501  HZ1 LYS A 228      11.687 -15.725  -1.235  1.00 63.15           H
ATOM   3502  HZ2 LYS A 228      12.944 -14.880  -0.584  1.00 63.15           H
ATOM   3503  HZ3 LYS A 228      11.409 -14.348  -0.368  1.00 63.15           H
ATOM   3504  N   LEU A 229      15.662  -8.327   0.771  1.00 16.85           N
ATOM   3505  CA  LEU A 229      16.382  -7.060   0.722  1.00 18.20           C
ATOM   3506  C   LEU A 229      17.884  -7.262   0.853  1.00 17.87           C
ATOM   3507  O   LEU A 229      18.376  -8.317   1.249  1.00 17.44           O
ATOM   3508  CB  LEU A 229      15.858  -6.149   1.835  1.00 17.24           C
ATOM   3509  CG  LEU A 229      14.413  -5.683   1.614  1.00 15.98           C
ATOM   3510  CD1 LEU A 229      13.919  -5.087   2.928  1.00 19.58           C
ATOM   3511  CD2 LEU A 229      14.309  -4.632   0.507  1.00 19.55           C
ATOM   3512  H   LEU A 229      15.126  -8.533   1.602  1.00 20.25           H
ATOM   3513  HA  LEU A 229      16.181  -6.580  -0.236  1.00 21.86           H
ATOM   3514  HB2 LEU A 229      15.911  -6.703   2.772  1.00 20.72           H
ATOM   3515  HB3 LEU A 229      16.512  -5.279   1.939  1.00 20.72           H
ATOM   3516  HG  LEU A 229      13.773  -6.527   1.354  1.00 19.20           H
ATOM   3517 HD11 LEU A 229      12.895  -4.737   2.803  1.00 23.52           H
ATOM   3518 HD12 LEU A 229      13.929  -5.841   3.712  1.00 23.52           H
ATOM   3519 HD13 LEU A 229      14.556  -4.252   3.225  1.00 23.52           H
ATOM   3520 HD21 LEU A 229      13.282  -4.287   0.402  1.00 23.48           H
ATOM   3521 HD22 LEU A 229      14.944  -3.777   0.745  1.00 23.48           H
ATOM   3522 HD23 LEU A 229      14.628  -5.057  -0.437  1.00 23.48           H
ATOM   3523  N   ASN A 230      18.635  -6.224   0.478  1.00 20.45           N
ATOM   3524  CA  ASN A 230      20.081  -6.209   0.481  1.00 20.00           C
ATOM   3525  C   ASN A 230      20.618  -5.077   1.354  1.00 19.53           C
ATOM   3526  O   ASN A 230      20.084  -3.971   1.293  1.00 20.28           O
ATOM   3527  CB  ASN A 230      20.591  -5.974  -0.946  1.00 23.18           C
ATOM   3528  CG  ASN A 230      20.534  -7.154  -1.907  1.00 26.10           C
ATOM   3529  OD1 ASN A 230      21.127  -7.071  -2.975  1.00 24.57           O
ATOM   3530  ND2 ASN A 230      19.886  -8.261  -1.561  1.00 20.06           N
ATOM   3531  H   ASN A 230      18.167  -5.400   0.127  1.00 24.57           H
ATOM   3532  HA  ASN A 230      20.480  -7.155   0.847  1.00 24.03           H
ATOM   3533  HB2 ASN A 230      20.085  -5.144  -1.415  1.00 27.84           H
ATOM   3534  HB3 ASN A 230      21.607  -5.602  -0.913  1.00 27.84           H
ATOM   3535 HD21 ASN A 230      19.910  -9.062  -2.175  1.00 24.10           H
ATOM   3536 HD22 ASN A 230      19.425  -8.323  -0.666  1.00 24.10           H
ATOM   3537  N   PHE A 231      21.688  -5.372   2.101  1.00 19.90           N
ATOM   3538  CA  PHE A 231      22.490  -4.375   2.803  1.00 19.37           C
ATOM   3539  C   PHE A 231      23.353  -3.567   1.845  1.00 24.04           C
ATOM   3540  O   PHE A 231      23.646  -2.412   2.127  1.00 21.59           O
ATOM   3541  CB  PHE A 231      23.430  -5.035   3.802  1.00 21.32           C
ATOM   3542  CG  PHE A 231      22.816  -5.636   5.053  1.00 17.02           C
ATOM   3543  CD1 PHE A 231      22.031  -4.822   5.887  1.00 18.96           C
ATOM   3544  CD2 PHE A 231      23.198  -6.913   5.477  1.00 20.24           C
ATOM   3545  CE1 PHE A 231      21.627  -5.298   7.148  1.00 19.52           C
ATOM   3546  CE2 PHE A 231      22.801  -7.392   6.733  1.00 20.63           C
ATOM   3547  CZ  PHE A 231      21.995  -6.585   7.559  1.00 18.30           C
ATOM   3548  H   PHE A 231      22.051  -6.316   2.081  1.00 23.91           H
ATOM   3549  HA  PHE A 231      21.828  -3.679   3.320  1.00 23.27           H
ATOM   3550  HB2 PHE A 231      24.027  -5.790   3.287  1.00 25.61           H
ATOM   3551  HB3 PHE A 231      24.125  -4.269   4.153  1.00 25.61           H
ATOM   3552  HD1 PHE A 231      21.709  -3.858   5.554  1.00 22.78           H
ATOM   3553  HD2 PHE A 231      23.827  -7.532   4.855  1.00 24.31           H
ATOM   3554  HE1 PHE A 231      21.025  -4.674   7.791  1.00 23.44           H
ATOM   3555  HE2 PHE A 231      23.103  -8.376   7.063  1.00 24.78           H
ATOM   3556  HZ  PHE A 231      21.675  -6.962   8.521  1.00 21.98           H
ATOM   3557  N   ASN A 232      23.834  -4.219   0.791  1.00 25.04           N
ATOM   3558  CA  ASN A 232      24.732  -3.628  -0.196  1.00 24.02           C
ATOM   3559  C   ASN A 232      23.966  -2.697  -1.131  1.00 21.95           C
ATOM   3560  O   ASN A 232      22.741  -2.765  -1.291  1.00 20.49           O
ATOM   3561  CB  ASN A 232      25.412  -4.752  -0.991  1.00 22.18           C
ATOM   3562  CG  ASN A 232      24.370  -5.642  -1.650  1.00 23.19           C
ATOM   3563  OD1 ASN A 232      23.817  -6.502  -0.978  1.00 24.99           O
ATOM   3564  ND2 ASN A 232      24.055  -5.435  -2.922  1.00 24.82           N
ATOM   3565  H   ASN A 232      23.539  -5.173   0.636  1.00 30.07           H
ATOM   3566  HA  ASN A 232      25.518  -3.059   0.304  1.00 28.85           H
ATOM   3567  HB2 ASN A 232      26.094  -4.333  -1.717  1.00 26.63           H
ATOM   3568  HB3 ASN A 232      25.965  -5.353  -0.268  1.00 26.63           H
ATOM   3569 HD21 ASN A 232      23.356  -6.020  -3.355  1.00 29.81           H
ATOM   3570 HD22 ASN A 232      24.510  -4.700  -3.447  1.00 29.81           H
ATOM   3571  N   GLY A 233      24.721  -1.811  -1.799  1.00 23.28           N
ATOM   3572  CA  GLY A 233      24.220  -0.991  -2.891  1.00 27.69           C
ATOM   3573  C   GLY A 233      24.097  -1.787  -4.193  1.00 27.21           C
ATOM   3574  O   GLY A 233      24.663  -2.870  -4.316  1.00 28.14           O
ATOM   3575  H   GLY A 233      25.723  -1.817  -1.646  1.00 27.96           H
ATOM   3576  HA2 GLY A 233      23.245  -0.587  -2.624  1.00 33.25           H
ATOM   3577  HA3 GLY A 233      24.925  -0.178  -3.062  1.00 33.25           H
ATOM   3578  N   GLU A 234      23.358  -1.233  -5.157  1.00 26.13           N
ATOM   3579  CA  GLU A 234      23.235  -1.799  -6.496  1.00 31.03           C
ATOM   3580  C   GLU A 234      24.615  -2.017  -7.129  1.00 35.80           C
ATOM   3581  O   GLU A 234      25.486  -1.146  -7.079  1.00 34.34           O
ATOM   3582  CB  GLU A 234      22.352  -0.891  -7.361  1.00 29.86           C
ATOM   3583  CG  GLU A 234      22.039  -1.486  -8.741  1.00 29.06           C
ATOM   3584  CD  GLU A 234      21.137  -0.617  -9.610  1.00 36.97           C
ATOM   3585  OE1 GLU A 234      20.754   0.490  -9.164  1.00 38.96           O
ATOM   3586  OE2 GLU A 234      20.822  -1.090 -10.722  1.00 42.40           O1-
ATOM   3587  H   GLU A 234      22.952  -0.321  -5.007  1.00 31.37           H
ATOM   3588  HA  GLU A 234      22.731  -2.762  -6.413  1.00 37.25           H
ATOM   3589  HB2 GLU A 234      21.409  -0.717  -6.842  1.00 35.86           H
ATOM   3590  HB3 GLU A 234      22.854   0.069  -7.491  1.00 35.86           H
ATOM   3591  HG2 GLU A 234      22.956  -1.688  -9.294  1.00 34.90           H
ATOM   3592  HG3 GLU A 234      21.574  -2.467  -8.634  1.00 34.90           H
ATOM   3593  N   GLY A 235      24.804  -3.209  -7.706  1.00 34.95           N
ATOM   3594  CA  GLY A 235      26.031  -3.592  -8.400  1.00 37.03           C
ATOM   3595  C   GLY A 235      27.183  -3.995  -7.483  1.00 39.03           C
ATOM   3596  O   GLY A 235      28.269  -4.268  -7.983  1.00 42.08           O
ATOM   3597  H   GLY A 235      24.052  -3.884  -7.682  1.00 41.97           H
ATOM   3598  HA2 GLY A 235      25.802  -4.446  -9.039  1.00 44.46           H
ATOM   3599  HA3 GLY A 235      26.365  -2.755  -9.012  1.00 44.46           H
ATOM   3600  N   GLU A 236      26.958  -4.095  -6.170  1.00 32.00           N
ATOM   3601  CA  GLU A 236      27.918  -4.655  -5.224  1.00 31.19           C
ATOM   3602  C   GLU A 236      27.584  -6.136  -4.960  1.00 27.75           C
ATOM   3603  O   GLU A 236      26.461  -6.550  -5.277  1.00 31.32           O
ATOM   3604  CB  GLU A 236      27.862  -3.833  -3.921  1.00 36.48           C
ATOM   3605  CG  GLU A 236      28.368  -2.384  -4.037  1.00 37.23           C
ATOM   3606  CD  GLU A 236      27.981  -1.483  -2.853  1.00 45.38           C
ATOM   3607  OE1 GLU A 236      27.856  -0.261  -3.097  1.00 40.24           O
ATOM   3608  OE2 GLU A 236      27.808  -2.002  -1.721  1.00 40.13           O1-
ATOM   3609  H   GLU A 236      26.043  -3.860  -5.815  1.00 38.42           H
ATOM   3610  HA  GLU A 236      28.928  -4.576  -5.624  1.00 37.46           H
ATOM   3611  HB2 GLU A 236      26.828  -3.807  -3.601  1.00 43.80           H
ATOM   3612  HB3 GLU A 236      28.444  -4.341  -3.152  1.00 43.80           H
ATOM   3613  HG2 GLU A 236      29.456  -2.422  -4.071  1.00 44.70           H
ATOM   3614  HG3 GLU A 236      28.048  -1.915  -4.967  1.00 44.70           H
ATOM   3615  N   PRO A 237      28.506  -6.935  -4.393  1.00 29.43           N
ATOM   3616  CA  PRO A 237      28.230  -8.313  -4.025  1.00 26.89           C
ATOM   3617  C   PRO A 237      27.025  -8.373  -3.075  1.00 29.02           C
ATOM   3618  O   PRO A 237      26.872  -7.498  -2.221  1.00 28.59           O
ATOM   3619  CB  PRO A 237      29.497  -8.817  -3.327  1.00 31.05           C
ATOM   3620  CG  PRO A 237      30.591  -7.972  -3.982  1.00 33.98           C
ATOM   3621  CD  PRO A 237      29.904  -6.617  -4.132  1.00 32.61           C
ATOM   3622  HA  PRO A 237      28.091  -8.919  -4.922  1.00 32.29           H
ATOM   3623  HB2 PRO A 237      29.441  -8.542  -2.273  1.00 37.29           H
ATOM   3624  HB3 PRO A 237      29.666  -9.890  -3.422  1.00 37.29           H
ATOM   3625  HG2 PRO A 237      31.463  -7.869  -3.337  1.00 40.80           H
ATOM   3626  HG3 PRO A 237      30.868  -8.399  -4.947  1.00 40.80           H
ATOM   3627  HD2 PRO A 237      29.989  -6.056  -3.201  1.00 39.16           H
ATOM   3628  HD3 PRO A 237      30.366  -6.094  -4.969  1.00 39.16           H
ATOM   3629  N   GLU A 238      26.170  -9.380  -3.248  1.00 23.58           N
ATOM   3630  CA  GLU A 238      24.911  -9.416  -2.521  1.00 23.06           C
ATOM   3631  C   GLU A 238      25.135  -9.908  -1.093  1.00 25.03           C
ATOM   3632  O   GLU A 238      25.678 -10.983  -0.871  1.00 25.17           O
ATOM   3633  CB  GLU A 238      23.901 -10.274  -3.275  1.00 23.48           C
ATOM   3634  CG  GLU A 238      22.577 -10.398  -2.512  1.00 24.50           C
ATOM   3635  CD  GLU A 238      21.485 -11.051  -3.346  1.00 29.73           C
ATOM   3636  OE1 GLU A 238      21.815 -11.986  -4.105  1.00 31.45           O
ATOM   3637  OE2 GLU A 238      20.326 -10.596  -3.230  1.00 22.92           O1-
ATOM   3638  H   GLU A 238      26.335 -10.083  -3.950  1.00 28.32           H
ATOM   3639  HA  GLU A 238      24.507  -8.406  -2.503  1.00 27.69           H
ATOM   3640  HB2 GLU A 238      23.718  -9.825  -4.251  1.00 28.19           H
ATOM   3641  HB3 GLU A 238      24.325 -11.272  -3.418  1.00 28.19           H
ATOM   3642  HG2 GLU A 238      22.745 -11.037  -1.645  1.00 29.42           H
ATOM   3643  HG3 GLU A 238      22.248  -9.430  -2.144  1.00 29.42           H
ATOM   3644  N   GLU A 239      24.646  -9.113  -0.136  1.00 24.23           N
ATOM   3645  CA  GLU A 239      24.613  -9.407   1.281  1.00 23.11           C
ATOM   3646  C   GLU A 239      23.138  -9.248   1.692  1.00 16.91           C
ATOM   3647  O   GLU A 239      22.583  -8.143   1.653  1.00 22.02           O
ATOM   3648  CB  GLU A 239      25.483  -8.377   2.017  1.00 25.63           C
ATOM   3649  CG  GLU A 239      27.002  -8.441   1.756  1.00 42.76           C
ATOM   3650  CD  GLU A 239      27.705  -9.254   2.847  1.00 54.16           C
ATOM   3651  OE1 GLU A 239      28.457  -8.621   3.623  1.00 55.44           O
ATOM   3652  OE2 GLU A 239      27.459 -10.480   2.907  1.00 74.33           O1-
ATOM   3653  H   GLU A 239      24.205  -8.247  -0.416  1.00 29.10           H
ATOM   3654  HA  GLU A 239      24.951 -10.422   1.492  1.00 27.75           H
ATOM   3655  HB2 GLU A 239      25.141  -7.377   1.745  1.00 30.78           H
ATOM   3656  HB3 GLU A 239      25.308  -8.498   3.086  1.00 30.78           H
ATOM   3657  HG2 GLU A 239      27.166  -8.924   0.792  1.00 51.33           H
ATOM   3658  HG3 GLU A 239      27.399  -7.425   1.743  1.00 51.33           H
ATOM   3659  N   LEU A 240      22.474 -10.367   1.995  1.00 19.19           N
ATOM   3660  CA  LEU A 240      21.063 -10.281   2.351  1.00 18.12           C
ATOM   3661  C   LEU A 240      20.898  -9.456   3.634  1.00 14.65           C
ATOM   3662  O   LEU A 240      21.675  -9.613   4.579  1.00 18.37           O
ATOM   3663  CB  LEU A 240      20.461 -11.680   2.551  1.00 16.74           C
ATOM   3664  CG  LEU A 240      20.375 -12.509   1.253  1.00 17.80           C
ATOM   3665  CD1 LEU A 240      19.653 -13.821   1.569  1.00 20.13           C
ATOM   3666  CD2 LEU A 240      19.637 -11.787   0.121  1.00 16.66           C
ATOM   3667  H   LEU A 240      22.937 -11.263   2.022  1.00 23.05           H
ATOM   3668  HA  LEU A 240      20.522  -9.772   1.558  1.00 21.77           H
ATOM   3669  HB2 LEU A 240      21.052 -12.225   3.289  1.00 20.11           H
ATOM   3670  HB3 LEU A 240      19.454 -11.557   2.958  1.00 20.11           H
ATOM   3671  HG  LEU A 240      21.384 -12.741   0.914  1.00 21.38           H
ATOM   3672 HD11 LEU A 240      19.621 -14.445   0.675  1.00 24.18           H
ATOM   3673 HD12 LEU A 240      20.192 -14.351   2.356  1.00 24.18           H
ATOM   3674 HD13 LEU A 240      18.633 -13.628   1.907  1.00 24.18           H
ATOM   3675 HD21 LEU A 240      19.554 -12.456  -0.736  1.00 20.01           H
ATOM   3676 HD22 LEU A 240      18.637 -11.485   0.438  1.00 20.01           H
ATOM   3677 HD23 LEU A 240      20.197 -10.911  -0.202  1.00 20.01           H
ATOM   3678  N   MET A 241      19.887  -8.601   3.640  1.00 17.01           N
ATOM   3679  CA  MET A 241      19.511  -7.799   4.796  1.00 16.70           C
ATOM   3680  C   MET A 241      18.708  -8.708   5.719  1.00 15.11           C
ATOM   3681  O   MET A 241      17.492  -8.818   5.606  1.00 16.03           O
ATOM   3682  CB  MET A 241      18.742  -6.563   4.364  1.00 21.75           C
ATOM   3683  CG  MET A 241      18.360  -5.664   5.555  1.00 19.95           C
ATOM   3684  SD  MET A 241      17.419  -4.242   5.029  1.00 18.28           S
ATOM   3685  CE  MET A 241      18.735  -3.168   4.369  1.00 15.10           C
ATOM   3686  H   MET A 241      19.268  -8.576   2.845  1.00 20.43           H
ATOM   3687  HA  MET A 241      20.415  -7.466   5.308  1.00 20.06           H
ATOM   3688  HB2 MET A 241      19.360  -5.986   3.677  1.00 26.12           H
ATOM   3689  HB3 MET A 241      17.836  -6.868   3.846  1.00 26.12           H
ATOM   3690  HG2 MET A 241      17.769  -6.220   6.280  1.00 23.96           H
ATOM   3691  HG3 MET A 241      19.260  -5.325   6.056  1.00 23.96           H
ATOM   3692  HE1 MET A 241      18.290  -2.235   4.039  1.00 18.14           H
ATOM   3693  HE2 MET A 241      19.471  -2.969   5.147  1.00 18.14           H
ATOM   3694  HE3 MET A 241      19.215  -3.661   3.530  1.00 18.14           H
ATOM   3695  N   VAL A 242      19.441  -9.335   6.629  1.00 17.26           N
ATOM   3696  CA  VAL A 242      18.914 -10.216   7.675  1.00 14.91           C
ATOM   3697  C   VAL A 242      19.730  -9.978   8.934  1.00 16.30           C
ATOM   3698  O   VAL A 242      20.885  -9.543   8.887  1.00 15.10           O
ATOM   3699  CB  VAL A 242      18.964 -11.700   7.266  1.00 13.96           C
ATOM   3700  CG1 VAL A 242      18.069 -11.968   6.045  1.00 17.34           C
ATOM   3701  CG2 VAL A 242      20.383 -12.234   7.059  1.00 18.83           C
ATOM   3702  H   VAL A 242      20.440  -9.180   6.635  1.00 20.74           H
ATOM   3703  HA  VAL A 242      17.876  -9.951   7.886  1.00 17.92           H
ATOM   3704  HB  VAL A 242      18.548 -12.269   8.095  1.00 16.78           H
ATOM   3705 HG11 VAL A 242      18.015 -13.039   5.855  1.00 20.84           H
ATOM   3706 HG12 VAL A 242      17.070 -11.590   6.247  1.00 20.84           H
ATOM   3707 HG13 VAL A 242      18.466 -11.471   5.163  1.00 20.84           H
ATOM   3708 HG21 VAL A 242      20.339 -13.278   6.748  1.00 22.62           H
ATOM   3709 HG22 VAL A 242      20.892 -11.662   6.283  1.00 22.62           H
ATOM   3710 HG23 VAL A 242      20.957 -12.175   7.982  1.00 22.62           H
ATOM   3711  N   ASP A 243      19.118 -10.285  10.075  1.00 13.39           N
ATOM   3712  CA  ASP A 243      19.767 -10.116  11.366  1.00 13.30           C
ATOM   3713  C   ASP A 243      20.244  -8.686  11.625  1.00 13.95           C
ATOM   3714  O   ASP A 243      21.331  -8.469  12.153  1.00 16.85           O
ATOM   3715  CB  ASP A 243      20.835 -11.197  11.595  1.00 14.24           C
ATOM   3716  CG  ASP A 243      20.207 -12.565  11.658  1.00 17.26           C
ATOM   3717  OD1 ASP A 243      19.148 -12.704  12.309  1.00 13.89           O
ATOM   3718  OD2 ASP A 243      20.785 -13.475  11.033  1.00 16.65           O1-
ATOM   3719  H   ASP A 243      18.158 -10.593  10.064  1.00 16.09           H
ATOM   3720  HA  ASP A 243      18.974 -10.282  12.091  1.00 15.99           H
ATOM   3721  HB2 ASP A 243      21.624 -11.167  10.847  1.00 17.12           H
ATOM   3722  HB3 ASP A 243      21.273 -11.010  12.575  1.00 17.12           H
ATOM   3723  N   ASN A 244      19.408  -7.711  11.294  1.00 12.83           N
ATOM   3724  CA  ASN A 244      19.683  -6.294  11.525  1.00 12.09           C
ATOM   3725  C   ASN A 244      19.080  -5.872  12.857  1.00 13.62           C
ATOM   3726  O   ASN A 244      18.390  -4.856  12.924  1.00 13.95           O
ATOM   3727  CB  ASN A 244      19.145  -5.488  10.353  1.00 13.30           C
ATOM   3728  CG  ASN A 244      17.644  -5.626  10.113  1.00 15.61           C
ATOM   3729  OD1 ASN A 244      16.978  -6.481  10.694  1.00 14.85           O
ATOM   3730  ND2 ASN A 244      17.074  -4.755   9.286  1.00 19.52           N
ATOM   3731  H   ASN A 244      18.499  -7.941  10.918  1.00 15.42           H
ATOM   3732  HA  ASN A 244      20.757  -6.135  11.574  1.00 14.53           H
ATOM   3733  HB2 ASN A 244      19.396  -4.433  10.477  1.00 15.98           H
ATOM   3734  HB3 ASN A 244      19.664  -5.834   9.454  1.00 15.98           H
ATOM   3735 HD21 ASN A 244      16.076  -4.788   9.139  1.00 23.44           H
ATOM   3736 HD22 ASN A 244      17.633  -4.051   8.829  1.00 23.44           H
ATOM   3737  N   TRP A 245      19.356  -6.644  13.910  1.00 12.84           N
ATOM   3738  CA  TRP A 245      18.910  -6.396  15.271  1.00 10.42           C
ATOM   3739  C   TRP A 245      20.120  -6.313  16.181  1.00 13.06           C
ATOM   3740  O   TRP A 245      21.104  -7.048  16.033  1.00 14.56           O
ATOM   3741  CB  TRP A 245      17.941  -7.496  15.710  1.00 13.65           C
ATOM   3742  CG  TRP A 245      18.427  -8.900  15.557  1.00 12.07           C
ATOM   3743  CD1 TRP A 245      18.282  -9.654  14.448  1.00 12.94           C
ATOM   3744  CD2 TRP A 245      19.041  -9.749  16.548  1.00 13.51           C
ATOM   3745  NE1 TRP A 245      18.793 -10.909  14.669  1.00 11.56           N
ATOM   3746  CE2 TRP A 245      19.269 -11.016  15.955  1.00 14.70           C
ATOM   3747  CE3 TRP A 245      19.383  -9.576  17.906  1.00 15.69           C
ATOM   3748  CZ2 TRP A 245      19.797 -12.079  16.683  1.00 13.79           C
ATOM   3749  CZ3 TRP A 245      19.929 -10.648  18.640  1.00 16.49           C
ATOM   3750  CH2 TRP A 245      20.124 -11.888  18.025  1.00 16.64           C
ATOM   3751  H   TRP A 245      19.934  -7.461  13.767  1.00 15.43           H
ATOM   3752  HA  TRP A 245      18.363  -5.455  15.313  1.00 12.53           H
ATOM   3753  HB2 TRP A 245      17.707  -7.347  16.761  1.00 16.40           H
ATOM   3754  HB3 TRP A 245      17.036  -7.391  15.114  1.00 16.40           H
ATOM   3755  HD1 TRP A 245      17.823  -9.316  13.529  1.00 15.56           H
ATOM   3756  HE1 TRP A 245      18.777 -11.645  13.977  1.00 13.89           H
ATOM   3757  HE3 TRP A 245      19.213  -8.624  18.384  1.00 18.85           H
ATOM   3758  HZ2 TRP A 245      19.946 -13.039  16.210  1.00 16.58           H
ATOM   3759  HZ3 TRP A 245      20.170 -10.521  19.683  1.00 19.81           H
ATOM   3760  HH2 TRP A 245      20.544 -12.707  18.595  1.00 19.99           H
ATOM   3761  N   ARG A 246      20.024  -5.422  17.165  1.00 12.57           N
ATOM   3762  CA  ARG A 246      20.950  -5.312  18.274  1.00 12.13           C
ATOM   3763  C   ARG A 246      20.458  -6.240  19.376  1.00 13.45           C
ATOM   3764  O   ARG A 246      19.264  -6.286  19.684  1.00 13.47           O
ATOM   3765  CB  ARG A 246      21.036  -3.845  18.760  1.00 10.99           C
ATOM   3766  CG  ARG A 246      22.134  -3.628  19.801  1.00 12.24           C
ATOM   3767  CD  ARG A 246      22.039  -2.240  20.417  1.00 13.59           C
ATOM   3768  NE  ARG A 246      23.293  -1.941  21.128  1.00 14.54           N
ATOM   3769  CZ  ARG A 246      23.494  -0.928  21.975  1.00 16.95           C
ATOM   3770  NH1 ARG A 246      22.504  -0.129  22.345  1.00 14.12           N
ATOM   3771  NH2 ARG A 246      24.704  -0.708  22.471  1.00 15.59           N1+
ATOM   3772  H   ARG A 246      19.196  -4.841  17.197  1.00 15.11           H
ATOM   3773  HA  ARG A 246      21.941  -5.593  17.923  1.00 14.57           H
ATOM   3774  HB2 ARG A 246      21.280  -3.214  17.905  1.00 13.21           H
ATOM   3775  HB3 ARG A 246      20.069  -3.522  19.150  1.00 13.21           H
ATOM   3776  HG2 ARG A 246      22.038  -4.342  20.612  1.00 14.71           H
ATOM   3777  HG3 ARG A 246      23.102  -3.755  19.319  1.00 14.71           H
ATOM   3778  HD2 ARG A 246      21.822  -1.482  19.673  1.00 16.34           H
ATOM   3779  HD3 ARG A 246      21.232  -2.268  21.140  1.00 16.34           H
ATOM   3780  HE  ARG A 246      24.092  -2.499  20.873  1.00 17.47           H
ATOM   3781 HH11 ARG A 246      21.570  -0.283  21.983  1.00 16.96           H
ATOM   3782 HH12 ARG A 246      22.678   0.639  22.970  1.00 16.96           H
ATOM   3783 HH21 ARG A 246      25.467  -1.312  22.202  1.00 18.73           H
ATOM   3784 HH22 ARG A 246      24.844   0.059  23.109  1.00 18.73           H
ATOM   3785  N   PRO A 247      21.361  -6.963  20.047  1.00 12.86           N
ATOM   3786  CA  PRO A 247      20.939  -7.805  21.145  1.00 16.51           C
ATOM   3787  C   PRO A 247      20.621  -6.979  22.404  1.00 14.47           C
ATOM   3788  O   PRO A 247      20.946  -5.801  22.513  1.00 14.63           O
ATOM   3789  CB  PRO A 247      22.121  -8.737  21.398  1.00 20.01           C
ATOM   3790  CG  PRO A 247      23.312  -7.949  20.878  1.00 19.50           C
ATOM   3791  CD  PRO A 247      22.773  -7.111  19.735  1.00 14.63           C
ATOM   3792  HA  PRO A 247      20.105  -8.444  20.861  1.00 19.84           H
ATOM   3793  HB2 PRO A 247      22.248  -9.066  22.429  1.00 24.04           H
ATOM   3794  HB3 PRO A 247      21.976  -9.602  20.751  1.00 24.04           H
ATOM   3795  HG2 PRO A 247      23.709  -7.325  21.679  1.00 23.42           H
ATOM   3796  HG3 PRO A 247      24.079  -8.627  20.500  1.00 23.42           H
ATOM   3797  HD2 PRO A 247      23.305  -6.163  19.713  1.00 17.57           H
ATOM   3798  HD3 PRO A 247      22.872  -7.666  18.801  1.00 17.57           H
ATOM   3799  N   ALA A 248      19.964  -7.620  23.360  1.00 13.64           N
ATOM   3800  CA  ALA A 248      19.625  -7.035  24.634  1.00 12.01           C
ATOM   3801  C   ALA A 248      20.863  -6.515  25.351  1.00 13.70           C
ATOM   3802  O   ALA A 248      21.915  -7.162  25.390  1.00 16.15           O
ATOM   3803  CB  ALA A 248      18.872  -8.071  25.456  1.00 15.69           C
ATOM   3804  H   ALA A 248      19.697  -8.583  23.205  1.00 16.39           H
ATOM   3805  HA  ALA A 248      18.938  -6.207  24.461  1.00 14.44           H
ATOM   3806  HB1 ALA A 248      18.571  -7.623  26.403  1.00 18.85           H
ATOM   3807  HB2 ALA A 248      17.980  -8.397  24.919  1.00 18.85           H
ATOM   3808  HB3 ALA A 248      19.524  -8.921  25.649  1.00 18.85           H
ATOM   3809  N   GLN A 249      20.717  -5.336  25.934  1.00 12.97           N
ATOM   3810  CA  GLN A 249      21.748  -4.597  26.638  1.00 15.43           C
ATOM   3811  C   GLN A 249      21.453  -4.595  28.136  1.00 14.44           C
ATOM   3812  O   GLN A 249      20.318  -4.852  28.555  1.00 15.19           O
ATOM   3813  CB  GLN A 249      21.799  -3.158  26.096  1.00 15.61           C
ATOM   3814  CG  GLN A 249      22.065  -3.077  24.595  1.00 14.55           C
ATOM   3815  CD  GLN A 249      23.392  -3.740  24.255  1.00 18.03           C
ATOM   3816  OE1 GLN A 249      24.431  -3.405  24.833  1.00 17.58           O
ATOM   3817  NE2 GLN A 249      23.385  -4.693  23.337  1.00 17.37           N
ATOM   3818  H   GLN A 249      19.815  -4.884  25.866  1.00 15.59           H
ATOM   3819  HA  GLN A 249      22.708  -5.075  26.458  1.00 18.53           H
ATOM   3820  HB2 GLN A 249      20.853  -2.657  26.306  1.00 18.76           H
ATOM   3821  HB3 GLN A 249      22.571  -2.588  26.607  1.00 18.76           H
ATOM   3822  HG2 GLN A 249      21.241  -3.510  24.026  1.00 17.48           H
ATOM   3823  HG3 GLN A 249      22.141  -2.016  24.366  1.00 17.48           H
ATOM   3824 HE21 GLN A 249      22.513  -4.965  22.906  1.00 20.86           H
ATOM   3825 HE22 GLN A 249      24.241  -5.168  23.098  1.00 20.86           H
ATOM   3826  N   PRO A 250      22.452  -4.287  28.982  1.00 16.54           N
ATOM   3827  CA  PRO A 250      22.250  -4.355  30.417  1.00 21.33           C
ATOM   3828  C   PRO A 250      21.180  -3.366  30.885  1.00 15.10           C
ATOM   3829  O   PRO A 250      21.183  -2.212  30.455  1.00 18.92           O
ATOM   3830  CB  PRO A 250      23.607  -3.947  30.991  1.00 19.91           C
ATOM   3831  CG  PRO A 250      24.601  -4.359  29.917  1.00 23.12           C
ATOM   3832  CD  PRO A 250      23.838  -4.032  28.642  1.00 18.90           C
ATOM   3833  HA  PRO A 250      22.055  -5.384  30.725  1.00 25.62           H
ATOM   3834  HB2 PRO A 250      23.654  -2.862  31.039  1.00 23.92           H
ATOM   3835  HB3 PRO A 250      23.831  -4.380  31.965  1.00 23.92           H
ATOM   3836  HG2 PRO A 250      25.513  -3.761  29.958  1.00 27.77           H
ATOM   3837  HG3 PRO A 250      24.823  -5.424  30.004  1.00 27.77           H
ATOM   3838  HD2 PRO A 250      23.962  -2.978  28.395  1.00 22.71           H
ATOM   3839  HD3 PRO A 250      24.212  -4.690  27.857  1.00 22.71           H
ATOM   3840  N   LEU A 251      20.289  -3.827  31.766  1.00 18.95           N
ATOM   3841  CA  LEU A 251      19.184  -3.010  32.245  1.00 19.84           C
ATOM   3842  C   LEU A 251      19.713  -1.916  33.172  1.00 19.25           C
ATOM   3843  O   LEU A 251      19.154  -0.822  33.205  1.00 16.13           O
ATOM   3844  CB  LEU A 251      18.161  -3.912  32.931  1.00 20.36           C
ATOM   3845  CG  LEU A 251      16.910  -3.159  33.421  1.00 19.48           C
ATOM   3846  CD1 LEU A 251      16.106  -2.549  32.264  1.00 20.03           C
ATOM   3847  CD2 LEU A 251      16.011  -4.143  34.173  1.00 26.33           C
ATOM   3848  H   LEU A 251      20.347  -4.785  32.082  1.00 22.76           H
ATOM   3849  HA  LEU A 251      18.710  -2.547  31.379  1.00 23.84           H
ATOM   3850  HB2 LEU A 251      17.851  -4.677  32.225  1.00 24.45           H
ATOM   3851  HB3 LEU A 251      18.643  -4.400  33.779  1.00 24.45           H
ATOM   3852  HG  LEU A 251      17.208  -2.370  34.109  1.00 23.40           H
ATOM   3853 HD11 LEU A 251      15.195  -2.090  32.651  1.00 24.06           H
ATOM   3854 HD12 LEU A 251      16.685  -1.779  31.755  1.00 24.06           H
ATOM   3855 HD13 LEU A 251      15.841  -3.327  31.546  1.00 24.06           H
ATOM   3856 HD21 LEU A 251      15.124  -3.631  34.543  1.00 31.62           H
ATOM   3857 HD22 LEU A 251      15.707  -4.948  33.505  1.00 31.62           H
ATOM   3858 HD23 LEU A 251      16.556  -4.563  35.018  1.00 31.62           H
ATOM   3859  N   LYS A 252      20.795  -2.197  33.916  1.00 18.69           N
ATOM   3860  CA  LYS A 252      21.417  -1.234  34.840  1.00 21.07           C
ATOM   3861  C   LYS A 252      20.360  -0.695  35.817  1.00 21.06           C
ATOM   3862  O   LYS A 252      19.563  -1.481  36.333  1.00 21.90           O
ATOM   3863  CB  LYS A 252      22.212  -0.178  34.068  1.00 19.95           C
ATOM   3864  CG  LYS A 252      23.336  -0.902  33.320  1.00 24.98           C
ATOM   3865  CD  LYS A 252      24.297   0.082  32.695  1.00 25.57           C
ATOM   3866  CE  LYS A 252      25.558  -0.625  32.208  1.00 31.10           C
ATOM   3867  NZ  LYS A 252      26.433   0.336  31.525  1.00 34.97           N1+
ATOM   3868  H   LYS A 252      21.224  -3.106  33.816  1.00 22.45           H
ATOM   3869  HA  LYS A 252      22.131  -1.786  35.453  1.00 25.30           H
ATOM   3870  HB2 LYS A 252      21.569   0.356  33.369  1.00 23.97           H
ATOM   3871  HB3 LYS A 252      22.656   0.542  34.757  1.00 23.97           H
ATOM   3872  HG2 LYS A 252      23.886  -1.540  34.014  1.00 30.00           H
ATOM   3873  HG3 LYS A 252      22.899  -1.511  32.535  1.00 30.00           H
ATOM   3874  HD2 LYS A 252      23.801   0.566  31.855  1.00 30.71           H
ATOM   3875  HD3 LYS A 252      24.580   0.829  33.436  1.00 30.71           H
ATOM   3876  HE2 LYS A 252      26.086  -1.058  33.059  1.00 37.34           H
ATOM   3877  HE3 LYS A 252      25.280  -1.422  31.520  1.00 37.34           H
ATOM   3878  HZ1 LYS A 252      27.290  -0.118  31.245  1.00 41.99           H
ATOM   3879  HZ2 LYS A 252      25.974   0.663  30.685  1.00 41.99           H
ATOM   3880  HZ3 LYS A 252      26.633   1.132  32.120  1.00 41.99           H
ATOM   3881  N   ASN A 253      20.353   0.616  36.057  1.00 19.44           N
ATOM   3882  CA  ASN A 253      19.523   1.240  37.081  1.00 29.66           C
ATOM   3883  C   ASN A 253      18.182   1.659  36.468  1.00 29.76           C
ATOM   3884  O   ASN A 253      17.893   2.861  36.413  1.00 29.61           O
ATOM   3885  CB  ASN A 253      20.281   2.436  37.702  1.00 32.27           C
ATOM   3886  CG  ASN A 253      19.525   3.105  38.856  1.00 40.46           C
ATOM   3887  OD1 ASN A 253      18.961   2.428  39.710  1.00 42.29           O
ATOM   3888  ND2 ASN A 253      19.585   4.436  38.936  1.00 48.90           N
ATOM   3889  H   ASN A 253      20.976   1.213  35.533  1.00 23.35           H
ATOM   3890  HA  ASN A 253      19.336   0.507  37.868  1.00 35.61           H
ATOM   3891  HB2 ASN A 253      21.214   2.037  38.102  1.00 38.75           H
ATOM   3892  HB3 ASN A 253      20.512   3.186  36.952  1.00 38.75           H
ATOM   3893 HD21 ASN A 253      19.154   4.907  39.715  1.00 58.70           H
ATOM   3894 HD22 ASN A 253      20.086   4.960  38.234  1.00 58.70           H
ATOM   3895  N   ARG A 254      17.405   0.674  35.974  1.00 21.52           N
ATOM   3896  CA  ARG A 254      16.102   0.923  35.364  1.00 20.22           C
ATOM   3897  C   ARG A 254      15.094  -0.127  35.794  1.00 19.47           C
ATOM   3898  O   ARG A 254      15.412  -1.292  35.987  1.00 21.47           O
ATOM   3899  CB  ARG A 254      16.198   0.923  33.827  1.00 19.02           C
ATOM   3900  CG  ARG A 254      17.071   2.073  33.315  1.00 16.36           C
ATOM   3901  CD  ARG A 254      17.179   2.050  31.799  1.00 17.63           C
ATOM   3902  NE  ARG A 254      17.989   0.914  31.342  1.00 16.25           N
ATOM   3903  CZ  ARG A 254      18.271   0.675  30.068  1.00 15.66           C
ATOM   3904  NH1 ARG A 254      17.711   1.377  29.082  1.00 14.86           N
ATOM   3905  NH2 ARG A 254      19.136  -0.272  29.767  1.00 14.60           N1+
ATOM   3906  H   ARG A 254      17.724  -0.285  36.032  1.00 25.85           H
ATOM   3907  HA  ARG A 254      15.732   1.901  35.679  1.00 24.29           H
ATOM   3908  HB2 ARG A 254      16.604  -0.029  33.490  1.00 22.84           H
ATOM   3909  HB3 ARG A 254      15.197   1.039  33.408  1.00 22.84           H
ATOM   3910  HG2 ARG A 254      16.630   3.023  33.618  1.00 19.66           H
ATOM   3911  HG3 ARG A 254      18.076   2.000  33.732  1.00 19.66           H
ATOM   3912  HD2 ARG A 254      16.167   1.919  31.410  1.00 21.18           H
ATOM   3913  HD3 ARG A 254      17.597   2.982  31.423  1.00 21.18           H
ATOM   3914  HE  ARG A 254      18.451   0.361  32.044  1.00 19.53           H
ATOM   3915 HH11 ARG A 254      17.044   2.101  29.296  1.00 17.85           H
ATOM   3916 HH12 ARG A 254      17.962   1.168  28.126  1.00 17.85           H
ATOM   3917 HH21 ARG A 254      19.584  -0.819  30.488  1.00 17.54           H
ATOM   3918 HH22 ARG A 254      19.371  -0.441  28.800  1.00 17.54           H
ATOM   3919  N   GLN A 255      13.845   0.319  35.889  1.00 19.38           N
ATOM   3920  CA  GLN A 255      12.705  -0.539  36.160  1.00 22.57           C
ATOM   3921  C   GLN A 255      11.800  -0.429  34.938  1.00 18.40           C
ATOM   3922  O   GLN A 255      11.576   0.651  34.398  1.00 23.02           O
ATOM   3923  CB  GLN A 255      11.999  -0.070  37.447  1.00 27.49           C
ATOM   3924  CG  GLN A 255      11.301  -1.237  38.176  1.00 37.06           C
ATOM   3925  CD  GLN A 255      10.684  -0.839  39.521  1.00 48.04           C
ATOM   3926  OE1 GLN A 255       9.624  -1.344  39.882  1.00 49.96           O
ATOM   3927  NE2 GLN A 255      11.313   0.071  40.275  1.00 48.64           N
ATOM   3928  H   GLN A 255      13.656   1.279  35.640  1.00 23.28           H
ATOM   3929  HA  GLN A 255      13.018  -1.575  36.285  1.00 27.11           H
ATOM   3930  HB2 GLN A 255      12.744   0.371  38.111  1.00 33.02           H
ATOM   3931  HB3 GLN A 255      11.262   0.697  37.205  1.00 33.02           H
ATOM   3932  HG2 GLN A 255      10.530  -1.682  37.544  1.00 44.50           H
ATOM   3933  HG3 GLN A 255      12.026  -2.027  38.371  1.00 44.50           H
ATOM   3934 HE21 GLN A 255      12.183   0.475  39.961  1.00 58.39           H
ATOM   3935 HE22 GLN A 255      10.936   0.316  41.178  1.00 58.39           H
ATOM   3936  N   ILE A 256      11.361  -1.577  34.470  1.00 17.52           N
ATOM   3937  CA  ILE A 256      10.364  -1.683  33.427  1.00 14.62           C
ATOM   3938  C   ILE A 256       9.020  -1.660  34.123  1.00 17.22           C
ATOM   3939  O   ILE A 256       8.819  -2.396  35.088  1.00 17.43           O
ATOM   3940  CB  ILE A 256      10.599  -2.956  32.601  1.00 15.41           C
ATOM   3941  CG1 ILE A 256      12.045  -2.906  32.039  1.00 18.55           C
ATOM   3942  CG2 ILE A 256       9.537  -3.033  31.499  1.00 17.29           C
ATOM   3943  CD1 ILE A 256      12.346  -4.004  31.032  1.00 22.24           C
ATOM   3944  H   ILE A 256      11.629  -2.435  34.927  1.00 21.05           H
ATOM   3945  HA  ILE A 256      10.436  -0.820  32.764  1.00 17.57           H
ATOM   3946  HB  ILE A 256      10.490  -3.829  33.240  1.00 18.51           H
ATOM   3947 HG12 ILE A 256      12.211  -1.954  31.542  1.00 22.29           H
ATOM   3948 HG13 ILE A 256      12.764  -2.991  32.855  1.00 22.29           H
ATOM   3949 HG21 ILE A 256       9.662  -3.941  30.910  1.00 20.77           H
ATOM   3950 HG22 ILE A 256       8.534  -3.060  31.928  1.00 20.77           H
ATOM   3951 HG23 ILE A 256       9.619  -2.164  30.846  1.00 20.77           H
ATOM   3952 HD11 ILE A 256      13.419  -4.031  30.842  1.00 26.71           H
ATOM   3953 HD12 ILE A 256      12.026  -4.963  31.434  1.00 26.71           H
ATOM   3954 HD13 ILE A 256      11.831  -3.796  30.096  1.00 26.71           H
ATOM   3955  N   LYS A 257       8.150  -0.778  33.643  1.00 15.44           N
ATOM   3956  CA  LYS A 257       6.785  -0.638  34.150  1.00 12.45           C
ATOM   3957  C   LYS A 257       5.830  -1.303  33.189  1.00 17.02           C
ATOM   3958  O   LYS A 257       6.057  -1.271  31.984  1.00 19.06           O
ATOM   3959  CB  LYS A 257       6.430   0.832  34.377  1.00 15.83           C
ATOM   3960  CG  LYS A 257       7.332   1.563  35.384  1.00 24.49           C
ATOM   3961  CD  LYS A 257       7.370   0.894  36.757  1.00 35.68           C
ATOM   3962  CE  LYS A 257       8.123   1.787  37.734  1.00 41.51           C
ATOM   3963  NZ  LYS A 257       8.200   1.147  39.056  1.00 50.42           N1+
ATOM   3964  H   LYS A 257       8.422  -0.190  32.866  1.00 18.55           H
ATOM   3965  HA  LYS A 257       6.696  -1.162  35.100  1.00 14.96           H
ATOM   3966  HB2 LYS A 257       6.496   1.360  33.425  1.00 19.02           H
ATOM   3967  HB3 LYS A 257       5.395   0.898  34.716  1.00 19.02           H
ATOM   3968  HG2 LYS A 257       8.347   1.589  34.991  1.00 29.41           H
ATOM   3969  HG3 LYS A 257       6.978   2.591  35.489  1.00 29.41           H
ATOM   3970  HD2 LYS A 257       6.357   0.721  37.119  1.00 42.84           H
ATOM   3971  HD3 LYS A 257       7.894  -0.060  36.685  1.00 42.84           H
ATOM   3972  HE2 LYS A 257       9.119   2.025  37.360  1.00 49.83           H
ATOM   3973  HE3 LYS A 257       7.553   2.711  37.831  1.00 49.83           H
ATOM   3974  HZ1 LYS A 257       8.940   1.568  39.599  1.00 60.53           H
ATOM   3975  HZ2 LYS A 257       7.318   1.263  39.533  1.00 60.53           H
ATOM   3976  HZ3 LYS A 257       8.393   0.159  38.943  1.00 60.53           H
ATOM   3977  N   ALA A 258       4.768  -1.921  33.713  1.00 16.66           N
ATOM   3978  CA  ALA A 258       3.710  -2.524  32.913  1.00 16.87           C
ATOM   3979  C   ALA A 258       2.437  -1.711  33.074  1.00 17.87           C
ATOM   3980  O   ALA A 258       2.160  -1.205  34.163  1.00 18.38           O
ATOM   3981  CB  ALA A 258       3.457  -3.968  33.329  1.00 18.21           C
ATOM   3982  H   ALA A 258       4.625  -1.875  34.710  1.00 20.01           H
ATOM   3983  HA  ALA A 258       3.982  -2.540  31.860  1.00 20.27           H
ATOM   3984  HB1 ALA A 258       2.692  -4.409  32.689  1.00 21.88           H
ATOM   3985  HB2 ALA A 258       4.372  -4.551  33.235  1.00 21.88           H
ATOM   3986  HB3 ALA A 258       3.117  -4.008  34.365  1.00 21.88           H
ATOM   3987  N   SER A 259       1.665  -1.613  31.991  1.00 14.57           N
ATOM   3988  CA  SER A 259       0.385  -0.905  31.968  1.00 17.62           C
ATOM   3989  C   SER A 259      -0.772  -1.782  32.424  1.00 17.72           C
ATOM   3990  O   SER A 259      -1.897  -1.283  32.504  1.00 21.67           O
ATOM   3991  CB  SER A 259       0.124  -0.364  30.561  1.00 19.15           C
ATOM   3992  OG  SER A 259      -0.324  -1.358  29.670  1.00 16.41           O
ATOM   3993  H   SER A 259       1.959  -2.073  31.142  1.00 17.51           H
ATOM   3994  HA  SER A 259       0.446  -0.048  32.639  1.00 21.17           H
ATOM   3995  HB2 SER A 259      -0.615   0.435  30.598  1.00 23.01           H
ATOM   3996  HB3 SER A 259       1.066   0.040  30.184  1.00 23.01           H
ATOM   3997  HG  SER A 259      -0.086  -2.220  30.013  1.00 19.71           H
ATOM   3998  N   PHE A 260      -0.508  -3.069  32.651  1.00 17.56           N
ATOM   3999  CA  PHE A 260      -1.507  -4.108  32.919  1.00 16.31           C
ATOM   4000  C   PHE A 260      -1.077  -4.991  34.107  1.00 24.57           C
ATOM   4001  O   PHE A 260       0.151  -5.195  34.272  1.00 25.60           O
ATOM   4002  CB  PHE A 260      -1.683  -4.928  31.634  1.00 21.21           C
ATOM   4003  CG  PHE A 260      -0.414  -5.642  31.159  1.00 20.41           C
ATOM   4004  CD1 PHE A 260       0.578  -4.961  30.418  1.00 16.77           C
ATOM   4005  CD2 PHE A 260      -0.207  -6.985  31.522  1.00 25.84           C
ATOM   4006  CE1 PHE A 260       1.771  -5.617  30.056  1.00 21.70           C
ATOM   4007  CE2 PHE A 260       0.970  -7.645  31.145  1.00 23.95           C
ATOM   4008  CZ  PHE A 260       1.969  -6.959  30.427  1.00 21.72           C
ATOM   4009  H   PHE A 260       0.450  -3.388  32.608  1.00 21.10           H
ATOM   4010  HA  PHE A 260      -2.467  -3.657  33.166  1.00 19.59           H
ATOM   4011  HB2 PHE A 260      -2.026  -4.255  30.847  1.00 25.47           H
ATOM   4012  HB3 PHE A 260      -2.468  -5.665  31.798  1.00 25.47           H
ATOM   4013  HD1 PHE A 260       0.430  -3.930  30.139  1.00 20.15           H
ATOM   4014  HD2 PHE A 260      -0.954  -7.509  32.101  1.00 31.03           H
ATOM   4015  HE1 PHE A 260       2.528  -5.095  29.490  1.00 26.07           H
ATOM   4016  HE2 PHE A 260       1.116  -8.677  31.426  1.00 28.76           H
ATOM   4017  HZ  PHE A 260       2.873  -7.472  30.147  1.00 26.08           H
ATOM   4018  HC  PHE A 260      -1.982  -5.475  34.820  1.00 29.50           H
TER
HETATM 4019 ZN    ZN A 600      14.462   0.264  15.256  1.00 13.78          Zn2+
HETATM 4020  C1  CEL A 701      18.901   9.295  13.979  1.00 19.71           C
HETATM 4021  C10 CEL A 701      16.835   6.387  10.996  1.00 25.49           C
HETATM 4022  C11 CEL A 701      14.753   6.690   7.828  1.00 40.64           C
HETATM 4023  C12 CEL A 701      17.131   6.306  14.414  1.00 17.12           C
HETATM 4024  C13 CEL A 701      15.733   6.273  14.572  1.00 15.93           C
HETATM 4025  C14 CEL A 701      15.173   5.191  15.237  1.00 15.63           C
HETATM 4026  C15 CEL A 701      15.972   4.147  15.748  1.00 14.44           C
HETATM 4027  C16 CEL A 701      17.368   4.211  15.576  1.00 12.09           C
HETATM 4028  C17 CEL A 701      17.952   5.285  14.906  1.00 14.68           C
HETATM 4029  C2  CEL A 701      18.281   9.321  12.692  1.00 22.58           C
HETATM 4030  C3  CEL A 701      17.519   8.153  12.616  1.00 24.51           C
HETATM 4031  C4  CEL A 701      19.816  10.299  14.568  1.00 24.94           C
HETATM 4032  C5  CEL A 701      16.705   7.688  11.508  1.00 28.26           C
HETATM 4033  C6  CEL A 701      15.849   8.622  10.881  1.00 31.18           C
HETATM 4034  C7  CEL A 701      15.159   8.269   9.729  1.00 36.81           C
HETATM 4035  C8  CEL A 701      15.394   7.010   9.131  1.00 40.31           C
HETATM 4036  C9  CEL A 701      16.207   6.069   9.792  1.00 34.92           C
HETATM 4037  F1  CEL A 701      19.437  11.555  14.319  1.00 25.74           F
HETATM 4038  F2  CEL A 701      19.973  10.238  15.893  1.00 24.30           F
HETATM 4039  F3  CEL A 701      21.063  10.216  14.082  1.00 24.52           F
HETATM 4040  N1  CEL A 701      18.549   8.181  14.675  1.00 20.17           N
HETATM 4041  N2  CEL A 701      17.755   7.468  13.833  1.00 19.50           N
HETATM 4042  N3  CEL A 701      15.882   1.395  16.013  1.00 13.57           N
HETATM 4043  O1  CEL A 701      15.824   2.949  18.015  1.00 13.84           O1-
HETATM 4044  O2  CEL A 701      13.828   2.896  16.518  1.00 13.37           O1-
HETATM 4045  S1  CEL A 701      15.275   2.881  16.673  1.00 14.00           S2+
HETATM 4046  HC2 CEL A 701      18.390  10.071  11.927  1.00 27.11           H
HETATM 4047  HC6 CEL A 701      15.725   9.618  11.310  1.00 37.44           H
HETATM 4048  HC7 CEL A 701      14.456   8.975   9.259  1.00 44.19           H
HETATM 4049  HC9 CEL A 701      16.339   5.069   9.363  1.00 41.93           H
HETATM 4050 H10C CEL A 701      17.470   5.650  11.495  1.00 30.61           H
HETATM 4051 H111 CEL A 701      15.065   5.733   7.408  1.00 48.79           H
HETATM 4052 H112 CEL A 701      14.960   7.476   7.059  1.00 48.79           H
HETATM 4053 H113 CEL A 701      13.653   6.712   7.914  1.00 48.79           H
HETATM 4054 H13C CEL A 701      15.104   7.067  14.166  1.00 19.14           H
HETATM 4055 H14C CEL A 701      14.077   5.154  15.383  1.00 18.78           H
HETATM 4056 H16C CEL A 701      18.031   3.438  15.970  1.00 14.53           H
HETATM 4057 H17C CEL A 701      19.036   5.326  14.780  1.00 17.64           H
HETATM 4058 HN31 CEL A 701      16.585   1.530  15.230  1.00 16.31           H
HETATM 4059 HN32 CEL A 701      16.449   0.865  16.774  1.00 16.31           H
HETATM 4060  O   HOH A 702       7.299  12.218  27.960  1.00 21.16           O
HETATM 4061  H1  HOH A 702       7.610  12.571  27.122  1.00 25.41           H
HETATM 4062  H2  HOH A 702       7.858  12.642  28.616  1.00 25.41           H
HETATM 4063  O   HOH A 703      19.857  -2.207  15.787  1.00 13.21           O
HETATM 4064  H1  HOH A 703      19.927  -1.511  16.446  1.00 15.88           H
HETATM 4065  H2  HOH A 703      19.093  -2.720  16.076  1.00 15.88           H
HETATM 4066  O   HOH A 704       4.074  -6.469  20.398  1.00 13.91           O
HETATM 4067  H1  HOH A 704       4.219  -6.274  21.329  1.00 16.71           H
HETATM 4068  H2  HOH A 704       3.140  -6.680  20.338  1.00 16.71           H
HETATM 4069  O   HOH A 705      16.621 -11.590  18.016  1.00 14.39           O
HETATM 4070  H1  HOH A 705      17.512 -11.246  17.932  1.00 17.29           H
HETATM 4071  H2  HOH A 705      16.088 -10.808  18.188  1.00 17.29           H
HETATM 4072  O   HOH A 706      17.332 -13.935  24.312  1.00 18.03           O
HETATM 4073  H1  HOH A 706      16.433 -14.180  24.545  1.00 21.66           H
HETATM 4074  H2  HOH A 706      17.453 -13.063  24.702  1.00 21.66           H
HETATM 4075  O   HOH A 707      25.934  -3.017  21.047  1.00 16.19           O
HETATM 4076  H1  HOH A 707      26.561  -3.026  20.321  1.00 19.45           H
HETATM 4077  H2  HOH A 707      25.866  -3.941  21.313  1.00 19.45           H
HETATM 4078  O   HOH A 708       6.731 -14.644  28.881  1.00 25.55           O
HETATM 4079  H1  HOH A 708       7.388 -14.310  29.504  1.00 30.69           H
HETATM 4080  H2  HOH A 708       6.264 -15.312  29.384  1.00 30.69           H
HETATM 4081  O   HOH A 709      13.093 -13.534  11.334  1.00 15.40           O
HETATM 4082  H1  HOH A 709      12.670 -12.854  11.868  1.00 18.50           H
HETATM 4083  H2  HOH A 709      13.601 -14.046  11.970  1.00 18.50           H
HETATM 4084  O   HOH A 710      17.679 -11.361  25.227  1.00 15.52           O
HETATM 4085  H1  HOH A 710      16.754 -11.099  25.287  1.00 18.65           H
HETATM 4086  H2  HOH A 710      18.147 -10.534  25.094  1.00 18.65           H
HETATM 4087  O   HOH A 711      22.249   0.263  29.389  1.00 18.12           O
HETATM 4088  H1  HOH A 711      22.098  -0.623  29.730  1.00 21.76           H
HETATM 4089  H2  HOH A 711      22.942   0.622  29.941  1.00 21.76           H
HETATM 4090  O   HOH A 712      17.605  -9.208  20.847  1.00 15.69           O
HETATM 4091  H1  HOH A 712      17.174  -8.440  21.235  1.00 18.85           H
HETATM 4092  H2  HOH A 712      17.379  -9.147  19.916  1.00 18.85           H
HETATM 4093  O   HOH A 713      -0.474  -5.307  23.610  1.00 17.16           O
HETATM 4094  H1  HOH A 713      -0.127  -4.575  24.128  1.00 20.61           H
HETATM 4095  H2  HOH A 713      -0.971  -4.879  22.907  1.00 20.61           H
HETATM 4096  O   HOH A 714       0.140   9.801   1.846  1.00 22.61           O
HETATM 4097  H1  HOH A 714      -0.032  10.742   1.823  1.00 27.15           H
HETATM 4098  H2  HOH A 714       1.081   9.736   2.039  1.00 27.15           H
HETATM 4099  O   HOH A 715      18.514  -6.773  29.169  1.00 16.83           O
HETATM 4100  H1  HOH A 715      19.117  -6.059  28.937  1.00 20.22           H
HETATM 4101  H2  HOH A 715      19.075  -7.555  29.181  1.00 20.22           H
HETATM 4102  O   HOH A 716      19.048 -10.402  22.857  1.00 16.21           O
HETATM 4103  H1  HOH A 716      18.581 -10.048  22.091  1.00 19.47           H
HETATM 4104  H2  HOH A 716      18.660 -11.267  22.993  1.00 19.47           H
HETATM 4105  O   HOH A 717      24.765   6.939  29.785  1.00 23.97           O
HETATM 4106  H1  HOH A 717      24.118   7.002  29.072  1.00 28.79           H
HETATM 4107  H2  HOH A 717      24.459   7.580  30.427  1.00 28.79           H
HETATM 4108  O   HOH A 718      25.972  -5.683  22.073  1.00 23.55           O
HETATM 4109  H1  HOH A 718      26.261  -6.516  21.685  1.00 28.28           H
HETATM 4110  H2  HOH A 718      26.623  -5.515  22.756  1.00 28.28           H
HETATM 4111  O   HOH A 719      36.665   4.748  21.071  1.00 27.14           O
HETATM 4112  H1  HOH A 719      36.117   4.621  20.292  1.00 32.59           H
HETATM 4113  H2  HOH A 719      36.501   5.658  21.318  1.00 32.59           H
HETATM 4114  O   HOH A 720      11.770  -8.165  -1.162  1.00 25.08           O
HETATM 4115  H1  HOH A 720      12.476  -7.538  -1.340  1.00 30.11           H
HETATM 4116  H2  HOH A 720      11.907  -8.420  -0.245  1.00 30.11           H
HETATM 4117  O   HOH A 721       7.696 -16.547  14.686  1.00 23.32           O
HETATM 4118  H1  HOH A 721       7.416 -17.432  14.943  1.00 28.01           H
HETATM 4119  H2  HOH A 721       8.651 -16.616  14.624  1.00 28.01           H
HETATM 4120  O   HOH A 722       5.073 -10.342  24.366  1.00 21.02           O
HETATM 4121  H1  HOH A 722       4.328  -9.828  24.047  1.00 25.25           H
HETATM 4122  H2  HOH A 722       4.681 -10.984  24.963  1.00 25.25           H
HETATM 4123  O   HOH A 723       3.128  12.351  11.344  1.00 24.61           O
HETATM 4124  H1  HOH A 723       3.995  12.015  11.593  1.00 29.56           H
HETATM 4125  H2  HOH A 723       2.992  13.107  11.920  1.00 29.56           H
HETATM 4126  O   HOH A 724       9.187   4.653  30.745  1.00 22.65           O
HETATM 4127  H1  HOH A 724       8.621   4.286  30.062  1.00 27.21           H
HETATM 4128  H2  HOH A 724       8.593   5.161  31.298  1.00 27.21           H
HETATM 4129  O   HOH A 725      -2.147  -9.734  14.086  1.00 23.20           O
HETATM 4130  H1  HOH A 725      -2.744 -10.483  14.052  1.00 27.86           H
HETATM 4131  H2  HOH A 725      -2.192  -9.439  15.003  1.00 27.86           H
HETATM 4132  O   HOH A 726      28.747   8.069  21.729  1.00 20.55           O
HETATM 4133  H1  HOH A 726      27.935   8.335  21.291  1.00 24.68           H
HETATM 4134  H2  HOH A 726      29.424   8.580  21.282  1.00 24.68           H
HETATM 4135  O   HOH A 727      12.934 -17.360  21.837  1.00 24.62           O
HETATM 4136  H1  HOH A 727      12.276 -17.900  21.397  1.00 29.57           H
HETATM 4137  H2  HOH A 727      13.525 -17.994  22.253  1.00 29.57           H
HETATM 4138  O   HOH A 728      -5.660  -0.522  14.386  1.00 23.02           O
HETATM 4139  H1  HOH A 728      -4.950  -0.640  13.749  1.00 27.65           H
HETATM 4140  H2  HOH A 728      -5.269  -0.771  15.223  1.00 27.65           H
HETATM 4141  O   HOH A 729       4.675  -8.055  32.934  1.00 22.13           O
HETATM 4142  H1  HOH A 729       5.190  -8.457  33.639  1.00 26.58           H
HETATM 4143  H2  HOH A 729       3.950  -7.620  33.399  1.00 26.58           H
HETATM 4144  O   HOH A 730      10.570 -16.336  17.169  1.00 22.18           O
HETATM 4145  H1  HOH A 730      11.023 -16.224  16.326  1.00 26.64           H
HETATM 4146  H2  HOH A 730      11.080 -15.804  17.786  1.00 26.64           H
HETATM 4147  O   HOH A 731      29.170  -7.474  16.496  1.00 24.72           O
HETATM 4148  H1  HOH A 731      30.005  -7.896  16.271  1.00 29.69           H
HETATM 4149  H2  HOH A 731      28.569  -8.209  16.635  1.00 29.69           H
HETATM 4150  O   HOH A 732      -2.137  -0.989   6.767  1.00 27.83           O
HETATM 4151  H1  HOH A 732      -1.278  -1.292   6.465  1.00 33.42           H
HETATM 4152  H2  HOH A 732      -1.960  -0.129   7.161  1.00 33.42           H
HETATM 4153  O   HOH A 733      -4.011  -5.877   9.021  1.00 22.43           O
HETATM 4154  H1  HOH A 733      -3.607  -5.144   9.491  1.00 26.94           H
HETATM 4155  H2  HOH A 733      -4.943  -5.656   8.986  1.00 26.94           H
HETATM 4156  O   HOH A 734       8.105 -15.178  17.053  1.00 20.34           O
HETATM 4157  H1  HOH A 734       8.931 -15.637  17.228  1.00 24.44           H
HETATM 4158  H2  HOH A 734       7.836 -15.502  16.190  1.00 24.44           H
HETATM 4159  O   HOH A 735       0.649  12.710  26.674  1.00 21.44           O
HETATM 4160  H1  HOH A 735       1.278  12.448  27.350  1.00 25.75           H
HETATM 4161  H2  HOH A 735       1.193  13.108  25.987  1.00 25.75           H
HETATM 4162  O   HOH A 736      32.343  -5.024  22.532  1.00 27.95           O
HETATM 4163  H1  HOH A 736      32.300  -4.670  21.639  1.00 33.56           H
HETATM 4164  H2  HOH A 736      31.593  -5.622  22.581  1.00 33.56           H
HETATM 4165  O   HOH A 737      34.190  -4.015  24.439  1.00 29.03           O
HETATM 4166  H1  HOH A 737      33.885  -4.600  23.739  1.00 34.85           H
HETATM 4167  H2  HOH A 737      34.774  -4.567  24.971  1.00 34.85           H
HETATM 4168  O   HOH A 738      11.499  -6.137  33.996  1.00 22.44           O
HETATM 4169  H1  HOH A 738      10.764  -6.711  34.234  1.00 26.95           H
HETATM 4170  H2  HOH A 738      11.552  -5.498  34.709  1.00 26.95           H
HETATM 4171  O   HOH A 739      16.451 -10.108  32.139  1.00 26.83           O
HETATM 4172  H1  HOH A 739      15.837 -10.429  31.469  1.00 32.22           H
HETATM 4173  H2  HOH A 739      15.889  -9.632  32.754  1.00 32.22           H
HETATM 4174  O   HOH A 740      -2.283 -11.483  11.359  1.00 24.84           O
HETATM 4175  H1  HOH A 740      -2.323 -11.893  10.492  1.00 29.83           H
HETATM 4176  H2  HOH A 740      -1.408 -11.087  11.387  1.00 29.83           H
HETATM 4177  O   HOH A 741       3.100 -18.507   8.021  1.00 19.41           O
HETATM 4178  H1  HOH A 741       2.597 -18.848   7.276  1.00 23.32           H
HETATM 4179  H2  HOH A 741       2.449 -18.051   8.560  1.00 23.32           H
HETATM 4180  O   HOH A 742      25.616  -4.902   7.900  1.00 30.11           O
HETATM 4181  H1  HOH A 742      25.301  -5.779   7.672  1.00 36.15           H
HETATM 4182  H2  HOH A 742      26.405  -4.784   7.363  1.00 36.15           H
HETATM 4183  O   HOH A 743      -5.154   5.233  15.425  1.00 28.42           O
HETATM 4184  H1  HOH A 743      -4.867   5.357  16.333  1.00 34.13           H
HETATM 4185  H2  HOH A 743      -5.995   5.692  15.385  1.00 34.13           H
HETATM 4186  O   HOH A 744      25.416  -1.610  26.554  1.00 22.67           O
HETATM 4187  H1  HOH A 744      25.762  -0.926  25.975  1.00 27.22           H
HETATM 4188  H2  HOH A 744      25.025  -2.250  25.948  1.00 27.22           H
HETATM 4189  O   HOH A 745      26.527   9.025  20.108  1.00 22.21           O
HETATM 4190  H1  HOH A 745      25.747   8.485  20.255  1.00 26.67           H
HETATM 4191  H2  HOH A 745      26.208   9.926  20.181  1.00 26.67           H
HETATM 4192  O   HOH A 746      25.397  -0.666  29.044  1.00 27.58           O
HETATM 4193  H1  HOH A 746      25.372  -1.051  28.163  1.00 33.11           H
HETATM 4194  H2  HOH A 746      25.014   0.206  28.926  1.00 33.11           H
HETATM 4195  O   HOH A 747      20.670  12.684  23.464  1.00 21.73           O
HETATM 4196  H1  HOH A 747      20.054  12.606  22.730  1.00 26.10           H
HETATM 4197  H2  HOH A 747      20.120  12.611  24.248  1.00 26.10           H
HETATM 4198  O   HOH A 748      29.686  -1.907  21.085  1.00 18.58           O
HETATM 4199  H1  HOH A 748      29.257  -2.511  20.474  1.00 22.31           H
HETATM 4200  H2  HOH A 748      29.689  -2.370  21.924  1.00 22.31           H
HETATM 4201  O   HOH A 749      22.365  10.612  24.534  1.00 24.14           O
HETATM 4202  H1  HOH A 749      22.017  11.503  24.441  1.00 28.99           H
HETATM 4203  H2  HOH A 749      22.930  10.654  25.307  1.00 28.99           H
HETATM 4204  O   HOH A 750       8.084 -14.903  26.504  1.00 21.79           O
HETATM 4205  H1  HOH A 750       8.914 -14.430  26.604  1.00 26.18           H
HETATM 4206  H2  HOH A 750       7.653 -14.802  27.359  1.00 26.18           H
HETATM 4207  O   HOH A 751      19.303 -15.518  25.416  1.00 28.79           O
HETATM 4208  H1  HOH A 751      18.834 -16.352  25.373  1.00 34.57           H
HETATM 4209  H2  HOH A 751      18.665 -14.871  25.105  1.00 34.57           H
HETATM 4210  O   HOH A 752      20.849 -12.442  22.247  1.00 22.30           O
HETATM 4211  H1  HOH A 752      21.551 -12.254  21.616  1.00 26.78           H
HETATM 4212  H2  HOH A 752      20.894 -11.711  22.868  1.00 26.78           H
HETATM 4213  O   HOH A 753      12.054  -4.061  35.929  1.00 24.21           O
HETATM 4214  H1  HOH A 753      12.904  -4.277  36.325  1.00 29.07           H
HETATM 4215  H2  HOH A 753      11.410  -4.442  36.529  1.00 29.07           H
HETATM 4216  O   HOH A 754       6.350 -16.704  18.759  1.00 23.55           O
HETATM 4217  H1  HOH A 754       6.619 -16.267  17.949  1.00 28.29           H
HETATM 4218  H2  HOH A 754       5.484 -16.338  18.958  1.00 28.29           H
HETATM 4219  O   HOH A 755      15.172  -2.618  -6.380  1.00 30.38           O
HETATM 4220  H1  HOH A 755      14.485  -3.290  -6.414  1.00 36.48           H
HETATM 4221  H2  HOH A 755      14.742  -1.829  -6.711  1.00 36.48           H
HETATM 4222  O   HOH A 756       1.825  11.884   8.910  1.00 21.27           O
HETATM 4223  H1  HOH A 756       2.311  12.636   8.560  1.00 25.55           H
HETATM 4224  H2  HOH A 756       2.202  11.763   9.786  1.00 25.55           H
HETATM 4225  O   HOH A 757      32.187   3.271  26.086  1.00 25.88           O
HETATM 4226  H1  HOH A 757      32.588   4.097  26.358  1.00 31.08           H
HETATM 4227  H2  HOH A 757      31.322   3.524  25.755  1.00 31.08           H
HETATM 4228  O   HOH A 758       1.036 -14.856   2.916  1.00 31.36           O
HETATM 4229  H1  HOH A 758       1.466 -15.701   3.071  1.00 37.65           H
HETATM 4230  H2  HOH A 758       0.322 -15.063   2.312  1.00 37.65           H
HETATM 4231  O   HOH A 759      34.395   2.237  24.555  1.00 27.82           O
HETATM 4232  H1  HOH A 759      34.083   3.063  24.183  1.00 33.41           H
HETATM 4233  H2  HOH A 759      34.208   1.585  23.873  1.00 33.41           H
HETATM 4234  O   HOH A 760      -2.510   1.059   3.852  1.00 27.42           O
HETATM 4235  H1  HOH A 760      -3.269   1.417   3.392  1.00 32.93           H
HETATM 4236  H2  HOH A 760      -2.847   0.281   4.300  1.00 32.93           H
HETATM 4237  O   HOH A 761      22.116  -9.946  25.060  1.00 27.49           O
HETATM 4238  H1  HOH A 761      21.908  -9.007  25.069  1.00 33.01           H
HETATM 4239  H2  HOH A 761      23.072  -9.971  25.123  1.00 33.01           H
HETATM 4240  O   HOH A 762       8.355   9.701  28.871  1.00 26.95           O
HETATM 4241  H1  HOH A 762       8.922   9.411  28.152  1.00 32.36           H
HETATM 4242  H2  HOH A 762       7.818  10.398  28.490  1.00 32.36           H
HETATM 4243  O   HOH A 763      19.895  -9.273  29.023  1.00 24.47           O
HETATM 4244  H1  HOH A 763      19.860  -9.880  28.277  1.00 29.39           H
HETATM 4245  H2  HOH A 763      19.682  -9.820  29.782  1.00 29.39           H
HETATM 4246  O   HOH A 764      12.518 -13.548  36.739  1.00 28.08           O
HETATM 4247  H1  HOH A 764      11.610 -13.244  36.732  1.00 33.72           H
HETATM 4248  H2  HOH A 764      12.849 -13.293  35.873  1.00 33.72           H
HETATM 4249  O   HOH A 765       4.087 -12.119  26.229  1.00 28.36           O
HETATM 4250  H1  HOH A 765       4.915 -12.276  26.685  1.00 34.05           H
HETATM 4251  H2  HOH A 765       3.420 -12.307  26.893  1.00 34.05           H
HETATM 4252  O   HOH A 766       9.815  -9.377  -2.922  1.00 40.13           O
HETATM 4253  H1  HOH A 766      10.516  -8.943  -2.429  1.00 48.18           H
HETATM 4254  H2  HOH A 766       9.195  -8.668  -3.115  1.00 48.18           H
HETATM 4255  O   HOH A 767      17.496 -11.113  -2.784  1.00 26.27           O
HETATM 4256  H1  HOH A 767      18.456 -11.038  -2.788  1.00 31.55           H
HETATM 4257  H2  HOH A 767      17.211 -10.407  -2.197  1.00 31.55           H
HETATM 4258  O   HOH A 768      14.184 -13.061  31.598  1.00 24.20           O
HETATM 4259  H1  HOH A 768      14.311 -12.263  31.074  1.00 29.07           H
HETATM 4260  H2  HOH A 768      13.722 -12.756  32.384  1.00 29.07           H
HETATM 4261  O   HOH A 769      32.308  -7.651  -0.634  1.00 35.54           O
HETATM 4262  H1  HOH A 769      31.472  -7.203  -0.771  1.00 42.67           H
HETATM 4263  H2  HOH A 769      32.165  -8.192   0.143  1.00 42.67           H
HETATM 4264  O   HOH A 770      11.096  16.742  12.230  1.00 26.45           O
HETATM 4265  H1  HOH A 770      10.428  16.074  12.045  1.00 31.76           H
HETATM 4266  H2  HOH A 770      11.198  17.207  11.400  1.00 31.76           H
HETATM 4267  O   HOH A 771      -1.043 -16.655  13.802  1.00 32.30           O
HETATM 4268  H1  HOH A 771      -1.775 -16.054  13.652  1.00 38.79           H
HETATM 4269  H2  HOH A 771      -1.442 -17.527  13.776  1.00 38.79           H
HETATM 4270  O   HOH A 772       3.206 -10.435  31.293  1.00 26.89           O
HETATM 4271  H1  HOH A 772       3.151 -11.019  32.050  1.00 32.29           H
HETATM 4272  H2  HOH A 772       3.547  -9.613  31.654  1.00 32.29           H
HETATM 4273  O   HOH A 773       6.246  21.829  17.595  1.00 29.29           O
HETATM 4274  H1  HOH A 773       6.749  21.451  18.320  1.00 35.17           H
HETATM 4275  H2  HOH A 773       5.659  22.457  18.016  1.00 35.17           H
HETATM 4276  O   HOH A 774       2.784  -1.593  -2.669  1.00 35.02           O
HETATM 4277  H1  HOH A 774       1.931  -2.019  -2.768  1.00 42.05           H
HETATM 4278  H2  HOH A 774       3.154  -1.978  -1.871  1.00 42.05           H
HETATM 4279  O   HOH A 775      19.821 -11.184  26.993  1.00 24.10           O
HETATM 4280  H1  HOH A 775      20.518 -10.907  26.395  1.00 28.94           H
HETATM 4281  H2  HOH A 775      19.134 -11.524  26.415  1.00 28.94           H
HETATM 4282  O   HOH A 776       7.491 -19.185  15.197  1.00 25.13           O
HETATM 4283  H1  HOH A 776       7.741 -20.004  15.623  1.00 30.18           H
HETATM 4284  H2  HOH A 776       7.015 -19.465  14.408  1.00 30.18           H
HETATM 4285  O   HOH A 777      13.798 -14.996   1.430  1.00 25.57           O
HETATM 4286  H1  HOH A 777      13.507 -14.222   1.917  1.00 30.71           H
HETATM 4287  H2  HOH A 777      14.626 -15.240   1.847  1.00 30.71           H
HETATM 4288  O   HOH A 778      -4.896  -4.419  12.969  1.00 29.29           O
HETATM 4289  H1  HOH A 778      -5.379  -3.595  12.901  1.00 35.18           H
HETATM 4290  H2  HOH A 778      -4.408  -4.333  13.793  1.00 35.18           H
HETATM 4291  O   HOH A 779      12.958 -20.238  10.369  1.00 28.71           O
HETATM 4292  H1  HOH A 779      13.447 -20.962   9.976  1.00 34.48           H
HETATM 4293  H2  HOH A 779      12.045 -20.408  10.129  1.00 34.48           H
HETATM 4294  O   HOH A 780      10.008 -17.783   7.166  1.00 32.04           O
HETATM 4295  H1  HOH A 780       9.373 -18.499   7.102  1.00 38.48           H
HETATM 4296  H2  HOH A 780      10.096 -17.635   8.113  1.00 38.48           H
HETATM 4297  O   HOH A 781      35.267   7.671  19.411  1.00 32.32           O
HETATM 4298  H1  HOH A 781      35.011   8.140  18.617  1.00 38.81           H
HETATM 4299  H2  HOH A 781      35.011   6.762  19.240  1.00 38.81           H
HETATM 4300  O   HOH A 782      23.843  -2.538   7.908  1.00 27.62           O
HETATM 4301  H1  HOH A 782      23.501  -2.296   7.042  1.00 33.17           H
HETATM 4302  H2  HOH A 782      24.105  -3.457   7.812  1.00 33.17           H
HETATM 4303  O   HOH A 783       8.303 -17.680  26.190  1.00 28.21           O
HETATM 4304  H1  HOH A 783       8.116 -16.738  26.161  1.00 33.88           H
HETATM 4305  H2  HOH A 783       8.930 -17.767  26.908  1.00 33.88           H
HETATM 4306  O   HOH A 784      36.313  -2.111  25.290  1.00 23.09           O
HETATM 4307  H1  HOH A 784      35.515  -2.287  24.793  1.00 27.73           H
HETATM 4308  H2  HOH A 784      36.215  -1.205  25.599  1.00 27.73           H
HETATM 4309  O   HOH A 785      20.532  -6.648  32.713  1.00 29.18           O
HETATM 4310  H1  HOH A 785      20.966  -7.194  33.369  1.00 35.04           H
HETATM 4311  H2  HOH A 785      19.596  -6.814  32.846  1.00 35.04           H
HETATM 4312  O   HOH A 786      -3.710   6.717   8.113  1.00 34.77           O
HETATM 4313  H1  HOH A 786      -3.655   7.212   8.933  1.00 41.75           H
HETATM 4314  H2  HOH A 786      -3.948   5.831   8.394  1.00 41.75           H
HETATM 4315  O   HOH A 787       3.620  -5.765  39.544  1.00 33.23           O
HETATM 4316  H1  HOH A 787       2.786  -6.238  39.575  1.00 39.89           H
HETATM 4317  H2  HOH A 787       4.246  -6.419  39.224  1.00 39.89           H
HETATM 4318  O   HOH A 788       7.129  16.201  27.304  1.00 28.19           O
HETATM 4319  H1  HOH A 788       6.359  15.724  26.982  1.00 33.86           H
HETATM 4320  H2  HOH A 788       7.506  15.617  27.968  1.00 33.86           H
HETATM 4321  O   HOH A 789      32.660   1.571  15.797  1.00 27.92           O
HETATM 4322  H1  HOH A 789      33.334   1.392  15.141  1.00 33.53           H
HETATM 4323  H2  HOH A 789      32.612   0.770  16.324  1.00 33.53           H
HETATM 4324  O   HOH A 790      23.684 -11.424   5.262  1.00 30.00           O
HETATM 4325  H1  HOH A 790      22.967 -10.813   5.073  1.00 36.02           H
HETATM 4326  H2  HOH A 790      24.473 -10.954   4.993  1.00 36.02           H
HETATM 4327  O   HOH A 791      23.684  -9.537   9.579  1.00 26.54           O
HETATM 4328  H1  HOH A 791      23.777  -9.715  10.518  1.00 31.88           H
HETATM 4329  H2  HOH A 791      22.740  -9.604   9.415  1.00 31.88           H
HETATM 4330  O   HOH A 792      20.076 -15.493  17.923  1.00 32.63           O
HETATM 4331  H1  HOH A 792      20.914 -15.290  17.507  1.00 39.18           H
HETATM 4332  H2  HOH A 792      19.596 -15.984  17.251  1.00 39.18           H
HETATM 4333  O   HOH A 793      21.418   2.583  -6.881  1.00 36.28           O
HETATM 4334  H1  HOH A 793      21.445   2.007  -7.649  1.00 43.56           H
HETATM 4335  H2  HOH A 793      21.609   2.003  -6.143  1.00 43.56           H
HETATM 4336  O   HOH A 794       0.512  10.325  30.146  1.00 27.58           O
HETATM 4337  H1  HOH A 794       0.881   9.482  30.424  1.00 33.12           H
HETATM 4338  H2  HOH A 794       1.272  10.808  29.806  1.00 33.12           H
HETATM 4339  O   HOH A 795      23.045 -12.227  20.567  1.00 26.72           O
HETATM 4340  H1  HOH A 795      23.512 -13.012  20.280  1.00 32.09           H
HETATM 4341  H2  HOH A 795      23.266 -11.568  19.902  1.00 32.09           H
HETATM 4342  O   HOH A 796      -5.054  -4.504  33.804  1.00 34.24           O
HETATM 4343  H1  HOH A 796      -5.000  -3.663  33.346  1.00 41.11           H
HETATM 4344  H2  HOH A 796      -4.926  -5.157  33.115  1.00 41.11           H
HETATM 4345  O   HOH A 797      13.816  -6.559  -2.305  1.00 30.30           O
HETATM 4346  H1  HOH A 797      14.169  -6.709  -3.184  1.00 36.39           H
HETATM 4347  H2  HOH A 797      13.473  -5.662  -2.338  1.00 36.39           H
HETATM 4348  O   HOH A 798      15.811   4.073  37.801  1.00 35.18           O
HETATM 4349  H1  HOH A 798      16.222   4.737  38.354  1.00 42.24           H
HETATM 4350  H2  HOH A 798      16.524   3.765  37.234  1.00 42.24           H
HETATM 4351  O   HOH A 799       5.524 -14.544  25.275  1.00 32.03           O
HETATM 4352  H1  HOH A 799       6.436 -14.448  25.559  1.00 38.46           H
HETATM 4353  H2  HOH A 799       5.059 -14.809  26.069  1.00 38.46           H
HETATM 4354  O   HOH A 800      22.405  -4.586  34.396  1.00 27.32           O
HETATM 4355  H1  HOH A 800      21.670  -4.772  34.986  1.00 32.80           H
HETATM 4356  H2  HOH A 800      23.141  -5.074  34.767  1.00 32.80           H
HETATM 4357  O   HOH A 801      10.546 -17.615  19.900  1.00 28.66           O
HETATM 4358  H1  HOH A 801      11.056 -18.124  19.266  1.00 34.42           H
HETATM 4359  H2  HOH A 801      10.806 -16.705  19.731  1.00 34.42           H
HETATM 4360  O   HOH A 802       5.657  10.910  -2.090  1.00 31.53           O
HETATM 4361  H1  HOH A 802       6.271  10.770  -2.815  1.00 37.86           H
HETATM 4362  H2  HOH A 802       5.785  10.145  -1.525  1.00 37.86           H
HETATM 4363  O   HOH A 803       8.065 -20.682  12.132  1.00 31.41           O
HETATM 4364  H1  HOH A 803       8.532 -20.025  11.603  1.00 37.72           H
HETATM 4365  H2  HOH A 803       7.522 -21.149  11.496  1.00 37.72           H
HETATM 4366  O   HOH A 804       3.205 -19.393  17.646  1.00 32.09           O
HETATM 4367  H1  HOH A 804       3.759 -19.378  16.865  1.00 38.54           H
HETATM 4368  H2  HOH A 804       3.380 -20.246  18.045  1.00 38.54           H
HETATM 4369  O   HOH A 805       5.650 -19.853  13.282  1.00 31.30           O
HETATM 4370  H1  HOH A 805       5.007 -19.166  13.093  1.00 37.58           H
HETATM 4371  H2  HOH A 805       6.310 -19.767  12.589  1.00 37.58           H
HETATM 4372  O   HOH A 806      31.438  -8.929  16.181  1.00 25.11           O
HETATM 4373  H1  HOH A 806      31.872  -8.929  15.324  1.00 30.16           H
HETATM 4374  H2  HOH A 806      32.154  -8.965  16.815  1.00 30.16           H
HETATM 4375  O   HOH A 807       3.592  12.964  -1.985  1.00 32.68           O
HETATM 4376  H1  HOH A 807       4.329  12.408  -1.722  1.00 39.24           H
HETATM 4377  H2  HOH A 807       3.583  12.899  -2.940  1.00 39.24           H
HETATM 4378  O   HOH A 808      29.720  -2.979  23.805  1.00 33.60           O
HETATM 4379  H1  HOH A 808      28.911  -2.513  24.024  1.00 40.34           H
HETATM 4380  H2  HOH A 808      29.464  -3.904  23.795  1.00 40.34           H
HETATM 4381  O   HOH A 809      28.930  -6.426  -0.467  1.00 36.33           O
HETATM 4382  H1  HOH A 809      28.198  -6.630  -1.055  1.00 43.62           H
HETATM 4383  H2  HOH A 809      28.886  -7.105   0.208  1.00 43.62           H
HETATM 4384  O   HOH A 810      19.714  11.057  28.246  1.00 28.60           O
HETATM 4385  H1  HOH A 810      20.473  11.360  27.748  1.00 34.35           H
HETATM 4386  H2  HOH A 810      19.167  10.619  27.587  1.00 34.35           H
HETATM 4387  O   HOH A 811      -4.809   8.775  27.044  1.00 35.98           O
HETATM 4388  H1  HOH A 811      -4.155   8.123  27.310  1.00 43.20           H
HETATM 4389  H2  HOH A 811      -5.437   8.273  26.523  1.00 43.20           H
HETATM 4390  O   HOH A 812       2.186 -10.400  -3.295  1.00 35.35           O
HETATM 4391  H1  HOH A 812       1.262 -10.145  -3.294  1.00 42.45           H
HETATM 4392  H2  HOH A 812       2.655  -9.563  -3.218  1.00 42.45           H
HETATM 4393  O   HOH A 813      23.812 -10.527  18.362  1.00 32.28           O
HETATM 4394  H1  HOH A 813      24.594  -9.973  18.418  1.00 38.76           H
HETATM 4395  H2  HOH A 813      23.452 -10.332  17.492  1.00 38.76           H
HETATM 4396  O   HOH A 814      33.068  -4.662   7.955  1.00 34.36           O
HETATM 4397  H1  HOH A 814      33.961  -4.316   7.921  1.00 41.25           H
HETATM 4398  H2  HOH A 814      32.515  -3.929   7.673  1.00 41.25           H
HETATM 4399  O   HOH A 815      10.433  10.525  25.584  1.00 15.52           O
HETATM 4400  H1  HOH A 815      10.878  10.104  24.842  1.00 18.65           H
HETATM 4401  H2  HOH A 815       9.501  10.481  25.360  1.00 18.65           H
HETATM 4402  O   HOH A 816      15.954   9.469   5.757  1.00 27.93           O
HETATM 4403  H1  HOH A 816      15.704  10.182   6.332  1.00 33.54           H
HETATM 4404  H2  HOH A 816      15.080   9.160   5.372  1.00 33.54           H
HETATM 4405  O   HOH A 817       4.317 -12.941  28.934  1.00 37.25           O
HETATM 4406  H1  HOH A 817       4.089 -12.406  29.697  1.00 44.73           H
HETATM 4407  H2  HOH A 817       5.173 -13.315  29.154  1.00 44.73           H
HETATM 4408  O   HOH A 818      31.494  -7.103   8.899  1.00 32.38           O
HETATM 4409  H1  HOH A 818      30.990  -6.295   9.010  1.00 38.88           H
HETATM 4410  H2  HOH A 818      31.922  -6.991   8.048  1.00 38.88           H
HETATM 4411  O   HOH A 819      -0.108  -4.767  -1.949  1.00 37.61           O
HETATM 4412  H1  HOH A 819      -0.929  -5.143  -2.267  1.00 45.15           H
HETATM 4413  H2  HOH A 819       0.527  -5.487  -2.041  1.00 45.15           H
HETATM 4414  O   HOH A 820       1.401  -2.222  41.355  1.00 33.89           O
HETATM 4415  H1  HOH A 820       0.461  -2.368  41.246  1.00 40.69           H
HETATM 4416  H2  HOH A 820       1.701  -1.964  40.479  1.00 40.69           H
HETATM 4417  O   HOH A 821      26.251  -9.008  18.780  1.00 32.89           O
HETATM 4418  H1  HOH A 821      26.615  -9.874  18.963  1.00 39.49           H
HETATM 4419  H2  HOH A 821      26.510  -8.483  19.545  1.00 39.49           H
HETATM 4420  O   HOH A 822      19.693  13.268  26.122  1.00 32.04           O
HETATM 4421  H1  HOH A 822      19.896  14.196  25.997  1.00 38.47           H
HETATM 4422  H2  HOH A 822      18.960  13.262  26.739  1.00 38.47           H
HETATM 4423  O   HOH A 823      21.044   3.055  34.596  1.00 29.36           O
HETATM 4424  H1  HOH A 823      21.975   3.284  34.645  1.00 35.25           H
HETATM 4425  H2  HOH A 823      20.858   3.029  33.654  1.00 35.25           H
HETATM 4426  O   HOH A 824       4.504 -13.861  32.577  1.00 39.44           O
HETATM 4427  H1  HOH A 824       4.325 -13.704  33.503  1.00 47.36           H
HETATM 4428  H2  HOH A 824       5.368 -13.465  32.436  1.00 47.36           H
HETATM 4429  O   HOH A 825      15.270  18.673  27.678  1.00 39.06           O
HETATM 4430  H1  HOH A 825      15.874  18.635  26.932  1.00 46.90           H
HETATM 4431  H2  HOH A 825      14.437  18.355  27.325  1.00 46.90           H
HETATM 4432  O   HOH A 826      35.528  -5.712  26.155  1.00 35.35           O
HETATM 4433  H1  HOH A 826      36.429  -6.039  26.170  1.00 42.44           H
HETATM 4434  H2  HOH A 826      34.989  -6.503  26.097  1.00 42.44           H
HETATM 4435  O   HOH A 827      12.672   2.547  -6.617  1.00 33.27           O
HETATM 4436  H1  HOH A 827      12.578   3.214  -5.933  1.00 39.94           H
HETATM 4437  H2  HOH A 827      12.781   1.725  -6.134  1.00 39.94           H
HETATM 4438  O   HOH A 828      -4.647  -8.760  17.760  1.00 28.99           O
HETATM 4439  H1  HOH A 828      -5.508  -9.174  17.669  1.00 34.81           H
HETATM 4440  H2  HOH A 828      -4.352  -9.036  18.637  1.00 34.81           H
HETATM 4441  O   HOH A 829       2.333 -19.467   5.429  1.00 34.27           O
HETATM 4442  H1  HOH A 829       2.308 -18.887   4.660  1.00 41.15           H
HETATM 4443  H2  HOH A 829       3.059 -20.066   5.243  1.00 41.15           H
HETATM 4444  O   HOH A 830      23.151 -13.616   9.430  1.00 27.76           O
HETATM 4445  H1  HOH A 830      23.267 -12.679   9.267  1.00 33.34           H
HETATM 4446  H2  HOH A 830      22.351 -13.668   9.960  1.00 33.34           H
HETATM 4447  O   HOH A 831      22.773  -9.402  15.909  1.00 31.23           O
HETATM 4448  H1  HOH A 831      22.047  -9.924  15.562  1.00 37.50           H
HETATM 4449  H2  HOH A 831      22.454  -8.497  15.863  1.00 37.50           H
HETATM 4450  O   HOH A 832      -3.134   1.313  26.643  1.00 32.23           O
HETATM 4451  H1  HOH A 832      -3.783   0.738  27.051  1.00 38.70           H
HETATM 4452  H2  HOH A 832      -2.440   0.720  26.348  1.00 38.70           H
HETATM 4453  O   HOH A 833       2.266  22.211  14.876  1.00 36.25           O
HETATM 4454  H1  HOH A 833       1.757  22.395  15.666  1.00 43.52           H
HETATM 4455  H2  HOH A 833       2.261  23.037  14.391  1.00 43.52           H
HETATM 4456  O   HOH A 834      14.405 -18.205  24.076  1.00 31.60           O
HETATM 4457  H1  HOH A 834      13.808 -18.340  24.816  1.00 37.94           H
HETATM 4458  H2  HOH A 834      14.495 -17.252  24.021  1.00 37.94           H
HETATM 4459  O   HOH A 835       5.807 -18.173  22.860  1.00 29.86           O
HETATM 4460  H1  HOH A 835       6.084 -18.109  23.777  1.00 35.85           H
HETATM 4461  H2  HOH A 835       4.854 -18.255  22.907  1.00 35.85           H
HETATM 4462  O   HOH A 836       3.378  -5.136  42.455  1.00 35.81           O
HETATM 4463  H1  HOH A 836       2.459  -4.874  42.527  1.00 43.00           H
HETATM 4464  H2  HOH A 836       3.500  -5.314  41.519  1.00 43.00           H
HETATM 4465  O   HOH A 837      20.780  15.911  16.340  1.00 32.23           O
HETATM 4466  H1  HOH A 837      19.886  16.054  16.662  1.00 38.70           H
HETATM 4467  H2  HOH A 837      20.705  15.146  15.769  1.00 38.70           H
HETATM 4468  O   HOH A 838      14.484  -3.627  37.563  1.00 34.45           O
HETATM 4469  H1  HOH A 838      14.739  -3.344  38.441  1.00 41.37           H
HETATM 4470  H2  HOH A 838      14.932  -3.012  36.976  1.00 41.37           H
HETATM 4471  O   HOH A 839      36.077   0.569  26.144  1.00 31.44           O
HETATM 4472  H1  HOH A 839      35.445   1.143  25.700  1.00 37.75           H
HETATM 4473  H2  HOH A 839      36.856   1.117  26.250  1.00 37.75           H
HETATM 4474  O   HOH A 840       2.113  14.184  13.067  1.00 37.98           O
HETATM 4475  H1  HOH A 840       1.732  14.085  13.940  1.00 45.59           H
HETATM 4476  H2  HOH A 840       2.237  15.131  12.960  1.00 45.59           H
HETATM 4477  O   HOH A 841      27.553  -3.486  27.537  1.00 38.09           O
HETATM 4478  H1  HOH A 841      26.927  -2.768  27.652  1.00 45.74           H
HETATM 4479  H2  HOH A 841      27.018  -4.214  27.219  1.00 45.74           H
HETATM 4480  O   HOH A 842       8.175  15.296  31.961  1.00 35.30           O
HETATM 4481  H1  HOH A 842       8.512  14.529  32.425  1.00 42.38           H
HETATM 4482  H2  HOH A 842       7.221  15.154  31.946  1.00 42.38           H
HETATM 4483  O   HOH A 843      27.656   7.149  28.883  1.00 42.26           O
HETATM 4484  H1  HOH A 843      27.976   6.581  29.584  1.00 50.74           H
HETATM 4485  H2  HOH A 843      26.724   7.268  29.085  1.00 50.74           H
HETATM 4486  O   HOH A 844      -2.913  10.449  20.344  1.00 27.11           O
HETATM 4487  H1  HOH A 844      -3.029   9.535  20.613  1.00 32.56           H
HETATM 4488  H2  HOH A 844      -2.115  10.429  19.812  1.00 32.56           H
HETATM 4489  O   HOH A 845       3.584 -14.311  22.237  1.00 30.34           O
HETATM 4490  H1  HOH A 845       4.367 -13.754  22.242  1.00 36.44           H
HETATM 4491  H2  HOH A 845       3.090 -14.019  23.005  1.00 36.44           H
HETATM 4492  O   HOH A 846      15.727  17.689  12.145  1.00 35.14           O
HETATM 4493  H1  HOH A 846      15.619  18.353  12.831  1.00 42.19           H
HETATM 4494  H2  HOH A 846      15.881  18.195  11.348  1.00 42.19           H
HETATM 4495  O   HOH A 847       5.271  -8.529  37.686  1.00 35.84           O
HETATM 4496  H1  HOH A 847       5.675  -7.774  37.249  1.00 43.03           H
HETATM 4497  H2  HOH A 847       6.017  -9.083  37.924  1.00 43.03           H
HETATM 4498  O   HOH A 848       8.121  -7.035  -3.285  1.00 36.40           O
HETATM 4499  H1  HOH A 848       7.811  -6.699  -4.131  1.00 43.70           H
HETATM 4500  H2  HOH A 848       7.550  -6.619  -2.636  1.00 43.70           H
HETATM 4501  O   HOH A 849      19.824 -15.521  -2.140  1.00 36.11           O
HETATM 4502  H1  HOH A 849      20.519 -16.174  -2.062  1.00 43.35           H
HETATM 4503  H2  HOH A 849      20.243 -14.783  -2.589  1.00 43.35           H
HETATM 4504  O   HOH A 850      28.254  -1.552  30.182  1.00 36.98           O
HETATM 4505  H1  HOH A 850      29.088  -1.107  30.026  1.00 44.40           H
HETATM 4506  H2  HOH A 850      28.375  -2.428  29.810  1.00 44.40           H
HETATM 4507  O   HOH A 851       0.469  15.464  28.915  1.00 40.75           O
HETATM 4508  H1  HOH A 851       0.283  16.404  28.938  1.00 48.92           H
HETATM 4509  H2  HOH A 851       0.935  15.294  29.736  1.00 48.92           H
HETATM 4510  O   HOH A 852      26.592   2.815   8.263  1.00 34.19           O
HETATM 4511  H1  HOH A 852      27.071   3.454   8.792  1.00 41.05           H
HETATM 4512  H2  HOH A 852      26.822   1.965   8.648  1.00 41.05           H
HETATM 4513  O   HOH A 853       3.260  -1.072  45.235  1.00 37.40           O
HETATM 4514  H1  HOH A 853       2.540  -0.559  45.605  1.00 44.91           H
HETATM 4515  H2  HOH A 853       3.318  -1.841  45.806  1.00 44.91           H
HETATM 4516  O   HOH A 854      17.638   1.057  11.461  1.00 34.19           O
HETATM 4517  H1  HOH A 854      17.230   1.507  10.716  1.00 41.05           H
HETATM 4518  H2  HOH A 854      17.396   0.135  11.346  1.00 41.05           H
HETATM 4519  O   HOH A 855      19.295 -10.582  31.654  1.00 40.68           O
HETATM 4520  H1  HOH A 855      18.354 -10.400  31.752  1.00 48.84           H
HETATM 4521  H2  HOH A 855      19.713  -9.958  32.248  1.00 48.84           H
HETATM 4522  O   HOH A 856      -3.117  -1.080  29.214  1.00 34.34           O
HETATM 4523  H1  HOH A 856      -2.654  -0.749  28.445  1.00 41.23           H
HETATM 4524  H2  HOH A 856      -3.227  -2.021  29.039  1.00 41.23           H
HETATM 4525  O   HOH A 857      17.085  22.304  14.971  1.00 41.36           O
HETATM 4526  H1  HOH A 857      16.312  21.729  15.021  1.00 49.65           H
HETATM 4527  H2  HOH A 857      16.998  22.718  14.111  1.00 49.65           H
HETATM 4528  O   HOH A 858       8.142 -20.098   8.311  1.00 35.57           O
HETATM 4529  H1  HOH A 858       8.565 -20.938   8.484  1.00 42.71           H
HETATM 4530  H2  HOH A 858       8.405 -19.544   9.053  1.00 42.71           H
HETATM 4531  O   HOH A 859       3.126   5.911  -3.743  1.00 33.84           O
HETATM 4532  H1  HOH A 859       3.909   5.638  -4.226  1.00 40.63           H
HETATM 4533  H2  HOH A 859       2.709   6.559  -4.313  1.00 40.63           H
HETATM 4534  O   HOH A 860      14.665 -17.545   5.318  1.00 35.26           O
HETATM 4535  H1  HOH A 860      15.307 -17.486   6.029  1.00 42.33           H
HETATM 4536  H2  HOH A 860      14.828 -18.407   4.931  1.00 42.33           H
HETATM 4537  O   HOH A 861      -0.046 -17.903   6.602  1.00 37.05           O
HETATM 4538  H1  HOH A 861       0.552 -18.469   6.108  1.00 44.48           H
HETATM 4539  H2  HOH A 861       0.449 -17.659   7.386  1.00 44.48           H
HETATM 4540  O   HOH A 862      15.871   5.236  -5.733  1.00 35.02           O
HETATM 4541  H1  HOH A 862      14.959   5.350  -6.009  1.00 42.05           H
HETATM 4542  H2  HOH A 862      16.383   5.656  -6.425  1.00 42.05           H
HETATM 4543  O   HOH A 863       8.503  18.416   9.291  1.00 37.56           O
HETATM 4544  H1  HOH A 863       8.528  17.460   9.183  1.00 45.10           H
HETATM 4545  H2  HOH A 863       8.454  18.539  10.240  1.00 45.10           H
HETATM 4546  O   HOH A 864      24.770  11.847  23.815  1.00 31.70           O
HETATM 4547  H1  HOH A 864      24.030  11.254  23.658  1.00 38.06           H
HETATM 4548  H2  HOH A 864      24.588  12.605  23.254  1.00 38.06           H
HETATM 4549  O   HOH A 865       4.117 -15.886  20.213  1.00 31.51           O
HETATM 4550  H1  HOH A 865       3.829 -15.245  20.875  1.00 37.84           H
HETATM 4551  H2  HOH A 865       4.161 -16.709  20.700  1.00 37.84           H
HETATM 4552  O   HOH A 866      22.877  14.374  22.486  1.00 28.55           O
HETATM 4553  H1  HOH A 866      22.929  14.982  23.224  1.00 34.28           H
HETATM 4554  H2  HOH A 866      22.162  13.777  22.722  1.00 34.28           H
HETATM 4555  O   HOH A 867      -7.054   7.855  15.279  1.00 37.41           O
HETATM 4556  H1  HOH A 867      -7.880   7.989  15.746  1.00 44.92           H
HETATM 4557  H2  HOH A 867      -6.962   8.650  14.741  1.00 44.92           H
HETATM 4558  O   HOH A 868      21.759  -7.975  -5.518  1.00 34.78           O
HETATM 4559  H1  HOH A 868      21.631  -7.593  -4.645  1.00 41.76           H
HETATM 4560  H2  HOH A 868      22.043  -8.873  -5.340  1.00 41.76           H
HETATM 4561  O   HOH A 869      10.078 -13.419  34.111  1.00 30.50           O
HETATM 4562  H1  HOH A 869      10.062 -13.306  33.157  1.00 36.62           H
HETATM 4563  H2  HOH A 869      10.733 -12.785  34.409  1.00 36.62           H
HETATM 4564  O   HOH A 870       8.574  14.339  29.329  1.00 35.88           O
HETATM 4565  H1  HOH A 870       9.420  14.688  29.031  1.00 43.08           H
HETATM 4566  H2  HOH A 870       8.482  14.676  30.226  1.00 43.08           H
HETATM 4567  O   HOH A 871      -2.444 -16.228   6.118  1.00 36.80           O
HETATM 4568  H1  HOH A 871      -1.868 -16.942   5.834  1.00 44.18           H
HETATM 4569  H2  HOH A 871      -2.985 -16.035   5.352  1.00 44.18           H
HETATM 4570  O   HOH A 872       2.054  16.148   9.273  1.00 38.98           O
HETATM 4571  H1  HOH A 872       1.977  15.944  10.206  1.00 46.80           H
HETATM 4572  H2  HOH A 872       2.588  15.431   8.916  1.00 46.80           H
HETATM 4573  O   HOH A 873      -0.659   7.609   4.698  1.00 22.66           O
HETATM 4574  H1  HOH A 873      -0.516   6.752   5.109  1.00 27.22           H
HETATM 4575  H2  HOH A 873      -1.257   8.061   5.299  1.00 27.22           H
HETATM 4576  O   HOH A 874      21.345   0.833  -4.608  1.00 29.02           O
HETATM 4577  H1  HOH A 874      21.604   1.444  -3.908  1.00 34.85           H
HETATM 4578  H2  HOH A 874      20.504   0.494  -4.295  1.00 34.85           H
HETATM 4579  O   HOH A 875      18.609  -1.524  11.322  1.00 26.89           O
HETATM 4580  H1  HOH A 875      19.054  -1.301  12.142  1.00 32.30           H
HETATM 4581  H2  HOH A 875      18.300  -2.422  11.461  1.00 32.30           H
HETATM 4582  O   HOH A 876      14.257 -18.246  19.551  1.00 22.85           O
HETATM 4583  H1  HOH A 876      13.975 -17.552  20.154  1.00 27.44           H
HETATM 4584  H2  HOH A 876      14.495 -17.771  18.747  1.00 27.44           H
HETATM 4585  O   HOH A 877       4.814  17.790  23.506  1.00 27.31           O
HETATM 4586  H1  HOH A 877       4.978  18.653  23.123  1.00 32.80           H
HETATM 4587  H2  HOH A 877       5.689  17.415  23.640  1.00 32.80           H
HETATM 4588  O   HOH A 878      -1.601  -3.865   2.781  1.00 27.45           O
HETATM 4589  H1  HOH A 878      -1.785  -4.591   3.383  1.00 32.97           H
HETATM 4590  H2  HOH A 878      -2.315  -3.900   2.144  1.00 32.97           H
HETATM 4591  O   HOH A 879      -4.276  11.241  13.143  1.00 34.63           O
HETATM 4592  H1  HOH A 879      -3.568  11.860  13.337  1.00 41.58           H
HETATM 4593  H2  HOH A 879      -4.980  11.491  13.744  1.00 41.58           H
HETATM 4594  O   HOH A 880      -2.248   2.011  34.902  1.00 42.45           O
HETATM 4595  H1  HOH A 880      -2.233   2.938  34.651  1.00 50.96           H
HETATM 4596  H2  HOH A 880      -1.370   1.845  35.253  1.00 50.96           H
HETATM 4597  O   HOH A 881      -1.478   3.066  30.032  1.00 29.89           O
HETATM 4598  H1  HOH A 881      -1.680   3.993  30.194  1.00 35.89           H
HETATM 4599  H2  HOH A 881      -1.518   2.655  30.903  1.00 35.89           H
HETATM 4600  O   HOH A 882      23.661  -9.639  13.038  1.00 33.50           O
HETATM 4601  H1  HOH A 882      22.909  -9.172  12.665  1.00 40.23           H
HETATM 4602  H2  HOH A 882      23.554  -9.539  13.986  1.00 40.23           H
HETATM 4603  O   HOH A 883      31.159   7.598  12.953  1.00 37.38           O
HETATM 4604  H1  HOH A 883      31.536   6.716  12.949  1.00 44.88           H
HETATM 4605  H2  HOH A 883      31.753   8.104  13.509  1.00 44.88           H
HETATM 4606  O   HOH A 884      -3.625  13.985   6.251  1.00 36.43           O
HETATM 4607  H1  HOH A 884      -3.264  13.530   5.490  1.00 43.74           H
HETATM 4608  H2  HOH A 884      -3.812  13.283   6.877  1.00 43.74           H
HETATM 4609  O   HOH A 885      -2.332   1.595  32.223  1.00 34.74           O
HETATM 4610  H1  HOH A 885      -2.333   1.690  33.180  1.00 41.72           H
HETATM 4611  H2  HOH A 885      -2.547   0.670  32.082  1.00 41.72           H
HETATM 4612  O   HOH A 886      27.780  -4.217   6.357  1.00 37.66           O
HETATM 4613  H1  HOH A 886      27.610  -3.741   5.544  1.00 45.22           H
HETATM 4614  H2  HOH A 886      28.123  -5.065   6.067  1.00 45.22           H
HETATM 4615  O   HOH A 887      -4.330   6.143   4.022  1.00 40.40           O
HETATM 4616  H1  HOH A 887      -4.391   6.252   4.972  1.00 48.50           H
HETATM 4617  H2  HOH A 887      -3.849   5.323   3.902  1.00 48.50           H
HETATM 4618  O   HOH A 888      11.315  17.371  30.264  1.00 40.22           O
HETATM 4619  H1  HOH A 888      10.789  16.973  30.960  1.00 48.29           H
HETATM 4620  H2  HOH A 888      11.449  16.656  29.636  1.00 48.29           H
HETATM 4621  O   HOH A 889      12.187   7.898  29.044  1.00 33.97           O
HETATM 4622  H1  HOH A 889      11.583   8.227  29.710  1.00 40.79           H
HETATM 4623  H2  HOH A 889      11.744   8.087  28.214  1.00 40.79           H
HETATM 4624  O   HOH A 890      30.234   9.494  18.627  1.00 36.29           O
HETATM 4625  H1  HOH A 890      30.107   9.802  17.729  1.00 43.58           H
HETATM 4626  H2  HOH A 890      30.758   8.695  18.527  1.00 43.58           H
HETATM 4627  O   HOH A 891      26.650  10.817  22.151  1.00 35.82           O
HETATM 4628  H1  HOH A 891      27.343  10.338  22.610  1.00 43.01           H
HETATM 4629  H2  HOH A 891      26.032  11.062  22.847  1.00 43.01           H
HETATM 4630  O   HOH A 892      12.636 -17.913  26.423  1.00 31.19           O
HETATM 4631  H1  HOH A 892      12.486 -17.111  26.931  1.00 37.45           H
HETATM 4632  H2  HOH A 892      12.935 -18.549  27.073  1.00 37.45           H
HETATM 4633  O   HOH A 893      32.018  -2.024   7.203  1.00 39.19           O
HETATM 4634  H1  HOH A 893      32.655  -2.130   6.495  1.00 47.05           H
HETATM 4635  H2  HOH A 893      32.466  -1.477   7.851  1.00 47.05           H
HETATM 4636  O   HOH A 894      18.914   3.992  11.590  1.00 36.81           O
HETATM 4637  H1  HOH A 894      18.754   3.139  11.198  1.00 44.19           H
HETATM 4638  H2  HOH A 894      19.779   3.970  11.984  1.00 44.19           H
HETATM 4639  O   HOH A 895      13.871 -13.767  39.100  1.00 33.64           O
HETATM 4640  H1  HOH A 895      13.352 -13.894  38.299  1.00 40.39           H
HETATM 4641  H2  HOH A 895      14.278 -12.910  38.977  1.00 40.39           H
HETATM 4642  O   HOH A 896       5.791  -8.888  -4.071  1.00 46.80           O
HETATM 4643  H1  HOH A 896       6.232  -8.283  -4.673  1.00 56.19           H
HETATM 4644  H2  HOH A 896       5.008  -8.409  -3.788  1.00 56.19           H
HETATM 4645  O   HOH A 897      19.904  -4.342  36.361  1.00 37.27           O
HETATM 4646  H1  HOH A 897      19.631  -4.458  37.272  1.00 44.74           H
HETATM 4647  H2  HOH A 897      19.689  -3.426  36.168  1.00 44.74           H
HETATM 4648  O   HOH A 898      12.553   9.714   8.252  1.00 43.40           O
HETATM 4649  H1  HOH A 898      12.985   9.282   7.425  1.00 52.10           H
HETATM 4650  H2  HOH A 898      12.188  10.524   7.931  1.00 52.10           H
HETATM 4651  O   HOH A 899      13.792  -6.839  32.626  1.00 22.10           O
HETATM 4652  H1  HOH A 899      12.944  -6.549  32.977  1.00 26.55           H
HETATM 4653  H2  HOH A 899      13.804  -6.518  31.722  1.00 26.55           H
HETATM 4654  O   HOH A 900      19.241   6.379   7.830  1.00 35.35           O
HETATM 4655  H1  HOH A 900      18.544   6.590   8.458  1.00 42.45           H
HETATM 4656  H2  HOH A 900      19.000   6.866   7.028  1.00 42.45           H
HETATM 4657  O   HOH A 901      25.247  -0.793   5.292  1.00 45.61           O
HETATM 4658  H1  HOH A 901      25.367  -1.179   4.420  1.00 54.76           H
HETATM 4659  H2  HOH A 901      25.822  -1.310   5.856  1.00 54.76           H
HETATM 4660  O   HOH A 902      18.362   8.120   5.892  1.00 35.58           O
HETATM 4661  H1  HOH A 902      18.801   8.791   6.416  1.00 42.71           H
HETATM 4662  H2  HOH A 902      17.479   8.480   5.750  1.00 42.71           H
HETATM 4663  O   HOH A 903      -2.772   1.843   0.972  1.00 44.71           O
HETATM 4664  H1  HOH A 903      -3.692   1.605   0.850  1.00 53.67           H
HETATM 4665  H2  HOH A 903      -2.801   2.632   1.520  1.00 53.67           H
HETATM 4666  O   HOH A 904      35.944  -8.903  22.488  1.00 34.73           O
HETATM 4667  H1  HOH A 904      36.388  -9.511  21.897  1.00 41.71           H
HETATM 4668  H2  HOH A 904      35.030  -8.920  22.202  1.00 41.71           H
HETATM 4669  O   HOH A 905      22.169  -5.130  -7.371  1.00 36.07           O
HETATM 4670  H1  HOH A 905      22.329  -5.981  -6.958  1.00 43.31           H
HETATM 4671  H2  HOH A 905      21.864  -5.345  -8.253  1.00 43.31           H
HETATM 4672  O   HOH A 906      10.086   2.935  33.555  1.00 30.06           O
HETATM 4673  H1  HOH A 906       9.413   2.518  33.015  1.00 36.10           H
HETATM 4674  H2  HOH A 906      10.682   2.220  33.792  1.00 36.10           H
HETATM 4675  O   HOH A 907       8.561   5.509  -6.899  1.00 36.86           O
HETATM 4676  H1  HOH A 907       9.210   5.357  -7.587  1.00 44.26           H
HETATM 4677  H2  HOH A 907       8.139   6.335  -7.147  1.00 44.26           H
HETATM 4678  O   HOH A 908      14.078  -8.187  -4.653  1.00 33.22           O
HETATM 4679  H1  HOH A 908      13.229  -7.978  -5.048  1.00 39.88           H
HETATM 4680  H2  HOH A 908      13.855  -8.533  -3.787  1.00 39.88           H
HETATM 4681  O   HOH A 909      -2.145  -9.015  16.780  1.00 35.67           O
HETATM 4682  H1  HOH A 909      -1.731  -9.418  17.548  1.00 42.83           H
HETATM 4683  H2  HOH A 909      -3.034  -8.798  17.079  1.00 42.83           H
HETATM 4684  O   HOH A 910       1.905  19.394  18.975  1.00 36.42           O
HETATM 4685  H1  HOH A 910       1.166  19.031  18.477  1.00 43.72           H
HETATM 4686  H2  HOH A 910       2.496  18.651  19.098  1.00 43.72           H
HETATM 4687  O   HOH A 911       3.062  -6.851  35.029  1.00 39.29           O
HETATM 4688  H1  HOH A 911       2.209  -6.490  35.282  1.00 47.17           H
HETATM 4689  H2  HOH A 911       3.553  -6.914  35.849  1.00 47.17           H
HETATM 4690  O   HOH A 912      31.227  -0.578  13.842  1.00 31.43           O
HETATM 4691  H1  HOH A 912      31.177   0.275  14.277  1.00 37.74           H
HETATM 4692  H2  HOH A 912      31.642  -0.391  13.000  1.00 37.74           H
HETATM 4693  O   HOH A 913      15.976  -7.979  34.158  1.00 40.26           O
HETATM 4694  H1  HOH A 913      16.098  -7.600  33.285  1.00 48.34           H
HETATM 4695  H2  HOH A 913      15.293  -7.436  34.555  1.00 48.34           H
HETATM 4696  O   HOH A 914      19.037  -3.016  -6.966  1.00 37.88           O
HETATM 4697  H1  HOH A 914      19.222  -2.828  -6.042  1.00 45.48           H
HETATM 4698  H2  HOH A 914      19.788  -3.544  -7.248  1.00 45.48           H
HETATM 4699  O   HOH A 915      -4.524  13.065  19.590  1.00 46.71           O
HETATM 4700  H1  HOH A 915      -4.745  13.427  18.731  1.00 56.07           H
HETATM 4701  H2  HOH A 915      -4.761  12.137  19.522  1.00 56.07           H
HETATM 4702  O   HOH A 916      -5.203  -6.226  30.299  1.00 36.34           O
HETATM 4703  H1  HOH A 916      -5.769  -5.517  29.990  1.00 43.63           H
HETATM 4704  H2  HOH A 916      -4.394  -6.111  29.792  1.00 43.63           H
HETATM 4705  O   HOH A 917       6.333   4.693  38.340  1.00 42.79           O
HETATM 4706  H1  HOH A 917       6.296   5.639  38.197  1.00 51.37           H
HETATM 4707  H2  HOH A 917       5.562   4.360  37.868  1.00 51.37           H
HETATM 4708  O   HOH A 918      25.821  -3.847  34.109  1.00 41.25           O
HETATM 4709  H1  HOH A 918      25.938  -3.630  35.036  1.00 49.53           H
HETATM 4710  H2  HOH A 918      26.418  -4.580  33.959  1.00 49.53           H
HETATM 4711  O   HOH A 919       7.735 -14.814  -0.170  1.00 37.22           O
HETATM 4712  H1  HOH A 919       7.254 -15.636  -0.070  1.00 44.68           H
HETATM 4713  H2  HOH A 919       7.448 -14.277   0.572  1.00 44.68           H
HETATM 4714  O   HOH A 920      16.521   2.862   9.810  1.00 38.34           O
HETATM 4715  H1  HOH A 920      15.579   2.653   9.581  1.00 46.03           H
HETATM 4716  H2  HOH A 920      16.461   3.382  10.613  1.00 46.03           H
HETATM 4717  O   HOH A 921      -4.621  -1.985  31.943  1.00 39.53           O
HETATM 4718  H1  HOH A 921      -3.777  -1.697  32.299  1.00 47.46           H
HETATM 4719  H2  HOH A 921      -4.556  -1.789  31.007  1.00 47.46           H
HETATM 4720  O   HOH A 922      -8.133  -1.786  13.352  1.00 33.78           O
HETATM 4721  H1  HOH A 922      -7.369  -1.269  13.620  1.00 40.56           H
HETATM 4722  H2  HOH A 922      -8.539  -2.052  14.177  1.00 40.56           H
HETATM 4723  O   HOH A 923      22.661 -15.859  14.299  1.00 38.17           O
HETATM 4724  H1  HOH A 923      22.763 -16.786  14.081  1.00 45.82           H
HETATM 4725  H2  HOH A 923      22.976 -15.395  13.521  1.00 45.82           H
HETATM 4726  O   HOH A 924      17.485 -18.388   6.210  1.00 45.01           O
HETATM 4727  H1  HOH A 924      18.440 -18.409   6.296  1.00 54.04           H
HETATM 4728  H2  HOH A 924      17.200 -17.811   6.924  1.00 54.04           H
HETATM 4729  O   HOH A 925      -4.694  10.265   5.925  1.00 45.17           O
HETATM 4730  H1  HOH A 925      -3.787  10.061   6.161  1.00 54.22           H
HETATM 4731  H2  HOH A 925      -5.217   9.846   6.611  1.00 54.22           H
HETATM 4732  O   HOH A 926      16.854  -6.772  31.363  1.00 32.16           O
HETATM 4733  H1  HOH A 926      17.416  -6.738  30.583  1.00 38.61           H
HETATM 4734  H2  HOH A 926      15.972  -6.915  31.012  1.00 38.61           H
HETATM 4735  O   HOH A 927      12.391  -2.138   7.896  1.00 24.80           O
HETATM 4736  H1  HOH A 927      12.357  -1.189   7.738  1.00 29.78           H
HETATM 4737  H2  HOH A 927      11.923  -2.518   7.150  1.00 29.78           H
HETATM 4738  O   HOH A 928       7.789   1.242  -6.251  1.00 39.64           O
HETATM 4739  H1  HOH A 928       8.575   0.928  -5.798  1.00 47.59           H
HETATM 4740  H2  HOH A 928       7.067   0.796  -5.809  1.00 47.59           H
HETATM 4741  O   HOH A 929       7.340  16.637   6.262  1.00 39.02           O
HETATM 4742  H1  HOH A 929       7.692  16.516   7.144  1.00 46.85           H
HETATM 4743  H2  HOH A 929       6.398  16.770   6.395  1.00 46.85           H
HETATM 4744  O   HOH A 930      26.209  13.107  20.486  1.00 39.81           O
HETATM 4745  H1  HOH A 930      26.206  12.233  20.884  1.00 47.79           H
HETATM 4746  H2  HOH A 930      26.978  13.532  20.866  1.00 47.79           H
HETATM 4747  O   HOH A 931      17.224 -13.870  -1.950  1.00 38.14           O
HETATM 4748  H1  HOH A 931      17.375 -12.974  -2.261  1.00 45.79           H
HETATM 4749  H2  HOH A 931      18.096 -14.271  -1.941  1.00 45.79           H
HETATM 4750  O   HOH A 932      -4.171 -13.000  12.995  1.00 47.06           O
HETATM 4751  H1  HOH A 932      -3.982 -12.215  12.477  1.00 56.50           H
HETATM 4752  H2  HOH A 932      -3.391 -13.543  12.881  1.00 56.50           H
HETATM 4753  O   HOH A 933      26.294  -1.771   2.851  1.00 42.72           O
HETATM 4754  H1  HOH A 933      25.397  -1.905   2.531  1.00 51.29           H
HETATM 4755  H2  HOH A 933      26.761  -2.563   2.575  1.00 51.29           H
HETATM 4756  O   HOH A 934       0.679  -3.040  -4.026  1.00 47.21           O
HETATM 4757  H1  HOH A 934       0.392  -3.652  -3.341  1.00 56.68           H
HETATM 4758  H2  HOH A 934       1.558  -3.341  -4.260  1.00 56.68           H
TER
END
