# Supplementary material for: High-throughput quantum-mechanics/molecular-mechanics (ONIOM) macromolecular crystallographic refinement with PHENIX/DivCon: the impact of mixed Hamiltonian methods on ligand and protein structure
Source: Acta Crystallogr D Struct Biol. 2018 Oct 29;74(Pt 11):1063–77. doi: 10.1107/S2059798318012913 (PMC6213575; doi:10.1107/S2059798318012913)
Supplement: Supplementary file 2 [file d-74-01063-sup2.gz › results_ONIOM/1OQ5-H.cif]

# Generated by MOE 2016.08 on 2017-01-11 09:14.20
# Structure optimized with MOE using MMFF94x forcefield to determine
# ideal geometry (Gas Phase with Electrostatics disabled).
data_comp_list
_chem_comp.id	CEL
_chem_comp.three_letter_code	CEL
_chem_comp.name	1OQ5.A
_chem_comp.group	non-polymer
_chem_comp.number_atoms_all	40
_chem_comp.number_atoms_nh	26
_chem_comp.desc_level	?
#
data_comp_CEL
#
loop_
_chem_comp_atom.comp_id
_chem_comp_atom.atom_id
_chem_comp_atom.type_symbol
_chem_comp_atom.type_energy
_chem_comp_atom.partial_charge
_chem_comp_atom.x
_chem_comp_atom.y
_chem_comp_atom.z
CEL	S1	S	S	1.447	15.2890	2.8460	16.6520	
CEL	C15	C	CR6	-0.00899999999999989	15.9880	4.1960	15.7120	
CEL	C14	C	CR16	-0.15	15.1860	5.2150	15.2560	
CEL	H14C	H	HCR6	0.15	14.1172	5.1712	15.4048	
CEL	C13	C	CR16	-0.15	15.7540	6.3000	14.6040	
CEL	H13C	H	HCR6	0.15	15.1360	7.1039	14.2322	
CEL	C12	C	CR6	-0.0229999999999999	17.1130	6.3320	14.4410	
CEL	C17	C	CR16	-0.15	17.9260	5.3110	14.8920	
CEL	H17C	H	HCR6	0.15	18.9943	5.3610	14.7417	
CEL	C16	C	CR16	-0.15	17.3580	4.2110	15.5450	
CEL	H16C	H	HCR6	0.15	17.9723	3.3997	15.9067	
CEL	N2	N	NR5	0.5926	17.6970	7.5280	13.8490	
CEL	C3	C	CR5	-0.2046	17.5200	8.1910	12.6670	
CEL	C5	C	CR6	0.0529999999999999	16.7620	7.8190	11.4780	
CEL	C10	C	CR16	-0.15	16.8180	6.4970	11.0640	
CEL	H10C	H	HCR6	0.15	17.3873	5.7784	11.6349	
CEL	C9	C	CR16	-0.15	16.1520	6.0970	9.9300	
CEL	HC9	H	HCR6	0.15	16.2341	5.0750	9.5907	
CEL	C8	C	CR6	-0.1435	15.3810	6.9930	9.2250	
CEL	C11	C	CH3	-0.0965000000000003	14.6630	6.5370	7.9810	
CEL	H111	H	HCH3	0.0800000000000001	14.8902	5.4874	7.7945	
CEL	H112	H	HCH3	0.0800000000000001	14.9913	7.1362	7.1317	
CEL	H113	H	HCH3	0.0800000000000001	13.5883	6.6576	8.1170	
CEL	C7	C	CR16	-0.15	15.2560	8.3000	9.6820	
CEL	HC7	H	HCR6	0.15	14.5988	8.9916	9.1758	
CEL	C6	C	CR16	-0.15	15.9710	8.7060	10.7780	
CEL	HC6	H	HCR6	0.15	15.9144	9.7358	11.0985	
CEL	C2	C	CR15	-0.15	18.3570	9.3030	12.7050	
CEL	HC2	H	HCR5	0.15	18.5283	10.0285	11.9235	
CEL	C1	C	CR5	0.1078	18.9230	9.2700	13.9750	
CEL	C4	C	CT	1.201	19.8490	10.2670	14.5820	
CEL	F3	F	F	-0.34	21.0600	10.2580	14.0890	
CEL	F2	F	F	-0.34	19.9160	10.2130	15.9080	
CEL	F1	F	F	-0.34	19.3800	11.4890	14.3610	
CEL	N1	N	NRD5	-0.7068	18.5310	8.2110	14.6570	
CEL	N3	N	NT2	-0.978	15.8130	1.4840	16.0220	
CEL	HN31	H	H	0.42	15.4393	1.3786	15.0896	
CEL	HN32	H	H	0.42	15.5106	0.7095	16.5954	
CEL	O2	O	OS	-0.65	13.8900	2.9120	16.5270	
CEL	O1	O	OS	-0.65	15.8140	3.0120	17.9850	
#
#
loop_
_chem_comp_tree.comp_id
_chem_comp_tree.atom_id
_chem_comp_tree.atom_back
_chem_comp_tree.atom_forward
_chem_comp_tree.connect_type
CEL	S1	?	C15	START	
CEL	C15	S1	C14	?	
CEL	C14	C15	H14C	?	
CEL	H14C	C14	?	?	
CEL	C13	C14	H13C	?	
CEL	H13C	C13	?	?	
CEL	C12	C13	C17	?	
CEL	C17	C12	H17C	?	
CEL	H17C	C17	?	?	
CEL	C16	C17	H16C	?	
CEL	H16C	C16	?	?	
CEL	N2	C12	C3	?	
CEL	C3	N2	C2	?	
CEL	C2	C3	HC2	?	
CEL	HC2	C2	?	?	
CEL	C1	C2	C4	?	
CEL	C4	C1	F3	?	
CEL	F3	C4	?	?	
CEL	F2	C4	?	?	
CEL	F1	C4	?	?	
CEL	N1	C1	?	?	
CEL	C5	C3	C10	?	
CEL	C10	C5	H10C	?	
CEL	H10C	C10	?	?	
CEL	C9	C10	HC9	?	
CEL	HC9	C9	?	?	
CEL	C8	C9	C11	?	
CEL	C11	C8	H111	?	
CEL	H111	C11	?	?	
CEL	H112	C11	?	?	
CEL	H113	C11	?	?	
CEL	C7	C8	HC7	?	
CEL	HC7	C7	?	?	
CEL	C6	C7	HC6	?	
CEL	HC6	C6	?	?	
CEL	N3	S1	HN31	?	
CEL	HN31	N3	?	?	
CEL	HN32	N3	?	?	
CEL	O2	S1	?	?	
CEL	O1	S1	?	END	
CEL	C15	C16	?	ADD	
CEL	N2	N1	?	ADD	
CEL	C5	C6	?	ADD	
#
#
loop_
_chem_comp_bond.comp_id
_chem_comp_bond.atom_id_1
_chem_comp_bond.atom_id_2
_chem_comp_bond.type
_chem_comp_bond.value_dist
_chem_comp_bond.value_dist_esd
CEL	C15	S1	single	1.766	0.020	
CEL	C14	C15	aromatic	1.393	0.020	
CEL	H14C	C14	single	1.086	0.020	
CEL	C13	C14	aromatic	1.398	0.020	
CEL	H13C	C13	single	1.084	0.020	
CEL	C12	C13	aromatic	1.400	0.020	
CEL	C17	C12	aromatic	1.405	0.020	
CEL	H17C	C17	single	1.087	0.020	
CEL	C16	C17	aromatic	1.397	0.020	
CEL	H16C	C16	single	1.086	0.020	
CEL	N2	C12	single	1.427	0.020	
CEL	C3	N2	aromatic	1.398	0.020	
CEL	C2	C3	aromatic	1.383	0.020	
CEL	HC2	C2	single	1.081	0.020	
CEL	C1	C2	aromatic	1.403	0.020	
CEL	C4	C1	single	1.474	0.020	
CEL	F3	C4	single	1.357	0.020	
CEL	F2	C4	single	1.357	0.020	
CEL	F1	C4	single	1.358	0.020	
CEL	N1	C1	aromatic	1.333	0.020	
CEL	C5	C3	single	1.463	0.020	
CEL	C10	C5	aromatic	1.402	0.020	
CEL	H10C	C10	single	1.088	0.020	
CEL	C9	C10	aromatic	1.397	0.020	
CEL	HC9	C9	single	1.087	0.020	
CEL	C8	C9	aromatic	1.399	0.020	
CEL	C11	C8	single	1.499	0.020	
CEL	H111	C11	single	1.095	0.020	
CEL	H112	C11	single	1.094	0.020	
CEL	H113	C11	single	1.095	0.020	
CEL	C7	C8	aromatic	1.399	0.020	
CEL	HC7	C7	single	1.087	0.020	
CEL	C6	C7	aromatic	1.397	0.020	
CEL	HC6	C6	single	1.088	0.020	
CEL	N3	S1	single	1.705	0.020	
CEL	HN31	N3	single	1.027	0.020	
CEL	HN32	N3	single	1.027	0.020	
CEL	O2	S1	single	1.450	0.020	
CEL	O1	S1	single	1.450	0.020	
CEL	C15	C16	aromatic	1.392	0.020	
CEL	N2	N1	aromatic	1.362	0.020	
CEL	C5	C6	aromatic	1.401	0.020	
#
#
loop_
_chem_comp_angle.comp_id
_chem_comp_angle.atom_id_1
_chem_comp_angle.atom_id_2
_chem_comp_angle.atom_id_3
_chem_comp_angle.value_angle
_chem_comp_angle.value_angle_esd
CEL	C15	S1	N3	100.30	3.000	
CEL	C15	S1	O2	107.63	3.000	
CEL	C15	S1	O1	107.75	3.000	
CEL	N3	S1	O2	109.34	3.000	
CEL	N3	S1	O1	109.23	3.000	
CEL	O2	S1	O1	120.65	3.000	
CEL	C14	C15	C16	120.71	3.000	
CEL	S1	C15	C14	119.51	3.000	
CEL	S1	C15	C16	119.73	3.000	
CEL	H14C	C14	C13	118.85	3.000	
CEL	C15	C14	H14C	121.44	3.000	
CEL	C15	C14	C13	119.71	3.000	
CEL	H13C	C13	C12	122.54	3.000	
CEL	C14	C13	H13C	116.96	3.000	
CEL	C14	C13	C12	120.44	3.000	
CEL	C13	C12	C17	119.04	3.000	
CEL	C13	C12	N2	121.79	3.000	
CEL	C17	C12	N2	119.14	3.000	
CEL	H17C	C17	C16	117.57	3.000	
CEL	C12	C17	H17C	121.81	3.000	
CEL	C12	C17	C16	120.61	3.000	
CEL	C17	C16	H16C	118.93	3.000	
CEL	C15	C16	H16C	121.61	3.000	
CEL	C15	C16	C17	119.47	3.000	
CEL	C12	N2	C3	130.34	3.000	
CEL	C12	N2	N1	118.61	3.000	
CEL	C3	N2	N1	111.05	3.000	
CEL	C5	C3	C2	126.88	3.000	
CEL	N2	C3	C2	105.45	3.000	
CEL	N2	C3	C5	127.54	3.000	
CEL	C10	C5	C6	119.04	3.000	
CEL	C3	C5	C10	120.60	3.000	
CEL	C3	C5	C6	120.31	3.000	
CEL	H10C	C10	C9	118.86	3.000	
CEL	C5	C10	H10C	120.71	3.000	
CEL	C5	C10	C9	120.43	3.000	
CEL	HC9	C9	C8	120.35	3.000	
CEL	C10	C9	HC9	119.15	3.000	
CEL	C10	C9	C8	120.50	3.000	
CEL	C11	C8	C7	120.44	3.000	
CEL	C9	C8	C11	120.44	3.000	
CEL	C9	C8	C7	119.06	3.000	
CEL	H111	C11	H112	108.86	3.000	
CEL	H111	C11	H113	107.20	3.000	
CEL	H112	C11	H113	108.86	3.000	
CEL	C8	C11	H111	110.91	3.000	
CEL	C8	C11	H112	110.01	3.000	
CEL	C8	C11	H113	110.91	3.000	
CEL	HC7	C7	C6	119.13	3.000	
CEL	C8	C7	HC7	120.33	3.000	
CEL	C8	C7	C6	120.54	3.000	
CEL	C7	C6	HC6	118.87	3.000	
CEL	C5	C6	HC6	120.73	3.000	
CEL	C5	C6	C7	120.40	3.000	
CEL	HC2	C2	C1	127.65	3.000	
CEL	C3	C2	HC2	126.34	3.000	
CEL	C3	C2	C1	105.87	3.000	
CEL	C2	C1	C4	128.33	3.000	
CEL	C2	C1	N1	111.64	3.000	
CEL	C4	C1	N1	120.01	3.000	
CEL	C1	C4	F3	111.79	3.000	
CEL	C1	C4	F2	111.91	3.000	
CEL	C1	C4	F1	112.44	3.000	
CEL	F3	C4	F2	106.90	3.000	
CEL	F3	C4	F1	106.74	3.000	
CEL	F2	C4	F1	106.68	3.000	
CEL	N2	N1	C1	105.35	3.000	
CEL	HN31	N3	HN32	113.84	3.000	
CEL	S1	N3	HN31	117.76	3.000	
CEL	S1	N3	HN32	117.76	3.000	
#
#
loop_
_chem_comp_tor.comp_id
_chem_comp_tor.id
_chem_comp_tor.atom_id_1
_chem_comp_tor.atom_id_2
_chem_comp_tor.atom_id_3
_chem_comp_tor.atom_id_4
_chem_comp_tor.value_angle
_chem_comp_tor.value_angle_esd
_chem_comp_tor.period
CEL	Var_1	C15	S1	N3	HN31	-108.74	0.0	0	
CEL	CONST_1	C14	C15	C16	H16C	179.42	20.0	1	
CEL	CONST_2	S1	C15	C14	H14C	-0.98	20.0	1	
CEL	CONST_3	H14C	C14	C13	H13C	2.67	20.0	1	
CEL	CONST_4	H13C	C13	C12	C17	175.46	20.0	1	
CEL	CONST_5	C13	C12	C17	H17C	-179.54	20.0	1	
CEL	Var_2	C13	C12	N2	C3	-19.77	0.0	0	
CEL	CONST_6	H17C	C17	C16	H16C	0.39	20.0	1	
CEL	CONST_7	C12	N2	C3	C2	171.20	20.0	1	
CEL	CONST_8	C12	N2	N1	C1	-171.68	20.0	1	
CEL	CONST_9	C5	C3	C2	HC2	4.89	20.0	1	
CEL	Var_3	N2	C3	C5	C10	-57.26	0.0	0	
CEL	CONST_10	C10	C5	C6	HC6	-178.89	20.0	1	
CEL	CONST_11	C3	C5	C10	H10C	0.81	20.0	1	
CEL	CONST_12	H10C	C10	C9	HC9	0.12	20.0	1	
CEL	CONST_13	HC9	C9	C8	C11	-1.37	20.0	1	
CEL	CONST_14	C11	C8	C7	HC7	1.47	20.0	1	
CEL	Var_4	C9	C8	C11	H111	31.96	0.0	0	
CEL	CONST_15	HC7	C7	C6	HC6	0.32	20.0	1	
CEL	CONST_16	HC2	C2	C1	C4	1.64	20.0	1	
CEL	Var_5	C2	C1	C4	F3	-113.73	0.0	0	
#
#
loop_
_chem_comp_plane_atom.comp_id
_chem_comp_plane_atom.plane_id
_chem_comp_plane_atom.atom_id
_chem_comp_plane_atom.dist_esd
CEL	plan-1	C5	0.020	
CEL	plan-1	C10	0.020	
CEL	plan-1	C9	0.020	
CEL	plan-1	C8	0.020	
CEL	plan-2	C5	0.020	
CEL	plan-2	C8	0.020	
CEL	plan-2	C7	0.020	
CEL	plan-2	C6	0.020	
CEL	plan-3	C3	0.020	
CEL	plan-3	C2	0.020	
CEL	plan-3	C1	0.020	
CEL	plan-3	N1	0.020	
CEL	plan-4	C15	0.020	
CEL	plan-4	C14	0.020	
CEL	plan-4	C13	0.020	
CEL	plan-4	C12	0.020	
CEL	plan-4	N2	0.020	
CEL	plan-5	C15	0.020	
CEL	plan-5	C12	0.020	
CEL	plan-5	C17	0.020	
CEL	plan-5	C16	0.020	
CEL	plan-5	N2	0.020	
#
