# Supplementary material for: High-throughput quantum-mechanics/molecular-mechanics (ONIOM) macromolecular crystallographic refinement with PHENIX/DivCon: the impact of mixed Hamiltonian methods on ligand and protein structure
Source: Acta Crystallogr D Struct Biol. 2018 Oct 29;74(Pt 11):1063–77. doi: 10.1107/S2059798318012913 (PMC6213575; doi:10.1107/S2059798318012913)
Supplement: Supplementary file 2 [file d-74-01063-sup2.gz › results_ONIOM/1OWE-H_refine_001.pdb]

REMARK Date 2017-01-11 Time 10:27:18 EST -0500 (1484148438.60 s)
REMARK PHENIX refinement
REMARK 
REMARK ****************** INPUT FILES AND LABELS ******************************
REMARK Reflections:
REMARK   file name      : 1OWE.sf
REMARK   labels         : ['r1owesf,wavelength_id=1,_refln.F_meas_au,_refln.F_meas_sigma_au']
REMARK R-free flags:
REMARK   file name      : 1OWE.sf
REMARK   label          : r1owesf,wavelength_id=1,_refln.status
REMARK   test_flag_value: 0
REMARK Model file name(s): 
REMARK   /scratch/oleg/2711256.gondor.quantumbioinc.com/1OWE-H.pdb
REMARK 
REMARK ******************** REFINEMENT SUMMARY: QUICK FACTS *******************
REMARK Start: r_work = 0.2052 r_free = 0.2260 bonds = 0.030 angles = 2.643
REMARK Final: r_work = 0.1721 r_free = 0.2019 bonds = 0.018 angles = 1.858
REMARK ************************************************************************
REMARK 
REMARK ****************** REFINEMENT STATISTICS STEP BY STEP ******************
REMARK leading digit, like 1_, means number of macro-cycle                     
REMARK 0    : statistics at the very beginning when nothing is done yet        
REMARK 1_bss: bulk solvent correction and/or (anisotropic) scaling             
REMARK 1_xyz: refinement of coordinates                                        
REMARK 1_adp: refinement of ADPs (Atomic Displacement Parameters)              
REMARK 1_occ: refinement of occupancies                                        
REMARK ------------------------------------------------------------------------
REMARK  stage       r-work r-free bonds angles b_min b_max b_ave n_water shift
REMARK       0    : 0.2386 0.2565 0.030  2.64   2.0  67.7  12.7 669      0.000
REMARK       1_bss: 0.2052 0.2260 0.030  2.64   3.2  69.0  14.0 669      0.000
REMARK 1_settarget: 0.2052 0.2260 0.030  2.64   3.2  69.0  14.0 669      0.000
REMARK       1_nqh: 0.2052 0.2260 0.030  2.64   3.2  69.0  14.0 669      0.000
REMARK    1_weight: 0.2052 0.2260 0.030  2.64   3.2  69.0  14.0 669      0.000
REMARK    1_checkH: 0.2054 0.2261 0.030  2.64   3.2  69.0  14.0 669      0.402
REMARK    1_xyzrec: 0.1964 0.2209 0.018  1.97   3.2  69.0  14.0 669      0.517
REMARK    1_checkH: 0.1965 0.2210 0.018  1.97   3.2  69.0  14.0 669      0.517
REMARK       1_adp: 0.1824 0.2133 0.018  1.97   4.2  66.4  14.2 669      0.517
REMARK   1_regHadp: 0.1821 0.2125 0.018  1.97   4.2  66.4  14.2 669      0.517
REMARK       2_bss: 0.1817 0.2127 0.018  1.97   4.5  66.7  14.4 669      0.517
REMARK 2_settarget: 0.1817 0.2127 0.018  1.97   4.5  66.7  14.4 669      0.517
REMARK 2_updatecdl: 0.1817 0.2127 0.018  1.97   4.5  66.7  14.4 669      0.517
REMARK       2_nqh: 0.1818 0.2128 0.018  1.97   4.5  66.7  14.4 669      0.521
REMARK    2_weight: 0.1818 0.2128 0.018  1.97   4.5  66.7  14.4 669      0.521
REMARK    2_checkH: 0.1818 0.2128 0.018  1.97   4.5  66.7  14.4 669      0.521
REMARK    2_xyzrec: 0.1777 0.2044 0.018  1.87   4.5  66.7  14.4 669      0.529
REMARK    2_checkH: 0.1777 0.2044 0.018  1.87   4.5  66.7  14.4 669      0.529
REMARK       2_adp: 0.1748 0.2022 0.018  1.87   4.7  65.4  14.4 669      0.529
REMARK   2_regHadp: 0.1749 0.2019 0.018  1.87   4.7  65.4  14.4 669      0.529
REMARK       3_bss: 0.1747 0.2020 0.018  1.87   4.7  65.5  14.4 669      0.529
REMARK 3_settarget: 0.1747 0.2020 0.018  1.87   4.7  65.5  14.4 669      0.529
REMARK 3_updatecdl: 0.1747 0.2020 0.018  1.87   4.7  65.5  14.4 669      0.529
REMARK       3_nqh: 0.1747 0.2019 0.018  1.87   4.7  65.5  14.4 669      0.531
REMARK    3_weight: 0.1747 0.2019 0.018  1.87   4.7  65.5  14.4 669      0.531
REMARK    3_checkH: 0.1747 0.2019 0.018  1.87   4.7  65.5  14.4 669      0.531
REMARK    3_xyzrec: 0.1726 0.2020 0.018  1.86   4.7  65.5  14.4 669      0.544
REMARK    3_checkH: 0.1726 0.2020 0.018  1.86   4.7  65.5  14.4 669      0.545
REMARK       3_adp: 0.1722 0.2019 0.018  1.86   4.4  63.8  14.4 669      0.545
REMARK   3_regHadp: 0.1721 0.2019 0.018  1.86   4.4  63.8  14.4 669      0.545
REMARK         end: 0.1721 0.2019 0.018  1.86   4.4  63.8  14.4 669      0.545
REMARK ------------------------------------------------------------------------
REMARK MODEL CONTENT.
REMARK  ELEMENT        ATOM RECORD COUNT   OCCUPANCY SUM
REMARK        C                     1237         1237.00
REMARK        H                     2348         2348.00
REMARK        O                      561          561.00
REMARK        N                      341          341.00
REMARK        S                       19           19.00
REMARK      O1-                       36           36.00
REMARK    TOTAL                     4542         4542.00
REMARK -----------------------------------------------------------------------
REMARK r_free_flags.md5.hexdigest 85e63976a50a754916287aed858f8241
REMARK 
REMARK IF THIS FILE IS FOR PDB DEPOSITION: REMOVE ALL FROM THIS LINE UP.
REMARK   3
REMARK   3 REFINEMENT.
REMARK   3   PROGRAM     : PHENIX (1.11.1_2575: ???)
REMARK   3   AUTHORS     : Adams,Afonine,Bunkoczi,Burnley,Chen,Dar,Davis,
REMARK   3               : Draizen,Echols,Gildea,Gros,Grosse-Kunstleve,Headd,
REMARK   3               : Hintze,Hung,Ioerger,Liebschner,McCoy,McKee,Moriarty,
REMARK   3               : Oeffner,Poon,Read,Richardson,Richardson,Sacchettini,
REMARK   3               : Sauter,Sobolev,Storoni,Terwilliger,Williams,Zwart
REMARK   3
REMARK   3  REFINEMENT TARGET : ML
REMARK   3  
REMARK   3  DATA USED IN REFINEMENT.
REMARK   3   RESOLUTION RANGE HIGH (ANGSTROMS) : 1.602   
REMARK   3   RESOLUTION RANGE LOW  (ANGSTROMS) : 19.180  
REMARK   3   MIN(FOBS/SIGMA_FOBS)              : 1.00  
REMARK   3   COMPLETENESS FOR RANGE        (%) : 91.24 
REMARK   3   NUMBER OF REFLECTIONS             : 29521     
REMARK   3   NUMBER OF REFLECTIONS (NON-ANOMALOUS) : 29521     
REMARK   3  
REMARK   3  FIT TO DATA USED IN REFINEMENT.
REMARK   3   R VALUE     (WORKING + TEST SET) : 0.1752
REMARK   3   R VALUE            (WORKING SET) : 0.1721
REMARK   3   FREE R VALUE                     : 0.2019
REMARK   3   FREE R VALUE TEST SET SIZE   (%) : 10.15 
REMARK   3   FREE R VALUE TEST SET COUNT      : 2997      
REMARK   3  
REMARK   3  FIT TO DATA USED IN REFINEMENT (IN BINS).
REMARK   3   BIN  RESOLUTION RANGE  COMPL.    NWORK NFREE   RWORK  RFREE  CCWORK CCFREE
REMARK   3     1 19.1818 -  4.4040    0.95     1429   162  0.1911 0.1893   0.922  0.932
REMARK   3     2  4.4040 -  3.5026    0.97     1383   149  0.1662 0.1710   0.929  0.897
REMARK   3     3  3.5026 -  3.0618    0.98     1383   162  0.1785 0.2057   0.921  0.866
REMARK   3     4  3.0618 -  2.7828    0.98     1387   142  0.1922 0.2550   0.906  0.832
REMARK   3     5  2.7828 -  2.5839    0.98     1362   160  0.1862 0.2146   0.910  0.872
REMARK   3     6  2.5839 -  2.4318    0.97     1334   169  0.1672 0.1904   0.922  0.888
REMARK   3     7  2.4318 -  2.3103    0.97     1340   146  0.1581 0.1850   0.929  0.898
REMARK   3     8  2.3103 -  2.2098    0.98     1353   143  0.1627 0.2014   0.921  0.895
REMARK   3     9  2.2098 -  2.1249    0.98     1358   138  0.1581 0.2198   0.935  0.885
REMARK   3    10  2.1249 -  2.0516    0.97     1349   165  0.1586 0.1919   0.930  0.888
REMARK   3    11  2.0516 -  1.9876    0.97     1340   154  0.1557 0.1847   0.932  0.886
REMARK   3    12  1.9876 -  1.9308    0.96     1323   141  0.1620 0.1919   0.925  0.897
REMARK   3    13  1.9308 -  1.8800    0.95     1318   145  0.1528 0.1809   0.934  0.894
REMARK   3    14  1.8800 -  1.8342    0.95     1267   146  0.1599 0.1979   0.922  0.904
REMARK   3    15  1.8342 -  1.7925    0.92     1280   135  0.1619 0.2008   0.925  0.883
REMARK   3    16  1.7925 -  1.7544    0.92     1257   143  0.1694 0.2147   0.914  0.844
REMARK   3    17  1.7544 -  1.7193    0.92     1248   149  0.1730 0.2214   0.908  0.818
REMARK   3    18  1.7193 -  1.6869    0.90     1235   150  0.1814 0.2451   0.900  0.813
REMARK   3    19  1.6869 -  1.6568    0.88     1176   138  0.1966 0.2211   0.893  0.848
REMARK   3    20  1.6568 -  1.6287    0.75     1035   118  0.2026 0.2842   0.887  0.766
REMARK   3    21  1.6287 -  1.6025    0.27      367    42  0.2058 0.3048   0.875  0.787
REMARK   3  
REMARK   3  BULK SOLVENT MODELLING.
REMARK   3   METHOD USED        : FLAT BULK SOLVENT MODEL
REMARK   3   SOLVENT RADIUS     : 1.11    
REMARK   3   SHRINKAGE RADIUS   : 0.90    
REMARK   3   GRID STEP FACTOR   : 4.00    
REMARK   3  
REMARK   3  ERROR ESTIMATES.
REMARK   3   COORDINATE ERROR (MAXIMUM-LIKELIHOOD BASED)     : 0.15    
REMARK   3   PHASE ERROR (DEGREES, MAXIMUM-LIKELIHOOD BASED) : 18.69   
REMARK   3  
REMARK   3  STRUCTURE FACTORS CALCULATION ALGORITHM : FFT
REMARK   3  
REMARK   3  RESTRAINTS LIBRARY
REMARK   3    GEOSTD + MON.LIB. + CDL v1.2
REMARK   3  
REMARK   3  DEVIATIONS FROM IDEAL VALUES.
REMARK   3                 RMSD     MAX  COUNT
REMARK   3   BOND      :  0.018   0.206   2023
REMARK   3   ANGLE     :  1.858  11.437   2746
REMARK   3   CHIRALITY :  0.111   0.336    289
REMARK   3   PLANARITY :  0.016   0.101    347
REMARK   3   DIHEDRAL  : 17.641 179.556   1190
REMARK   3   MIN NONBONDED DISTANCE : 2.083 
REMARK   3  
REMARK   3  MOLPROBITY STATISTICS.
REMARK   3   ALL-ATOM CLASHSCORE : 0.52
REMARK   3   RAMACHANDRAN PLOT:
REMARK   3     OUTLIERS : 0.00  %
REMARK   3     ALLOWED  : 2.47  %
REMARK   3     FAVORED  : 97.53 %
REMARK   3   ROTAMER OUTLIERS : 0.94 %
REMARK   3   CBETA DEVIATIONS : 0
REMARK   3   PEPTIDE PLANE:
REMARK   3     CIS-PROLINE     : 0
REMARK   3     CIS-GENERAL     : 0
REMARK   3     TWISTED PROLINE : 0
REMARK   3     TWISTED GENERAL : 0
REMARK   3  
REMARK   3  ATOMIC DISPLACEMENT PARAMETERS.
REMARK   3   WILSON B : 11.00
REMARK   3   RMS(B_ISO_OR_EQUIVALENT_BONDED) : 3.61
REMARK   3   ATOMS          NUMBER OF ATOMS
REMARK   3                    ISO.  ANISO. 
REMARK   3    ALL         :   4542       0
REMARK   3    ALL (NO H)  :   2194       0
REMARK   3    SOLVENT     :    223       0
REMARK   3    NON-SOLVENT :   1971       0
REMARK   3    HYDROGENS   :   2348       0
REMARK   3
REMARK   3
REMARK   3   OTHER REFINEMENT REMARKS:
REMARK   3   XRAY REFINEMENT USING QUANTUM MECHANICAL FUNCTIONAL
REMARK   3   PROGRAM      :QuantumBio DivCon 6 build-7.1.1-b4015.17
REMARK   3   AUTHORS      :BORBULEVYCH O.Y., PLUMLEY J., 
REMARK   3                :MARTIN, R.I., WESTERHOFF L.M. 
REMARK   3
REMARK   3   REFERENCE     :BORBULEVYCH O.Y., PLUMLEY J.A.,
REMARK   3                 :MARTIN, R.I., MERZ, K.M.,  WESTERHOFF L.M.
REMARK   3                 :ACTA CRYSTLLOGRAPHICA SECTION D, 2014, 
REMARK   3                 :V. D70, pp. 1233-1247
REMARK   3   QM METHOD(HAMILTONIAN): PM6 AMBERFF14
REMARK   3   REGION QM REFINEMENT: 
REMARK   3      MAIN/BUFFER QM REGION RADII (A): 3.0 / 0.0
REMARK   3      LIGAND / STRAIN ENERGY: 675_A_1001 / 8.71 KCAL/MOLE
REMARK   3
HELIX    1   1 ILE A    9  ASN A   11  5               Generated by MOE    3
HELIX    2   2 THR A   53  CYS A   55  5               Generated by MOE    3
HELIX    3   3 LYS A   62  ASP A   65  5               Generated by MOE    3
HELIX    4   4 HIS A  177  CYS A  180  1               Generated by MOE    4
HELIX    5   5 GLY A  187  GLU A  189  5               Generated by MOE    3
HELIX    6   6 VAL A  247  PHE A  250  5               Generated by MOE    4
HELIX    7   7 LEU A  251  HIS A  257  1               Generated by MOE    7
SHEET    1       GLU A   5  PHE A   6                  Generated by MOE
SHEET    2       PHE A  15  ARG A  21                  Generated by MOE
SHEET    3       VAL A  29  SER A  43                  Generated by MOE
SHEET    4       TRP A  48  SER A  51                  Generated by MOE
SHEET    5       TYR A  67  LEU A  71                  Generated by MOE
SHEET    6       MET A  86  LEU A  95                  Generated by MOE
SHEET    7       SER A 100  ALA A 101                  Generated by MOE
SHEET    8       HIS A 106  HIS A 107                  Generated by MOE
SHEET    9       ALA A 111  ARG A 116                  Generated by MOE
SHEET   10       SER A 146  GLY A 151                  Generated by MOE
SHEET   11       LYS A 168  ILE A 175                  Generated by MOE
SHEET   12       MET A 194  ALA A 198                  Generated by MOE
SHEET   13       PRO A 214  LEU A 219                  Generated by MOE
SHEET   14       ARG A 222  MET A 223                  Generated by MOE
SHEET   15       THR A 224  THR A 224                  Generated by MOE
SHEET   16       LEU A 225  TRP A 231                  Generated by MOE
SHEET   17       GLY A 242  ARG A 246                  Generated by MOE
SSBOND   1 CYS A   34    CYS A   55 
SSBOND   2 CYS A  147    CYS A  217 
SSBOND   3 CYS A  180    CYS A  196 
SSBOND   4 CYS A  207    CYS A  235 
CRYST1   55.160   53.000   82.300  90.00  90.00  90.00 P 21 21 21
SCALE1      0.018129  0.000000  0.000000        0.00000
SCALE2      0.000000  0.018868  0.000000        0.00000
SCALE3      0.000000  0.000000  0.012151        0.00000
ATOM      1  N   ILE A   1      15.511  14.295  40.606  1.00  7.41           N1+
ATOM      2  CA  ILE A   1      14.463  15.364  40.676  1.00  5.85           C
ATOM      3  C   ILE A   1      14.715  16.252  41.913  1.00  8.53           C
ATOM      4  O   ILE A   1      14.677  15.775  43.060  1.00  7.10           O
ATOM      5  CB  ILE A   1      13.040  14.725  40.768  1.00  7.70           C
ATOM      6  CG1 ILE A   1      12.685  13.751  39.614  1.00 13.72           C
ATOM      7  CG2 ILE A   1      11.953  15.800  40.938  1.00  9.27           C
ATOM      8  CD1 ILE A   1      12.463  14.415  38.255  1.00 12.78           C
ATOM      9  H1  ILE A   1      15.510  13.875  39.682  1.00  8.89           H
ATOM     10  H2  ILE A   1      16.428  14.684  40.781  1.00  8.89           H
ATOM     11  H3  ILE A   1      15.327  13.576  41.289  1.00  8.89           H
ATOM     12  HA  ILE A   1      14.530  15.981  39.778  1.00  7.02           H
ATOM     13  HB  ILE A   1      13.025  14.132  41.683  1.00  9.23           H
ATOM     14 HG12 ILE A   1      13.462  12.991  39.514  1.00 16.46           H
ATOM     15 HG13 ILE A   1      11.762  13.230  39.874  1.00 16.46           H
ATOM     16 HG21 ILE A   1      10.972  15.326  40.974  1.00 11.12           H
ATOM     17 HG22 ILE A   1      12.093  16.368  41.857  1.00 11.12           H
ATOM     18 HG23 ILE A   1      11.983  16.495  40.099  1.00 11.12           H
ATOM     19 HD11 ILE A   1      12.493  13.653  37.472  1.00 15.34           H
ATOM     20 HD12 ILE A   1      11.482  14.890  38.246  1.00 15.34           H
ATOM     21 HD13 ILE A   1      13.236  15.160  38.059  1.00 15.34           H
ATOM     22  N   ILE A   2      14.925  17.544  41.651  1.00  8.41           N
ATOM     23  CA  ILE A   2      15.017  18.578  42.683  1.00 10.22           C
ATOM     24  C   ILE A   2      13.598  18.981  43.055  1.00  7.87           C
ATOM     25  O   ILE A   2      12.826  19.308  42.163  1.00  8.29           O
ATOM     26  CB  ILE A   2      15.752  19.838  42.175  1.00 10.68           C
ATOM     27  CG1 ILE A   2      17.032  19.590  41.371  1.00 13.50           C
ATOM     28  CG2 ILE A   2      15.983  20.812  43.345  1.00  8.66           C
ATOM     29  CD1 ILE A   2      18.142  18.915  42.147  1.00  9.72           C
ATOM     30  H   ILE A   2      14.865  17.851  40.689  1.00 10.09           H
ATOM     31  HA  ILE A   2      15.541  18.186  43.555  1.00 12.26           H
ATOM     32  HB  ILE A   2      15.080  20.345  41.478  1.00 12.81           H
ATOM     33 HG12 ILE A   2      16.802  18.992  40.488  1.00 16.20           H
ATOM     34 HG13 ILE A   2      17.400  20.552  41.012  1.00 16.20           H
ATOM     35 HG21 ILE A   2      16.523  21.691  42.989  1.00 10.39           H
ATOM     36 HG22 ILE A   2      15.034  21.139  43.764  1.00 10.39           H
ATOM     37 HG23 ILE A   2      16.567  20.338  44.136  1.00 10.39           H
ATOM     38 HD11 ILE A   2      19.012  18.790  41.505  1.00 11.66           H
ATOM     39 HD12 ILE A   2      18.433  19.539  42.988  1.00 11.66           H
ATOM     40 HD13 ILE A   2      17.809  17.939  42.497  1.00 11.66           H
ATOM     41  N   GLY A   3      13.264  18.986  44.350  1.00  7.80           N
ATOM     42  CA  GLY A   3      11.926  19.309  44.830  1.00  9.18           C
ATOM     43  C   GLY A   3      10.967  18.206  44.409  1.00 10.73           C
ATOM     44  O   GLY A   3      11.314  17.021  44.400  1.00 10.70           O
ATOM     45  H   GLY A   3      13.945  18.697  45.032  1.00  9.35           H
ATOM     46  HA2 GLY A   3      11.931  19.391  45.914  1.00 11.01           H
ATOM     47  HA3 GLY A   3      11.603  20.248  44.383  1.00 11.01           H
ATOM     48  N   GLY A   4       9.734  18.583  44.087  1.00  9.55           N
ATOM     49  CA  GLY A   4       8.735  17.581  43.747  1.00  8.72           C
ATOM     50  C   GLY A   4       8.284  16.761  44.953  1.00 13.20           C
ATOM     51  O   GLY A   4       8.332  17.209  46.100  1.00 14.66           O
ATOM     52  H   GLY A   4       9.462  19.550  44.138  1.00 11.46           H
ATOM     53  HA2 GLY A   4       7.862  18.067  43.310  1.00 10.47           H
ATOM     54  HA3 GLY A   4       9.178  16.901  43.021  1.00 10.47           H
ATOM     55  N   GLU A   5       7.784  15.562  44.665  1.00 11.06           N
ATOM     56  CA  GLU A   5       7.212  14.640  45.660  1.00 13.04           C
ATOM     57  C   GLU A   5       7.703  13.238  45.386  1.00 14.62           C
ATOM     58  O   GLU A   5       7.929  12.849  44.234  1.00 12.37           O
ATOM     59  CB  GLU A   5       5.666  14.651  45.677  1.00 14.54           C
ATOM     60  CG  GLU A   5       4.957  14.332  44.358  1.00 29.07           C
ATOM     61  CD  GLU A   5       3.449  14.664  44.392  1.00 36.93           C
ATOM     62  OE1 GLU A   5       2.628  13.732  44.182  1.00 39.42           O
ATOM     63  OE2 GLU A   5       3.143  15.861  44.606  1.00 35.89           O1-
ATOM     64  H   GLU A   5       7.758  15.264  43.699  1.00 13.27           H
ATOM     65  HA  GLU A   5       7.550  14.926  46.655  1.00 15.65           H
ATOM     66  HB2 GLU A   5       5.334  13.915  46.412  1.00 17.44           H
ATOM     67  HB3 GLU A   5       5.330  15.630  46.032  1.00 17.44           H
ATOM     68  HG2 GLU A   5       5.414  14.989  43.620  1.00 34.88           H
ATOM     69  HG3 GLU A   5       5.115  13.285  44.096  1.00 34.88           H
ATOM     70  N   PHE A   6       7.792  12.460  46.464  1.00 12.00           N
ATOM     71  CA  PHE A   6       7.944  11.030  46.349  1.00 11.09           C
ATOM     72  C   PHE A   6       6.672  10.427  45.764  1.00 11.16           C
ATOM     73  O   PHE A   6       5.560  10.894  46.008  1.00 12.31           O
ATOM     74  CB  PHE A   6       8.280  10.438  47.716  1.00 14.29           C
ATOM     75  CG  PHE A   6       9.690  10.804  48.179  1.00 12.38           C
ATOM     76  CD1 PHE A   6       9.866  11.657  49.280  1.00 16.87           C
ATOM     77  CD2 PHE A   6      10.818  10.311  47.502  1.00 10.87           C
ATOM     78  CE1 PHE A   6      11.164  12.052  49.665  1.00 18.18           C
ATOM     79  CE2 PHE A   6      12.113  10.725  47.859  1.00 12.88           C
ATOM     80  CZ  PHE A   6      12.282  11.610  48.934  1.00 17.80           C
ATOM     81  H   PHE A   6       7.567  12.840  47.372  1.00 14.39           H
ATOM     82  HA  PHE A   6       8.777  10.801  45.683  1.00 13.31           H
ATOM     83  HB2 PHE A   6       7.539  10.767  48.447  1.00 17.15           H
ATOM     84  HB3 PHE A   6       8.202   9.359  47.640  1.00 17.15           H
ATOM     85  HD1 PHE A   6       9.009  12.031  49.821  1.00 20.24           H
ATOM     86  HD2 PHE A   6      10.691   9.647  46.660  1.00 13.05           H
ATOM     87  HE1 PHE A   6      11.299  12.725  50.499  1.00 21.81           H
ATOM     88  HE2 PHE A   6      12.970  10.364  47.309  1.00 15.45           H
ATOM     89  HZ  PHE A   6      13.273  11.946  49.209  1.00 21.35           H
ATOM     90  N   THR A   7       6.865   9.356  44.997  1.00 10.86           N
ATOM     91  CA  THR A   7       5.798   8.667  44.277  1.00 11.93           C
ATOM     92  C   THR A   7       6.087   7.167  44.251  1.00 11.85           C
ATOM     93  O   THR A   7       7.043   6.706  44.868  1.00 11.63           O
ATOM     94  CB  THR A   7       5.572   9.289  42.876  1.00 11.22           C
ATOM     95  OG1 THR A   7       4.320   8.832  42.344  1.00 15.21           O
ATOM     96  CG2 THR A   7       6.714   8.971  41.907  1.00 13.48           C
ATOM     97  H   THR A   7       7.809   9.023  44.849  1.00 13.03           H
ATOM     98  HA  THR A   7       4.868   8.778  44.836  1.00 14.31           H
ATOM     99  HB  THR A   7       5.514  10.372  42.995  1.00 13.47           H
ATOM    100  HG1 THR A   7       4.426   8.685  41.399  1.00 18.24           H
ATOM    101 HG21 THR A   7       6.538   9.469  40.953  1.00 16.17           H
ATOM    102 HG22 THR A   7       7.661   9.319  42.313  1.00 16.17           H
ATOM    103 HG23 THR A   7       6.764   7.899  41.718  1.00 16.17           H
ATOM    104  N   THR A   8       5.215   6.386  43.611  1.00 12.52           N
ATOM    105  CA  THR A   8       5.415   4.966  43.388  1.00 12.19           C
ATOM    106  C   THR A   8       5.040   4.622  41.934  1.00  9.32           C
ATOM    107  O   THR A   8       4.415   5.408  41.207  1.00 10.86           O
ATOM    108  CB  THR A   8       4.598   4.142  44.404  1.00 15.36           C
ATOM    109  OG1 THR A   8       3.226   4.242  44.124  1.00 15.38           O
ATOM    110  CG2 THR A   8       4.803   4.568  45.868  1.00 17.31           C
ATOM    111  H   THR A   8       4.387   6.802  43.212  1.00 15.02           H
ATOM    112  HA  THR A   8       6.463   4.704  43.530  1.00 14.63           H
ATOM    113  HB  THR A   8       4.887   3.095  44.302  1.00 18.43           H
ATOM    114  HG1 THR A   8       3.025   3.674  43.373  1.00 18.46           H
ATOM    115 HG21 THR A   8       4.201   3.929  46.507  1.00 20.77           H
ATOM    116 HG22 THR A   8       5.845   4.465  46.151  1.00 20.77           H
ATOM    117 HG23 THR A   8       4.468   5.592  46.019  1.00 20.77           H
ATOM    118  N   ILE A   9       5.453   3.422  41.473  1.00  9.50           N
ATOM    119  CA  ILE A   9       5.370   3.079  40.041  1.00  7.14           C
ATOM    120  C   ILE A   9       3.929   2.988  39.517  1.00  8.85           C
ATOM    121  O   ILE A   9       3.690   3.156  38.317  1.00  8.38           O
ATOM    122  CB  ILE A   9       6.195   1.798  39.759  1.00  8.74           C
ATOM    123  CG1 ILE A   9       6.584   1.625  38.260  1.00  8.49           C
ATOM    124  CG2 ILE A   9       5.461   0.515  40.178  1.00 11.18           C
ATOM    125  CD1 ILE A   9       7.454   2.757  37.686  1.00  6.37           C
ATOM    126  H   ILE A   9       5.993   2.818  42.069  1.00 11.40           H
ATOM    127  HA  ILE A   9       5.845   3.908  39.515  1.00  8.56           H
ATOM    128  HB  ILE A   9       7.127   1.851  40.324  1.00 10.49           H
ATOM    129 HG12 ILE A   9       7.159   0.709  38.163  1.00 10.19           H
ATOM    130 HG13 ILE A   9       5.690   1.534  37.644  1.00 10.19           H
ATOM    131 HG21 ILE A   9       6.156  -0.311  40.181  1.00 13.42           H
ATOM    132 HG22 ILE A   9       5.057   0.620  41.182  1.00 13.42           H
ATOM    133 HG23 ILE A   9       4.643   0.310  39.492  1.00 13.42           H
ATOM    134 HD11 ILE A   9       7.810   2.462  36.699  1.00  7.64           H
ATOM    135 HD12 ILE A   9       6.892   3.686  37.608  1.00  7.64           H
ATOM    136 HD13 ILE A   9       8.318   2.923  38.332  1.00  7.64           H
ATOM    137  N   GLU A  10       2.935   2.684  40.378  1.00  9.88           N
ATOM    138  CA  GLU A  10       1.541   2.646  39.936  1.00 10.79           C
ATOM    139  C   GLU A  10       1.078   4.008  39.344  1.00  8.20           C
ATOM    140  O   GLU A  10       0.165   4.043  38.507  1.00 11.69           O
ATOM    141  CB  GLU A  10       0.629   2.157  41.083  1.00 14.56           C
ATOM    142  CG  GLU A  10       0.391   3.192  42.190  1.00 13.55           C
ATOM    143  CD  GLU A  10      -0.381   2.690  43.430  1.00 17.50           C
ATOM    144  OE1 GLU A  10      -0.853   3.557  44.185  1.00 27.42           O
ATOM    145  OE2 GLU A  10      -0.432   1.474  43.681  1.00 16.65           O1-
ATOM    146  H   GLU A  10       3.140   2.509  41.351  1.00 11.85           H
ATOM    147  HA  GLU A  10       1.472   1.895  39.145  1.00 12.95           H
ATOM    148  HB2 GLU A  10      -0.337   1.885  40.657  1.00 17.46           H
ATOM    149  HB3 GLU A  10       1.058   1.253  41.512  1.00 17.46           H
ATOM    150  HG2 GLU A  10       1.362   3.543  42.533  1.00 16.25           H
ATOM    151  HG3 GLU A  10      -0.119   4.075  41.806  1.00 16.25           H
ATOM    152  N   ASN A  11       1.711   5.133  39.760  1.00  9.06           N
ATOM    153  CA  ASN A  11       1.407   6.459  39.196  1.00 11.79           C
ATOM    154  C   ASN A  11       2.182   6.748  37.892  1.00 13.37           C
ATOM    155  O   ASN A  11       1.775   7.649  37.180  1.00 12.96           O
ATOM    156  CB  ASN A  11       1.641   7.562  40.251  1.00 13.96           C
ATOM    157  CG  ASN A  11       0.700   7.519  41.460  1.00 24.39           C
ATOM    158  OD1 ASN A  11      -0.281   6.785  41.501  1.00 27.04           O
ATOM    159  ND2 ASN A  11       0.961   8.349  42.461  1.00 33.44           N
ATOM    160  H   ASN A  11       2.476   5.057  40.419  1.00 10.88           H
ATOM    161  HA  ASN A  11       0.349   6.491  38.936  1.00 14.15           H
ATOM    162  HB2 ASN A  11       2.672   7.528  40.597  1.00 16.75           H
ATOM    163  HB3 ASN A  11       1.503   8.529  39.765  1.00 16.75           H
ATOM    164 HD21 ASN A  11       0.348   8.366  43.260  1.00 40.13           H
ATOM    165 HD22 ASN A  11       1.760   8.965  42.417  1.00 40.13           H
ATOM    166  N   GLN A  12       3.284   6.036  37.585  1.00 10.26           N
ATOM    167  CA  GLN A  12       4.064   6.225  36.332  1.00 11.45           C
ATOM    168  C   GLN A  12       4.430   4.878  35.678  1.00 10.82           C
ATOM    169  O   GLN A  12       5.611   4.515  35.572  1.00  8.93           O
ATOM    170  CB  GLN A  12       5.306   7.125  36.522  1.00 18.81           C
ATOM    171  CG  GLN A  12       4.909   8.614  36.613  1.00 23.18           C
ATOM    172  CD  GLN A  12       4.694   9.071  38.033  1.00 26.98           C
ATOM    173  OE1 GLN A  12       4.869   8.319  38.997  1.00 29.56           O
ATOM    174  NE2 GLN A  12       4.262  10.317  38.171  1.00 19.08           N
ATOM    175  H   GLN A  12       3.575   5.299  38.214  1.00 12.31           H
ATOM    176  HA  GLN A  12       3.419   6.723  35.608  1.00 13.73           H
ATOM    177  HB2 GLN A  12       5.879   6.803  37.392  1.00 22.58           H
ATOM    178  HB3 GLN A  12       5.956   7.021  35.654  1.00 22.58           H
ATOM    179  HG2 GLN A  12       5.648   9.224  36.125  1.00 27.81           H
ATOM    180  HG3 GLN A  12       3.988   8.787  36.053  1.00 27.81           H
ATOM    181 HE21 GLN A  12       4.081  10.891  37.358  1.00 22.89           H
ATOM    182 HE22 GLN A  12       4.079  10.677  39.091  1.00 22.89           H
ATOM    183  N   PRO A  13       3.436   4.095  35.223  1.00  7.51           N
ATOM    184  CA  PRO A  13       3.687   2.677  34.906  1.00  7.77           C
ATOM    185  C   PRO A  13       4.436   2.425  33.583  1.00  7.97           C
ATOM    186  O   PRO A  13       4.827   1.285  33.343  1.00  8.28           O
ATOM    187  CB  PRO A  13       2.290   2.043  34.875  1.00  9.10           C
ATOM    188  CG  PRO A  13       1.366   3.228  34.538  1.00  8.80           C
ATOM    189  CD  PRO A  13       2.006   4.387  35.272  1.00 11.74           C
ATOM    190  HA  PRO A  13       4.210   2.200  35.737  1.00  9.32           H
ATOM    191  HB2 PRO A  13       2.174   1.197  34.201  1.00 10.92           H
ATOM    192  HB3 PRO A  13       2.083   1.712  35.893  1.00 10.92           H
ATOM    193  HG2 PRO A  13       1.337   3.404  33.463  1.00 10.56           H
ATOM    194  HG3 PRO A  13       0.358   3.069  34.917  1.00 10.56           H
ATOM    195  HD2 PRO A  13       1.751   5.314  34.757  1.00 14.08           H
ATOM    196  HD3 PRO A  13       1.666   4.368  36.304  1.00 14.08           H
ATOM    197  N   TRP A  14       4.686   3.457  32.773  1.00  6.89           N
ATOM    198  CA  TRP A  14       5.561   3.429  31.575  1.00  6.27           C
ATOM    199  C   TRP A  14       7.036   3.631  31.923  1.00  7.36           C
ATOM    200  O   TRP A  14       7.872   3.518  31.026  1.00  6.67           O
ATOM    201  CB  TRP A  14       5.145   4.520  30.577  1.00  7.96           C
ATOM    202  CG  TRP A  14       4.931   5.859  31.228  1.00  8.30           C
ATOM    203  CD1 TRP A  14       5.881   6.792  31.467  1.00 11.74           C
ATOM    204  CD2 TRP A  14       3.694   6.392  31.766  1.00 10.86           C
ATOM    205  NE1 TRP A  14       5.328   7.829  32.181  1.00 13.53           N
ATOM    206  CE2 TRP A  14       3.969   7.658  32.351  1.00 10.64           C
ATOM    207  CE3 TRP A  14       2.364   5.920  31.809  1.00 12.66           C
ATOM    208  CZ2 TRP A  14       2.972   8.423  32.970  1.00 16.10           C
ATOM    209  CZ3 TRP A  14       1.334   6.710  32.362  1.00 14.01           C
ATOM    210  CH2 TRP A  14       1.655   7.941  32.950  1.00 12.23           C
ATOM    211  H   TRP A  14       4.296   4.352  33.030  1.00  8.27           H
ATOM    212  HA  TRP A  14       5.499   2.467  31.079  1.00  7.53           H
ATOM    213  HB2 TRP A  14       5.896   4.612  29.793  1.00  9.55           H
ATOM    214  HB3 TRP A  14       4.213   4.206  30.105  1.00  9.55           H
ATOM    215  HD1 TRP A  14       6.927   6.716  31.192  1.00 14.09           H
ATOM    216  HE1 TRP A  14       5.867   8.612  32.530  1.00 16.23           H
ATOM    217  HE3 TRP A  14       2.127   4.960  31.375  1.00 15.18           H
ATOM    218  HZ2 TRP A  14       3.210   9.372  33.427  1.00 19.32           H
ATOM    219  HZ3 TRP A  14       0.316   6.356  32.361  1.00 16.81           H
ATOM    220  HH2 TRP A  14       0.870   8.528  33.406  1.00 14.67           H
ATOM    221  N   PHE A  15       7.366   3.950  33.187  1.00  7.70           N
ATOM    222  CA  PHE A  15       8.746   4.301  33.548  1.00  8.16           C
ATOM    223  C   PHE A  15       9.633   3.059  33.683  1.00  8.12           C
ATOM    224  O   PHE A  15       9.331   2.117  34.437  1.00  8.16           O
ATOM    225  CB  PHE A  15       8.758   5.118  34.860  1.00  8.30           C
ATOM    226  CG  PHE A  15      10.151   5.508  35.279  1.00  8.90           C
ATOM    227  CD1 PHE A  15      10.796   6.538  34.561  1.00  8.58           C
ATOM    228  CD2 PHE A  15      10.864   4.772  36.254  1.00  7.51           C
ATOM    229  CE1 PHE A  15      12.138   6.845  34.827  1.00  6.80           C
ATOM    230  CE2 PHE A  15      12.201   5.117  36.531  1.00  7.50           C
ATOM    231  CZ  PHE A  15      12.830   6.152  35.830  1.00  7.91           C
ATOM    232  H   PHE A  15       6.642   4.060  33.881  1.00  9.23           H
ATOM    233  HA  PHE A  15       9.155   4.937  32.764  1.00  9.80           H
ATOM    234  HB2 PHE A  15       8.171   6.023  34.714  1.00  9.96           H
ATOM    235  HB3 PHE A  15       8.291   4.530  35.646  1.00  9.96           H
ATOM    236  HD1 PHE A  15      10.262   7.068  33.789  1.00 10.29           H
ATOM    237  HD2 PHE A  15      10.391   3.963  36.789  1.00  9.01           H
ATOM    238  HE1 PHE A  15      12.630   7.622  34.263  1.00  8.16           H
ATOM    239  HE2 PHE A  15      12.757   4.571  37.281  1.00  9.00           H
ATOM    240  HZ  PHE A  15      13.850   6.416  36.048  1.00  9.48           H
ATOM    241  N   ALA A  16      10.760   3.094  32.937  1.00  5.92           N
ATOM    242  CA  ALA A  16      11.783   2.048  32.906  1.00  6.09           C
ATOM    243  C   ALA A  16      13.003   2.510  33.688  1.00  7.87           C
ATOM    244  O   ALA A  16      13.453   3.640  33.500  1.00  7.73           O
ATOM    245  CB  ALA A  16      12.132   1.673  31.459  1.00  5.69           C
ATOM    246  H   ALA A  16      10.922   3.908  32.362  1.00  7.11           H
ATOM    247  HA  ALA A  16      11.384   1.153  33.387  1.00  7.31           H
ATOM    248  HB1 ALA A  16      12.885   0.885  31.459  1.00  6.82           H
ATOM    249  HB2 ALA A  16      11.240   1.304  30.946  1.00  6.82           H
ATOM    250  HB3 ALA A  16      12.513   2.544  30.923  1.00  6.82           H
ATOM    251  N   ALA A  17      13.471   1.650  34.604  1.00  6.30           N
ATOM    252  CA  ALA A  17      14.663   1.823  35.411  1.00  5.59           C
ATOM    253  C   ALA A  17      15.830   1.042  34.781  1.00  8.24           C
ATOM    254  O   ALA A  17      15.749  -0.189  34.691  1.00  9.36           O
ATOM    255  CB  ALA A  17      14.403   1.380  36.859  1.00  7.25           C
ATOM    256  H   ALA A  17      13.020   0.747  34.671  1.00  7.56           H
ATOM    257  HA  ALA A  17      14.917   2.887  35.424  1.00  6.71           H
ATOM    258  HB1 ALA A  17      15.305   1.474  37.455  1.00  8.69           H
ATOM    259  HB2 ALA A  17      13.628   2.010  37.302  1.00  8.69           H
ATOM    260  HB3 ALA A  17      14.075   0.344  36.889  1.00  8.69           H
ATOM    261  N   ILE A  18      16.898   1.728  34.333  1.00  6.40           N
ATOM    262  CA  ILE A  18      17.967   1.145  33.528  1.00  5.92           C
ATOM    263  C   ILE A  18      19.259   1.178  34.349  1.00 10.76           C
ATOM    264  O   ILE A  18      19.688   2.230  34.803  1.00  8.06           O
ATOM    265  CB  ILE A  18      18.130   1.807  32.121  1.00  6.62           C
ATOM    266  CG1 ILE A  18      16.782   1.823  31.355  1.00  4.55           C
ATOM    267  CG2 ILE A  18      19.171   1.050  31.274  1.00  8.17           C
ATOM    268  CD1 ILE A  18      16.747   2.690  30.087  1.00  7.62           C
ATOM    269  H   ILE A  18      16.908   2.737  34.425  1.00  7.68           H
ATOM    270  HA  ILE A  18      17.719   0.099  33.341  1.00  7.10           H
ATOM    271  HB  ILE A  18      18.494   2.824  32.233  1.00  7.94           H
ATOM    272 HG12 ILE A  18      16.509   0.803  31.099  1.00  5.46           H
ATOM    273 HG13 ILE A  18      15.999   2.203  32.012  1.00  5.46           H
ATOM    274 HG21 ILE A  18      19.260   1.512  30.293  1.00  9.80           H
ATOM    275 HG22 ILE A  18      20.150   1.070  31.756  1.00  9.80           H
ATOM    276 HG23 ILE A  18      18.854   0.016  31.141  1.00  9.80           H
ATOM    277 HD11 ILE A  18      15.727   2.707  29.705  1.00  9.14           H
ATOM    278 HD12 ILE A  18      17.052   3.708  30.330  1.00  9.14           H
ATOM    279 HD13 ILE A  18      17.404   2.280  29.324  1.00  9.14           H
ATOM    280  N   TYR A  19      19.837  -0.006  34.551  1.00  8.14           N
ATOM    281  CA  TYR A  19      21.054  -0.242  35.322  1.00  8.41           C
ATOM    282  C   TYR A  19      22.110  -0.878  34.407  1.00  9.17           C
ATOM    283  O   TYR A  19      21.818  -1.420  33.325  1.00  9.39           O
ATOM    284  CB  TYR A  19      20.781  -1.210  36.511  1.00  7.70           C
ATOM    285  CG  TYR A  19      19.764  -0.775  37.571  1.00  7.68           C
ATOM    286  CD1 TYR A  19      18.396  -0.852  37.266  1.00  8.12           C
ATOM    287  CD2 TYR A  19      20.163  -0.355  38.856  1.00  8.82           C
ATOM    288  CE1 TYR A  19      17.432  -0.534  38.246  1.00 10.06           C
ATOM    289  CE2 TYR A  19      19.205  -0.069  39.854  1.00  9.69           C
ATOM    290  CZ  TYR A  19      17.823  -0.157  39.550  1.00 12.16           C
ATOM    291  OH  TYR A  19      16.857   0.105  40.490  1.00 12.31           O
ATOM    292  H   TYR A  19      19.406  -0.812  34.123  1.00  9.77           H
ATOM    293  HA  TYR A  19      21.428   0.704  35.714  1.00 10.09           H
ATOM    294  HB2 TYR A  19      20.458  -2.163  36.101  1.00  9.24           H
ATOM    295  HB3 TYR A  19      21.730  -1.378  37.014  1.00  9.24           H
ATOM    296  HD1 TYR A  19      18.079  -1.173  36.286  1.00  9.74           H
ATOM    297  HD2 TYR A  19      21.211  -0.290  39.107  1.00 10.58           H
ATOM    298  HE1 TYR A  19      16.381  -0.596  38.007  1.00 12.07           H
ATOM    299  HE2 TYR A  19      19.526   0.223  40.841  1.00 11.62           H
ATOM    300  HH  TYR A  19      17.220   0.275  41.364  1.00 14.77           H
ATOM    301  N   ARG A  20      23.367  -0.828  34.869  1.00 10.35           N
ATOM    302  CA  ARG A  20      24.523  -1.399  34.189  1.00 11.67           C
ATOM    303  C   ARG A  20      25.305  -2.291  35.141  1.00 12.52           C
ATOM    304  O   ARG A  20      25.590  -1.892  36.272  1.00 11.40           O
ATOM    305  CB  ARG A  20      25.395  -0.298  33.571  1.00 13.31           C
ATOM    306  CG  ARG A  20      26.629  -0.893  32.876  1.00 17.78           C
ATOM    307  CD  ARG A  20      27.371   0.120  31.997  1.00 16.70           C
ATOM    308  NE  ARG A  20      27.990   1.174  32.804  1.00 17.96           N
ATOM    309  CZ  ARG A  20      29.252   1.228  33.257  1.00 24.35           C
ATOM    310  NH1 ARG A  20      29.653   2.321  33.908  1.00 29.33           N
ATOM    311  NH2 ARG A  20      30.109   0.228  33.062  1.00 19.95           N1+
ATOM    312  H   ARG A  20      23.532  -0.356  35.750  1.00 12.41           H
ATOM    313  HA  ARG A  20      24.172  -2.019  33.362  1.00 14.01           H
ATOM    314  HB2 ARG A  20      24.809   0.251  32.837  1.00 15.97           H
ATOM    315  HB3 ARG A  20      25.718   0.383  34.361  1.00 15.97           H
ATOM    316  HG2 ARG A  20      27.319  -1.297  33.617  1.00 21.33           H
ATOM    317  HG3 ARG A  20      26.290  -1.698  32.230  1.00 21.33           H
ATOM    318  HD2 ARG A  20      28.129  -0.395  31.404  1.00 20.03           H
ATOM    319  HD3 ARG A  20      26.663   0.575  31.303  1.00 20.03           H
ATOM    320  HE  ARG A  20      27.407   1.977  33.003  1.00 21.55           H
ATOM    321 HH11 ARG A  20      29.006   3.089  34.031  1.00 35.19           H
ATOM    322 HH12 ARG A  20      30.601   2.399  34.241  1.00 35.19           H
ATOM    323 HH21 ARG A  20      29.810  -0.591  32.552  1.00 23.93           H
ATOM    324 HH22 ARG A  20      31.055   0.291  33.405  1.00 23.93           H
ATOM    325  N   ARG A  21      25.654  -3.487  34.641  1.00  8.73           N
ATOM    326  CA  ARG A  21      26.524  -4.446  35.317  1.00 12.78           C
ATOM    327  C   ARG A  21      27.977  -4.101  34.969  1.00 15.45           C
ATOM    328  O   ARG A  21      28.337  -3.940  33.800  1.00 15.84           O
ATOM    329  CB  ARG A  21      26.109  -5.885  34.939  1.00 19.97           C
ATOM    330  CG  ARG A  21      26.699  -6.416  33.614  1.00 39.76           C
ATOM    331  CD  ARG A  21      25.983  -7.613  32.931  1.00 41.30           C
ATOM    332  NE  ARG A  21      24.985  -8.278  33.792  1.00 39.25           N
ATOM    333  CZ  ARG A  21      23.698  -8.487  33.497  1.00 40.52           C
ATOM    334  NH1 ARG A  21      23.147  -8.129  32.333  1.00 42.89           N
ATOM    335  NH2 ARG A  21      22.941  -9.088  34.405  1.00 48.05           N1+
ATOM    336  H   ARG A  21      25.440  -3.660  33.671  1.00 10.47           H
ATOM    337  HA  ARG A  21      26.368  -4.335  36.391  1.00 15.33           H
ATOM    338  HB2 ARG A  21      26.498  -6.539  35.722  1.00 23.97           H
ATOM    339  HB3 ARG A  21      25.021  -5.964  34.951  1.00 23.97           H
ATOM    340  HG2 ARG A  21      26.657  -5.602  32.892  1.00 47.71           H
ATOM    341  HG3 ARG A  21      27.753  -6.660  33.763  1.00 47.71           H
ATOM    342  HD2 ARG A  21      25.516  -7.267  32.012  1.00 49.56           H
ATOM    343  HD3 ARG A  21      26.739  -8.348  32.645  1.00 49.56           H
ATOM    344  HE  ARG A  21      25.316  -8.595  34.690  1.00 47.10           H
ATOM    345 HH11 ARG A  21      23.714  -7.684  31.622  1.00 51.46           H
ATOM    346 HH12 ARG A  21      22.174  -8.312  32.141  1.00 51.46           H
ATOM    347 HH21 ARG A  21      23.340  -9.364  35.291  1.00 57.66           H
ATOM    348 HH22 ARG A  21      21.974  -9.270  34.195  1.00 57.66           H
ATOM    349  N   HIS A  22      28.810  -3.982  36.001  1.00 13.13           N
ATOM    350  CA  HIS A  22      30.247  -3.761  35.866  1.00 18.19           C
ATOM    351  C   HIS A  22      30.983  -5.103  35.933  1.00 19.39           C
ATOM    352  O   HIS A  22      30.483  -6.038  36.557  1.00 19.26           O
ATOM    353  CB  HIS A  22      30.699  -2.874  37.030  1.00 18.66           C
ATOM    354  CG  HIS A  22      30.129  -1.484  37.003  1.00 15.72           C
ATOM    355  ND1 HIS A  22      30.838  -0.369  36.540  1.00 20.36           N
ATOM    356  CD2 HIS A  22      28.864  -1.102  37.363  1.00 16.58           C
ATOM    357  CE1 HIS A  22      30.004   0.669  36.684  1.00 19.34           C
ATOM    358  NE2 HIS A  22      28.814   0.253  37.158  1.00 18.93           N
ATOM    359  H   HIS A  22      28.450  -4.107  36.936  1.00 15.75           H
ATOM    360  HA  HIS A  22      30.480  -3.254  34.929  1.00 21.82           H
ATOM    361  HB2 HIS A  22      31.786  -2.784  36.996  1.00 22.39           H
ATOM    362  HB3 HIS A  22      30.431  -3.354  37.971  1.00 22.39           H
ATOM    363  HD2 HIS A  22      28.070  -1.728  37.738  1.00 19.89           H
ATOM    364  HE1 HIS A  22      30.274   1.702  36.514  1.00 23.21           H
ATOM    365  HE2 HIS A  22      28.045   0.865  37.391  1.00 22.72           H
ATOM    366  N   ARG A  23      32.201  -5.184  35.366  1.00 22.07           N
ATOM    367  CA  ARG A  23      33.132  -6.286  35.665  1.00 24.65           C
ATOM    368  C   ARG A  23      33.273  -6.452  37.197  1.00 22.94           C
ATOM    369  O   ARG A  23      33.468  -5.470  37.911  1.00 20.03           O
ATOM    370  CB  ARG A  23      34.526  -6.008  35.077  1.00 31.07           C
ATOM    371  CG  ARG A  23      34.585  -5.343  33.684  1.00 33.62           C
ATOM    372  CD  ARG A  23      36.007  -4.878  33.302  1.00 47.70           C
ATOM    373  NE  ARG A  23      36.581  -3.939  34.296  1.00 59.65           N
ATOM    374  CZ  ARG A  23      37.403  -4.277  35.311  1.00 62.87           C
ATOM    375  NH1 ARG A  23      38.106  -5.416  35.314  1.00 63.40           N
ATOM    376  NH2 ARG A  23      37.518  -3.462  36.360  1.00 57.96           N1+
ATOM    377  H   ARG A  23      32.543  -4.399  34.829  1.00 26.48           H
ATOM    378  HA  ARG A  23      32.739  -7.200  35.217  1.00 29.57           H
ATOM    379  HB2 ARG A  23      35.029  -5.349  35.780  1.00 37.29           H
ATOM    380  HB3 ARG A  23      35.085  -6.946  35.052  1.00 37.29           H
ATOM    381  HG2 ARG A  23      34.223  -6.050  32.935  1.00 40.34           H
ATOM    382  HG3 ARG A  23      33.947  -4.459  33.660  1.00 40.34           H
ATOM    383  HD2 ARG A  23      36.612  -5.784  33.272  1.00 57.23           H
ATOM    384  HD3 ARG A  23      36.042  -4.440  32.303  1.00 57.23           H
ATOM    385  HE  ARG A  23      36.085  -3.065  34.401  1.00 71.58           H
ATOM    386 HH11 ARG A  23      38.040  -6.044  34.527  1.00 76.07           H
ATOM    387 HH12 ARG A  23      38.713  -5.640  36.088  1.00 76.07           H
ATOM    388 HH21 ARG A  23      36.978  -2.608  36.399  1.00 69.55           H
ATOM    389 HH22 ARG A  23      38.124  -3.706  37.128  1.00 69.55           H
ATOM    390  N   GLY A  25      33.148  -7.677  37.714  1.00 21.85           N
ATOM    391  CA  GLY A  25      33.163  -7.964  39.159  1.00 23.56           C
ATOM    392  C   GLY A  25      31.762  -8.158  39.740  1.00 24.35           C
ATOM    393  O   GLY A  25      31.631  -8.675  40.851  1.00 20.77           O
ATOM    394  H   GLY A  25      32.977  -8.452  37.089  1.00 26.22           H
ATOM    395  HA2 GLY A  25      33.716  -8.889  39.318  1.00 28.28           H
ATOM    396  HA3 GLY A  25      33.658  -7.161  39.706  1.00 28.28           H
ATOM    397  N   GLY A  27      30.714  -7.745  38.999  1.00 21.87           N
ATOM    398  CA  GLY A  27      29.327  -8.032  39.341  1.00 20.38           C
ATOM    399  C   GLY A  27      28.565  -6.931  40.091  1.00 22.44           C
ATOM    400  O   GLY A  27      27.377  -7.131  40.346  1.00 19.57           O
ATOM    401  H   GLY A  27      30.889  -7.284  38.117  1.00 26.24           H
ATOM    402  HA2 GLY A  27      28.797  -8.207  38.405  1.00 24.45           H
ATOM    403  HA3 GLY A  27      29.279  -8.938  39.946  1.00 24.45           H
ATOM    404  N   SER A  28      29.176  -5.789  40.436  1.00 17.93           N
ATOM    405  CA  SER A  28      28.402  -4.682  41.008  1.00 14.46           C
ATOM    406  C   SER A  28      27.446  -4.146  39.936  1.00 15.59           C
ATOM    407  O   SER A  28      27.739  -4.206  38.734  1.00 17.75           O
ATOM    408  CB  SER A  28      29.299  -3.574  41.567  1.00 18.13           C
ATOM    409  OG  SER A  28      30.028  -2.926  40.554  1.00 23.58           O
ATOM    410  H   SER A  28      30.152  -5.647  40.222  1.00 21.51           H
ATOM    411  HA  SER A  28      27.819  -5.061  41.847  1.00 17.35           H
ATOM    412  HB2 SER A  28      28.663  -2.839  42.065  1.00 21.76           H
ATOM    413  HB3 SER A  28      29.992  -3.992  42.298  1.00 21.76           H
ATOM    414  HG  SER A  28      30.380  -2.106  40.914  1.00 28.30           H
ATOM    415  N   VAL A  29      26.288  -3.656  40.382  1.00 15.46           N
ATOM    416  CA  VAL A  29      25.257  -3.101  39.507  1.00 14.70           C
ATOM    417  C   VAL A  29      24.963  -1.704  40.040  1.00 16.46           C
ATOM    418  O   VAL A  29      24.818  -1.505  41.251  1.00 18.42           O
ATOM    419  CB  VAL A  29      24.005  -3.977  39.456  1.00 13.61           C
ATOM    420  CG1 VAL A  29      22.929  -3.293  38.579  1.00 15.55           C
ATOM    421  CG2 VAL A  29      24.250  -5.388  38.896  1.00 10.79           C
ATOM    422  H   VAL A  29      26.112  -3.632  41.376  1.00 18.55           H
ATOM    423  HA  VAL A  29      25.644  -3.007  38.494  1.00 17.64           H
ATOM    424  HB  VAL A  29      23.613  -4.076  40.470  1.00 16.33           H
ATOM    425 HG11 VAL A  29      22.043  -3.921  38.528  1.00 18.66           H
ATOM    426 HG12 VAL A  29      22.632  -2.337  39.009  1.00 18.66           H
ATOM    427 HG13 VAL A  29      23.306  -3.139  37.567  1.00 18.66           H
ATOM    428 HG21 VAL A  29      23.324  -5.960  38.935  1.00 12.94           H
ATOM    429 HG22 VAL A  29      24.604  -5.333  37.867  1.00 12.94           H
ATOM    430 HG23 VAL A  29      24.997  -5.899  39.502  1.00 12.94           H
ATOM    431  N   THR A  30      24.915  -0.749  39.120  1.00  9.74           N
ATOM    432  CA  THR A  30      24.653   0.644  39.443  1.00 10.14           C
ATOM    433  C   THR A  30      23.570   1.191  38.500  1.00 10.07           C
ATOM    434  O   THR A  30      23.420   0.764  37.352  1.00 10.69           O
ATOM    435  CB  THR A  30      25.925   1.507  39.369  1.00 15.29           C
ATOM    436  OG1 THR A  30      26.419   1.572  38.046  1.00 13.22           O
ATOM    437  CG2 THR A  30      27.021   1.061  40.333  1.00 19.16           C
ATOM    438  H   THR A  30      25.055  -0.983  38.147  1.00 11.69           H
ATOM    439  HA  THR A  30      24.257   0.712  40.454  1.00 12.17           H
ATOM    440  HB  THR A  30      25.641   2.522  39.657  1.00 18.35           H
ATOM    441  HG1 THR A  30      27.127   1.123  37.989  1.00 15.86           H
ATOM    442 HG21 THR A  30      27.855   1.760  40.268  1.00 22.98           H
ATOM    443 HG22 THR A  30      26.635   1.058  41.353  1.00 22.98           H
ATOM    444 HG23 THR A  30      27.380   0.064  40.070  1.00 22.98           H
ATOM    445  N   TYR A  31      22.809   2.179  38.990  1.00 10.97           N
ATOM    446  CA  TYR A  31      21.771   2.818  38.169  1.00  9.94           C
ATOM    447  C   TYR A  31      22.391   3.725  37.094  1.00 13.09           C
ATOM    448  O   TYR A  31      23.369   4.417  37.398  1.00 11.45           O
ATOM    449  CB  TYR A  31      20.885   3.625  39.112  1.00 11.36           C
ATOM    450  CG  TYR A  31      19.658   4.168  38.413  1.00  7.63           C
ATOM    451  CD1 TYR A  31      19.597   5.492  37.967  1.00  7.80           C
ATOM    452  CD2 TYR A  31      18.574   3.308  38.154  1.00  7.85           C
ATOM    453  CE1 TYR A  31      18.445   5.986  37.317  1.00  9.58           C
ATOM    454  CE2 TYR A  31      17.422   3.798  37.523  1.00  8.64           C
ATOM    455  CZ  TYR A  31      17.356   5.134  37.072  1.00 10.11           C
ATOM    456  OH  TYR A  31      16.234   5.577  36.416  1.00  8.11           O
ATOM    457  H   TYR A  31      22.948   2.506  39.934  1.00 13.16           H
ATOM    458  HA  TYR A  31      21.161   2.058  37.684  1.00 11.93           H
ATOM    459  HB2 TYR A  31      20.563   2.981  39.936  1.00 13.63           H
ATOM    460  HB3 TYR A  31      21.459   4.447  39.543  1.00 13.63           H
ATOM    461  HD1 TYR A  31      20.447   6.128  38.103  1.00  9.36           H
ATOM    462  HD2 TYR A  31      18.621   2.282  38.477  1.00  9.42           H
ATOM    463  HE1 TYR A  31      18.408   7.006  36.971  1.00 11.50           H
ATOM    464  HE2 TYR A  31      16.586   3.148  37.358  1.00 10.36           H
ATOM    465  HH  TYR A  31      15.516   4.940  36.416  1.00  9.73           H
ATOM    466  N   VAL A  32      21.818   3.745  35.863  1.00  8.62           N
ATOM    467  CA  VAL A  32      22.302   4.578  34.724  1.00  7.48           C
ATOM    468  C   VAL A  32      21.344   5.735  34.439  1.00  8.00           C
ATOM    469  O   VAL A  32      21.725   6.893  34.552  1.00  9.43           O
ATOM    470  CB  VAL A  32      22.488   3.759  33.423  1.00  6.84           C
ATOM    471  CG1 VAL A  32      22.971   4.573  32.199  1.00  8.06           C
ATOM    472  CG2 VAL A  32      23.485   2.631  33.680  1.00 14.08           C
ATOM    473  H   VAL A  32      20.952   3.246  35.730  1.00 10.34           H
ATOM    474  HA  VAL A  32      23.263   5.015  34.995  1.00  8.98           H
ATOM    475  HB  VAL A  32      21.535   3.303  33.152  1.00  8.20           H
ATOM    476 HG11 VAL A  32      23.029   3.912  31.334  1.00  9.67           H
ATOM    477 HG12 VAL A  32      22.277   5.375  31.960  1.00  9.67           H
ATOM    478 HG13 VAL A  32      23.957   4.999  32.381  1.00  9.67           H
ATOM    479 HG21 VAL A  32      23.613   2.066  32.760  1.00 16.90           H
ATOM    480 HG22 VAL A  32      24.440   3.054  33.992  1.00 16.90           H
ATOM    481 HG23 VAL A  32      23.121   1.962  34.455  1.00 16.90           H
ATOM    482  N   CYS A  34      20.133   5.425  33.997  1.00  8.08           N
ATOM    483  CA  CYS A  34      19.222   6.384  33.374  1.00  9.71           C
ATOM    484  C   CYS A  34      17.788   5.822  33.408  1.00  8.45           C
ATOM    485  O   CYS A  34      17.562   4.628  33.597  1.00  7.39           O
ATOM    486  CB  CYS A  34      19.609   6.634  31.887  1.00  7.76           C
ATOM    487  SG  CYS A  34      20.920   7.887  31.670  1.00  9.23           S
ATOM    488  H   CYS A  34      19.864   4.453  33.972  1.00  9.69           H
ATOM    489  HA  CYS A  34      19.234   7.329  33.916  1.00 11.65           H
ATOM    490  HB2 CYS A  34      19.894   5.691  31.406  1.00  9.31           H
ATOM    491  HB3 CYS A  34      18.725   7.000  31.361  1.00  9.31           H
ATOM    492  N   GLY A  36      16.813   6.710  33.226  1.00  5.67           N
ATOM    493  CA  GLY A  36      15.416   6.369  32.965  1.00  5.59           C
ATOM    494  C   GLY A  36      15.149   6.012  31.480  1.00  6.97           C
ATOM    495  O   GLY A  36      15.959   6.220  30.572  1.00  7.43           O
ATOM    496  H   GLY A  36      17.064   7.687  33.151  1.00  6.80           H
ATOM    497  HA2 GLY A  36      15.158   5.508  33.585  1.00  6.71           H
ATOM    498  HA3 GLY A  36      14.783   7.215  33.234  1.00  6.71           H
ATOM    499  N   GLY A  37      13.949   5.499  31.232  1.00  7.08           N
ATOM    500  CA  GLY A  37      13.406   5.259  29.891  1.00  9.24           C
ATOM    501  C   GLY A  37      11.884   5.205  29.953  1.00  6.22           C
ATOM    502  O   GLY A  37      11.302   5.304  31.043  1.00  7.22           O
ATOM    503  H   GLY A  37      13.330   5.321  32.011  1.00  8.50           H
ATOM    504  HA2 GLY A  37      13.723   6.038  29.202  1.00 11.09           H
ATOM    505  HA3 GLY A  37      13.785   4.304  29.529  1.00 11.09           H
ATOM    506  N   SER A  38      11.248   4.933  28.791  1.00  6.94           N
ATOM    507  CA  SER A  38       9.781   4.859  28.656  1.00  7.70           C
ATOM    508  C   SER A  38       9.396   3.679  27.748  1.00  7.91           C
ATOM    509  O   SER A  38       9.901   3.539  26.629  1.00  6.67           O
ATOM    510  CB  SER A  38       9.208   6.149  28.058  1.00  7.56           C
ATOM    511  OG  SER A  38       9.497   7.259  28.888  1.00  9.95           O
ATOM    512  H   SER A  38      11.793   4.843  27.946  1.00  8.32           H
ATOM    513  HA  SER A  38       9.333   4.710  29.631  1.00  9.24           H
ATOM    514  HB2 SER A  38       9.658   6.320  27.081  1.00  9.07           H
ATOM    515  HB3 SER A  38       8.132   6.064  27.927  1.00  9.07           H
ATOM    516  HG  SER A  38      10.354   7.117  29.299  1.00 11.94           H
ATOM    517  N   LEU A  39       8.419   2.887  28.185  1.00  8.62           N
ATOM    518  CA  LEU A  39       7.873   1.779  27.383  1.00  9.73           C
ATOM    519  C   LEU A  39       6.929   2.303  26.284  1.00  7.47           C
ATOM    520  O   LEU A  39       5.877   2.848  26.630  1.00  7.86           O
ATOM    521  CB  LEU A  39       7.138   0.823  28.325  1.00  7.51           C
ATOM    522  CG  LEU A  39       6.776  -0.500  27.641  1.00  9.61           C
ATOM    523  CD1 LEU A  39       8.018  -1.370  27.416  1.00  7.86           C
ATOM    524  CD2 LEU A  39       5.788  -1.277  28.512  1.00  8.95           C
ATOM    525  H   LEU A  39       7.995   3.082  29.083  1.00 10.34           H
ATOM    526  HA  LEU A  39       8.704   1.248  26.919  1.00 11.67           H
ATOM    527  HB2 LEU A  39       7.754   0.621  29.200  1.00  9.01           H
ATOM    528  HB3 LEU A  39       6.225   1.311  28.673  1.00  9.01           H
ATOM    529  HG  LEU A  39       6.317  -0.301  26.671  1.00 11.53           H
ATOM    530 HD11 LEU A  39       7.716  -2.359  27.067  1.00  9.43           H
ATOM    531 HD12 LEU A  39       8.667  -0.926  26.663  1.00  9.43           H
ATOM    532 HD13 LEU A  39       8.580  -1.468  28.344  1.00  9.43           H
ATOM    533 HD21 LEU A  39       5.491  -2.188  27.991  1.00 10.74           H
ATOM    534 HD22 LEU A  39       6.235  -1.529  29.471  1.00 10.74           H
ATOM    535 HD23 LEU A  39       4.901  -0.665  28.680  1.00 10.74           H
ATOM    536  N   MET A  41       7.285   2.135  24.987  1.00  7.53           N
ATOM    537  CA  MET A  41       6.474   2.575  23.790  1.00  6.90           C
ATOM    538  C   MET A  41       5.620   1.475  23.177  1.00 11.69           C
ATOM    539  O   MET A  41       4.611   1.739  22.507  1.00  9.24           O
ATOM    540  CB  MET A  41       7.363   3.126  22.656  1.00 14.78           C
ATOM    541  CG  MET A  41       8.455   4.029  23.166  1.00 31.69           C
ATOM    542  SD  MET A  41       7.784   5.224  24.300  1.00 50.72           S
ATOM    543  CE  MET A  41       7.068   6.345  23.106  1.00 49.17           C
ATOM    544  H   MET A  41       8.186   1.726  24.795  1.00  9.03           H
ATOM    545  HA  MET A  41       5.794   3.365  24.111  1.00  8.28           H
ATOM    546  HB2 MET A  41       7.844   2.305  22.116  1.00 17.73           H
ATOM    547  HB3 MET A  41       6.727   3.674  21.961  1.00 17.73           H
ATOM    548  HG2 MET A  41       9.207   3.428  23.679  1.00 38.02           H
ATOM    549  HG3 MET A  41       8.925   4.532  22.324  1.00 38.02           H
ATOM    550  HE1 MET A  41       6.432   7.077  23.603  1.00 59.01           H
ATOM    551  HE2 MET A  41       7.890   6.852  22.601  1.00 59.01           H
ATOM    552  HE3 MET A  41       6.480   5.785  22.385  1.00 59.01           H
ATOM    553  N   SER A  43       6.050   0.230  23.367  1.00 10.64           N
ATOM    554  CA  SER A  43       5.362  -0.967  22.940  1.00  9.52           C
ATOM    555  C   SER A  43       5.972  -2.102  23.768  1.00  8.98           C
ATOM    556  O   SER A  43       6.993  -1.904  24.433  1.00  8.67           O
ATOM    557  CB  SER A  43       5.470  -1.204  21.411  1.00 11.98           C
ATOM    558  OG  SER A  43       6.769  -1.567  20.986  1.00 12.22           O
ATOM    559  H   SER A  43       6.902   0.094  23.896  1.00 12.76           H
ATOM    560  HA  SER A  43       4.308  -0.863  23.181  1.00 11.42           H
ATOM    561  HB2 SER A  43       4.779  -1.997  21.121  1.00 14.37           H
ATOM    562  HB3 SER A  43       5.170  -0.301  20.879  1.00 14.37           H
ATOM    563  HG  SER A  43       6.751  -1.698  20.036  1.00 14.67           H
ATOM    564  N   PRO A  44       5.371  -3.299  23.813  1.00  7.81           N
ATOM    565  CA  PRO A  44       5.830  -4.287  24.798  1.00  8.50           C
ATOM    566  C   PRO A  44       7.302  -4.696  24.651  1.00  8.60           C
ATOM    567  O   PRO A  44       7.933  -5.024  25.658  1.00  8.53           O
ATOM    568  CB  PRO A  44       4.884  -5.481  24.588  1.00 12.89           C
ATOM    569  CG  PRO A  44       3.590  -4.767  24.197  1.00 10.81           C
ATOM    570  CD  PRO A  44       4.059  -3.649  23.282  1.00 13.84           C
ATOM    571  HA  PRO A  44       5.646  -3.906  25.804  1.00 10.20           H
ATOM    572  HB2 PRO A  44       5.244  -6.062  23.741  1.00 15.46           H
ATOM    573  HB3 PRO A  44       4.768  -6.121  25.456  1.00 15.46           H
ATOM    574  HG2 PRO A  44       2.920  -5.422  23.643  1.00 12.97           H
ATOM    575  HG3 PRO A  44       3.093  -4.378  25.083  1.00 12.97           H
ATOM    576  HD2 PRO A  44       4.151  -4.012  22.257  1.00 16.60           H
ATOM    577  HD3 PRO A  44       3.350  -2.826  23.358  1.00 16.60           H
ATOM    578  N   CYS A  46       7.833  -4.686  23.417  1.00 10.95           N
ATOM    579  CA  CYS A  46       9.215  -5.026  23.141  1.00  9.25           C
ATOM    580  C   CYS A  46      10.174  -3.825  23.115  1.00  6.33           C
ATOM    581  O   CYS A  46      11.355  -4.084  22.936  1.00  9.54           O
ATOM    582  CB  CYS A  46       9.342  -5.798  21.817  1.00  9.59           C
ATOM    583  SG  CYS A  46       8.556  -5.074  20.391  1.00 53.90           S
ATOM    584  H   CYS A  46       7.265  -4.398  22.634  1.00 13.14           H
ATOM    585  HA  CYS A  46       9.559  -5.695  23.927  1.00 11.10           H
ATOM    586  HB2 CYS A  46      10.373  -6.090  21.613  1.00 11.51           H
ATOM    587  HB3 CYS A  46       8.709  -6.688  21.848  1.00 11.51           H
ATOM    588  HG  CYS A  46       9.643  -4.409  20.004  1.00 64.68           H
ATOM    589  N   TRP A  48       9.734  -2.556  23.205  1.00  9.27           N
ATOM    590  CA  TRP A  48      10.547  -1.379  22.909  1.00  7.74           C
ATOM    591  C   TRP A  48      10.482  -0.307  24.016  1.00  6.88           C
ATOM    592  O   TRP A  48       9.429   0.251  24.359  1.00  8.65           O
ATOM    593  CB  TRP A  48      10.179  -0.816  21.524  1.00  8.02           C
ATOM    594  CG  TRP A  48      10.580  -1.684  20.357  1.00  9.63           C
ATOM    595  CD1 TRP A  48       9.755  -2.423  19.589  1.00 12.84           C
ATOM    596  CD2 TRP A  48      11.879  -1.831  19.732  1.00  9.19           C
ATOM    597  NE1 TRP A  48      10.448  -3.069  18.568  1.00 12.29           N
ATOM    598  CE2 TRP A  48      11.774  -2.696  18.591  1.00  9.84           C
ATOM    599  CE3 TRP A  48      13.148  -1.291  20.000  1.00  9.57           C
ATOM    600  CZ2 TRP A  48      12.862  -2.969  17.756  1.00 12.01           C
ATOM    601  CZ3 TRP A  48      14.244  -1.533  19.148  1.00 11.52           C
ATOM    602  CH2 TRP A  48      14.092  -2.358  18.016  1.00 11.75           C
ATOM    603  H   TRP A  48       8.752  -2.388  23.376  1.00 11.12           H
ATOM    604  HA  TRP A  48      11.591  -1.692  22.848  1.00  9.29           H
ATOM    605  HB2 TRP A  48       9.110  -0.606  21.500  1.00  9.63           H
ATOM    606  HB3 TRP A  48      10.703   0.133  21.410  1.00  9.63           H
ATOM    607  HD1 TRP A  48       8.689  -2.479  19.730  1.00 15.40           H
ATOM    608  HE1 TRP A  48       9.999  -3.627  17.856  1.00 14.75           H
ATOM    609  HE3 TRP A  48      13.279  -0.653  20.865  1.00 11.48           H
ATOM    610  HZ2 TRP A  48      12.737  -3.611  16.897  1.00 14.40           H
ATOM    611  HZ3 TRP A  48      15.211  -1.105  19.376  1.00 13.82           H
ATOM    612  HH2 TRP A  48      14.934  -2.552  17.370  1.00 14.10           H
ATOM    613  N   VAL A  49      11.659   0.036  24.560  1.00  6.13           N
ATOM    614  CA  VAL A  49      11.896   1.147  25.487  1.00  9.12           C
ATOM    615  C   VAL A  49      12.670   2.228  24.737  1.00  8.74           C
ATOM    616  O   VAL A  49      13.630   1.914  24.034  1.00  8.07           O
ATOM    617  CB  VAL A  49      12.687   0.649  26.734  1.00  7.41           C
ATOM    618  CG1 VAL A  49      13.276   1.800  27.583  1.00 10.07           C
ATOM    619  CG2 VAL A  49      11.764  -0.184  27.647  1.00  8.29           C
ATOM    620  H   VAL A  49      12.478  -0.474  24.264  1.00  7.35           H
ATOM    621  HA  VAL A  49      10.944   1.548  25.823  1.00 10.94           H
ATOM    622  HB  VAL A  49      13.504   0.015  26.396  1.00  8.89           H
ATOM    623 HG11 VAL A  49      13.738   1.392  28.483  1.00 12.08           H
ATOM    624 HG12 VAL A  49      14.049   2.315  27.009  1.00 12.08           H
ATOM    625 HG13 VAL A  49      12.497   2.510  27.861  1.00 12.08           H
ATOM    626 HG21 VAL A  49      12.313  -0.568  28.504  1.00  9.95           H
ATOM    627 HG22 VAL A  49      10.945   0.445  28.000  1.00  9.95           H
ATOM    628 HG23 VAL A  49      11.358  -1.030  27.092  1.00  9.95           H
ATOM    629  N   ILE A  50      12.288   3.490  24.924  1.00  6.64           N
ATOM    630  CA  ILE A  50      12.974   4.641  24.343  1.00  7.24           C
ATOM    631  C   ILE A  50      13.624   5.470  25.448  1.00  8.20           C
ATOM    632  O   ILE A  50      13.054   5.680  26.542  1.00  7.76           O
ATOM    633  CB  ILE A  50      11.981   5.442  23.433  1.00  7.05           C
ATOM    634  CG1 ILE A  50      12.706   6.331  22.377  1.00  6.52           C
ATOM    635  CG2 ILE A  50      11.052   6.329  24.258  1.00  7.58           C
ATOM    636  CD1 ILE A  50      11.791   7.011  21.321  1.00  8.63           C
ATOM    637  H   ILE A  50      11.474   3.681  25.499  1.00  7.97           H
ATOM    638  HA  ILE A  50      13.761   4.274  23.686  1.00  8.69           H
ATOM    639  HB  ILE A  50      11.380   4.723  22.872  1.00  8.46           H
ATOM    640 HG12 ILE A  50      13.279   7.111  22.884  1.00  7.82           H
ATOM    641 HG13 ILE A  50      13.396   5.697  21.820  1.00  7.82           H
ATOM    642 HG21 ILE A  50      10.269   6.733  23.623  1.00  9.09           H
ATOM    643 HG22 ILE A  50      10.584   5.738  25.040  1.00  9.09           H
ATOM    644 HG23 ILE A  50      11.605   7.148  24.713  1.00  9.09           H
ATOM    645 HD11 ILE A  50      12.407   7.432  20.530  1.00 10.35           H
ATOM    646 HD12 ILE A  50      11.127   6.271  20.872  1.00 10.35           H
ATOM    647 HD13 ILE A  50      11.199   7.809  21.769  1.00 10.35           H
ATOM    648  N   SER A  51      14.847   5.919  25.154  1.00  6.68           N
ATOM    649  CA  SER A  51      15.691   6.646  26.094  1.00  5.61           C
ATOM    650  C   SER A  51      16.578   7.634  25.306  1.00  5.01           C
ATOM    651  O   SER A  51      16.219   8.029  24.186  1.00  5.65           O
ATOM    652  CB  SER A  51      16.462   5.584  26.907  1.00  6.64           C
ATOM    653  OG  SER A  51      17.236   6.101  27.974  1.00  7.20           O
ATOM    654  H   SER A  51      15.228   5.730  24.236  1.00  8.02           H
ATOM    655  HA  SER A  51      15.047   7.222  26.760  1.00  6.73           H
ATOM    656  HB2 SER A  51      15.751   4.862  27.318  1.00  7.97           H
ATOM    657  HB3 SER A  51      17.118   5.048  26.221  1.00  7.97           H
ATOM    658  HG  SER A  51      16.673   6.165  28.755  1.00  8.64           H
ATOM    659  N   ALA A  52      17.723   8.035  25.885  1.00  6.90           N
ATOM    660  CA  ALA A  52      18.671   8.984  25.310  1.00  6.11           C
ATOM    661  C   ALA A  52      19.978   8.286  24.924  1.00  7.23           C
ATOM    662  O   ALA A  52      20.535   7.571  25.758  1.00  7.92           O
ATOM    663  CB  ALA A  52      18.919  10.094  26.349  1.00  7.13           C
ATOM    664  H   ALA A  52      17.967   7.653  26.788  1.00  8.28           H
ATOM    665  HA  ALA A  52      18.252   9.454  24.422  1.00  7.33           H
ATOM    666  HB1 ALA A  52      19.615  10.840  25.977  1.00  8.55           H
ATOM    667  HB2 ALA A  52      17.977  10.591  26.572  1.00  8.55           H
ATOM    668  HB3 ALA A  52      19.327   9.673  27.269  1.00  8.55           H
ATOM    669  N   THR A  53      20.516   8.550  23.712  1.00  6.81           N
ATOM    670  CA  THR A  53      21.801   7.963  23.274  1.00  6.19           C
ATOM    671  C   THR A  53      22.962   8.326  24.233  1.00  4.40           C
ATOM    672  O   THR A  53      23.834   7.490  24.446  1.00  8.60           O
ATOM    673  CB  THR A  53      22.129   8.328  21.812  1.00  7.52           C
ATOM    674  OG1 THR A  53      21.433   7.476  20.919  1.00 10.28           O
ATOM    675  CG2 THR A  53      23.618   8.153  21.438  1.00  8.69           C
ATOM    676  H   THR A  53      20.052   9.201  23.098  1.00  8.17           H
ATOM    677  HA  THR A  53      21.674   6.884  23.327  1.00  7.42           H
ATOM    678  HB  THR A  53      21.841   9.362  21.627  1.00  9.02           H
ATOM    679  HG1 THR A  53      20.489   7.645  20.997  1.00 12.34           H
ATOM    680 HG21 THR A  53      23.752   8.328  20.374  1.00 10.43           H
ATOM    681 HG22 THR A  53      24.239   8.856  21.989  1.00 10.43           H
ATOM    682 HG23 THR A  53      23.926   7.129  21.649  1.00 10.43           H
ATOM    683  N   HIS A  54      23.018   9.543  24.806  1.00  6.62           N
ATOM    684  CA  HIS A  54      24.133   9.921  25.695  1.00  8.14           C
ATOM    685  C   HIS A  54      24.294   9.035  26.963  1.00  7.16           C
ATOM    686  O   HIS A  54      25.366   8.969  27.527  1.00  9.95           O
ATOM    687  CB  HIS A  54      24.048  11.388  26.125  1.00  7.72           C
ATOM    688  CG  HIS A  54      23.267  11.680  27.354  1.00  7.45           C
ATOM    689  ND1 HIS A  54      22.106  12.496  27.326  1.00  7.89           N1+
ATOM    690  CD2 HIS A  54      23.517  11.428  28.694  1.00  8.03           C
ATOM    691  CE1 HIS A  54      21.697  12.671  28.658  1.00  7.05           C
ATOM    692  NE2 HIS A  54      22.535  12.029  29.486  1.00  6.33           N
ATOM    693  H   HIS A  54      22.248  10.166  24.710  1.00  7.94           H
ATOM    694  HA  HIS A  54      25.094   9.797  25.109  1.00  9.76           H
ATOM    695  HB2 HIS A  54      23.694  12.021  25.286  1.00  9.26           H
ATOM    696  HB3 HIS A  54      25.092  11.739  26.332  1.00  9.26           H
ATOM    697  HD1 HIS A  54      21.704  12.894  26.500  1.00  9.47           H
ATOM    698  HD2 HIS A  54      24.335  10.875  29.149  1.00  9.64           H
ATOM    699  HE1 HIS A  54      20.802  13.194  28.968  1.00  8.46           H
ATOM    700  HE2 HIS A  54      22.587  11.757  31.413  1.00  7.59           H
ATOM    701  N   CYS A  55      23.216   8.323  27.349  1.00  6.33           N
ATOM    702  CA  CYS A  55      23.195   7.371  28.466  1.00  7.60           C
ATOM    703  C   CYS A  55      24.040   6.133  28.160  1.00  9.82           C
ATOM    704  O   CYS A  55      24.411   5.472  29.132  1.00 10.35           O
ATOM    705  CB  CYS A  55      21.739   6.941  28.795  1.00  9.19           C
ATOM    706  SG  CYS A  55      20.800   8.286  29.596  1.00  9.72           S
ATOM    707  H   CYS A  55      22.354   8.442  26.839  1.00  7.59           H
ATOM    708  HA  CYS A  55      23.614   7.856  29.348  1.00  9.11           H
ATOM    709  HB2 CYS A  55      21.234   6.629  27.883  1.00 11.03           H
ATOM    710  HB3 CYS A  55      21.759   6.090  29.481  1.00 11.03           H
ATOM    711  N   PHE A  56      24.300   5.823  26.862  1.00  8.81           N
ATOM    712  CA  PHE A  56      24.863   4.530  26.392  1.00  8.99           C
ATOM    713  C   PHE A  56      26.108   4.632  25.502  1.00  9.84           C
ATOM    714  O   PHE A  56      26.807   3.638  25.333  1.00 10.93           O
ATOM    715  CB  PHE A  56      23.799   3.721  25.612  1.00 11.52           C
ATOM    716  CG  PHE A  56      22.467   3.626  26.314  1.00  9.62           C
ATOM    717  CD1 PHE A  56      22.321   2.809  27.450  1.00 10.48           C
ATOM    718  CD2 PHE A  56      21.399   4.424  25.893  1.00  9.01           C
ATOM    719  CE1 PHE A  56      21.129   2.810  28.194  1.00 12.90           C
ATOM    720  CE2 PHE A  56      20.209   4.446  26.644  1.00  6.60           C
ATOM    721  CZ  PHE A  56      20.090   3.671  27.817  1.00 11.47           C
ATOM    722  H   PHE A  56      23.975   6.455  26.148  1.00 10.56           H
ATOM    723  HA  PHE A  56      25.152   3.955  27.270  1.00 10.78           H
ATOM    724  HB2 PHE A  56      23.651   4.191  24.639  1.00 13.82           H
ATOM    725  HB3 PHE A  56      24.178   2.712  25.447  1.00 13.82           H
ATOM    726  HD1 PHE A  56      23.151   2.210  27.778  1.00 12.58           H
ATOM    727  HD2 PHE A  56      21.499   5.052  25.022  1.00 10.81           H
ATOM    728  HE1 PHE A  56      21.046   2.198  29.079  1.00 15.48           H
ATOM    729  HE2 PHE A  56      19.394   5.082  26.333  1.00  7.92           H
ATOM    730  HZ  PHE A  56      19.181   3.717  28.401  1.00 13.76           H
ATOM    731  N   ILE A  57      26.361   5.783  24.865  1.00 10.44           N
ATOM    732  CA  ILE A  57      27.367   5.924  23.808  1.00  9.86           C
ATOM    733  C   ILE A  57      28.786   5.512  24.262  1.00 10.96           C
ATOM    734  O   ILE A  57      29.564   5.008  23.433  1.00 11.69           O
ATOM    735  CB  ILE A  57      27.279   7.361  23.245  1.00 12.95           C
ATOM    736  CG1 ILE A  57      28.154   7.558  21.986  1.00 13.67           C
ATOM    737  CG2 ILE A  57      27.715   8.400  24.274  1.00 12.17           C
ATOM    738  CD1 ILE A  57      27.689   6.751  20.779  1.00 15.62           C
ATOM    739  H   ILE A  57      25.753   6.575  25.020  1.00 12.53           H
ATOM    740  HA  ILE A  57      27.076   5.236  23.015  1.00 11.83           H
ATOM    741  HB  ILE A  57      26.242   7.565  22.972  1.00 15.54           H
ATOM    742 HG12 ILE A  57      28.132   8.610  21.704  1.00 16.40           H
ATOM    743 HG13 ILE A  57      29.191   7.304  22.204  1.00 16.40           H
ATOM    744 HG21 ILE A  57      27.509   9.394  23.876  1.00 14.60           H
ATOM    745 HG22 ILE A  57      27.165   8.292  25.207  1.00 14.60           H
ATOM    746 HG23 ILE A  57      28.783   8.329  24.477  1.00 14.60           H
ATOM    747 HD11 ILE A  57      28.295   7.020  19.914  1.00 18.74           H
ATOM    748 HD12 ILE A  57      27.798   5.684  20.967  1.00 18.74           H
ATOM    749 HD13 ILE A  57      26.645   6.982  20.566  1.00 18.74           H
ATOM    750  N   ASP A  58      29.119   5.728  25.553  1.00 11.06           N
ATOM    751  CA  ASP A  58      30.433   5.386  26.090  1.00 10.47           C
ATOM    752  C   ASP A  58      30.543   3.914  26.496  1.00 11.41           C
ATOM    753  O   ASP A  58      31.634   3.447  26.804  1.00 10.18           O
ATOM    754  CB  ASP A  58      30.826   6.328  27.242  1.00 13.51           C
ATOM    755  CG  ASP A  58      30.935   7.804  26.845  1.00 24.06           C
ATOM    756  OD1 ASP A  58      31.266   8.077  25.672  1.00 17.48           O
ATOM    757  OD2 ASP A  58      30.651   8.662  27.709  1.00 22.98           O1-
ATOM    758  H   ASP A  58      28.444   6.128  26.188  1.00 13.27           H
ATOM    759  HA  ASP A  58      31.169   5.551  25.302  1.00 12.56           H
ATOM    760  HB2 ASP A  58      30.165   6.197  28.101  1.00 16.21           H
ATOM    761  HB3 ASP A  58      31.817   6.024  27.582  1.00 16.21           H
ATOM    762  N   TYR A  59      29.428   3.188  26.585  1.00  8.57           N
ATOM    763  CA  TYR A  59      29.376   1.793  27.018  1.00 10.28           C
ATOM    764  C   TYR A  59      28.389   1.079  26.064  1.00 10.73           C
ATOM    765  O   TYR A  59      27.308   0.668  26.512  1.00 11.22           O
ATOM    766  CB  TYR A  59      29.016   1.671  28.531  1.00 11.76           C
ATOM    767  CG  TYR A  59      30.029   2.253  29.505  1.00 14.45           C
ATOM    768  CD1 TYR A  59      29.848   3.575  29.970  1.00 17.54           C
ATOM    769  CD2 TYR A  59      31.158   1.514  29.883  1.00 18.99           C
ATOM    770  CE1 TYR A  59      30.829   4.176  30.778  1.00 21.23           C
ATOM    771  CE2 TYR A  59      32.121   2.094  30.727  1.00 21.87           C
ATOM    772  CZ  TYR A  59      31.960   3.422  31.164  1.00 20.90           C
ATOM    773  OH  TYR A  59      32.892   3.974  32.001  1.00 34.63           O
ATOM    774  H   TYR A  59      28.552   3.627  26.335  1.00 10.28           H
ATOM    775  HA  TYR A  59      30.352   1.330  26.871  1.00 12.33           H
ATOM    776  HB2 TYR A  59      28.068   2.177  28.695  1.00 14.12           H
ATOM    777  HB3 TYR A  59      28.880   0.618  28.778  1.00 14.12           H
ATOM    778  HD1 TYR A  59      28.972   4.135  29.677  1.00 21.04           H
ATOM    779  HD2 TYR A  59      31.296   0.506  29.516  1.00 22.78           H
ATOM    780  HE1 TYR A  59      30.709   5.195  31.113  1.00 25.48           H
ATOM    781  HE2 TYR A  59      32.987   1.525  31.029  1.00 26.24           H
ATOM    782  HH  TYR A  59      33.686   3.442  32.070  1.00 41.56           H
ATOM    783  N   PRO A  60      28.712   0.928  24.764  1.00  9.10           N
ATOM    784  CA  PRO A  60      27.732   0.507  23.747  1.00  9.34           C
ATOM    785  C   PRO A  60      27.509  -1.020  23.635  1.00 10.80           C
ATOM    786  O   PRO A  60      26.974  -1.466  22.617  1.00 16.28           O
ATOM    787  CB  PRO A  60      28.288   1.104  22.438  1.00 12.17           C
ATOM    788  CG  PRO A  60      29.805   0.958  22.621  1.00 10.94           C
ATOM    789  CD  PRO A  60      29.973   1.311  24.106  1.00 10.51           C
ATOM    790  HA  PRO A  60      26.784   1.022  23.906  1.00 11.21           H
ATOM    791  HB2 PRO A  60      27.926   0.648  21.517  1.00 14.60           H
ATOM    792  HB3 PRO A  60      28.050   2.169  22.431  1.00 14.60           H
ATOM    793  HG2 PRO A  60      30.113  -0.059  22.382  1.00 13.12           H
ATOM    794  HG3 PRO A  60      30.353   1.677  22.014  1.00 13.12           H
ATOM    795  HD2 PRO A  60      30.813   0.750  24.516  1.00 12.61           H
ATOM    796  HD3 PRO A  60      30.127   2.387  24.180  1.00 12.61           H
ATOM    797  N   LYS A  61      27.879  -1.839  24.641  1.00 13.00           N
ATOM    798  CA  LYS A  61      27.609  -3.303  24.651  1.00 14.78           C
ATOM    799  C   LYS A  61      26.223  -3.560  25.229  1.00 12.30           C
ATOM    800  O   LYS A  61      26.017  -3.346  26.442  1.00 12.01           O
ATOM    801  CB  LYS A  61      28.603  -4.108  25.515  1.00 15.81           C
ATOM    802  CG  LYS A  61      30.043  -4.103  25.008  1.00 18.51           C
ATOM    803  CD  LYS A  61      31.005  -4.541  26.117  1.00 18.06           C
ATOM    804  CE  LYS A  61      30.811  -5.980  26.609  1.00 21.22           C
ATOM    805  NZ  LYS A  61      31.120  -6.956  25.558  1.00 36.64           N1+
ATOM    806  H   LYS A  61      28.269  -1.424  25.479  1.00 15.60           H
ATOM    807  HA  LYS A  61      27.655  -3.690  23.632  1.00 17.74           H
ATOM    808  HB2 LYS A  61      28.575  -3.745  26.543  1.00 18.97           H
ATOM    809  HB3 LYS A  61      28.272  -5.147  25.529  1.00 18.97           H
ATOM    810  HG2 LYS A  61      30.132  -4.744  24.130  1.00 22.21           H
ATOM    811  HG3 LYS A  61      30.310  -3.086  24.726  1.00 22.21           H
ATOM    812  HD2 LYS A  61      32.018  -4.413  25.741  1.00 21.67           H
ATOM    813  HD3 LYS A  61      30.893  -3.878  26.976  1.00 21.67           H
ATOM    814  HE2 LYS A  61      31.500  -6.151  27.441  1.00 25.46           H
ATOM    815  HE3 LYS A  61      29.789  -6.125  26.964  1.00 25.46           H
ATOM    816  HZ1 LYS A  61      30.945  -7.893  25.892  1.00 43.97           H
ATOM    817  HZ2 LYS A  61      30.570  -6.763  24.735  1.00 43.97           H
ATOM    818  HZ3 LYS A  61      32.108  -6.864  25.332  1.00 43.97           H
ATOM    819  N   LYS A  62      25.313  -4.086  24.397  1.00 10.92           N
ATOM    820  CA  LYS A  62      23.945  -4.347  24.836  1.00  9.20           C
ATOM    821  C   LYS A  62      23.889  -5.275  26.055  1.00  9.84           C
ATOM    822  O   LYS A  62      22.983  -5.114  26.883  1.00 10.91           O
ATOM    823  CB  LYS A  62      23.062  -4.820  23.690  1.00 11.13           C
ATOM    824  CG  LYS A  62      23.387  -6.216  23.135  1.00 10.20           C
ATOM    825  CD  LYS A  62      22.446  -6.552  21.965  1.00 10.81           C
ATOM    826  CE  LYS A  62      22.367  -8.041  21.667  1.00 20.10           C
ATOM    827  NZ  LYS A  62      23.668  -8.571  21.255  1.00 31.28           N1+
ATOM    828  H   LYS A  62      25.555  -4.241  23.429  1.00 13.10           H
ATOM    829  HA  LYS A  62      23.544  -3.383  25.160  1.00 11.04           H
ATOM    830  HB2 LYS A  62      22.030  -4.814  24.036  1.00 13.35           H
ATOM    831  HB3 LYS A  62      23.138  -4.099  22.874  1.00 13.35           H
ATOM    832  HG2 LYS A  62      24.419  -6.226  22.781  1.00 12.23           H
ATOM    833  HG3 LYS A  62      23.269  -6.962  23.921  1.00 12.23           H
ATOM    834  HD2 LYS A  62      21.439  -6.217  22.212  1.00 12.97           H
ATOM    835  HD3 LYS A  62      22.771  -6.020  21.069  1.00 12.97           H
ATOM    836  HE2 LYS A  62      22.060  -8.537  22.590  1.00 24.11           H
ATOM    837  HE3 LYS A  62      21.625  -8.240  20.892  1.00 24.11           H
ATOM    838  HZ1 LYS A  62      23.543  -9.461  20.798  1.00 37.54           H
ATOM    839  HZ2 LYS A  62      24.117  -7.915  20.634  1.00 37.54           H
ATOM    840  HZ3 LYS A  62      24.244  -8.707  22.080  1.00 37.54           H
ATOM    841  N   GLU A  63      24.854  -6.207  26.182  1.00 11.32           N
ATOM    842  CA  GLU A  63      24.796  -7.287  27.171  1.00 12.24           C
ATOM    843  C   GLU A  63      24.983  -6.766  28.619  1.00  8.88           C
ATOM    844  O   GLU A  63      24.616  -7.441  29.598  1.00 13.72           O
ATOM    845  CB  GLU A  63      25.769  -8.420  26.753  1.00 14.53           C
ATOM    846  CG  GLU A  63      25.215  -9.595  25.880  1.00 35.86           C
ATOM    847  CD  GLU A  63      24.638  -9.418  24.447  1.00 37.62           C
ATOM    848  OE1 GLU A  63      25.413  -9.165  23.480  1.00 25.56           O
ATOM    849  OE2 GLU A  63      23.423  -9.710  24.303  1.00 45.03           O1-
ATOM    850  H   GLU A  63      25.634  -6.207  25.540  1.00 13.58           H
ATOM    851  HA  GLU A  63      23.793  -7.708  27.113  1.00 14.69           H
ATOM    852  HB2 GLU A  63      26.689  -8.014  26.346  1.00 17.44           H
ATOM    853  HB3 GLU A  63      26.070  -8.891  27.686  1.00 17.44           H
ATOM    854  HG2 GLU A  63      26.104 -10.197  25.705  1.00 43.03           H
ATOM    855  HG3 GLU A  63      24.494 -10.151  26.485  1.00 43.03           H
ATOM    856  N   ASP A  65      25.509  -5.549  28.765  1.00 10.50           N
ATOM    857  CA  ASP A  65      25.775  -4.951  30.083  1.00 15.41           C
ATOM    858  C   ASP A  65      24.533  -4.399  30.817  1.00 14.70           C
ATOM    859  O   ASP A  65      24.620  -4.100  32.014  1.00 11.25           O
ATOM    860  CB  ASP A  65      26.834  -3.846  29.935  1.00 14.48           C
ATOM    861  CG  ASP A  65      28.246  -4.323  29.592  1.00 19.97           C
ATOM    862  OD1 ASP A  65      29.083  -3.412  29.401  1.00 26.76           O
ATOM    863  OD2 ASP A  65      28.489  -5.547  29.599  1.00 25.35           O1-
ATOM    864  H   ASP A  65      25.752  -5.008  27.947  1.00 12.60           H
ATOM    865  HA  ASP A  65      26.208  -5.723  30.711  1.00 18.49           H
ATOM    866  HB2 ASP A  65      26.521  -3.091  29.216  1.00 17.38           H
ATOM    867  HB3 ASP A  65      26.916  -3.291  30.865  1.00 17.38           H
ATOM    868  N   TYR A  67      23.410  -4.193  30.118  1.00  9.60           N
ATOM    869  CA  TYR A  67      22.256  -3.481  30.674  1.00  8.33           C
ATOM    870  C   TYR A  67      21.198  -4.423  31.261  1.00  9.10           C
ATOM    871  O   TYR A  67      20.922  -5.526  30.754  1.00  9.22           O
ATOM    872  CB  TYR A  67      21.695  -2.567  29.580  1.00  7.58           C
ATOM    873  CG  TYR A  67      22.705  -1.478  29.249  1.00  8.24           C
ATOM    874  CD1 TYR A  67      22.803  -0.344  30.085  1.00  8.87           C
ATOM    875  CD2 TYR A  67      23.631  -1.646  28.202  1.00  8.64           C
ATOM    876  CE1 TYR A  67      23.804   0.622  29.852  1.00  9.82           C
ATOM    877  CE2 TYR A  67      24.620  -0.668  27.946  1.00  8.19           C
ATOM    878  CZ  TYR A  67      24.713   0.464  28.779  1.00  9.11           C
ATOM    879  OH  TYR A  67      25.636   1.439  28.542  1.00 11.73           O
ATOM    880  H   TYR A  67      23.388  -4.432  29.139  1.00 11.52           H
ATOM    881  HA  TYR A  67      22.603  -2.831  31.475  1.00 10.00           H
ATOM    882  HB2 TYR A  67      21.471  -3.150  28.685  1.00  9.10           H
ATOM    883  HB3 TYR A  67      20.780  -2.103  29.946  1.00  9.10           H
ATOM    884  HD1 TYR A  67      22.119  -0.225  30.910  1.00 10.64           H
ATOM    885  HD2 TYR A  67      23.592  -2.535  27.591  1.00 10.37           H
ATOM    886  HE1 TYR A  67      23.880   1.493  30.486  1.00 11.78           H
ATOM    887  HE2 TYR A  67      25.326  -0.813  27.144  1.00  9.82           H
ATOM    888  HH  TYR A  67      26.209   1.230  27.794  1.00 14.08           H
ATOM    889  N   ILE A  68      20.577  -3.935  32.332  1.00  7.66           N
ATOM    890  CA  ILE A  68      19.415  -4.519  33.002  1.00  8.55           C
ATOM    891  C   ILE A  68      18.322  -3.460  32.950  1.00 11.52           C
ATOM    892  O   ILE A  68      18.560  -2.335  33.380  1.00  9.29           O
ATOM    893  CB  ILE A  68      19.768  -4.871  34.461  1.00  8.33           C
ATOM    894  CG1 ILE A  68      20.977  -5.812  34.532  1.00 13.17           C
ATOM    895  CG2 ILE A  68      18.520  -5.476  35.126  1.00 12.15           C
ATOM    896  CD1 ILE A  68      21.508  -6.005  35.957  1.00 19.92           C
ATOM    897  H   ILE A  68      20.856  -3.017  32.659  1.00  9.19           H
ATOM    898  HA  ILE A  68      19.091  -5.418  32.475  1.00 10.26           H
ATOM    899  HB  ILE A  68      20.021  -3.958  34.989  1.00  9.99           H
ATOM    900 HG12 ILE A  68      20.695  -6.783  34.119  1.00 15.80           H
ATOM    901 HG13 ILE A  68      21.809  -5.427  33.943  1.00 15.80           H
ATOM    902 HG21 ILE A  68      18.727  -5.730  36.162  1.00 14.58           H
ATOM    903 HG22 ILE A  68      17.708  -4.751  35.138  1.00 14.58           H
ATOM    904 HG23 ILE A  68      18.197  -6.362  34.581  1.00 14.58           H
ATOM    905 HD11 ILE A  68      22.423  -6.597  35.920  1.00 23.90           H
ATOM    906 HD12 ILE A  68      21.740  -5.033  36.395  1.00 23.90           H
ATOM    907 HD13 ILE A  68      20.778  -6.519  36.583  1.00 23.90           H
ATOM    908  N   VAL A  69      17.125  -3.826  32.496  1.00  9.54           N
ATOM    909  CA  VAL A  69      15.949  -2.945  32.446  1.00  6.65           C
ATOM    910  C   VAL A  69      14.874  -3.519  33.376  1.00  8.82           C
ATOM    911  O   VAL A  69      14.523  -4.696  33.240  1.00  9.91           O
ATOM    912  CB  VAL A  69      15.419  -2.763  30.993  1.00  7.77           C
ATOM    913  CG1 VAL A  69      14.212  -1.815  30.982  1.00  9.14           C
ATOM    914  CG2 VAL A  69      16.499  -2.230  30.025  1.00  7.10           C
ATOM    915  H   VAL A  69      17.003  -4.779  32.181  1.00 11.45           H
ATOM    916  HA  VAL A  69      16.219  -1.958  32.820  1.00  7.98           H
ATOM    917  HB  VAL A  69      15.078  -3.725  30.622  1.00  9.32           H
ATOM    918 HG11 VAL A  69      13.884  -1.667  29.956  1.00 10.96           H
ATOM    919 HG12 VAL A  69      13.386  -2.231  31.556  1.00 10.96           H
ATOM    920 HG13 VAL A  69      14.494  -0.855  31.411  1.00 10.96           H
ATOM    921 HG21 VAL A  69      16.081  -2.096  29.030  1.00  8.52           H
ATOM    922 HG22 VAL A  69      16.903  -1.289  30.384  1.00  8.52           H
ATOM    923 HG23 VAL A  69      17.310  -2.958  29.947  1.00  8.52           H
ATOM    924  N   TYR A  70      14.340  -2.703  34.292  1.00  9.10           N
ATOM    925  CA  TYR A  70      13.169  -3.047  35.083  1.00  8.16           C
ATOM    926  C   TYR A  70      11.955  -2.210  34.668  1.00  7.05           C
ATOM    927  O   TYR A  70      12.052  -1.022  34.364  1.00  8.72           O
ATOM    928  CB  TYR A  70      13.361  -2.849  36.597  1.00  9.45           C
ATOM    929  CG  TYR A  70      14.340  -3.800  37.231  1.00  9.87           C
ATOM    930  CD1 TYR A  70      15.696  -3.440  37.236  1.00 10.11           C
ATOM    931  CD2 TYR A  70      13.905  -5.010  37.829  1.00  9.99           C
ATOM    932  CE1 TYR A  70      16.629  -4.261  37.892  1.00 15.05           C
ATOM    933  CE2 TYR A  70      14.845  -5.834  38.496  1.00 11.13           C
ATOM    934  CZ  TYR A  70      16.202  -5.456  38.514  1.00 15.44           C
ATOM    935  OH  TYR A  70      17.124  -6.267  39.110  1.00 18.57           O
ATOM    936  H   TYR A  70      14.685  -1.756  34.370  1.00 10.92           H
ATOM    937  HA  TYR A  70      12.937  -4.095  34.925  1.00  9.79           H
ATOM    938  HB2 TYR A  70      13.676  -1.825  36.794  1.00 11.34           H
ATOM    939  HB3 TYR A  70      12.397  -3.002  37.085  1.00 11.34           H
ATOM    940  HD1 TYR A  70      16.021  -2.534  36.755  1.00 12.13           H
ATOM    941  HD2 TYR A  70      12.859  -5.289  37.822  1.00 11.99           H
ATOM    942  HE1 TYR A  70      17.667  -3.977  37.913  1.00 18.06           H
ATOM    943  HE2 TYR A  70      14.523  -6.736  38.994  1.00 13.36           H
ATOM    944  HH  TYR A  70      16.940  -7.070  38.945  1.00 22.28           H
ATOM    945  N   LEU A  71      10.812  -2.896  34.615  1.00  7.29           N
ATOM    946  CA  LEU A  71       9.479  -2.267  34.584  1.00  8.59           C
ATOM    947  C   LEU A  71       8.764  -2.616  35.899  1.00 10.03           C
ATOM    948  O   LEU A  71       9.024  -3.660  36.488  1.00  9.75           O
ATOM    949  CB  LEU A  71       8.737  -2.780  33.338  1.00  8.04           C
ATOM    950  CG  LEU A  71       9.390  -2.461  31.966  1.00 12.76           C
ATOM    951  CD1 LEU A  71       8.616  -3.150  30.833  1.00 10.92           C
ATOM    952  CD2 LEU A  71       9.416  -0.963  31.676  1.00 13.91           C
ATOM    953  H   LEU A  71      10.843  -3.884  34.825  1.00  8.74           H
ATOM    954  HA  LEU A  71       9.562  -1.180  34.516  1.00 10.31           H
ATOM    955  HB2 LEU A  71       8.667  -3.868  33.430  1.00  9.65           H
ATOM    956  HB3 LEU A  71       7.722  -2.381  33.341  1.00  9.65           H
ATOM    957  HG  LEU A  71      10.416  -2.831  31.949  1.00 15.31           H
ATOM    958 HD11 LEU A  71       9.153  -3.047  29.891  1.00 13.10           H
ATOM    959 HD12 LEU A  71       8.507  -4.209  31.051  1.00 13.10           H
ATOM    960 HD13 LEU A  71       7.628  -2.707  30.742  1.00 13.10           H
ATOM    961 HD21 LEU A  71       9.830  -0.790  30.683  1.00 16.69           H
ATOM    962 HD22 LEU A  71       8.410  -0.547  31.723  1.00 16.69           H
ATOM    963 HD23 LEU A  71      10.048  -0.461  32.404  1.00 16.69           H
ATOM    964  N   GLY A  72       7.863  -1.778  36.408  1.00  8.90           N
ATOM    965  CA  GLY A  72       7.099  -2.046  37.629  1.00  8.18           C
ATOM    966  C   GLY A  72       7.890  -1.901  38.937  1.00  8.38           C
ATOM    967  O   GLY A  72       7.444  -2.370  39.988  1.00  9.31           O
ATOM    968  H   GLY A  72       7.678  -0.920  35.913  1.00 10.68           H
ATOM    969  HA2 GLY A  72       6.263  -1.347  37.664  1.00  9.82           H
ATOM    970  HA3 GLY A  72       6.711  -3.061  37.569  1.00  9.82           H
ATOM    971  N   ARG A  73       9.076  -1.272  38.892  1.00  9.18           N
ATOM    972  CA  ARG A  73       9.919  -1.013  40.063  1.00 10.54           C
ATOM    973  C   ARG A  73       9.788   0.417  40.623  1.00 12.14           C
ATOM    974  O   ARG A  73       9.900   1.382  39.851  1.00 12.08           O
ATOM    975  CB  ARG A  73      11.357  -1.347  39.680  1.00 11.08           C
ATOM    976  CG  ARG A  73      12.343  -0.936  40.788  1.00 14.44           C
ATOM    977  CD  ARG A  73      13.759  -1.423  40.500  1.00 16.73           C
ATOM    978  NE  ARG A  73      13.865  -2.834  40.795  1.00 24.85           N
ATOM    979  CZ  ARG A  73      14.839  -3.416  41.478  1.00 18.45           C
ATOM    980  NH1 ARG A  73      15.939  -2.776  41.873  1.00 25.38           N
ATOM    981  NH2 ARG A  73      14.681  -4.687  41.763  1.00 18.16           N1+
ATOM    982  H   ARG A  73       9.423  -0.961  37.993  1.00 11.02           H
ATOM    983  HA  ARG A  73       9.635  -1.707  40.857  1.00 12.65           H
ATOM    984  HB2 ARG A  73      11.431  -2.417  39.476  1.00 13.29           H
ATOM    985  HB3 ARG A  73      11.620  -0.806  38.769  1.00 13.29           H
ATOM    986  HG2 ARG A  73      12.379   0.152  40.871  1.00 17.32           H
ATOM    987  HG3 ARG A  73      12.004  -1.350  41.741  1.00 17.32           H
ATOM    988  HD2 ARG A  73      14.019  -1.244  39.456  1.00 20.07           H
ATOM    989  HD3 ARG A  73      14.439  -0.860  41.137  1.00 20.07           H
ATOM    990  HE  ARG A  73      13.070  -3.412  40.550  1.00 29.81           H
ATOM    991 HH11 ARG A  73      16.051  -1.798  41.655  1.00 30.45           H
ATOM    992 HH12 ARG A  73      16.636  -3.261  42.416  1.00 30.45           H
ATOM    993 HH21 ARG A  73      13.835  -5.163  41.475  1.00 21.79           H
ATOM    994 HH22 ARG A  73      15.380  -5.186  42.290  1.00 21.79           H
ATOM    995  N   SER A  74       9.559   0.528  41.950  1.00 11.30           N
ATOM    996  CA  SER A  74       9.279   1.782  42.691  1.00 13.99           C
ATOM    997  C   SER A  74      10.468   2.302  43.533  1.00 10.73           C
ATOM    998  O   SER A  74      10.443   3.473  43.922  1.00 11.56           O
ATOM    999  CB  SER A  74       8.113   1.577  43.681  1.00 14.64           C
ATOM   1000  OG  SER A  74       6.857   1.445  43.056  1.00 12.99           O
ATOM   1001  H   SER A  74       9.484  -0.326  42.481  1.00 13.56           H
ATOM   1002  HA  SER A  74       8.999   2.571  41.990  1.00 16.79           H
ATOM   1003  HB2 SER A  74       8.307   0.662  44.242  1.00 17.56           H
ATOM   1004  HB3 SER A  74       8.055   2.386  44.394  1.00 17.56           H
ATOM   1005  HG  SER A  74       6.330   0.832  43.575  1.00 15.58           H
ATOM   1006  N   ARG A  76      11.450   1.453  43.874  1.00  9.35           N
ATOM   1007  CA  ARG A  76      12.588   1.781  44.741  1.00 12.86           C
ATOM   1008  C   ARG A  76      13.881   1.278  44.097  1.00 11.26           C
ATOM   1009  O   ARG A  76      13.904   0.313  43.333  1.00 12.41           O
ATOM   1010  CB  ARG A  76      12.389   1.220  46.167  1.00 13.81           C
ATOM   1011  CG  ARG A  76      11.286   1.963  46.951  1.00 22.38           C
ATOM   1012  CD  ARG A  76      10.623   1.103  48.032  1.00 37.92           C
ATOM   1013  NE  ARG A  76      11.338   1.013  49.312  1.00 50.78           N
ATOM   1014  CZ  ARG A  76      11.557   1.963  50.231  1.00 53.90           C
ATOM   1015  NH1 ARG A  76      11.323   3.254  50.017  1.00 47.80           N
ATOM   1016  NH2 ARG A  76      12.028   1.584  51.419  1.00 58.68           N1+
ATOM   1017  H   ARG A  76      11.439   0.520  43.485  1.00 11.22           H
ATOM   1018  HA  ARG A  76      12.669   2.862  44.820  1.00 15.42           H
ATOM   1019  HB2 ARG A  76      12.168   0.153  46.107  1.00 16.56           H
ATOM   1020  HB3 ARG A  76      13.320   1.342  46.720  1.00 16.56           H
ATOM   1021  HG2 ARG A  76      11.694   2.884  47.368  1.00 26.86           H
ATOM   1022  HG3 ARG A  76      10.483   2.245  46.274  1.00 26.86           H
ATOM   1023  HD2 ARG A  76       9.630   1.492  48.221  1.00 45.50           H
ATOM   1024  HD3 ARG A  76      10.501   0.094  47.649  1.00 45.50           H
ATOM   1025  HE  ARG A  76      11.611   0.078  49.575  1.00 60.93           H
ATOM   1026 HH11 ARG A  76      10.956   3.559  49.127  1.00 57.36           H
ATOM   1027 HH12 ARG A  76      11.518   3.933  50.736  1.00 57.36           H
ATOM   1028 HH21 ARG A  76      12.203   0.607  51.597  1.00 70.42           H
ATOM   1029 HH22 ARG A  76      12.208   2.268  52.137  1.00 70.42           H
ATOM   1030  N   LEU A  78      14.974   1.990  44.370  1.00 10.66           N
ATOM   1031  CA  LEU A  78      16.235   1.821  43.705  1.00  9.02           C
ATOM   1032  C   LEU A  78      16.851   0.479  44.093  1.00 16.25           C
ATOM   1033  O   LEU A  78      17.491  -0.122  43.241  1.00 16.05           O
ATOM   1034  CB  LEU A  78      17.108   3.057  44.046  1.00 12.96           C
ATOM   1035  CG  LEU A  78      18.298   3.373  43.135  1.00 16.43           C
ATOM   1036  CD1 LEU A  78      17.866   3.736  41.706  1.00 16.40           C
ATOM   1037  CD2 LEU A  78      19.065   4.565  43.736  1.00 15.42           C
ATOM   1038  H   LEU A  78      14.891   2.761  45.017  1.00 12.79           H
ATOM   1039  HA  LEU A  78      16.047   1.817  42.634  1.00 10.83           H
ATOM   1040  HB2 LEU A  78      16.467   3.943  44.053  1.00 15.55           H
ATOM   1041  HB3 LEU A  78      17.480   2.926  45.063  1.00 15.55           H
ATOM   1042  HG  LEU A  78      18.960   2.508  43.094  1.00 19.71           H
ATOM   1043 HD11 LEU A  78      18.738   4.020  41.123  1.00 19.67           H
ATOM   1044 HD12 LEU A  78      17.378   2.891  41.223  1.00 19.67           H
ATOM   1045 HD13 LEU A  78      17.171   4.572  41.746  1.00 19.67           H
ATOM   1046 HD21 LEU A  78      19.974   4.743  43.162  1.00 18.50           H
ATOM   1047 HD22 LEU A  78      18.442   5.459  43.702  1.00 18.50           H
ATOM   1048 HD23 LEU A  78      19.332   4.359  44.773  1.00 18.50           H
ATOM   1049  N   ASN A  79      16.607   0.022  45.335  1.00 15.57           N
ATOM   1050  CA  ASN A  79      17.186  -1.169  46.008  1.00 17.35           C
ATOM   1051  C   ASN A  79      16.131  -2.059  46.704  1.00 22.03           C
ATOM   1052  O   ASN A  79      16.401  -2.701  47.733  1.00 20.42           O
ATOM   1053  CB  ASN A  79      18.271  -0.731  47.032  1.00 16.57           C
ATOM   1054  CG  ASN A  79      19.432  -0.067  46.329  1.00 19.29           C
ATOM   1055  OD1 ASN A  79      20.175  -0.751  45.633  1.00 25.23           O
ATOM   1056  ND2 ASN A  79      19.606   1.247  46.476  1.00 22.34           N
ATOM   1057  H   ASN A  79      16.032   0.605  45.929  1.00 18.68           H
ATOM   1058  HA  ASN A  79      17.674  -1.789  45.253  1.00 20.82           H
ATOM   1059  HB2 ASN A  79      17.853  -0.093  47.807  1.00 19.88           H
ATOM   1060  HB3 ASN A  79      18.655  -1.648  47.483  1.00 19.88           H
ATOM   1061 HD21 ASN A  79      20.392   1.692  46.032  1.00 26.81           H
ATOM   1062 HD22 ASN A  79      18.949   1.785  47.030  1.00 26.81           H
ATOM   1063  N   SER A  80      14.933  -2.191  46.131  1.00 22.40           N
ATOM   1064  CA  SER A  80      14.074  -3.298  46.534  1.00 25.86           C
ATOM   1065  C   SER A  80      13.262  -3.836  45.365  1.00 24.59           C
ATOM   1066  O   SER A  80      13.050  -3.149  44.369  1.00 17.16           O
ATOM   1067  CB  SER A  80      13.273  -2.991  47.808  1.00 36.25           C
ATOM   1068  OG  SER A  80      12.338  -1.961  47.669  1.00 36.14           O
ATOM   1069  H   SER A  80      14.703  -1.676  45.293  1.00 26.88           H
ATOM   1070  HA  SER A  80      14.730  -4.128  46.804  1.00 31.03           H
ATOM   1071  HB2 SER A  80      12.756  -3.893  48.136  1.00 43.49           H
ATOM   1072  HB3 SER A  80      13.972  -2.699  48.591  1.00 43.49           H
ATOM   1073  HG  SER A  80      12.487  -1.329  48.377  1.00 43.37           H
ATOM   1074  N   ASN A  81      12.893  -5.115  45.486  1.00 20.23           N
ATOM   1075  CA  ASN A  81      12.212  -5.874  44.450  1.00 18.67           C
ATOM   1076  C   ASN A  81      10.714  -5.680  44.642  1.00 25.74           C
ATOM   1077  O   ASN A  81      10.059  -6.500  45.285  1.00 23.97           O
ATOM   1078  CB  ASN A  81      12.621  -7.360  44.527  1.00 24.60           C
ATOM   1079  CG  ASN A  81      14.109  -7.563  44.296  1.00 26.29           C
ATOM   1080  OD1 ASN A  81      14.668  -7.133  43.291  1.00 27.47           O
ATOM   1081  ND2 ASN A  81      14.778  -8.249  45.217  1.00 34.42           N
ATOM   1082  H   ASN A  81      13.118  -5.604  46.340  1.00 24.27           H
ATOM   1083  HA  ASN A  81      12.499  -5.481  43.475  1.00 22.40           H
ATOM   1084  HB2 ASN A  81      12.316  -7.791  45.482  1.00 29.52           H
ATOM   1085  HB3 ASN A  81      12.098  -7.858  43.709  1.00 29.52           H
ATOM   1086 HD21 ASN A  81      15.768  -8.393  45.098  1.00 41.31           H
ATOM   1087 HD22 ASN A  81      14.303  -8.582  46.040  1.00 41.31           H
ATOM   1088  N   THR A  82      10.181  -4.588  44.087  1.00 18.11           N
ATOM   1089  CA  THR A  82       8.773  -4.223  44.209  1.00 17.15           C
ATOM   1090  C   THR A  82       7.877  -5.362  43.729  1.00 19.34           C
ATOM   1091  O   THR A  82       8.157  -5.955  42.687  1.00 14.40           O
ATOM   1092  CB  THR A  82       8.555  -2.947  43.365  1.00 18.21           C
ATOM   1093  OG1 THR A  82       9.458  -1.914  43.732  1.00 15.67           O
ATOM   1094  CG2 THR A  82       7.126  -2.412  43.466  1.00 14.82           C
ATOM   1095  H   THR A  82      10.778  -3.974  43.547  1.00 21.73           H
ATOM   1096  HA  THR A  82       8.577  -3.993  45.258  1.00 20.57           H
ATOM   1097  HB  THR A  82       8.750  -3.206  42.323  1.00 21.85           H
ATOM   1098  HG1 THR A  82       9.743  -2.059  44.639  1.00 18.80           H
ATOM   1099 HG21 THR A  82       7.026  -1.523  42.842  1.00 17.78           H
ATOM   1100 HG22 THR A  82       6.419  -3.160  43.117  1.00 17.78           H
ATOM   1101 HG23 THR A  82       6.885  -2.147  44.496  1.00 17.78           H
ATOM   1102  N   GLN A  83       6.796  -5.674  44.466  1.00 19.95           N
ATOM   1103  CA  GLN A  83       5.842  -6.691  44.022  1.00 25.32           C
ATOM   1104  C   GLN A  83       5.277  -6.325  42.648  1.00 17.17           C
ATOM   1105  O   GLN A  83       4.832  -5.200  42.450  1.00 15.65           O
ATOM   1106  CB  GLN A  83       4.726  -6.995  45.047  1.00 32.78           C
ATOM   1107  CG  GLN A  83       3.975  -5.864  45.781  1.00 52.13           C
ATOM   1108  CD  GLN A  83       3.542  -4.614  44.981  1.00 61.27           C
ATOM   1109  OE1 GLN A  83       4.100  -3.531  45.158  1.00 63.78           O
ATOM   1110  NE2 GLN A  83       2.487  -4.713  44.160  1.00 63.27           N
ATOM   1111  H   GLN A  83       6.576  -5.133  45.293  1.00 23.94           H
ATOM   1112  HA  GLN A  83       6.399  -7.622  43.912  1.00 30.38           H
ATOM   1113  HB2 GLN A  83       3.975  -7.621  44.562  1.00 39.34           H
ATOM   1114  HB3 GLN A  83       5.184  -7.617  45.817  1.00 39.34           H
ATOM   1115  HG2 GLN A  83       3.076  -6.304  46.223  1.00 62.56           H
ATOM   1116  HG3 GLN A  83       4.617  -5.544  46.595  1.00 62.56           H
ATOM   1117 HE21 GLN A  83       2.036  -5.602  43.999  1.00 75.92           H
ATOM   1118 HE22 GLN A  83       2.193  -3.895  43.647  1.00 75.92           H
ATOM   1119  N   GLY A  84       5.360  -7.274  41.706  1.00 14.44           N
ATOM   1120  CA  GLY A  84       4.863  -7.157  40.338  1.00 14.47           C
ATOM   1121  C   GLY A  84       5.899  -6.639  39.328  1.00 15.34           C
ATOM   1122  O   GLY A  84       5.587  -6.581  38.141  1.00 14.17           O
ATOM   1123  H   GLY A  84       5.810  -8.144  41.949  1.00 17.33           H
ATOM   1124  HA2 GLY A  84       4.549  -8.145  40.007  1.00 17.36           H
ATOM   1125  HA3 GLY A  84       4.013  -6.473  40.323  1.00 17.36           H
ATOM   1126  N   GLU A  85       7.124  -6.297  39.751  1.00 12.88           N
ATOM   1127  CA  GLU A  85       8.126  -5.821  38.795  1.00 13.12           C
ATOM   1128  C   GLU A  85       8.534  -6.955  37.820  1.00 11.25           C
ATOM   1129  O   GLU A  85       8.316  -8.147  38.084  1.00 13.94           O
ATOM   1130  CB  GLU A  85       9.324  -5.238  39.553  1.00 10.55           C
ATOM   1131  CG  GLU A  85      10.253  -6.304  40.128  1.00 14.33           C
ATOM   1132  CD  GLU A  85      11.467  -5.754  40.856  1.00 21.31           C
ATOM   1133  OE1 GLU A  85      11.545  -4.526  41.072  1.00 16.60           O
ATOM   1134  OE2 GLU A  85      12.333  -6.591  41.179  1.00 18.73           O1-
ATOM   1135  H   GLU A  85       7.386  -6.385  40.721  1.00 15.45           H
ATOM   1136  HA  GLU A  85       7.692  -5.004  38.218  1.00 15.74           H
ATOM   1137  HB2 GLU A  85       9.899  -4.610  38.873  1.00 12.65           H
ATOM   1138  HB3 GLU A  85       8.957  -4.606  40.362  1.00 12.65           H
ATOM   1139  HG2 GLU A  85       9.709  -6.954  40.810  1.00 17.19           H
ATOM   1140  HG3 GLU A  85      10.619  -6.973  39.351  1.00 17.19           H
ATOM   1141  N   MET A  86       9.118  -6.582  36.679  1.00 10.90           N
ATOM   1142  CA  MET A  86       9.665  -7.481  35.670  1.00  7.90           C
ATOM   1143  C   MET A  86      11.070  -7.012  35.295  1.00 11.45           C
ATOM   1144  O   MET A  86      11.289  -5.815  35.124  1.00 10.00           O
ATOM   1145  CB  MET A  86       8.740  -7.574  34.444  1.00 13.24           C
ATOM   1146  CG  MET A  86       7.397  -8.250  34.785  1.00 16.54           C
ATOM   1147  SD  MET A  86       7.453  -9.879  35.629  1.00 40.71           S
ATOM   1148  CE  MET A  86       7.395 -11.032  34.232  1.00 38.91           C
ATOM   1149  H   MET A  86       9.258  -5.593  36.515  1.00 13.08           H
ATOM   1150  HA  MET A  86       9.764  -8.477  36.099  1.00  9.47           H
ATOM   1151  HB2 MET A  86       8.555  -6.576  34.044  1.00 15.89           H
ATOM   1152  HB3 MET A  86       9.237  -8.161  33.673  1.00 15.89           H
ATOM   1153  HG2 MET A  86       6.817  -7.575  35.417  1.00 19.85           H
ATOM   1154  HG3 MET A  86       6.842  -8.374  33.847  1.00 19.85           H
ATOM   1155  HE1 MET A  86       7.556 -12.049  34.597  1.00 46.69           H
ATOM   1156  HE2 MET A  86       6.416 -10.972  33.756  1.00 46.69           H
ATOM   1157  HE3 MET A  86       8.166 -10.779  33.508  1.00 46.69           H
ATOM   1158  N   LYS A  87      11.999  -7.962  35.154  1.00 11.80           N
ATOM   1159  CA  LYS A  87      13.406  -7.718  34.834  1.00 10.71           C
ATOM   1160  C   LYS A  87      13.715  -8.194  33.395  1.00 12.78           C
ATOM   1161  O   LYS A  87      13.260  -9.267  32.988  1.00 11.99           O
ATOM   1162  CB  LYS A  87      14.269  -8.479  35.861  1.00 10.23           C
ATOM   1163  CG  LYS A  87      15.757  -8.151  35.757  1.00 13.37           C
ATOM   1164  CD  LYS A  87      16.496  -9.039  36.764  1.00 14.54           C
ATOM   1165  CE  LYS A  87      18.012  -8.856  36.707  1.00 24.29           C
ATOM   1166  NZ  LYS A  87      18.665  -9.870  37.565  1.00 32.61           N1+
ATOM   1167  H   LYS A  87      11.730  -8.914  35.350  1.00 14.16           H
ATOM   1168  HA  LYS A  87      13.618  -6.651  34.923  1.00 12.85           H
ATOM   1169  HB2 LYS A  87      13.934  -8.206  36.863  1.00 12.28           H
ATOM   1170  HB3 LYS A  87      14.118  -9.554  35.739  1.00 12.28           H
ATOM   1171  HG2 LYS A  87      16.126  -8.363  34.753  1.00 16.04           H
ATOM   1172  HG3 LYS A  87      15.916  -7.097  35.989  1.00 16.04           H
ATOM   1173  HD2 LYS A  87      16.150  -8.799  37.771  1.00 17.45           H
ATOM   1174  HD3 LYS A  87      16.266 -10.086  36.556  1.00 17.45           H
ATOM   1175  HE2 LYS A  87      18.356  -8.962  35.676  1.00 29.14           H
ATOM   1176  HE3 LYS A  87      18.261  -7.856  37.066  1.00 29.14           H
ATOM   1177  HZ1 LYS A  87      19.668  -9.761  37.526  1.00 39.13           H
ATOM   1178  HZ2 LYS A  87      18.347  -9.748  38.519  1.00 39.13           H
ATOM   1179  HZ3 LYS A  87      18.404 -10.794  37.249  1.00 39.13           H
ATOM   1180  N   PHE A  88      14.496  -7.420  32.639  1.00  8.21           N
ATOM   1181  CA  PHE A  88      14.820  -7.673  31.222  1.00  7.05           C
ATOM   1182  C   PHE A  88      16.297  -7.461  30.902  1.00  8.29           C
ATOM   1183  O   PHE A  88      16.980  -6.676  31.565  1.00 10.61           O
ATOM   1184  CB  PHE A  88      14.006  -6.775  30.246  1.00  9.25           C
ATOM   1185  CG  PHE A  88      12.501  -6.840  30.387  1.00  8.25           C
ATOM   1186  CD1 PHE A  88      11.836  -6.046  31.342  1.00  9.90           C
ATOM   1187  CD2 PHE A  88      11.770  -7.731  29.588  1.00  8.75           C
ATOM   1188  CE1 PHE A  88      10.455  -6.194  31.533  1.00 10.24           C
ATOM   1189  CE2 PHE A  88      10.388  -7.886  29.761  1.00  8.59           C
ATOM   1190  CZ  PHE A  88       9.742  -7.117  30.750  1.00  9.88           C
ATOM   1191  H   PHE A  88      14.863  -6.569  33.039  1.00  9.85           H
ATOM   1192  HA  PHE A  88      14.577  -8.712  30.988  1.00  8.46           H
ATOM   1193  HB2 PHE A  88      14.315  -5.739  30.379  1.00 11.09           H
ATOM   1194  HB3 PHE A  88      14.264  -7.059  29.227  1.00 11.09           H
ATOM   1195  HD1 PHE A  88      12.390  -5.354  31.958  1.00 11.88           H
ATOM   1196  HD2 PHE A  88      12.278  -8.298  28.832  1.00 10.50           H
ATOM   1197  HE1 PHE A  88       9.952  -5.614  32.290  1.00 12.28           H
ATOM   1198  HE2 PHE A  88       9.827  -8.564  29.139  1.00 10.30           H
ATOM   1199  HZ  PHE A  88       8.689  -7.244  30.931  1.00 11.86           H
ATOM   1200  N   GLU A  89      16.761  -8.138  29.835  1.00 10.14           N
ATOM   1201  CA  GLU A  89      17.995  -7.824  29.110  1.00  8.78           C
ATOM   1202  C   GLU A  89      17.653  -7.135  27.766  1.00  9.73           C
ATOM   1203  O   GLU A  89      16.496  -7.073  27.365  1.00  8.88           O
ATOM   1204  CB  GLU A  89      18.807  -9.111  28.855  1.00 11.23           C
ATOM   1205  CG  GLU A  89      19.412  -9.675  30.152  1.00 14.29           C
ATOM   1206  CD  GLU A  89      20.086 -11.033  29.930  1.00 29.73           C
ATOM   1207  OE1 GLU A  89      19.664 -11.770  29.007  1.00 31.95           O
ATOM   1208  OE2 GLU A  89      20.984 -11.334  30.740  1.00 33.81           O1-
ATOM   1209  H   GLU A  89      16.126  -8.762  29.360  1.00 12.16           H
ATOM   1210  HA  GLU A  89      18.608  -7.142  29.703  1.00 10.53           H
ATOM   1211  HB2 GLU A  89      18.144  -9.838  28.383  1.00 13.48           H
ATOM   1212  HB3 GLU A  89      19.621  -8.906  28.163  1.00 13.48           H
ATOM   1213  HG2 GLU A  89      20.126  -8.982  30.597  1.00 17.15           H
ATOM   1214  HG3 GLU A  89      18.626  -9.810  30.893  1.00 17.15           H
ATOM   1215  N   VAL A  90      18.667  -6.564  27.105  1.00  8.74           N
ATOM   1216  CA  VAL A  90      18.556  -5.805  25.845  1.00  6.65           C
ATOM   1217  C   VAL A  90      18.982  -6.675  24.642  1.00  8.74           C
ATOM   1218  O   VAL A  90      20.155  -7.011  24.474  1.00 10.37           O
ATOM   1219  CB  VAL A  90      19.361  -4.487  25.964  1.00  6.56           C
ATOM   1220  CG1 VAL A  90      19.261  -3.669  24.661  1.00  9.47           C
ATOM   1221  CG2 VAL A  90      18.914  -3.652  27.180  1.00 11.45           C
ATOM   1222  H   VAL A  90      19.587  -6.623  27.520  1.00 10.49           H
ATOM   1223  HA  VAL A  90      17.511  -5.522  25.716  1.00  7.98           H
ATOM   1224  HB  VAL A  90      20.410  -4.747  26.116  1.00  7.87           H
ATOM   1225 HG11 VAL A  90      19.811  -2.737  24.765  1.00 11.36           H
ATOM   1226 HG12 VAL A  90      19.692  -4.223  23.830  1.00 11.36           H
ATOM   1227 HG13 VAL A  90      18.217  -3.448  24.442  1.00 11.36           H
ATOM   1228 HG21 VAL A  90      19.489  -2.726  27.211  1.00 13.74           H
ATOM   1229 HG22 VAL A  90      17.852  -3.415  27.123  1.00 13.74           H
ATOM   1230 HG23 VAL A  90      19.115  -4.190  28.107  1.00 13.74           H
ATOM   1231  N   GLU A  91      18.012  -6.995  23.772  1.00 10.26           N
ATOM   1232  CA  GLU A  91      18.144  -7.783  22.544  1.00  9.92           C
ATOM   1233  C   GLU A  91      18.776  -6.968  21.399  1.00 10.49           C
ATOM   1234  O   GLU A  91      19.460  -7.520  20.521  1.00  9.85           O
ATOM   1235  CB  GLU A  91      16.745  -8.296  22.134  1.00 12.71           C
ATOM   1236  CG  GLU A  91      16.766  -9.199  20.885  1.00 14.49           C
ATOM   1237  CD  GLU A  91      15.424  -9.847  20.527  1.00 21.96           C
ATOM   1238  OE1 GLU A  91      15.306 -10.346  19.385  1.00 25.59           O
ATOM   1239  OE2 GLU A  91      14.509  -9.813  21.375  1.00 17.67           O1-
ATOM   1240  H   GLU A  91      17.094  -6.618  23.960  1.00 12.31           H
ATOM   1241  HA  GLU A  91      18.768  -8.649  22.765  1.00 11.90           H
ATOM   1242  HB2 GLU A  91      16.318  -8.855  22.963  1.00 15.25           H
ATOM   1243  HB3 GLU A  91      16.094  -7.445  21.932  1.00 15.25           H
ATOM   1244  HG2 GLU A  91      17.111  -8.654  20.006  1.00 17.39           H
ATOM   1245  HG3 GLU A  91      17.498  -9.995  21.036  1.00 17.39           H
ATOM   1246  N   ASN A  92      18.520  -5.648  21.355  1.00  9.12           N
ATOM   1247  CA  ASN A  92      19.035  -4.762  20.313  1.00  9.84           C
ATOM   1248  C   ASN A  92      19.142  -3.377  20.943  1.00 11.35           C
ATOM   1249  O   ASN A  92      18.136  -2.845  21.424  1.00 10.46           O
ATOM   1250  CB  ASN A  92      18.102  -4.770  19.088  1.00 12.05           C
ATOM   1251  CG  ASN A  92      18.705  -4.074  17.863  1.00 15.30           C
ATOM   1252  OD1 ASN A  92      19.830  -3.579  17.884  1.00 17.52           O
ATOM   1253  ND2 ASN A  92      17.977  -4.065  16.749  1.00 16.78           N
ATOM   1254  H   ASN A  92      17.949  -5.229  22.076  1.00 10.94           H
ATOM   1255  HA  ASN A  92      20.027  -5.097  20.007  1.00 11.80           H
ATOM   1256  HB2 ASN A  92      17.875  -5.803  18.816  1.00 14.46           H
ATOM   1257  HB3 ASN A  92      17.169  -4.273  19.343  1.00 14.46           H
ATOM   1258 HD21 ASN A  92      18.340  -3.598  15.933  1.00 20.13           H
ATOM   1259 HD22 ASN A  92      17.074  -4.514  16.731  1.00 20.13           H
ATOM   1260  N   LEU A  93      20.349  -2.819  20.963  1.00 11.20           N
ATOM   1261  CA  LEU A  93      20.578  -1.420  21.355  1.00  9.51           C
ATOM   1262  C   LEU A  93      20.794  -0.585  20.093  1.00 11.06           C
ATOM   1263  O   LEU A  93      21.794  -0.736  19.382  1.00 11.33           O
ATOM   1264  CB  LEU A  93      21.787  -1.383  22.307  1.00  6.62           C
ATOM   1265  CG  LEU A  93      22.209  -0.003  22.858  1.00 10.81           C
ATOM   1266  CD1 LEU A  93      21.147   0.628  23.769  1.00  9.58           C
ATOM   1267  CD2 LEU A  93      23.518  -0.193  23.634  1.00  9.38           C
ATOM   1268  H   LEU A  93      21.128  -3.311  20.553  1.00 13.43           H
ATOM   1269  HA  LEU A  93      19.703  -1.041  21.881  1.00 11.41           H
ATOM   1270  HB2 LEU A  93      21.568  -2.028  23.159  1.00  7.94           H
ATOM   1271  HB3 LEU A  93      22.635  -1.812  21.771  1.00  7.94           H
ATOM   1272  HG  LEU A  93      22.399   0.679  22.028  1.00 12.97           H
ATOM   1273 HD11 LEU A  93      21.500   1.600  24.119  1.00 11.50           H
ATOM   1274 HD12 LEU A  93      20.221   0.781  23.220  1.00 11.50           H
ATOM   1275 HD13 LEU A  93      20.960  -0.010  24.634  1.00 11.50           H
ATOM   1276 HD21 LEU A  93      23.847   0.769  24.022  1.00 11.25           H
ATOM   1277 HD22 LEU A  93      23.370  -0.873  24.476  1.00 11.25           H
ATOM   1278 HD23 LEU A  93      24.291  -0.599  22.980  1.00 11.25           H
ATOM   1279  N   ILE A  94      19.863   0.346  19.829  1.00  9.25           N
ATOM   1280  CA  ILE A  94      19.869   1.190  18.617  1.00 11.33           C
ATOM   1281  C   ILE A  94      20.153   2.620  19.052  1.00 12.39           C
ATOM   1282  O   ILE A  94      19.334   3.243  19.732  1.00  8.97           O
ATOM   1283  CB  ILE A  94      18.557   1.070  17.821  1.00  9.52           C
ATOM   1284  CG1 ILE A  94      18.289  -0.385  17.382  1.00 11.98           C
ATOM   1285  CG2 ILE A  94      18.556   2.034  16.609  1.00 11.42           C
ATOM   1286  CD1 ILE A  94      17.000  -0.550  16.573  1.00 13.92           C
ATOM   1287  H   ILE A  94      19.069   0.426  20.447  1.00 11.10           H
ATOM   1288  HA  ILE A  94      20.675   0.870  17.954  1.00 13.59           H
ATOM   1289  HB  ILE A  94      17.759   1.375  18.486  1.00 11.42           H
ATOM   1290 HG12 ILE A  94      19.124  -0.724  16.762  1.00 14.37           H
ATOM   1291 HG13 ILE A  94      18.225  -1.029  18.260  1.00 14.37           H
ATOM   1292 HG21 ILE A  94      17.591   2.030  16.107  1.00 13.70           H
ATOM   1293 HG22 ILE A  94      18.734   3.059  16.932  1.00 13.70           H
ATOM   1294 HG23 ILE A  94      19.341   1.744  15.907  1.00 13.70           H
ATOM   1295 HD11 ILE A  94      16.782  -1.608  16.447  1.00 16.70           H
ATOM   1296 HD12 ILE A  94      16.164  -0.071  17.090  1.00 16.70           H
ATOM   1297 HD13 ILE A  94      17.116  -0.110  15.582  1.00 16.70           H
ATOM   1298  N   LEU A  95      21.310   3.128  18.619  1.00 10.18           N
ATOM   1299  CA  LEU A  95      21.713   4.510  18.884  1.00  9.37           C
ATOM   1300  C   LEU A  95      21.556   5.333  17.589  1.00 13.61           C
ATOM   1301  O   LEU A  95      21.696   4.812  16.483  1.00 13.04           O
ATOM   1302  CB  LEU A  95      23.153   4.549  19.428  1.00  9.97           C
ATOM   1303  CG  LEU A  95      23.451   3.694  20.691  1.00 12.31           C
ATOM   1304  CD1 LEU A  95      24.879   3.947  21.185  1.00 12.07           C
ATOM   1305  CD2 LEU A  95      22.490   3.920  21.864  1.00  9.91           C
ATOM   1306  H   LEU A  95      21.922   2.562  18.054  1.00 12.22           H
ATOM   1307  HA  LEU A  95      21.068   4.947  19.646  1.00 11.24           H
ATOM   1308  HB2 LEU A  95      23.830   4.231  18.633  1.00 11.96           H
ATOM   1309  HB3 LEU A  95      23.381   5.592  19.656  1.00 11.96           H
ATOM   1310  HG  LEU A  95      23.396   2.638  20.418  1.00 14.77           H
ATOM   1311 HD11 LEU A  95      25.093   3.296  22.036  1.00 14.48           H
ATOM   1312 HD12 LEU A  95      25.587   3.724  20.387  1.00 14.48           H
ATOM   1313 HD13 LEU A  95      24.999   4.984  21.500  1.00 14.48           H
ATOM   1314 HD21 LEU A  95      22.738   3.219  22.659  1.00 11.89           H
ATOM   1315 HD22 LEU A  95      22.562   4.942  22.228  1.00 11.89           H
ATOM   1316 HD23 LEU A  95      21.463   3.720  21.557  1.00 11.89           H
ATOM   1317  N   HIS A  96      21.214   6.619  17.698  1.00  9.90           N
ATOM   1318  CA  HIS A  96      21.021   7.435  16.505  1.00  8.42           C
ATOM   1319  C   HIS A  96      22.367   7.728  15.839  1.00 11.15           C
ATOM   1320  O   HIS A  96      23.278   8.245  16.491  1.00 11.92           O
ATOM   1321  CB  HIS A  96      20.293   8.727  16.853  1.00 12.19           C
ATOM   1322  CG  HIS A  96      19.722   9.381  15.630  1.00 10.85           C
ATOM   1323  ND1 HIS A  96      20.469   9.922  14.576  1.00 11.64           N
ATOM   1324  CD2 HIS A  96      18.394   9.607  15.394  1.00  8.23           C
ATOM   1325  CE1 HIS A  96      19.560  10.432  13.734  1.00 10.27           C
ATOM   1326  NE2 HIS A  96      18.315  10.256  14.187  1.00 12.39           N
ATOM   1327  H   HIS A  96      21.111   7.048  18.609  1.00 11.87           H
ATOM   1328  HA  HIS A  96      20.380   6.880  15.814  1.00 10.10           H
ATOM   1329  HB2 HIS A  96      20.963   9.413  17.372  1.00 14.63           H
ATOM   1330  HB3 HIS A  96      19.465   8.486  17.518  1.00 14.63           H
ATOM   1331  HD2 HIS A  96      17.569   9.304  16.021  1.00  9.87           H
ATOM   1332  HE1 HIS A  96      19.804  10.895  12.787  1.00 12.32           H
ATOM   1333  HE2 HIS A  96      17.464  10.556  13.729  1.00 14.87           H
ATOM   1334  N   LYS A  97      22.462   7.416  14.532  1.00 11.87           N
ATOM   1335  CA  LYS A  97      23.731   7.511  13.794  1.00 14.12           C
ATOM   1336  C   LYS A  97      24.287   8.940  13.724  1.00 12.69           C
ATOM   1337  O   LYS A  97      25.501   9.108  13.569  1.00 16.51           O
ATOM   1338  CB  LYS A  97      23.616   6.876  12.398  1.00 16.45           C
ATOM   1339  CG  LYS A  97      22.860   7.746  11.378  1.00 18.00           C
ATOM   1340  CD  LYS A  97      22.796   7.104   9.972  1.00 32.06           C
ATOM   1341  CE  LYS A  97      21.403   7.153   9.329  1.00 40.02           C
ATOM   1342  NZ  LYS A  97      20.381   6.443  10.143  1.00 45.78           N1+
ATOM   1343  H   LYS A  97      21.655   7.045  14.059  1.00 14.24           H
ATOM   1344  HA  LYS A  97      24.457   6.914  14.347  1.00 16.94           H
ATOM   1345  HB2 LYS A  97      24.633   6.745  12.016  1.00 19.74           H
ATOM   1346  HB3 LYS A  97      23.156   5.888  12.477  1.00 19.74           H
ATOM   1347  HG2 LYS A  97      21.860   7.964  11.753  1.00 21.60           H
ATOM   1348  HG3 LYS A  97      23.387   8.692  11.275  1.00 21.60           H
ATOM   1349  HD2 LYS A  97      23.480   7.642   9.313  1.00 38.47           H
ATOM   1350  HD3 LYS A  97      23.130   6.066  10.011  1.00 38.47           H
ATOM   1351  HE2 LYS A  97      21.116   8.203   9.240  1.00 48.03           H
ATOM   1352  HE3 LYS A  97      21.445   6.722   8.327  1.00 48.03           H
ATOM   1353  HZ1 LYS A  97      19.528   6.338   9.611  1.00 54.93           H
ATOM   1354  HZ2 LYS A  97      20.728   5.530  10.405  1.00 54.93           H
ATOM   1355  HZ3 LYS A  97      20.189   6.976  10.980  1.00 54.93           H
ATOM   1356  N   ASP A  98      23.422   9.969  13.837  1.00 11.86           N
ATOM   1357  CA  ASP A  98      23.804  11.384  13.798  1.00 12.89           C
ATOM   1358  C   ASP A  98      23.823  12.023  15.215  1.00 12.68           C
ATOM   1359  O   ASP A  98      23.928  13.249  15.336  1.00 12.61           O
ATOM   1360  CB  ASP A  98      22.907  12.148  12.798  1.00 15.39           C
ATOM   1361  CG  ASP A  98      22.879  11.489  11.418  1.00 24.68           C
ATOM   1362  OD1 ASP A  98      23.970  11.212  10.888  1.00 22.55           O
ATOM   1363  OD2 ASP A  98      21.760  11.249  10.914  1.00 32.23           O1-
ATOM   1364  H   ASP A  98      22.442   9.768  13.970  1.00 14.23           H
ATOM   1365  HA  ASP A  98      24.820  11.452  13.411  1.00 15.46           H
ATOM   1366  HB2 ASP A  98      21.897  12.260  13.187  1.00 18.47           H
ATOM   1367  HB3 ASP A  98      23.362  13.130  12.676  1.00 18.47           H
ATOM   1368  N   TYR A  99      23.779  11.204  16.301  1.00 12.29           N
ATOM   1369  CA  TYR A  99      24.024  11.732  17.665  1.00 12.00           C
ATOM   1370  C   TYR A  99      25.360  12.476  17.737  1.00 11.71           C
ATOM   1371  O   TYR A  99      26.378  12.009  17.198  1.00 14.89           O
ATOM   1372  CB  TYR A  99      24.011  10.637  18.753  1.00 10.02           C
ATOM   1373  CG  TYR A  99      24.516  11.087  20.128  1.00 10.09           C
ATOM   1374  CD1 TYR A  99      25.845  10.848  20.553  1.00 10.71           C
ATOM   1375  CD2 TYR A  99      23.689  11.853  20.970  1.00 11.50           C
ATOM   1376  CE1 TYR A  99      26.321  11.371  21.776  1.00 15.16           C
ATOM   1377  CE2 TYR A  99      24.150  12.363  22.197  1.00 10.81           C
ATOM   1378  CZ  TYR A  99      25.473  12.139  22.610  1.00 10.90           C
ATOM   1379  OH  TYR A  99      25.935  12.675  23.788  1.00  9.23           O
ATOM   1380  H   TYR A  99      23.699  10.204  16.181  1.00 14.74           H
ATOM   1381  HA  TYR A  99      23.231  12.425  17.896  1.00 14.40           H
ATOM   1382  HB2 TYR A  99      22.996  10.256  18.855  1.00 12.02           H
ATOM   1383  HB3 TYR A  99      24.644   9.819  18.410  1.00 12.02           H
ATOM   1384  HD1 TYR A  99      26.512  10.279  19.923  1.00 12.85           H
ATOM   1385  HD2 TYR A  99      22.677  12.066  20.657  1.00 13.80           H
ATOM   1386  HE1 TYR A  99      27.345  11.201  22.072  1.00 18.19           H
ATOM   1387  HE2 TYR A  99      23.485  12.946  22.816  1.00 12.97           H
ATOM   1388  HH  TYR A  99      25.318  13.302  24.177  1.00 11.07           H
ATOM   1389  N   SER A 100      25.352  13.598  18.469  1.00 13.18           N
ATOM   1390  CA  SER A 100      26.559  14.333  18.833  1.00 11.12           C
ATOM   1391  C   SER A 100      26.380  15.197  20.093  1.00 11.82           C
ATOM   1392  O   SER A 100      25.253  15.488  20.506  1.00 10.76           O
ATOM   1393  CB  SER A 100      27.035  15.188  17.646  1.00 17.71           C
ATOM   1394  OG  SER A 100      26.089  16.183  17.300  1.00 19.22           O
ATOM   1395  H   SER A 100      24.481  13.900  18.885  1.00 15.82           H
ATOM   1396  HA  SER A 100      27.341  13.604  19.052  1.00 13.34           H
ATOM   1397  HB2 SER A 100      27.983  15.664  17.897  1.00 21.25           H
ATOM   1398  HB3 SER A 100      27.184  14.540  16.782  1.00 21.25           H
ATOM   1399  HG  SER A 100      26.296  16.497  16.416  1.00 23.06           H
ATOM   1400  N   ALA A 101      27.517  15.585  20.700  1.00 11.61           N
ATOM   1401  CA  ALA A 101      27.570  16.425  21.898  1.00 12.88           C
ATOM   1402  C   ALA A 101      28.464  17.652  21.685  1.00 12.75           C
ATOM   1403  O   ALA A 101      29.623  17.545  21.307  1.00 16.13           O
ATOM   1404  CB  ALA A 101      28.046  15.604  23.100  1.00 13.65           C
ATOM   1405  H   ALA A 101      28.400  15.310  20.296  1.00 13.92           H
ATOM   1406  HA  ALA A 101      26.562  16.776  22.128  1.00 15.46           H
ATOM   1407  HB1 ALA A 101      28.070  16.248  23.979  1.00 16.37           H
ATOM   1408  HB2 ALA A 101      27.356  14.785  23.284  1.00 16.37           H
ATOM   1409  HB3 ALA A 101      29.048  15.210  22.919  1.00 16.37           H
ATOM   1410  N   ASP A 102      27.915  18.821  21.986  1.00  9.47           N
ATOM   1411  CA  ASP A 102      28.584  20.094  22.187  1.00  9.96           C
ATOM   1412  C   ASP A 102      28.793  20.362  23.699  1.00 12.64           C
ATOM   1413  O   ASP A 102      28.493  19.508  24.549  1.00 13.08           O
ATOM   1414  CB  ASP A 102      27.780  21.190  21.459  1.00 11.09           C
ATOM   1415  CG  ASP A 102      28.044  21.214  19.935  1.00 11.35           C
ATOM   1416  OD1 ASP A 102      27.111  20.924  19.156  1.00 14.54           O
ATOM   1417  OD2 ASP A 102      29.162  21.605  19.541  1.00 12.44           O1-
ATOM   1418  H   ASP A 102      26.963  18.794  22.323  1.00 11.36           H
ATOM   1419  HA  ASP A 102      29.572  20.051  21.728  1.00 11.95           H
ATOM   1420  HB2 ASP A 102      26.719  21.037  21.647  1.00 13.30           H
ATOM   1421  HB3 ASP A 102      28.081  22.152  21.864  1.00 13.30           H
ATOM   1422  N   THR A 103      29.346  21.526  24.065  1.00 11.21           N
ATOM   1423  CA  THR A 103      29.680  21.827  25.462  1.00 13.96           C
ATOM   1424  C   THR A 103      28.470  21.664  26.388  1.00 14.34           C
ATOM   1425  O   THR A 103      28.578  21.094  27.481  1.00 16.39           O
ATOM   1426  CB  THR A 103      30.238  23.254  25.537  1.00 16.39           C
ATOM   1427  OG1 THR A 103      31.309  23.381  24.621  1.00 20.23           O
ATOM   1428  CG2 THR A 103      30.803  23.569  26.934  1.00 21.10           C
ATOM   1429  H   THR A 103      29.539  22.227  23.362  1.00 13.45           H
ATOM   1430  HA  THR A 103      30.461  21.128  25.763  1.00 16.75           H
ATOM   1431  HB  THR A 103      29.453  23.966  25.279  1.00 19.66           H
ATOM   1432  HG1 THR A 103      30.965  23.278  23.729  1.00 24.27           H
ATOM   1433 HG21 THR A 103      31.242  24.567  26.926  1.00 25.31           H
ATOM   1434 HG22 THR A 103      30.014  23.532  27.683  1.00 25.31           H
ATOM   1435 HG23 THR A 103      31.589  22.856  27.184  1.00 25.31           H
ATOM   1436  N   LEU A 104      27.311  22.127  25.917  1.00 12.04           N
ATOM   1437  CA  LEU A 104      26.032  21.961  26.607  1.00 11.49           C
ATOM   1438  C   LEU A 104      25.064  21.096  25.810  1.00 10.95           C
ATOM   1439  O   LEU A 104      24.534  20.170  26.412  1.00 11.98           O
ATOM   1440  CB  LEU A 104      25.358  23.304  26.941  1.00 13.48           C
ATOM   1441  CG  LEU A 104      26.003  24.162  28.032  1.00 14.30           C
ATOM   1442  CD1 LEU A 104      25.214  25.476  28.104  1.00 16.90           C
ATOM   1443  CD2 LEU A 104      25.959  23.469  29.403  1.00 24.24           C
ATOM   1444  H   LEU A 104      27.296  22.539  24.994  1.00 14.45           H
ATOM   1445  HA  LEU A 104      26.200  21.434  27.548  1.00 13.78           H
ATOM   1446  HB2 LEU A 104      25.324  23.891  26.022  1.00 16.17           H
ATOM   1447  HB3 LEU A 104      24.329  23.107  27.241  1.00 16.17           H
ATOM   1448  HG  LEU A 104      27.038  24.366  27.760  1.00 17.16           H
ATOM   1449 HD11 LEU A 104      25.650  26.130  28.860  1.00 20.28           H
ATOM   1450 HD12 LEU A 104      25.253  25.986  27.141  1.00 20.28           H
ATOM   1451 HD13 LEU A 104      24.171  25.282  28.356  1.00 20.28           H
ATOM   1452 HD21 LEU A 104      26.373  24.131  30.164  1.00 29.09           H
ATOM   1453 HD22 LEU A 104      24.932  23.211  29.666  1.00 29.09           H
ATOM   1454 HD23 LEU A 104      26.566  22.562  29.381  1.00 29.09           H
ATOM   1455  N   ALA A 105      24.772  21.437  24.534  1.00 11.45           N
ATOM   1456  CA  ALA A 105      23.724  20.812  23.743  1.00 10.56           C
ATOM   1457  C   ALA A 105      24.103  19.403  23.287  1.00 10.58           C
ATOM   1458  O   ALA A 105      25.239  19.098  22.919  1.00 11.93           O
ATOM   1459  CB  ALA A 105      23.383  21.680  22.529  1.00  9.26           C
ATOM   1460  H   ALA A 105      25.222  22.246  24.136  1.00 13.74           H
ATOM   1461  HA  ALA A 105      22.835  20.754  24.364  1.00 12.67           H
ATOM   1462  HB1 ALA A 105      22.603  21.187  21.948  1.00 11.11           H
ATOM   1463  HB2 ALA A 105      23.023  22.655  22.859  1.00 11.11           H
ATOM   1464  HB3 ALA A 105      24.264  21.821  21.903  1.00 11.11           H
ATOM   1465  N   HIS A 106      23.100  18.527  23.312  1.00 10.00           N
ATOM   1466  CA  HIS A 106      23.193  17.189  22.770  1.00  9.12           C
ATOM   1467  C   HIS A 106      22.183  17.107  21.598  1.00 10.76           C
ATOM   1468  O   HIS A 106      21.084  17.599  21.656  1.00 13.52           O
ATOM   1469  CB  HIS A 106      22.877  16.083  23.809  1.00  9.21           C
ATOM   1470  CG  HIS A 106      23.882  16.050  24.904  1.00 12.53           C
ATOM   1471  ND1 HIS A 106      24.746  14.958  25.077  1.00 12.91           N
ATOM   1472  CD2 HIS A 106      24.177  17.030  25.857  1.00 11.01           C
ATOM   1473  CE1 HIS A 106      25.549  15.265  26.123  1.00 16.44           C
ATOM   1474  NE2 HIS A 106      25.251  16.544  26.614  1.00 14.61           N
ATOM   1475  H   HIS A 106      22.248  18.809  23.746  1.00 12.00           H
ATOM   1476  HA  HIS A 106      24.222  16.974  22.378  1.00 10.95           H
ATOM   1477  HB2 HIS A 106      22.865  15.105  23.290  1.00 11.05           H
ATOM   1478  HB3 HIS A 106      21.868  16.255  24.236  1.00 11.05           H
ATOM   1479  HD2 HIS A 106      23.683  17.964  26.047  1.00 13.21           H
ATOM   1480  HE1 HIS A 106      26.336  14.637  26.520  1.00 19.73           H
ATOM   1481  HE2 HIS A 106      25.637  16.992  27.430  1.00 17.53           H
ATOM   1482  N   HIS A 107      22.621  16.485  20.489  1.00 10.80           N
ATOM   1483  CA  HIS A 107      21.893  16.426  19.206  1.00 11.55           C
ATOM   1484  C   HIS A 107      21.476  14.999  18.892  1.00  9.81           C
ATOM   1485  O   HIS A 107      22.261  14.088  19.142  1.00  8.63           O
ATOM   1486  CB  HIS A 107      22.834  16.859  18.063  1.00  8.55           C
ATOM   1487  CG  HIS A 107      23.378  18.260  18.249  1.00 10.93           C
ATOM   1488  ND1 HIS A 107      22.655  19.442  18.142  1.00  9.82           N1+
ATOM   1489  CD2 HIS A 107      24.623  18.566  18.689  1.00 10.02           C
ATOM   1490  CE1 HIS A 107      23.435  20.447  18.590  1.00 10.33           C
ATOM   1491  NE2 HIS A 107      24.630  19.928  18.917  1.00  9.92           N
ATOM   1492  H   HIS A 107      23.543  16.075  20.508  1.00 12.96           H
ATOM   1493  HA  HIS A 107      21.016  17.071  19.221  1.00 13.85           H
ATOM   1494  HB2 HIS A 107      22.298  16.819  17.114  1.00 10.25           H
ATOM   1495  HB3 HIS A 107      23.665  16.158  18.019  1.00 10.25           H
ATOM   1496  HD1 HIS A 107      21.695  19.529  17.842  1.00 11.79           H
ATOM   1497  HD2 HIS A 107      25.396  17.871  18.983  1.00 12.02           H
ATOM   1498  HE1 HIS A 107      23.158  21.489  18.674  1.00 12.40           H
ATOM   1499  HE2 HIS A 107      25.421  20.439  19.287  1.00 11.90           H
ATOM   1500  N   ASN A 108      20.271  14.832  18.334  1.00  9.22           N
ATOM   1501  CA  ASN A 108      19.666  13.538  18.028  1.00  8.15           C
ATOM   1502  C   ASN A 108      19.811  12.612  19.259  1.00  8.67           C
ATOM   1503  O   ASN A 108      20.266  11.473  19.127  1.00  9.73           O
ATOM   1504  CB  ASN A 108      20.298  12.946  16.730  1.00  9.82           C
ATOM   1505  CG  ASN A 108      20.126  13.884  15.541  1.00 13.59           C
ATOM   1506  OD1 ASN A 108      19.014  14.182  15.122  1.00 10.07           O
ATOM   1507  ND2 ASN A 108      21.211  14.410  14.977  1.00 13.26           N
ATOM   1508  H   ASN A 108      19.710  15.648  18.168  1.00 11.06           H
ATOM   1509  HA  ASN A 108      18.601  13.688  17.857  1.00  9.78           H
ATOM   1510  HB2 ASN A 108      21.343  12.703  16.884  1.00 11.78           H
ATOM   1511  HB3 ASN A 108      19.741  12.037  16.518  1.00 11.78           H
ATOM   1512 HD21 ASN A 108      21.112  15.030  14.189  1.00 15.91           H
ATOM   1513 HD22 ASN A 108      22.130  14.153  15.318  1.00 15.91           H
ATOM   1514  N   ASP A 109      19.459  13.100  20.464  1.00  7.68           N
ATOM   1515  CA  ASP A 109      19.720  12.378  21.736  1.00  9.98           C
ATOM   1516  C   ASP A 109      18.532  11.443  22.008  1.00  8.81           C
ATOM   1517  O   ASP A 109      17.649  11.737  22.808  1.00  7.79           O
ATOM   1518  CB  ASP A 109      19.952  13.384  22.890  1.00  6.93           C
ATOM   1519  CG  ASP A 109      20.607  12.776  24.135  1.00  9.54           C
ATOM   1520  OD1 ASP A 109      20.729  13.512  25.147  1.00  7.18           O
ATOM   1521  OD2 ASP A 109      20.997  11.592  24.083  1.00  8.80           O1-
ATOM   1522  H   ASP A 109      19.074  14.029  20.526  1.00  9.22           H
ATOM   1523  HA  ASP A 109      20.624  11.781  21.606  1.00 11.97           H
ATOM   1524  HB2 ASP A 109      20.603  14.187  22.539  1.00  8.32           H
ATOM   1525  HB3 ASP A 109      19.040  13.895  23.187  1.00  8.32           H
ATOM   1526  N   ILE A 110      18.534  10.300  21.325  1.00  7.20           N
ATOM   1527  CA  ILE A 110      17.399   9.380  21.239  1.00  6.78           C
ATOM   1528  C   ILE A 110      17.962   7.991  20.966  1.00  7.21           C
ATOM   1529  O   ILE A 110      18.850   7.812  20.125  1.00  8.62           O
ATOM   1530  CB  ILE A 110      16.356   9.874  20.187  1.00  5.87           C
ATOM   1531  CG1 ILE A 110      14.997   9.152  20.328  1.00  6.94           C
ATOM   1532  CG2 ILE A 110      16.871   9.795  18.742  1.00  7.48           C
ATOM   1533  CD1 ILE A 110      13.892   9.771  19.448  1.00  8.25           C
ATOM   1534  H   ILE A 110      19.302  10.131  20.692  1.00  8.63           H
ATOM   1535  HA  ILE A 110      16.906   9.355  22.210  1.00  8.13           H
ATOM   1536  HB  ILE A 110      16.165  10.923  20.394  1.00  7.05           H
ATOM   1537 HG12 ILE A 110      15.103   8.098  20.062  1.00  8.33           H
ATOM   1538 HG13 ILE A 110      14.676   9.207  21.370  1.00  8.33           H
ATOM   1539 HG21 ILE A 110      16.176  10.273  18.058  1.00  8.98           H
ATOM   1540 HG22 ILE A 110      17.826  10.312  18.656  1.00  8.98           H
ATOM   1541 HG23 ILE A 110      16.996   8.757  18.441  1.00  8.98           H
ATOM   1542 HD11 ILE A 110      12.915   9.427  19.775  1.00  9.89           H
ATOM   1543 HD12 ILE A 110      13.918  10.858  19.533  1.00  9.89           H
ATOM   1544 HD13 ILE A 110      14.035   9.471  18.410  1.00  9.89           H
ATOM   1545  N   ALA A 111      17.424   6.998  21.674  1.00  6.65           N
ATOM   1546  CA  ALA A 111      17.855   5.615  21.572  1.00  5.65           C
ATOM   1547  C   ALA A 111      16.662   4.691  21.758  1.00  8.24           C
ATOM   1548  O   ALA A 111      15.706   5.014  22.484  1.00  8.34           O
ATOM   1549  CB  ALA A 111      18.901   5.294  22.665  1.00  7.58           C
ATOM   1550  H   ALA A 111      16.689   7.206  22.332  1.00  7.98           H
ATOM   1551  HA  ALA A 111      18.292   5.442  20.587  1.00  6.78           H
ATOM   1552  HB1 ALA A 111      19.173   4.240  22.608  1.00  9.09           H
ATOM   1553  HB2 ALA A 111      19.795   5.884  22.491  1.00  9.09           H
ATOM   1554  HB3 ALA A 111      18.496   5.497  23.657  1.00  9.09           H
ATOM   1555  N   LEU A 112      16.765   3.503  21.142  1.00  6.54           N
ATOM   1556  CA  LEU A 112      15.820   2.412  21.338  1.00  7.01           C
ATOM   1557  C   LEU A 112      16.479   1.160  21.904  1.00 10.11           C
ATOM   1558  O   LEU A 112      17.584   0.816  21.483  1.00  9.80           O
ATOM   1559  CB  LEU A 112      15.151   2.049  20.002  1.00  7.00           C
ATOM   1560  CG  LEU A 112      14.176   3.102  19.452  1.00  8.63           C
ATOM   1561  CD1 LEU A 112      13.983   2.916  17.940  1.00  9.67           C
ATOM   1562  CD2 LEU A 112      12.836   2.991  20.202  1.00  9.50           C
ATOM   1563  H   LEU A 112      17.602   3.301  20.619  1.00  7.85           H
ATOM   1564  HA  LEU A 112      15.047   2.738  22.031  1.00  8.41           H
ATOM   1565  HB2 LEU A 112      15.937   1.929  19.266  1.00  8.40           H
ATOM   1566  HB3 LEU A 112      14.633   1.098  20.098  1.00  8.40           H
ATOM   1567  HG  LEU A 112      14.587   4.097  19.622  1.00 10.36           H
ATOM   1568 HD11 LEU A 112      13.253   3.639  17.573  1.00 11.60           H
ATOM   1569 HD12 LEU A 112      14.929   3.074  17.421  1.00 11.60           H
ATOM   1570 HD13 LEU A 112      13.629   1.903  17.733  1.00 11.60           H
ATOM   1571 HD21 LEU A 112      12.149   3.749  19.830  1.00 11.40           H
ATOM   1572 HD22 LEU A 112      12.399   2.004  20.052  1.00 11.40           H
ATOM   1573 HD23 LEU A 112      12.987   3.147  21.270  1.00 11.40           H
ATOM   1574  N   LEU A 113      15.807   0.503  22.869  1.00  8.28           N
ATOM   1575  CA  LEU A 113      16.240  -0.723  23.543  1.00  8.31           C
ATOM   1576  C   LEU A 113      15.126  -1.754  23.298  1.00  7.42           C
ATOM   1577  O   LEU A 113      14.040  -1.656  23.890  1.00  8.02           O
ATOM   1578  CB  LEU A 113      16.456  -0.493  25.060  1.00  5.22           C
ATOM   1579  CG  LEU A 113      17.711   0.304  25.525  1.00  6.85           C
ATOM   1580  CD1 LEU A 113      17.573   1.797  25.215  1.00 11.79           C
ATOM   1581  CD2 LEU A 113      17.972   0.127  27.027  1.00 12.12           C
ATOM   1582  H   LEU A 113      14.926   0.888  23.173  1.00  9.93           H
ATOM   1583  HA  LEU A 113      17.173  -1.081  23.103  1.00  9.97           H
ATOM   1584  HB2 LEU A 113      15.567  -0.018  25.471  1.00  6.26           H
ATOM   1585  HB3 LEU A 113      16.532  -1.487  25.506  1.00  6.26           H
ATOM   1586  HG  LEU A 113      18.570  -0.085  24.979  1.00  8.22           H
ATOM   1587 HD11 LEU A 113      18.418   2.343  25.638  1.00 14.15           H
ATOM   1588 HD12 LEU A 113      17.587   1.970  24.145  1.00 14.15           H
ATOM   1589 HD13 LEU A 113      16.647   2.178  25.653  1.00 14.15           H
ATOM   1590 HD21 LEU A 113      18.899   0.632  27.295  1.00 14.55           H
ATOM   1591 HD22 LEU A 113      17.153   0.557  27.600  1.00 14.55           H
ATOM   1592 HD23 LEU A 113      18.056  -0.925  27.280  1.00 14.55           H
ATOM   1593  N   LYS A 114      15.421  -2.761  22.464  1.00  7.48           N
ATOM   1594  CA  LYS A 114      14.518  -3.918  22.321  1.00  9.35           C
ATOM   1595  C   LYS A 114      14.752  -4.820  23.537  1.00 10.19           C
ATOM   1596  O   LYS A 114      15.892  -5.229  23.768  1.00  8.56           O
ATOM   1597  CB  LYS A 114      14.716  -4.674  20.992  1.00 10.47           C
ATOM   1598  CG  LYS A 114      13.535  -5.629  20.671  1.00  8.88           C
ATOM   1599  CD  LYS A 114      13.763  -6.316  19.307  1.00 12.83           C
ATOM   1600  CE  LYS A 114      12.574  -7.134  18.796  1.00 22.33           C
ATOM   1601  NZ  LYS A 114      12.506  -8.438  19.461  1.00 34.07           N1+
ATOM   1602  H   LYS A 114      16.324  -2.790  22.011  1.00  8.98           H
ATOM   1603  HA  LYS A 114      13.506  -3.524  22.313  1.00 11.22           H
ATOM   1604  HB2 LYS A 114      14.772  -3.948  20.187  1.00 12.57           H
ATOM   1605  HB3 LYS A 114      15.653  -5.229  21.010  1.00 12.57           H
ATOM   1606  HG2 LYS A 114      13.462  -6.382  21.453  1.00 10.65           H
ATOM   1607  HG3 LYS A 114      12.599  -5.073  20.623  1.00 10.65           H
ATOM   1608  HD2 LYS A 114      13.999  -5.562  18.555  1.00 15.40           H
ATOM   1609  HD3 LYS A 114      14.626  -6.977  19.393  1.00 15.40           H
ATOM   1610  HE2 LYS A 114      11.651  -6.584  18.980  1.00 26.80           H
ATOM   1611  HE3 LYS A 114      12.679  -7.298  17.721  1.00 26.80           H
ATOM   1612  HZ1 LYS A 114      11.736  -8.978  19.096  1.00 40.89           H
ATOM   1613  HZ2 LYS A 114      13.369  -8.950  19.317  1.00 40.89           H
ATOM   1614  HZ3 LYS A 114      12.377  -8.312  20.455  1.00 40.89           H
ATOM   1615  N   ILE A 115      13.715  -5.128  24.322  1.00  9.03           N
ATOM   1616  CA  ILE A 115      13.829  -5.807  25.634  1.00  8.97           C
ATOM   1617  C   ILE A 115      13.331  -7.265  25.564  1.00 10.08           C
ATOM   1618  O   ILE A 115      12.363  -7.564  24.857  1.00 10.08           O
ATOM   1619  CB  ILE A 115      13.116  -4.981  26.754  1.00  7.78           C
ATOM   1620  CG1 ILE A 115      11.627  -4.674  26.469  1.00  8.57           C
ATOM   1621  CG2 ILE A 115      13.923  -3.706  27.070  1.00  6.30           C
ATOM   1622  CD1 ILE A 115      10.851  -4.251  27.723  1.00  7.45           C
ATOM   1623  H   ILE A 115      12.807  -4.772  24.067  1.00 10.84           H
ATOM   1624  HA  ILE A 115      14.879  -5.846  25.916  1.00 10.76           H
ATOM   1625  HB  ILE A 115      13.134  -5.603  27.648  1.00  9.34           H
ATOM   1626 HG12 ILE A 115      11.553  -3.877  25.730  1.00 10.28           H
ATOM   1627 HG13 ILE A 115      11.135  -5.555  26.059  1.00 10.28           H
ATOM   1628 HG21 ILE A 115      13.487  -3.181  27.916  1.00  7.56           H
ATOM   1629 HG22 ILE A 115      14.950  -3.976  27.328  1.00  7.56           H
ATOM   1630 HG23 ILE A 115      13.941  -3.036  26.214  1.00  7.56           H
ATOM   1631 HD11 ILE A 115       9.781  -4.278  27.515  1.00  8.94           H
ATOM   1632 HD12 ILE A 115      11.080  -4.921  28.548  1.00  8.94           H
ATOM   1633 HD13 ILE A 115      11.136  -3.234  27.996  1.00  8.94           H
ATOM   1634  N   ARG A 116      13.952  -8.173  26.339  1.00  8.80           N
ATOM   1635  CA  ARG A 116      13.526  -9.575  26.454  1.00 12.59           C
ATOM   1636  C   ARG A 116      13.846 -10.161  27.828  1.00 11.48           C
ATOM   1637  O   ARG A 116      14.929  -9.959  28.368  1.00  9.75           O
ATOM   1638  CB  ARG A 116      14.081 -10.438  25.314  1.00 15.42           C
ATOM   1639  CG  ARG A 116      15.584 -10.572  25.269  1.00 18.66           C
ATOM   1640  CD  ARG A 116      15.937 -11.665  24.244  1.00 23.45           C
ATOM   1641  NE  ARG A 116      17.380 -11.659  24.018  1.00 29.89           N
ATOM   1642  CZ  ARG A 116      17.980 -12.255  22.986  1.00 30.13           C
ATOM   1643  NH1 ARG A 116      19.293 -12.118  22.846  1.00 33.36           N
ATOM   1644  NH2 ARG A 116      17.286 -12.975  22.104  1.00 31.69           N1+
ATOM   1645  H   ARG A 116      14.773  -7.894  26.861  1.00 10.56           H
ATOM   1646  HA  ARG A 116      12.448  -9.577  26.349  1.00 15.10           H
ATOM   1647  HB2 ARG A 116      13.646 -11.435  25.397  1.00 18.50           H
ATOM   1648  HB3 ARG A 116      13.749 -10.010  24.366  1.00 18.50           H
ATOM   1649  HG2 ARG A 116      16.038  -9.618  25.005  1.00 22.39           H
ATOM   1650  HG3 ARG A 116      15.964 -10.891  26.239  1.00 22.39           H
ATOM   1651  HD2 ARG A 116      15.642 -12.637  24.642  1.00 28.14           H
ATOM   1652  HD3 ARG A 116      15.405 -11.493  23.307  1.00 28.14           H
ATOM   1653  HE  ARG A 116      17.948 -11.130  24.665  1.00 35.86           H
ATOM   1654 HH11 ARG A 116      19.819 -11.571  23.513  1.00 40.02           H
ATOM   1655 HH12 ARG A 116      19.766 -12.560  22.072  1.00 40.02           H
ATOM   1656 HH21 ARG A 116      16.288 -13.076  22.217  1.00 38.02           H
ATOM   1657 HH22 ARG A 116      17.753 -13.414  21.327  1.00 38.02           H
ATOM   1658  N   SER A 117      12.890 -10.922  28.366  1.00 10.20           N
ATOM   1659  CA  SER A 117      13.054 -11.677  29.598  1.00 10.44           C
ATOM   1660  C   SER A 117      13.990 -12.876  29.338  1.00 10.38           C
ATOM   1661  O   SER A 117      14.337 -13.182  28.193  1.00 12.49           O
ATOM   1662  CB  SER A 117      11.707 -12.173  30.104  1.00 14.92           C
ATOM   1663  OG  SER A 117      11.234 -13.172  29.233  1.00 14.71           O
ATOM   1664  H   SER A 117      12.035 -11.062  27.852  1.00 12.24           H
ATOM   1665  HA  SER A 117      13.482 -11.033  30.366  1.00 12.53           H
ATOM   1666  HB2 SER A 117      11.822 -12.584  31.107  1.00 17.91           H
ATOM   1667  HB3 SER A 117      10.994 -11.347  30.129  1.00 17.91           H
ATOM   1668  HG  SER A 117      10.462 -13.582  29.639  1.00 17.65           H
ATOM   1669  N   LYS A 118      14.360 -13.584  30.414  1.00 12.81           N
ATOM   1670  CA  LYS A 118      15.188 -14.792  30.285  1.00 17.10           C
ATOM   1671  C   LYS A 118      14.548 -15.850  29.374  1.00 13.31           C
ATOM   1672  O   LYS A 118      15.263 -16.619  28.724  1.00 12.26           O
ATOM   1673  CB  LYS A 118      15.513 -15.388  31.662  1.00 20.84           C
ATOM   1674  CG  LYS A 118      16.430 -14.533  32.565  1.00 31.24           C
ATOM   1675  CD  LYS A 118      17.897 -14.453  32.112  1.00 26.15           C
ATOM   1676  CE  LYS A 118      18.773 -13.662  33.108  1.00 33.85           C
ATOM   1677  NZ  LYS A 118      19.124 -14.446  34.314  1.00 31.33           N1+
ATOM   1678  H   LYS A 118      14.046 -13.302  31.332  1.00 15.37           H
ATOM   1679  HA  LYS A 118      16.124 -14.507  29.805  1.00 20.51           H
ATOM   1680  HB2 LYS A 118      14.582 -15.585  32.198  1.00 25.01           H
ATOM   1681  HB3 LYS A 118      16.012 -16.347  31.509  1.00 25.01           H
ATOM   1682  HG2 LYS A 118      16.025 -13.524  32.633  1.00 37.49           H
ATOM   1683  HG3 LYS A 118      16.408 -14.971  33.566  1.00 37.49           H
ATOM   1684  HD2 LYS A 118      18.296 -15.464  32.009  1.00 31.38           H
ATOM   1685  HD3 LYS A 118      17.955 -13.963  31.140  1.00 31.38           H
ATOM   1686  HE2 LYS A 118      19.690 -13.363  32.595  1.00 40.62           H
ATOM   1687  HE3 LYS A 118      18.248 -12.754  33.413  1.00 40.62           H
ATOM   1688  HZ1 LYS A 118      19.579 -13.854  34.993  1.00 37.59           H
ATOM   1689  HZ2 LYS A 118      18.289 -14.853  34.711  1.00 37.59           H
ATOM   1690  HZ3 LYS A 118      19.760 -15.186  34.048  1.00 37.59           H
ATOM   1691  N   GLU A 119      13.204 -15.891  29.327  1.00 14.00           N
ATOM   1692  CA  GLU A 119      12.424 -16.824  28.504  1.00 12.57           C
ATOM   1693  C   GLU A 119      12.184 -16.331  27.074  1.00 14.37           C
ATOM   1694  O   GLU A 119      11.618 -17.047  26.247  1.00 16.50           O
ATOM   1695  CB  GLU A 119      11.101 -17.121  29.206  1.00 12.14           C
ATOM   1696  CG  GLU A 119      11.263 -17.940  30.499  1.00 18.17           C
ATOM   1697  CD  GLU A 119      11.927 -17.209  31.666  1.00 18.95           C
ATOM   1698  OE1 GLU A 119      11.524 -16.059  31.961  1.00 18.38           O
ATOM   1699  OE2 GLU A 119      12.859 -17.818  32.245  1.00 14.54           O1-
ATOM   1700  H   GLU A 119      12.689 -15.296  29.961  1.00 16.79           H
ATOM   1701  HA  GLU A 119      12.978 -17.760  28.432  1.00 15.08           H
ATOM   1702  HB2 GLU A 119      10.586 -16.187  29.415  1.00 14.56           H
ATOM   1703  HB3 GLU A 119      10.473 -17.699  28.527  1.00 14.56           H
ATOM   1704  HG2 GLU A 119      10.250 -18.176  30.825  1.00 21.80           H
ATOM   1705  HG3 GLU A 119      11.787 -18.875  30.290  1.00 21.80           H
ATOM   1706  N   GLY A 120      12.608 -15.096  26.762  1.00 12.63           N
ATOM   1707  CA  GLY A 120      12.530 -14.545  25.424  1.00 13.67           C
ATOM   1708  C   GLY A 120      11.273 -13.727  25.157  1.00 16.27           C
ATOM   1709  O   GLY A 120      10.979 -13.488  23.984  1.00 17.03           O
ATOM   1710  H   GLY A 120      13.088 -14.556  27.469  1.00 15.15           H
ATOM   1711  HA2 GLY A 120      13.390 -13.890  25.279  1.00 16.41           H
ATOM   1712  HA3 GLY A 120      12.572 -15.354  24.691  1.00 16.41           H
ATOM   1713  N   ARG A 121      10.597 -13.254  26.217  1.00 15.08           N
ATOM   1714  CA  ARG A 121       9.330 -12.533  26.143  1.00 14.72           C
ATOM   1715  C   ARG A 121       9.523 -11.026  26.317  1.00 13.16           C
ATOM   1716  O   ARG A 121      10.433 -10.543  26.991  1.00 12.56           O
ATOM   1717  CB  ARG A 121       8.350 -13.079  27.200  1.00 16.14           C
ATOM   1718  CG  ARG A 121       8.128 -14.611  27.063  1.00 23.99           C
ATOM   1719  CD  ARG A 121       7.032 -15.127  28.008  1.00 31.77           C
ATOM   1720  NE  ARG A 121       7.255 -16.544  28.381  1.00 41.16           N
ATOM   1721  CZ  ARG A 121       7.285 -17.032  29.638  1.00 42.78           C
ATOM   1722  NH1 ARG A 121       6.961 -16.289  30.698  1.00 45.04           N
ATOM   1723  NH2 ARG A 121       7.640 -18.299  29.849  1.00 45.64           N1+
ATOM   1724  H   ARG A 121      10.976 -13.416  27.140  1.00 18.10           H
ATOM   1725  HA  ARG A 121       8.882 -12.707  25.166  1.00 17.66           H
ATOM   1726  HB2 ARG A 121       8.736 -12.866  28.196  1.00 19.37           H
ATOM   1727  HB3 ARG A 121       7.389 -12.574  27.087  1.00 19.37           H
ATOM   1728  HG2 ARG A 121       7.826 -14.834  26.037  1.00 28.79           H
ATOM   1729  HG3 ARG A 121       9.060 -15.137  27.271  1.00 28.79           H
ATOM   1730  HD2 ARG A 121       7.046 -14.498  28.899  1.00 38.12           H
ATOM   1731  HD3 ARG A 121       6.054 -15.025  27.535  1.00 38.12           H
ATOM   1732  HE  ARG A 121       7.506 -17.169  27.630  1.00 49.39           H
ATOM   1733 HH11 ARG A 121       6.698 -15.323  30.567  1.00 54.04           H
ATOM   1734 HH12 ARG A 121       6.999 -16.678  31.627  1.00 54.04           H
ATOM   1735 HH21 ARG A 121       7.893 -18.892  29.074  1.00 54.76           H
ATOM   1736 HH22 ARG A 121       7.666 -18.663  30.789  1.00 54.76           H
ATOM   1737  N   CYS A 122       8.614 -10.280  25.706  1.00 13.73           N
ATOM   1738  CA  CYS A 122       8.475  -8.846  25.930  1.00 12.96           C
ATOM   1739  C   CYS A 122       7.662  -8.577  27.204  1.00  8.29           C
ATOM   1740  O   CYS A 122       7.292  -9.502  27.932  1.00 14.57           O
ATOM   1741  CB  CYS A 122       7.896  -8.216  24.664  1.00 10.97           C
ATOM   1742  SG  CYS A 122       8.982  -8.556  23.250  1.00 11.72           S
ATOM   1743  H   CYS A 122       7.915 -10.732  25.139  1.00 16.47           H
ATOM   1744  HA  CYS A 122       9.468  -8.415  26.072  1.00 15.55           H
ATOM   1745  HB2 CYS A 122       6.891  -8.588  24.473  1.00 13.16           H
ATOM   1746  HB3 CYS A 122       7.850  -7.150  24.780  1.00 13.16           H
ATOM   1747  HG  CYS A 122      10.137  -8.378  23.897  1.00 14.06           H
ATOM   1748  N   ALA A 123       7.447  -7.293  27.529  1.00  9.60           N
ATOM   1749  CA  ALA A 123       6.689  -6.929  28.718  1.00  8.93           C
ATOM   1750  C   ALA A 123       5.258  -7.459  28.634  1.00 10.15           C
ATOM   1751  O   ALA A 123       4.651  -7.497  27.560  1.00 13.02           O
ATOM   1752  CB  ALA A 123       6.719  -5.395  28.862  1.00 11.59           C
ATOM   1753  H   ALA A 123       7.800  -6.548  26.942  1.00 11.52           H
ATOM   1754  HA  ALA A 123       7.165  -7.361  29.591  1.00 10.71           H
ATOM   1755  HB1 ALA A 123       6.175  -5.107  29.761  1.00 13.91           H
ATOM   1756  HB2 ALA A 123       7.748  -5.048  28.927  1.00 13.91           H
ATOM   1757  HB3 ALA A 123       6.242  -4.932  27.998  1.00 13.91           H
ATOM   1758  N   GLN A 124       4.734  -7.818  29.810  1.00 13.70           N
ATOM   1759  CA  GLN A 124       3.350  -8.168  30.046  1.00 12.48           C
ATOM   1760  C   GLN A 124       2.634  -6.979  30.707  1.00 11.64           C
ATOM   1761  O   GLN A 124       2.846  -6.744  31.905  1.00 12.86           O
ATOM   1762  CB  GLN A 124       3.296  -9.432  30.940  1.00 15.03           C
ATOM   1763  CG  GLN A 124       1.882  -9.839  31.352  1.00 21.12           C
ATOM   1764  CD  GLN A 124       1.053 -10.065  30.111  1.00 24.75           C
ATOM   1765  OE1 GLN A 124       1.304 -11.005  29.363  1.00 25.16           O
ATOM   1766  NE2 GLN A 124       0.089  -9.179  29.863  1.00 24.15           N
ATOM   1767  H   GLN A 124       5.329  -7.785  30.624  1.00 16.44           H
ATOM   1768  HA  GLN A 124       2.880  -8.409  29.092  1.00 14.98           H
ATOM   1769  HB2 GLN A 124       3.750 -10.261  30.398  1.00 18.03           H
ATOM   1770  HB3 GLN A 124       3.882  -9.273  31.847  1.00 18.03           H
ATOM   1771  HG2 GLN A 124       1.976 -10.796  31.868  1.00 25.34           H
ATOM   1772  HG3 GLN A 124       1.433  -9.098  32.014  1.00 25.34           H
ATOM   1773 HE21 GLN A 124      -0.074  -8.413  30.503  1.00 28.98           H
ATOM   1774 HE22 GLN A 124      -0.460  -9.271  29.022  1.00 28.98           H
ATOM   1775  N   PRO A 125       1.770  -6.247  29.985  1.00 13.11           N
ATOM   1776  CA  PRO A 125       1.096  -5.122  30.612  1.00 11.05           C
ATOM   1777  C   PRO A 125       0.306  -5.545  31.863  1.00 14.62           C
ATOM   1778  O   PRO A 125      -0.235  -6.635  31.903  1.00 15.09           O
ATOM   1779  CB  PRO A 125       0.184  -4.561  29.501  1.00 13.56           C
ATOM   1780  CG  PRO A 125       0.919  -4.928  28.211  1.00 15.94           C
ATOM   1781  CD  PRO A 125       1.522  -6.283  28.532  1.00 12.03           C
ATOM   1782  HA  PRO A 125       1.840  -4.360  30.838  1.00 13.26           H
ATOM   1783  HB2 PRO A 125      -0.753  -5.118  29.523  1.00 16.27           H
ATOM   1784  HB3 PRO A 125      -0.014  -3.493  29.590  1.00 16.27           H
ATOM   1785  HG2 PRO A 125       0.229  -5.024  27.376  1.00 19.12           H
ATOM   1786  HG3 PRO A 125       1.683  -4.183  27.992  1.00 19.12           H
ATOM   1787  HD2 PRO A 125       0.806  -7.067  28.282  1.00 14.44           H
ATOM   1788  HD3 PRO A 125       2.444  -6.380  27.961  1.00 14.44           H
ATOM   1789  N   SER A 126       0.260  -4.703  32.894  1.00 10.61           N
ATOM   1790  CA  SER A 126      -0.452  -4.921  34.167  1.00 11.47           C
ATOM   1791  C   SER A 126      -0.847  -3.575  34.767  1.00 12.25           C
ATOM   1792  O   SER A 126      -0.647  -2.545  34.136  1.00 12.78           O
ATOM   1793  CB  SER A 126       0.448  -5.659  35.162  1.00 12.81           C
ATOM   1794  OG  SER A 126       1.489  -4.797  35.619  1.00 12.26           O
ATOM   1795  H   SER A 126       0.767  -3.833  32.811  1.00 12.73           H
ATOM   1796  HA  SER A 126      -1.354  -5.503  33.983  1.00 13.76           H
ATOM   1797  HB2 SER A 126      -0.146  -5.987  36.013  1.00 15.37           H
ATOM   1798  HB3 SER A 126       0.883  -6.533  34.676  1.00 15.37           H
ATOM   1799  HG  SER A 126       1.933  -5.221  36.360  1.00 14.71           H
ATOM   1800  N   ARG A 127      -1.342  -3.557  36.012  1.00 11.50           N
ATOM   1801  CA  ARG A 127      -1.655  -2.317  36.735  1.00 10.72           C
ATOM   1802  C   ARG A 127      -0.413  -1.417  36.896  1.00 15.52           C
ATOM   1803  O   ARG A 127      -0.560  -0.198  36.935  1.00 13.45           O
ATOM   1804  CB  ARG A 127      -2.240  -2.648  38.134  1.00 13.11           C
ATOM   1805  CG  ARG A 127      -2.917  -1.455  38.836  1.00 15.74           C
ATOM   1806  CD  ARG A 127      -3.647  -1.832  40.140  1.00 18.49           C
ATOM   1807  NE  ARG A 127      -2.747  -2.319  41.192  1.00 16.36           N
ATOM   1808  CZ  ARG A 127      -1.936  -1.545  41.922  1.00 18.13           C
ATOM   1809  NH1 ARG A 127      -1.998  -0.215  41.867  1.00 13.98           N
ATOM   1810  NH2 ARG A 127      -1.035  -2.112  42.715  1.00 22.55           N1+
ATOM   1811  H   ARG A 127      -1.405  -4.425  36.522  1.00 13.79           H
ATOM   1812  HA  ARG A 127      -2.401  -1.772  36.158  1.00 12.86           H
ATOM   1813  HB2 ARG A 127      -2.995  -3.425  38.014  1.00 15.73           H
ATOM   1814  HB3 ARG A 127      -1.441  -3.033  38.769  1.00 15.73           H
ATOM   1815  HG2 ARG A 127      -2.170  -0.691  39.050  1.00 18.89           H
ATOM   1816  HG3 ARG A 127      -3.657  -1.026  38.156  1.00 18.89           H
ATOM   1817  HD2 ARG A 127      -4.227  -0.985  40.507  1.00 22.19           H
ATOM   1818  HD3 ARG A 127      -4.353  -2.632  39.910  1.00 22.19           H
ATOM   1819  HE  ARG A 127      -2.621  -3.316  41.259  1.00 19.63           H
ATOM   1820 HH11 ARG A 127      -2.657   0.245  41.260  1.00 16.77           H
ATOM   1821 HH12 ARG A 127      -1.378   0.344  42.442  1.00 16.77           H
ATOM   1822 HH21 ARG A 127      -0.964  -3.115  42.773  1.00 27.06           H
ATOM   1823 HH22 ARG A 127      -0.423  -1.528  43.268  1.00 27.06           H
ATOM   1824  N   THR A 128       0.794  -2.004  37.024  1.00 11.73           N
ATOM   1825  CA  THR A 128       2.037  -1.286  37.339  1.00 10.08           C
ATOM   1826  C   THR A 128       3.017  -1.272  36.155  1.00  9.88           C
ATOM   1827  O   THR A 128       4.080  -0.686  36.304  1.00 10.05           O
ATOM   1828  CB  THR A 128       2.697  -1.873  38.600  1.00  9.74           C
ATOM   1829  OG1 THR A 128       2.883  -3.273  38.444  1.00 11.17           O
ATOM   1830  CG2 THR A 128       1.899  -1.588  39.869  1.00 14.10           C
ATOM   1831  H   THR A 128       0.846  -3.011  36.992  1.00 14.07           H
ATOM   1832  HA  THR A 128       1.798  -0.246  37.570  1.00 12.10           H
ATOM   1833  HB  THR A 128       3.678  -1.422  38.723  1.00 11.68           H
ATOM   1834  HG1 THR A 128       3.510  -3.562  39.116  1.00 13.40           H
ATOM   1835 HG21 THR A 128       2.433  -1.986  40.728  1.00 16.91           H
ATOM   1836 HG22 THR A 128       1.779  -0.513  39.996  1.00 16.91           H
ATOM   1837 HG23 THR A 128       0.921  -2.065  39.821  1.00 16.91           H
ATOM   1838  N   ILE A 129       2.666  -1.861  34.986  1.00 11.66           N
ATOM   1839  CA  ILE A 129       3.478  -1.875  33.741  1.00  9.39           C
ATOM   1840  C   ILE A 129       2.564  -1.545  32.539  1.00 10.94           C
ATOM   1841  O   ILE A 129       1.709  -2.354  32.172  1.00 12.12           O
ATOM   1842  CB  ILE A 129       4.176  -3.227  33.545  1.00  9.88           C
ATOM   1843  CG1 ILE A 129       5.046  -3.572  34.769  1.00 10.55           C
ATOM   1844  CG2 ILE A 129       4.955  -3.208  32.197  1.00 11.23           C
ATOM   1845  CD1 ILE A 129       5.700  -4.953  34.724  1.00 10.53           C
ATOM   1846  H   ILE A 129       1.751  -2.286  34.930  1.00 13.99           H
ATOM   1847  HA  ILE A 129       4.243  -1.102  33.813  1.00 11.27           H
ATOM   1848  HB  ILE A 129       3.405  -3.996  33.466  1.00 11.86           H
ATOM   1849 HG12 ILE A 129       5.830  -2.821  34.861  1.00 12.66           H
ATOM   1850 HG13 ILE A 129       4.441  -3.549  35.675  1.00 12.66           H
ATOM   1851 HG21 ILE A 129       5.477  -4.151  32.040  1.00 13.48           H
ATOM   1852 HG22 ILE A 129       4.277  -3.076  31.355  1.00 13.48           H
ATOM   1853 HG23 ILE A 129       5.669  -2.387  32.192  1.00 13.48           H
ATOM   1854 HD11 ILE A 129       6.184  -5.150  35.682  1.00 12.63           H
ATOM   1855 HD12 ILE A 129       4.946  -5.718  34.535  1.00 12.63           H
ATOM   1856 HD13 ILE A 129       6.454  -4.978  33.936  1.00 12.63           H
ATOM   1857  N   GLN A 130       2.708  -0.382  31.900  1.00 10.24           N
ATOM   1858  CA  GLN A 130       1.853   0.112  30.787  1.00  8.38           C
ATOM   1859  C   GLN A 130       2.670   0.880  29.735  1.00  9.96           C
ATOM   1860  O   GLN A 130       3.664   1.483  30.099  1.00  8.52           O
ATOM   1861  CB  GLN A 130       0.758   1.018  31.397  1.00  9.86           C
ATOM   1862  CG  GLN A 130      -0.265   0.207  32.214  1.00 10.99           C
ATOM   1863  CD  GLN A 130      -1.251  -0.533  31.284  1.00 27.96           C
ATOM   1864  OE1 GLN A 130      -1.727   0.027  30.295  1.00 34.34           O
ATOM   1865  NE2 GLN A 130      -1.622  -1.780  31.586  1.00 28.99           N
ATOM   1866  H   GLN A 130       3.433   0.249  32.223  1.00 12.29           H
ATOM   1867  HA  GLN A 130       1.372  -0.721  30.273  1.00 10.05           H
ATOM   1868  HB2 GLN A 130       1.223   1.762  32.038  1.00 11.83           H
ATOM   1869  HB3 GLN A 130       0.250   1.560  30.599  1.00 11.83           H
ATOM   1870  HG2 GLN A 130       0.209  -0.462  32.923  1.00 13.19           H
ATOM   1871  HG3 GLN A 130      -0.825   0.910  32.819  1.00 13.19           H
ATOM   1872 HE21 GLN A 130      -1.258  -2.219  32.419  1.00 34.79           H
ATOM   1873 HE22 GLN A 130      -2.290  -2.255  31.003  1.00 34.79           H
ATOM   1874  N   THR A 131       2.265   0.925  28.452  1.00  9.03           N
ATOM   1875  CA  THR A 131       2.893   1.781  27.423  1.00  8.03           C
ATOM   1876  C   THR A 131       2.432   3.254  27.603  1.00 10.54           C
ATOM   1877  O   THR A 131       1.364   3.556  28.167  1.00 11.51           O
ATOM   1878  CB  THR A 131       2.572   1.278  25.997  1.00  9.47           C
ATOM   1879  OG1 THR A 131       1.178   1.325  25.741  1.00 10.97           O
ATOM   1880  CG2 THR A 131       3.088  -0.143  25.734  1.00 12.57           C
ATOM   1881  H   THR A 131       1.413   0.452  28.200  1.00 10.84           H
ATOM   1882  HA  THR A 131       3.972   1.732  27.542  1.00  9.64           H
ATOM   1883  HB  THR A 131       3.058   1.941  25.280  1.00 11.36           H
ATOM   1884  HG1 THR A 131       0.747   0.669  26.294  1.00 13.16           H
ATOM   1885 HG21 THR A 131       2.821  -0.435  24.722  1.00 15.08           H
ATOM   1886 HG22 THR A 131       4.168  -0.177  25.844  1.00 15.08           H
ATOM   1887 HG23 THR A 131       2.623  -0.859  26.407  1.00 15.08           H
ATOM   1888  N   ILE A 132       3.214   4.178  27.050  1.00  6.81           N
ATOM   1889  CA  ILE A 132       2.852   5.588  26.828  1.00  6.81           C
ATOM   1890  C   ILE A 132       2.757   5.903  25.322  1.00  9.72           C
ATOM   1891  O   ILE A 132       3.602   5.494  24.517  1.00 10.17           O
ATOM   1892  CB  ILE A 132       3.822   6.530  27.582  1.00  9.70           C
ATOM   1893  CG1 ILE A 132       3.382   8.021  27.546  1.00 11.11           C
ATOM   1894  CG2 ILE A 132       5.267   6.432  27.055  1.00 10.91           C
ATOM   1895  CD1 ILE A 132       2.197   8.346  28.462  1.00  9.99           C
ATOM   1896  H   ILE A 132       4.113   3.891  26.678  1.00  8.17           H
ATOM   1897  HA  ILE A 132       1.862   5.761  27.254  1.00  8.16           H
ATOM   1898  HB  ILE A 132       3.837   6.218  28.626  1.00 11.64           H
ATOM   1899 HG12 ILE A 132       4.221   8.631  27.887  1.00 13.33           H
ATOM   1900 HG13 ILE A 132       3.151   8.335  26.529  1.00 13.33           H
ATOM   1901 HG21 ILE A 132       5.922   7.065  27.654  1.00 13.09           H
ATOM   1902 HG22 ILE A 132       5.629   5.408  27.139  1.00 13.09           H
ATOM   1903 HG23 ILE A 132       5.322   6.755  26.017  1.00 13.09           H
ATOM   1904 HD11 ILE A 132       1.982   9.413  28.385  1.00 11.98           H
ATOM   1905 HD12 ILE A 132       1.312   7.792  28.146  1.00 11.98           H
ATOM   1906 HD13 ILE A 132       2.429   8.102  29.500  1.00 11.98           H
ATOM   1907  N   CYS A 133       1.709   6.630  24.923  1.00 10.95           N
ATOM   1908  CA  CYS A 133       1.488   6.969  23.523  1.00  9.75           C
ATOM   1909  C   CYS A 133       2.545   7.922  22.955  1.00 12.13           C
ATOM   1910  O   CYS A 133       2.943   8.857  23.634  1.00  7.93           O
ATOM   1911  CB  CYS A 133       0.127   7.659  23.417  1.00 12.52           C
ATOM   1912  H   CYS A 133       1.063   6.988  25.610  1.00 13.14           H
ATOM   1913  HA  CYS A 133       1.464   6.052  22.930  1.00 11.70           H
ATOM   1914  HB1 CYS A 133      -0.658   6.989  23.763  1.00 15.03           H
ATOM   1915  HB3 CYS A 133      -0.067   7.941  22.382  1.00 15.03           H
ATOM   1916  N   LEU A 134       2.943   7.722  21.683  1.00 10.63           N
ATOM   1917  CA  LEU A 134       3.762   8.661  20.923  1.00  8.88           C
ATOM   1918  C   LEU A 134       2.949   9.881  20.458  1.00 10.33           C
ATOM   1919  O   LEU A 134       1.743   9.762  20.244  1.00 12.56           O
ATOM   1920  CB  LEU A 134       4.334   7.971  19.658  1.00  9.53           C
ATOM   1921  CG  LEU A 134       5.471   6.967  19.914  1.00 13.44           C
ATOM   1922  CD1 LEU A 134       5.832   6.227  18.627  1.00 14.51           C
ATOM   1923  CD2 LEU A 134       6.711   7.728  20.387  1.00 17.87           C
ATOM   1924  H   LEU A 134       2.614   6.901  21.195  1.00 12.75           H
ATOM   1925  HA  LEU A 134       4.580   8.989  21.560  1.00 10.65           H
ATOM   1926  HB2 LEU A 134       3.509   7.444  19.175  1.00 11.44           H
ATOM   1927  HB3 LEU A 134       4.682   8.724  18.949  1.00 11.44           H
ATOM   1928  HG  LEU A 134       5.161   6.249  20.670  1.00 16.12           H
ATOM   1929 HD11 LEU A 134       6.623   5.504  18.826  1.00 17.41           H
ATOM   1930 HD12 LEU A 134       4.959   5.689  18.256  1.00 17.41           H
ATOM   1931 HD13 LEU A 134       6.173   6.931  17.865  1.00 17.41           H
ATOM   1932 HD21 LEU A 134       7.545   7.036  20.476  1.00 21.44           H
ATOM   1933 HD22 LEU A 134       6.986   8.482  19.645  1.00 21.44           H
ATOM   1934 HD23 LEU A 134       6.532   8.225  21.336  1.00 21.44           H
ATOM   1935  N   PRO A 135       3.608  11.029  20.237  1.00 11.26           N
ATOM   1936  CA  PRO A 135       2.980  12.212  19.662  1.00 12.56           C
ATOM   1937  C   PRO A 135       2.663  12.050  18.165  1.00 14.14           C
ATOM   1938  O   PRO A 135       3.117  11.129  17.483  1.00 14.72           O
ATOM   1939  CB  PRO A 135       4.015  13.314  19.897  1.00 14.07           C
ATOM   1940  CG  PRO A 135       5.345  12.569  19.851  1.00 11.38           C
ATOM   1941  CD  PRO A 135       5.000  11.262  20.539  1.00  9.86           C
ATOM   1942  HA  PRO A 135       2.094  12.500  20.231  1.00 15.07           H
ATOM   1943  HB2 PRO A 135       3.972  14.160  19.210  1.00 16.89           H
ATOM   1944  HB3 PRO A 135       3.870  13.661  20.920  1.00 16.89           H
ATOM   1945  HG2 PRO A 135       5.669  12.424  18.819  1.00 13.65           H
ATOM   1946  HG3 PRO A 135       6.109  13.083  20.435  1.00 13.65           H
ATOM   1947  HD2 PRO A 135       5.650  10.486  20.135  1.00 11.83           H
ATOM   1948  HD3 PRO A 135       5.101  11.378  21.614  1.00 11.83           H
ATOM   1949  N   SER A 136       1.814  12.947  17.656  1.00 18.60           N
ATOM   1950  CA  SER A 136       1.537  13.056  16.221  1.00 24.07           C
ATOM   1951  C   SER A 136       2.350  14.195  15.573  1.00 21.01           C
ATOM   1952  O   SER A 136       2.752  15.150  16.236  1.00 21.35           O
ATOM   1953  CB  SER A 136       0.024  13.200  16.005  1.00 26.03           C
ATOM   1954  OG  SER A 136      -0.496  14.272  16.752  1.00 33.42           O
ATOM   1955  H   SER A 136       1.449  13.674  18.259  1.00 22.32           H
ATOM   1956  HA  SER A 136       1.820  12.133  15.715  1.00 28.89           H
ATOM   1957  HB2 SER A 136      -0.179  13.374  14.948  1.00 31.24           H
ATOM   1958  HB3 SER A 136      -0.475  12.280  16.311  1.00 31.24           H
ATOM   1959  HG  SER A 136      -1.435  14.350  16.561  1.00 40.10           H
ATOM   1960  N   MET A 137       2.587  14.091  14.250  1.00 23.28           N
ATOM   1961  CA  MET A 137       3.381  15.058  13.477  1.00 25.22           C
ATOM   1962  C   MET A 137       2.813  16.478  13.596  1.00 21.44           C
ATOM   1963  O   MET A 137       1.603  16.670  13.471  1.00 19.67           O
ATOM   1964  CB  MET A 137       3.390  14.661  11.987  1.00 30.28           C
ATOM   1965  CG  MET A 137       4.251  13.436  11.694  1.00 39.02           C
ATOM   1966  SD  MET A 137       6.051  13.749  11.614  1.00 48.28           S
ATOM   1967  CE  MET A 137       6.479  12.440  10.438  1.00 39.01           C
ATOM   1968  H   MET A 137       2.210  13.300  13.751  1.00 27.94           H
ATOM   1969  HA  MET A 137       4.409  15.046  13.844  1.00 30.26           H
ATOM   1970  HB2 MET A 137       2.366  14.449  11.674  1.00 36.34           H
ATOM   1971  HB3 MET A 137       3.758  15.491  11.384  1.00 36.34           H
ATOM   1972  HG2 MET A 137       4.054  12.677  12.450  1.00 46.82           H
ATOM   1973  HG3 MET A 137       3.931  13.030  10.734  1.00 46.82           H
ATOM   1974  HE1 MET A 137       7.508  12.589  10.113  1.00 46.81           H
ATOM   1975  HE2 MET A 137       6.377  11.468  10.921  1.00 46.81           H
ATOM   1976  HE3 MET A 137       5.824  12.487   9.569  1.00 46.81           H
ATOM   1977  N   TYR A 138       3.693  17.464  13.815  1.00 27.41           N
ATOM   1978  CA  TYR A 138       3.363  18.899  13.811  1.00 23.11           C
ATOM   1979  C   TYR A 138       2.278  19.254  14.840  1.00 24.64           C
ATOM   1980  O   TYR A 138       1.522  20.193  14.605  1.00 20.91           O
ATOM   1981  CB  TYR A 138       2.931  19.398  12.411  1.00 23.66           C
ATOM   1982  CG  TYR A 138       3.747  18.899  11.244  1.00 28.62           C
ATOM   1983  CD1 TYR A 138       5.092  19.284  11.129  1.00 34.34           C
ATOM   1984  CD2 TYR A 138       3.166  18.036  10.285  1.00 28.86           C
ATOM   1985  CE1 TYR A 138       5.869  18.787  10.073  1.00 31.24           C
ATOM   1986  CE2 TYR A 138       3.945  17.533   9.228  1.00 33.03           C
ATOM   1987  CZ  TYR A 138       5.305  17.905   9.130  1.00 31.55           C
ATOM   1988  OH  TYR A 138       6.078  17.419   8.121  1.00 42.54           O
ATOM   1989  H   TYR A 138       4.672  17.224  13.891  1.00 32.89           H
ATOM   1990  HA  TYR A 138       4.269  19.441  14.082  1.00 27.73           H
ATOM   1991  HB2 TYR A 138       1.891  19.113  12.241  1.00 28.39           H
ATOM   1992  HB3 TYR A 138       2.974  20.487  12.408  1.00 28.39           H
ATOM   1993  HD1 TYR A 138       5.538  19.946  11.858  1.00 41.21           H
ATOM   1994  HD2 TYR A 138       2.132  17.739  10.375  1.00 34.64           H
ATOM   1995  HE1 TYR A 138       6.909  19.067   9.992  1.00 37.49           H
ATOM   1996  HE2 TYR A 138       3.512  16.861   8.503  1.00 39.63           H
ATOM   1997  HH  TYR A 138       5.619  16.777   7.579  1.00 51.05           H
ATOM   1998  N   ASN A 139       2.192  18.518  15.963  1.00 19.06           N
ATOM   1999  CA  ASN A 139       1.179  18.715  17.006  1.00 26.30           C
ATOM   2000  C   ASN A 139       1.768  18.528  18.429  1.00 15.39           C
ATOM   2001  O   ASN A 139       1.356  17.652  19.171  1.00 25.56           O
ATOM   2002  CB  ASN A 139       0.012  17.748  16.703  1.00 27.71           C
ATOM   2003  CG  ASN A 139      -1.159  17.875  17.692  1.00 34.89           C
ATOM   2004  OD1 ASN A 139      -1.655  18.964  17.952  1.00 28.40           O
ATOM   2005  ND2 ASN A 139      -1.655  16.760  18.225  1.00 37.58           N
ATOM   2006  H   ASN A 139       2.817  17.731  16.066  1.00 22.87           H
ATOM   2007  HA  ASN A 139       0.810  19.739  16.945  1.00 31.56           H
ATOM   2008  HB2 ASN A 139      -0.367  18.034  15.722  1.00 33.24           H
ATOM   2009  HB3 ASN A 139       0.387  16.725  16.666  1.00 33.24           H
ATOM   2010 HD21 ASN A 139      -2.435  16.820  18.862  1.00 45.09           H
ATOM   2011 HD22 ASN A 139      -1.216  15.872  18.027  1.00 45.09           H
ATOM   2012  N   ASP A 140       2.670  19.403  18.871  1.00 17.24           N
ATOM   2013  CA  ASP A 140       3.121  19.468  20.268  1.00 15.84           C
ATOM   2014  C   ASP A 140       2.291  20.467  21.094  1.00 14.33           C
ATOM   2015  O   ASP A 140       1.619  21.308  20.487  1.00 15.72           O
ATOM   2016  CB  ASP A 140       4.609  19.832  20.281  1.00 14.29           C
ATOM   2017  CG  ASP A 140       5.425  18.696  19.683  1.00 16.83           C
ATOM   2018  OD1 ASP A 140       6.206  18.949  18.750  1.00 20.91           O
ATOM   2019  OD2 ASP A 140       5.253  17.571  20.191  1.00 16.90           O1-
ATOM   2020  H   ASP A 140       3.019  20.116  18.245  1.00 20.69           H
ATOM   2021  HA  ASP A 140       3.009  18.486  20.722  1.00 19.01           H
ATOM   2022  HB2 ASP A 140       4.792  20.766  19.751  1.00 17.15           H
ATOM   2023  HB3 ASP A 140       4.908  19.933  21.324  1.00 17.15           H
ATOM   2024  N   PRO A 141       2.324  20.432  22.455  1.00 11.35           N
ATOM   2025  CA  PRO A 141       1.557  21.379  23.248  1.00 11.60           C
ATOM   2026  C   PRO A 141       2.092  22.807  23.084  1.00 12.06           C
ATOM   2027  O   PRO A 141       3.259  23.022  22.752  1.00 19.08           O
ATOM   2028  CB  PRO A 141       1.671  20.876  24.705  1.00 14.54           C
ATOM   2029  CG  PRO A 141       2.198  19.448  24.599  1.00 15.75           C
ATOM   2030  CD  PRO A 141       3.029  19.495  23.327  1.00 13.58           C
ATOM   2031  HA  PRO A 141       0.498  21.305  22.995  1.00 13.92           H
ATOM   2032  HB2 PRO A 141       2.411  21.490  25.213  1.00 17.45           H
ATOM   2033  HB3 PRO A 141       0.729  20.929  25.245  1.00 17.45           H
ATOM   2034  HG2 PRO A 141       2.817  19.182  25.449  1.00 18.90           H
ATOM   2035  HG3 PRO A 141       1.369  18.749  24.497  1.00 18.90           H
ATOM   2036  HD2 PRO A 141       4.030  19.871  23.547  1.00 16.29           H
ATOM   2037  HD3 PRO A 141       3.055  18.488  22.913  1.00 16.29           H
ATOM   2038  N   GLN A 142       1.218  23.793  23.316  1.00 17.10           N
ATOM   2039  CA  GLN A 142       1.613  25.211  23.282  1.00 22.67           C
ATOM   2040  C   GLN A 142       2.507  25.579  24.489  1.00 18.79           C
ATOM   2041  O   GLN A 142       2.434  24.952  25.558  1.00 14.61           O
ATOM   2042  CB  GLN A 142       0.344  26.080  23.157  1.00 26.63           C
ATOM   2043  CG  GLN A 142      -0.728  25.894  24.252  1.00 36.19           C
ATOM   2044  CD  GLN A 142      -2.192  25.899  23.754  1.00 50.19           C
ATOM   2045  OE1 GLN A 142      -2.487  25.771  22.567  1.00 49.49           O
ATOM   2046  NE2 GLN A 142      -3.145  26.004  24.682  1.00 52.58           N
ATOM   2047  H   GLN A 142       0.269  23.563  23.573  1.00 20.51           H
ATOM   2048  HA  GLN A 142       2.192  25.387  22.374  1.00 27.20           H
ATOM   2049  HB2 GLN A 142       0.651  27.128  23.166  1.00 31.95           H
ATOM   2050  HB3 GLN A 142      -0.084  25.879  22.174  1.00 31.95           H
ATOM   2051  HG2 GLN A 142      -0.574  24.940  24.756  1.00 43.42           H
ATOM   2052  HG3 GLN A 142      -0.604  26.674  25.002  1.00 43.42           H
ATOM   2053 HE21 GLN A 142      -2.896  26.101  25.655  1.00 63.09           H
ATOM   2054 HE22 GLN A 142      -4.112  25.975  24.396  1.00 63.09           H
ATOM   2055  N   PHE A 143       3.380  26.592  24.338  1.00 15.89           N
ATOM   2056  CA  PHE A 143       4.140  27.074  25.493  1.00 13.81           C
ATOM   2057  C   PHE A 143       3.185  27.453  26.656  1.00 14.78           C
ATOM   2058  O   PHE A 143       2.049  27.880  26.420  1.00 16.61           O
ATOM   2059  CB  PHE A 143       5.090  28.215  25.093  1.00 18.56           C
ATOM   2060  CG  PHE A 143       4.465  29.537  24.678  1.00 23.47           C
ATOM   2061  CD1 PHE A 143       4.037  30.462  25.658  1.00 30.47           C
ATOM   2062  CD2 PHE A 143       4.380  29.884  23.313  1.00 30.15           C
ATOM   2063  CE1 PHE A 143       3.461  31.686  25.276  1.00 31.08           C
ATOM   2064  CE2 PHE A 143       3.852  31.128  22.933  1.00 29.72           C
ATOM   2065  CZ  PHE A 143       3.375  32.019  23.912  1.00 31.76           C
ATOM   2066  H   PHE A 143       3.450  27.090  23.464  1.00 19.07           H
ATOM   2067  HA  PHE A 143       4.778  26.252  25.830  1.00 16.56           H
ATOM   2068  HB2 PHE A 143       5.732  28.410  25.954  1.00 22.27           H
ATOM   2069  HB3 PHE A 143       5.733  27.860  24.287  1.00 22.27           H
ATOM   2070  HD1 PHE A 143       4.129  30.220  26.706  1.00 36.56           H
ATOM   2071  HD2 PHE A 143       4.727  29.197  22.554  1.00 36.18           H
ATOM   2072  HE1 PHE A 143       3.104  32.375  26.026  1.00 37.30           H
ATOM   2073  HE2 PHE A 143       3.788  31.387  21.886  1.00 35.66           H
ATOM   2074  HZ  PHE A 143       2.946  32.965  23.616  1.00 38.11           H
ATOM   2075  N   GLY A 144       3.637  27.228  27.897  1.00 10.83           N
ATOM   2076  CA  GLY A 144       2.896  27.436  29.150  1.00 12.99           C
ATOM   2077  C   GLY A 144       2.173  26.188  29.691  1.00 13.94           C
ATOM   2078  O   GLY A 144       1.696  26.188  30.845  1.00 14.99           O
ATOM   2079  H   GLY A 144       4.578  26.875  27.997  1.00 13.00           H
ATOM   2080  HA2 GLY A 144       3.616  27.762  29.900  1.00 15.59           H
ATOM   2081  HA3 GLY A 144       2.153  28.222  29.004  1.00 15.59           H
ATOM   2082  N   THR A 145       2.087  25.128  28.868  1.00 11.15           N
ATOM   2083  CA  THR A 145       1.472  23.827  29.241  1.00  9.69           C
ATOM   2084  C   THR A 145       2.279  23.209  30.378  1.00 12.32           C
ATOM   2085  O   THR A 145       3.504  23.200  30.293  1.00 11.54           O
ATOM   2086  CB  THR A 145       1.444  22.864  28.026  1.00 14.00           C
ATOM   2087  OG1 THR A 145       0.631  23.405  27.014  1.00 19.74           O
ATOM   2088  CG2 THR A 145       0.874  21.479  28.362  1.00 19.40           C
ATOM   2089  H   THR A 145       2.483  25.201  27.943  1.00 13.38           H
ATOM   2090  HA  THR A 145       0.443  24.017  29.555  1.00 11.62           H
ATOM   2091  HB  THR A 145       2.458  22.753  27.637  1.00 16.80           H
ATOM   2092  HG1 THR A 145       1.089  24.163  26.636  1.00 23.69           H
ATOM   2093 HG21 THR A 145       0.859  20.860  27.470  1.00 23.28           H
ATOM   2094 HG22 THR A 145       1.488  20.973  29.103  1.00 23.28           H
ATOM   2095 HG23 THR A 145      -0.147  21.578  28.727  1.00 23.28           H
ATOM   2096  N   SER A 146       1.613  22.667  31.411  1.00 11.35           N
ATOM   2097  CA  SER A 146       2.251  21.898  32.487  1.00  8.65           C
ATOM   2098  C   SER A 146       2.372  20.441  32.049  1.00  8.89           C
ATOM   2099  O   SER A 146       1.412  19.854  31.548  1.00  9.97           O
ATOM   2100  CB  SER A 146       1.434  21.931  33.806  1.00 11.99           C
ATOM   2101  OG  SER A 146       1.363  23.216  34.388  1.00 12.30           O
ATOM   2102  H   SER A 146       0.607  22.730  31.429  1.00 13.62           H
ATOM   2103  HA  SER A 146       3.238  22.306  32.689  1.00 10.38           H
ATOM   2104  HB2 SER A 146       0.423  21.567  33.613  1.00 14.39           H
ATOM   2105  HB3 SER A 146       1.907  21.263  34.523  1.00 14.39           H
ATOM   2106  HG  SER A 146       0.822  23.135  35.177  1.00 14.76           H
ATOM   2107  N   CYS A 147       3.550  19.862  32.266  1.00  7.66           N
ATOM   2108  CA  CYS A 147       3.896  18.460  31.964  1.00  7.52           C
ATOM   2109  C   CYS A 147       4.646  17.883  33.183  1.00  9.15           C
ATOM   2110  O   CYS A 147       5.196  18.620  34.003  1.00  9.00           O
ATOM   2111  CB  CYS A 147       4.776  18.369  30.693  1.00  9.72           C
ATOM   2112  SG  CYS A 147       4.066  19.165  29.198  1.00 10.20           S
ATOM   2113  H   CYS A 147       4.266  20.404  32.727  1.00  9.19           H
ATOM   2114  HA  CYS A 147       2.995  17.868  31.801  1.00  9.02           H
ATOM   2115  HB2 CYS A 147       5.726  18.854  30.914  1.00 11.66           H
ATOM   2116  HB3 CYS A 147       5.000  17.330  30.467  1.00 11.66           H
ATOM   2117  N   GLU A 148       4.654  16.557  33.311  1.00  8.47           N
ATOM   2118  CA  GLU A 148       5.316  15.866  34.414  1.00  7.41           C
ATOM   2119  C   GLU A 148       6.603  15.194  33.941  1.00  9.80           C
ATOM   2120  O   GLU A 148       6.751  14.797  32.779  1.00 10.42           O
ATOM   2121  CB  GLU A 148       4.382  14.878  35.140  1.00  9.87           C
ATOM   2122  CG  GLU A 148       3.921  13.683  34.320  1.00  9.03           C
ATOM   2123  CD  GLU A 148       3.206  12.631  35.170  1.00 11.99           C
ATOM   2124  OE1 GLU A 148       2.607  11.733  34.543  1.00 14.22           O
ATOM   2125  OE2 GLU A 148       3.353  12.680  36.414  1.00 15.36           O1-
ATOM   2126  H   GLU A 148       4.228  15.989  32.594  1.00 10.17           H
ATOM   2127  HA  GLU A 148       5.595  16.592  35.167  1.00  8.89           H
ATOM   2128  HB2 GLU A 148       4.921  14.525  36.020  1.00 11.85           H
ATOM   2129  HB3 GLU A 148       3.501  15.420  35.491  1.00 11.85           H
ATOM   2130  HG2 GLU A 148       3.278  13.985  33.492  1.00 10.84           H
ATOM   2131  HG3 GLU A 148       4.774  13.195  33.854  1.00 10.84           H
ATOM   2132  N   ILE A 149       7.544  15.071  34.881  1.00  8.79           N
ATOM   2133  CA  ILE A 149       8.785  14.314  34.723  1.00  7.51           C
ATOM   2134  C   ILE A 149       8.913  13.362  35.915  1.00  9.05           C
ATOM   2135  O   ILE A 149       8.317  13.550  36.983  1.00  9.42           O
ATOM   2136  CB  ILE A 149      10.011  15.235  34.563  1.00 10.10           C
ATOM   2137  CG1 ILE A 149      10.073  16.241  35.722  1.00 14.92           C
ATOM   2138  CG2 ILE A 149       9.935  15.938  33.202  1.00 20.61           C
ATOM   2139  CD1 ILE A 149      11.227  17.246  35.646  1.00 14.41           C
ATOM   2140  H   ILE A 149       7.348  15.414  35.812  1.00 10.55           H
ATOM   2141  HA  ILE A 149       8.710  13.701  33.829  1.00  9.01           H
ATOM   2142  HB  ILE A 149      10.925  14.636  34.578  1.00 12.11           H
ATOM   2143 HG12 ILE A 149       9.152  16.826  35.759  1.00 17.90           H
ATOM   2144 HG13 ILE A 149      10.156  15.683  36.651  1.00 17.90           H
ATOM   2145 HG21 ILE A 149      10.856  16.481  33.012  1.00 24.73           H
ATOM   2146 HG22 ILE A 149       9.803  15.198  32.415  1.00 24.73           H
ATOM   2147 HG23 ILE A 149       9.098  16.638  33.188  1.00 24.73           H
ATOM   2148 HD11 ILE A 149      11.348  17.745  36.605  1.00 17.30           H
ATOM   2149 HD12 ILE A 149      12.148  16.722  35.416  1.00 17.30           H
ATOM   2150 HD13 ILE A 149      11.026  18.002  34.885  1.00 17.30           H
ATOM   2151  N   THR A 150       9.663  12.286  35.707  1.00  9.25           N
ATOM   2152  CA  THR A 150       9.829  11.224  36.692  1.00  8.05           C
ATOM   2153  C   THR A 150      11.238  10.675  36.613  1.00  9.53           C
ATOM   2154  O   THR A 150      11.783  10.497  35.510  1.00  7.92           O
ATOM   2155  CB  THR A 150       8.837  10.057  36.450  1.00 14.64           C
ATOM   2156  OG1 THR A 150       7.548  10.580  36.191  1.00 21.50           O
ATOM   2157  CG2 THR A 150       8.771   9.166  37.693  1.00 11.76           C
ATOM   2158  H   THR A 150      10.141  12.182  34.824  1.00 11.10           H
ATOM   2159  HA  THR A 150       9.667  11.647  37.681  1.00  9.66           H
ATOM   2160  HB  THR A 150       9.154   9.452  35.595  1.00 17.56           H
ATOM   2161  HG1 THR A 150       7.652  11.310  35.574  1.00 25.80           H
ATOM   2162 HG21 THR A 150       8.099   8.334  37.480  1.00 14.11           H
ATOM   2163 HG22 THR A 150       9.748   8.770  37.932  1.00 14.11           H
ATOM   2164 HG23 THR A 150       8.368   9.720  38.535  1.00 14.11           H
ATOM   2165  N   GLY A 151      11.796  10.327  37.788  1.00  7.70           N
ATOM   2166  CA  GLY A 151      13.064   9.656  37.815  1.00  6.55           C
ATOM   2167  C   GLY A 151      13.649   9.431  39.225  1.00  7.40           C
ATOM   2168  O   GLY A 151      13.115   9.850  40.264  1.00  7.72           O
ATOM   2169  H   GLY A 151      11.302  10.476  38.657  1.00  9.24           H
ATOM   2170  HA2 GLY A 151      12.933   8.687  37.334  1.00  7.85           H
ATOM   2171  HA3 GLY A 151      13.779  10.223  37.222  1.00  7.85           H
ATOM   2172  N   PHE A 152      14.795   8.733  39.233  1.00  9.49           N
ATOM   2173  CA  PHE A 152      15.616   8.420  40.405  1.00  7.49           C
ATOM   2174  C   PHE A 152      16.864   9.311  40.516  1.00  7.18           C
ATOM   2175  O   PHE A 152      17.753   9.016  41.318  1.00  9.14           O
ATOM   2176  CB  PHE A 152      16.047   6.945  40.359  1.00  6.96           C
ATOM   2177  CG  PHE A 152      15.002   5.917  40.730  1.00  8.90           C
ATOM   2178  CD1 PHE A 152      14.557   5.799  42.061  1.00  8.58           C
ATOM   2179  CD2 PHE A 152      14.518   5.025  39.750  1.00  8.11           C
ATOM   2180  CE1 PHE A 152      13.628   4.800  42.419  1.00  8.34           C
ATOM   2181  CE2 PHE A 152      13.611   4.020  40.113  1.00  7.47           C
ATOM   2182  CZ  PHE A 152      13.157   3.911  41.442  1.00 10.15           C
ATOM   2183  H   PHE A 152      15.158   8.426  38.340  1.00 11.39           H
ATOM   2184  HA  PHE A 152      15.028   8.558  41.313  1.00  8.98           H
ATOM   2185  HB2 PHE A 152      16.445   6.722  39.367  1.00  8.35           H
ATOM   2186  HB3 PHE A 152      16.862   6.794  41.065  1.00  8.35           H
ATOM   2187  HD1 PHE A 152      14.935   6.471  42.819  1.00 10.29           H
ATOM   2188  HD2 PHE A 152      14.856   5.102  38.730  1.00  9.73           H
ATOM   2189  HE1 PHE A 152      13.295   4.715  43.441  1.00 10.01           H
ATOM   2190  HE2 PHE A 152      13.255   3.326  39.369  1.00  8.96           H
ATOM   2191  HZ  PHE A 152      12.453   3.141  41.710  1.00 12.18           H
ATOM   2192  N   GLY A 153      16.926  10.403  39.744  1.00  7.83           N
ATOM   2193  CA  GLY A 153      18.066  11.321  39.738  1.00  7.39           C
ATOM   2194  C   GLY A 153      18.213  12.120  41.047  1.00  7.50           C
ATOM   2195  O   GLY A 153      17.393  12.046  41.970  1.00  7.49           O
ATOM   2196  H   GLY A 153      16.163  10.607  39.111  1.00  9.39           H
ATOM   2197  HA2 GLY A 153      18.977  10.734  39.599  1.00  8.86           H
ATOM   2198  HA3 GLY A 153      17.967  12.007  38.897  1.00  8.86           H
ATOM   2199  N   LYS A 154      19.307  12.886  41.148  1.00  7.12           N
ATOM   2200  CA  LYS A 154      19.676  13.624  42.366  1.00  7.48           C
ATOM   2201  C   LYS A 154      18.557  14.539  42.883  1.00  8.23           C
ATOM   2202  O   LYS A 154      17.864  15.176  42.086  1.00  8.26           O
ATOM   2203  CB  LYS A 154      20.910  14.499  42.038  1.00  8.68           C
ATOM   2204  CG  LYS A 154      22.208  13.721  41.807  1.00  8.33           C
ATOM   2205  CD  LYS A 154      23.364  14.719  41.667  1.00 10.78           C
ATOM   2206  CE  LYS A 154      24.677  14.037  41.301  1.00 12.75           C
ATOM   2207  NZ  LYS A 154      25.797  14.991  41.432  1.00 15.41           N1+
ATOM   2208  H   LYS A 154      19.951  12.917  40.368  1.00  8.54           H
ATOM   2209  HA  LYS A 154      19.931  12.917  43.156  1.00  8.98           H
ATOM   2210  HB2 LYS A 154      20.700  15.103  41.152  1.00 10.42           H
ATOM   2211  HB3 LYS A 154      21.072  15.171  42.876  1.00 10.42           H
ATOM   2212  HG2 LYS A 154      22.405  13.071  42.658  1.00 10.00           H
ATOM   2213  HG3 LYS A 154      22.125  13.129  40.896  1.00 10.00           H
ATOM   2214  HD2 LYS A 154      23.128  15.441  40.883  1.00 12.93           H
ATOM   2215  HD3 LYS A 154      23.480  15.256  42.609  1.00 12.93           H
ATOM   2216  HE2 LYS A 154      24.837  13.188  41.968  1.00 15.29           H
ATOM   2217  HE3 LYS A 154      24.621  13.676  40.272  1.00 15.29           H
ATOM   2218  HZ1 LYS A 154      26.662  14.541  41.173  1.00 18.49           H
ATOM   2219  HZ2 LYS A 154      25.638  15.787  40.827  1.00 18.49           H
ATOM   2220  HZ3 LYS A 154      25.848  15.308  42.392  1.00 18.49           H
ATOM   2221  N   GLU A 155      18.442  14.625  44.225  1.00  6.19           N
ATOM   2222  CA  GLU A 155      17.567  15.549  44.953  1.00  6.62           C
ATOM   2223  C   GLU A 155      18.206  16.935  45.140  1.00  7.54           C
ATOM   2224  O   GLU A 155      17.487  17.915  45.330  1.00 10.23           O
ATOM   2225  CB  GLU A 155      17.158  14.991  46.320  1.00  9.71           C
ATOM   2226  CG  GLU A 155      16.374  13.671  46.242  1.00  9.52           C
ATOM   2227  CD  GLU A 155      15.651  13.439  47.588  1.00 10.01           C
ATOM   2228  OE1 GLU A 155      14.589  14.056  47.777  1.00  9.68           O
ATOM   2229  OE2 GLU A 155      16.150  12.684  48.460  1.00 11.21           O1-
ATOM   2230  H   GLU A 155      19.006  14.002  44.786  1.00  7.42           H
ATOM   2231  HA  GLU A 155      16.660  15.690  44.378  1.00  7.94           H
ATOM   2232  HB2 GLU A 155      18.057  14.821  46.913  1.00 11.65           H
ATOM   2233  HB3 GLU A 155      16.550  15.731  46.841  1.00 11.65           H
ATOM   2234  HG2 GLU A 155      15.628  13.782  45.457  1.00 11.42           H
ATOM   2235  HG3 GLU A 155      17.072  12.859  46.040  1.00 11.42           H
ATOM   2236  N   GLN A 156      19.546  17.019  45.134  1.00 10.13           N
ATOM   2237  CA  GLN A 156      20.293  18.288  45.163  1.00 10.44           C
ATOM   2238  C   GLN A 156      21.547  18.086  44.290  1.00  8.10           C
ATOM   2239  O   GLN A 156      22.098  16.982  44.236  1.00  9.45           O
ATOM   2240  CB  GLN A 156      20.698  18.669  46.609  1.00 14.96           C
ATOM   2241  CG  GLN A 156      19.550  18.853  47.626  1.00 13.08           C
ATOM   2242  CD  GLN A 156      18.627  20.049  47.330  1.00 23.31           C
ATOM   2243  OE1 GLN A 156      18.996  20.982  46.619  1.00 23.95           O
ATOM   2244  NE2 GLN A 156      17.424  20.080  47.906  1.00 23.85           N
ATOM   2245  H   GLN A 156      20.088  16.173  45.012  1.00 12.16           H
ATOM   2246  HA  GLN A 156      19.685  19.084  44.740  1.00 12.53           H
ATOM   2247  HB2 GLN A 156      21.372  17.900  46.987  1.00 17.95           H
ATOM   2248  HB3 GLN A 156      21.271  19.593  46.571  1.00 17.95           H
ATOM   2249  HG2 GLN A 156      18.973  17.935  47.725  1.00 15.70           H
ATOM   2250  HG3 GLN A 156      20.019  19.043  48.593  1.00 15.70           H
ATOM   2251 HE21 GLN A 156      17.127  19.316  48.498  1.00 28.62           H
ATOM   2252 HE22 GLN A 156      16.815  20.864  47.737  1.00 28.62           H
ATOM   2253  N   SER A 157      22.013  19.133  43.593  1.00  9.45           N
ATOM   2254  CA  SER A 157      23.185  19.017  42.735  1.00  9.94           C
ATOM   2255  C   SER A 157      24.426  18.574  43.516  1.00 10.05           C
ATOM   2256  O   SER A 157      25.310  17.937  42.928  1.00 13.37           O
ATOM   2257  CB  SER A 157      23.484  20.345  42.033  1.00 13.10           C
ATOM   2258  OG  SER A 157      22.339  20.794  41.322  1.00 16.47           O
ATOM   2259  H   SER A 157      21.501  20.002  43.592  1.00 11.34           H
ATOM   2260  HA  SER A 157      22.983  18.268  41.967  1.00 11.93           H
ATOM   2261  HB2 SER A 157      23.782  21.102  42.759  1.00 15.71           H
ATOM   2262  HB3 SER A 157      24.295  20.184  41.326  1.00 15.71           H
ATOM   2263  HG  SER A 157      22.589  21.529  40.757  1.00 19.76           H
ATOM   2264  N   THR A 158      24.503  18.920  44.815  1.00 12.43           N
ATOM   2265  CA  THR A 158      25.634  18.553  45.679  1.00  9.76           C
ATOM   2266  C   THR A 158      25.538  17.127  46.232  1.00 11.42           C
ATOM   2267  O   THR A 158      26.491  16.677  46.868  1.00 12.18           O
ATOM   2268  CB  THR A 158      25.831  19.531  46.843  1.00 10.84           C
ATOM   2269  OG1 THR A 158      24.678  19.621  47.646  1.00 10.72           O
ATOM   2270  CG2 THR A 158      26.212  20.953  46.368  1.00 12.57           C
ATOM   2271  H   THR A 158      23.743  19.433  45.238  1.00 14.91           H
ATOM   2272  HA  THR A 158      26.541  18.597  45.071  1.00 11.72           H
ATOM   2273  HB  THR A 158      26.643  19.161  47.470  1.00 13.00           H
ATOM   2274  HG1 THR A 158      23.985  20.054  47.140  1.00 12.86           H
ATOM   2275 HG21 THR A 158      26.359  21.588  47.241  1.00 15.08           H
ATOM   2276 HG22 THR A 158      27.131  20.910  45.785  1.00 15.08           H
ATOM   2277 HG23 THR A 158      25.427  21.389  45.758  1.00 15.08           H
ATOM   2278  N   ASP A 159      24.413  16.426  46.077  1.00 11.31           N
ATOM   2279  CA  ASP A 159      24.387  14.995  46.421  1.00 10.36           C
ATOM   2280  C   ASP A 159      25.231  14.128  45.476  1.00 11.01           C
ATOM   2281  O   ASP A 159      25.415  14.445  44.297  1.00 11.28           O
ATOM   2282  CB  ASP A 159      22.962  14.456  46.470  1.00  9.40           C
ATOM   2283  CG  ASP A 159      22.046  15.031  47.563  1.00 15.65           C
ATOM   2284  OD1 ASP A 159      20.836  14.756  47.471  1.00 11.67           O
ATOM   2285  OD2 ASP A 159      22.526  15.691  48.508  1.00 14.15           O1-
ATOM   2286  H   ASP A 159      23.636  16.822  45.571  1.00 13.57           H
ATOM   2287  HA  ASP A 159      24.784  14.876  47.428  1.00 12.43           H
ATOM   2288  HB2 ASP A 159      22.483  14.518  45.494  1.00 11.28           H
ATOM   2289  HB3 ASP A 159      23.023  13.387  46.662  1.00 11.28           H
ATOM   2290  N   TYR A 160      25.755  13.020  46.009  1.00 12.08           N
ATOM   2291  CA  TYR A 160      26.378  11.962  45.216  1.00  9.15           C
ATOM   2292  C   TYR A 160      25.522  10.675  45.214  1.00 12.61           C
ATOM   2293  O   TYR A 160      25.605   9.883  44.273  1.00 13.97           O
ATOM   2294  CB  TYR A 160      27.830  11.721  45.690  1.00 10.75           C
ATOM   2295  CG  TYR A 160      27.991  11.069  47.059  1.00 13.87           C
ATOM   2296  CD1 TYR A 160      27.920  11.835  48.246  1.00 11.05           C
ATOM   2297  CD2 TYR A 160      28.170   9.678  47.155  1.00 11.90           C
ATOM   2298  CE1 TYR A 160      28.034  11.219  49.509  1.00 11.17           C
ATOM   2299  CE2 TYR A 160      28.284   9.048  48.411  1.00 10.01           C
ATOM   2300  CZ  TYR A 160      28.213   9.816  49.598  1.00  6.89           C
ATOM   2301  OH  TYR A 160      28.207   9.200  50.822  1.00  8.94           O
ATOM   2302  H   TYR A 160      25.628  12.854  46.997  1.00 14.49           H
ATOM   2303  HA  TYR A 160      26.453  12.291  44.181  1.00 10.98           H
ATOM   2304  HB2 TYR A 160      28.304  11.077  44.948  1.00 12.90           H
ATOM   2305  HB3 TYR A 160      28.364  12.672  45.677  1.00 12.90           H
ATOM   2306  HD1 TYR A 160      27.746  12.900  48.191  1.00 13.26           H
ATOM   2307  HD2 TYR A 160      28.230   9.078  46.259  1.00 14.28           H
ATOM   2308  HE1 TYR A 160      27.943  11.809  50.407  1.00 13.41           H
ATOM   2309  HE2 TYR A 160      28.409   7.978  48.454  1.00 12.01           H
ATOM   2310  HH  TYR A 160      28.292   8.247  50.759  1.00 10.72           H
ATOM   2311  N   LEU A 161      24.734  10.438  46.272  1.00  9.67           N
ATOM   2312  CA  LEU A 161      23.717   9.372  46.332  1.00  9.85           C
ATOM   2313  C   LEU A 161      22.458   9.847  45.599  1.00  9.94           C
ATOM   2314  O   LEU A 161      22.140  11.039  45.566  1.00 10.98           O
ATOM   2315  CB  LEU A 161      23.340   8.997  47.781  1.00  9.25           C
ATOM   2316  CG  LEU A 161      24.502   8.454  48.636  1.00 16.57           C
ATOM   2317  CD1 LEU A 161      23.982   8.141  50.054  1.00 14.58           C
ATOM   2318  CD2 LEU A 161      25.130   7.194  48.033  1.00 19.20           C
ATOM   2319  H   LEU A 161      24.740  11.099  47.038  1.00 11.60           H
ATOM   2320  HA  LEU A 161      24.095   8.476  45.837  1.00 11.82           H
ATOM   2321  HB2 LEU A 161      22.917   9.877  48.268  1.00 11.09           H
ATOM   2322  HB3 LEU A 161      22.556   8.242  47.750  1.00 11.09           H
ATOM   2323  HG  LEU A 161      25.272   9.222  48.710  1.00 19.88           H
ATOM   2324 HD11 LEU A 161      24.822   7.871  50.695  1.00 17.49           H
ATOM   2325 HD12 LEU A 161      23.484   9.018  50.473  1.00 17.49           H
ATOM   2326 HD13 LEU A 161      23.274   7.311  50.018  1.00 17.49           H
ATOM   2327 HD21 LEU A 161      25.888   6.807  48.716  1.00 23.04           H
ATOM   2328 HD22 LEU A 161      24.366   6.432  47.870  1.00 23.04           H
ATOM   2329 HD23 LEU A 161      25.620   7.428  47.089  1.00 23.04           H
ATOM   2330  N   TYR A 162      21.744   8.867  45.042  1.00  9.38           N
ATOM   2331  CA  TYR A 162      20.399   9.018  44.489  1.00 11.49           C
ATOM   2332  C   TYR A 162      19.344   8.581  45.538  1.00  8.62           C
ATOM   2333  O   TYR A 162      19.592   7.721  46.406  1.00  9.00           O
ATOM   2334  CB  TYR A 162      20.262   8.194  43.192  1.00  7.56           C
ATOM   2335  CG  TYR A 162      20.959   8.678  41.923  1.00  8.02           C
ATOM   2336  CD1 TYR A 162      20.844   7.948  40.720  1.00 12.87           C
ATOM   2337  CD2 TYR A 162      21.806   9.805  41.924  1.00 10.42           C
ATOM   2338  CE1 TYR A 162      21.543   8.343  39.552  1.00 15.56           C
ATOM   2339  CE2 TYR A 162      22.543  10.172  40.781  1.00 12.00           C
ATOM   2340  CZ  TYR A 162      22.415   9.451  39.582  1.00  9.16           C
ATOM   2341  OH  TYR A 162      23.112   9.850  38.472  1.00  9.98           O
ATOM   2342  H   TYR A 162      22.120   7.931  45.067  1.00 11.26           H
ATOM   2343  HA  TYR A 162      20.229  10.066  44.236  1.00 13.78           H
ATOM   2344  HB2 TYR A 162      20.611   7.183  43.404  1.00  9.07           H
ATOM   2345  HB3 TYR A 162      19.207   8.048  42.980  1.00  9.07           H
ATOM   2346  HD1 TYR A 162      20.194   7.084  40.683  1.00 15.44           H
ATOM   2347  HD2 TYR A 162      21.934  10.396  42.817  1.00 12.50           H
ATOM   2348  HE1 TYR A 162      21.441   7.805  38.627  1.00 18.67           H
ATOM   2349  HE2 TYR A 162      23.211  11.019  40.822  1.00 14.39           H
ATOM   2350  HH  TYR A 162      23.063   9.213  37.752  1.00 11.97           H
ATOM   2351  N   PRO A 163      18.144   9.164  45.468  1.00 10.15           N
ATOM   2352  CA  PRO A 163      17.064   8.816  46.397  1.00  9.55           C
ATOM   2353  C   PRO A 163      16.644   7.358  46.237  1.00 10.64           C
ATOM   2354  O   PRO A 163      16.615   6.826  45.115  1.00 10.58           O
ATOM   2355  CB  PRO A 163      15.911   9.729  45.978  1.00  9.15           C
ATOM   2356  CG  PRO A 163      16.206  10.110  44.517  1.00  9.75           C
ATOM   2357  CD  PRO A 163      17.721  10.158  44.470  1.00  9.43           C
ATOM   2358  HA  PRO A 163      17.320   9.074  47.426  1.00 11.45           H
ATOM   2359  HB2 PRO A 163      14.918   9.299  46.102  1.00 10.98           H
ATOM   2360  HB3 PRO A 163      15.986  10.627  46.589  1.00 10.98           H
ATOM   2361  HG2 PRO A 163      15.803   9.353  43.844  1.00 11.70           H
ATOM   2362  HG3 PRO A 163      15.804  11.094  44.272  1.00 11.70           H
ATOM   2363  HD2 PRO A 163      18.039   9.899  43.468  1.00 11.31           H
ATOM   2364  HD3 PRO A 163      18.078  11.145  44.758  1.00 11.31           H
ATOM   2365  N   GLU A 164      16.293   6.719  47.367  1.00  9.49           N
ATOM   2366  CA  GLU A 164      15.816   5.349  47.374  1.00 10.67           C
ATOM   2367  C   GLU A 164      14.421   5.203  46.734  1.00 10.67           C
ATOM   2368  O   GLU A 164      14.130   4.181  46.108  1.00 14.00           O
ATOM   2369  CB  GLU A 164      15.878   4.802  48.820  1.00 13.95           C
ATOM   2370  CG  GLU A 164      15.413   3.351  48.917  1.00 21.23           C
ATOM   2371  CD  GLU A 164      16.333   2.388  48.168  1.00 18.40           C
ATOM   2372  OE1 GLU A 164      17.538   2.687  47.992  1.00 19.54           O
ATOM   2373  OE2 GLU A 164      15.787   1.337  47.784  1.00 14.36           O1-
ATOM   2374  H   GLU A 164      16.379   7.192  48.258  1.00 11.38           H
ATOM   2375  HA  GLU A 164      16.523   4.776  46.776  1.00 12.80           H
ATOM   2376  HB2 GLU A 164      16.899   4.879  49.190  1.00 16.74           H
ATOM   2377  HB3 GLU A 164      15.242   5.408  49.463  1.00 16.74           H
ATOM   2378  HG2 GLU A 164      15.442   3.067  49.969  1.00 25.48           H
ATOM   2379  HG3 GLU A 164      14.375   3.221  48.608  1.00 25.48           H
ATOM   2380  N   GLN A 165      13.536   6.186  46.932  1.00  9.64           N
ATOM   2381  CA  GLN A 165      12.164   6.204  46.491  1.00 11.86           C
ATOM   2382  C   GLN A 165      12.057   7.057  45.201  1.00 12.64           C
ATOM   2383  O   GLN A 165      12.599   8.164  45.151  1.00  9.52           O
ATOM   2384  CB  GLN A 165      11.388   6.787  47.694  1.00 12.88           C
ATOM   2385  CG  GLN A 165       9.904   7.046  47.512  1.00 22.13           C
ATOM   2386  CD  GLN A 165       8.995   5.969  48.011  1.00 33.21           C
ATOM   2387  OE1 GLN A 165       9.452   4.902  48.435  1.00 40.11           O
ATOM   2388  NE2 GLN A 165       7.688   6.256  47.960  1.00 35.93           N
ATOM   2389  H   GLN A 165      13.834   6.996  47.457  1.00 11.56           H
ATOM   2390  HA  GLN A 165      11.804   5.194  46.305  1.00 14.23           H
ATOM   2391  HB2 GLN A 165      11.553   6.156  48.569  1.00 15.45           H
ATOM   2392  HB3 GLN A 165      11.839   7.750  47.934  1.00 15.45           H
ATOM   2393  HG2 GLN A 165       9.685   7.909  48.137  1.00 26.56           H
ATOM   2394  HG3 GLN A 165       9.664   7.295  46.478  1.00 26.56           H
ATOM   2395 HE21 GLN A 165       7.375   7.141  47.588  1.00 43.11           H
ATOM   2396 HE22 GLN A 165       7.016   5.542  48.201  1.00 43.11           H
ATOM   2397  N   LEU A 167      11.368   6.535  44.170  1.00 10.52           N
ATOM   2398  CA  LEU A 167      11.069   7.248  42.918  1.00  9.47           C
ATOM   2399  C   LEU A 167      10.428   8.605  43.239  1.00  9.85           C
ATOM   2400  O   LEU A 167       9.653   8.720  44.203  1.00  9.61           O
ATOM   2401  CB  LEU A 167      10.090   6.404  42.079  1.00  9.11           C
ATOM   2402  CG  LEU A 167       9.792   6.895  40.623  1.00 10.21           C
ATOM   2403  CD1 LEU A 167      11.049   6.770  39.747  1.00  9.29           C
ATOM   2404  CD2 LEU A 167       8.683   5.997  40.033  1.00 10.84           C
ATOM   2405  H   LEU A 167      10.968   5.615  44.276  1.00 12.63           H
ATOM   2406  HA  LEU A 167      11.995   7.390  42.364  1.00 11.36           H
ATOM   2407  HB2 LEU A 167      10.475   5.385  42.023  1.00 10.93           H
ATOM   2408  HB3 LEU A 167       9.146   6.363  42.620  1.00 10.93           H
ATOM   2409  HG  LEU A 167       9.451   7.929  40.629  1.00 12.25           H
ATOM   2410 HD11 LEU A 167      10.820   7.044  38.721  1.00 11.14           H
ATOM   2411 HD12 LEU A 167      11.836   7.418  40.124  1.00 11.14           H
ATOM   2412 HD13 LEU A 167      11.407   5.743  39.756  1.00 11.14           H
ATOM   2413 HD21 LEU A 167       8.467   6.298  39.007  1.00 13.01           H
ATOM   2414 HD22 LEU A 167       9.013   4.957  40.031  1.00 13.01           H
ATOM   2415 HD23 LEU A 167       7.768   6.076  40.619  1.00 13.01           H
ATOM   2416  N   LYS A 168      10.769   9.627  42.429  1.00  7.76           N
ATOM   2417  CA  LYS A 168      10.215  10.983  42.518  1.00  8.17           C
ATOM   2418  C   LYS A 168       9.556  11.414  41.196  1.00  8.51           C
ATOM   2419  O   LYS A 168       9.873  10.912  40.113  1.00  8.01           O
ATOM   2420  CB  LYS A 168      11.308  11.997  42.926  1.00  7.31           C
ATOM   2421  CG  LYS A 168      11.946  11.705  44.309  1.00  9.15           C
ATOM   2422  CD  LYS A 168      12.932  12.788  44.788  1.00  8.44           C
ATOM   2423  CE  LYS A 168      12.187  14.088  45.120  1.00  9.88           C
ATOM   2424  NZ  LYS A 168      13.085  15.163  45.603  1.00  8.75           N1+
ATOM   2425  H   LYS A 168      11.434   9.459  41.687  1.00  9.31           H
ATOM   2426  HA  LYS A 168       9.452  11.009  43.297  1.00  9.80           H
ATOM   2427  HB2 LYS A 168      12.074  12.001  42.156  1.00  8.76           H
ATOM   2428  HB3 LYS A 168      10.851  12.986  42.971  1.00  8.76           H
ATOM   2429  HG2 LYS A 168      11.143  11.634  45.045  1.00 10.97           H
ATOM   2430  HG3 LYS A 168      12.462  10.745  44.272  1.00 10.97           H
ATOM   2431  HD2 LYS A 168      13.459  12.416  45.668  1.00 10.13           H
ATOM   2432  HD3 LYS A 168      13.662  12.987  44.006  1.00 10.13           H
ATOM   2433  HE2 LYS A 168      11.681  14.439  44.220  1.00 11.86           H
ATOM   2434  HE3 LYS A 168      11.428  13.890  45.878  1.00 11.86           H
ATOM   2435  HZ1 LYS A 168      12.535  15.979  45.833  1.00 10.50           H
ATOM   2436  HZ2 LYS A 168      13.581  14.848  46.425  1.00 10.50           H
ATOM   2437  HZ3 LYS A 168      13.745  15.410  44.879  1.00 10.50           H
ATOM   2438  N   MET A 169       8.652  12.389  41.307  1.00  9.31           N
ATOM   2439  CA  MET A 169       8.075  13.108  40.179  1.00  7.64           C
ATOM   2440  C   MET A 169       8.038  14.599  40.507  1.00  8.82           C
ATOM   2441  O   MET A 169       8.104  15.006  41.680  1.00  9.00           O
ATOM   2442  CB  MET A 169       6.692  12.517  39.821  1.00  8.19           C
ATOM   2443  CG  MET A 169       5.595  12.718  40.875  1.00 10.02           C
ATOM   2444  SD  MET A 169       4.870  14.380  40.962  1.00 14.97           S
ATOM   2445  CE  MET A 169       3.970  14.433  39.408  1.00 14.36           C
ATOM   2446  H   MET A 169       8.440  12.747  42.228  1.00 11.17           H
ATOM   2447  HA  MET A 169       8.728  12.990  39.318  1.00  9.17           H
ATOM   2448  HB2 MET A 169       6.349  12.939  38.876  1.00  9.83           H
ATOM   2449  HB3 MET A 169       6.823  11.450  39.659  1.00  9.83           H
ATOM   2450  HG2 MET A 169       4.780  12.034  40.636  1.00 12.02           H
ATOM   2451  HG3 MET A 169       5.975  12.447  41.860  1.00 12.02           H
ATOM   2452  HE1 MET A 169       3.363  15.335  39.384  1.00 17.23           H
ATOM   2453  HE2 MET A 169       4.664  14.448  38.569  1.00 17.23           H
ATOM   2454  HE3 MET A 169       3.323  13.561  39.337  1.00 17.23           H
ATOM   2455  N   THR A 170       7.922  15.406  39.456  1.00  7.26           N
ATOM   2456  CA  THR A 170       7.524  16.815  39.591  1.00  8.88           C
ATOM   2457  C   THR A 170       6.769  17.299  38.355  1.00  9.48           C
ATOM   2458  O   THR A 170       6.574  16.560  37.382  1.00 10.47           O
ATOM   2459  CB  THR A 170       8.729  17.700  39.953  1.00  8.32           C
ATOM   2460  OG1 THR A 170       8.228  18.916  40.472  1.00  9.39           O
ATOM   2461  CG2 THR A 170       9.657  17.933  38.755  1.00  8.00           C
ATOM   2462  H   THR A 170       7.877  15.006  38.530  1.00  8.71           H
ATOM   2463  HA  THR A 170       6.806  16.891  40.409  1.00 10.66           H
ATOM   2464  HB  THR A 170       9.298  17.214  40.740  1.00  9.99           H
ATOM   2465  HG1 THR A 170       8.973  19.501  40.655  1.00 11.26           H
ATOM   2466 HG21 THR A 170      10.489  18.577  39.037  1.00  9.59           H
ATOM   2467 HG22 THR A 170      10.061  16.977  38.447  1.00  9.59           H
ATOM   2468 HG23 THR A 170       9.133  18.421  37.934  1.00  9.59           H
ATOM   2469  N   VAL A 171       6.284  18.537  38.418  1.00  8.43           N
ATOM   2470  CA  VAL A 171       5.600  19.197  37.311  1.00  7.01           C
ATOM   2471  C   VAL A 171       6.326  20.492  36.980  1.00  7.18           C
ATOM   2472  O   VAL A 171       6.675  21.240  37.901  1.00 10.59           O
ATOM   2473  CB  VAL A 171       4.125  19.429  37.678  1.00  9.88           C
ATOM   2474  CG1 VAL A 171       3.408  20.189  36.583  1.00 11.35           C
ATOM   2475  CG2 VAL A 171       3.397  18.094  37.876  1.00 11.25           C
ATOM   2476  H   VAL A 171       6.495  19.091  39.235  1.00 10.12           H
ATOM   2477  HA  VAL A 171       5.625  18.555  36.432  1.00  8.41           H
ATOM   2478  HB  VAL A 171       4.075  20.009  38.602  1.00 11.85           H
ATOM   2479 HG11 VAL A 171       2.357  20.299  36.855  1.00 13.62           H
ATOM   2480 HG12 VAL A 171       3.830  21.188  36.464  1.00 13.62           H
ATOM   2481 HG13 VAL A 171       3.468  19.642  35.643  1.00 13.62           H
ATOM   2482 HG21 VAL A 171       2.344  18.275  38.100  1.00 13.50           H
ATOM   2483 HG22 VAL A 171       3.470  17.491  36.968  1.00 13.50           H
ATOM   2484 HG23 VAL A 171       3.838  17.539  38.703  1.00 13.50           H
ATOM   2485  N   VAL A 172       6.538  20.724  35.669  1.00  8.05           N
ATOM   2486  CA  VAL A 172       7.197  21.891  35.050  1.00  8.29           C
ATOM   2487  C   VAL A 172       6.351  22.405  33.846  1.00  7.65           C
ATOM   2488  O   VAL A 172       5.454  21.708  33.367  1.00  9.22           O
ATOM   2489  CB  VAL A 172       8.639  21.549  34.594  1.00  9.82           C
ATOM   2490  CG1 VAL A 172       9.568  21.370  35.816  1.00  8.61           C
ATOM   2491  CG2 VAL A 172       8.678  20.322  33.637  1.00  6.57           C
ATOM   2492  H   VAL A 172       6.231  20.006  35.027  1.00  9.65           H
ATOM   2493  HA  VAL A 172       7.253  22.704  35.775  1.00  9.95           H
ATOM   2494  HB  VAL A 172       9.028  22.397  34.035  1.00 11.78           H
ATOM   2495 HG11 VAL A 172      10.582  21.163  35.477  1.00 10.33           H
ATOM   2496 HG12 VAL A 172       9.581  22.290  36.400  1.00 10.33           H
ATOM   2497 HG13 VAL A 172       9.240  20.543  36.447  1.00 10.33           H
ATOM   2498 HG21 VAL A 172       9.691  20.197  33.254  1.00  7.88           H
ATOM   2499 HG22 VAL A 172       8.391  19.413  34.166  1.00  7.88           H
ATOM   2500 HG23 VAL A 172       8.014  20.466  32.789  1.00  7.88           H
ATOM   2501  N   LYS A 173       6.650  23.608  33.345  1.00  7.79           N
ATOM   2502  CA  LYS A 173       5.929  24.232  32.241  1.00  8.06           C
ATOM   2503  C   LYS A 173       6.802  24.354  30.983  1.00  8.31           C
ATOM   2504  O   LYS A 173       7.958  24.749  31.053  1.00  8.02           O
ATOM   2505  CB  LYS A 173       5.364  25.605  32.692  1.00  8.10           C
ATOM   2506  CG  LYS A 173       4.110  25.515  33.559  1.00 13.19           C
ATOM   2507  CD  LYS A 173       3.673  26.937  33.964  1.00 19.16           C
ATOM   2508  CE  LYS A 173       2.228  26.981  34.470  1.00 28.37           C
ATOM   2509  NZ  LYS A 173       2.027  26.012  35.555  1.00 37.06           N1+
ATOM   2510  H   LYS A 173       7.411  24.133  33.761  1.00  9.35           H
ATOM   2511  HA  LYS A 173       5.079  23.614  31.973  1.00  9.67           H
ATOM   2512  HB2 LYS A 173       6.138  26.180  33.204  1.00  9.72           H
ATOM   2513  HB3 LYS A 173       5.077  26.160  31.797  1.00  9.72           H
ATOM   2514  HG2 LYS A 173       3.306  25.035  32.995  1.00 15.82           H
ATOM   2515  HG3 LYS A 173       4.329  24.928  34.452  1.00 15.82           H
ATOM   2516  HD2 LYS A 173       4.329  27.299  34.758  1.00 22.99           H
ATOM   2517  HD3 LYS A 173       3.761  27.613  33.111  1.00 22.99           H
ATOM   2518  HE2 LYS A 173       1.976  27.986  34.810  1.00 34.04           H
ATOM   2519  HE3 LYS A 173       1.573  26.716  33.638  1.00 34.04           H
ATOM   2520  HZ1 LYS A 173       1.139  26.175  36.004  1.00 44.47           H
ATOM   2521  HZ2 LYS A 173       2.052  25.078  35.168  1.00 44.47           H
ATOM   2522  HZ3 LYS A 173       2.774  26.107  36.228  1.00 44.47           H
ATOM   2523  N   LEU A 174       6.227  24.131  29.803  1.00  9.93           N
ATOM   2524  CA  LEU A 174       6.931  24.264  28.523  1.00 10.10           C
ATOM   2525  C   LEU A 174       7.232  25.734  28.229  1.00 11.92           C
ATOM   2526  O   LEU A 174       6.426  26.625  28.503  1.00 11.80           O
ATOM   2527  CB  LEU A 174       6.087  23.692  27.387  1.00 10.60           C
ATOM   2528  CG  LEU A 174       5.725  22.197  27.441  1.00 10.84           C
ATOM   2529  CD1 LEU A 174       5.150  21.764  26.091  1.00 11.21           C
ATOM   2530  CD2 LEU A 174       6.905  21.261  27.748  1.00 17.46           C
ATOM   2531  H   LEU A 174       5.253  23.866  29.777  1.00 11.92           H
ATOM   2532  HA  LEU A 174       7.868  23.714  28.564  1.00 12.12           H
ATOM   2533  HB2 LEU A 174       5.161  24.267  27.323  1.00 12.71           H
ATOM   2534  HB3 LEU A 174       6.639  23.878  26.463  1.00 12.71           H
ATOM   2535  HG  LEU A 174       4.961  22.056  28.206  1.00 13.01           H
ATOM   2536 HD11 LEU A 174       4.761  20.748  26.159  1.00 13.44           H
ATOM   2537 HD12 LEU A 174       4.335  22.436  25.816  1.00 13.44           H
ATOM   2538 HD13 LEU A 174       5.917  21.804  25.318  1.00 13.44           H
ATOM   2539 HD21 LEU A 174       6.583  20.223  27.660  1.00 20.95           H
ATOM   2540 HD22 LEU A 174       7.722  21.448  27.048  1.00 20.95           H
ATOM   2541 HD23 LEU A 174       7.250  21.424  28.768  1.00 20.95           H
ATOM   2542  N   ILE A 175       8.393  25.988  27.647  1.00 12.04           N
ATOM   2543  CA  ILE A 175       8.917  27.318  27.304  1.00 13.74           C
ATOM   2544  C   ILE A 175       9.125  27.375  25.786  1.00 12.90           C
ATOM   2545  O   ILE A 175       9.635  26.419  25.202  1.00 12.77           O
ATOM   2546  CB  ILE A 175      10.211  27.527  28.115  1.00  9.85           C
ATOM   2547  CG1 ILE A 175       9.898  27.700  29.630  1.00 16.44           C
ATOM   2548  CG2 ILE A 175      11.036  28.707  27.597  1.00 12.10           C
ATOM   2549  CD1 ILE A 175      11.123  27.636  30.545  1.00 16.99           C
ATOM   2550  H   ILE A 175       9.004  25.204  27.457  1.00 14.44           H
ATOM   2551  HA  ILE A 175       8.203  28.093  27.589  1.00 16.48           H
ATOM   2552  HB  ILE A 175      10.819  26.631  28.000  1.00 11.82           H
ATOM   2553 HG12 ILE A 175       9.396  28.658  29.781  1.00 19.72           H
ATOM   2554 HG13 ILE A 175       9.219  26.916  29.962  1.00 19.72           H
ATOM   2555 HG21 ILE A 175      11.912  28.865  28.220  1.00 14.52           H
ATOM   2556 HG22 ILE A 175      11.389  28.501  26.591  1.00 14.52           H
ATOM   2557 HG23 ILE A 175      10.424  29.604  27.586  1.00 14.52           H
ATOM   2558 HD11 ILE A 175      10.782  27.705  31.577  1.00 20.38           H
ATOM   2559 HD12 ILE A 175      11.651  26.693  30.409  1.00 20.38           H
ATOM   2560 HD13 ILE A 175      11.793  28.474  30.356  1.00 20.38           H
ATOM   2561  N   SER A 176       8.734  28.485  25.141  1.00 11.93           N
ATOM   2562  CA  SER A 176       8.855  28.660  23.691  1.00 11.48           C
ATOM   2563  C   SER A 176      10.305  28.583  23.184  1.00 10.40           C
ATOM   2564  O   SER A 176      11.234  28.935  23.930  1.00  8.09           O
ATOM   2565  CB  SER A 176       8.233  30.011  23.290  1.00 11.27           C
ATOM   2566  OG  SER A 176       9.005  31.138  23.678  1.00 14.14           O
ATOM   2567  H   SER A 176       8.317  29.238  25.670  1.00 14.31           H
ATOM   2568  HA  SER A 176       8.268  27.878  23.204  1.00 13.78           H
ATOM   2569  HB2 SER A 176       8.087  30.032  22.212  1.00 13.52           H
ATOM   2570  HB3 SER A 176       7.257  30.089  23.767  1.00 13.52           H
ATOM   2571  HG  SER A 176       8.477  31.930  23.536  1.00 16.97           H
ATOM   2572  N   HIS A 177      10.477  28.217  21.896  1.00  9.61           N
ATOM   2573  CA  HIS A 177      11.783  28.271  21.239  1.00 11.31           C
ATOM   2574  C   HIS A 177      12.378  29.688  21.250  1.00 10.99           C
ATOM   2575  O   HIS A 177      13.543  29.865  21.596  1.00 11.33           O
ATOM   2576  CB  HIS A 177      11.687  27.762  19.794  1.00 13.83           C
ATOM   2577  CG  HIS A 177      13.039  27.645  19.128  1.00 11.13           C
ATOM   2578  ND1 HIS A 177      14.062  26.780  19.508  1.00  9.84           N
ATOM   2579  CD2 HIS A 177      13.456  28.368  18.048  1.00 13.52           C
ATOM   2580  CE1 HIS A 177      15.079  27.028  18.671  1.00 12.85           C
ATOM   2581  NE2 HIS A 177      14.734  27.957  17.767  1.00 13.50           N
ATOM   2582  H   HIS A 177       9.687  27.902  21.355  1.00 11.53           H
ATOM   2583  HA  HIS A 177      12.452  27.605  21.784  1.00 13.57           H
ATOM   2584  HB2 HIS A 177      11.061  28.435  19.209  1.00 16.59           H
ATOM   2585  HB3 HIS A 177      11.223  26.775  19.799  1.00 16.59           H
ATOM   2586  HD2 HIS A 177      12.895  29.124  17.522  1.00 16.22           H
ATOM   2587  HE1 HIS A 177      16.024  26.514  18.684  1.00 15.42           H
ATOM   2588  HE2 HIS A 177      15.323  28.297  17.022  1.00 16.19           H
ATOM   2589  N   ARG A 178      11.577  30.711  20.939  1.00 12.02           N
ATOM   2590  CA  ARG A 178      11.963  32.128  21.062  1.00 12.79           C
ATOM   2591  C   ARG A 178      12.514  32.514  22.446  1.00 13.09           C
ATOM   2592  O   ARG A 178      13.538  33.193  22.508  1.00 13.03           O
ATOM   2593  CB  ARG A 178      10.738  33.007  20.749  1.00 18.94           C
ATOM   2594  CG  ARG A 178      11.050  34.261  19.923  1.00 27.96           C
ATOM   2595  CD  ARG A 178      11.652  33.960  18.531  1.00 45.66           C
ATOM   2596  NE  ARG A 178      11.072  32.758  17.879  1.00 53.99           N
ATOM   2597  CZ  ARG A 178      11.527  32.121  16.787  1.00 52.55           C
ATOM   2598  NH1 ARG A 178      12.394  32.684  15.944  1.00 53.86           N
ATOM   2599  NH2 ARG A 178      11.094  30.881  16.539  1.00 51.58           N1+
ATOM   2600  H   ARG A 178      10.633  30.506  20.637  1.00 14.42           H
ATOM   2601  HA  ARG A 178      12.748  32.295  20.325  1.00 15.35           H
ATOM   2602  HB2 ARG A 178      10.002  32.427  20.198  1.00 22.72           H
ATOM   2603  HB3 ARG A 178      10.243  33.300  21.675  1.00 22.72           H
ATOM   2604  HG2 ARG A 178      10.127  34.825  19.795  1.00 33.55           H
ATOM   2605  HG3 ARG A 178      11.751  34.881  20.483  1.00 33.55           H
ATOM   2606  HD2 ARG A 178      11.363  34.812  17.913  1.00 54.79           H
ATOM   2607  HD3 ARG A 178      12.737  33.943  18.555  1.00 54.79           H
ATOM   2608  HE  ARG A 178      10.448  32.216  18.458  1.00 64.78           H
ATOM   2609 HH11 ARG A 178      12.742  33.610  16.137  1.00 64.62           H
ATOM   2610 HH12 ARG A 178      12.725  32.178  15.138  1.00 64.62           H
ATOM   2611 HH21 ARG A 178      10.440  30.438  17.169  1.00 61.89           H
ATOM   2612 HH22 ARG A 178      11.424  30.386  15.725  1.00 61.89           H
ATOM   2613  N   GLU A 179      11.863  32.104  23.552  1.00 13.88           N
ATOM   2614  CA  GLU A 179      12.302  32.440  24.906  1.00  9.26           C
ATOM   2615  C   GLU A 179      13.572  31.656  25.260  1.00 11.59           C
ATOM   2616  O   GLU A 179      14.491  32.193  25.889  1.00 11.92           O
ATOM   2617  CB  GLU A 179      11.174  32.166  25.930  1.00 12.72           C
ATOM   2618  CG  GLU A 179      11.546  32.446  27.404  1.00 12.78           C
ATOM   2619  CD  GLU A 179      10.378  32.255  28.396  1.00 17.81           C
ATOM   2620  OE1 GLU A 179       9.223  32.546  28.014  1.00 21.68           O
ATOM   2621  OE2 GLU A 179      10.679  31.817  29.533  1.00 19.54           O1-
ATOM   2622  H   GLU A 179      11.049  31.512  23.461  1.00 16.65           H
ATOM   2623  HA  GLU A 179      12.507  33.509  24.932  1.00 11.10           H
ATOM   2624  HB2 GLU A 179      10.325  32.802  25.660  1.00 15.26           H
ATOM   2625  HB3 GLU A 179      10.859  31.127  25.836  1.00 15.26           H
ATOM   2626  HG2 GLU A 179      12.402  31.850  27.722  1.00 15.34           H
ATOM   2627  HG3 GLU A 179      11.842  33.494  27.465  1.00 15.34           H
ATOM   2628  N   CYS A 180      13.615  30.365  24.885  1.00  8.71           N
ATOM   2629  CA  CYS A 180      14.745  29.525  25.229  1.00  9.69           C
ATOM   2630  C   CYS A 180      16.009  29.948  24.475  1.00  9.19           C
ATOM   2631  O   CYS A 180      17.096  29.689  24.965  1.00  8.37           O
ATOM   2632  CB  CYS A 180      14.377  28.052  25.040  1.00  8.48           C
ATOM   2633  SG  CYS A 180      15.352  27.045  26.214  1.00  8.56           S
ATOM   2634  H   CYS A 180      12.830  29.947  24.401  1.00 10.45           H
ATOM   2635  HA  CYS A 180      14.942  29.676  26.291  1.00 11.63           H
ATOM   2636  HB2 CYS A 180      13.319  27.904  25.264  1.00 10.17           H
ATOM   2637  HB3 CYS A 180      14.562  27.748  24.009  1.00 10.17           H
ATOM   2638  N   GLN A 181      15.875  30.621  23.307  1.00  8.44           N
ATOM   2639  CA  GLN A 181      16.997  31.191  22.543  1.00  9.83           C
ATOM   2640  C   GLN A 181      17.424  32.586  23.009  1.00 11.63           C
ATOM   2641  O   GLN A 181      18.348  33.159  22.434  1.00 12.98           O
ATOM   2642  CB  GLN A 181      16.684  31.209  21.017  1.00 10.48           C
ATOM   2643  CG  GLN A 181      16.712  29.830  20.346  1.00 10.27           C
ATOM   2644  CD  GLN A 181      17.141  29.917  18.873  1.00 15.90           C
ATOM   2645  OE1 GLN A 181      16.726  30.799  18.126  1.00 16.48           O
ATOM   2646  NE2 GLN A 181      17.958  28.973  18.416  1.00 13.07           N
ATOM   2647  H   GLN A 181      14.950  30.747  22.918  1.00 10.12           H
ATOM   2648  HA  GLN A 181      17.855  30.541  22.695  1.00 11.79           H
ATOM   2649  HB2 GLN A 181      15.704  31.662  20.865  1.00 12.58           H
ATOM   2650  HB3 GLN A 181      17.412  31.844  20.509  1.00 12.58           H
ATOM   2651  HG2 GLN A 181      17.379  29.162  20.884  1.00 12.32           H
ATOM   2652  HG3 GLN A 181      15.704  29.425  20.387  1.00 12.32           H
ATOM   2653 HE21 GLN A 181      18.302  28.253  19.036  1.00 15.68           H
ATOM   2654 HE22 GLN A 181      18.242  28.990  17.450  1.00 15.68           H
ATOM   2655  N   GLN A 182      16.814  33.145  24.061  1.00 11.52           N
ATOM   2656  CA  GLN A 182      17.275  34.425  24.598  1.00 10.59           C
ATOM   2657  C   GLN A 182      18.709  34.279  25.102  1.00 12.96           C
ATOM   2658  O   GLN A 182      19.149  33.174  25.466  1.00 11.89           O
ATOM   2659  CB  GLN A 182      16.343  34.918  25.731  1.00 13.69           C
ATOM   2660  CG  GLN A 182      14.950  35.288  25.208  1.00 10.11           C
ATOM   2661  CD  GLN A 182      14.943  36.356  24.127  1.00 12.85           C
ATOM   2662  OE1 GLN A 182      15.482  37.429  24.324  1.00 13.26           O
ATOM   2663  NE2 GLN A 182      14.306  36.093  22.993  1.00 17.08           N
ATOM   2664  H   GLN A 182      16.091  32.642  24.558  1.00 13.83           H
ATOM   2665  HA  GLN A 182      17.244  35.155  23.790  1.00 12.70           H
ATOM   2666  HB2 GLN A 182      16.261  34.156  26.504  1.00 16.42           H
ATOM   2667  HB3 GLN A 182      16.780  35.802  26.185  1.00 16.42           H
ATOM   2668  HG2 GLN A 182      14.431  34.409  24.840  1.00 12.13           H
ATOM   2669  HG3 GLN A 182      14.415  35.691  26.068  1.00 12.13           H
ATOM   2670 HE21 GLN A 182      13.850  35.199  22.866  1.00 20.49           H
ATOM   2671 HE22 GLN A 182      14.263  36.800  22.276  1.00 20.49           H
ATOM   2672  N   PRO A 183      19.482  35.377  25.109  1.00 12.34           N
ATOM   2673  CA  PRO A 183      20.897  35.246  25.431  1.00 14.16           C
ATOM   2674  C   PRO A 183      21.217  34.813  26.882  1.00 13.14           C
ATOM   2675  O   PRO A 183      22.229  34.133  27.077  1.00 14.40           O
ATOM   2676  CB  PRO A 183      21.464  36.642  25.117  1.00 18.95           C
ATOM   2677  CG  PRO A 183      20.264  37.585  25.073  1.00 16.92           C
ATOM   2678  CD  PRO A 183      19.117  36.706  24.612  1.00 13.14           C
ATOM   2679  HA  PRO A 183      21.370  34.563  24.719  1.00 16.99           H
ATOM   2680  HB2 PRO A 183      22.247  36.982  25.795  1.00 22.74           H
ATOM   2681  HB3 PRO A 183      21.862  36.585  24.103  1.00 22.74           H
ATOM   2682  HG2 PRO A 183      20.081  37.975  26.075  1.00 20.31           H
ATOM   2683  HG3 PRO A 183      20.412  38.395  24.361  1.00 20.31           H
ATOM   2684  HD2 PRO A 183      18.201  37.082  25.060  1.00 15.76           H
ATOM   2685  HD3 PRO A 183      19.073  36.695  23.525  1.00 15.76           H
ATOM   2686  N   HIS A 184      20.400  35.162  27.893  1.00 13.69           N
ATOM   2687  CA  HIS A 184      20.602  34.672  29.272  1.00 10.14           C
ATOM   2688  C   HIS A 184      20.069  33.249  29.510  1.00  9.52           C
ATOM   2689  O   HIS A 184      20.353  32.700  30.579  1.00 12.10           O
ATOM   2690  CB  HIS A 184      20.021  35.622  30.318  1.00 16.98           C
ATOM   2691  CG  HIS A 184      20.758  36.929  30.448  1.00 22.57           C
ATOM   2692  ND1 HIS A 184      21.913  37.109  31.209  1.00 29.71           N
ATOM   2693  CD2 HIS A 184      20.401  38.121  29.889  1.00 23.50           C
ATOM   2694  CE1 HIS A 184      22.198  38.415  31.131  1.00 30.66           C
ATOM   2695  NE2 HIS A 184      21.322  39.044  30.327  1.00 29.82           N
ATOM   2696  H   HIS A 184      19.577  35.716  27.700  1.00 16.43           H
ATOM   2697  HA  HIS A 184      21.674  34.619  29.461  1.00 12.17           H
ATOM   2698  HB2 HIS A 184      20.080  35.139  31.294  1.00 20.38           H
ATOM   2699  HB3 HIS A 184      18.965  35.794  30.129  1.00 20.38           H
ATOM   2700  HD2 HIS A 184      19.556  38.317  29.252  1.00 28.20           H
ATOM   2701  HE1 HIS A 184      22.959  38.909  31.719  1.00 36.80           H
ATOM   2702  HE2 HIS A 184      21.293  40.039  30.157  1.00 35.78           H
ATOM   2703  N   TYR A 185      19.322  32.680  28.537  1.00 12.09           N
ATOM   2704  CA  TYR A 185      18.904  31.278  28.468  1.00 11.37           C
ATOM   2705  C   TYR A 185      19.990  30.485  27.717  1.00  8.87           C
ATOM   2706  O   TYR A 185      21.110  30.457  28.228  1.00 10.15           O
ATOM   2707  CB  TYR A 185      17.469  31.167  27.927  1.00  9.41           C
ATOM   2708  CG  TYR A 185      16.361  31.573  28.904  1.00 10.86           C
ATOM   2709  CD1 TYR A 185      16.221  32.909  29.337  1.00 12.09           C
ATOM   2710  CD2 TYR A 185      15.440  30.630  29.373  1.00  9.21           C
ATOM   2711  CE1 TYR A 185      15.240  33.263  30.289  1.00 11.92           C
ATOM   2712  CE2 TYR A 185      14.439  30.976  30.303  1.00 14.23           C
ATOM   2713  CZ  TYR A 185      14.350  32.300  30.798  1.00 11.70           C
ATOM   2714  OH  TYR A 185      13.366  32.662  31.686  1.00 14.30           O
ATOM   2715  H   TYR A 185      19.161  33.218  27.697  1.00 14.50           H
ATOM   2716  HA  TYR A 185      18.894  30.873  29.471  1.00 13.64           H
ATOM   2717  HB2 TYR A 185      17.381  31.776  27.026  1.00 11.29           H
ATOM   2718  HB3 TYR A 185      17.295  30.130  27.633  1.00 11.29           H
ATOM   2719  HD1 TYR A 185      16.873  33.673  28.941  1.00 14.51           H
ATOM   2720  HD2 TYR A 185      15.498  29.615  29.009  1.00 11.05           H
ATOM   2721  HE1 TYR A 185      15.159  34.289  30.615  1.00 14.30           H
ATOM   2722  HE2 TYR A 185      13.727  30.232  30.633  1.00 17.07           H
ATOM   2723  HH  TYR A 185      13.599  33.461  32.164  1.00 17.15           H
ATOM   2724  N   TYR A 186      19.727  29.928  26.514  1.00  9.04           N
ATOM   2725  CA  TYR A 186      20.711  29.127  25.752  1.00 11.25           C
ATOM   2726  C   TYR A 186      21.142  29.704  24.378  1.00 10.76           C
ATOM   2727  O   TYR A 186      21.951  29.082  23.666  1.00  9.23           O
ATOM   2728  CB  TYR A 186      20.201  27.667  25.630  1.00  9.40           C
ATOM   2729  CG  TYR A 186      20.029  26.916  26.969  1.00  9.43           C
ATOM   2730  CD1 TYR A 186      21.099  26.859  27.874  1.00 10.10           C
ATOM   2731  CD2 TYR A 186      18.817  26.272  27.312  1.00  9.85           C
ATOM   2732  CE1 TYR A 186      20.963  26.224  29.126  1.00  5.54           C
ATOM   2733  CE2 TYR A 186      18.689  25.581  28.546  1.00  7.49           C
ATOM   2734  CZ  TYR A 186      19.778  25.532  29.449  1.00  6.82           C
ATOM   2735  OH  TYR A 186      19.669  24.922  30.673  1.00  7.13           O
ATOM   2736  H   TYR A 186      18.796  30.015  26.127  1.00 10.84           H
ATOM   2737  HA  TYR A 186      21.634  29.080  26.328  1.00 13.50           H
ATOM   2738  HB2 TYR A 186      19.258  27.661  25.082  1.00 11.27           H
ATOM   2739  HB3 TYR A 186      20.927  27.102  25.042  1.00 11.27           H
ATOM   2740  HD1 TYR A 186      22.048  27.306  27.610  1.00 12.12           H
ATOM   2741  HD2 TYR A 186      17.987  26.298  26.626  1.00 11.81           H
ATOM   2742  HE1 TYR A 186      21.791  26.209  29.816  1.00  6.64           H
ATOM   2743  HE2 TYR A 186      17.760  25.097  28.797  1.00  8.99           H
ATOM   2744  HH  TYR A 186      18.800  24.527  30.819  1.00  8.55           H
ATOM   2745  N   GLY A 187      20.643  30.872  23.949  1.00 10.40           N
ATOM   2746  CA  GLY A 187      21.067  31.423  22.656  1.00  9.47           C
ATOM   2747  C   GLY A 187      20.772  30.467  21.489  1.00 10.10           C
ATOM   2748  O   GLY A 187      19.783  29.737  21.507  1.00  9.58           O
ATOM   2749  H   GLY A 187      19.961  31.377  24.499  1.00 12.48           H
ATOM   2750  HA2 GLY A 187      20.583  32.376  22.470  1.00 11.36           H
ATOM   2751  HA3 GLY A 187      22.146  31.589  22.696  1.00 11.36           H
ATOM   2752  N   SER A 188      21.647  30.441  20.464  1.00  9.60           N
ATOM   2753  CA  SER A 188      21.515  29.569  19.298  1.00  8.83           C
ATOM   2754  C   SER A 188      21.876  28.090  19.582  1.00  6.00           C
ATOM   2755  O   SER A 188      21.764  27.305  18.656  1.00  8.88           O
ATOM   2756  CB  SER A 188      22.312  30.114  18.096  1.00 11.44           C
ATOM   2757  OG  SER A 188      21.743  31.344  17.642  1.00 14.17           O
ATOM   2758  H   SER A 188      22.451  31.049  20.498  1.00 11.52           H
ATOM   2759  HA  SER A 188      20.472  29.564  18.990  1.00 10.59           H
ATOM   2760  HB2 SER A 188      23.344  30.283  18.400  1.00 13.73           H
ATOM   2761  HB3 SER A 188      22.306  29.400  17.274  1.00 13.73           H
ATOM   2762  HG  SER A 188      22.318  31.712  16.968  1.00 17.01           H
ATOM   2763  N   GLU A 189      22.276  27.735  20.825  1.00  8.14           N
ATOM   2764  CA  GLU A 189      22.684  26.375  21.198  1.00  7.31           C
ATOM   2765  C   GLU A 189      21.482  25.423  21.274  1.00  9.59           C
ATOM   2766  O   GLU A 189      21.644  24.218  21.077  1.00  9.86           O
ATOM   2767  CB  GLU A 189      23.431  26.333  22.535  1.00  6.85           C
ATOM   2768  CG  GLU A 189      24.806  27.050  22.455  1.00 10.14           C
ATOM   2769  CD  GLU A 189      25.479  27.175  23.820  1.00 16.34           C
ATOM   2770  OE1 GLU A 189      25.863  26.135  24.378  1.00 13.47           O
ATOM   2771  OE2 GLU A 189      25.653  28.318  24.297  1.00 20.28           O1-
ATOM   2772  H   GLU A 189      22.313  28.437  21.552  1.00  9.77           H
ATOM   2773  HA  GLU A 189      23.371  26.012  20.428  1.00  8.77           H
ATOM   2774  HB2 GLU A 189      22.815  26.761  23.322  1.00  8.22           H
ATOM   2775  HB3 GLU A 189      23.616  25.288  22.789  1.00  8.22           H
ATOM   2776  HG2 GLU A 189      25.436  26.433  21.811  1.00 12.17           H
ATOM   2777  HG3 GLU A 189      24.679  28.044  22.022  1.00 12.17           H
ATOM   2778  N   VAL A 190      20.283  25.957  21.538  1.00  8.76           N
ATOM   2779  CA  VAL A 190      19.048  25.163  21.545  1.00  8.62           C
ATOM   2780  C   VAL A 190      18.354  25.284  20.190  1.00  9.55           C
ATOM   2781  O   VAL A 190      18.187  26.393  19.674  1.00 11.00           O
ATOM   2782  CB  VAL A 190      18.195  25.557  22.786  1.00  9.38           C
ATOM   2783  CG1 VAL A 190      17.646  26.986  22.764  1.00 10.32           C
ATOM   2784  CG2 VAL A 190      17.038  24.583  22.969  1.00  9.06           C
ATOM   2785  H   VAL A 190      20.197  26.957  21.641  1.00 10.51           H
ATOM   2786  HA  VAL A 190      19.306  24.117  21.687  1.00 10.35           H
ATOM   2787  HB  VAL A 190      18.825  25.458  23.670  1.00 11.25           H
ATOM   2788 HG11 VAL A 190      17.111  27.179  23.696  1.00 12.39           H
ATOM   2789 HG12 VAL A 190      18.462  27.703  22.685  1.00 12.39           H
ATOM   2790 HG13 VAL A 190      16.955  27.115  21.930  1.00 12.39           H
ATOM   2791 HG21 VAL A 190      16.514  24.817  23.891  1.00 10.87           H
ATOM   2792 HG22 VAL A 190      16.354  24.657  22.125  1.00 10.87           H
ATOM   2793 HG23 VAL A 190      17.413  23.563  23.047  1.00 10.87           H
ATOM   2794  N   THR A 191      17.944  24.142  19.584  1.00  8.36           N
ATOM   2795  CA  THR A 191      17.437  24.090  18.193  1.00  9.14           C
ATOM   2796  C   THR A 191      15.956  23.729  18.145  1.00 10.31           C
ATOM   2797  O   THR A 191      15.362  23.393  19.173  1.00  9.69           O
ATOM   2798  CB  THR A 191      18.203  23.071  17.315  1.00  9.04           C
ATOM   2799  OG1 THR A 191      17.812  21.758  17.672  1.00 10.22           O
ATOM   2800  CG2 THR A 191      19.718  23.196  17.415  1.00  8.77           C
ATOM   2801  H   THR A 191      18.078  23.263  20.063  1.00 10.03           H
ATOM   2802  HA  THR A 191      17.554  25.065  17.719  1.00 10.97           H
ATOM   2803  HB  THR A 191      17.925  23.246  16.274  1.00 10.85           H
ATOM   2804  HG1 THR A 191      18.187  21.152  17.031  1.00 12.26           H
ATOM   2805 HG21 THR A 191      20.176  22.464  16.747  1.00 10.52           H
ATOM   2806 HG22 THR A 191      20.031  24.202  17.131  1.00 10.52           H
ATOM   2807 HG23 THR A 191      20.059  22.981  18.429  1.00 10.52           H
ATOM   2808  N   THR A 192      15.365  23.803  16.932  1.00 12.12           N
ATOM   2809  CA  THR A 192      13.936  23.545  16.749  1.00  9.83           C
ATOM   2810  C   THR A 192      13.624  22.047  16.927  1.00  7.79           C
ATOM   2811  O   THR A 192      12.462  21.722  17.093  1.00 12.75           O
ATOM   2812  CB  THR A 192      13.413  24.034  15.382  1.00 15.49           C
ATOM   2813  OG1 THR A 192      14.134  23.465  14.311  1.00 15.64           O
ATOM   2814  CG2 THR A 192      13.462  25.559  15.285  1.00 16.88           C
ATOM   2815  H   THR A 192      15.907  24.086  16.128  1.00 14.54           H
ATOM   2816  HA  THR A 192      13.398  24.100  17.516  1.00 11.79           H
ATOM   2817  HB  THR A 192      12.372  23.727  15.281  1.00 18.59           H
ATOM   2818  HG1 THR A 192      15.040  23.785  14.339  1.00 18.77           H
ATOM   2819 HG21 THR A 192      13.061  25.863  14.320  1.00 20.25           H
ATOM   2820 HG22 THR A 192      12.863  26.002  16.080  1.00 20.25           H
ATOM   2821 HG23 THR A 192      14.489  25.911  15.366  1.00 20.25           H
ATOM   2822  N   LYS A 193      14.622  21.144  16.969  1.00 10.36           N
ATOM   2823  CA  LYS A 193      14.470  19.729  17.342  1.00 10.49           C
ATOM   2824  C   LYS A 193      14.476  19.477  18.872  1.00 10.99           C
ATOM   2825  O   LYS A 193      14.414  18.313  19.274  1.00  9.84           O
ATOM   2826  CB  LYS A 193      15.539  18.915  16.575  1.00  9.32           C
ATOM   2827  CG  LYS A 193      15.259  18.763  15.058  1.00 13.35           C
ATOM   2828  CD  LYS A 193      16.475  18.268  14.245  1.00 15.47           C
ATOM   2829  CE  LYS A 193      17.067  16.927  14.687  1.00 10.78           C
ATOM   2830  NZ  LYS A 193      18.308  16.637  13.938  1.00 12.41           N1+
ATOM   2831  H   LYS A 193      15.565  21.485  16.850  1.00 12.43           H
ATOM   2832  HA  LYS A 193      13.503  19.367  16.991  1.00 12.59           H
ATOM   2833  HB2 LYS A 193      16.524  19.345  16.742  1.00 11.18           H
ATOM   2834  HB3 LYS A 193      15.540  17.898  16.964  1.00 11.18           H
ATOM   2835  HG2 LYS A 193      14.414  18.092  14.910  1.00 16.02           H
ATOM   2836  HG3 LYS A 193      14.989  19.736  14.651  1.00 16.02           H
ATOM   2837  HD2 LYS A 193      16.158  18.162  13.206  1.00 18.56           H
ATOM   2838  HD3 LYS A 193      17.257  19.031  14.281  1.00 18.56           H
ATOM   2839  HE2 LYS A 193      17.264  16.933  15.761  1.00 12.94           H
ATOM   2840  HE3 LYS A 193      16.342  16.137  14.481  1.00 12.94           H
ATOM   2841  HZ1 LYS A 193      18.739  15.810  14.329  1.00 14.89           H
ATOM   2842  HZ2 LYS A 193      18.093  16.438  12.967  1.00 14.89           H
ATOM   2843  HZ3 LYS A 193      18.959  17.404  14.001  1.00 14.89           H
ATOM   2844  N   MET A 194      14.579  20.519  19.706  1.00  8.63           N
ATOM   2845  CA  MET A 194      14.639  20.429  21.178  1.00  8.77           C
ATOM   2846  C   MET A 194      13.506  21.262  21.810  1.00  9.54           C
ATOM   2847  O   MET A 194      13.060  22.269  21.235  1.00 10.29           O
ATOM   2848  CB  MET A 194      15.960  20.977  21.695  1.00  9.57           C
ATOM   2849  CG  MET A 194      17.190  20.323  21.049  1.00 10.54           C
ATOM   2850  SD  MET A 194      18.693  21.186  21.529  1.00  9.74           S
ATOM   2851  CE  MET A 194      19.823  20.361  20.404  1.00 10.81           C
ATOM   2852  H   MET A 194      14.631  21.445  19.307  1.00 10.35           H
ATOM   2853  HA  MET A 194      14.550  19.393  21.508  1.00 10.52           H
ATOM   2854  HB2 MET A 194      15.998  22.049  21.506  1.00 11.48           H
ATOM   2855  HB3 MET A 194      16.008  20.808  22.769  1.00 11.48           H
ATOM   2856  HG2 MET A 194      17.259  19.282  21.371  1.00 12.65           H
ATOM   2857  HG3 MET A 194      17.110  20.343  19.961  1.00 12.65           H
ATOM   2858  HE1 MET A 194      20.850  20.612  20.668  1.00 12.97           H
ATOM   2859  HE2 MET A 194      19.675  19.282  20.468  1.00 12.97           H
ATOM   2860  HE3 MET A 194      19.616  20.686  19.385  1.00 12.97           H
ATOM   2861  N   LEU A 195      13.018  20.841  22.983  1.00  9.06           N
ATOM   2862  CA  LEU A 195      11.949  21.530  23.737  1.00  8.84           C
ATOM   2863  C   LEU A 195      12.490  21.918  25.119  1.00  8.66           C
ATOM   2864  O   LEU A 195      12.987  21.041  25.833  1.00  9.72           O
ATOM   2865  CB  LEU A 195      10.754  20.569  23.960  1.00  9.94           C
ATOM   2866  CG  LEU A 195       9.873  20.281  22.737  1.00 22.30           C
ATOM   2867  CD1 LEU A 195       8.926  19.126  23.108  1.00 21.86           C
ATOM   2868  CD2 LEU A 195       9.030  21.505  22.330  1.00 20.59           C
ATOM   2869  H   LEU A 195      13.412  20.008  23.402  1.00 10.87           H
ATOM   2870  HA  LEU A 195      11.611  22.421  23.208  1.00 10.61           H
ATOM   2871  HB2 LEU A 195      11.173  19.623  24.305  1.00 11.93           H
ATOM   2872  HB3 LEU A 195      10.121  20.956  24.762  1.00 11.93           H
ATOM   2873  HG  LEU A 195      10.515  19.998  21.907  1.00 26.76           H
ATOM   2874 HD11 LEU A 195       8.233  18.934  22.289  1.00 26.24           H
ATOM   2875 HD12 LEU A 195       9.506  18.221  23.295  1.00 26.24           H
ATOM   2876 HD13 LEU A 195       8.364  19.389  24.006  1.00 26.24           H
ATOM   2877 HD21 LEU A 195       8.299  21.219  21.572  1.00 24.71           H
ATOM   2878 HD22 LEU A 195       8.513  21.915  23.200  1.00 24.71           H
ATOM   2879 HD23 LEU A 195       9.688  22.260  21.904  1.00 24.71           H
ATOM   2880  N   CYS A 196      12.283  23.170  25.537  1.00  8.51           N
ATOM   2881  CA  CYS A 196      12.620  23.612  26.900  1.00  7.74           C
ATOM   2882  C   CYS A 196      11.423  23.489  27.867  1.00  6.61           C
ATOM   2883  O   CYS A 196      10.292  23.746  27.456  1.00  8.47           O
ATOM   2884  CB  CYS A 196      13.069  25.082  26.842  1.00  8.26           C
ATOM   2885  SG  CYS A 196      14.647  25.165  25.911  1.00  8.66           S
ATOM   2886  H   CYS A 196      11.818  23.827  24.925  1.00 10.21           H
ATOM   2887  HA  CYS A 196      13.449  23.027  27.291  1.00  9.29           H
ATOM   2888  HB2 CYS A 196      12.308  25.701  26.366  1.00  9.91           H
ATOM   2889  HB3 CYS A 196      13.241  25.435  27.860  1.00  9.91           H
ATOM   2890  N   ALA A 197      11.673  23.164  29.158  1.00  7.87           N
ATOM   2891  CA  ALA A 197      10.667  23.198  30.235  1.00  7.14           C
ATOM   2892  C   ALA A 197      11.306  23.467  31.619  1.00  7.70           C
ATOM   2893  O   ALA A 197      12.413  23.005  31.899  1.00  7.91           O
ATOM   2894  CB  ALA A 197       9.910  21.860  30.282  1.00  7.42           C
ATOM   2895  H   ALA A 197      12.627  22.984  29.438  1.00  9.45           H
ATOM   2896  HA  ALA A 197       9.958  23.991  30.005  1.00  8.57           H
ATOM   2897  HB1 ALA A 197       9.067  21.940  30.971  1.00  8.90           H
ATOM   2898  HB2 ALA A 197       9.538  21.603  29.292  1.00  8.90           H
ATOM   2899  HB3 ALA A 197      10.575  21.071  30.632  1.00  8.90           H
ATOM   2900  N   ALA A 198      10.619  24.197  32.508  1.00  7.24           N
ATOM   2901  CA  ALA A 198      11.157  24.583  33.829  1.00  8.05           C
ATOM   2902  C   ALA A 198      10.063  25.081  34.781  1.00  7.83           C
ATOM   2903  O   ALA A 198       8.912  25.267  34.378  1.00  9.52           O
ATOM   2904  CB  ALA A 198      12.176  25.708  33.630  1.00  8.45           C
ATOM   2905  H   ALA A 198       9.723  24.579  32.239  1.00  8.69           H
ATOM   2906  HA  ALA A 198      11.648  23.726  34.289  1.00  9.65           H
ATOM   2907  HB1 ALA A 198      12.711  25.883  34.563  1.00 10.14           H
ATOM   2908  HB2 ALA A 198      12.883  25.459  32.850  1.00 10.14           H
ATOM   2909  HB3 ALA A 198      11.658  26.622  33.346  1.00 10.14           H
ATOM   2910  N   ASP A 199      10.422  25.285  36.062  1.00  9.85           N
ATOM   2911  CA  ASP A 199       9.601  25.952  37.103  1.00 10.00           C
ATOM   2912  C   ASP A 199       9.755  27.476  36.987  1.00 10.77           C
ATOM   2913  O   ASP A 199      10.876  27.985  37.031  1.00 10.64           O
ATOM   2914  CB  ASP A 199      10.092  25.478  38.496  1.00  7.66           C
ATOM   2915  CG  ASP A 199       9.374  26.111  39.702  1.00 11.87           C
ATOM   2916  OD1 ASP A 199       8.387  26.843  39.482  1.00 18.04           O
ATOM   2917  OD2 ASP A 199       9.863  25.905  40.838  1.00 11.08           O1-
ATOM   2918  H   ASP A 199      11.379  25.081  36.316  1.00 11.81           H
ATOM   2919  HA  ASP A 199       8.562  25.654  36.982  1.00 11.99           H
ATOM   2920  HB2 ASP A 199       9.981  24.398  38.556  1.00  9.20           H
ATOM   2921  HB3 ASP A 199      11.161  25.629  38.628  1.00  9.20           H
ATOM   2922  N   PRO A 200       8.670  28.251  36.897  1.00  9.81           N
ATOM   2923  CA  PRO A 200       8.810  29.712  36.882  1.00 13.92           C
ATOM   2924  C   PRO A 200       9.560  30.274  38.106  1.00 11.70           C
ATOM   2925  O   PRO A 200      10.250  31.282  37.936  1.00 12.59           O
ATOM   2926  CB  PRO A 200       7.369  30.230  36.800  1.00 17.33           C
ATOM   2927  CG  PRO A 200       6.633  29.098  36.073  1.00 15.47           C
ATOM   2928  CD  PRO A 200       7.307  27.835  36.601  1.00 13.46           C
ATOM   2929  HA  PRO A 200       9.302  30.014  35.958  1.00 16.70           H
ATOM   2930  HB2 PRO A 200       6.985  30.289  37.820  1.00 20.79           H
ATOM   2931  HB3 PRO A 200       7.269  31.189  36.294  1.00 20.79           H
ATOM   2932  HG2 PRO A 200       5.577  29.077  36.336  1.00 18.57           H
ATOM   2933  HG3 PRO A 200       6.752  29.207  34.993  1.00 18.57           H
ATOM   2934  HD2 PRO A 200       6.812  27.496  37.514  1.00 16.15           H
ATOM   2935  HD3 PRO A 200       7.272  27.076  35.818  1.00 16.15           H
ATOM   2936  N   GLN A 201       9.517  29.606  39.288  1.00  9.40           N
ATOM   2937  CA  GLN A 201      10.261  30.001  40.507  1.00 13.49           C
ATOM   2938  C   GLN A 201      11.631  29.316  40.652  1.00 10.64           C
ATOM   2939  O   GLN A 201      12.312  29.516  41.658  1.00 13.65           O
ATOM   2940  CB  GLN A 201       9.413  29.793  41.784  1.00 15.03           C
ATOM   2941  CG  GLN A 201       8.105  30.607  41.820  1.00 16.71           C
ATOM   2942  CD  GLN A 201       8.408  32.102  41.840  1.00 23.44           C
ATOM   2943  OE1 GLN A 201       9.079  32.574  42.746  1.00 27.61           O
ATOM   2944  NE2 GLN A 201       7.927  32.851  40.851  1.00 25.98           N
ATOM   2945  H   GLN A 201       8.988  28.747  39.323  1.00 11.27           H
ATOM   2946  HA  GLN A 201      10.470  31.069  40.442  1.00 16.19           H
ATOM   2947  HB2 GLN A 201       9.164  28.735  41.862  1.00 18.03           H
ATOM   2948  HB3 GLN A 201      10.008  30.046  42.661  1.00 18.03           H
ATOM   2949  HG2 GLN A 201       7.456  30.343  40.984  1.00 20.05           H
ATOM   2950  HG3 GLN A 201       7.624  30.349  42.763  1.00 20.05           H
ATOM   2951 HE21 GLN A 201       7.393  32.427  40.106  1.00 31.17           H
ATOM   2952 HE22 GLN A 201       8.129  33.840  40.841  1.00 31.17           H
ATOM   2953  N   TRP A 202      12.015  28.467  39.689  1.00 11.36           N
ATOM   2954  CA  TRP A 202      13.303  27.764  39.630  1.00  8.19           C
ATOM   2955  C   TRP A 202      13.585  26.911  40.898  1.00 11.11           C
ATOM   2956  O   TRP A 202      14.727  26.822  41.329  1.00 12.32           O
ATOM   2957  CB  TRP A 202      14.413  28.797  39.377  1.00  9.66           C
ATOM   2958  CG  TRP A 202      14.190  29.719  38.225  1.00 11.10           C
ATOM   2959  CD1 TRP A 202      13.813  31.016  38.343  1.00 13.46           C
ATOM   2960  CD2 TRP A 202      14.214  29.451  36.786  1.00  8.01           C
ATOM   2961  NE1 TRP A 202      13.633  31.565  37.104  1.00 13.15           N
ATOM   2962  CE2 TRP A 202      13.832  30.644  36.105  1.00 11.31           C
ATOM   2963  CE3 TRP A 202      14.507  28.331  35.979  1.00  9.28           C
ATOM   2964  CZ2 TRP A 202      13.725  30.726  34.707  1.00 10.10           C
ATOM   2965  CZ3 TRP A 202      14.395  28.395  34.575  1.00 11.31           C
ATOM   2966  CH2 TRP A 202      13.999  29.584  33.935  1.00 12.22           C
ATOM   2967  H   TRP A 202      11.404  28.347  38.890  1.00 13.63           H
ATOM   2968  HA  TRP A 202      13.279  27.086  38.774  1.00  9.82           H
ATOM   2969  HB2 TRP A 202      14.552  29.404  40.271  1.00 11.58           H
ATOM   2970  HB3 TRP A 202      15.343  28.250  39.193  1.00 11.58           H
ATOM   2971  HD1 TRP A 202      13.658  31.532  39.280  1.00 16.15           H
ATOM   2972  HE1 TRP A 202      13.311  32.512  36.963  1.00 15.77           H
ATOM   2973  HE3 TRP A 202      14.823  27.415  36.451  1.00 11.14           H
ATOM   2974  HZ2 TRP A 202      13.430  31.653  34.243  1.00 12.12           H
ATOM   2975  HZ3 TRP A 202      14.624  27.521  33.981  1.00 13.57           H
ATOM   2976  HH2 TRP A 202      13.914  29.623  32.860  1.00 14.66           H
ATOM   2977  N   LYS A 203      12.588  26.285  41.518  1.00 10.79           N
ATOM   2978  CA  LYS A 203      12.776  25.458  42.732  1.00 12.36           C
ATOM   2979  C   LYS A 203      12.706  23.946  42.447  1.00 12.37           C
ATOM   2980  O   LYS A 203      13.072  23.194  43.352  1.00 12.67           O
ATOM   2981  CB  LYS A 203      11.736  25.773  43.821  1.00 16.35           C
ATOM   2982  CG  LYS A 203      11.703  27.228  44.299  1.00 18.77           C
ATOM   2983  CD  LYS A 203      12.946  27.626  45.107  1.00 32.26           C
ATOM   2984  CE  LYS A 203      13.670  28.873  44.574  1.00 46.19           C
ATOM   2985  NZ  LYS A 203      12.782  30.048  44.478  1.00 48.89           N1+
ATOM   2986  H   LYS A 203      11.650  26.389  41.154  1.00 12.95           H
ATOM   2987  HA  LYS A 203      13.758  25.652  43.157  1.00 14.84           H
ATOM   2988  HB2 LYS A 203      10.747  25.508  43.449  1.00 19.61           H
ATOM   2989  HB3 LYS A 203      11.935  25.140  44.686  1.00 19.61           H
ATOM   2990  HG2 LYS A 203      11.565  27.874  43.437  1.00 22.53           H
ATOM   2991  HG3 LYS A 203      10.828  27.352  44.938  1.00 22.53           H
ATOM   2992  HD2 LYS A 203      12.641  27.820  46.135  1.00 38.70           H
ATOM   2993  HD3 LYS A 203      13.659  26.802  45.133  1.00 38.70           H
ATOM   2994  HE2 LYS A 203      14.531  29.109  45.202  1.00 55.43           H
ATOM   2995  HE3 LYS A 203      14.029  28.636  43.570  1.00 55.43           H
ATOM   2996  HZ1 LYS A 203      13.329  30.892  44.388  1.00 58.66           H
ATOM   2997  HZ2 LYS A 203      12.205  29.951  43.651  1.00 58.66           H
ATOM   2998  HZ3 LYS A 203      12.188  30.098  45.293  1.00 58.66           H
ATOM   2999  N   THR A 204      12.212  23.512  41.277  1.00  7.98           N
ATOM   3000  CA  THR A 204      12.085  22.094  40.918  1.00  7.14           C
ATOM   3001  C   THR A 204      12.499  21.869  39.445  1.00  7.49           C
ATOM   3002  O   THR A 204      12.316  22.736  38.586  1.00  8.22           O
ATOM   3003  CB  THR A 204      10.645  21.610  41.213  1.00  9.35           C
ATOM   3004  OG1 THR A 204      10.568  20.216  41.045  1.00  9.18           O
ATOM   3005  CG2 THR A 204       9.563  22.239  40.319  1.00  9.08           C
ATOM   3006  H   THR A 204      11.895  24.187  40.596  1.00  9.58           H
ATOM   3007  HA  THR A 204      12.783  21.536  41.528  1.00  8.57           H
ATOM   3008  HB  THR A 204      10.404  21.834  42.254  1.00 11.22           H
ATOM   3009  HG1 THR A 204      11.260  19.806  41.578  1.00 11.01           H
ATOM   3010 HG21 THR A 204       8.589  21.826  40.585  1.00 10.89           H
ATOM   3011 HG22 THR A 204       9.527  23.313  40.484  1.00 10.89           H
ATOM   3012 HG23 THR A 204       9.748  22.012  39.271  1.00 10.89           H
ATOM   3013  N   ASP A 205      13.102  20.718  39.160  1.00  7.99           N
ATOM   3014  CA  ASP A 205      13.727  20.434  37.868  1.00  8.96           C
ATOM   3015  C   ASP A 205      14.146  18.954  37.845  1.00  9.00           C
ATOM   3016  O   ASP A 205      14.193  18.249  38.855  1.00  7.75           O
ATOM   3017  CB  ASP A 205      14.984  21.304  37.604  1.00  7.41           C
ATOM   3018  CG  ASP A 205      15.468  21.439  36.142  1.00  8.74           C
ATOM   3019  OD1 ASP A 205      14.882  20.886  35.171  1.00  9.84           O
ATOM   3020  OD2 ASP A 205      16.511  22.134  36.012  1.00  8.19           O1-
ATOM   3021  H   ASP A 205      13.277  20.095  39.917  1.00  9.59           H
ATOM   3022  HA  ASP A 205      12.998  20.620  37.031  1.00 10.75           H
ATOM   3023  HB2 ASP A 205      14.841  22.318  38.002  1.00  8.89           H
ATOM   3024  HB3 ASP A 205      15.844  20.880  38.174  1.00  8.89           H
ATOM   3025  N   SER A 206      14.405  18.452  36.569  1.00  8.25           N
ATOM   3026  CA  SER A 206      15.203  17.229  36.470  1.00  8.58           C
ATOM   3027  C   SER A 206      16.692  17.589  36.753  1.00  8.07           C
ATOM   3028  O   SER A 206      17.068  18.721  36.828  1.00  7.81           O
ATOM   3029  CB  SER A 206      15.034  16.564  35.079  1.00  7.78           C
ATOM   3030  OG  SER A 206      15.071  17.430  33.965  1.00  7.91           O
ATOM   3031  H   SER A 206      14.581  19.132  35.777  1.00  9.90           H
ATOM   3032  HA  SER A 206      14.872  16.500  37.256  1.00 10.29           H
ATOM   3033  HB2 SER A 206      15.820  15.798  34.929  1.00  9.34           H
ATOM   3034  HB3 SER A 206      14.057  16.063  34.998  1.00  9.34           H
ATOM   3035  HG  SER A 206      15.911  18.047  34.019  1.00  9.50           H
ATOM   3036  N   CYS A 207      17.458  16.509  37.010  1.00  5.49           N
ATOM   3037  CA  CYS A 207      18.887  16.600  37.320  1.00  5.84           C
ATOM   3038  C   CYS A 207      19.595  15.335  36.819  1.00  7.29           C
ATOM   3039  O   CYS A 207      19.028  14.435  36.202  1.00  7.21           O
ATOM   3040  CB  CYS A 207      19.032  16.934  38.843  1.00  6.24           C
ATOM   3041  SG  CYS A 207      20.687  17.571  39.311  1.00  8.55           S
ATOM   3042  H   CYS A 207      17.056  15.588  36.937  1.00  6.59           H
ATOM   3043  HA  CYS A 207      19.293  17.434  36.741  1.00  7.01           H
ATOM   3044  HB2 CYS A 207      18.328  17.723  39.094  1.00  7.49           H
ATOM   3045  HB3 CYS A 207      18.788  16.059  39.444  1.00  7.49           H
ATOM   3046  N   GLN A 208      20.904  15.280  37.024  1.00  7.83           N
ATOM   3047  CA  GLN A 208      21.705  14.112  36.735  1.00  9.16           C
ATOM   3048  C   GLN A 208      21.115  12.849  37.393  1.00  6.93           C
ATOM   3049  O   GLN A 208      20.729  12.788  38.546  1.00  9.77           O
ATOM   3050  CB  GLN A 208      23.125  14.332  37.307  1.00 12.34           C
ATOM   3051  CG  GLN A 208      24.028  13.181  36.902  1.00 11.99           C
ATOM   3052  CD  GLN A 208      25.483  13.558  37.070  1.00 22.16           C
ATOM   3053  OE1 GLN A 208      25.931  14.214  38.002  1.00 20.48           O
ATOM   3054  NE2 GLN A 208      26.345  13.011  36.096  1.00 30.42           N
ATOM   3055  H   GLN A 208      21.328  16.093  37.423  1.00  9.39           H
ATOM   3056  HA  GLN A 208      21.764  13.959  35.611  1.00 10.99           H
ATOM   3057  HB2 GLN A 208      23.509  15.298  36.904  1.00 14.81           H
ATOM   3058  HB3 GLN A 208      23.089  14.455  38.406  1.00 14.81           H
ATOM   3059  HG2 GLN A 208      23.811  12.275  37.494  1.00 14.38           H
ATOM   3060  HG3 GLN A 208      23.844  12.910  35.822  1.00 14.38           H
ATOM   3061 HE21 GLN A 208      25.900  12.759  35.187  1.00 36.50           H
ATOM   3062 HE22 GLN A 208      27.228  13.481  35.945  1.00 36.50           H
ATOM   3063  N   GLY A 209      20.995  11.817  36.537  1.00  6.86           N
ATOM   3064  CA  GLY A 209      20.332  10.545  36.833  1.00  8.99           C
ATOM   3065  C   GLY A 209      18.898  10.477  36.311  1.00  7.65           C
ATOM   3066  O   GLY A 209      18.342   9.383  36.214  1.00  9.07           O
ATOM   3067  H   GLY A 209      21.334  11.926  35.595  1.00  8.23           H
ATOM   3068  HA2 GLY A 209      20.906   9.743  36.361  1.00 10.79           H
ATOM   3069  HA3 GLY A 209      20.310  10.369  37.909  1.00 10.79           H
ATOM   3070  N   ASP A 210      18.284  11.612  35.985  1.00  5.75           N
ATOM   3071  CA  ASP A 210      16.948  11.637  35.348  1.00  5.82           C
ATOM   3072  C   ASP A 210      16.994  11.492  33.798  1.00  6.77           C
ATOM   3073  O   ASP A 210      15.957  11.304  33.144  1.00  7.68           O
ATOM   3074  CB  ASP A 210      16.205  12.900  35.780  1.00  4.93           C
ATOM   3075  CG  ASP A 210      15.918  12.968  37.274  1.00  7.36           C
ATOM   3076  OD1 ASP A 210      15.444  11.941  37.815  1.00  5.38           O
ATOM   3077  OD2 ASP A 210      16.075  14.079  37.825  1.00  8.18           O1-
ATOM   3078  H   ASP A 210      18.786  12.486  36.059  1.00  6.90           H
ATOM   3079  HA  ASP A 210      16.377  10.788  35.722  1.00  6.98           H
ATOM   3080  HB2 ASP A 210      16.719  13.799  35.445  1.00  5.91           H
ATOM   3081  HB3 ASP A 210      15.230  12.867  35.296  1.00  5.91           H
ATOM   3082  N   SER A 211      18.170  11.607  33.193  1.00  5.75           N
ATOM   3083  CA  SER A 211      18.300  11.553  31.742  1.00  7.78           C
ATOM   3084  C   SER A 211      17.679  10.270  31.165  1.00  6.84           C
ATOM   3085  O   SER A 211      17.635   9.241  31.800  1.00  6.42           O
ATOM   3086  CB  SER A 211      19.783  11.581  31.285  1.00  7.96           C
ATOM   3087  OG  SER A 211      20.367  12.839  31.561  1.00  8.15           O
ATOM   3088  H   SER A 211      19.001  11.695  33.747  1.00  6.90           H
ATOM   3089  HA  SER A 211      17.789  12.449  31.279  1.00  9.33           H
ATOM   3090  HB2 SER A 211      20.362  10.775  31.782  1.00  9.55           H
ATOM   3091  HB3 SER A 211      19.842  11.492  30.189  1.00  9.55           H
ATOM   3092  HG  SER A 211      20.696  12.878  32.532  1.00  9.77           H
ATOM   3093  N   GLY A 212      17.131  10.388  29.927  1.00  6.96           N
ATOM   3094  CA  GLY A 212      16.473   9.296  29.223  1.00  5.35           C
ATOM   3095  C   GLY A 212      15.014   9.118  29.613  1.00  5.27           C
ATOM   3096  O   GLY A 212      14.294   8.409  28.896  1.00  6.54           O
ATOM   3097  H   GLY A 212      17.218  11.269  29.441  1.00  8.35           H
ATOM   3098  HA2 GLY A 212      16.513   9.495  28.155  1.00  6.42           H
ATOM   3099  HA3 GLY A 212      16.996   8.368  29.436  1.00  6.42           H
ATOM   3100  N   GLY A 213      14.598   9.686  30.751  1.00  5.77           N
ATOM   3101  CA  GLY A 213      13.267   9.475  31.295  1.00  6.66           C
ATOM   3102  C   GLY A 213      12.256  10.370  30.588  1.00  5.76           C
ATOM   3103  O   GLY A 213      12.621  11.202  29.761  1.00  6.94           O
ATOM   3104  H   GLY A 213      15.236  10.267  31.277  1.00  6.93           H
ATOM   3105  HA2 GLY A 213      12.983   8.433  31.160  1.00  7.99           H
ATOM   3106  HA3 GLY A 213      13.259   9.747  32.342  1.00  7.99           H
ATOM   3107  N   PRO A 214      10.969  10.203  30.931  1.00  6.20           N
ATOM   3108  CA  PRO A 214       9.894  10.836  30.198  1.00  6.31           C
ATOM   3109  C   PRO A 214       9.574  12.264  30.656  1.00  7.99           C
ATOM   3110  O   PRO A 214       9.567  12.560  31.863  1.00  8.13           O
ATOM   3111  CB  PRO A 214       8.670   9.983  30.594  1.00  9.52           C
ATOM   3112  CG  PRO A 214       8.998   9.399  31.964  1.00  6.52           C
ATOM   3113  CD  PRO A 214      10.498   9.190  31.880  1.00  7.12           C
ATOM   3114  HA  PRO A 214      10.023  10.740  29.120  1.00  7.57           H
ATOM   3115  HB2 PRO A 214       7.748  10.544  30.657  1.00 11.42           H
ATOM   3116  HB3 PRO A 214       8.557   9.200  29.861  1.00 11.42           H
ATOM   3117  HG2 PRO A 214       8.737  10.101  32.754  1.00  7.82           H
ATOM   3118  HG3 PRO A 214       8.504   8.442  32.130  1.00  7.82           H
ATOM   3119  HD2 PRO A 214      10.917   9.347  32.875  1.00  8.54           H
ATOM   3120  HD3 PRO A 214      10.701   8.194  31.493  1.00  8.54           H
ATOM   3121  N   LEU A 215       9.192  13.082  29.659  1.00  6.32           N
ATOM   3122  CA  LEU A 215       8.400  14.315  29.801  1.00  5.53           C
ATOM   3123  C   LEU A 215       7.030  13.989  29.210  1.00  7.66           C
ATOM   3124  O   LEU A 215       6.903  13.845  27.994  1.00  6.64           O
ATOM   3125  CB  LEU A 215       9.069  15.491  29.054  1.00  7.89           C
ATOM   3126  CG  LEU A 215       8.294  16.841  29.056  1.00  8.56           C
ATOM   3127  CD1 LEU A 215       8.357  17.506  30.436  1.00 12.14           C
ATOM   3128  CD2 LEU A 215       8.843  17.798  27.983  1.00  7.70           C
ATOM   3129  H   LEU A 215       9.276  12.729  28.713  1.00  7.58           H
ATOM   3130  HA  LEU A 215       8.285  14.564  30.851  1.00  6.63           H
ATOM   3131  HB2 LEU A 215      10.053  15.655  29.485  1.00  9.47           H
ATOM   3132  HB3 LEU A 215       9.206  15.182  28.020  1.00  9.47           H
ATOM   3133  HG  LEU A 215       7.245  16.650  28.827  1.00 10.27           H
ATOM   3134 HD11 LEU A 215       7.852  18.472  30.398  1.00 14.56           H
ATOM   3135 HD12 LEU A 215       7.848  16.884  31.172  1.00 14.56           H
ATOM   3136 HD13 LEU A 215       9.392  17.662  30.747  1.00 14.56           H
ATOM   3137 HD21 LEU A 215       8.288  18.734  28.003  1.00  9.24           H
ATOM   3138 HD22 LEU A 215       9.892  18.018  28.174  1.00  9.24           H
ATOM   3139 HD23 LEU A 215       8.730  17.357  26.992  1.00  9.24           H
ATOM   3140  N   VAL A 216       6.031  13.827  30.088  1.00  6.04           N
ATOM   3141  CA  VAL A 216       4.699  13.446  29.645  1.00  7.68           C
ATOM   3142  C   VAL A 216       3.797  14.664  29.754  1.00  7.35           C
ATOM   3143  O   VAL A 216       3.717  15.281  30.827  1.00  7.86           O
ATOM   3144  CB  VAL A 216       4.195  12.229  30.423  1.00  7.89           C
ATOM   3145  CG1 VAL A 216       2.714  11.968  30.183  1.00  8.05           C
ATOM   3146  CG2 VAL A 216       4.963  10.991  29.937  1.00  9.54           C
ATOM   3147  H   VAL A 216       6.200  13.940  31.078  1.00  7.24           H
ATOM   3148  HA  VAL A 216       4.737  13.147  28.600  1.00  9.22           H
ATOM   3149  HB  VAL A 216       4.366  12.374  31.490  1.00  9.46           H
ATOM   3150 HG11 VAL A 216       2.426  11.074  30.732  1.00  9.65           H
ATOM   3151 HG12 VAL A 216       2.119  12.801  30.552  1.00  9.65           H
ATOM   3152 HG13 VAL A 216       2.515  11.822  29.121  1.00  9.65           H
ATOM   3153 HG21 VAL A 216       4.806  10.155  30.614  1.00 11.45           H
ATOM   3154 HG22 VAL A 216       4.633  10.713  28.935  1.00 11.45           H
ATOM   3155 HG23 VAL A 216       6.016  11.219  29.868  1.00 11.45           H
ATOM   3156  N   CYS A 217       3.144  14.993  28.624  1.00  7.89           N
ATOM   3157  CA  CYS A 217       2.173  16.079  28.556  1.00  8.90           C
ATOM   3158  C   CYS A 217       0.811  15.492  28.223  1.00  8.47           C
ATOM   3159  O   CYS A 217       0.670  14.660  27.324  1.00  8.79           O
ATOM   3160  CB  CYS A 217       2.567  17.053  27.463  1.00  9.43           C
ATOM   3161  SG  CYS A 217       4.187  17.805  27.661  1.00  8.97           S
ATOM   3162  H   CYS A 217       3.278  14.446  27.786  1.00  9.47           H
ATOM   3163  HA  CYS A 217       2.123  16.619  29.505  1.00 10.68           H
ATOM   3164  HB2 CYS A 217       2.540  16.525  26.512  1.00 11.31           H
ATOM   3165  HB3 CYS A 217       1.818  17.845  27.424  1.00 11.31           H
ATOM   3166  N   SER A 218      -0.221  15.962  28.925  1.00 10.65           N
ATOM   3167  CA  SER A 218      -1.599  15.688  28.515  1.00 12.33           C
ATOM   3168  C   SER A 218      -2.013  16.692  27.413  1.00 12.38           C
ATOM   3169  O   SER A 218      -1.964  17.902  27.637  1.00 19.35           O
ATOM   3170  CB  SER A 218      -2.482  15.759  29.755  1.00 14.25           C
ATOM   3171  OG  SER A 218      -3.855  15.596  29.424  1.00 15.52           O
ATOM   3172  H   SER A 218      -0.065  16.630  29.666  1.00 12.78           H
ATOM   3173  HA  SER A 218      -1.652  14.668  28.139  1.00 14.79           H
ATOM   3174  HB2 SER A 218      -2.196  14.958  30.436  1.00 17.09           H
ATOM   3175  HB3 SER A 218      -2.341  16.718  30.247  1.00 17.09           H
ATOM   3176  HG  SER A 218      -4.128  16.369  28.921  1.00 18.62           H
ATOM   3177  N   LEU A 219      -2.388  16.193  26.226  1.00 13.18           N
ATOM   3178  CA  LEU A 219      -2.660  17.000  25.044  1.00 14.21           C
ATOM   3179  C   LEU A 219      -3.928  16.472  24.395  1.00 17.07           C
ATOM   3180  O   LEU A 219      -3.996  15.302  24.013  1.00 14.60           O
ATOM   3181  CB  LEU A 219      -1.472  16.963  24.064  1.00 17.21           C
ATOM   3182  CG  LEU A 219      -1.670  17.877  22.837  1.00 17.83           C
ATOM   3183  CD1 LEU A 219      -1.823  19.353  23.236  1.00 20.43           C
ATOM   3184  CD2 LEU A 219      -0.484  17.707  21.883  1.00 19.69           C
ATOM   3185  H   LEU A 219      -2.420  15.188  26.112  1.00 15.81           H
ATOM   3186  HA  LEU A 219      -2.828  18.031  25.357  1.00 17.05           H
ATOM   3187  HB2 LEU A 219      -0.570  17.267  24.597  1.00 20.65           H
ATOM   3188  HB3 LEU A 219      -1.334  15.936  23.722  1.00 20.65           H
ATOM   3189  HG  LEU A 219      -2.575  17.570  22.310  1.00 21.39           H
ATOM   3190 HD11 LEU A 219      -1.801  19.980  22.345  1.00 24.52           H
ATOM   3191 HD12 LEU A 219      -2.776  19.521  23.738  1.00 24.52           H
ATOM   3192 HD13 LEU A 219      -1.011  19.649  23.898  1.00 24.52           H
ATOM   3193 HD21 LEU A 219      -0.659  18.280  20.973  1.00 23.63           H
ATOM   3194 HD22 LEU A 219       0.433  18.060  22.356  1.00 23.63           H
ATOM   3195 HD23 LEU A 219      -0.365  16.658  21.615  1.00 23.63           H
ATOM   3196  N   GLN A 220      -4.926  17.360  24.271  1.00 19.54           N
ATOM   3197  CA  GLN A 220      -6.205  17.030  23.647  1.00 22.64           C
ATOM   3198  C   GLN A 220      -6.788  15.757  24.299  1.00 20.68           C
ATOM   3199  O   GLN A 220      -7.380  14.920  23.623  1.00 21.04           O
ATOM   3200  CB  GLN A 220      -6.035  16.967  22.107  1.00 22.63           C
ATOM   3201  CG  GLN A 220      -5.613  18.331  21.510  1.00 22.98           C
ATOM   3202  CD  GLN A 220      -4.812  18.246  20.194  1.00 23.74           C
ATOM   3203  OE1 GLN A 220      -4.965  17.326  19.399  1.00 31.24           O
ATOM   3204  NE2 GLN A 220      -3.986  19.248  19.915  1.00 24.53           N
ATOM   3205  H   GLN A 220      -4.798  18.299  24.620  1.00 23.44           H
ATOM   3206  HA  GLN A 220      -6.898  17.845  23.863  1.00 27.17           H
ATOM   3207  HB2 GLN A 220      -5.302  16.203  21.847  1.00 27.15           H
ATOM   3208  HB3 GLN A 220      -6.986  16.674  21.660  1.00 27.15           H
ATOM   3209  HG2 GLN A 220      -6.531  18.879  21.293  1.00 27.58           H
ATOM   3210  HG3 GLN A 220      -5.047  18.924  22.228  1.00 27.58           H
ATOM   3211 HE21 GLN A 220      -3.876  20.023  20.552  1.00 29.43           H
ATOM   3212 HE22 GLN A 220      -3.437  19.206  19.066  1.00 29.43           H
ATOM   3213  N   GLY A 221      -6.579  15.629  25.627  1.00 19.15           N
ATOM   3214  CA  GLY A 221      -7.058  14.560  26.503  1.00 18.31           C
ATOM   3215  C   GLY A 221      -6.216  13.278  26.546  1.00 21.70           C
ATOM   3216  O   GLY A 221      -6.610  12.339  27.242  1.00 26.01           O
ATOM   3217  H   GLY A 221      -6.072  16.376  26.083  1.00 22.98           H
ATOM   3218  HA2 GLY A 221      -7.107  14.959  27.515  1.00 21.98           H
ATOM   3219  HA3 GLY A 221      -8.062  14.280  26.182  1.00 21.98           H
ATOM   3220  N   ARG A 222      -5.079  13.220  25.841  1.00 15.79           N
ATOM   3221  CA  ARG A 222      -4.242  12.024  25.715  1.00 15.19           C
ATOM   3222  C   ARG A 222      -2.910  12.267  26.439  1.00 13.64           C
ATOM   3223  O   ARG A 222      -2.197  13.186  26.038  1.00 13.26           O
ATOM   3224  CB  ARG A 222      -4.026  11.776  24.211  1.00 19.43           C
ATOM   3225  CG  ARG A 222      -3.111  10.584  23.882  1.00 28.72           C
ATOM   3226  CD  ARG A 222      -3.154  10.324  22.358  1.00 39.59           C
ATOM   3227  NE  ARG A 222      -2.975   8.908  21.984  1.00 44.31           N
ATOM   3228  CZ  ARG A 222      -3.773   7.882  22.325  1.00 48.52           C
ATOM   3229  NH1 ARG A 222      -4.957   8.065  22.919  1.00 51.22           N
ATOM   3230  NH2 ARG A 222      -3.376   6.640  22.057  1.00 47.95           N1+
ATOM   3231  H   ARG A 222      -4.807  14.032  25.301  1.00 18.95           H
ATOM   3232  HA  ARG A 222      -4.738  11.158  26.154  1.00 18.23           H
ATOM   3233  HB2 ARG A 222      -5.004  11.618  23.750  1.00 23.31           H
ATOM   3234  HB3 ARG A 222      -3.585  12.667  23.762  1.00 23.31           H
ATOM   3235  HG2 ARG A 222      -2.087  10.806  24.184  1.00 34.46           H
ATOM   3236  HG3 ARG A 222      -3.454   9.709  24.435  1.00 34.46           H
ATOM   3237  HD2 ARG A 222      -4.055  10.723  21.888  1.00 47.51           H
ATOM   3238  HD3 ARG A 222      -2.307  10.871  21.945  1.00 47.51           H
ATOM   3239  HE  ARG A 222      -2.083   8.677  21.574  1.00 53.17           H
ATOM   3240 HH11 ARG A 222      -5.268   9.002  23.130  1.00 61.46           H
ATOM   3241 HH12 ARG A 222      -5.535   7.275  23.162  1.00 61.46           H
ATOM   3242 HH21 ARG A 222      -2.493   6.479  21.596  1.00 57.53           H
ATOM   3243 HH22 ARG A 222      -3.966   5.859  22.302  1.00 57.53           H
ATOM   3244  N   MET A 223      -2.544  11.424  27.426  1.00 12.10           N
ATOM   3245  CA  MET A 223      -1.188  11.427  27.970  1.00 11.88           C
ATOM   3246  C   MET A 223      -0.211  10.988  26.851  1.00  9.07           C
ATOM   3247  O   MET A 223      -0.383   9.926  26.222  1.00 10.09           O
ATOM   3248  CB  MET A 223      -1.087  10.489  29.198  1.00 11.94           C
ATOM   3249  CG  MET A 223      -1.897  10.996  30.394  1.00 10.94           C
ATOM   3250  SD  MET A 223      -1.071  12.278  31.351  1.00 12.58           S
ATOM   3251  CE  MET A 223      -0.148  11.210  32.482  1.00 15.03           C
ATOM   3252  H   MET A 223      -3.154  10.670  27.694  1.00 14.52           H
ATOM   3253  HA  MET A 223      -0.944  12.438  28.298  1.00 14.25           H
ATOM   3254  HB2 MET A 223      -1.483   9.511  28.919  1.00 14.33           H
ATOM   3255  HB3 MET A 223      -0.047  10.357  29.491  1.00 14.33           H
ATOM   3256  HG2 MET A 223      -2.879  11.348  30.076  1.00 13.13           H
ATOM   3257  HG3 MET A 223      -2.057  10.148  31.060  1.00 13.13           H
ATOM   3258  HE1 MET A 223       0.422  11.836  33.166  1.00 18.03           H
ATOM   3259  HE2 MET A 223      -0.841  10.590  33.046  1.00 18.03           H
ATOM   3260  HE3 MET A 223       0.534  10.578  31.919  1.00 18.03           H
ATOM   3261  N   THR A 224       0.809  11.811  26.605  1.00  8.51           N
ATOM   3262  CA  THR A 224       1.674  11.708  25.414  1.00 10.56           C
ATOM   3263  C   THR A 224       3.147  11.841  25.826  1.00  9.39           C
ATOM   3264  O   THR A 224       3.467  12.706  26.643  1.00  9.56           O
ATOM   3265  CB  THR A 224       1.344  12.853  24.432  1.00 12.50           C
ATOM   3266  OG1 THR A 224      -0.011  12.798  24.050  1.00 13.47           O
ATOM   3267  CG2 THR A 224       2.146  12.756  23.138  1.00 16.33           C
ATOM   3268  H   THR A 224       0.929  12.628  27.184  1.00 10.21           H
ATOM   3269  HA  THR A 224       1.510  10.753  24.921  1.00 12.68           H
ATOM   3270  HB  THR A 224       1.545  13.812  24.912  1.00 15.00           H
ATOM   3271  HG1 THR A 224      -0.547  12.890  24.845  1.00 16.16           H
ATOM   3272 HG21 THR A 224       1.842  13.561  22.469  1.00 19.59           H
ATOM   3273 HG22 THR A 224       3.212  12.861  23.333  1.00 19.59           H
ATOM   3274 HG23 THR A 224       1.952  11.800  22.648  1.00 19.59           H
ATOM   3275  N   LEU A 225       4.044  11.056  25.206  1.00  8.23           N
ATOM   3276  CA  LEU A 225       5.486  11.204  25.410  1.00  7.63           C
ATOM   3277  C   LEU A 225       5.999  12.328  24.518  1.00  5.96           C
ATOM   3278  O   LEU A 225       6.454  12.126  23.376  1.00  9.32           O
ATOM   3279  CB  LEU A 225       6.201   9.854  25.147  1.00  7.32           C
ATOM   3280  CG  LEU A 225       7.705   9.948  25.489  1.00  8.19           C
ATOM   3281  CD1 LEU A 225       7.955  10.056  27.003  1.00  9.00           C
ATOM   3282  CD2 LEU A 225       8.388   8.694  24.960  1.00  9.51           C
ATOM   3283  H   LEU A 225       3.735  10.388  24.515  1.00  9.87           H
ATOM   3284  HA  LEU A 225       5.641  11.479  26.452  1.00  9.15           H
ATOM   3285  HB2 LEU A 225       5.745   9.062  25.738  1.00  8.78           H
ATOM   3286  HB3 LEU A 225       6.078   9.598  24.095  1.00  8.78           H
ATOM   3287  HG  LEU A 225       8.147  10.816  25.001  1.00  9.82           H
ATOM   3288 HD11 LEU A 225       9.027  10.073  27.194  1.00 10.79           H
ATOM   3289 HD12 LEU A 225       7.524  10.973  27.401  1.00 10.79           H
ATOM   3290 HD13 LEU A 225       7.516   9.200  27.520  1.00 10.79           H
ATOM   3291 HD21 LEU A 225       9.425   8.684  25.276  1.00 11.41           H
ATOM   3292 HD22 LEU A 225       7.910   7.811  25.375  1.00 11.41           H
ATOM   3293 HD23 LEU A 225       8.347   8.678  23.874  1.00 11.41           H
ATOM   3294  N   THR A 226       5.891  13.564  25.021  1.00  7.85           N
ATOM   3295  CA  THR A 226       6.276  14.756  24.273  1.00  5.28           C
ATOM   3296  C   THR A 226       7.802  14.870  24.195  1.00  9.37           C
ATOM   3297  O   THR A 226       8.330  15.345  23.193  1.00  8.40           O
ATOM   3298  CB  THR A 226       5.647  15.999  24.915  1.00  7.47           C
ATOM   3299  OG1 THR A 226       4.241  15.844  24.846  1.00 10.12           O
ATOM   3300  CG2 THR A 226       6.071  17.261  24.171  1.00  8.27           C
ATOM   3301  H   THR A 226       5.517  13.694  25.953  1.00  9.42           H
ATOM   3302  HA  THR A 226       5.873  14.665  23.263  1.00  6.33           H
ATOM   3303  HB  THR A 226       5.954  16.071  25.960  1.00  8.96           H
ATOM   3304  HG1 THR A 226       4.004  15.524  23.971  1.00 12.14           H
ATOM   3305 HG21 THR A 226       5.544  18.121  24.581  1.00  9.92           H
ATOM   3306 HG22 THR A 226       7.138  17.437  24.296  1.00  9.92           H
ATOM   3307 HG23 THR A 226       5.832  17.169  23.111  1.00  9.92           H
ATOM   3308  N   GLY A 227       8.501  14.498  25.268  1.00  9.51           N
ATOM   3309  CA  GLY A 227       9.948  14.713  25.363  1.00  8.11           C
ATOM   3310  C   GLY A 227      10.692  13.592  26.081  1.00  7.83           C
ATOM   3311  O   GLY A 227      10.087  12.779  26.780  1.00  8.42           O
ATOM   3312  H   GLY A 227       8.024  14.095  26.063  1.00 11.42           H
ATOM   3313  HA2 GLY A 227      10.343  14.788  24.362  1.00  9.73           H
ATOM   3314  HA3 GLY A 227      10.135  15.651  25.878  1.00  9.73           H
ATOM   3315  N   ILE A 228      12.029  13.614  25.945  1.00  7.17           N
ATOM   3316  CA  ILE A 228      12.995  12.735  26.630  1.00  5.38           C
ATOM   3317  C   ILE A 228      14.016  13.646  27.317  1.00  7.50           C
ATOM   3318  O   ILE A 228      14.620  14.509  26.657  1.00  7.55           O
ATOM   3319  CB  ILE A 228      13.737  11.824  25.621  1.00  7.57           C
ATOM   3320  CG1 ILE A 228      12.798  11.019  24.720  1.00 14.29           C
ATOM   3321  CG2 ILE A 228      14.776  10.965  26.368  1.00  7.73           C
ATOM   3322  CD1 ILE A 228      12.009  10.000  25.459  1.00 21.40           C
ATOM   3323  H   ILE A 228      12.435  14.334  25.369  1.00  8.61           H
ATOM   3324  HA  ILE A 228      12.486  12.125  27.373  1.00  6.46           H
ATOM   3325  HB  ILE A 228      14.315  12.476  24.970  1.00  9.08           H
ATOM   3326 HG12 ILE A 228      12.108  11.688  24.206  1.00 17.15           H
ATOM   3327 HG13 ILE A 228      13.378  10.490  23.955  1.00 17.15           H
ATOM   3328 HG21 ILE A 228      15.175  10.214  25.688  1.00  9.27           H
ATOM   3329 HG22 ILE A 228      15.595  11.591  26.713  1.00  9.27           H
ATOM   3330 HG23 ILE A 228      14.314  10.470  27.219  1.00  9.27           H
ATOM   3331 HD11 ILE A 228      11.321   9.533  24.753  1.00 25.68           H
ATOM   3332 HD12 ILE A 228      12.736   9.259  25.785  1.00 25.68           H
ATOM   3333 HD13 ILE A 228      11.459  10.447  26.290  1.00 25.68           H
ATOM   3334  N   VAL A 229      14.223  13.447  28.626  1.00  5.86           N
ATOM   3335  CA  VAL A 229      15.208  14.216  29.408  1.00  5.59           C
ATOM   3336  C   VAL A 229      16.590  14.066  28.721  1.00  6.05           C
ATOM   3337  O   VAL A 229      17.103  12.976  28.545  1.00  5.85           O
ATOM   3338  CB  VAL A 229      15.346  13.747  30.892  1.00  5.47           C
ATOM   3339  CG1 VAL A 229      16.375  14.659  31.591  1.00  5.58           C
ATOM   3340  CG2 VAL A 229      14.059  13.807  31.713  1.00  5.73           C
ATOM   3341  H   VAL A 229      13.777  12.676  29.063  1.00  7.03           H
ATOM   3342  HA  VAL A 229      14.922  15.304  29.406  1.00  6.70           H
ATOM   3343  HB  VAL A 229      15.714  12.698  30.869  1.00  6.56           H
ATOM   3344 HG11 VAL A 229      16.511  14.381  32.645  1.00  6.69           H
ATOM   3345 HG12 VAL A 229      17.381  14.610  31.158  1.00  6.69           H
ATOM   3346 HG13 VAL A 229      16.078  15.722  31.596  1.00  6.69           H
ATOM   3347 HG21 VAL A 229      14.159  13.208  32.620  1.00  6.87           H
ATOM   3348 HG22 VAL A 229      13.871  14.823  32.069  1.00  6.87           H
ATOM   3349 HG23 VAL A 229      13.182  13.450  31.172  1.00  6.87           H
ATOM   3350  N   SER A 230      17.170  15.216  28.320  1.00  6.72           N
ATOM   3351  CA  SER A 230      18.409  15.287  27.539  1.00  6.45           C
ATOM   3352  C   SER A 230      19.520  16.083  28.218  1.00  7.37           C
ATOM   3353  O   SER A 230      20.579  15.490  28.441  1.00  8.75           O
ATOM   3354  CB  SER A 230      18.149  15.783  26.092  1.00  6.17           C
ATOM   3355  OG  SER A 230      19.367  15.844  25.361  1.00  7.98           O
ATOM   3356  H   SER A 230      16.714  16.094  28.532  1.00  8.06           H
ATOM   3357  HA  SER A 230      18.791  14.268  27.441  1.00  7.74           H
ATOM   3358  HB2 SER A 230      17.463  15.094  25.601  1.00  7.40           H
ATOM   3359  HB3 SER A 230      17.702  16.778  26.110  1.00  7.40           H
ATOM   3360  HG  SER A 230      19.769  14.967  25.334  1.00  9.57           H
ATOM   3361  N   TRP A 231      19.379  17.392  28.467  1.00  6.37           N
ATOM   3362  CA  TRP A 231      20.483  18.206  28.985  1.00  7.41           C
ATOM   3363  C   TRP A 231      19.961  19.466  29.703  1.00  7.25           C
ATOM   3364  O   TRP A 231      18.802  19.855  29.639  1.00  7.38           O
ATOM   3365  CB  TRP A 231      21.501  18.601  27.862  1.00  5.50           C
ATOM   3366  CG  TRP A 231      20.988  19.421  26.722  1.00  6.25           C
ATOM   3367  CD1 TRP A 231      20.435  18.941  25.556  1.00  5.82           C
ATOM   3368  CD2 TRP A 231      21.056  20.867  26.582  1.00  6.40           C
ATOM   3369  NE1 TRP A 231      20.144  20.004  24.650  1.00  7.32           N
ATOM   3370  CE2 TRP A 231      20.526  21.192  25.279  1.00  6.66           C
ATOM   3371  CE3 TRP A 231      21.497  21.913  27.397  1.00  9.67           C
ATOM   3372  CZ2 TRP A 231      20.487  22.498  24.765  1.00  8.08           C
ATOM   3373  CZ3 TRP A 231      21.469  23.213  26.887  1.00  5.81           C
ATOM   3374  CH2 TRP A 231      20.996  23.498  25.592  1.00  9.19           C
ATOM   3375  H   TRP A 231      18.513  17.840  28.270  1.00  7.64           H
ATOM   3376  HA  TRP A 231      21.055  17.608  29.758  1.00  8.90           H
ATOM   3377  HB2 TRP A 231      22.348  19.133  28.354  1.00  6.60           H
ATOM   3378  HB3 TRP A 231      21.945  17.663  27.473  1.00  6.60           H
ATOM   3379  HD1 TRP A 231      20.276  17.939  25.248  1.00  6.98           H
ATOM   3380  HE1 TRP A 231      19.464  19.938  23.912  1.00  8.78           H
ATOM   3381  HE3 TRP A 231      21.850  21.713  28.408  1.00 11.60           H
ATOM   3382  HZ2 TRP A 231      20.080  22.704  23.789  1.00  9.70           H
ATOM   3383  HZ3 TRP A 231      21.814  24.027  27.512  1.00  6.97           H
ATOM   3384  HH2 TRP A 231      21.027  24.523  25.230  1.00 11.03           H
ATOM   3385  N   GLY A 232      20.948  20.170  30.365  1.00  5.34           N
ATOM   3386  CA  GLY A 232      20.653  21.397  31.128  1.00  7.98           C
ATOM   3387  C   GLY A 232      21.966  21.888  31.738  1.00  8.67           C
ATOM   3388  O   GLY A 232      22.845  21.119  32.045  1.00  9.88           O
ATOM   3389  H   GLY A 232      21.818  19.672  30.670  1.00  6.41           H
ATOM   3390  HA2 GLY A 232      20.145  22.146  30.484  1.00  9.57           H
ATOM   3391  HA3 GLY A 232      19.937  21.184  31.989  1.00  9.57           H
ATOM   3392  N   ARG A 233      22.036  23.218  31.915  1.00  9.39           N
ATOM   3393  CA  ARG A 233      23.064  23.887  32.708  1.00  8.31           C
ATOM   3394  C   ARG A 233      22.723  23.854  34.202  1.00  7.68           C
ATOM   3395  O   ARG A 233      21.831  24.577  34.676  1.00  9.04           O
ATOM   3396  CB  ARG A 233      23.277  25.315  32.196  1.00  8.39           C
ATOM   3397  CG  ARG A 233      24.236  26.148  33.074  1.00  7.00           C
ATOM   3398  CD  ARG A 233      25.727  25.823  32.912  1.00 11.26           C
ATOM   3399  NE  ARG A 233      26.163  24.584  33.588  1.00 13.19           N
ATOM   3400  CZ  ARG A 233      26.307  24.428  34.924  1.00 10.83           C
ATOM   3401  NH1 ARG A 233      26.156  25.430  35.768  1.00 12.22           N
ATOM   3402  NH2 ARG A 233      26.610  23.227  35.419  1.00 20.11           N1+
ATOM   3403  H   ARG A 233      21.258  23.784  31.600  1.00 11.27           H
ATOM   3404  HA  ARG A 233      24.001  23.340  32.565  1.00  9.97           H
ATOM   3405  HB2 ARG A 233      23.650  25.275  31.171  1.00 10.07           H
ATOM   3406  HB3 ARG A 233      22.312  25.813  32.180  1.00 10.07           H
ATOM   3407  HG2 ARG A 233      24.106  27.190  32.785  1.00  8.40           H
ATOM   3408  HG3 ARG A 233      23.960  26.098  34.123  1.00  8.40           H
ATOM   3409  HD2 ARG A 233      25.947  25.727  31.849  1.00 13.51           H
ATOM   3410  HD3 ARG A 233      26.320  26.658  33.294  1.00 13.51           H
ATOM   3411  HE  ARG A 233      26.274  23.763  33.008  1.00 15.83           H
ATOM   3412 HH11 ARG A 233      25.930  26.346  35.416  1.00 14.66           H
ATOM   3413 HH12 ARG A 233      26.265  25.272  36.758  1.00 14.66           H
ATOM   3414 HH21 ARG A 233      26.720  22.444  34.785  1.00 24.12           H
ATOM   3415 HH22 ARG A 233      26.721  23.093  36.411  1.00 24.12           H
ATOM   3416  N   GLY A 234      23.459  23.018  34.951  1.00  9.33           N
ATOM   3417  CA  GLY A 234      23.154  22.763  36.362  1.00  9.84           C
ATOM   3418  C   GLY A 234      21.780  22.057  36.492  1.00  7.61           C
ATOM   3419  O   GLY A 234      21.245  21.551  35.521  1.00  9.18           O
ATOM   3420  H   GLY A 234      23.967  22.305  34.465  1.00 11.19           H
ATOM   3421  HA2 GLY A 234      23.910  22.065  36.798  1.00 11.80           H
ATOM   3422  HA3 GLY A 234      23.175  23.696  36.955  1.00 11.80           H
ATOM   3423  N   CYS A 235      21.192  22.246  37.756  1.00  9.89           N
ATOM   3424  CA  CYS A 235      19.842  21.687  38.027  1.00  7.22           C
ATOM   3425  C   CYS A 235      19.112  22.790  38.859  1.00  7.93           C
ATOM   3426  O   CYS A 235      19.542  23.320  39.889  1.00  8.51           O
ATOM   3427  CB  CYS A 235      19.830  20.392  38.830  1.00  7.72           C
ATOM   3428  SG  CYS A 235      20.927  19.199  38.015  1.00  8.86           S
ATOM   3429  H   CYS A 235      21.797  22.166  38.576  1.00 11.86           H
ATOM   3430  HA  CYS A 235      19.313  21.519  37.043  1.00  8.66           H
ATOM   3431  HB2 CYS A 235      20.149  20.539  39.870  1.00  9.27           H
ATOM   3432  HB3 CYS A 235      18.807  19.965  38.836  1.00  9.27           H
ATOM   3433  N   ALA A 236      17.875  23.127  38.328  1.00  5.61           N
ATOM   3434  CA  ALA A 236      17.018  24.161  38.954  1.00  7.71           C
ATOM   3435  C   ALA A 236      17.757  25.494  39.147  1.00  7.79           C
ATOM   3436  O   ALA A 236      17.527  26.208  40.106  1.00 11.42           O
ATOM   3437  CB  ALA A 236      16.448  23.672  40.281  1.00 11.08           C
ATOM   3438  H   ALA A 236      17.466  22.676  37.469  1.00  6.73           H
ATOM   3439  HA  ALA A 236      16.175  24.373  38.242  1.00  9.25           H
ATOM   3440  HB1 ALA A 236      15.845  24.439  40.765  1.00 13.29           H
ATOM   3441  HB2 ALA A 236      15.844  22.773  40.139  1.00 13.29           H
ATOM   3442  HB3 ALA A 236      17.262  23.421  40.976  1.00 13.29           H
ATOM   3443  N   LEU A 237      18.576  25.872  38.137  1.00  7.46           N
ATOM   3444  CA  LEU A 237      19.228  27.190  38.116  1.00  6.73           C
ATOM   3445  C   LEU A 237      18.368  28.217  37.383  1.00  9.21           C
ATOM   3446  O   LEU A 237      17.789  27.915  36.341  1.00  8.98           O
ATOM   3447  CB  LEU A 237      20.632  27.140  37.471  1.00  8.38           C
ATOM   3448  CG  LEU A 237      21.629  26.201  38.158  1.00  9.00           C
ATOM   3449  CD1 LEU A 237      23.010  26.437  37.504  1.00  8.42           C
ATOM   3450  CD2 LEU A 237      21.680  26.395  39.672  1.00 12.97           C
ATOM   3451  H   LEU A 237      18.733  25.244  37.361  1.00  8.95           H
ATOM   3452  HA  LEU A 237      19.359  27.551  39.136  1.00  8.07           H
ATOM   3453  HB2 LEU A 237      20.546  26.840  36.430  1.00 10.06           H
ATOM   3454  HB3 LEU A 237      21.038  28.153  37.488  1.00 10.06           H
ATOM   3455  HG  LEU A 237      21.328  25.169  37.955  1.00 10.80           H
ATOM   3456 HD11 LEU A 237      23.734  25.733  37.917  1.00 10.10           H
ATOM   3457 HD12 LEU A 237      22.943  26.284  36.429  1.00 10.10           H
ATOM   3458 HD13 LEU A 237      23.352  27.453  37.698  1.00 10.10           H
ATOM   3459 HD21 LEU A 237      22.503  25.818  40.089  1.00 15.56           H
ATOM   3460 HD22 LEU A 237      21.828  27.451  39.913  1.00 15.56           H
ATOM   3461 HD23 LEU A 237      20.754  26.046  40.130  1.00 15.56           H
ATOM   3462  N   LYS A 238      18.345  29.456  37.906  1.00  8.32           N
ATOM   3463  CA  LYS A 238      17.625  30.573  37.272  1.00  9.51           C
ATOM   3464  C   LYS A 238      18.036  30.746  35.795  1.00  9.27           C
ATOM   3465  O   LYS A 238      19.226  30.790  35.477  1.00  9.65           O
ATOM   3466  CB  LYS A 238      17.839  31.847  38.105  1.00 12.97           C
ATOM   3467  CG  LYS A 238      17.079  33.045  37.498  1.00 12.20           C
ATOM   3468  CD  LYS A 238      17.141  34.322  38.349  1.00 22.66           C
ATOM   3469  CE  LYS A 238      16.633  35.505  37.515  1.00 27.77           C
ATOM   3470  NZ  LYS A 238      17.098  36.797  38.068  1.00 36.42           N1+
ATOM   3471  H   LYS A 238      18.915  29.656  38.716  1.00  9.98           H
ATOM   3472  HA  LYS A 238      16.561  30.353  37.298  1.00 11.41           H
ATOM   3473  HB2 LYS A 238      17.485  31.675  39.122  1.00 15.56           H
ATOM   3474  HB3 LYS A 238      18.903  32.075  38.136  1.00 15.56           H
ATOM   3475  HG2 LYS A 238      17.495  33.266  36.513  1.00 14.64           H
ATOM   3476  HG3 LYS A 238      16.032  32.777  37.369  1.00 14.64           H
ATOM   3477  HD2 LYS A 238      16.501  34.202  39.226  1.00 27.19           H
ATOM   3478  HD3 LYS A 238      18.168  34.498  38.672  1.00 27.19           H
ATOM   3479  HE2 LYS A 238      16.992  35.401  36.489  1.00 33.32           H
ATOM   3480  HE3 LYS A 238      15.542  35.483  37.504  1.00 33.32           H
ATOM   3481  HZ1 LYS A 238      16.743  37.551  37.497  1.00 43.70           H
ATOM   3482  HZ2 LYS A 238      16.763  36.897  39.016  1.00 43.70           H
ATOM   3483  HZ3 LYS A 238      18.108  36.822  38.058  1.00 43.70           H
ATOM   3484  N   ASP A 239      17.045  30.850  34.904  1.00  9.35           N
ATOM   3485  CA  ASP A 239      17.182  31.055  33.450  1.00  8.81           C
ATOM   3486  C   ASP A 239      17.857  29.913  32.696  1.00  9.45           C
ATOM   3487  O   ASP A 239      18.303  30.086  31.555  1.00  9.56           O
ATOM   3488  CB  ASP A 239      17.834  32.395  33.086  1.00  9.87           C
ATOM   3489  CG  ASP A 239      17.083  33.600  33.620  1.00 14.46           C
ATOM   3490  OD1 ASP A 239      15.857  33.474  33.821  1.00 13.82           O
ATOM   3491  OD2 ASP A 239      17.746  34.647  33.802  1.00 19.91           O1-
ATOM   3492  H   ASP A 239      16.097  30.753  35.241  1.00 11.21           H
ATOM   3493  HA  ASP A 239      16.166  31.089  33.059  1.00 10.57           H
ATOM   3494  HB2 ASP A 239      18.887  32.444  33.366  1.00 11.84           H
ATOM   3495  HB3 ASP A 239      17.821  32.494  32.000  1.00 11.84           H
ATOM   3496  N   LYS A 240      17.914  28.730  33.307  1.00  8.42           N
ATOM   3497  CA  LYS A 240      18.497  27.525  32.701  1.00  8.59           C
ATOM   3498  C   LYS A 240      17.502  26.371  32.750  1.00  6.89           C
ATOM   3499  O   LYS A 240      17.542  25.502  33.629  1.00  7.01           O
ATOM   3500  CB  LYS A 240      19.825  27.180  33.393  1.00  7.66           C
ATOM   3501  CG  LYS A 240      20.817  28.348  33.411  1.00  8.50           C
ATOM   3502  CD  LYS A 240      21.316  28.747  32.005  1.00  7.59           C
ATOM   3503  CE  LYS A 240      22.045  30.086  32.083  1.00 12.14           C
ATOM   3504  NZ  LYS A 240      22.475  30.526  30.748  1.00 11.04           N1+
ATOM   3505  H   LYS A 240      17.531  28.648  34.242  1.00 10.10           H
ATOM   3506  HA  LYS A 240      18.708  27.711  31.649  1.00 10.30           H
ATOM   3507  HB2 LYS A 240      19.596  26.917  34.427  1.00  9.19           H
ATOM   3508  HB3 LYS A 240      20.277  26.316  32.917  1.00  9.19           H
ATOM   3509  HG2 LYS A 240      20.376  29.203  33.912  1.00 10.20           H
ATOM   3510  HG3 LYS A 240      21.678  28.033  34.000  1.00 10.20           H
ATOM   3511  HD2 LYS A 240      22.005  27.993  31.635  1.00  9.10           H
ATOM   3512  HD3 LYS A 240      20.495  28.833  31.301  1.00  9.10           H
ATOM   3513  HE2 LYS A 240      21.362  30.827  32.503  1.00 14.57           H
ATOM   3514  HE3 LYS A 240      22.912  29.992  32.734  1.00 14.57           H
ATOM   3515  HZ1 LYS A 240      22.997  31.386  30.814  1.00 13.25           H
ATOM   3516  HZ2 LYS A 240      23.050  29.813  30.324  1.00 13.25           H
ATOM   3517  HZ3 LYS A 240      21.660  30.683  30.168  1.00 13.25           H
ATOM   3518  N   PRO A 241      16.569  26.338  31.796  1.00  7.82           N
ATOM   3519  CA  PRO A 241      15.572  25.272  31.749  1.00  6.89           C
ATOM   3520  C   PRO A 241      16.179  23.876  31.559  1.00  5.50           C
ATOM   3521  O   PRO A 241      17.295  23.721  31.042  1.00  6.57           O
ATOM   3522  CB  PRO A 241      14.740  25.623  30.510  1.00  8.36           C
ATOM   3523  CG  PRO A 241      14.823  27.142  30.434  1.00  8.62           C
ATOM   3524  CD  PRO A 241      16.276  27.385  30.810  1.00  9.02           C
ATOM   3525  HA  PRO A 241      14.934  25.330  32.629  1.00  8.27           H
ATOM   3526  HB2 PRO A 241      15.265  25.225  29.637  1.00 10.03           H
ATOM   3527  HB3 PRO A 241      13.716  25.245  30.531  1.00 10.03           H
ATOM   3528  HG2 PRO A 241      14.642  27.487  29.415  1.00 10.35           H
ATOM   3529  HG3 PRO A 241      14.126  27.595  31.141  1.00 10.35           H
ATOM   3530  HD2 PRO A 241      16.922  27.266  29.940  1.00 10.82           H
ATOM   3531  HD3 PRO A 241      16.323  28.382  31.236  1.00 10.82           H
ATOM   3532  N   GLY A 242      15.393  22.857  31.869  1.00  6.24           N
ATOM   3533  CA  GLY A 242      15.667  21.543  31.352  1.00  5.82           C
ATOM   3534  C   GLY A 242      15.370  21.546  29.844  1.00  7.24           C
ATOM   3535  O   GLY A 242      14.436  22.164  29.360  1.00  8.00           O
ATOM   3536  H   GLY A 242      14.539  23.023  32.343  1.00  7.49           H
ATOM   3537  HA2 GLY A 242      16.726  21.233  31.546  1.00  6.98           H
ATOM   3538  HA3 GLY A 242      15.037  20.774  31.861  1.00  6.98           H
ATOM   3539  N   VAL A 243      16.215  20.795  29.091  1.00  6.80           N
ATOM   3540  CA  VAL A 243      16.098  20.591  27.640  1.00  5.71           C
ATOM   3541  C   VAL A 243      15.839  19.126  27.313  1.00  7.77           C
ATOM   3542  O   VAL A 243      16.487  18.226  27.857  1.00  6.39           O
ATOM   3543  CB  VAL A 243      17.298  21.133  26.834  1.00  5.93           C
ATOM   3544  CG1 VAL A 243      17.015  21.141  25.303  1.00  8.61           C
ATOM   3545  CG2 VAL A 243      17.655  22.560  27.275  1.00  7.70           C
ATOM   3546  H   VAL A 243      16.999  20.348  29.547  1.00  8.16           H
ATOM   3547  HA  VAL A 243      15.232  21.165  27.296  1.00  6.85           H
ATOM   3548  HB  VAL A 243      18.150  20.479  27.022  1.00  7.11           H
ATOM   3549 HG11 VAL A 243      17.833  21.616  24.766  1.00 10.34           H
ATOM   3550 HG12 VAL A 243      16.922  20.119  24.934  1.00 10.34           H
ATOM   3551 HG13 VAL A 243      16.095  21.686  25.086  1.00 10.34           H
ATOM   3552 HG21 VAL A 243      18.493  22.915  26.682  1.00  9.24           H
ATOM   3553 HG22 VAL A 243      16.801  23.220  27.125  1.00  9.24           H
ATOM   3554 HG23 VAL A 243      17.950  22.581  28.322  1.00  9.24           H
ATOM   3555  N   TYR A 244      14.891  18.915  26.396  1.00  6.53           N
ATOM   3556  CA  TYR A 244      14.277  17.625  26.096  1.00  7.09           C
ATOM   3557  C   TYR A 244      14.317  17.355  24.573  1.00  7.50           C
ATOM   3558  O   TYR A 244      14.028  18.253  23.774  1.00  8.33           O
ATOM   3559  CB  TYR A 244      12.843  17.597  26.680  1.00  8.65           C
ATOM   3560  CG  TYR A 244      12.750  17.803  28.187  1.00  6.91           C
ATOM   3561  CD1 TYR A 244      12.610  16.700  29.037  1.00  5.69           C
ATOM   3562  CD2 TYR A 244      12.795  19.100  28.745  1.00  5.95           C
ATOM   3563  CE1 TYR A 244      12.584  16.881  30.427  1.00  6.25           C
ATOM   3564  CE2 TYR A 244      12.738  19.285  30.149  1.00  8.14           C
ATOM   3565  CZ  TYR A 244      12.669  18.159  31.009  1.00  8.33           C
ATOM   3566  OH  TYR A 244      12.744  18.326  32.375  1.00  7.87           O
ATOM   3567  H   TYR A 244      14.460  19.722  25.968  1.00  7.83           H
ATOM   3568  HA  TYR A 244      14.851  16.849  26.597  1.00  8.50           H
ATOM   3569  HB2 TYR A 244      12.244  18.363  26.188  1.00 10.38           H
ATOM   3570  HB3 TYR A 244      12.407  16.629  26.441  1.00 10.38           H
ATOM   3571  HD1 TYR A 244      12.538  15.704  28.626  1.00  6.83           H
ATOM   3572  HD2 TYR A 244      12.888  19.960  28.101  1.00  7.14           H
ATOM   3573  HE1 TYR A 244      12.451  16.018  31.057  1.00  7.50           H
ATOM   3574  HE2 TYR A 244      12.812  20.273  30.574  1.00  9.77           H
ATOM   3575  HH  TYR A 244      13.237  17.632  32.821  1.00  9.45           H
ATOM   3576  N   THR A 245      14.603  16.120  24.139  1.00  8.00           N
ATOM   3577  CA  THR A 245      14.451  15.720  22.729  1.00  5.97           C
ATOM   3578  C   THR A 245      12.977  15.836  22.315  1.00  6.56           C
ATOM   3579  O   THR A 245      12.104  15.324  23.032  1.00  7.73           O
ATOM   3580  CB  THR A 245      14.963  14.284  22.559  1.00  6.52           C
ATOM   3581  OG1 THR A 245      16.308  14.191  23.005  1.00  8.91           O
ATOM   3582  CG2 THR A 245      14.880  13.812  21.096  1.00  8.75           C
ATOM   3583  H   THR A 245      14.875  15.410  24.806  1.00  9.59           H
ATOM   3584  HA  THR A 245      15.082  16.376  22.124  1.00  7.17           H
ATOM   3585  HB  THR A 245      14.339  13.627  23.163  1.00  7.82           H
ATOM   3586  HG1 THR A 245      16.812  14.587  22.461  1.00 10.68           H
ATOM   3587 HG21 THR A 245      15.265  12.797  21.043  1.00 10.50           H
ATOM   3588 HG22 THR A 245      13.856  13.819  20.729  1.00 10.50           H
ATOM   3589 HG23 THR A 245      15.515  14.426  20.459  1.00 10.50           H
ATOM   3590  N   ARG A 246      12.693  16.523  21.189  1.00  8.37           N
ATOM   3591  CA  ARG A 246      11.334  16.683  20.684  1.00  7.50           C
ATOM   3592  C   ARG A 246      10.944  15.436  19.897  1.00  8.94           C
ATOM   3593  O   ARG A 246      11.290  15.271  18.725  1.00  8.49           O
ATOM   3594  CB  ARG A 246      11.228  17.956  19.821  1.00  9.05           C
ATOM   3595  CG  ARG A 246       9.777  18.156  19.350  1.00 14.53           C
ATOM   3596  CD  ARG A 246       9.541  19.577  18.795  1.00 20.03           C
ATOM   3597  NE  ARG A 246      10.348  19.867  17.613  1.00 19.79           N
ATOM   3598  CZ  ARG A 246      10.169  19.401  16.357  1.00 26.05           C
ATOM   3599  NH1 ARG A 246      11.011  19.761  15.386  1.00 22.32           N
ATOM   3600  NH2 ARG A 246       9.177  18.574  16.028  1.00 27.04           N1+
ATOM   3601  H   ARG A 246      13.444  16.943  20.659  1.00 10.04           H
ATOM   3602  HA  ARG A 246      10.659  16.793  21.538  1.00  9.00           H
ATOM   3603  HB2 ARG A 246      11.567  18.817  20.393  1.00 10.85           H
ATOM   3604  HB3 ARG A 246      11.869  17.850  18.945  1.00 10.85           H
ATOM   3605  HG2 ARG A 246       9.530  17.416  18.589  1.00 17.44           H
ATOM   3606  HG3 ARG A 246       9.106  18.023  20.197  1.00 17.44           H
ATOM   3607  HD2 ARG A 246       8.492  19.698  18.540  1.00 24.03           H
ATOM   3608  HD3 ARG A 246       9.782  20.310  19.565  1.00 24.03           H
ATOM   3609  HE  ARG A 246      11.141  20.471  17.764  1.00 23.75           H
ATOM   3610 HH11 ARG A 246      11.776  20.385  15.582  1.00 26.78           H
ATOM   3611 HH12 ARG A 246      10.875  19.408  14.445  1.00 26.78           H
ATOM   3612 HH21 ARG A 246       8.509  18.274  16.724  1.00 32.45           H
ATOM   3613 HH22 ARG A 246       9.073  18.262  15.068  1.00 32.45           H
ATOM   3614  N   VAL A 247      10.200  14.552  20.562  1.00  8.52           N
ATOM   3615  CA  VAL A 247       9.915  13.229  20.026  1.00  9.85           C
ATOM   3616  C   VAL A 247       9.183  13.294  18.662  1.00 10.71           C
ATOM   3617  O   VAL A 247       9.420  12.433  17.814  1.00 11.50           O
ATOM   3618  CB  VAL A 247       9.145  12.445  21.105  1.00  7.41           C
ATOM   3619  CG1 VAL A 247       8.683  11.083  20.580  1.00  9.73           C
ATOM   3620  CG2 VAL A 247      10.046  12.180  22.337  1.00 10.12           C
ATOM   3621  H   VAL A 247       9.891  14.752  21.503  1.00 10.22           H
ATOM   3622  HA  VAL A 247      10.873  12.734  19.857  1.00 11.82           H
ATOM   3623  HB  VAL A 247       8.276  13.018  21.428  1.00  8.89           H
ATOM   3624 HG11 VAL A 247       8.126  10.555  21.355  1.00 11.67           H
ATOM   3625 HG12 VAL A 247       8.027  11.202  19.721  1.00 11.67           H
ATOM   3626 HG13 VAL A 247       9.550  10.485  20.300  1.00 11.67           H
ATOM   3627 HG21 VAL A 247       9.468  11.663  23.103  1.00 12.14           H
ATOM   3628 HG22 VAL A 247      10.893  11.555  22.050  1.00 12.14           H
ATOM   3629 HG23 VAL A 247      10.429  13.105  22.757  1.00 12.14           H
ATOM   3630  N   SER A 248       8.308  14.279  18.444  1.00  9.93           N
ATOM   3631  CA  SER A 248       7.515  14.382  17.199  1.00 11.27           C
ATOM   3632  C   SER A 248       8.396  14.522  15.947  1.00 11.84           C
ATOM   3633  O   SER A 248       8.015  14.043  14.872  1.00 13.89           O
ATOM   3634  CB  SER A 248       6.530  15.539  17.326  1.00 12.56           C
ATOM   3635  OG  SER A 248       7.203  16.780  17.373  1.00 12.52           O
ATOM   3636  H   SER A 248       8.130  14.956  19.171  1.00 11.91           H
ATOM   3637  HA  SER A 248       6.932  13.468  17.107  1.00 13.52           H
ATOM   3638  HB2 SER A 248       5.823  15.532  16.497  1.00 15.08           H
ATOM   3639  HB3 SER A 248       5.971  15.414  18.254  1.00 15.08           H
ATOM   3640  HG  SER A 248       6.711  17.390  17.938  1.00 15.02           H
ATOM   3641  N   HIS A 249       9.576  15.147  16.055  1.00 10.02           N
ATOM   3642  CA  HIS A 249      10.512  15.216  14.918  1.00 12.91           C
ATOM   3643  C   HIS A 249      10.967  13.829  14.446  1.00 12.76           C
ATOM   3644  O   HIS A 249      11.212  13.611  13.253  1.00 15.11           O
ATOM   3645  CB  HIS A 249      11.757  16.062  15.266  1.00 13.15           C
ATOM   3646  CG  HIS A 249      12.766  16.045  14.131  1.00 18.46           C
ATOM   3647  ND1 HIS A 249      12.663  16.755  12.960  1.00 18.16           N
ATOM   3648  CD2 HIS A 249      13.869  15.236  13.995  1.00 18.95           C
ATOM   3649  CE1 HIS A 249      13.673  16.403  12.157  1.00 14.84           C
ATOM   3650  NE2 HIS A 249      14.435  15.442  12.723  1.00 15.10           N
ATOM   3651  H   HIS A 249       9.857  15.533  16.945  1.00 12.02           H
ATOM   3652  HA  HIS A 249       9.996  15.702  14.085  1.00 15.49           H
ATOM   3653  HB2 HIS A 249      12.232  15.661  16.159  1.00 15.78           H
ATOM   3654  HB3 HIS A 249      11.452  17.084  15.465  1.00 15.78           H
ATOM   3655  HD1 HIS A 249      11.921  17.408  12.729  1.00 21.79           H
ATOM   3656  HD2 HIS A 249      14.190  14.493  14.707  1.00 22.74           H
ATOM   3657  HE1 HIS A 249      13.805  16.783  11.153  1.00 17.80           H
ATOM   3658  N   PHE A 250      11.139  12.901  15.397  1.00  9.07           N
ATOM   3659  CA  PHE A 250      11.770  11.617  15.216  1.00  8.55           C
ATOM   3660  C   PHE A 250      10.809  10.475  14.865  1.00  7.66           C
ATOM   3661  O   PHE A 250      11.232   9.320  14.830  1.00 10.17           O
ATOM   3662  CB  PHE A 250      12.632  11.300  16.454  1.00 10.87           C
ATOM   3663  CG  PHE A 250      13.804  12.241  16.612  1.00  8.04           C
ATOM   3664  CD1 PHE A 250      13.715  13.384  17.431  1.00 10.47           C
ATOM   3665  CD2 PHE A 250      14.994  12.000  15.894  1.00 11.04           C
ATOM   3666  CE1 PHE A 250      14.779  14.294  17.508  1.00  8.77           C
ATOM   3667  CE2 PHE A 250      16.058  12.908  15.980  1.00 10.08           C
ATOM   3668  CZ  PHE A 250      15.964  14.044  16.801  1.00  9.57           C
ATOM   3669  H   PHE A 250      10.844  13.129  16.336  1.00 10.89           H
ATOM   3670  HA  PHE A 250      12.474  11.692  14.386  1.00 10.25           H
ATOM   3671  HB2 PHE A 250      12.001  11.334  17.344  1.00 13.04           H
ATOM   3672  HB3 PHE A 250      13.022  10.287  16.366  1.00 13.04           H
ATOM   3673  HD1 PHE A 250      12.820  13.561  18.002  1.00 12.56           H
ATOM   3674  HD2 PHE A 250      15.091  11.111  15.287  1.00 13.24           H
ATOM   3675  HE1 PHE A 250      14.684  15.177  18.124  1.00 10.53           H
ATOM   3676  HE2 PHE A 250      16.971  12.710  15.439  1.00 12.09           H
ATOM   3677  HZ  PHE A 250      16.783  14.747  16.853  1.00 11.49           H
ATOM   3678  N   LEU A 251       9.529  10.754  14.592  1.00  9.04           N
ATOM   3679  CA  LEU A 251       8.564   9.721  14.234  1.00  8.40           C
ATOM   3680  C   LEU A 251       9.003   8.859  13.030  1.00 10.21           C
ATOM   3681  O   LEU A 251       8.882   7.640  13.135  1.00 11.68           O
ATOM   3682  CB  LEU A 251       7.160  10.330  14.025  1.00 11.97           C
ATOM   3683  CG  LEU A 251       6.554  10.922  15.317  1.00 12.99           C
ATOM   3684  CD1 LEU A 251       5.266  11.657  14.972  1.00 14.25           C
ATOM   3685  CD2 LEU A 251       6.274   9.846  16.359  1.00 12.55           C
ATOM   3686  H   LEU A 251       9.206  11.710  14.664  1.00 10.85           H
ATOM   3687  HA  LEU A 251       8.511   9.043  15.083  1.00 10.08           H
ATOM   3688  HB2 LEU A 251       7.217  11.129  13.288  1.00 14.36           H
ATOM   3689  HB3 LEU A 251       6.485   9.567  13.635  1.00 14.36           H
ATOM   3690  HG  LEU A 251       7.256  11.632  15.753  1.00 15.58           H
ATOM   3691 HD11 LEU A 251       4.848  12.123  15.862  1.00 17.10           H
ATOM   3692 HD12 LEU A 251       5.496  12.453  14.263  1.00 17.10           H
ATOM   3693 HD13 LEU A 251       4.536  10.978  14.531  1.00 17.10           H
ATOM   3694 HD21 LEU A 251       5.797  10.306  17.226  1.00 15.06           H
ATOM   3695 HD22 LEU A 251       5.609   9.089  15.945  1.00 15.06           H
ATOM   3696 HD23 LEU A 251       7.195   9.384  16.702  1.00 15.06           H
ATOM   3697  N   PRO A 252       9.534   9.417  11.915  1.00 10.03           N
ATOM   3698  CA  PRO A 252      10.026   8.573  10.808  1.00 12.93           C
ATOM   3699  C   PRO A 252      11.182   7.635  11.235  1.00 13.20           C
ATOM   3700  O   PRO A 252      11.182   6.457  10.887  1.00 12.58           O
ATOM   3701  CB  PRO A 252      10.450   9.555   9.701  1.00 15.73           C
ATOM   3702  CG  PRO A 252       9.714  10.848  10.033  1.00 10.82           C
ATOM   3703  CD  PRO A 252       9.650  10.833  11.554  1.00 12.25           C
ATOM   3704  HA  PRO A 252       9.185   8.007  10.404  1.00 15.51           H
ATOM   3705  HB2 PRO A 252      11.515   9.759   9.820  1.00 18.87           H
ATOM   3706  HB3 PRO A 252      10.251   9.203   8.689  1.00 18.87           H
ATOM   3707  HG2 PRO A 252      10.252  11.730   9.687  1.00 12.99           H
ATOM   3708  HG3 PRO A 252       8.717  10.811   9.594  1.00 12.99           H
ATOM   3709  HD2 PRO A 252      10.563  11.253  11.972  1.00 14.69           H
ATOM   3710  HD3 PRO A 252       8.778  11.404  11.855  1.00 14.69           H
ATOM   3711  N   TRP A 253      12.122   8.120  12.057  1.00 10.31           N
ATOM   3712  CA  TRP A 253      13.237   7.343  12.604  1.00  9.92           C
ATOM   3713  C   TRP A 253      12.779   6.226  13.541  1.00 10.61           C
ATOM   3714  O   TRP A 253      13.246   5.090  13.419  1.00 11.98           O
ATOM   3715  CB  TRP A 253      14.264   8.281  13.274  1.00  9.57           C
ATOM   3716  CG  TRP A 253      15.467   7.586  13.830  1.00 10.77           C
ATOM   3717  CD1 TRP A 253      16.645   7.426  13.183  1.00 12.40           C
ATOM   3718  CD2 TRP A 253      15.658   6.976  15.147  1.00 10.84           C
ATOM   3719  NE1 TRP A 253      17.526   6.715  13.972  1.00 11.78           N
ATOM   3720  CE2 TRP A 253      16.983   6.445  15.209  1.00 11.32           C
ATOM   3721  CE3 TRP A 253      14.855   6.856  16.306  1.00  8.49           C
ATOM   3722  CZ2 TRP A 253      17.485   5.822  16.357  1.00 11.34           C
ATOM   3723  CZ3 TRP A 253      15.346   6.252  17.474  1.00  9.60           C
ATOM   3724  CH2 TRP A 253      16.657   5.741  17.501  1.00  8.96           C
ATOM   3725  H   TRP A 253      12.075   9.098  12.315  1.00 12.37           H
ATOM   3726  HA  TRP A 253      13.749   6.864  11.769  1.00 11.91           H
ATOM   3727  HB2 TRP A 253      14.604   8.987  12.517  1.00 11.48           H
ATOM   3728  HB3 TRP A 253      13.781   8.836  14.080  1.00 11.48           H
ATOM   3729  HD1 TRP A 253      16.854   7.785  12.186  1.00 14.88           H
ATOM   3730  HE1 TRP A 253      18.463   6.484  13.685  1.00 14.13           H
ATOM   3731  HE3 TRP A 253      13.859   7.262  16.291  1.00 10.19           H
ATOM   3732  HZ2 TRP A 253      18.494   5.441  16.378  1.00 13.61           H
ATOM   3733  HZ3 TRP A 253      14.718   6.178  18.349  1.00 11.52           H
ATOM   3734  HH2 TRP A 253      17.045   5.288  18.403  1.00 10.75           H
ATOM   3735  N   ILE A 254      11.850   6.533  14.461  1.00  9.49           N
ATOM   3736  CA  ILE A 254      11.296   5.552  15.405  1.00 10.91           C
ATOM   3737  C   ILE A 254      10.542   4.449  14.634  1.00  8.92           C
ATOM   3738  O   ILE A 254      10.738   3.265  14.907  1.00 10.49           O
ATOM   3739  CB  ILE A 254      10.393   6.230  16.473  1.00 10.33           C
ATOM   3740  CG1 ILE A 254      11.175   7.187  17.406  1.00  9.67           C
ATOM   3741  CG2 ILE A 254       9.695   5.154  17.311  1.00 10.88           C
ATOM   3742  CD1 ILE A 254      10.217   8.128  18.149  1.00  9.69           C
ATOM   3743  H   ILE A 254      11.485   7.476  14.494  1.00 11.39           H
ATOM   3744  HA  ILE A 254      12.139   5.088  15.922  1.00 13.09           H
ATOM   3745  HB  ILE A 254       9.630   6.797  15.939  1.00 12.39           H
ATOM   3746 HG12 ILE A 254      11.780   6.615  18.109  1.00 11.60           H
ATOM   3747 HG13 ILE A 254      11.845   7.823  16.831  1.00 11.60           H
ATOM   3748 HG21 ILE A 254       9.081   5.613  18.079  1.00 13.06           H
ATOM   3749 HG22 ILE A 254       9.026   4.562  16.690  1.00 13.06           H
ATOM   3750 HG23 ILE A 254      10.431   4.493  17.771  1.00 13.06           H
ATOM   3751 HD11 ILE A 254      10.792   8.896  18.667  1.00 11.62           H
ATOM   3752 HD12 ILE A 254       9.549   8.617  17.437  1.00 11.62           H
ATOM   3753 HD13 ILE A 254       9.627   7.575  18.879  1.00 11.62           H
ATOM   3754  N   ARG A 255       9.714   4.800  13.646  1.00  9.90           N
ATOM   3755  CA  ARG A 255       8.971   3.827  12.815  1.00 13.37           C
ATOM   3756  C   ARG A 255       9.941   2.936  12.037  1.00 10.94           C
ATOM   3757  O   ARG A 255       9.750   1.727  12.032  1.00 13.59           O
ATOM   3758  CB  ARG A 255       8.008   4.565  11.859  1.00 14.48           C
ATOM   3759  CG  ARG A 255       7.303   3.666  10.813  1.00 20.80           C
ATOM   3760  CD  ARG A 255       6.512   4.519   9.809  1.00 23.73           C
ATOM   3761  NE  ARG A 255       6.103   3.783   8.593  1.00 35.54           N
ATOM   3762  CZ  ARG A 255       6.885   3.593   7.521  1.00 33.59           C
ATOM   3763  NH1 ARG A 255       8.206   3.784   7.576  1.00 34.28           N
ATOM   3764  NH2 ARG A 255       6.345   3.210   6.369  1.00 40.33           N1+
ATOM   3765  H   ARG A 255       9.568   5.785  13.465  1.00 11.88           H
ATOM   3766  HA  ARG A 255       8.380   3.185  13.470  1.00 16.05           H
ATOM   3767  HB2 ARG A 255       7.253   5.079  12.454  1.00 17.38           H
ATOM   3768  HB3 ARG A 255       8.576   5.323  11.317  1.00 17.38           H
ATOM   3769  HG2 ARG A 255       8.038   3.080  10.264  1.00 24.96           H
ATOM   3770  HG3 ARG A 255       6.622   2.982  11.321  1.00 24.96           H
ATOM   3771  HD2 ARG A 255       5.622   4.930  10.290  1.00 28.47           H
ATOM   3772  HD3 ARG A 255       7.143   5.358   9.509  1.00 28.47           H
ATOM   3773  HE  ARG A 255       5.119   3.580   8.499  1.00 42.64           H
ATOM   3774 HH11 ARG A 255       8.631   4.051   8.454  1.00 41.13           H
ATOM   3775 HH12 ARG A 255       8.788   3.628   6.768  1.00 41.13           H
ATOM   3776 HH21 ARG A 255       5.351   3.070   6.288  1.00 48.39           H
ATOM   3777 HH22 ARG A 255       6.944   3.078   5.567  1.00 48.39           H
ATOM   3778  N   SER A 256      10.950   3.525  11.370  1.00 11.81           N
ATOM   3779  CA  SER A 256      11.899   2.770  10.543  1.00 14.71           C
ATOM   3780  C   SER A 256      12.699   1.751  11.391  1.00 13.15           C
ATOM   3781  O   SER A 256      12.945   0.619  10.957  1.00 15.92           O
ATOM   3782  CB  SER A 256      12.817   3.747   9.810  1.00 18.71           C
ATOM   3783  OG  SER A 256      13.717   3.054   8.984  1.00 37.68           O
ATOM   3784  H   SER A 256      11.055   4.527  11.416  1.00 14.17           H
ATOM   3785  HA  SER A 256      11.326   2.226   9.795  1.00 17.65           H
ATOM   3786  HB2 SER A 256      12.229   4.428   9.188  1.00 22.45           H
ATOM   3787  HB3 SER A 256      13.379   4.324  10.546  1.00 22.45           H
ATOM   3788  HG  SER A 256      14.394   3.667   8.687  1.00 45.21           H
ATOM   3789  N   HIS A 257      13.100   2.144  12.608  1.00 14.74           N
ATOM   3790  CA  HIS A 257      13.964   1.344  13.462  1.00 15.24           C
ATOM   3791  C   HIS A 257      13.217   0.370  14.390  1.00 12.72           C
ATOM   3792  O   HIS A 257      13.895  -0.394  15.070  1.00 17.32           O
ATOM   3793  CB  HIS A 257      14.929   2.237  14.270  1.00 11.86           C
ATOM   3794  CG  HIS A 257      15.990   2.907  13.434  1.00 11.23           C
ATOM   3795  ND1 HIS A 257      15.845   4.062  12.712  1.00 17.03           N
ATOM   3796  CD2 HIS A 257      17.212   2.388  13.108  1.00 14.45           C
ATOM   3797  CE1 HIS A 257      16.958   4.242  11.976  1.00 20.37           C
ATOM   3798  NE2 HIS A 257      17.850   3.283  12.234  1.00 19.48           N
ATOM   3799  H   HIS A 257      12.828   3.058  12.942  1.00 17.68           H
ATOM   3800  HA  HIS A 257      14.599   0.726  12.826  1.00 18.29           H
ATOM   3801  HB2 HIS A 257      15.437   1.638  15.024  1.00 14.23           H
ATOM   3802  HB3 HIS A 257      14.353   3.004  14.791  1.00 14.23           H
ATOM   3803  HD1 HIS A 257      15.021   4.648  12.708  1.00 20.44           H
ATOM   3804  HD2 HIS A 257      17.592   1.432  13.432  1.00 17.33           H
ATOM   3805  HE1 HIS A 257      17.099   5.030  11.249  1.00 24.44           H
ATOM   3806  N   THR A 258      11.874   0.403  14.448  1.00 14.52           N
ATOM   3807  CA  THR A 258      11.073  -0.597  15.168  1.00 15.00           C
ATOM   3808  C   THR A 258      10.394  -1.566  14.174  1.00 24.19           C
ATOM   3809  O   THR A 258      10.532  -1.368  12.937  1.00 27.45           O
ATOM   3810  CB  THR A 258      10.050   0.071  16.106  1.00 15.06           C
ATOM   3811  OG1 THR A 258       9.176   0.901  15.385  1.00 14.30           O
ATOM   3812  CG2 THR A 258      10.722   0.885  17.225  1.00 12.99           C
ATOM   3813  OXT THR A 258       9.760  -2.524  14.672  1.00 18.91           O1-
ATOM   3814  H   THR A 258      11.375   1.033  13.837  1.00 17.42           H
ATOM   3815  HA  THR A 258      11.721  -1.206  15.802  1.00 18.00           H
ATOM   3816  HB  THR A 258       9.456  -0.710  16.576  1.00 18.08           H
ATOM   3817  HG1 THR A 258       9.694   1.643  15.054  1.00 17.16           H
ATOM   3818 HG21 THR A 258       9.961   1.286  17.890  1.00 15.58           H
ATOM   3819 HG22 THR A 258      11.401   0.246  17.788  1.00 15.58           H
ATOM   3820 HG23 THR A 258      11.289   1.714  16.810  1.00 15.58           H
TER
HETATM 3821  O1  SO4 A 301      34.008  -5.849  25.884  1.00 18.23           O1-
HETATM 3822  O2  SO4 A 301      34.965  -7.213  24.247  1.00 15.56           O1-
HETATM 3823  O3  SO4 A 301      36.362  -6.037  25.750  1.00 16.77           O1-
HETATM 3824  O4  SO4 A 301      35.031  -7.826  26.544  1.00 18.90           O1-
HETATM 3825  S   SO4 A 301      35.113  -6.731  25.600  1.00 15.39           S2+
HETATM 3826  O1  SO4 A 302      21.522  11.904  33.724  1.00 11.36           O1-
HETATM 3827  O2  SO4 A 302      22.914  11.009  31.976  1.00 12.41           O1-
HETATM 3828  O3  SO4 A 302      23.988  12.044  33.994  1.00 44.18           O1-
HETATM 3829  O4  SO4 A 302      22.928   9.836  34.147  1.00 24.54           O1-
HETATM 3830  S   SO4 A 302      22.828  11.218  33.627  1.00 45.12           S2+
HETATM 3831  O1  SO4 A 303       8.230  18.124  12.982  1.00 40.70           O1-
HETATM 3832  O2  SO4 A 303      10.509  18.597  12.820  1.00 40.89           O1-
HETATM 3833  O3  SO4 A 303       9.496  17.242  11.196  1.00 38.25           O1-
HETATM 3834  O4  SO4 A 303       9.071  19.563  11.304  1.00 45.35           O1-
HETATM 3835  S   SO4 A 303       9.308  18.367  12.063  1.00 39.68           S2+
HETATM 3836  C1  675 A1001      22.011  15.618  32.487  1.00  9.38           C
HETATM 3837  C10 675 A1001      19.766  16.655  32.299  1.00  8.09           C
HETATM 3838  C11 675 A1001      18.919  17.662  32.625  1.00  9.09           C
HETATM 3839  C12 675 A1001      19.249  18.691  33.604  1.00  9.60           C
HETATM 3840  C13 675 A1001      20.584  18.633  34.167  1.00 10.43           C
HETATM 3841  C17 675 A1001      18.341  19.678  33.944  1.00  7.49           C
HETATM 3842  C2  675 A1001      21.101  16.582  32.861  1.00 10.18           C
HETATM 3843  C23 675 A1001      24.317  14.598  32.845  1.00 13.11           C
HETATM 3844  C25 675 A1001      25.399  13.400  30.819  1.00 13.12           C
HETATM 3845  C26 675 A1001      25.997  12.323  31.519  1.00 12.89           C
HETATM 3846  C27 675 A1001      26.887  11.492  30.858  1.00 17.65           C
HETATM 3847  C28 675 A1001      27.242  11.734  29.517  1.00 18.58           C
HETATM 3848  C29 675 A1001      26.683  12.815  28.835  1.00 20.14           C
HETATM 3849  C3  675 A1001      21.442  17.625  33.851  1.00 11.75           C
HETATM 3850  C30 675 A1001      25.755  13.646  29.465  1.00 19.02           C
HETATM 3851  C4  675 A1001      22.775  17.560  34.431  1.00 13.76           C
HETATM 3852  C5  675 A1001      23.618  16.551  34.104  1.00 13.18           C
HETATM 3853  C6  675 A1001      23.294  15.579  33.089  1.00 12.16           C
HETATM 3854  N18 675 A1001      16.939  19.518  33.679  1.00  8.09           N
HETATM 3855  N19 675 A1001      18.715  20.937  34.514  1.00  9.73           N1+
HETATM 3856  N24 675 A1001      24.435  14.221  31.430  1.00 11.45           N
HETATM 3857  O36 675 A1001      25.177  14.229  33.626  1.00 15.01           O
HETATM 3858  H1  675 A1001      21.743  14.845  31.767  1.00 11.26           H
HETATM 3859  H10 675 A1001      19.469  15.882  31.601  1.00  9.71           H
HETATM 3860  H11 675 A1001      17.927  17.706  32.181  1.00 10.90           H
HETATM 3861  H13 675 A1001      20.864  19.373  34.925  1.00 12.51           H
HETATM 3862  H24 675 A1001      23.893  14.816  30.800  1.00 13.73           H
HETATM 3863  H26 675 A1001      25.699  12.152  32.566  1.00 15.47           H
HETATM 3864  H27 675 A1001      27.316  10.640  31.381  1.00 21.18           H
HETATM 3865  H28 675 A1001      27.932  11.070  29.012  1.00 22.29           H
HETATM 3866  H29 675 A1001      26.968  13.011  27.800  1.00 24.16           H
HETATM 3867  H30 675 A1001      25.303  14.470  28.918  1.00 22.82           H
HETATM 3868  H4  675 A1001      23.016  18.291  35.195  1.00 16.51           H
HETATM 3869  H5  675 A1001      24.587  16.442  34.593  1.00 15.82           H
HETATM 3870 H181 675 A1001      16.769  19.471  32.668  1.00  9.71           H
HETATM 3871 H182 675 A1001      16.374  20.305  34.057  1.00  9.71           H
HETATM 3872 H191 675 A1001      19.564  20.833  35.107  1.00 11.68           H
HETATM 3873 H192 675 A1001      17.971  21.331  35.108  1.00 11.68           H
HETATM 3874  O   HOH A1002      24.599  12.359  48.776  1.00 10.53           O
HETATM 3875  H1  HOH A1002      24.819  11.695  49.431  1.00 12.64           H
HETATM 3876  H2  HOH A1002      23.684  12.571  48.969  1.00 12.64           H
HETATM 3877  O   HOH A1003      19.943  12.718  45.870  1.00  7.29           O
HETATM 3878  H1  HOH A1003      20.195  13.279  46.607  1.00  8.74           H
HETATM 3879  H2  HOH A1003      20.637  12.056  45.828  1.00  8.74           H
HETATM 3880  O   HOH A1004      14.195   9.560  34.501  1.00  7.61           O
HETATM 3881  H1  HOH A1004      14.711  10.220  34.032  1.00  9.13           H
HETATM 3882  H2  HOH A1004      13.521  10.066  34.961  1.00  9.13           H
HETATM 3883  O   HOH A1005      21.353  -6.862  28.337  1.00 10.09           O
HETATM 3884  H1  HOH A1005      21.968  -6.325  27.833  1.00 12.11           H
HETATM 3885  H2  HOH A1005      21.360  -6.471  29.215  1.00 12.11           H
HETATM 3886  O   HOH A1006      19.232  24.216  35.642  1.00  6.86           O
HETATM 3887  H1  HOH A1006      19.873  23.538  35.398  1.00  8.23           H
HETATM 3888  H2  HOH A1006      18.372  23.807  35.482  1.00  8.23           H
HETATM 3889  O   HOH A1007      11.340  25.126  23.418  1.00 12.10           O
HETATM 3890  H1  HOH A1007      11.080  25.862  23.980  1.00 14.52           H
HETATM 3891  H2  HOH A1007      12.165  25.407  23.018  1.00 14.52           H
HETATM 3892  O   HOH A1008      15.878   8.294  36.438  1.00  6.66           O
HETATM 3893  H1  HOH A1008      16.106   7.416  36.129  1.00  8.00           H
HETATM 3894  H2  HOH A1008      16.467   8.873  35.951  1.00  8.00           H
HETATM 3895  O   HOH A1009      14.625  11.851  41.864  1.00  6.94           O
HETATM 3896  H1  HOH A1009      15.523  11.515  41.932  1.00  8.32           H
HETATM 3897  H2  HOH A1009      14.143  11.147  41.426  1.00  8.32           H
HETATM 3898  O   HOH A1010      12.601  20.736  33.553  1.00  8.18           O
HETATM 3899  H1  HOH A1010      12.686  21.494  32.974  1.00  9.82           H
HETATM 3900  H2  HOH A1010      13.432  20.703  34.036  1.00  9.82           H
HETATM 3901  O   HOH A1011      10.282   0.664  36.868  1.00  8.42           O
HETATM 3902  H1  HOH A1011      10.276   1.264  37.613  1.00 10.10           H
HETATM 3903  H2  HOH A1011      10.226   1.238  36.098  1.00 10.10           H
HETATM 3904  O   HOH A1012      26.338  23.624  23.359  1.00 13.06           O
HETATM 3905  H1  HOH A1012      26.276  24.490  23.775  1.00 15.67           H
HETATM 3906  H2  HOH A1012      26.052  23.783  22.457  1.00 15.67           H
HETATM 3907  O   HOH A1013      10.680  28.961  34.133  1.00 11.88           O
HETATM 3908  H1  HOH A1013      10.868  29.844  33.804  1.00 14.26           H
HETATM 3909  H2  HOH A1013      11.324  28.831  34.833  1.00 14.26           H
HETATM 3910  O   HOH A1014      18.565  11.412  48.023  1.00 10.50           O
HETATM 3911  H1  HOH A1014      17.821  12.016  48.102  1.00 12.59           H
HETATM 3912  H2  HOH A1014      19.050  11.520  48.843  1.00 12.59           H
HETATM 3913  O   HOH A1015      26.980  -7.072  24.134  1.00 13.93           O
HETATM 3914  H1  HOH A1015      27.332  -6.739  23.308  1.00 16.71           H
HETATM 3915  H2  HOH A1015      26.599  -7.925  23.903  1.00 16.71           H
HETATM 3916  O   HOH A1016       8.386  27.837  33.184  1.00 13.25           O
HETATM 3917  H1  HOH A1016       9.232  28.125  33.537  1.00 15.90           H
HETATM 3918  H2  HOH A1016       7.988  28.637  32.836  1.00 15.90           H
HETATM 3919  O   HOH A1017      32.128  -1.433  23.729  1.00 13.19           O
HETATM 3920  H1  HOH A1017      31.935  -1.294  24.660  1.00 15.82           H
HETATM 3921  H2  HOH A1017      32.938  -1.946  23.740  1.00 15.82           H
HETATM 3922  O   HOH A1018       3.175   3.977  22.224  1.00 14.52           O
HETATM 3923  H1  HOH A1018       3.545   3.095  22.310  1.00 17.42           H
HETATM 3924  H2  HOH A1018       3.389   4.405  23.058  1.00 17.42           H
HETATM 3925  O   HOH A1019      11.817   8.091  27.576  1.00  6.91           O
HETATM 3926  H1  HOH A1019      12.366   7.555  26.999  1.00  8.29           H
HETATM 3927  H2  HOH A1019      12.441   8.534  28.153  1.00  8.29           H
HETATM 3928  O   HOH A1020      23.441   7.737  36.670  1.00 14.68           O
HETATM 3929  H1  HOH A1020      23.231   8.297  35.913  1.00 17.61           H
HETATM 3930  H2  HOH A1020      23.352   6.848  36.326  1.00 17.61           H
HETATM 3931  O   HOH A1021       7.227   0.342  34.647  1.00 10.83           O
HETATM 3932  H1  HOH A1021       6.362   0.619  34.334  1.00 12.99           H
HETATM 3933  H2  HOH A1021       7.768   1.133  34.590  1.00 12.99           H
HETATM 3934  O   HOH A1022      13.123  11.119  11.952  1.00 15.23           O
HETATM 3935  H1  HOH A1022      14.071  11.269  11.993  1.00 18.27           H
HETATM 3936  H2  HOH A1022      12.737  11.964  12.197  1.00 18.27           H
HETATM 3937  O   HOH A1023      13.169  24.964  37.001  1.00  9.65           O
HETATM 3938  H1  HOH A1023      13.146  24.172  37.546  1.00 11.57           H
HETATM 3939  H2  HOH A1023      13.993  24.887  36.509  1.00 11.57           H
HETATM 3940  O   HOH A1024      23.188  15.918  29.305  1.00  9.77           O
HETATM 3941  H1  HOH A1024      23.819  15.173  29.196  1.00 11.72           H
HETATM 3942  H2  HOH A1024      22.347  15.502  29.546  1.00 11.72           H
HETATM 3943  O   HOH A1025      18.013  15.597  21.156  1.00 11.38           O
HETATM 3944  H1  HOH A1025      17.443  15.345  21.888  1.00 13.66           H
HETATM 3945  H2  HOH A1025      18.643  16.201  21.558  1.00 13.66           H
HETATM 3946  O   HOH A1026      15.697  24.985  35.785  1.00 11.60           O
HETATM 3947  H1  HOH A1026      15.927  24.053  35.721  1.00 13.92           H
HETATM 3948  H2  HOH A1026      16.316  25.416  35.189  1.00 13.92           H
HETATM 3949  O   HOH A1027       7.268  15.804  20.631  1.00 13.51           O
HETATM 3950  H1  HOH A1027       6.574  16.461  20.507  1.00 16.21           H
HETATM 3951  H2  HOH A1027       7.496  15.870  21.560  1.00 16.21           H
HETATM 3952  O   HOH A1028      18.844  17.233  17.682  1.00 15.35           O
HETATM 3953  H1  HOH A1028      18.141  16.969  18.285  1.00 18.41           H
HETATM 3954  H2  HOH A1028      18.494  18.009  17.245  1.00 18.41           H
HETATM 3955  O   HOH A1029      26.235   3.668  30.253  1.00 12.46           O
HETATM 3956  H1  HOH A1029      25.706   4.413  29.953  1.00 14.95           H
HETATM 3957  H2  HOH A1029      26.082   2.992  29.589  1.00 14.95           H
HETATM 3958  O   HOH A1030      32.991  22.226  21.895  1.00 15.58           O
HETATM 3959  H1  HOH A1030      32.968  22.437  22.829  1.00 18.69           H
HETATM 3960  H2  HOH A1030      33.004  21.265  21.875  1.00 18.69           H
HETATM 3961  O   HOH A1031      31.494  -3.128  21.648  1.00 11.29           O
HETATM 3962  H1  HOH A1031      31.643  -2.573  22.417  1.00 13.54           H
HETATM 3963  H2  HOH A1031      31.977  -2.694  20.945  1.00 13.54           H
HETATM 3964  O   HOH A1032      18.170  -5.896  49.535  1.00 19.17           O
HETATM 3965  H1  HOH A1032      17.231  -5.943  49.348  1.00 23.00           H
HETATM 3966  H2  HOH A1032      18.298  -5.012  49.880  1.00 23.00           H
HETATM 3967  O   HOH A1033       6.085  29.261  29.090  1.00 19.05           O
HETATM 3968  H1  HOH A1033       6.268  28.320  29.006  1.00 22.86           H
HETATM 3969  H2  HOH A1033       6.565  29.659  28.361  1.00 22.86           H
HETATM 3970  O   HOH A1034      -4.324   3.483  42.390  1.00 12.63           O
HETATM 3971  H1  HOH A1034      -3.657   3.102  42.965  1.00 15.16           H
HETATM 3972  H2  HOH A1034      -4.201   4.427  42.492  1.00 15.16           H
HETATM 3973  O   HOH A1035      23.983  24.758  42.072  1.00 12.63           O
HETATM 3974  H1  HOH A1035      24.744  24.881  42.647  1.00 15.16           H
HETATM 3975  H2  HOH A1035      23.533  23.999  42.445  1.00 15.16           H
HETATM 3976  O   HOH A1036      19.892  29.911  40.515  1.00 16.15           O
HETATM 3977  H1  HOH A1036      20.803  29.847  40.803  1.00 19.38           H
HETATM 3978  H2  HOH A1036      19.391  29.537  41.242  1.00 19.38           H
HETATM 3979  O   HOH A1037      17.898  36.893  28.141  1.00 15.81           O
HETATM 3980  H1  HOH A1037      17.354  36.860  28.930  1.00 18.97           H
HETATM 3981  H2  HOH A1037      17.467  37.548  27.585  1.00 18.97           H
HETATM 3982  O   HOH A1038      13.715  25.088  21.748  1.00 14.90           O
HETATM 3983  H1  HOH A1038      14.642  25.131  21.979  1.00 17.88           H
HETATM 3984  H2  HOH A1038      13.619  24.218  21.355  1.00 17.88           H
HETATM 3985  O   HOH A1039      19.669  23.823  42.691  1.00 16.33           O
HETATM 3986  H1  HOH A1039      19.741  23.405  41.827  1.00 19.60           H
HETATM 3987  H2  HOH A1039      19.093  24.573  42.529  1.00 19.60           H
HETATM 3988  O   HOH A1040      -5.593  17.266  27.895  1.00 21.84           O
HETATM 3989  H1  HOH A1040      -5.889  16.602  28.521  1.00 26.21           H
HETATM 3990  H2  HOH A1040      -5.491  18.061  28.420  1.00 26.21           H
HETATM 3991  O   HOH A1041      26.099  24.000  20.618  1.00 11.86           O
HETATM 3992  H1  HOH A1041      26.807  24.529  20.251  1.00 14.23           H
HETATM 3993  H2  HOH A1041      26.294  23.108  20.323  1.00 14.23           H
HETATM 3994  O   HOH A1042      16.069  17.928  30.725  1.00 17.19           O
HETATM 3995  H1  HOH A1042      15.262  18.425  30.804  1.00 20.63           H
HETATM 3996  H2  HOH A1042      16.700  18.474  30.245  1.00 20.63           H
HETATM 3997  O   HOH A1043      23.421  18.432  30.686  1.00 12.22           O
HETATM 3998  H1  HOH A1043      23.367  17.478  30.478  1.00 14.66           H
HETATM 3999  H2  HOH A1043      23.294  18.466  31.650  1.00 14.66           H
HETATM 4000  O   HOH A1044      -6.633  22.165  20.449  1.00 13.73           O
HETATM 4001  H1  HOH A1044      -6.709  21.550  19.717  1.00 16.47           H
HETATM 4002  H2  HOH A1044      -5.702  22.391  20.476  1.00 16.47           H
HETATM 4003  O   HOH A1045      16.596  16.688  19.053  1.00 12.79           O
HETATM 4004  H1  HOH A1045      16.941  16.267  19.846  1.00 15.34           H
HETATM 4005  H2  HOH A1045      15.786  17.119  19.345  1.00 15.34           H
HETATM 4006  O   HOH A1046       7.474  30.548  26.835  1.00 15.13           O
HETATM 4007  H1  HOH A1046       8.156  31.055  27.289  1.00 18.15           H
HETATM 4008  H2  HOH A1046       6.766  31.179  26.704  1.00 18.15           H
HETATM 4009  O   HOH A1047       9.026  -1.346  46.410  1.00 18.50           O
HETATM 4010  H1  HOH A1047       8.621  -1.035  45.599  1.00 22.20           H
HETATM 4011  H2  HOH A1047       8.415  -1.066  47.094  1.00 22.20           H
HETATM 4012  O   HOH A1048      19.140  15.682  49.478  1.00 15.87           O
HETATM 4013  H1  HOH A1048      19.897  15.670  48.881  1.00 19.04           H
HETATM 4014  H2  HOH A1048      18.858  14.766  49.503  1.00 19.04           H
HETATM 4015  O   HOH A1049      17.033   8.066  50.043  1.00 12.63           O
HETATM 4016  H1  HOH A1049      17.963   8.275  50.140  1.00 15.16           H
HETATM 4017  H2  HOH A1049      16.591   8.919  50.065  1.00 15.16           H
HETATM 4018  O   HOH A1050      12.059  -8.781  22.275  1.00 14.67           O
HETATM 4019  H1  HOH A1050      12.234  -8.347  23.115  1.00 17.60           H
HETATM 4020  H2  HOH A1050      12.798  -9.389  22.167  1.00 17.60           H
HETATM 4021  O   HOH A1051      -8.017  20.918  22.912  1.00 27.77           O
HETATM 4022  H1  HOH A1051      -7.567  21.610  22.424  1.00 33.32           H
HETATM 4023  H2  HOH A1051      -8.946  21.134  22.836  1.00 33.32           H
HETATM 4024  O   HOH A1052      33.315   1.242  26.913  1.00 17.35           O
HETATM 4025  H1  HOH A1052      33.984   1.830  27.268  1.00 20.82           H
HETATM 4026  H2  HOH A1052      32.547   1.814  26.810  1.00 20.82           H
HETATM 4027  O   HOH A1053      11.157   8.229  50.742  1.00 23.23           O
HETATM 4028  H1  HOH A1053      10.800   9.014  50.323  1.00 27.87           H
HETATM 4029  H2  HOH A1053      11.167   8.443  51.675  1.00 27.87           H
HETATM 4030  O   HOH A1054      28.998  16.243  45.925  1.00 13.87           O
HETATM 4031  H1  HOH A1054      29.385  16.380  46.789  1.00 16.65           H
HETATM 4032  H2  HOH A1054      28.054  16.203  46.095  1.00 16.65           H
HETATM 4033  O   HOH A1055      14.850  34.392  20.206  1.00 25.86           O
HETATM 4034  H1  HOH A1055      15.726  34.700  20.441  1.00 31.02           H
HETATM 4035  H2  HOH A1055      14.511  33.999  21.013  1.00 31.02           H
HETATM 4036  O   HOH A1056      17.241  15.786  11.137  1.00 30.44           O
HETATM 4037  H1  HOH A1056      17.148  15.780  10.184  1.00 36.53           H
HETATM 4038  H2  HOH A1056      16.389  15.482  11.460  1.00 36.53           H
HETATM 4039  O   HOH A1057      13.925   8.000  49.535  1.00 21.12           O
HETATM 4040  H1  HOH A1057      13.046   8.172  49.876  1.00 25.34           H
HETATM 4041  H2  HOH A1057      14.428   8.785  49.765  1.00 25.34           H
HETATM 4042  O   HOH A1058      14.914  17.806  46.434  1.00 13.03           O
HETATM 4043  H1  HOH A1058      14.950  17.241  47.208  1.00 15.64           H
HETATM 4044  H2  HOH A1058      15.835  17.944  46.198  1.00 15.64           H
HETATM 4045  O   HOH A1059      26.742  10.621  41.825  1.00 20.25           O
HETATM 4046  H1  HOH A1059      26.121  10.213  42.432  1.00 24.30           H
HETATM 4047  H2  HOH A1059      26.287  10.620  40.978  1.00 24.30           H
HETATM 4048  O   HOH A1060      25.563   7.254  18.038  1.00 16.71           O
HETATM 4049  H1  HOH A1060      24.717   7.593  17.738  1.00 20.04           H
HETATM 4050  H2  HOH A1060      26.192   7.602  17.404  1.00 20.04           H
HETATM 4051  O   HOH A1061      24.144  17.618  49.537  1.00 15.56           O
HETATM 4052  H1  HOH A1061      23.689  16.861  49.154  1.00 18.68           H
HETATM 4053  H2  HOH A1061      24.347  18.178  48.787  1.00 18.68           H
HETATM 4054  O   HOH A1062      24.950  20.719  33.892  1.00 21.34           O
HETATM 4055  H1  HOH A1062      24.219  20.671  33.243  1.00 25.60           H
HETATM 4056  H2  HOH A1062      24.769  19.981  34.489  1.00 25.60           H
HETATM 4057  O   HOH A1063      22.909   6.193  44.888  1.00 14.47           O
HETATM 4058  H1  HOH A1063      22.016   5.876  45.034  1.00 17.36           H
HETATM 4059  H2  HOH A1063      23.056   6.053  43.948  1.00 17.36           H
HETATM 4060  O   HOH A1064       6.099  10.521  33.390  1.00 15.70           O
HETATM 4061  H1  HOH A1064       5.191  10.766  33.577  1.00 18.84           H
HETATM 4062  H2  HOH A1064       6.621  11.083  33.963  1.00 18.84           H
HETATM 4063  O   HOH A1065      18.844  17.535  22.962  1.00 14.31           O
HETATM 4064  H1  HOH A1065      19.009  16.998  23.742  1.00 17.17           H
HETATM 4065  H2  HOH A1065      19.719  17.687  22.594  1.00 17.17           H
HETATM 4066  O   HOH A1066      17.139  25.064  14.361  1.00 23.02           O
HETATM 4067  H1  HOH A1066      17.889  25.650  14.476  1.00 27.62           H
HETATM 4068  H2  HOH A1066      17.037  24.990  13.411  1.00 27.62           H
HETATM 4069  O   HOH A1067       8.976  30.134  19.363  1.00 20.52           O
HETATM 4070  H1  HOH A1067       8.385  30.574  19.977  1.00 24.62           H
HETATM 4071  H2  HOH A1067       8.460  29.394  19.033  1.00 24.62           H
HETATM 4072  O   HOH A1068       1.299  15.046  19.923  1.00 22.30           O
HETATM 4073  H1  HOH A1068       1.524  15.875  19.492  1.00 26.76           H
HETATM 4074  H2  HOH A1068       1.126  15.296  20.830  1.00 26.76           H
HETATM 4075  O   HOH A1069       0.768  -4.887  39.229  1.00 21.58           O
HETATM 4076  H1  HOH A1069       1.506  -4.483  39.687  1.00 25.90           H
HETATM 4077  H2  HOH A1069       1.124  -5.719  38.906  1.00 25.90           H
HETATM 4078  O   HOH A1070      25.169  16.921  39.225  1.00 21.95           O
HETATM 4079  H1  HOH A1070      24.599  17.526  38.747  1.00 26.34           H
HETATM 4080  H2  HOH A1070      25.363  16.227  38.589  1.00 26.34           H
HETATM 4081  O   HOH A1071      16.555  38.942  26.665  1.00 18.62           O
HETATM 4082  H1  HOH A1071      16.124  39.796  26.727  1.00 22.35           H
HETATM 4083  H2  HOH A1071      16.191  38.552  25.866  1.00 22.35           H
HETATM 4084  O   HOH A1072       8.926  -0.677  10.137  1.00 24.85           O
HETATM 4085  H1  HOH A1072       9.183   0.036  10.724  1.00 29.82           H
HETATM 4086  H2  HOH A1072       9.351  -1.447  10.520  1.00 29.82           H
HETATM 4087  O   HOH A1073      25.997  24.362  44.137  1.00 17.70           O
HETATM 4088  H1  HOH A1073      26.819  24.709  44.486  1.00 21.24           H
HETATM 4089  H2  HOH A1073      25.457  24.203  44.916  1.00 21.24           H
HETATM 4090  O   HOH A1074      20.458  21.521  44.305  1.00 15.45           O
HETATM 4091  H1  HOH A1074      19.803  21.281  44.967  1.00 18.54           H
HETATM 4092  H2  HOH A1074      20.021  22.201  43.785  1.00 18.54           H
HETATM 4093  O   HOH A1075       8.019  25.602  42.896  1.00 17.95           O
HETATM 4094  H1  HOH A1075       7.306  25.976  42.378  1.00 21.54           H
HETATM 4095  H2  HOH A1075       8.780  25.662  42.312  1.00 21.54           H
HETATM 4096  O   HOH A1076      30.395  23.081  21.524  1.00 15.09           O
HETATM 4097  H1  HOH A1076      31.321  22.825  21.502  1.00 18.11           H
HETATM 4098  H2  HOH A1076      30.019  22.655  20.746  1.00 18.11           H
HETATM 4099  O   HOH A1077       6.413   8.846  10.605  1.00 26.58           O
HETATM 4100  H1  HOH A1077       7.016   8.592  11.304  1.00 31.90           H
HETATM 4101  H2  HOH A1077       5.542   8.721  10.985  1.00 31.90           H
HETATM 4102  O   HOH A1078      11.256  -3.769  11.719  1.00 24.04           O
HETATM 4103  H1  HOH A1078      10.726  -3.121  12.195  1.00 28.85           H
HETATM 4104  H2  HOH A1078      12.063  -3.295  11.518  1.00 28.85           H
HETATM 4105  O   HOH A1079       3.266  -6.744  36.669  1.00 15.33           O
HETATM 4106  H1  HOH A1079       4.085  -7.050  37.070  1.00 18.40           H
HETATM 4107  H2  HOH A1079       3.552  -6.031  36.095  1.00 18.40           H
HETATM 4108  O   HOH A1080      32.313  -1.379  26.645  1.00 19.08           O
HETATM 4109  H1  HOH A1080      32.693  -0.516  26.836  1.00 22.90           H
HETATM 4110  H2  HOH A1080      33.056  -1.983  26.697  1.00 22.90           H
HETATM 4111  O   HOH A1081      25.418  36.323  22.316  1.00 27.83           O
HETATM 4112  H1  HOH A1081      24.600  35.826  22.334  1.00 33.39           H
HETATM 4113  H2  HOH A1081      25.930  35.958  23.042  1.00 33.39           H
HETATM 4114  O   HOH A1082      16.881 -11.786  29.885  1.00 19.80           O
HETATM 4115  H1  HOH A1082      17.783 -11.933  29.583  1.00 23.76           H
HETATM 4116  H2  HOH A1082      16.407 -11.537  29.088  1.00 23.76           H
HETATM 4117  O   HOH A1083      33.980  -1.341  41.887  1.00 22.28           O
HETATM 4118  H1  HOH A1083      34.172  -2.103  42.433  1.00 26.73           H
HETATM 4119  H2  HOH A1083      33.165  -0.994  42.255  1.00 26.73           H
HETATM 4120  O   HOH A1084      29.527  27.046  22.682  1.00 28.11           O
HETATM 4121  H1  HOH A1084      29.033  26.891  23.490  1.00 33.74           H
HETATM 4122  H2  HOH A1084      29.566  26.186  22.262  1.00 33.74           H
HETATM 4123  O   HOH A1085      13.636  14.881  50.305  1.00 23.17           O
HETATM 4124  H1  HOH A1085      13.767  14.849  49.354  1.00 27.80           H
HETATM 4125  H2  HOH A1085      14.200  14.182  50.635  1.00 27.80           H
HETATM 4126  O   HOH A1086       5.450 -11.512  28.884  1.00 27.18           O
HETATM 4127  H1  HOH A1086       4.591 -11.108  28.755  1.00 32.62           H
HETATM 4128  H2  HOH A1086       6.073 -10.825  28.635  1.00 32.62           H
HETATM 4129  O   HOH A1087       4.907  -3.578  40.223  1.00 16.03           O
HETATM 4130  H1  HOH A1087       5.079  -3.107  39.405  1.00 19.23           H
HETATM 4131  H2  HOH A1087       5.747  -3.553  40.687  1.00 19.23           H
HETATM 4132  O   HOH A1088      17.084  28.787  41.901  1.00 21.70           O
HETATM 4133  H1  HOH A1088      16.334  28.186  41.917  1.00 26.04           H
HETATM 4134  H2  HOH A1088      17.641  28.435  41.205  1.00 26.04           H
HETATM 4135  O   HOH A1089      20.184  10.630  50.111  1.00 16.96           O
HETATM 4136  H1  HOH A1089      20.029   9.713  49.866  1.00 20.35           H
HETATM 4137  H2  HOH A1089      20.971  10.872  49.619  1.00 20.35           H
HETATM 4138  O   HOH A1090      25.640  10.735  39.263  1.00 19.68           O
HETATM 4139  H1  HOH A1090      26.124  10.972  38.470  1.00 23.61           H
HETATM 4140  H2  HOH A1090      24.776  10.469  38.936  1.00 23.61           H
HETATM 4141  O   HOH A1091      11.578  24.068  19.349  1.00 23.88           O
HETATM 4142  H1  HOH A1091      12.230  24.667  19.720  1.00 28.65           H
HETATM 4143  H2  HOH A1091      11.858  23.201  19.650  1.00 28.65           H
HETATM 4144  O   HOH A1092       3.502  16.112  21.989  1.00 15.89           O
HETATM 4145  H1  HOH A1092       4.399  16.145  22.324  1.00 19.07           H
HETATM 4146  H2  HOH A1092       3.578  16.480  21.105  1.00 19.07           H
HETATM 4147  O   HOH A1093      22.473  12.107  50.526  1.00 14.44           O
HETATM 4148  H1  HOH A1093      21.773  11.707  51.046  1.00 17.32           H
HETATM 4149  H2  HOH A1093      22.436  13.039  50.765  1.00 17.32           H
HETATM 4150  O   HOH A1094       7.727   2.885  47.916  1.00 23.58           O
HETATM 4151  H1  HOH A1094       8.411   3.526  47.713  1.00 28.30           H
HETATM 4152  H2  HOH A1094       7.337   3.208  48.729  1.00 28.30           H
HETATM 4153  O   HOH A1095      10.157  -4.967  16.046  1.00 25.50           O
HETATM 4154  H1  HOH A1095      10.049  -4.104  15.629  1.00 30.60           H
HETATM 4155  H2  HOH A1095       9.741  -5.572  15.432  1.00 30.60           H
HETATM 4156  O   HOH A1096       1.387   6.196  45.149  1.00 27.42           O
HETATM 4157  H1  HOH A1096       1.111   5.430  44.644  1.00 32.90           H
HETATM 4158  H2  HOH A1096       0.635   6.399  45.708  1.00 32.90           H
HETATM 4159  O   HOH A1097      20.282  28.067  42.681  1.00 19.41           O
HETATM 4160  H1  HOH A1097      19.374  27.876  42.921  1.00 23.29           H
HETATM 4161  H2  HOH A1097      20.739  27.230  42.806  1.00 23.29           H
HETATM 4162  O   HOH A1098      -0.869  13.561  21.380  1.00 23.89           O
HETATM 4163  H1  HOH A1098      -0.489  13.281  22.216  1.00 28.67           H
HETATM 4164  H2  HOH A1098      -1.427  14.304  21.613  1.00 28.67           H
HETATM 4165  O   HOH A1099      15.800  24.439  44.686  1.00 23.56           O
HETATM 4166  H1  HOH A1099      15.082  23.917  44.323  1.00 28.27           H
HETATM 4167  H2  HOH A1099      16.538  23.831  44.737  1.00 28.27           H
HETATM 4168  O   HOH A1100      22.863  21.593  45.826  1.00 19.88           O
HETATM 4169  H1  HOH A1100      22.177  21.689  45.158  1.00 23.86           H
HETATM 4170  H2  HOH A1100      22.392  21.689  46.657  1.00 23.86           H
HETATM 4171  O   HOH A1101       6.880  24.088  38.114  1.00 15.58           O
HETATM 4172  H1  HOH A1101       7.050  23.145  38.134  1.00 18.69           H
HETATM 4173  H2  HOH A1101       7.041  24.378  39.015  1.00 18.69           H
HETATM 4174  O   HOH A1102      24.258  24.132  46.337  1.00 19.99           O
HETATM 4175  H1  HOH A1102      23.505  24.731  46.309  1.00 23.99           H
HETATM 4176  H2  HOH A1102      23.874  23.262  46.205  1.00 23.99           H
HETATM 4177  O   HOH A1103       2.616  23.888  19.281  1.00 29.35           O
HETATM 4178  H1  HOH A1103       1.734  23.712  18.949  1.00 35.22           H
HETATM 4179  H2  HOH A1103       2.722  23.266  20.005  1.00 35.22           H
HETATM 4180  O   HOH A1104      23.359   2.695  41.960  1.00 18.42           O
HETATM 4181  H1  HOH A1104      23.001   2.779  42.844  1.00 22.10           H
HETATM 4182  H2  HOH A1104      23.949   3.445  41.869  1.00 22.10           H
HETATM 4183  O   HOH A1105      28.414  12.294  24.946  1.00 18.27           O
HETATM 4184  H1  HOH A1105      27.573  12.446  24.510  1.00 21.93           H
HETATM 4185  H2  HOH A1105      28.545  11.347  24.899  1.00 21.93           H
HETATM 4186  O   HOH A1106      16.318  28.305  15.402  1.00 23.83           O
HETATM 4187  H1  HOH A1106      16.355  29.261  15.347  1.00 28.59           H
HETATM 4188  H2  HOH A1106      15.960  28.025  14.558  1.00 28.59           H
HETATM 4189  O   HOH A1107      29.823  -9.080  35.622  1.00 35.28           O
HETATM 4190  H1  HOH A1107      30.215  -9.200  34.756  1.00 42.33           H
HETATM 4191  H2  HOH A1107      29.988  -8.160  35.834  1.00 42.33           H
HETATM 4192  O   HOH A1108      26.068   3.278  43.101  1.00 22.64           O
HETATM 4193  H1  HOH A1108      27.002   3.494  43.067  1.00 27.17           H
HETATM 4194  H2  HOH A1108      25.719   3.858  43.783  1.00 27.17           H
HETATM 4195  O   HOH A1109      24.538   5.065  39.865  1.00 21.14           O
HETATM 4196  H1  HOH A1109      24.226   4.691  39.036  1.00 25.37           H
HETATM 4197  H2  HOH A1109      24.605   6.006  39.684  1.00 25.37           H
HETATM 4198  O   HOH A1110       6.965   6.437  15.019  1.00 22.26           O
HETATM 4199  H1  HOH A1110       6.026   6.631  15.060  1.00 26.71           H
HETATM 4200  H2  HOH A1110       7.301   7.024  14.339  1.00 26.71           H
HETATM 4201  O   HOH A1111      14.390  35.628  34.514  1.00 19.87           O
HETATM 4202  H1  HOH A1111      14.645  36.243  33.825  1.00 23.84           H
HETATM 4203  H2  HOH A1111      14.893  34.830  34.310  1.00 23.84           H
HETATM 4204  O   HOH A1112      27.253   3.954  32.862  1.00 24.23           O
HETATM 4205  H1  HOH A1112      27.121   3.897  31.911  1.00 29.07           H
HETATM 4206  H2  HOH A1112      26.870   4.801  33.099  1.00 29.07           H
HETATM 4207  O   HOH A1113       2.480   8.939  15.824  1.00 17.85           O
HETATM 4208  H1  HOH A1113       2.621   9.841  16.127  1.00 21.42           H
HETATM 4209  H2  HOH A1113       2.587   8.410  16.616  1.00 21.42           H
HETATM 4210  O   HOH A1114      16.054  11.332  12.503  1.00 18.26           O
HETATM 4211  H1  HOH A1114      15.940  12.284  12.514  1.00 21.91           H
HETATM 4212  H2  HOH A1114      16.590  11.163  11.723  1.00 21.91           H
HETATM 4213  O   HOH A1115      32.020  28.026  24.194  1.00 17.60           O
HETATM 4214  H1  HOH A1115      31.209  27.677  23.816  1.00 21.11           H
HETATM 4215  H2  HOH A1115      32.462  28.444  23.457  1.00 21.11           H
HETATM 4216  O   HOH A1116       5.507  21.499  40.595  1.00 21.52           O
HETATM 4217  H1  HOH A1116       5.866  21.366  39.714  1.00 25.82           H
HETATM 4218  H2  HOH A1116       5.848  20.761  41.103  1.00 25.82           H
HETATM 4219  O   HOH A1117      28.474  -9.980  27.537  1.00 26.84           O
HETATM 4220  H1  HOH A1117      27.841 -10.693  27.432  1.00 32.20           H
HETATM 4221  H2  HOH A1117      28.581  -9.895  28.485  1.00 32.20           H
HETATM 4222  O   HOH A1118      12.855  -6.149  15.373  1.00 23.92           O
HETATM 4223  H1  HOH A1118      12.052  -5.712  15.666  1.00 28.70           H
HETATM 4224  H2  HOH A1118      13.051  -5.735  14.530  1.00 28.70           H
HETATM 4225  O   HOH A1119      21.699  25.702  43.336  1.00 15.65           O
HETATM 4226  H1  HOH A1119      21.212  24.878  43.257  1.00 18.77           H
HETATM 4227  H2  HOH A1119      22.431  25.605  42.721  1.00 18.77           H
HETATM 4228  O   HOH A1120       8.364   4.455  45.514  1.00 26.70           O
HETATM 4229  H1  HOH A1120       9.103   4.371  44.908  1.00 32.03           H
HETATM 4230  H2  HOH A1120       7.934   5.277  45.255  1.00 32.03           H
HETATM 4231  O   HOH A1121      11.113 -10.706  36.011  1.00 20.84           O
HETATM 4232  H1  HOH A1121      11.546 -10.759  36.864  1.00 25.01           H
HETATM 4233  H2  HOH A1121      10.178 -10.686  36.221  1.00 25.01           H
HETATM 4234  O   HOH A1122      13.033  21.027  13.467  1.00 28.39           O
HETATM 4235  H1  HOH A1122      13.283  21.939  13.630  1.00 34.07           H
HETATM 4236  H2  HOH A1122      12.194  21.094  12.999  1.00 34.07           H
HETATM 4237  O   HOH A1123      31.815  -1.165  43.924  1.00 18.44           O
HETATM 4238  H1  HOH A1123      31.010  -0.758  43.595  1.00 22.13           H
HETATM 4239  H2  HOH A1123      32.178  -0.514  44.532  1.00 22.13           H
HETATM 4240  O   HOH A1124      26.293   3.986  36.570  1.00 24.91           O
HETATM 4241  H1  HOH A1124      25.337   3.932  36.612  1.00 29.89           H
HETATM 4242  H2  HOH A1124      26.539   4.458  37.365  1.00 29.89           H
HETATM 4243  O   HOH A1125      -0.175  -0.676  28.002  1.00 21.71           O
HETATM 4244  H1  HOH A1125      -0.643  -0.492  28.822  1.00 26.05           H
HETATM 4245  H2  HOH A1125      -0.693  -0.224  27.335  1.00 26.05           H
HETATM 4246  O   HOH A1126      -0.585  21.471  18.800  1.00 27.07           O
HETATM 4247  H1  HOH A1126      -0.820  20.617  18.426  1.00 32.48           H
HETATM 4248  H2  HOH A1126       0.231  21.302  19.280  1.00 32.48           H
HETATM 4249  O   HOH A1127       8.668  21.256  44.543  1.00 18.97           O
HETATM 4250  H1  HOH A1127       7.863  20.740  44.609  1.00 22.76           H
HETATM 4251  H2  HOH A1127       8.390  22.073  44.126  1.00 22.76           H
HETATM 4252  O   HOH A1128      -0.621  11.038  19.925  1.00 24.02           O
HETATM 4253  H1  HOH A1128       0.254  10.653  20.027  1.00 28.82           H
HETATM 4254  H2  HOH A1128      -0.514  11.952  20.199  1.00 28.82           H
HETATM 4255  O   HOH A1129       6.643  13.698  49.061  1.00 20.63           O
HETATM 4256  H1  HOH A1129       6.695  14.568  49.462  1.00 24.75           H
HETATM 4257  H2  HOH A1129       5.710  13.585  48.870  1.00 24.75           H
HETATM 4258  O   HOH A1130      35.241   0.973  24.815  1.00 15.29           O
HETATM 4259  H1  HOH A1130      34.734   0.871  24.009  1.00 18.34           H
HETATM 4260  H2  HOH A1130      34.578   1.007  25.507  1.00 18.34           H
HETATM 4261  O   HOH A1131      -1.838   2.975  32.312  1.00 34.40           O
HETATM 4262  H1  HOH A1131      -2.662   3.066  32.793  1.00 41.28           H
HETATM 4263  H2  HOH A1131      -1.862   2.086  31.959  1.00 41.28           H
HETATM 4264  O   HOH A1132      14.536  32.468  18.047  1.00 23.15           O
HETATM 4265  H1  HOH A1132      14.792  33.141  18.683  1.00 27.78           H
HETATM 4266  H2  HOH A1132      15.267  31.842  18.062  1.00 27.78           H
HETATM 4267  O   HOH A1133       0.472  13.572  40.748  1.00 18.47           O
HETATM 4268  H1  HOH A1133       0.873  13.963  41.528  1.00 22.17           H
HETATM 4269  H2  HOH A1133       1.075  12.869  40.503  1.00 22.17           H
HETATM 4270  O   HOH A1134      32.115  19.724  22.823  1.00 22.01           O
HETATM 4271  H1  HOH A1134      31.707  18.932  22.467  1.00 26.41           H
HETATM 4272  H2  HOH A1134      31.518  20.007  23.517  1.00 26.41           H
HETATM 4273  O   HOH A1135       3.074   1.340  43.134  1.00 21.04           O
HETATM 4274  H1  HOH A1135       2.457   1.464  43.859  1.00 25.25           H
HETATM 4275  H2  HOH A1135       3.075   0.393  42.981  1.00 25.25           H
HETATM 4276  O   HOH A1136      32.475   1.289  45.308  1.00 23.71           O
HETATM 4277  H1  HOH A1136      31.689   1.806  45.505  1.00 28.45           H
HETATM 4278  H2  HOH A1136      33.163   1.944  45.181  1.00 28.45           H
HETATM 4279  O   HOH A1137      27.440   6.368  27.958  1.00 22.69           O
HETATM 4280  H1  HOH A1137      28.225   6.817  28.278  1.00 27.23           H
HETATM 4281  H2  HOH A1137      26.820   7.082  27.796  1.00 27.23           H
HETATM 4282  O   HOH A1138      24.205  32.906  24.403  1.00 28.54           O
HETATM 4283  H1  HOH A1138      25.045  33.229  24.727  1.00 34.24           H
HETATM 4284  H2  HOH A1138      24.090  32.064  24.850  1.00 34.24           H
HETATM 4285  O   HOH A1139      25.684  19.005  28.919  1.00 28.20           O
HETATM 4286  H1  HOH A1139      24.945  18.852  29.511  1.00 33.84           H
HETATM 4287  H2  HOH A1139      25.280  19.335  28.114  1.00 33.84           H
HETATM 4288  O   HOH A1140      28.876  17.515  26.560  1.00 26.38           O
HETATM 4289  H1  HOH A1140      28.544  18.212  25.989  1.00 31.65           H
HETATM 4290  H2  HOH A1140      29.811  17.476  26.364  1.00 31.65           H
HETATM 4291  O   HOH A1141      25.418   4.895  45.307  1.00 19.46           O
HETATM 4292  H1  HOH A1141      26.093   5.557  45.129  1.00 23.35           H
HETATM 4293  H2  HOH A1141      24.598   5.395  45.306  1.00 23.35           H
HETATM 4294  O   HOH A1142      21.785  31.033  36.772  1.00 24.06           O
HETATM 4295  H1  HOH A1142      20.963  30.777  36.346  1.00 28.88           H
HETATM 4296  H2  HOH A1142      21.678  31.968  36.940  1.00 28.88           H
HETATM 4297  O   HOH A1143      22.096  25.847  46.121  1.00 17.70           O
HETATM 4298  H1  HOH A1143      21.887  25.977  45.192  1.00 21.23           H
HETATM 4299  H2  HOH A1143      21.582  26.515  46.576  1.00 21.23           H
HETATM 4300  O   HOH A1144      14.117   0.162  49.529  1.00 21.63           O
HETATM 4301  H1  HOH A1144      14.895  -0.194  49.959  1.00 25.96           H
HETATM 4302  H2  HOH A1144      14.481   0.683  48.805  1.00 25.96           H
HETATM 4303  O   HOH A1145      21.883  14.753  51.204  1.00 18.34           O
HETATM 4304  H1  HOH A1145      20.930  14.847  51.165  1.00 22.00           H
HETATM 4305  H2  HOH A1145      22.196  15.219  50.421  1.00 22.00           H
HETATM 4306  O   HOH A1146      29.665  -0.223  42.330  1.00 28.46           O
HETATM 4307  H1  HOH A1146      28.995   0.303  42.773  1.00 34.15           H
HETATM 4308  H2  HOH A1146      29.324  -0.344  41.442  1.00 34.15           H
HETATM 4309  O   HOH A1147      34.722  -2.846  37.374  1.00 37.82           O
HETATM 4310  H1  HOH A1147      34.422  -2.122  37.926  1.00 45.39           H
HETATM 4311  H2  HOH A1147      34.271  -3.617  37.728  1.00 45.39           H
HETATM 4312  O   HOH A1148      10.490  35.395  23.541  1.00 28.02           O
HETATM 4313  H1  HOH A1148      10.369  36.070  24.209  1.00 33.63           H
HETATM 4314  H2  HOH A1148      10.610  34.586  24.040  1.00 33.63           H
HETATM 4315  O   HOH A1149      27.782  35.706  23.777  1.00 23.49           O
HETATM 4316  H1  HOH A1149      27.783  36.376  23.092  1.00 28.19           H
HETATM 4317  H2  HOH A1149      28.709  35.535  23.947  1.00 28.19           H
HETATM 4318  O   HOH A1150      24.455   8.984  31.749  1.00 23.33           O
HETATM 4319  H1  HOH A1150      24.133   9.809  31.346  1.00 28.00           H
HETATM 4320  H2  HOH A1150      24.020   8.940  32.618  1.00 28.00           H
HETATM 4321  O   HOH A1151      23.560  31.376  26.798  1.00 23.58           O
HETATM 4322  H1  HOH A1151      22.777  30.987  27.195  1.00 28.29           H
HETATM 4323  H2  HOH A1151      23.338  32.307  26.711  1.00 28.29           H
HETATM 4324  O   HOH A1152      32.237   7.104  23.010  1.00 24.79           O
HETATM 4325  H1  HOH A1152      31.396   6.677  22.844  1.00 29.74           H
HETATM 4326  H2  HOH A1152      32.118   7.527  23.866  1.00 29.74           H
HETATM 4327  O   HOH A1153      25.560   3.505  47.730  1.00 25.32           O
HETATM 4328  H1  HOH A1153      24.712   3.078  47.613  1.00 30.38           H
HETATM 4329  H2  HOH A1153      25.675   4.025  46.930  1.00 30.38           H
HETATM 4330  O   HOH A1154      13.793  -6.456  48.328  1.00 32.88           O
HETATM 4331  H1  HOH A1154      14.746  -6.556  48.327  1.00 39.45           H
HETATM 4332  H2  HOH A1154      13.517  -6.778  49.187  1.00 39.45           H
HETATM 4333  O   HOH A1155       9.310 -14.458  30.805  1.00 30.07           O
HETATM 4334  H1  HOH A1155       9.098 -13.881  31.541  1.00 36.09           H
HETATM 4335  H2  HOH A1155       9.989 -15.044  31.157  1.00 36.09           H
HETATM 4336  O   HOH A1156      12.828  34.401  36.647  1.00 24.97           O
HETATM 4337  H1  HOH A1156      12.001  34.056  36.301  1.00 29.97           H
HETATM 4338  H2  HOH A1156      13.286  34.734  35.869  1.00 29.97           H
HETATM 4339  O   HOH A1157      29.650  -1.332  27.251  1.00 19.09           O
HETATM 4340  H1  HOH A1157      29.548  -2.021  27.914  1.00 22.90           H
HETATM 4341  H2  HOH A1157      30.591  -1.325  27.055  1.00 22.90           H
HETATM 4342  O   HOH A1158       1.869   5.313  20.151  1.00 18.68           O
HETATM 4343  H1  HOH A1158       2.114   4.910  19.317  1.00 22.41           H
HETATM 4344  H2  HOH A1158       2.272   4.741  20.812  1.00 22.41           H
HETATM 4345  O   HOH A1159      24.190  28.356  29.882  1.00 17.10           O
HETATM 4346  H1  HOH A1159      25.143  28.408  29.805  1.00 20.52           H
HETATM 4347  H2  HOH A1159      23.897  28.246  28.973  1.00 20.52           H
HETATM 4348  O   HOH A1160      17.062  17.638  49.733  1.00 26.80           O
HETATM 4349  H1  HOH A1160      17.633  17.711  50.498  1.00 32.15           H
HETATM 4350  H2  HOH A1160      17.313  16.800  49.341  1.00 32.15           H
HETATM 4351  O   HOH A1161      13.870 -12.003  33.014  1.00 23.65           O
HETATM 4352  H1  HOH A1161      13.122 -12.427  33.439  1.00 28.38           H
HETATM 4353  H2  HOH A1161      13.614 -11.077  32.955  1.00 28.38           H
HETATM 4354  O   HOH A1162      10.962  31.431  32.932  1.00 24.03           O
HETATM 4355  H1  HOH A1162      10.128  31.506  32.459  1.00 28.84           H
HETATM 4356  H2  HOH A1162      11.628  31.555  32.252  1.00 28.84           H
HETATM 4357  O   HOH A1163      15.548  10.492  50.171  1.00 19.49           O
HETATM 4358  H1  HOH A1163      15.702  11.151  50.850  1.00 23.39           H
HETATM 4359  H2  HOH A1163      15.646  10.988  49.352  1.00 23.39           H
HETATM 4360  O   HOH A1164       3.419  21.779  17.334  1.00 27.09           O
HETATM 4361  H1  HOH A1164       2.896  21.870  16.538  1.00 32.50           H
HETATM 4362  H2  HOH A1164       3.342  22.629  17.773  1.00 32.50           H
HETATM 4363  O   HOH A1165       6.896  25.184  23.750  1.00 28.54           O
HETATM 4364  H1  HOH A1165       6.998  24.283  23.439  1.00 34.25           H
HETATM 4365  H2  HOH A1165       7.740  25.389  24.157  1.00 34.25           H
HETATM 4366  O   HOH A1166      29.882  -2.430  31.954  1.00 29.96           O
HETATM 4367  H1  HOH A1166      29.771  -2.664  31.026  1.00 35.95           H
HETATM 4368  H2  HOH A1166      29.432  -3.135  32.426  1.00 35.95           H
HETATM 4369  O   HOH A1167      24.637  31.272  20.498  1.00 23.95           O
HETATM 4370  H1  HOH A1167      25.356  31.702  20.033  1.00 28.74           H
HETATM 4371  H2  HOH A1167      25.072  30.653  21.085  1.00 28.74           H
HETATM 4372  O   HOH A1168       6.231  24.299  41.139  1.00 25.19           O
HETATM 4373  H1  HOH A1168       5.835  23.444  40.954  1.00 30.23           H
HETATM 4374  H2  HOH A1168       6.758  24.152  41.927  1.00 30.23           H
HETATM 4375  O   HOH A1169      21.409  30.056  44.477  1.00 25.30           O
HETATM 4376  H1  HOH A1169      21.067  29.468  43.800  1.00 30.36           H
HETATM 4377  H2  HOH A1169      22.287  29.723  44.660  1.00 30.36           H
HETATM 4378  O   HOH A1170      -2.330  22.527  21.030  1.00 29.58           O
HETATM 4379  H1  HOH A1170      -1.755  22.227  20.321  1.00 35.49           H
HETATM 4380  H2  HOH A1170      -2.199  23.476  21.056  1.00 35.49           H
HETATM 4381  O   HOH A1171      19.720  -5.010  39.268  1.00 24.81           O
HETATM 4382  H1  HOH A1171      20.093  -5.315  40.096  1.00 29.77           H
HETATM 4383  H2  HOH A1171      19.640  -4.061  39.384  1.00 29.77           H
HETATM 4384  O   HOH A1172      29.922  14.240  19.475  1.00 24.62           O
HETATM 4385  H1  HOH A1172      30.577  14.857  19.806  1.00 29.54           H
HETATM 4386  H2  HOH A1172      29.921  13.527  20.116  1.00 29.54           H
HETATM 4387  O   HOH A1173      24.848  28.871  27.121  1.00 27.70           O
HETATM 4388  H1  HOH A1173      25.165  28.519  26.282  1.00 33.24           H
HETATM 4389  H2  HOH A1173      24.545  29.755  26.898  1.00 33.24           H
HETATM 4390  O   HOH A1174      19.110  40.490  26.704  1.00 33.60           O
HETATM 4391  H1  HOH A1174      19.929  39.995  26.719  1.00 40.32           H
HETATM 4392  H2  HOH A1174      18.425  39.820  26.731  1.00 40.32           H
HETATM 4393  O   HOH A1175      22.911   5.487  42.184  1.00 19.93           O
HETATM 4394  H1  HOH A1175      23.432   5.179  41.438  1.00 23.91           H
HETATM 4395  H2  HOH A1175      22.785   6.420  42.004  1.00 23.91           H
HETATM 4396  O   HOH A1176      30.182   3.981  42.719  1.00 26.24           O
HETATM 4397  H1  HOH A1176      30.838   3.326  42.961  1.00 31.49           H
HETATM 4398  H2  HOH A1176      30.554   4.418  41.952  1.00 31.49           H
HETATM 4399  O   HOH A1177       8.688  31.874  31.346  1.00 24.82           O
HETATM 4400  H1  HOH A1177       9.444  31.810  30.750  1.00 29.79           H
HETATM 4401  H2  HOH A1177       8.041  32.366  30.838  1.00 29.79           H
HETATM 4402  O   HOH A1178      11.423  16.889  47.679  1.00 20.97           O
HETATM 4403  H1  HOH A1178      10.531  16.897  47.326  1.00 25.16           H
HETATM 4404  H2  HOH A1178      11.298  16.851  48.628  1.00 25.16           H
HETATM 4405  O   HOH A1179      27.545   1.183  44.493  1.00 27.56           O
HETATM 4406  H1  HOH A1179      26.796   1.614  44.074  1.00 33.07           H
HETATM 4407  H2  HOH A1179      27.216   0.930  45.357  1.00 33.07           H
HETATM 4408  O   HOH A1180      16.723  -6.437  47.095  1.00 28.34           O
HETATM 4409  H1  HOH A1180      17.570  -6.779  47.387  1.00 34.01           H
HETATM 4410  H2  HOH A1180      16.856  -5.489  47.046  1.00 34.01           H
HETATM 4411  O   HOH A1181       5.276   0.091  45.119  1.00 30.15           O
HETATM 4412  H1  HOH A1181       4.988   0.985  44.924  1.00 36.18           H
HETATM 4413  H2  HOH A1181       4.845  -0.453  44.457  1.00 36.18           H
HETATM 4414  O   HOH A1182       1.588  -7.596  38.776  1.00 23.60           O
HETATM 4415  H1  HOH A1182       2.160  -7.633  38.004  1.00 28.32           H
HETATM 4416  H2  HOH A1182       0.878  -8.207  38.575  1.00 28.32           H
HETATM 4417  O   HOH A1183      16.624 -10.735  32.739  1.00 22.14           O
HETATM 4418  H1  HOH A1183      16.914 -10.806  31.826  1.00 26.57           H
HETATM 4419  H2  HOH A1183      15.748 -11.126  32.733  1.00 26.57           H
HETATM 4420  O   HOH A1184      10.502 -10.454  32.737  1.00 23.42           O
HETATM 4421  H1  HOH A1184      10.966  -9.649  32.491  1.00 28.10           H
HETATM 4422  H2  HOH A1184      10.800 -10.637  33.631  1.00 28.10           H
HETATM 4423  O   HOH A1185      16.168  31.846  41.626  1.00 27.38           O
HETATM 4424  H1  HOH A1185      16.350  30.912  41.498  1.00 32.86           H
HETATM 4425  H2  HOH A1185      16.638  32.068  42.430  1.00 32.86           H
HETATM 4426  O   HOH A1186       7.625  33.595  22.540  1.00 34.01           O
HETATM 4427  H1  HOH A1186       7.959  34.371  22.994  1.00 40.81           H
HETATM 4428  H2  HOH A1186       6.674  33.641  22.655  1.00 40.81           H
HETATM 4429  O   HOH A1187      17.106   9.996  10.151  1.00 30.09           O
HETATM 4430  H1  HOH A1187      17.769  10.462   9.639  1.00 36.10           H
HETATM 4431  H2  HOH A1187      16.370   9.888   9.547  1.00 36.10           H
HETATM 4432  O   HOH A1188      16.967  -4.618  44.688  1.00 34.69           O
HETATM 4433  H1  HOH A1188      17.901  -4.748  44.850  1.00 41.63           H
HETATM 4434  H2  HOH A1188      16.566  -5.466  44.892  1.00 41.63           H
HETATM 4435  O   HOH A1189      27.078   7.251  44.518  1.00 25.41           O
HETATM 4436  H1  HOH A1189      26.551   8.050  44.592  1.00 30.49           H
HETATM 4437  H2  HOH A1189      27.590   7.385  43.720  1.00 30.49           H
HETATM 4438  O   HOH A1190      16.217  -8.319  41.092  1.00 30.67           O
HETATM 4439  H1  HOH A1190      15.581  -8.182  41.799  1.00 36.80           H
HETATM 4440  H2  HOH A1190      16.086  -7.570  40.509  1.00 36.80           H
HETATM 4441  O   HOH A1191       3.364  -8.646  47.454  1.00 37.65           O
HETATM 4442  H1  HOH A1191       3.811  -8.775  48.291  1.00 45.18           H
HETATM 4443  H2  HOH A1191       2.675  -8.011  47.648  1.00 45.18           H
HETATM 4444  O   HOH A1192      26.302   3.558  50.573  1.00 15.71           O
HETATM 4445  H1  HOH A1192      26.130   3.632  49.631  1.00 18.85           H
HETATM 4446  H2  HOH A1192      25.499   3.873  50.988  1.00 18.85           H
HETATM 4447  O   HOH A1193       6.058  27.018  21.692  1.00 22.66           O
HETATM 4448  H1  HOH A1193       6.274  26.461  22.445  1.00 27.19           H
HETATM 4449  H2  HOH A1193       5.768  26.397  21.022  1.00 27.19           H
HETATM 4450  O   HOH A1194      28.288  26.293  25.574  1.00 24.96           O
HETATM 4451  H1  HOH A1194      27.429  26.137  25.168  1.00 29.95           H
HETATM 4452  H2  HOH A1194      28.149  27.070  26.114  1.00 29.95           H
HETATM 4453  O   HOH A1195      23.652  -8.749  37.375  1.00 35.35           O
HETATM 4454  H1  HOH A1195      23.881  -7.844  37.155  1.00 42.42           H
HETATM 4455  H2  HOH A1195      24.155  -8.930  38.171  1.00 42.42           H
HETATM 4456  O   HOH A1196       8.394  -7.235  47.542  1.00 34.33           O
HETATM 4457  H1  HOH A1196       8.841  -8.062  47.721  1.00 41.19           H
HETATM 4458  H2  HOH A1196       8.774  -6.938  46.711  1.00 41.19           H
HETATM 4459  O   HOH A1197      10.558  32.866  35.394  1.00 25.61           O
HETATM 4460  H1  HOH A1197      10.641  32.358  34.583  1.00 30.73           H
HETATM 4461  H2  HOH A1197      10.552  32.203  36.088  1.00 30.73           H
HETATM 4462  O   HOH A1198       9.396  -8.764  42.946  1.00 31.54           O
HETATM 4463  H1  HOH A1198       9.120  -7.913  42.601  1.00 37.84           H
HETATM 4464  H2  HOH A1198       9.569  -8.594  43.872  1.00 37.84           H
HETATM 4465  O   HOH A1199       4.283   6.979  14.796  1.00 24.72           O
HETATM 4466  H1  HOH A1199       3.738   7.750  14.971  1.00 29.66           H
HETATM 4467  H2  HOH A1199       3.662   6.252  14.750  1.00 29.66           H
HETATM 4468  O   HOH A1200       1.264  -0.872  44.107  1.00 31.01           O
HETATM 4469  H1  HOH A1200       1.905  -0.751  44.811  1.00 37.21           H
HETATM 4470  H2  HOH A1200       0.786  -0.036  44.075  1.00 37.21           H
HETATM 4471  O   HOH A1201      -4.127   9.017  27.783  1.00 23.78           O
HETATM 4472  H1  HOH A1201      -4.799   9.261  28.424  1.00 28.54           H
HETATM 4473  H2  HOH A1201      -3.771   8.191  28.113  1.00 28.54           H
HETATM 4474  O   HOH A1202      12.558  -9.089  39.832  1.00 33.86           O
HETATM 4475  H1  HOH A1202      11.672  -9.442  39.918  1.00 40.63           H
HETATM 4476  H2  HOH A1202      12.533  -8.268  40.334  1.00 40.63           H
HETATM 4477  O   HOH A1203       6.557  -4.288  47.158  1.00 27.27           O
HETATM 4478  H1  HOH A1203       6.607  -3.553  47.767  1.00 32.72           H
HETATM 4479  H2  HOH A1203       6.748  -5.061  47.694  1.00 32.72           H
HETATM 4480  O   HOH A1204      11.036  22.720  46.487  1.00 32.55           O
HETATM 4481  H1  HOH A1204      11.709  22.662  45.807  1.00 39.05           H
HETATM 4482  H2  HOH A1204      10.242  22.383  46.068  1.00 39.05           H
HETATM 4483  O   HOH A1205      -1.093  -8.569  33.689  1.00 22.91           O
HETATM 4484  H1  HOH A1205      -0.844  -7.823  33.138  1.00 27.49           H
HETATM 4485  H2  HOH A1205      -1.504  -9.182  33.081  1.00 27.49           H
HETATM 4486  O   HOH A1206      29.983   2.730  45.429  1.00 27.01           O
HETATM 4487  H1  HOH A1206      29.252   2.202  45.099  1.00 32.41           H
HETATM 4488  H2  HOH A1206      29.782   3.618  45.130  1.00 32.41           H
HETATM 4489  O   HOH A1207       0.639  11.638  42.885  1.00 27.84           O
HETATM 4490  H1  HOH A1207       1.312  12.172  43.320  1.00 33.41           H
HETATM 4491  H2  HOH A1207       0.068  12.283  42.466  1.00 33.41           H
HETATM 4492  O   HOH A1208      32.023  -4.947  40.299  1.00 23.03           O
HETATM 4493  H1  HOH A1208      31.585  -4.098  40.384  1.00 27.64           H
HETATM 4494  H2  HOH A1208      32.522  -4.880  39.482  1.00 27.64           H
HETATM 4495  O   HOH A1209       7.275  -2.251  16.843  1.00 34.45           O
HETATM 4496  H1  HOH A1209       7.279  -1.292  16.849  1.00 41.33           H
HETATM 4497  H2  HOH A1209       7.834  -2.482  16.098  1.00 41.33           H
HETATM 4498  O   HOH A1210      20.734  15.762  12.202  1.00 26.77           O
HETATM 4499  H1  HOH A1210      21.467  16.199  11.765  1.00 32.12           H
HETATM 4500  H2  HOH A1210      20.708  14.891  11.799  1.00 32.12           H
HETATM 4501  O   HOH A1211      26.455 -12.191  27.138  1.00 34.70           O
HETATM 4502  H1  HOH A1211      26.680 -12.336  26.218  1.00 41.63           H
HETATM 4503  H2  HOH A1211      25.507 -12.052  27.130  1.00 41.63           H
HETATM 4504  O   HOH A1212      -0.606  27.509  27.547  1.00 32.80           O
HETATM 4505  H1  HOH A1212       0.245  27.486  27.101  1.00 39.36           H
HETATM 4506  H2  HOH A1212      -0.671  28.403  27.882  1.00 39.36           H
HETATM 4507  O   HOH A1213      20.407  35.060  21.474  1.00 31.03           O
HETATM 4508  H1  HOH A1213      19.815  34.394  21.831  1.00 37.24           H
HETATM 4509  H2  HOH A1213      20.371  34.927  20.527  1.00 37.24           H
HETATM 4510  O   HOH A1214      33.371  26.528  26.430  1.00 28.08           O
HETATM 4511  H1  HOH A1214      32.714  26.789  25.778  1.00 33.70           H
HETATM 4512  H2  HOH A1214      34.189  26.898  26.101  1.00 33.70           H
HETATM 4513  O   HOH A1215      19.867   7.902  49.362  1.00 15.09           O
HETATM 4514  H1  HOH A1215      19.740   8.008  48.415  1.00 18.11           H
HETATM 4515  H2  HOH A1215      19.752   6.960  49.506  1.00 18.11           H
HETATM 4516  O   HOH A1216      27.177  22.058  32.275  1.00 24.92           O
HETATM 4517  H1  HOH A1216      27.713  21.916  31.492  1.00 29.90           H
HETATM 4518  H2  HOH A1216      26.557  21.324  32.268  1.00 29.90           H
HETATM 4519  O   HOH A1217      19.697   4.306  48.660  1.00 32.00           O
HETATM 4520  H1  HOH A1217      18.967   3.684  48.583  1.00 38.39           H
HETATM 4521  H2  HOH A1217      19.605   4.869  47.891  1.00 38.39           H
HETATM 4522  O   HOH A1218       2.236   8.923  45.891  1.00 37.24           O
HETATM 4523  H1  HOH A1218       2.453   9.559  45.208  1.00 44.68           H
HETATM 4524  H2  HOH A1218       2.202   8.080  45.432  1.00 44.68           H
HETATM 4525  O   HOH A1219       3.858  31.113  29.225  1.00 33.56           O
HETATM 4526  H1  HOH A1219       4.580  30.479  29.257  1.00 40.27           H
HETATM 4527  H2  HOH A1219       4.000  31.672  29.990  1.00 40.27           H
HETATM 4528  O   HOH A1220      10.641  21.835  12.227  1.00 40.53           O
HETATM 4529  H1  HOH A1220      10.390  22.185  11.372  1.00 48.64           H
HETATM 4530  H2  HOH A1220      10.225  20.966  12.245  1.00 48.64           H
HETATM 4531  O   HOH A1221       3.847  -1.715  42.916  1.00 33.92           O
HETATM 4532  H1  HOH A1221       4.268  -2.564  42.765  1.00 40.70           H
HETATM 4533  H2  HOH A1221       2.931  -1.933  43.096  1.00 40.70           H
HETATM 4534  O   HOH A1222      -2.508   5.537  43.301  1.00 23.49           O
HETATM 4535  H1  HOH A1222      -1.957   4.834  43.661  1.00 28.19           H
HETATM 4536  H2  HOH A1222      -1.907   6.041  42.746  1.00 28.19           H
HETATM 4537  O   HOH A1223       9.443  24.756  21.231  1.00 28.47           O
HETATM 4538  H1  HOH A1223      10.010  24.739  22.006  1.00 34.17           H
HETATM 4539  H2  HOH A1223       9.979  24.362  20.540  1.00 34.17           H
HETATM 4540  O   HOH A1224       6.923  29.726  31.978  1.00 21.43           O
HETATM 4541  H1  HOH A1224       7.597  30.402  31.878  1.00 25.72           H
HETATM 4542  H2  HOH A1224       6.933  29.253  31.145  1.00 25.72           H
TER
END
