# Supplementary material for: High-throughput quantum-mechanics/molecular-mechanics (ONIOM) macromolecular crystallographic refinement with PHENIX/DivCon: the impact of mixed Hamiltonian methods on ligand and protein structure
Source: Acta Crystallogr D Struct Biol. 2018 Oct 29;74(Pt 11):1063–77. doi: 10.1107/S2059798318012913 (PMC6213575; doi:10.1107/S2059798318012913)
Supplement: Supplementary file 2 [file d-74-01063-sup2.gz › results_ONIOM/1OWE-H.cif]

# Generated by MOE 2016.08 on 2017-01-11 09:18.13
# Structure optimized with MOE using MMFF94x forcefield to determine
# ideal geometry (Gas Phase with Electrostatics disabled).
data_comp_list
_chem_comp.id	675
_chem_comp.three_letter_code	675
_chem_comp.name	1OWE.A
_chem_comp.group	non-polymer
_chem_comp.number_atoms_all	38
_chem_comp.number_atoms_nh	22
_chem_comp.desc_level	?
#
data_comp_675
#
loop_
_chem_comp_atom.comp_id
_chem_comp_atom.atom_id
_chem_comp_atom.type_symbol
_chem_comp_atom.type_energy
_chem_comp_atom.partial_charge
_chem_comp_atom.x
_chem_comp_atom.y
_chem_comp_atom.z
675	N18	N	NC2	-0.7544	16.9100	19.4810	33.7500	
675	H181	H	HNC2	0.45	16.6590	18.5813	33.3659	
675	H182	H	HNC2	0.45	16.1897	20.1507	33.9798	
675	C17	C	C	0.7308	18.2190	19.7910	33.9580	
675	N19	N	NC2	-0.7544	18.6640	20.9890	34.4480	
675	H191	H	HNC2	0.45	19.6546	21.1540	34.5557	
675	H192	H	HNC2	0.45	18.0018	21.7081	34.7019	
675	C12	C	CR6	-0.022	19.1860	18.7150	33.5770	
675	C11	C	CR16	-0.15	18.9160	17.6690	32.6200	
675	H11	H	HCR6	0.15	17.9639	17.7139	32.1122	
675	C10	C	CR16	-0.15	19.7700	16.5850	32.2740	
675	H10	H	HCR6	0.15	19.4684	15.8294	31.5637	
675	C2	C	CR66	0	21.0350	16.5470	32.9080	
675	C1	C	CR16	-0.15	21.9800	15.5860	32.5700	
675	H1	H	HCR6	0.15	21.6950	14.8153	31.8692	
675	C6	C	CR6	0.0862	23.3190	15.5600	33.1020	
675	C5	C	CR16	-0.15	23.5420	16.6870	34.0250	
675	H5	H	HCR6	0.15	24.5237	16.7431	34.4717	
675	C4	C	CR16	-0.15	22.6570	17.6790	34.3910	
675	H4	H	HCR6	0.15	22.9310	18.4718	35.0713	
675	C3	C	CR66	0	21.4130	17.5940	33.8380	
675	C13	C	CR16	-0.15	20.5120	18.5880	34.1190	
675	H13	H	HCR6	0.15	20.8288	19.3502	34.8154	
675	C23	C	C	0.5438	24.3420	14.5750	32.7800	
675	O36	O	O	-0.57	25.1790	14.3330	33.6420	
675	N24	N	NH1	-0.547	24.3970	14.1850	31.4660	
675	H24	H	HNH1	0.37	23.6991	14.5334	30.8244	
675	C25	C	CR6	0.117	25.3720	13.3340	30.9910	
675	C30	C	CR16	-0.15	25.8210	13.7000	29.7180	
675	H30	H	HCR6	0.15	25.4519	14.6002	29.2492	
675	C29	C	CR16	-0.15	26.7490	12.8940	29.0580	
675	H29	H	HCR6	0.15	27.0690	13.1257	28.0529	
675	C28	C	CR16	-0.15	27.2650	11.7530	29.7480	
675	H28	H	HCR6	0.15	27.9695	11.1152	29.2350	
675	C27	C	CR16	-0.15	26.9000	11.4270	31.0520	
675	H27	H	HCR6	0.15	27.3393	10.5801	31.5581	
675	C26	C	CR16	-0.15	25.9430	12.2340	31.6880	
675	H26	H	HCR6	0.15	25.6417	12.0200	32.7028	
#
#
loop_
_chem_comp_tree.comp_id
_chem_comp_tree.atom_id
_chem_comp_tree.atom_back
_chem_comp_tree.atom_forward
_chem_comp_tree.connect_type
675	N18	?	H181	START	
675	H181	N18	?	?	
675	H182	N18	?	?	
675	C17	N18	C12	?	
675	C12	C17	C11	?	
675	C11	C12	H11	?	
675	H11	C11	?	?	
675	C10	C11	H10	?	
675	H10	C10	?	?	
675	C2	C10	C1	?	
675	C1	C2	H1	?	
675	H1	C1	?	?	
675	C6	C1	C5	?	
675	C5	C6	H5	?	
675	H5	C5	?	?	
675	C4	C5	H4	?	
675	H4	C4	?	?	
675	C3	C4	C13	?	
675	C13	C3	H13	?	
675	H13	C13	?	?	
675	C23	C6	N24	?	
675	N24	C23	H24	?	
675	H24	N24	?	?	
675	C25	N24	C30	?	
675	C30	C25	H30	?	
675	H30	C30	?	?	
675	C29	C30	H29	?	
675	H29	C29	?	?	
675	C28	C29	H28	?	
675	H28	C28	?	?	
675	C27	C28	H27	?	
675	H27	C27	?	?	
675	C26	C27	H26	?	
675	H26	C26	?	?	
675	O36	C23	?	?	
675	N19	C17	H191	?	
675	H191	N19	?	?	
675	H192	N19	?	END	
675	C12	C13	?	ADD	
675	C2	C3	?	ADD	
675	C25	C26	?	ADD	
#
#
loop_
_chem_comp_bond.comp_id
_chem_comp_bond.atom_id_1
_chem_comp_bond.atom_id_2
_chem_comp_bond.type
_chem_comp_bond.value_dist
_chem_comp_bond.value_dist_esd
675	H181	N18	single	1.014	0.020	
675	H182	N18	single	1.014	0.020	
675	C17	N18	single	1.330	0.020	
675	C12	C17	single	1.474	0.020	
675	C11	C12	aromatic	1.400	0.020	
675	H11	C11	single	1.087	0.020	
675	C10	C11	aromatic	1.397	0.020	
675	H10	C10	single	1.088	0.020	
675	C2	C10	aromatic	1.402	0.020	
675	C1	C2	aromatic	1.406	0.020	
675	H1	C1	single	1.088	0.020	
675	C6	C1	aromatic	1.400	0.020	
675	C5	C6	aromatic	1.397	0.020	
675	H5	C5	single	1.087	0.020	
675	C4	C5	aromatic	1.396	0.020	
675	H4	C4	single	1.088	0.020	
675	C3	C4	aromatic	1.404	0.020	
675	C13	C3	aromatic	1.407	0.020	
675	H13	C13	single	1.089	0.020	
675	C23	C6	single	1.486	0.020	
675	N24	C23	single	1.388	0.020	
675	H24	N24	single	1.017	0.020	
675	C25	N24	single	1.416	0.020	
675	C30	C25	aromatic	1.403	0.020	
675	H30	C30	single	1.088	0.020	
675	C29	C30	aromatic	1.396	0.020	
675	H29	C29	single	1.086	0.020	
675	C28	C29	aromatic	1.391	0.020	
675	H28	C28	single	1.086	0.020	
675	C27	C28	aromatic	1.393	0.020	
675	H27	C27	single	1.087	0.020	
675	C26	C27	aromatic	1.399	0.020	
675	H26	C26	single	1.084	0.020	
675	O36	C23	double	1.226	0.020	
675	N19	C17	double	1.330	0.020	
675	H191	N19	single	1.014	0.020	
675	H192	N19	single	1.014	0.020	
675	C12	C13	aromatic	1.403	0.020	
675	C2	C3	aromatic	1.412	0.020	
675	C25	C26	aromatic	1.398	0.020	
#
#
loop_
_chem_comp_angle.comp_id
_chem_comp_angle.atom_id_1
_chem_comp_angle.atom_id_2
_chem_comp_angle.atom_id_3
_chem_comp_angle.value_angle
_chem_comp_angle.value_angle_esd
675	H181	N18	H182	118.00	3.000	
675	H181	N18	C17	121.61	3.000	
675	H182	N18	C17	120.38	3.000	
675	N18	C17	C12	119.40	3.000	
675	N18	C17	N19	121.18	3.000	
675	N19	C17	C12	119.42	3.000	
675	H191	N19	H192	117.99	3.000	
675	C17	N19	H191	121.62	3.000	
675	C17	N19	H192	120.38	3.000	
675	C11	C12	C13	118.35	3.000	
675	C17	C12	C11	120.81	3.000	
675	C17	C12	C13	120.83	3.000	
675	H11	C11	C10	118.62	3.000	
675	C12	C11	H11	120.51	3.000	
675	C12	C11	C10	120.87	3.000	
675	H10	C10	C2	120.53	3.000	
675	C11	C10	H10	118.65	3.000	
675	C11	C10	C2	120.82	3.000	
675	C10	C2	C1	121.41	3.000	
675	C10	C2	C3	119.05	3.000	
675	C1	C2	C3	119.54	3.000	
675	H1	C1	C6	120.29	3.000	
675	C2	C1	H1	119.14	3.000	
675	C2	C1	C6	120.56	3.000	
675	C5	C6	C23	118.59	3.000	
675	C1	C6	C5	119.81	3.000	
675	C1	C6	C23	121.57	3.000	
675	H5	C5	C4	118.86	3.000	
675	C6	C5	H5	121.14	3.000	
675	C6	C5	C4	119.99	3.000	
675	H4	C4	C3	120.47	3.000	
675	C5	C4	H4	118.66	3.000	
675	C5	C4	C3	120.87	3.000	
675	C4	C3	C13	121.41	3.000	
675	C2	C3	C4	119.21	3.000	
675	C2	C3	C13	119.38	3.000	
675	C12	C13	H13	119.26	3.000	
675	C12	C13	C3	121.53	3.000	
675	C3	C13	H13	119.21	3.000	
675	C6	C23	N24	114.63	3.000	
675	C6	C23	O36	117.75	3.000	
675	O36	C23	N24	127.60	3.000	
675	H24	N24	C25	114.69	3.000	
675	C23	N24	H24	117.99	3.000	
675	C23	N24	C25	127.31	3.000	
675	C30	C25	C26	118.77	3.000	
675	N24	C25	C30	116.81	3.000	
675	N24	C25	C26	124.42	3.000	
675	H30	C30	C29	118.62	3.000	
675	C25	C30	H30	120.59	3.000	
675	C25	C30	C29	120.79	3.000	
675	H29	C29	C28	120.06	3.000	
675	C30	C29	H29	119.97	3.000	
675	C30	C29	C28	119.98	3.000	
675	H28	C28	C27	120.12	3.000	
675	C29	C28	H28	120.15	3.000	
675	C29	C28	C27	119.73	3.000	
675	H27	C27	C26	119.75	3.000	
675	C28	C27	H27	119.82	3.000	
675	C28	C27	C26	120.43	3.000	
675	C27	C26	H26	117.22	3.000	
675	C25	C26	H26	122.49	3.000	
675	C25	C26	C27	120.29	3.000	
#
#
loop_
_chem_comp_tor.comp_id
_chem_comp_tor.id
_chem_comp_tor.atom_id_1
_chem_comp_tor.atom_id_2
_chem_comp_tor.atom_id_3
_chem_comp_tor.atom_id_4
_chem_comp_tor.value_angle
_chem_comp_tor.value_angle_esd
_chem_comp_tor.period
675	Var_1	H181	N18	C17	C12	1.17	0.0	0	
675	Var_2	N18	C17	C12	C11	38.91	0.0	0	
675	Var_3	N18	C17	N19	H191	-179.10	0.0	0	
675	CONST_1	C11	C12	C13	H13	-179.25	20.0	1	
675	CONST_2	C17	C12	C11	H11	0.59	20.0	1	
675	CONST_3	H11	C11	C10	H10	-0.46	20.0	1	
675	CONST_4	H10	C10	C2	C1	-0.19	20.0	1	
675	CONST_5	C10	C2	C1	H1	-1.23	20.0	1	
675	CONST_6	C10	C2	C3	C4	179.58	20.0	1	
675	CONST_7	H1	C1	C6	C5	-177.95	20.0	1	
675	Var_4	C5	C6	C23	N24	-144.05	0.0	0	
675	CONST_8	C1	C6	C5	H5	179.63	20.0	1	
675	CONST_9	H5	C5	C4	H4	-0.21	20.0	1	
675	CONST_10	H4	C4	C3	C13	-0.02	20.0	1	
675	CONST_11	C4	C3	C13	H13	-0.37	20.0	1	
675	Var_5	C6	C23	N24	H24	2.66	0.0	0	
675	Var_6	H24	N24	C25	C30	0.66	0.0	0	
675	CONST_12	C30	C25	C26	H26	-179.59	20.0	1	
675	CONST_13	N24	C25	C30	H30	0.11	20.0	1	
675	CONST_14	H30	C30	C29	H29	0.00	20.0	1	
675	CONST_15	H29	C29	C28	H28	-0.00	20.0	1	
675	CONST_16	H28	C28	C27	H27	-0.06	20.0	1	
675	CONST_17	H27	C27	C26	H26	-0.22	20.0	1	
#
#
loop_
_chem_comp_plane_atom.comp_id
_chem_comp_plane_atom.plane_id
_chem_comp_plane_atom.atom_id
_chem_comp_plane_atom.dist_esd
675	plan-1	N18	0.020	
675	plan-1	C17	0.020	
675	plan-1	N19	0.020	
675	plan-1	C12	0.020	
675	plan-2	N24	0.020	
675	plan-2	C25	0.020	
675	plan-2	C30	0.020	
675	plan-2	C29	0.020	
675	plan-2	C28	0.020	
675	plan-2	C27	0.020	
675	plan-2	C26	0.020	
675	plan-3	C17	0.020	
675	plan-3	C12	0.020	
675	plan-3	C11	0.020	
675	plan-3	C10	0.020	
675	plan-3	C2	0.020	
675	plan-3	C1	0.020	
675	plan-3	C6	0.020	
675	plan-3	C5	0.020	
675	plan-3	C4	0.020	
675	plan-3	C3	0.020	
675	plan-3	C13	0.020	
#
