# Supplementary material for: High-throughput quantum-mechanics/molecular-mechanics (ONIOM) macromolecular crystallographic refinement with PHENIX/DivCon: the impact of mixed Hamiltonian methods on ligand and protein structure
Source: Acta Crystallogr D Struct Biol. 2018 Oct 29;74(Pt 11):1063–77. doi: 10.1107/S2059798318012913 (PMC6213575; doi:10.1107/S2059798318012913)
Supplement: Supplementary file 2 [file d-74-01063-sup2.gz › results_ONIOM/1OYT-H_refine_001.pdb]

REMARK Date 2018-05-29 Time 16:56:05 EDT -0400 (1527627365.70 s)
REMARK PHENIX refinement
REMARK 
REMARK ****************** INPUT FILES AND LABELS ******************************
REMARK Reflections:
REMARK   file name      : 1OYT.sf
REMARK   labels         : ['r1oytsf,wavelength_id=1,_refln.F_meas_au,_refln.F_meas_sigma_au']
REMARK R-free flags:
REMARK   file name      : 1OYT.sf
REMARK   label          : r1oytsf,wavelength_id=1,_refln.status
REMARK   test_flag_value: 0
REMARK Model file name(s): 
REMARK   /scratch/oleg/3603038.gondor.quantumbioinc.com/1OYT-H.pdb
REMARK 
REMARK ******************** REFINEMENT SUMMARY: QUICK FACTS *******************
REMARK Start: r_work = 0.1685 r_free = 0.1929 bonds = 0.013 angles = 1.642
REMARK Final: r_work = 0.1628 r_free = 0.1905 bonds = 0.014 angles = 1.807
REMARK ************************************************************************
REMARK 
REMARK ****************** REFINEMENT STATISTICS STEP BY STEP ******************
REMARK leading digit, like 1_, means number of macro-cycle                     
REMARK 0    : statistics at the very beginning when nothing is done yet        
REMARK 1_bss: bulk solvent correction and/or (anisotropic) scaling             
REMARK 1_xyz: refinement of coordinates                                        
REMARK 1_adp: refinement of ADPs (Atomic Displacement Parameters)              
REMARK 1_occ: refinement of occupancies                                        
REMARK ------------------------------------------------------------------------
REMARK  stage       r-work r-free bonds angles b_min b_max b_ave n_water shift
REMARK       0    : 0.1970 0.2247 0.013  1.64   5.9  57.3  17.5 1212      0.000
REMARK       1_bss: 0.1685 0.1929 0.013  1.64   6.5  57.9  18.0 1212      0.000
REMARK 1_settarget: 0.1685 0.1929 0.013  1.64   6.5  57.9  18.0 1212      0.000
REMARK       1_nqh: 0.1685 0.1929 0.013  1.64   6.5  57.9  18.0 1212      0.002
REMARK    1_weight: 0.1685 0.1929 0.013  1.64   6.5  57.9  18.0 1212      0.002
REMARK    1_checkH: 0.1687 0.1939 0.013  1.64   6.5  57.9  18.0 1212      0.379
REMARK    1_xyzrec: 0.1701 0.2002 0.014  2.25   6.5  57.9  18.0 1212      0.501
REMARK    1_checkH: 0.1702 0.2002 0.014  2.25   6.5  57.9  18.0 1212      0.502
REMARK       1_adp: 0.1649 0.2004 0.014  2.25   6.2  52.9  18.7 1212      0.502
REMARK   1_regHadp: 0.1647 0.2002 0.014  2.25   6.2  52.9  18.7 1212      0.502
REMARK       1_occ: 0.1643 0.1996 0.014  2.25   6.2  52.9  18.7 1212      0.502
REMARK       2_bss: 0.1639 0.1996 0.014  2.25   6.2  52.8  18.6 1212      0.502
REMARK 2_settarget: 0.1639 0.1996 0.014  2.25   6.2  52.8  18.6 1212      0.502
REMARK 2_updatecdl: 0.1639 0.1996 0.014  2.26   6.2  52.8  18.6 1212      0.502
REMARK       2_nqh: 0.1639 0.1996 0.014  2.26   6.2  52.8  18.6 1212      0.502
REMARK    2_weight: 0.1639 0.1996 0.014  2.26   6.2  52.8  18.6 1212      0.502
REMARK    2_checkH: 0.1639 0.1996 0.014  2.26   6.2  52.8  18.6 1212      0.502
REMARK    2_xyzrec: 0.1659 0.1935 0.013  1.76   6.2  52.8  18.6 1212      0.483
REMARK    2_checkH: 0.1659 0.1936 0.013  1.76   6.2  52.8  18.6 1212      0.483
REMARK       2_adp: 0.1639 0.1916 0.013  1.76   5.8  53.0  18.7 1212      0.483
REMARK   2_regHadp: 0.1640 0.1915 0.013  1.76   5.8  53.0  18.7 1212      0.483
REMARK       2_occ: 0.1638 0.1916 0.013  1.76   5.8  53.0  18.7 1212      0.483
REMARK       3_bss: 0.1638 0.1917 0.013  1.76   5.7  52.9  18.6 1212      0.483
REMARK 3_settarget: 0.1638 0.1917 0.013  1.76   5.7  52.9  18.6 1212      0.483
REMARK 3_updatecdl: 0.1638 0.1917 0.013  1.76   5.7  52.9  18.6 1212      0.483
REMARK       3_nqh: 0.1638 0.1917 0.013  1.76   5.7  52.9  18.6 1212      0.483
REMARK    3_weight: 0.1638 0.1917 0.013  1.76   5.7  52.9  18.6 1212      0.483
REMARK    3_checkH: 0.1638 0.1917 0.013  1.76   5.7  52.9  18.6 1212      0.483
REMARK    3_xyzrec: 0.1628 0.1908 0.014  1.81   5.7  52.9  18.6 1212      0.492
REMARK    3_checkH: 0.1628 0.1906 0.014  1.81   5.7  52.9  18.6 1212      0.496
REMARK       3_adp: 0.1628 0.1906 0.014  1.81   5.7  52.9  18.6 1212      0.496
REMARK   3_regHadp: 0.1628 0.1907 0.014  1.81   5.7  52.9  18.6 1212      0.496
REMARK       3_occ: 0.1628 0.1906 0.014  1.81   5.7  52.9  18.6 1212      0.496
REMARK         end: 0.1628 0.1905 0.014  1.81   5.7  52.9  18.6 1212      0.496
REMARK ------------------------------------------------------------------------
REMARK MODEL CONTENT.
REMARK  ELEMENT        ATOM RECORD COUNT   OCCUPANCY SUM
REMARK        C                     1486         1469.17
REMARK        F                        1            1.00
REMARK        H                     3100         3069.30
REMARK        O                      784          777.93
REMARK        N                      400          390.23
REMARK     Ca2+                        1            1.00
REMARK        S                       15           15.00
REMARK      O1-                       40           37.95
REMARK     Na1+                        1            1.00
REMARK    TOTAL                     5828         5762.59
REMARK -----------------------------------------------------------------------
REMARK r_free_flags.md5.hexdigest 6e27549d8fc9381fec2e0c4b70b8d8ac
REMARK 
REMARK ****************** INITIAL LIGAND STATISTICS  *******************
REMARK  LIGAND/STRAIN ENERGY/MOESCORE/ZDD: FSN_H_501 /52.32/-8.43721/4.816
REMARK ----------------------------------------------------------------- 
REMARK 
REMARK ---------------------------------------------------------------
REMARK  Atom Name   Residue Name    Residue ID     Chain     Charge  
REMARK ---------------------------------------------------------------
REMARK     C10           FSN            501          H       0.1556  
REMARK     C12           FSN            501          H       0.169   
REMARK     C13           FSN            501          H       0.1156  
REMARK     C14           FSN            501          H       0.1491  
REMARK     C15           FSN            501          H       0.1466  
REMARK     C16           FSN            501          H       0.1537  
REMARK     C17           FSN            501          H       0.1479  
REMARK     C20           FSN            501          H       0.1525  
REMARK     C22           FSN            501          H       0.1511  
REMARK     C23           FSN            501          H      -0.6065  
REMARK     C24           FSN            501          H       0.0274  
REMARK     C25           FSN            501          H       0.5203  
REMARK     C26           FSN            501          H      -0.5844  
REMARK      C3           FSN            501          H      -0.2775  
REMARK     C30           FSN            501          H      -0.2809  
REMARK     C31           FSN            501          H      -0.0426  
REMARK     C32           FSN            501          H       0.1445  
REMARK      C4           FSN            501          H       0.1543  
REMARK      C5           FSN            501          H       0.1474  
REMARK      C6           FSN            501          H       0.1435  
REMARK      C7           FSN            501          H       0.1404  
REMARK      C8           FSN            501          H       0.1138  
REMARK      C9           FSN            501          H       0.1089  
REMARK     F29           FSN            501          H      -0.6655  
REMARK      N1           FSN            501          H       0.0226  
REMARK     N11           FSN            501          H       0.5103  
REMARK     N19           FSN            501          H      -0.5731  
REMARK      N2           FSN            501          H      -0.3029  
REMARK     O18           FSN            501          H      -0.2853  
REMARK     O21           FSN            501          H      -0.1077  
REMARK     H10           FSN            501          H      -0.3791  
REMARK     H15           FSN            501          H       0.5061  
REMARK     H16           FSN            501          H      -0.4795  
REMARK     H22           FSN            501          H      -0.4764  
REMARK     H25           FSN            501          H       0.2659  
REMARK     H26           FSN            501          H       0.1581  
REMARK     H31           FSN            501          H       0.1599  
REMARK     H32           FSN            501          H       0.1453  
REMARK      H5           FSN            501          H       0.1618  
REMARK      H6           FSN            501          H       0.1867  
REMARK      H8           FSN            501          H       0.1507  
REMARK      H9           FSN            501          H       0.1628  
REMARK     H12           FSN            501          H       0.3165  
REMARK     H12           FSN            501          H       0.2981  
REMARK     H13           FSN            501          H       0.2955  
REMARK     H13           FSN            501          H       0.3083  
REMARK     H14           FSN            501          H       0.3046  
REMARK     H14           FSN            501          H      -0.5097  
REMARK     H23           FSN            501          H      -0.0281  
REMARK     H23           FSN            501          H       0.5685  
REMARK     HN1           FSN            501          H       -0.549  
REMARK     HN1           FSN            501          H      -0.3278  
REMARK     HN2           FSN            501          H      -0.0645  
REMARK     HN2           FSN            501          H       0.4093  
REMARK ---------------------------------------------------------------
REMARK IF THIS FILE IS FOR PDB DEPOSITION: REMOVE ALL FROM THIS LINE UP.
REMARK   3
REMARK   3 REFINEMENT.
REMARK   3   PROGRAM     : PHENIX (1.11.1_2575: ???)
REMARK   3   AUTHORS     : Adams,Afonine,Bunkoczi,Burnley,Chen,Dar,Davis,
REMARK   3               : Draizen,Echols,Gildea,Gros,Grosse-Kunstleve,Headd,
REMARK   3               : Hintze,Hung,Ioerger,Liebschner,McCoy,McKee,Moriarty,
REMARK   3               : Oeffner,Poon,Read,Richardson,Richardson,Sacchettini,
REMARK   3               : Sauter,Sobolev,Storoni,Terwilliger,Williams,Zwart
REMARK   3
REMARK   3  REFINEMENT TARGET : ML
REMARK   3  
REMARK   3  DATA USED IN REFINEMENT.
REMARK   3   RESOLUTION RANGE HIGH (ANGSTROMS) : 1.669   
REMARK   3   RESOLUTION RANGE LOW  (ANGSTROMS) : 19.296  
REMARK   3   MIN(FOBS/SIGMA_FOBS)              : 1.40  
REMARK   3   COMPLETENESS FOR RANGE        (%) : 93.56 
REMARK   3   NUMBER OF REFLECTIONS             : 38754     
REMARK   3   NUMBER OF REFLECTIONS (NON-ANOMALOUS) : 38754     
REMARK   3  
REMARK   3  FIT TO DATA USED IN REFINEMENT.
REMARK   3   R VALUE     (WORKING + TEST SET) : 0.1642
REMARK   3   R VALUE            (WORKING SET) : 0.1628
REMARK   3   FREE R VALUE                     : 0.1905
REMARK   3   FREE R VALUE TEST SET SIZE   (%) : 5.00  
REMARK   3   FREE R VALUE TEST SET COUNT      : 1937      
REMARK   3  
REMARK   3  FIT TO DATA USED IN REFINEMENT (IN BINS).
REMARK   3   BIN  RESOLUTION RANGE  COMPL.    NWORK NFREE   RWORK  RFREE  CCWORK CCFREE
REMARK   3     1 19.2978 -  4.0111    0.97     2800   148  0.1493 0.1619   0.941  0.934
REMARK   3     2  4.0111 -  3.1884    0.96     2713   143  0.1472 0.1712   0.937  0.910
REMARK   3     3  3.1884 -  2.7867    0.97     2724   143  0.1708 0.1761   0.917  0.921
REMARK   3     4  2.7867 -  2.5326    0.96     2707   143  0.1731 0.2200   0.917  0.854
REMARK   3     5  2.5326 -  2.3514    0.95     2688   141  0.1596 0.2046   0.928  0.903
REMARK   3     6  2.3514 -  2.2129    0.95     2668   140  0.1653 0.1886   0.925  0.913
REMARK   3     7  2.2129 -  2.1023    0.94     2653   140  0.1611 0.1911   0.926  0.879
REMARK   3     8  2.1023 -  2.0109    0.94     2616   138  0.1683 0.1865   0.917  0.914
REMARK   3     9  2.0109 -  1.9335    0.93     2591   136  0.1720 0.2116   0.915  0.875
REMARK   3    10  1.9335 -  1.8668    0.93     2605   137  0.1767 0.2167   0.912  0.844
REMARK   3    11  1.8668 -  1.8085    0.92     2606   137  0.1780 0.2493   0.908  0.808
REMARK   3    12  1.8085 -  1.7569    0.91     2558   134  0.1700 0.1852   0.918  0.897
REMARK   3    13  1.7569 -  1.7106    0.91     2558   135  0.1712 0.2293   0.916  0.868
REMARK   3    14  1.7106 -  1.6689    0.84     2330   122  0.1924 0.2291   0.896  0.866
REMARK   3  
REMARK   3  BULK SOLVENT MODELLING.
REMARK   3   METHOD USED        : FLAT BULK SOLVENT MODEL
REMARK   3   SOLVENT RADIUS     : 1.11    
REMARK   3   SHRINKAGE RADIUS   : 0.90    
REMARK   3   GRID STEP FACTOR   : 4.00    
REMARK   3  
REMARK   3  ERROR ESTIMATES.
REMARK   3   COORDINATE ERROR (MAXIMUM-LIKELIHOOD BASED)     : 0.15    
REMARK   3   PHASE ERROR (DEGREES, MAXIMUM-LIKELIHOOD BASED) : 18.64   
REMARK   3  
REMARK   3  STRUCTURE FACTORS CALCULATION ALGORITHM : FFT
REMARK   3  
REMARK   3  RESTRAINTS LIBRARY
REMARK   3    GEOSTD + MON.LIB. + CDL v1.2
REMARK   3  
REMARK   3  DEVIATIONS FROM IDEAL VALUES.
REMARK   3                 RMSD     MAX  COUNT
REMARK   3   BOND      :  0.014   0.082   2384
REMARK   3   ANGLE     :  1.807   8.406   3222
REMARK   3   CHIRALITY :  0.111   0.356    334
REMARK   3   PLANARITY :  0.012   0.080    409
REMARK   3   DIHEDRAL  : 24.428 179.947   1422
REMARK   3   MIN NONBONDED DISTANCE : 1.347 
REMARK   3  
REMARK   3  MOLPROBITY STATISTICS.
REMARK   3   ALL-ATOM CLASHSCORE : 1.30
REMARK   3   RAMACHANDRAN PLOT:
REMARK   3     OUTLIERS : 0.00  %
REMARK   3     ALLOWED  : 2.55  %
REMARK   3     FAVORED  : 97.45 %
REMARK   3   ROTAMER OUTLIERS : 1.21 %
REMARK   3   CBETA DEVIATIONS : 0
REMARK   3   PEPTIDE PLANE:
REMARK   3     CIS-PROLINE     : 1
REMARK   3     CIS-GENERAL     : 0
REMARK   3     TWISTED PROLINE : 0
REMARK   3     TWISTED GENERAL : 0
REMARK   3  
REMARK   3  ATOMIC DISPLACEMENT PARAMETERS.
REMARK   3   WILSON B : 13.87
REMARK   3   RMS(B_ISO_OR_EQUIVALENT_BONDED) : 3.16
REMARK   3   ATOMS          NUMBER OF ATOMS
REMARK   3                    ISO.  ANISO. 
REMARK   3    ALL         :   5828       0
REMARK   3    ALL (NO H)  :   2728       0
REMARK   3    SOLVENT     :    404       0
REMARK   3    NON-SOLVENT :   2324       0
REMARK   3    HYDROGENS   :   3100       0
REMARK   3
REMARK   3
REMARK   3   OTHER REFINEMENT REMARKS:
REMARK   3   XRAY REFINEMENT USING QUANTUM MECHANICAL FUNCTIONAL
REMARK   3   PROGRAM      :QuantumBio DivCon 6 build-7.1.1-b4015.17
REMARK   3   AUTHORS      :BORBULEVYCH O.Y., PLUMLEY J., 
REMARK   3                :MARTIN, R.I., WESTERHOFF L.M. 
REMARK   3
REMARK   3   REFERENCE     :BORBULEVYCH O.Y., PLUMLEY J.A.,
REMARK   3                 :MARTIN, R.I., MERZ, K.M.,  WESTERHOFF L.M.
REMARK   3                 :ACTA CRYSTLLOGRAPHICA SECTION D, 2014, 
REMARK   3                 :V. D70, pp. 1233-1247
REMARK   3   QM METHOD(HAMILTONIAN): PM6 AMBERFF14
REMARK   3   REGION QM REFINEMENT: 
REMARK   3      MAIN/BUFFER QM REGION RADII (A): 3.0 / 0.0
REMARK   3      LIGAND / STRAIN ENERGY: FSN_H_501 / 8.4 KCAL/MOLE
REMARK   3
HELIX    1   1 GLU L    8  LYS L   10  5               Generated by MOE    3
HELIX    2   2 GLU L   14C SER L   14I 1               Generated by MOE    7
HELIX    3   3 ALA H   56  CYS H   58  5               Generated by MOE    3
HELIX    4   4 PRO H   60B TRP H   60D 5               Generated by MOE    3
HELIX    5   5 GLU H   61  ASP H   63  5               Generated by MOE    3
HELIX    6   6 ARG H  126  LEU H  129C 1               Generated by MOE    7
HELIX    7   7 ARG H  165  ASP H  170  1               Generated by MOE    6
HELIX    8   8 PRO H  186  GLU H  186B 5               Generated by MOE    3
HELIX    9   9 PHE H  232  LEU H  234  5               Generated by MOE    3
HELIX   10  10 LYS H  235  GLN H  244  1               Generated by MOE   10
SHEET    1       SER H  20  ASP H  21                  Generated by MOE
SHEET    2       GLN H  30  ARG H  35                  Generated by MOE
SHEET    3       GLU H  39  LEU H  46                  Generated by MOE
SHEET    4       TRP H  51  THR H  54                  Generated by MOE
SHEET    5       LEU H  60  TYR H  60A                 Generated by MOE
SHEET    6       LYS H  60F ASN H  60G                 Generated by MOE
SHEET    7       LEU H  64  ILE H  68                  Generated by MOE
SHEET    8       LYS H  81  SER H  83                  Generated by MOE
SHEET    9       LEU H  85  ILE H  90                  Generated by MOE
SHEET   10       ALA H 104  LEU H 108                  Generated by MOE
SHEET   11       LYS H 135  GLY H 140                  Generated by MOE
SHEET   12       GLN H 156  PRO H 161                  Generated by MOE
SHEET   13       MET H 180  ALA H 183                  Generated by MOE
SHEET   14       PRO H 198  LYS H 202                  Generated by MOE
SHEET   15       TRP H 207  TRP H 207                  Generated by MOE
SHEET   16       TYR H 208  TYR H 208                  Generated by MOE
SHEET   17       GLN H 209  TRP H 215                  Generated by MOE
SHEET   18       GLY H 226  HIS H 230                  Generated by MOE
SSBOND   1 CYS L    1    CYS H  122 
SSBOND   2 CYS H   42    CYS H   58 
SSBOND   3 CYS H  168    CYS H  182 
SSBOND   4 CYS H  191    CYS H  220 
CRYST1   70.693   71.479   72.802  90.00 100.53  90.00 C 1 2 1
SCALE1      0.014146  0.000000  0.002629        0.00000
SCALE2      0.000000  0.013990  0.000000        0.00000
SCALE3      0.000000  0.000000  0.013971        0.00000
ATOM      1  N   ALA L   1B     13.940  20.630  19.221  1.00 35.67           N
ATOM      2  CA  ALA L   1B     13.026  21.213  20.231  1.00 33.12           C
ATOM      3  C   ALA L   1B     11.644  20.538  20.275  1.00 21.52           C
ATOM      4  O   ALA L   1B     10.955  20.631  21.288  1.00 23.25           O
ATOM      5  CB  ALA L   1B     12.877  22.712  19.972  1.00 30.97           C
ATOM      6  H1  ALA L   1B     14.065  19.640  19.405  1.00 42.80           H
ATOM      7  H2  ALA L   1B     14.842  21.083  19.276  1.00 42.80           H
ATOM      8  HA  ALA L   1B     13.471  21.083  21.218  1.00 39.75           H
ATOM      9  HB1 ALA L   1B     13.856  23.191  20.012  1.00 37.17           H
ATOM     10  HB2 ALA L   1B     12.434  22.877  18.989  1.00 37.17           H
ATOM     11  HB3 ALA L   1B     12.236  23.157  20.735  1.00 37.17           H
ATOM     12  N   ASP L   1A     11.237  19.890  19.184  1.00 19.99           N
ATOM     13  CA  ASP L   1A      9.906  19.326  19.023  1.00 17.06           C
ATOM     14  C   ASP L   1A      9.906  17.791  19.207  1.00 14.42           C
ATOM     15  O   ASP L   1A      8.898  17.163  18.901  1.00 15.08           O
ATOM     16  CB  ASP L   1A      9.394  19.773  17.642  1.00 25.18           C
ATOM     17  CG  ASP L   1A      7.884  19.694  17.461  1.00 36.36           C
ATOM     18  OD1 ASP L   1A      7.456  19.547  16.295  0.61 32.77           O
ATOM     19  OD2 ASP L   1A      7.169  19.833  18.474  0.49 32.17           O1-
ATOM     20  H   ASP L   1A     11.847  19.859  18.380  1.00 23.99           H
ATOM     21  HA  ASP L   1A      9.256  19.759  19.781  1.00 20.48           H
ATOM     22  HB2 ASP L   1A      9.666  20.818  17.487  1.00 30.22           H
ATOM     23  HB3 ASP L   1A      9.886  19.179  16.874  1.00 30.22           H
ATOM     24  N   CYS L   1      10.997  17.179  19.719  1.00 13.81           N
ATOM     25  CA  CYS L   1      11.048  15.723  19.862  1.00 13.13           C
ATOM     26  C   CYS L   1       9.871  15.220  20.701  1.00  9.65           C
ATOM     27  O   CYS L   1       9.421  15.888  21.637  1.00 11.65           O
ATOM     28  CB  CYS L   1      12.382  15.254  20.471  1.00 11.20           C
ATOM     29  SG  CYS L   1      12.644  15.636  22.227  1.00 13.77           S
ATOM     30  H   CYS L   1      11.804  17.719  19.997  1.00 16.57           H
ATOM     31  HA  CYS L   1      10.982  15.294  18.860  1.00 15.76           H
ATOM     32  HB2 CYS L   1      12.447  14.174  20.354  1.00 13.44           H
ATOM     33  HB3 CYS L   1      13.195  15.693  19.894  1.00 13.44           H
ATOM     34  N   GLY L   2       9.382  14.019  20.383  1.00  9.32           N
ATOM     35  CA  GLY L   2       8.416  13.314  21.217  1.00 10.39           C
ATOM     36  C   GLY L   2       7.013  13.922  21.225  1.00  9.49           C
ATOM     37  O   GLY L   2       6.194  13.483  22.025  1.00  9.86           O
ATOM     38  H   GLY L   2       9.766  13.527  19.589  1.00 11.19           H
ATOM     39  HA2 GLY L   2       8.340  12.288  20.856  1.00 12.47           H
ATOM     40  HA3 GLY L   2       8.788  13.276  22.239  1.00 12.47           H
ATOM     41  N   LEU L   3       6.722  14.893  20.349  1.00  9.05           N
ATOM     42  CA  LEU L   3       5.383  15.443  20.143  1.00  9.22           C
ATOM     43  C   LEU L   3       4.903  15.025  18.774  1.00  9.28           C
ATOM     44  O   LEU L   3       5.481  15.432  17.768  1.00 13.04           O
ATOM     45  CB  LEU L   3       5.308  16.964  20.319  1.00 13.24           C
ATOM     46  CG  LEU L   3       5.870  17.376  21.680  1.00 12.31           C
ATOM     47  CD1 LEU L   3       6.269  18.876  21.612  1.00 16.58           C
ATOM     48  CD2 LEU L   3       4.889  17.145  22.847  1.00 12.49           C
ATOM     49  H   LEU L   3       7.457  15.246  19.752  1.00 10.87           H
ATOM     50  HA  LEU L   3       4.712  15.015  20.887  1.00 11.06           H
ATOM     51  HB2 LEU L   3       5.766  17.518  19.497  1.00 15.89           H
ATOM     52  HB3 LEU L   3       4.238  17.183  20.300  1.00 15.89           H
ATOM     53  HG  LEU L   3       6.833  16.989  22.010  1.00 14.77           H
ATOM     54 HD11 LEU L   3       5.906  19.442  22.468  1.00 19.90           H
ATOM     55 HD12 LEU L   3       7.353  18.974  21.574  1.00 19.90           H
ATOM     56 HD13 LEU L   3       5.860  19.353  20.721  1.00 19.90           H
ATOM     57 HD21 LEU L   3       4.794  18.008  23.507  1.00 14.99           H
ATOM     58 HD22 LEU L   3       3.897  16.902  22.476  1.00 14.99           H
ATOM     59 HD23 LEU L   3       5.236  16.302  23.441  1.00 14.99           H
ATOM     60  N   ARG L   4       3.893  14.163  18.743  1.00  8.51           N
ATOM     61  CA  ARG L   4       3.455  13.542  17.507  1.00 11.10           C
ATOM     62  C   ARG L   4       2.555  14.503  16.737  1.00 10.64           C
ATOM     63  O   ARG L   4       1.593  15.009  17.305  1.00  9.61           O
ATOM     64  CB  ARG L   4       2.714  12.245  17.777  1.00 11.07           C
ATOM     65  CG  ARG L   4       3.588  11.241  18.540  1.00  7.72           C
ATOM     66  CD  ARG L   4       2.782  10.021  18.940  1.00  8.55           C
ATOM     67  NE  ARG L   4       1.822  10.366  19.995  1.00  9.51           N
ATOM     68  CZ  ARG L   4       0.909   9.554  20.517  1.00 10.12           C
ATOM     69  NH1 ARG L   4       0.097  10.000  21.472  1.00  7.24           N
ATOM     70  NH2 ARG L   4       0.800   8.301  20.097  1.00  9.75           N1+
ATOM     71  H   ARG L   4       3.441  13.883  19.605  1.00 10.22           H
ATOM     72  HA  ARG L   4       4.340  13.283  16.928  1.00 13.33           H
ATOM     73  HB2 ARG L   4       1.833  12.487  18.358  1.00 13.29           H
ATOM     74  HB3 ARG L   4       2.385  11.796  16.839  1.00 13.29           H
ATOM     75  HG2 ARG L   4       4.418  10.937  17.909  1.00  9.27           H
ATOM     76  HG3 ARG L   4       3.995  11.693  19.443  1.00  9.27           H
ATOM     77  HD2 ARG L   4       2.261   9.636  18.063  1.00 10.27           H
ATOM     78  HD3 ARG L   4       3.464   9.257  19.315  1.00 10.27           H
ATOM     79  HE  ARG L   4       1.868  11.313  20.349  1.00 11.42           H
ATOM     80 HH11 ARG L   4       0.188  10.954  21.799  1.00  8.69           H
ATOM     81 HH12 ARG L   4      -0.600   9.392  21.879  1.00  8.69           H
ATOM     82 HH21 ARG L   4       1.411   7.957  19.371  1.00 11.71           H
ATOM     83 HH22 ARG L   4       0.094   7.705  20.506  1.00 11.71           H
ATOM     84  N   PRO L   5       2.809  14.709  15.439  1.00 10.92           N
ATOM     85  CA  PRO L   5       1.959  15.554  14.602  1.00  8.19           C
ATOM     86  C   PRO L   5       0.464  15.228  14.681  1.00 10.94           C
ATOM     87  O   PRO L   5      -0.355  16.145  14.706  1.00 13.73           O
ATOM     88  CB  PRO L   5       2.504  15.384  13.185  1.00 10.07           C
ATOM     89  CG  PRO L   5       3.969  15.034  13.397  1.00 14.57           C
ATOM     90  CD  PRO L   5       4.010  14.303  14.728  1.00 11.50           C
ATOM     91  HA  PRO L   5       2.127  16.588  14.899  1.00  9.83           H
ATOM     92  HB2 PRO L   5       2.015  14.509  12.762  1.00 12.09           H
ATOM     93  HB3 PRO L   5       2.358  16.248  12.537  1.00 12.09           H
ATOM     94  HG2 PRO L   5       4.389  14.448  12.591  1.00 17.48           H
ATOM     95  HG3 PRO L   5       4.526  15.962  13.526  1.00 17.48           H
ATOM     96  HD2 PRO L   5       3.987  13.229  14.549  1.00 13.80           H
ATOM     97  HD3 PRO L   5       4.920  14.588  15.258  1.00 13.80           H
ATOM     98  N   LEU L   6       0.092  13.939  14.700  1.00  8.64           N
ATOM     99  CA  LEU L   6      -1.305  13.536  14.667  1.00 11.49           C
ATOM    100  C   LEU L   6      -1.940  13.383  16.045  1.00  9.78           C
ATOM    101  O   LEU L   6      -3.129  13.065  16.119  1.00 11.16           O
ATOM    102  CB  LEU L   6      -1.495  12.285  13.809  1.00 10.32           C
ATOM    103  CG  LEU L   6      -1.180  12.527  12.323  1.00 12.16           C
ATOM    104  CD1 LEU L   6      -1.274  11.176  11.561  1.00 16.22           C
ATOM    105  CD2 LEU L   6      -2.120  13.572  11.675  1.00 14.46           C
ATOM    106  H   LEU L   6       0.802  13.217  14.698  1.00 10.37           H
ATOM    107  HA  LEU L   6      -1.862  14.332  14.174  1.00 13.79           H
ATOM    108  HB2 LEU L   6      -0.920  11.444  14.200  1.00 12.39           H
ATOM    109  HB3 LEU L   6      -2.551  12.020  13.866  1.00 12.39           H
ATOM    110  HG  LEU L   6      -0.167  12.841  12.072  1.00 14.60           H
ATOM    111 HD11 LEU L   6      -1.915  11.230  10.682  1.00 19.47           H
ATOM    112 HD12 LEU L   6      -0.281  10.870  11.231  1.00 19.47           H
ATOM    113 HD13 LEU L   6      -1.677  10.394  12.205  1.00 19.47           H
ATOM    114 HD21 LEU L   6      -2.564  13.220  10.746  1.00 17.36           H
ATOM    115 HD22 LEU L   6      -2.936  13.838  12.346  1.00 17.36           H
ATOM    116 HD23 LEU L   6      -1.544  14.471  11.454  1.00 17.36           H
ATOM    117  N   PHE L   7      -1.174  13.602  17.122  1.00 10.88           N
ATOM    118  CA  PHE L   7      -1.658  13.458  18.487  1.00 11.02           C
ATOM    119  C   PHE L   7      -1.346  14.715  19.302  1.00 12.59           C
ATOM    120  O   PHE L   7      -2.155  15.635  19.281  1.00 10.37           O
ATOM    121  CB  PHE L   7      -1.199  12.130  19.105  1.00  9.16           C
ATOM    122  CG  PHE L   7      -1.819  10.944  18.406  1.00  9.26           C
ATOM    123  CD1 PHE L   7      -1.139  10.280  17.366  1.00 10.30           C
ATOM    124  CD2 PHE L   7      -3.134  10.562  18.729  1.00 10.77           C
ATOM    125  CE1 PHE L   7      -1.784   9.261  16.652  1.00  9.27           C
ATOM    126  CE2 PHE L   7      -3.768   9.532  18.024  1.00 10.21           C
ATOM    127  CZ  PHE L   7      -3.092   8.881  16.979  1.00 10.81           C
ATOM    128  H   PHE L   7      -0.217  13.901  16.990  1.00 13.06           H
ATOM    129  HA  PHE L   7      -2.745  13.417  18.462  1.00 13.23           H
ATOM    130  HB2 PHE L   7      -0.120  12.066  19.071  1.00 11.00           H
ATOM    131  HB3 PHE L   7      -1.501  12.104  20.150  1.00 11.00           H
ATOM    132  HD1 PHE L   7      -0.142  10.587  17.085  1.00 12.36           H
ATOM    133  HD2 PHE L   7      -3.667  11.079  19.511  1.00 12.93           H
ATOM    134  HE1 PHE L   7      -1.279   8.777  15.835  1.00 11.13           H
ATOM    135  HE2 PHE L   7      -4.782   9.255  18.270  1.00 12.26           H
ATOM    136  HZ  PHE L   7      -3.584   8.100  16.419  1.00 12.98           H
ATOM    137  N   GLU L   8      -0.202  14.798  19.983  1.00  9.91           N
ATOM    138  CA  GLU L   8       0.118  15.942  20.845  1.00  9.63           C
ATOM    139  C   GLU L   8       0.024  17.287  20.121  1.00 11.54           C
ATOM    140  O   GLU L   8      -0.485  18.250  20.700  1.00 11.40           O
ATOM    141  CB  GLU L   8       1.518  15.809  21.451  1.00 11.98           C
ATOM    142  CG  GLU L   8       1.612  14.714  22.516  1.00 10.20           C
ATOM    143  CD  GLU L   8       1.682  13.302  21.955  1.00  9.05           C
ATOM    144  OE1 GLU L   8       2.016  13.140  20.765  1.00  8.81           O
ATOM    145  OE2 GLU L   8       1.387  12.380  22.739  1.00  9.25           O1-
ATOM    146  H   GLU L   8       0.453  14.031  19.966  1.00 11.90           H
ATOM    147  HA  GLU L   8      -0.596  15.951  21.666  1.00 11.56           H
ATOM    148  HB2 GLU L   8       2.309  15.734  20.707  1.00 14.39           H
ATOM    149  HB3 GLU L   8       1.662  16.746  21.988  1.00 14.39           H
ATOM    150  HG2 GLU L   8       2.510  14.881  23.110  1.00 12.24           H
ATOM    151  HG3 GLU L   8       0.751  14.787  23.180  1.00 12.24           H
ATOM    152  N   LYS L   9       0.525  17.382  18.881  1.00 12.20           N
ATOM    153  CA  LYS L   9       0.525  18.653  18.155  1.00 11.58           C
ATOM    154  C   LYS L   9      -0.885  19.206  17.956  1.00 13.32           C
ATOM    155  O   LYS L   9      -1.033  20.428  17.937  1.00 14.41           O
ATOM    156  CB  LYS L   9       1.244  18.459  16.823  1.00 13.18           C
ATOM    157  CG  LYS L   9       1.348  19.737  15.976  1.00 21.72           C
ATOM    158  CD  LYS L   9       2.145  19.446  14.695  1.00 27.22           C
ATOM    159  CE  LYS L   9       2.475  20.718  13.912  1.00 36.86           C
ATOM    160  NZ  LYS L   9       3.263  20.381  12.710  1.00 44.79           N1+
ATOM    161  H   LYS L   9       0.922  16.566  18.434  1.00 14.64           H
ATOM    162  HA  LYS L   9       1.097  19.380  18.734  1.00 13.90           H
ATOM    163  HB2 LYS L   9       2.250  18.086  17.025  1.00 15.82           H
ATOM    164  HB3 LYS L   9       0.699  17.716  16.252  1.00 15.82           H
ATOM    165  HG2 LYS L   9       0.359  20.110  15.709  1.00 26.06           H
ATOM    166  HG3 LYS L   9       1.877  20.496  16.557  1.00 26.06           H
ATOM    167  HD2 LYS L   9       3.089  18.977  14.969  1.00 32.67           H
ATOM    168  HD3 LYS L   9       1.582  18.759  14.060  1.00 32.67           H
ATOM    169  HE2 LYS L   9       1.541  21.202  13.615  1.00 44.24           H
ATOM    170  HE3 LYS L   9       3.044  21.400  14.550  1.00 44.24           H
ATOM    171  HZ1 LYS L   9       3.459  21.217  12.177  1.00 53.75           H
ATOM    172  HZ2 LYS L   9       4.140  19.953  12.994  1.00 53.75           H
ATOM    173  HZ3 LYS L   9       2.754  19.719  12.138  1.00 53.75           H
ATOM    174  N   LYS L  10      -1.894  18.338  17.807  1.00 12.21           N
ATOM    175  CA  LYS L  10      -3.293  18.727  17.614  1.00 13.15           C
ATOM    176  C   LYS L  10      -4.195  18.399  18.813  1.00 15.70           C
ATOM    177  O   LYS L  10      -5.418  18.415  18.692  1.00 15.20           O
ATOM    178  CB  LYS L  10      -3.797  18.220  16.254  1.00 19.21           C
ATOM    179  CG  LYS L  10      -3.857  16.699  16.160  1.00 21.29           C
ATOM    180  CD  LYS L  10      -4.080  16.198  14.719  1.00 19.60           C
ATOM    181  CE  LYS L  10      -5.302  16.816  14.041  1.00 24.13           C
ATOM    182  NZ  LYS L  10      -5.647  16.078  12.810  1.00 27.17           N1+
ATOM    183  H   LYS L  10      -1.690  17.349  17.860  1.00 14.65           H
ATOM    184  HA  LYS L  10      -3.324  19.814  17.540  1.00 15.79           H
ATOM    185  HB2 LYS L  10      -4.784  18.639  16.051  1.00 23.05           H
ATOM    186  HB3 LYS L  10      -3.110  18.583  15.487  1.00 23.05           H
ATOM    187  HG2 LYS L  10      -2.921  16.264  16.508  1.00 25.56           H
ATOM    188  HG3 LYS L  10      -4.653  16.348  16.811  1.00 25.56           H
ATOM    189  HD2 LYS L  10      -3.207  16.451  14.115  1.00 23.53           H
ATOM    190  HD3 LYS L  10      -4.183  15.113  14.744  1.00 23.53           H
ATOM    191  HE2 LYS L  10      -6.149  16.777  14.725  1.00 28.96           H
ATOM    192  HE3 LYS L  10      -5.094  17.862  13.805  1.00 28.96           H
ATOM    193  HZ1 LYS L  10      -6.502  16.437  12.413  1.00 32.61           H
ATOM    194  HZ2 LYS L  10      -4.895  16.171  12.137  1.00 32.61           H
ATOM    195  HZ3 LYS L  10      -5.770  15.097  13.027  1.00 32.61           H
ATOM    196  N   SER L  11      -3.603  18.148  19.989  1.00 10.40           N
ATOM    197  CA  SER L  11      -4.308  17.825  21.221  1.00 10.35           C
ATOM    198  C   SER L  11      -5.323  16.688  21.061  1.00 17.05           C
ATOM    199  O   SER L  11      -6.445  16.755  21.564  1.00 16.62           O
ATOM    200  CB  SER L  11      -4.903  19.093  21.851  1.00 10.37           C
ATOM    201  OG  SER L  11      -5.217  18.815  23.201  1.00 17.08           O
ATOM    202  H   SER L  11      -2.594  18.159  20.023  1.00 12.48           H
ATOM    203  HA  SER L  11      -3.543  17.468  21.904  1.00 12.42           H
ATOM    204  HB2 SER L  11      -4.172  19.899  21.820  1.00 12.45           H
ATOM    205  HB3 SER L  11      -5.794  19.399  21.305  1.00 12.45           H
ATOM    206  HG  SER L  11      -5.893  18.128  23.196  1.00 20.50           H
ATOM    207  N   LEU L  12      -4.908  15.605  20.389  1.00 12.14           N
ATOM    208  CA  LEU L  12      -5.656  14.367  20.316  1.00 12.54           C
ATOM    209  C   LEU L  12      -4.858  13.301  21.044  1.00 11.61           C
ATOM    210  O   LEU L  12      -3.635  13.339  21.017  1.00 11.97           O
ATOM    211  CB  LEU L  12      -5.983  13.932  18.876  1.00 10.32           C
ATOM    212  CG  LEU L  12      -6.923  14.868  18.058  1.00 13.92           C
ATOM    213  CD1 LEU L  12      -6.749  14.443  16.585  1.00 15.51           C
ATOM    214  CD2 LEU L  12      -8.325  14.745  18.681  1.00 18.61           C
ATOM    215  H   LEU L  12      -3.976  15.608  20.000  1.00 14.58           H
ATOM    216  HA  LEU L  12      -6.595  14.481  20.854  1.00 15.05           H
ATOM    217  HB2 LEU L  12      -5.069  13.692  18.334  1.00 12.39           H
ATOM    218  HB3 LEU L  12      -6.516  12.991  18.998  1.00 12.39           H
ATOM    219  HG  LEU L  12      -6.338  15.749  18.310  1.00 16.70           H
ATOM    220 HD11 LEU L  12      -6.583  15.336  15.995  1.00 18.62           H
ATOM    221 HD12 LEU L  12      -5.917  13.762  16.417  1.00 18.62           H
ATOM    222 HD13 LEU L  12      -7.656  13.960  16.224  1.00 18.62           H
ATOM    223 HD21 LEU L  12      -8.945  15.315  18.199  1.00 22.33           H
ATOM    224 HD22 LEU L  12      -8.624  13.824  18.626  1.00 22.33           H
ATOM    225 HD23 LEU L  12      -8.291  15.019  19.611  1.00 22.33           H
ATOM    226  N   GLU L  13      -5.553  12.382  21.696  1.00 13.59           N
ATOM    227  CA  GLU L  13      -4.952  11.284  22.440  1.00 13.42           C
ATOM    228  C   GLU L  13      -5.177   9.984  21.686  1.00 11.47           C
ATOM    229  O   GLU L  13      -6.229   9.764  21.083  1.00 13.58           O
ATOM    230  CB  GLU L  13      -5.507  11.222  23.871  1.00 16.04           C
ATOM    231  CG  GLU L  13      -5.033  12.458  24.655  1.00 18.10           C
ATOM    232  CD  GLU L  13      -5.473  12.514  26.119  1.00 28.26           C
ATOM    233  OE1 GLU L  13      -5.106  13.519  26.762  1.00 35.37           O
ATOM    234  OE2 GLU L  13      -6.166  11.584  26.582  1.00 30.44           O1-
ATOM    235  H   GLU L  13      -6.562  12.423  21.679  1.00 16.31           H
ATOM    236  HA  GLU L  13      -3.880  11.443  22.513  1.00 16.11           H
ATOM    237  HB2 GLU L  13      -6.596  11.170  23.851  1.00 19.25           H
ATOM    238  HB3 GLU L  13      -5.121  10.326  24.359  1.00 19.25           H
ATOM    239  HG2 GLU L  13      -3.944  12.498  24.631  1.00 21.73           H
ATOM    240  HG3 GLU L  13      -5.416  13.355  24.167  1.00 21.73           H
ATOM    241  N   ASP L  14      -4.188   9.087  21.744  1.00 11.25           N
ATOM    242  CA  ASP L  14      -4.364   7.757  21.185  1.00 12.06           C
ATOM    243  C   ASP L  14      -5.205   6.889  22.140  1.00  9.41           C
ATOM    244  O   ASP L  14      -5.536   7.305  23.251  1.00 12.54           O
ATOM    245  CB  ASP L  14      -3.010   7.170  20.761  1.00  9.74           C
ATOM    246  CG  ASP L  14      -2.114   6.706  21.899  1.00  9.93           C
ATOM    247  OD1 ASP L  14      -0.914   7.035  21.868  1.00 10.03           O
ATOM    248  OD2 ASP L  14      -2.598   5.982  22.782  1.00 10.68           O1-
ATOM    249  H   ASP L  14      -3.345   9.288  22.265  1.00 13.50           H
ATOM    250  HA  ASP L  14      -4.923   7.856  20.254  1.00 14.48           H
ATOM    251  HB2 ASP L  14      -3.188   6.314  20.118  1.00 11.69           H
ATOM    252  HB3 ASP L  14      -2.477   7.915  20.168  1.00 11.69           H
ATOM    253  N   LYS L  14A     -5.590   5.695  21.696  1.00 11.13           N
ATOM    254  CA  LYS L  14A     -6.560   4.847  22.382  1.00 12.84           C
ATOM    255  C   LYS L  14A     -6.077   4.268  23.710  1.00 14.59           C
ATOM    256  O   LYS L  14A     -6.936   3.864  24.492  1.00 13.42           O
ATOM    257  CB  LYS L  14A     -6.991   3.706  21.451  1.00 17.06           C
ATOM    258  CG  LYS L  14A     -7.851   4.215  20.292  0.64 17.90           C
ATOM    259  CD  LYS L  14A     -8.206   3.048  19.358  0.56 25.24           C
ATOM    260  CE  LYS L  14A     -8.941   3.519  18.103  0.55 21.71           C
ATOM    261  NZ  LYS L  14A    -10.167   4.267  18.448  0.42 26.43           N1+
ATOM    262  H   LYS L  14A     -5.277   5.393  20.782  1.00 13.36           H
ATOM    263  HA  LYS L  14A     -7.441   5.450  22.605  1.00 15.41           H
ATOM    264  HB2 LYS L  14A     -6.110   3.189  21.069  1.00 20.48           H
ATOM    265  HB3 LYS L  14A     -7.587   2.991  22.019  1.00 20.48           H
ATOM    266  HG2 LYS L  14A     -8.750   4.688  20.686  1.00 21.49           H
ATOM    267  HG3 LYS L  14A     -7.292   4.953  19.720  0.00 21.49           H
ATOM    268  HD2 LYS L  14A     -7.288   2.552  19.038  1.00 30.29           H
ATOM    269  HD3 LYS L  14A     -8.824   2.326  19.895  0.52 30.29           H
ATOM    270  HE2 LYS L  14A     -8.276   4.154  17.513  1.00 26.05           H
ATOM    271  HE3 LYS L  14A     -9.205   2.640  17.511  1.00 26.05           H
ATOM    272  HZ1 LYS L  14A    -10.689   4.477  17.609  0.00 31.72           H
ATOM    273  HZ2 LYS L  14A    -10.731   3.715  19.081  0.64 31.72           H
ATOM    274  HZ3 LYS L  14A     -9.904   5.130  18.907  1.00 31.72           H
ATOM    275  N   THR L  14B     -4.761   4.148  23.940  1.00 10.38           N
ATOM    276  CA  THR L  14B     -4.213   3.493  25.129  1.00 10.91           C
ATOM    277  C   THR L  14B     -3.219   4.334  25.944  1.00 10.92           C
ATOM    278  O   THR L  14B     -2.701   3.839  26.944  1.00 11.92           O
ATOM    279  CB  THR L  14B     -3.626   2.115  24.797  1.00 10.79           C
ATOM    280  OG1 THR L  14B     -2.427   2.256  24.076  1.00 11.30           O
ATOM    281  CG2 THR L  14B     -4.573   1.176  24.035  1.00 15.05           C
ATOM    282  H   THR L  14B     -4.110   4.510  23.255  1.00 12.46           H
ATOM    283  HA  THR L  14B     -5.041   3.307  25.808  1.00 13.09           H
ATOM    284  HB  THR L  14B     -3.397   1.636  25.748  1.00 12.95           H
ATOM    285  HG1 THR L  14B     -2.176   1.504  23.800  1.00 13.57           H
ATOM    286 HG21 THR L  14B     -4.706   0.263  24.616  1.00 18.07           H
ATOM    287 HG22 THR L  14B     -5.554   1.621  23.888  1.00 18.07           H
ATOM    288 HG23 THR L  14B     -4.161   0.913  23.060  1.00 18.07           H
ATOM    289  N   GLU L  14C     -2.908   5.570  25.562  1.00  9.97           N
ATOM    290  CA  GLU L  14C     -1.955   6.377  26.314  1.00  7.36           C
ATOM    291  C   GLU L  14C     -2.419   6.648  27.758  1.00 10.17           C
ATOM    292  O   GLU L  14C     -1.583   6.802  28.652  1.00 10.41           O
ATOM    293  CB  GLU L  14C     -1.583   7.653  25.544  1.00 10.41           C
ATOM    294  CG  GLU L  14C     -2.733   8.625  25.256  1.00  9.99           C
ATOM    295  CD  GLU L  14C     -2.147   9.918  24.717  1.00 11.14           C
ATOM    296  OE1 GLU L  14C     -2.043  10.047  23.481  1.00 11.84           O
ATOM    297  OE2 GLU L  14C     -1.786  10.774  25.544  1.00 11.56           O1-
ATOM    298  H   GLU L  14C     -3.290   5.947  24.703  1.00 11.96           H
ATOM    299  HA  GLU L  14C     -1.033   5.799  26.380  1.00  8.84           H
ATOM    300  HB2 GLU L  14C     -0.870   8.173  26.182  1.00 12.50           H
ATOM    301  HB3 GLU L  14C     -1.071   7.408  24.617  1.00 12.50           H
ATOM    302  HG2 GLU L  14C     -3.402   8.189  24.517  1.00 11.99           H
ATOM    303  HG3 GLU L  14C     -3.297   8.830  26.166  1.00 11.99           H
ATOM    304  N   ARG L  14D     -3.741   6.678  28.002  1.00 10.97           N
ATOM    305  CA  ARG L  14D     -4.297   6.827  29.343  1.00 10.75           C
ATOM    306  C   ARG L  14D     -3.864   5.672  30.249  1.00 10.17           C
ATOM    307  O   ARG L  14D     -3.607   5.918  31.418  1.00 11.50           O
ATOM    308  CB  ARG L  14D     -5.829   6.939  29.283  1.00 14.44           C
ATOM    309  CG  ARG L  14D     -6.425   7.179  30.684  1.00 16.81           C
ATOM    310  CD  ARG L  14D     -7.938   7.393  30.633  0.58 16.86           C
ATOM    311  NE  ARG L  14D     -8.300   8.565  29.825  0.45 21.67           N
ATOM    312  CZ  ARG L  14D     -8.248   9.843  30.218  0.71 26.02           C
ATOM    313  NH1 ARG L  14D     -8.512  10.796  29.330  0.68 26.69           N
ATOM    314  NH2 ARG L  14D     -7.940  10.191  31.466  0.81 26.81           N1+
ATOM    315  H   ARG L  14D     -4.386   6.538  27.235  1.00 13.16           H
ATOM    316  HA  ARG L  14D     -3.915   7.756  29.765  1.00 12.91           H
ATOM    317  HB2 ARG L  14D     -6.075   7.784  28.642  1.00 17.34           H
ATOM    318  HB3 ARG L  14D     -6.260   6.035  28.854  1.00 17.34           H
ATOM    319  HG2 ARG L  14D     -6.233   6.310  31.308  1.00 20.18           H
ATOM    320  HG3 ARG L  14D     -5.950   8.048  31.141  1.00 20.18           H
ATOM    321  HD2 ARG L  14D     -8.398   6.507  30.195  1.00 20.24           H
ATOM    322  HD3 ARG L  14D     -8.321   7.507  31.646  1.00 20.24           H
ATOM    323  HE  ARG L  14D     -8.534   8.381  28.860  1.00 26.01           H
ATOM    324 HH11 ARG L  14D     -8.726  10.544  28.377  0.48 32.04           H
ATOM    325 HH12 ARG L  14D     -8.465  11.765  29.602  1.00 32.04           H
ATOM    326 HH21 ARG L  14D     -7.730   9.478  32.152  0.00 32.18           H
ATOM    327 HH22 ARG L  14D     -7.903  11.165  31.725  0.31 32.18           H
ATOM    328  N   GLU L  14E     -3.754   4.443  29.739  1.00 12.23           N
ATOM    329  CA  GLU L  14E     -3.214   3.325  30.508  1.00 10.96           C
ATOM    330  C   GLU L  14E     -1.807   3.619  31.055  1.00 10.31           C
ATOM    331  O   GLU L  14E     -1.509   3.302  32.206  1.00 10.48           O
ATOM    332  CB  GLU L  14E     -3.191   2.082  29.622  1.00 11.55           C
ATOM    333  CG  GLU L  14E     -2.742   0.830  30.373  1.00 13.22           C
ATOM    334  CD  GLU L  14E     -2.587  -0.380  29.461  1.00 16.72           C
ATOM    335  OE1 GLU L  14E     -2.840  -0.240  28.247  1.00 17.64           O
ATOM    336  OE2 GLU L  14E     -2.184  -1.442  29.985  1.00 14.63           O1-
ATOM    337  H   GLU L  14E     -3.986   4.287  28.770  1.00 14.68           H
ATOM    338  HA  GLU L  14E     -3.888   3.133  31.343  1.00 13.15           H
ATOM    339  HB2 GLU L  14E     -4.177   1.920  29.193  1.00 13.86           H
ATOM    340  HB3 GLU L  14E     -2.478   2.257  28.819  1.00 13.86           H
ATOM    341  HG2 GLU L  14E     -1.776   1.009  30.841  1.00 15.87           H
ATOM    342  HG3 GLU L  14E     -3.470   0.602  31.149  1.00 15.87           H
ATOM    343  N   LEU L  14F     -0.924   4.216  30.246  1.00  8.80           N
ATOM    344  CA  LEU L  14F      0.409   4.607  30.706  1.00 10.01           C
ATOM    345  C   LEU L  14F      0.277   5.651  31.822  1.00 10.81           C
ATOM    346  O   LEU L  14F      0.857   5.498  32.892  1.00  9.17           O
ATOM    347  CB  LEU L  14F      1.195   5.202  29.521  1.00 10.32           C
ATOM    348  CG  LEU L  14F      1.309   4.334  28.258  1.00 12.60           C
ATOM    349  CD1 LEU L  14F      2.327   4.929  27.267  1.00 11.07           C
ATOM    350  CD2 LEU L  14F      1.638   2.863  28.550  1.00 13.76           C
ATOM    351  H   LEU L  14F     -1.198   4.470  29.309  1.00 10.57           H
ATOM    352  HA  LEU L  14F      0.935   3.738  31.099  1.00 12.01           H
ATOM    353  HB2 LEU L  14F      0.663   6.103  29.225  1.00 12.38           H
ATOM    354  HB3 LEU L  14F      2.174   5.527  29.849  1.00 12.38           H
ATOM    355  HG  LEU L  14F      0.401   4.241  27.659  1.00 15.12           H
ATOM    356 HD11 LEU L  14F      3.107   4.223  26.974  1.00 13.29           H
ATOM    357 HD12 LEU L  14F      1.767   5.219  26.386  1.00 13.29           H
ATOM    358 HD13 LEU L  14F      2.809   5.822  27.679  1.00 13.29           H
ATOM    359 HD21 LEU L  14F      2.363   2.457  27.848  1.00 16.52           H
ATOM    360 HD22 LEU L  14F      2.024   2.737  29.556  1.00 16.52           H
ATOM    361 HD23 LEU L  14F      0.713   2.292  28.452  1.00 16.52           H
ATOM    362  N   LEU L  14G     -0.495   6.714  31.578  1.00  9.43           N
ATOM    363  CA  LEU L  14G     -0.666   7.796  32.545  1.00  9.52           C
ATOM    364  C   LEU L  14G     -1.154   7.262  33.900  1.00 11.20           C
ATOM    365  O   LEU L  14G     -0.619   7.630  34.942  1.00 11.50           O
ATOM    366  CB  LEU L  14G     -1.654   8.822  31.979  1.00  9.85           C
ATOM    367  CG  LEU L  14G     -1.957  10.000  32.928  1.00 14.44           C
ATOM    368  CD1 LEU L  14G     -0.682  10.703  33.456  1.00 14.02           C
ATOM    369  CD2 LEU L  14G     -2.889  11.021  32.243  1.00 18.18           C
ATOM    370  H   LEU L  14G     -0.995   6.767  30.701  1.00 11.32           H
ATOM    371  HA  LEU L  14G      0.301   8.271  32.682  1.00 11.43           H
ATOM    372  HB2 LEU L  14G     -1.312   9.193  31.013  1.00 11.83           H
ATOM    373  HB3 LEU L  14G     -2.598   8.301  31.810  1.00 11.83           H
ATOM    374  HG  LEU L  14G     -2.472   9.790  33.870  1.00 17.33           H
ATOM    375 HD11 LEU L  14G     -0.747  11.787  33.378  1.00 16.83           H
ATOM    376 HD12 LEU L  14G     -0.538  10.458  34.508  1.00 16.83           H
ATOM    377 HD13 LEU L  14G      0.206  10.395  32.908  1.00 16.83           H
ATOM    378 HD21 LEU L  14G     -2.534  12.047  32.332  1.00 21.82           H
ATOM    379 HD22 LEU L  14G     -2.997  10.794  31.180  1.00 21.82           H
ATOM    380 HD23 LEU L  14G     -3.877  10.961  32.701  1.00 21.82           H
ATOM    381  N   GLU L  14H     -2.136   6.364  33.877  1.00 10.60           N
ATOM    382  CA  GLU L  14H     -2.703   5.780  35.092  1.00 10.39           C
ATOM    383  C   GLU L  14H     -1.659   4.968  35.872  1.00 11.54           C
ATOM    384  O   GLU L  14H     -1.764   4.881  37.095  1.00 12.29           O
ATOM    385  CB  GLU L  14H     -3.911   4.921  34.723  1.00 10.59           C
ATOM    386  CG  GLU L  14H     -5.096   5.822  34.340  1.00 11.44           C
ATOM    387  CD  GLU L  14H     -6.333   5.065  33.870  1.00 15.07           C
ATOM    388  OE1 GLU L  14H     -6.258   3.835  33.655  1.00 16.88           O
ATOM    389  OE2 GLU L  14H     -7.360   5.757  33.707  1.00 17.66           O1-
ATOM    390  H   GLU L  14H     -2.535   6.090  32.990  1.00 12.73           H
ATOM    391  HA  GLU L  14H     -3.050   6.588  35.737  1.00 12.47           H
ATOM    392  HB2 GLU L  14H     -3.641   4.280  33.884  1.00 12.71           H
ATOM    393  HB3 GLU L  14H     -4.203   4.294  35.565  1.00 12.71           H
ATOM    394  HG2 GLU L  14H     -5.367   6.429  35.205  1.00 13.73           H
ATOM    395  HG3 GLU L  14H     -4.807   6.507  33.545  1.00 13.73           H
ATOM    396  N   SER L  14I     -0.641   4.412  35.200  1.00 11.38           N
ATOM    397  CA  SER L  14I      0.434   3.676  35.869  1.00 10.11           C
ATOM    398  C   SER L  14I      1.484   4.583  36.519  1.00 12.75           C
ATOM    399  O   SER L  14I      2.293   4.092  37.297  1.00 12.25           O
ATOM    400  CB  SER L  14I      1.087   2.693  34.898  1.00 11.58           C
ATOM    401  OG  SER L  14I      1.982   3.362  34.031  1.00 11.11           O
ATOM    402  H   SER L  14I     -0.573   4.550  34.199  1.00 13.66           H
ATOM    403  HA  SER L  14I     -0.017   3.071  36.657  1.00 12.14           H
ATOM    404  HB2 SER L  14I      1.658   1.966  35.472  1.00 13.90           H
ATOM    405  HB3 SER L  14I      0.320   2.175  34.323  1.00 13.90           H
ATOM    406  HG  SER L  14I      1.527   4.106  33.621  1.00 13.33           H
ATOM    407  N   TYR L  14J      1.514   5.880  36.183  1.00 11.23           N
ATOM    408  CA  TYR L  14J      2.488   6.839  36.701  1.00 11.23           C
ATOM    409  C   TYR L  14J      1.950   7.451  37.994  1.00 19.55           C
ATOM    410  O   TYR L  14J      1.421   8.565  38.002  1.00 19.44           O
ATOM    411  CB  TYR L  14J      2.817   7.873  35.605  1.00 13.58           C
ATOM    412  CG  TYR L  14J      3.276   7.337  34.261  1.00 14.00           C
ATOM    413  CD1 TYR L  14J      3.917   6.086  34.151  1.00  9.91           C
ATOM    414  CD2 TYR L  14J      3.029   8.087  33.094  1.00 12.85           C
ATOM    415  CE1 TYR L  14J      4.324   5.604  32.899  1.00 11.59           C
ATOM    416  CE2 TYR L  14J      3.420   7.597  31.839  1.00 13.03           C
ATOM    417  CZ  TYR L  14J      4.102   6.369  31.733  1.00 12.65           C
ATOM    418  OH  TYR L  14J      4.519   5.935  30.509  1.00 10.73           O
ATOM    419  H   TYR L  14J      0.835   6.227  35.518  1.00 13.48           H
ATOM    420  HA  TYR L  14J      3.415   6.317  36.938  1.00 13.48           H
ATOM    421  HB2 TYR L  14J      1.934   8.486  35.426  1.00 16.30           H
ATOM    422  HB3 TYR L  14J      3.599   8.531  35.985  1.00 16.30           H
ATOM    423  HD1 TYR L  14J      4.083   5.478  35.024  1.00 11.90           H
ATOM    424  HD2 TYR L  14J      2.508   9.032  33.154  1.00 15.43           H
ATOM    425  HE1 TYR L  14J      4.813   4.646  32.835  1.00 13.91           H
ATOM    426  HE2 TYR L  14J      3.159   8.138  30.946  1.00 15.65           H
ATOM    427  HH  TYR L  14J      4.733   4.997  30.511  1.00 12.88           H
ATOM    428  N   ILE L  14K      2.034   6.660  39.072  1.00 21.02           N
ATOM    429  CA  ILE L  14K      1.357   6.934  40.338  1.00 24.66           C
ATOM    430  C   ILE L  14K      2.223   7.788  41.263  1.00 34.52           C
ATOM    431  O   ILE L  14K      1.617   8.603  41.997  0.65 34.04           O
ATOM    432  CB  ILE L  14K      0.947   5.636  41.063  1.00 20.62           C
ATOM    433  CG1 ILE L  14K      2.118   4.672  41.353  1.00 31.53           C
ATOM    434  CG2 ILE L  14K     -0.156   4.885  40.285  1.00 19.41           C
ATOM    435  CD1 ILE L  14K      1.794   3.371  42.108  1.00 34.61           C
ATOM    436  H   ILE L  14K      2.489   5.763  38.980  1.00 25.23           H
ATOM    437  HA  ILE L  14K      0.435   7.477  40.128  1.00 29.60           H
ATOM    438  HB  ILE L  14K      0.471   5.826  42.027  1.00 24.75           H
ATOM    439 HG12 ILE L  14K      2.521   5.223  42.204  1.00 37.84           H
ATOM    440 HG13 ILE L  14K      2.937   4.636  40.634  1.00 37.84           H
ATOM    441 HG21 ILE L  14K      0.119   3.852  40.068  1.00 23.30           H
ATOM    442 HG22 ILE L  14K     -0.360   5.379  39.334  1.00 23.30           H
ATOM    443 HG23 ILE L  14K     -1.076   4.888  40.870  1.00 23.30           H
ATOM    444 HD11 ILE L  14K      0.910   3.510  42.732  1.00 41.53           H
ATOM    445 HD12 ILE L  14K      2.638   3.109  42.750  1.00 41.53           H
ATOM    446 HD13 ILE L  14K      1.613   2.556  41.408  1.00 41.53           H
ATOM    447  HC  ILE L  14K      3.455   7.596  41.250  1.00 41.43           H
TER
ATOM    448  N   ILE H  16       5.173  -8.666  17.768  1.00 10.04           N1+
ATOM    449  CA  ILE H  16       4.528  -8.339  19.045  1.00 12.17           C
ATOM    450  C   ILE H  16       3.445  -9.378  19.301  1.00 15.22           C
ATOM    451  O   ILE H  16       2.575  -9.569  18.453  1.00 14.94           O
ATOM    452  CB  ILE H  16       3.918  -6.919  19.033  1.00 13.81           C
ATOM    453  CG1 ILE H  16       4.965  -5.803  18.732  1.00 12.97           C
ATOM    454  CG2 ILE H  16       3.163  -6.607  20.335  1.00 13.45           C
ATOM    455  CD1 ILE H  16       5.753  -5.202  19.895  1.00 11.93           C
ATOM    456  H1  ILE H  16       4.802  -8.079  17.037  1.00 12.06           H
ATOM    457  H2  ILE H  16       5.007  -9.635  17.530  1.00 12.06           H
ATOM    458  H3  ILE H  16       6.168  -8.503  17.831  1.00 12.06           H
ATOM    459  HA  ILE H  16       5.264  -8.403  19.848  1.00 14.61           H
ATOM    460  HB  ILE H  16       3.223  -6.802  18.209  1.00 16.57           H
ATOM    461 HG12 ILE H  16       4.703  -5.091  17.952  1.00 15.56           H
ATOM    462 HG13 ILE H  16       5.769  -6.385  18.308  1.00 15.56           H
ATOM    463 HG21 ILE H  16       2.097  -6.689  20.137  1.00 16.15           H
ATOM    464 HG22 ILE H  16       3.425  -7.304  21.131  1.00 16.15           H
ATOM    465 HG23 ILE H  16       3.341  -5.588  20.662  1.00 16.15           H
ATOM    466 HD11 ILE H  16       5.227  -4.337  20.295  1.00 14.32           H
ATOM    467 HD12 ILE H  16       5.898  -5.946  20.680  1.00 14.32           H
ATOM    468 HD13 ILE H  16       6.732  -4.883  19.534  1.00 14.32           H
ATOM    469  N   VAL H  17       3.525 -10.046  20.449  1.00 14.16           N
ATOM    470  CA  VAL H  17       2.541 -11.039  20.873  1.00 16.11           C
ATOM    471  C   VAL H  17       1.521 -10.358  21.784  1.00 16.15           C
ATOM    472  O   VAL H  17       1.902  -9.592  22.660  1.00 15.38           O
ATOM    473  CB  VAL H  17       3.268 -12.198  21.589  1.00 14.35           C
ATOM    474  CG1 VAL H  17       2.284 -13.326  21.982  1.00 14.62           C
ATOM    475  CG2 VAL H  17       4.401 -12.808  20.734  1.00 16.08           C
ATOM    476  H   VAL H  17       4.264  -9.818  21.100  1.00 16.99           H
ATOM    477  HA  VAL H  17       2.028 -11.436  19.999  1.00 19.34           H
ATOM    478  HB  VAL H  17       3.785 -11.989  22.525  1.00 17.22           H
ATOM    479 HG11 VAL H  17       2.637 -14.321  21.716  1.00 17.55           H
ATOM    480 HG12 VAL H  17       2.114 -13.309  23.055  1.00 17.55           H
ATOM    481 HG13 VAL H  17       1.321 -13.190  21.491  1.00 17.55           H
ATOM    482 HG21 VAL H  17       4.396 -13.897  20.721  1.00 19.30           H
ATOM    483 HG22 VAL H  17       4.346 -12.466  19.701  1.00 19.30           H
ATOM    484 HG23 VAL H  17       5.354 -12.493  21.156  1.00 19.30           H
ATOM    485  N   GLU H  18       0.226 -10.646  21.607  1.00 17.51           N
ATOM    486  CA  GLU H  18      -0.845 -10.159  22.477  1.00 18.97           C
ATOM    487  C   GLU H  18      -0.921  -8.617  22.541  1.00 17.71           C
ATOM    488  O   GLU H  18      -1.299  -8.041  23.561  1.00 20.61           O
ATOM    489  CB  GLU H  18      -0.769 -10.861  23.855  1.00 21.44           C
ATOM    490  CG  GLU H  18      -1.114 -12.357  23.789  1.00 21.53           C
ATOM    491  CD  GLU H  18      -2.606 -12.619  23.599  1.00 29.48           C
ATOM    492  OE1 GLU H  18      -3.406 -11.795  24.090  1.00 28.04           O
ATOM    493  OE2 GLU H  18      -2.932 -13.654  22.978  1.00 32.78           O1-
ATOM    494  H   GLU H  18      -0.041 -11.277  20.868  1.00 21.02           H
ATOM    495  HA  GLU H  18      -1.778 -10.470  22.013  1.00 22.76           H
ATOM    496  HB2 GLU H  18       0.262 -10.800  24.187  1.00 25.73           H
ATOM    497  HB3 GLU H  18      -1.377 -10.366  24.609  1.00 25.73           H
ATOM    498  HG2 GLU H  18      -0.554 -12.839  22.988  1.00 25.84           H
ATOM    499  HG3 GLU H  18      -0.812 -12.820  24.727  1.00 25.84           H
ATOM    500  N   GLY H  19      -0.608  -7.959  21.418  1.00 16.02           N
ATOM    501  CA  GLY H  19      -0.808  -6.539  21.209  1.00 15.94           C
ATOM    502  C   GLY H  19      -1.996  -6.275  20.296  1.00 18.48           C
ATOM    503  O   GLY H  19      -2.873  -7.122  20.117  1.00 19.04           O
ATOM    504  H   GLY H  19      -0.299  -8.493  20.617  1.00 19.23           H
ATOM    505  HA2 GLY H  19      -0.965  -6.027  22.158  1.00 19.14           H
ATOM    506  HA3 GLY H  19       0.090  -6.117  20.765  1.00 19.14           H
ATOM    507  N   SER H  20      -2.017  -5.068  19.738  1.00 15.37           N
ATOM    508  CA  SER H  20      -3.079  -4.581  18.869  1.00 19.73           C
ATOM    509  C   SER H  20      -2.495  -3.776  17.720  1.00 20.90           C
ATOM    510  O   SER H  20      -1.336  -3.376  17.765  1.00 14.60           O
ATOM    511  CB  SER H  20      -4.113  -3.781  19.677  1.00 19.33           C
ATOM    512  OG  SER H  20      -3.584  -2.551  20.129  1.00 30.24           O
ATOM    513  H   SER H  20      -1.256  -4.431  19.925  1.00 18.45           H
ATOM    514  HA  SER H  20      -3.589  -5.437  18.425  1.00 23.68           H
ATOM    515  HB2 SER H  20      -4.972  -3.569  19.041  1.00 23.20           H
ATOM    516  HB3 SER H  20      -4.449  -4.369  20.533  1.00 23.20           H
ATOM    517  HG  SER H  20      -2.926  -2.734  20.805  1.00 36.29           H
ATOM    518  N   ASP H  21      -3.298  -3.532  16.684  1.00 17.42           N
ATOM    519  CA  ASP H  21      -2.923  -2.646  15.593  1.00 16.22           C
ATOM    520  C   ASP H  21      -2.677  -1.233  16.144  1.00 15.92           C
ATOM    521  O   ASP H  21      -3.511  -0.682  16.865  1.00 18.69           O
ATOM    522  CB  ASP H  21      -4.046  -2.575  14.547  1.00 18.95           C
ATOM    523  CG  ASP H  21      -4.253  -3.847  13.729  1.00 24.93           C
ATOM    524  OD1 ASP H  21      -3.597  -4.874  14.002  1.00 20.27           O
ATOM    525  OD2 ASP H  21      -5.072  -3.773  12.791  1.00 22.38           O1-
ATOM    526  H   ASP H  21      -4.239  -3.894  16.694  1.00 20.91           H
ATOM    527  HA  ASP H  21      -2.022  -3.023  15.109  1.00 19.47           H
ATOM    528  HB2 ASP H  21      -4.984  -2.322  15.042  1.00 22.75           H
ATOM    529  HB3 ASP H  21      -3.814  -1.770  13.849  1.00 22.75           H
ATOM    530  N   ALA H  22      -1.550  -0.636  15.737  1.00 16.95           N
ATOM    531  CA  ALA H  22      -1.251   0.765  15.970  1.00 13.88           C
ATOM    532  C   ALA H  22      -2.248   1.649  15.221  1.00 11.43           C
ATOM    533  O   ALA H  22      -2.745   1.280  14.154  1.00 14.03           O
ATOM    534  CB  ALA H  22       0.187   1.066  15.526  1.00 15.67           C
ATOM    535  H   ALA H  22      -0.906  -1.151  15.155  1.00 20.34           H
ATOM    536  HA  ALA H  22      -1.321   0.971  17.036  1.00 16.66           H
ATOM    537  HB1 ALA H  22       0.427   2.110  15.729  1.00 18.81           H
ATOM    538  HB2 ALA H  22       0.883   0.431  16.077  1.00 18.81           H
ATOM    539  HB3 ALA H  22       0.297   0.880  14.456  1.00 18.81           H
ATOM    540  N   GLU H  23      -2.505   2.839  15.764  1.00 11.88           N
ATOM    541  CA  GLU H  23      -3.153   3.924  15.033  1.00 14.04           C
ATOM    542  C   GLU H  23      -2.183   4.559  14.039  1.00 10.81           C
ATOM    543  O   GLU H  23      -0.964   4.546  14.246  1.00 12.90           O
ATOM    544  CB  GLU H  23      -3.688   4.970  16.019  1.00  8.84           C
ATOM    545  CG  GLU H  23      -4.834   4.386  16.839  1.00 12.68           C
ATOM    546  CD  GLU H  23      -5.093   5.222  18.077  1.00 15.14           C
ATOM    547  OE1 GLU H  23      -5.628   6.336  17.926  1.00 18.20           O
ATOM    548  OE2 GLU H  23      -4.770   4.705  19.163  1.00 17.58           O1-
ATOM    549  H   GLU H  23      -2.088   3.069  16.655  1.00 14.27           H
ATOM    550  HA  GLU H  23      -4.010   3.529  14.485  1.00 16.85           H
ATOM    551  HB2 GLU H  23      -2.870   5.185  16.701  1.00 10.61           H
ATOM    552  HB3 GLU H  23      -3.990   5.902  15.541  1.00 10.61           H
ATOM    553  HG2 GLU H  23      -5.732   4.351  16.221  1.00 15.22           H
ATOM    554  HG3 GLU H  23      -4.597   3.372  17.158  1.00 15.22           H
ATOM    555  N   ILE H  24      -2.713   5.147  12.959  1.00 10.57           N
ATOM    556  CA  ILE H  24      -1.918   5.934  12.015  1.00 12.42           C
ATOM    557  C   ILE H  24      -1.230   7.069  12.794  1.00 13.74           C
ATOM    558  O   ILE H  24      -1.865   7.797  13.558  1.00 13.07           O
ATOM    559  CB  ILE H  24      -2.832   6.502  10.901  1.00 14.94           C
ATOM    560  CG1 ILE H  24      -3.535   5.406  10.062  1.00 20.72           C
ATOM    561  CG2 ILE H  24      -2.066   7.459   9.958  1.00 14.12           C
ATOM    562  CD1 ILE H  24      -2.613   4.292   9.565  1.00 20.23           C
ATOM    563  H   ILE H  24      -3.713   5.119  12.820  1.00 12.69           H
ATOM    564  HA  ILE H  24      -1.160   5.292  11.563  1.00 14.90           H
ATOM    565  HB  ILE H  24      -3.684   7.086  11.255  1.00 17.93           H
ATOM    566 HG12 ILE H  24      -4.481   5.067  10.481  1.00 24.87           H
ATOM    567 HG13 ILE H  24      -3.792   5.901   9.126  1.00 24.87           H
ATOM    568 HG21 ILE H  24      -2.244   7.253   8.903  1.00 16.95           H
ATOM    569 HG22 ILE H  24      -2.373   8.484  10.156  1.00 16.95           H
ATOM    570 HG23 ILE H  24      -0.992   7.385  10.112  1.00 16.95           H
ATOM    571 HD11 ILE H  24      -3.097   3.767   8.740  1.00 24.28           H
ATOM    572 HD12 ILE H  24      -1.671   4.715   9.211  1.00 24.28           H
ATOM    573 HD13 ILE H  24      -2.416   3.595  10.378  1.00 24.28           H
ATOM    574  N   GLY H  25       0.083   7.207  12.617  1.00 11.08           N
ATOM    575  CA  GLY H  25       0.892   8.248  13.228  1.00 11.76           C
ATOM    576  C   GLY H  25       1.130   8.055  14.724  1.00  8.62           C
ATOM    577  O   GLY H  25       1.626   8.978  15.360  1.00  9.00           O
ATOM    578  H   GLY H  25       0.557   6.566  12.000  1.00 13.31           H
ATOM    579  HA2 GLY H  25       1.859   8.263  12.732  1.00 14.11           H
ATOM    580  HA3 GLY H  25       0.421   9.214  13.049  1.00 14.11           H
ATOM    581  N   MET H  26       0.794   6.890  15.296  1.00 10.15           N
ATOM    582  CA  MET H  26       0.925   6.649  16.739  1.00  9.12           C
ATOM    583  C   MET H  26       2.382   6.600  17.191  1.00 10.00           C
ATOM    584  O   MET H  26       2.692   6.942  18.327  1.00 10.89           O
ATOM    585  CB  MET H  26       0.226   5.330  17.053  1.00 13.36           C
ATOM    586  CG  MET H  26      -0.050   5.086  18.531  1.00 17.95           C
ATOM    587  SD  MET H  26      -0.628   3.389  18.712  1.00 14.57           S
ATOM    588  CE  MET H  26      -1.513   3.473  20.283  1.00 18.45           C
ATOM    589  H   MET H  26       0.364   6.169  14.733  1.00 12.18           H
ATOM    590  HA  MET H  26       0.403   7.445  17.268  1.00 10.95           H
ATOM    591  HB2 MET H  26      -0.734   5.320  16.557  1.00 16.04           H
ATOM    592  HB3 MET H  26       0.821   4.508  16.654  1.00 16.04           H
ATOM    593  HG2 MET H  26       0.857   5.209  19.119  1.00 21.55           H
ATOM    594  HG3 MET H  26      -0.811   5.783  18.881  1.00 21.55           H
ATOM    595  HE1 MET H  26      -1.874   2.483  20.556  1.00 22.15           H
ATOM    596  HE2 MET H  26      -0.846   3.825  21.060  1.00 22.15           H
ATOM    597  HE3 MET H  26      -2.359   4.149  20.195  1.00 22.15           H
ATOM    598  N   SER H  27       3.273   6.126  16.325  1.00 10.15           N
ATOM    599  CA  SER H  27       4.672   5.899  16.618  1.00 10.10           C
ATOM    600  C   SER H  27       5.517   6.408  15.441  1.00 10.80           C
ATOM    601  O   SER H  27       6.114   5.614  14.714  1.00 10.54           O
ATOM    602  CB  SER H  27       4.836   4.408  16.909  1.00 12.42           C
ATOM    603  OG  SER H  27       6.153   4.187  17.326  1.00 12.60           O
ATOM    604  H   SER H  27       2.956   5.861  15.401  1.00 12.18           H
ATOM    605  HA  SER H  27       4.962   6.465  17.503  1.00 12.12           H
ATOM    606  HB2 SER H  27       4.153   4.104  17.704  1.00 14.91           H
ATOM    607  HB3 SER H  27       4.626   3.824  16.012  1.00 14.91           H
ATOM    608  HG  SER H  27       6.478   3.390  16.894  1.00 15.12           H
ATOM    609  N   PRO H  28       5.587   7.733  15.230  1.00  8.35           N
ATOM    610  CA  PRO H  28       6.161   8.300  14.014  1.00  8.72           C
ATOM    611  C   PRO H  28       7.689   8.217  13.987  1.00 10.38           C
ATOM    612  O   PRO H  28       8.322   8.469  12.960  1.00  9.07           O
ATOM    613  CB  PRO H  28       5.646   9.745  13.977  1.00  9.16           C
ATOM    614  CG  PRO H  28       5.449  10.108  15.444  1.00  8.63           C
ATOM    615  CD  PRO H  28       5.022   8.784  16.076  1.00  9.64           C
ATOM    616  HA  PRO H  28       5.785   7.770  13.143  1.00 10.47           H
ATOM    617  HB2 PRO H  28       6.296  10.443  13.456  1.00 11.00           H
ATOM    618  HB3 PRO H  28       4.665   9.728  13.500  1.00 11.00           H
ATOM    619  HG2 PRO H  28       6.415  10.378  15.865  1.00 10.36           H
ATOM    620  HG3 PRO H  28       4.740  10.923  15.582  1.00 10.36           H
ATOM    621  HD2 PRO H  28       5.395   8.733  17.099  1.00 11.57           H
ATOM    622  HD3 PRO H  28       3.940   8.719  16.060  1.00 11.57           H
ATOM    623  N   TRP H  29       8.290   7.819  15.113  1.00  8.20           N
ATOM    624  CA  TRP H  29       9.701   7.514  15.222  1.00  7.86           C
ATOM    625  C   TRP H  29      10.001   6.065  14.858  1.00  9.63           C
ATOM    626  O   TRP H  29      11.174   5.723  14.819  1.00  8.96           O
ATOM    627  CB  TRP H  29      10.184   7.840  16.639  1.00  8.56           C
ATOM    628  CG  TRP H  29       9.194   7.507  17.708  1.00  7.55           C
ATOM    629  CD1 TRP H  29       8.929   6.297  18.250  1.00  9.25           C
ATOM    630  CD2 TRP H  29       8.280   8.442  18.344  1.00  9.22           C
ATOM    631  NE1 TRP H  29       7.912   6.428  19.178  1.00 10.22           N
ATOM    632  CE2 TRP H  29       7.461   7.728  19.261  1.00 10.06           C
ATOM    633  CE3 TRP H  29       8.076   9.825  18.211  1.00  8.79           C
ATOM    634  CZ2 TRP H  29       6.473   8.364  20.017  1.00 10.52           C
ATOM    635  CZ3 TRP H  29       7.085  10.474  18.961  1.00 10.78           C
ATOM    636  CH2 TRP H  29       6.293   9.746  19.859  1.00  9.64           C
ATOM    637  H   TRP H  29       7.722   7.657  15.931  1.00  9.84           H
ATOM    638  HA  TRP H  29      10.255   8.155  14.538  1.00  9.44           H
ATOM    639  HB2 TRP H  29      11.125   7.324  16.836  1.00 10.28           H
ATOM    640  HB3 TRP H  29      10.377   8.907  16.687  1.00 10.28           H
ATOM    641  HD1 TRP H  29       9.417   5.370  17.982  1.00 11.10           H
ATOM    642  HE1 TRP H  29       7.544   5.647  19.703  1.00 12.26           H
ATOM    643  HE3 TRP H  29       8.676  10.390  17.515  1.00 10.55           H
ATOM    644  HZ2 TRP H  29       5.863   7.800  20.707  1.00 12.63           H
ATOM    645  HZ3 TRP H  29       6.928  11.536  18.839  1.00 12.93           H
ATOM    646  HH2 TRP H  29       5.532  10.254  20.425  1.00 11.58           H
ATOM    647  N   GLN H  30       9.000   5.212  14.618  1.00  7.79           N
ATOM    648  CA  GLN H  30       9.220   3.816  14.270  1.00  9.94           C
ATOM    649  C   GLN H  30      10.044   3.698  12.995  1.00 11.30           C
ATOM    650  O   GLN H  30       9.718   4.314  11.982  1.00 10.83           O
ATOM    651  CB  GLN H  30       7.880   3.097  14.042  1.00 13.08           C
ATOM    652  CG  GLN H  30       8.082   1.585  14.109  1.00 11.85           C
ATOM    653  CD  GLN H  30       8.242   1.162  15.558  1.00 17.79           C
ATOM    654  OE1 GLN H  30       7.851   1.887  16.460  1.00 22.83           O
ATOM    655  NE2 GLN H  30       8.809  -0.000  15.787  1.00 16.58           N
ATOM    656  H   GLN H  30       8.047   5.545  14.654  1.00  9.35           H
ATOM    657  HA  GLN H  30       9.740   3.347  15.105  1.00 11.93           H
ATOM    658  HB2 GLN H  30       7.092   3.401  14.725  1.00 15.71           H
ATOM    659  HB3 GLN H  30       7.548   3.344  13.032  1.00 15.71           H
ATOM    660  HG2 GLN H  30       7.202   1.108  13.691  1.00 14.23           H
ATOM    661  HG3 GLN H  30       8.941   1.266  13.519  1.00 14.23           H
ATOM    662 HE21 GLN H  30       9.158  -0.557  15.020  1.00 19.91           H
ATOM    663 HE22 GLN H  30       8.883  -0.326  16.739  1.00 19.91           H
ATOM    664  N   VAL H  31      11.090   2.873  13.015  1.00  7.98           N
ATOM    665  CA  VAL H  31      11.886   2.574  11.830  1.00  8.32           C
ATOM    666  C   VAL H  31      11.871   1.064  11.628  1.00 10.46           C
ATOM    667  O   VAL H  31      11.951   0.292  12.584  1.00 11.16           O
ATOM    668  CB  VAL H  31      13.301   3.154  11.974  1.00  9.65           C
ATOM    669  CG1 VAL H  31      14.214   2.764  10.783  1.00 12.03           C
ATOM    670  CG2 VAL H  31      13.299   4.700  12.076  1.00 10.04           C
ATOM    671  H   VAL H  31      11.329   2.393  13.873  1.00  9.58           H
ATOM    672  HA  VAL H  31      11.429   3.027  10.949  1.00  9.99           H
ATOM    673  HB  VAL H  31      13.908   2.891  12.832  1.00 11.58           H
ATOM    674 HG11 VAL H  31      14.806   3.597  10.418  1.00 14.45           H
ATOM    675 HG12 VAL H  31      14.906   1.989  11.090  1.00 14.45           H
ATOM    676 HG13 VAL H  31      13.634   2.388   9.943  1.00 14.45           H
ATOM    677 HG21 VAL H  31      14.019   5.190  11.424  1.00 12.05           H
ATOM    678 HG22 VAL H  31      12.316   5.097  11.825  1.00 12.05           H
ATOM    679 HG23 VAL H  31      13.531   4.989  13.095  1.00 12.05           H
ATOM    680  N   MET H  32      11.768   0.662  10.356  1.00  9.78           N
ATOM    681  CA  MET H  32      11.979  -0.704   9.910  1.00 11.52           C
ATOM    682  C   MET H  32      13.385  -0.808   9.324  1.00 11.12           C
ATOM    683  O   MET H  32      13.720  -0.092   8.382  1.00 11.71           O
ATOM    684  CB  MET H  32      10.914  -1.058   8.862  1.00 12.50           C
ATOM    685  CG  MET H  32      11.133  -2.455   8.308  1.00 14.50           C
ATOM    686  SD  MET H  32       9.951  -2.973   7.032  1.00 13.73           S
ATOM    687  CE  MET H  32       8.406  -3.026   7.962  1.00 10.43           C
ATOM    688  H   MET H  32      11.691   1.367   9.637  1.00 11.74           H
ATOM    689  HA  MET H  32      11.879  -1.396  10.748  1.00 13.83           H
ATOM    690  HB2 MET H  32       9.928  -0.999   9.309  1.00 15.00           H
ATOM    691  HB3 MET H  32      10.958  -0.344   8.051  1.00 15.00           H
ATOM    692  HG2 MET H  32      12.128  -2.518   7.869  1.00 17.41           H
ATOM    693  HG3 MET H  32      11.089  -3.141   9.144  1.00 17.41           H
ATOM    694  HE1 MET H  32       7.624  -3.442   7.335  1.00 12.52           H
ATOM    695  HE2 MET H  32       8.520  -3.654   8.844  1.00 12.52           H
ATOM    696  HE3 MET H  32       8.118  -2.020   8.261  1.00 12.52           H
ATOM    697  N   LEU H  33      14.177  -1.739   9.860  1.00 10.38           N
ATOM    698  CA  LEU H  33      15.441  -2.165   9.265  1.00 13.90           C
ATOM    699  C   LEU H  33      15.104  -3.300   8.315  1.00 10.59           C
ATOM    700  O   LEU H  33      14.545  -4.317   8.724  1.00 15.52           O
ATOM    701  CB  LEU H  33      16.418  -2.637  10.357  1.00 15.76           C
ATOM    702  CG  LEU H  33      16.936  -1.627  11.414  1.00 17.94           C
ATOM    703  CD1 LEU H  33      18.279  -2.080  12.032  1.00 19.52           C
ATOM    704  CD2 LEU H  33      17.066  -0.188  10.856  1.00 20.76           C
ATOM    705  H   LEU H  33      13.823  -2.296  10.624  1.00 12.46           H
ATOM    706  HA  LEU H  33      15.879  -1.369   8.670  1.00 16.69           H
ATOM    707  HB2 LEU H  33      15.844  -3.373  10.917  1.00 18.91           H
ATOM    708  HB3 LEU H  33      17.250  -3.183   9.908  1.00 18.91           H
ATOM    709  HG  LEU H  33      16.154  -1.509  12.167  1.00 21.54           H
ATOM    710 HD11 LEU H  33      19.055  -1.321  11.970  1.00 23.43           H
ATOM    711 HD12 LEU H  33      18.109  -2.307  13.086  1.00 23.43           H
ATOM    712 HD13 LEU H  33      18.662  -2.981  11.549  1.00 23.43           H
ATOM    713 HD21 LEU H  33      16.445   0.476  11.443  1.00 24.92           H
ATOM    714 HD22 LEU H  33      18.086   0.180  10.895  1.00 24.92           H
ATOM    715 HD23 LEU H  33      16.771  -0.085   9.825  1.00 24.92           H
ATOM    716  N   PHE H  34      15.419  -3.072   7.044  1.00 14.03           N
ATOM    717  CA  PHE H  34      14.994  -3.913   5.940  1.00 15.22           C
ATOM    718  C   PHE H  34      16.225  -4.429   5.208  1.00 15.16           C
ATOM    719  O   PHE H  34      17.034  -3.639   4.730  1.00 16.42           O
ATOM    720  CB  PHE H  34      14.077  -3.077   5.054  1.00 16.99           C
ATOM    721  CG  PHE H  34      13.418  -3.857   3.943  1.00 12.71           C
ATOM    722  CD1 PHE H  34      12.362  -4.736   4.245  1.00 15.62           C
ATOM    723  CD2 PHE H  34      13.855  -3.703   2.616  1.00 20.70           C
ATOM    724  CE1 PHE H  34      11.723  -5.436   3.213  1.00 23.39           C
ATOM    725  CE2 PHE H  34      13.185  -4.383   1.584  1.00 20.10           C
ATOM    726  CZ  PHE H  34      12.099  -5.218   1.883  1.00 21.20           C
ATOM    727  H   PHE H  34      15.896  -2.212   6.809  1.00 16.85           H
ATOM    728  HA  PHE H  34      14.422  -4.762   6.315  1.00 18.26           H
ATOM    729  HB2 PHE H  34      13.284  -2.662   5.680  1.00 20.39           H
ATOM    730  HB3 PHE H  34      14.641  -2.242   4.636  1.00 20.39           H
ATOM    731  HD1 PHE H  34      12.042  -4.887   5.266  1.00 18.75           H
ATOM    732  HD2 PHE H  34      14.692  -3.059   2.385  1.00 24.84           H
ATOM    733  HE1 PHE H  34      10.950  -6.143   3.448  1.00 28.07           H
ATOM    734  HE2 PHE H  34      13.509  -4.275   0.561  1.00 24.12           H
ATOM    735  HZ  PHE H  34      11.568  -5.719   1.089  1.00 25.44           H
ATOM    736  N   ARG H  35      16.379  -5.750   5.122  1.00 14.69           N
ATOM    737  CA  ARG H  35      17.451  -6.376   4.361  1.00 16.96           C
ATOM    738  C   ARG H  35      17.170  -6.214   2.873  1.00 18.56           C
ATOM    739  O   ARG H  35      16.037  -6.408   2.438  1.00 19.93           O
ATOM    740  CB  ARG H  35      17.502  -7.855   4.716  1.00 19.30           C
ATOM    741  CG  ARG H  35      18.805  -8.521   4.275  1.00 22.60           C
ATOM    742  CD  ARG H  35      18.749  -9.990   4.693  1.00 27.71           C
ATOM    743  NE  ARG H  35      20.064 -10.625   4.559  1.00 31.43           N
ATOM    744  CZ  ARG H  35      20.470 -11.668   5.286  1.00 32.62           C
ATOM    745  NH1 ARG H  35      21.698 -12.144   5.101  1.00 39.05           N
ATOM    746  NH2 ARG H  35      19.673 -12.241   6.189  1.00 35.88           N1+
ATOM    747  H   ARG H  35      15.670  -6.354   5.513  1.00 17.64           H
ATOM    748  HA  ARG H  35      18.401  -5.911   4.630  1.00 20.36           H
ATOM    749  HB2 ARG H  35      17.428  -7.975   5.780  1.00 23.17           H
ATOM    750  HB3 ARG H  35      16.646  -8.355   4.270  1.00 23.17           H
ATOM    751  HG2 ARG H  35      18.923  -8.460   3.194  1.00 27.13           H
ATOM    752  HG3 ARG H  35      19.644  -8.027   4.766  1.00 27.13           H
ATOM    753  HD2 ARG H  35      18.428 -10.049   5.733  1.00 33.25           H
ATOM    754  HD3 ARG H  35      18.025 -10.523   4.074  1.00 33.25           H
ATOM    755  HE  ARG H  35      20.708 -10.227   3.887  1.00 37.72           H
ATOM    756 HH11 ARG H  35      22.305 -11.711   4.418  1.00 46.87           H
ATOM    757 HH12 ARG H  35      22.025 -12.924   5.651  1.00 46.87           H
ATOM    758 HH21 ARG H  35      18.727 -11.901   6.321  1.00 43.06           H
ATOM    759 HH22 ARG H  35      20.002 -13.025   6.731  1.00 43.06           H
ATOM    760  N   LYS H  36      18.210  -5.882   2.105  1.00 21.48           N
ATOM    761  CA  LYS H  36      18.127  -5.729   0.651  1.00 23.99           C
ATOM    762  C   LYS H  36      17.935  -7.067  -0.068  1.00 22.98           C
ATOM    763  O   LYS H  36      17.057  -7.175  -0.922  1.00 26.62           O
ATOM    764  CB  LYS H  36      19.398  -5.054   0.155  1.00 23.73           C
ATOM    765  CG  LYS H  36      19.423  -3.545   0.419  1.00 22.87           C
ATOM    766  CD  LYS H  36      20.423  -2.928  -0.555  1.00 31.19           C
ATOM    767  CE  LYS H  36      20.996  -1.625  -0.026  1.00 25.09           C
ATOM    768  NZ  LYS H  36      22.159  -1.234  -0.840  1.00 27.25           N1+
ATOM    769  H   LYS H  36      19.112  -5.751   2.543  1.00 25.78           H
ATOM    770  HA  LYS H  36      17.276  -5.092   0.401  1.00 28.79           H
ATOM    771  HB2 LYS H  36      20.302  -5.536   0.528  1.00 28.48           H
ATOM    772  HB3 LYS H  36      19.379  -5.179  -0.931  1.00 28.48           H
ATOM    773  HG2 LYS H  36      18.448  -3.095   0.247  1.00 27.45           H
ATOM    774  HG3 LYS H  36      19.722  -3.378   1.454  1.00 27.45           H
ATOM    775  HD2 LYS H  36      21.280  -3.605  -0.609  1.00 37.44           H
ATOM    776  HD3 LYS H  36      20.001  -2.829  -1.555  1.00 37.44           H
ATOM    777  HE2 LYS H  36      20.226  -0.853  -0.070  1.00 30.11           H
ATOM    778  HE3 LYS H  36      21.305  -1.759   1.013  1.00 30.11           H
ATOM    779  HZ1 LYS H  36      22.482  -0.322  -0.544  1.00 32.71           H
ATOM    780  HZ2 LYS H  36      22.896  -1.913  -0.691  1.00 32.71           H
ATOM    781  HZ3 LYS H  36      21.902  -1.208  -1.817  1.00 32.71           H
ATOM    782  N   SER H  36A     18.794  -8.048   0.221  1.00 25.40           N
ATOM    783  CA  SER H  36A     18.796  -9.349  -0.452  1.00 27.31           C
ATOM    784  C   SER H  36A     19.100 -10.461   0.559  1.00 21.65           C
ATOM    785  O   SER H  36A     20.204 -10.476   1.108  1.00 32.19           O
ATOM    786  CB  SER H  36A     19.793  -9.330  -1.614  1.00 36.20           C
ATOM    787  OG  SER H  36A     19.690 -10.527  -2.357  0.00 27.96           O
ATOM    788  H   SER H  36A     19.494  -7.891   0.933  1.00 30.48           H
ATOM    789  HA  SER H  36A     17.812  -9.514  -0.884  1.00 32.77           H
ATOM    790  HB2 SER H  36A     19.557  -8.491  -2.270  1.00 43.44           H
ATOM    791  HB3 SER H  36A     20.810  -9.215  -1.235  1.00 43.44           H
ATOM    792  HG  SER H  36A     20.221 -10.440  -3.153  0.00 33.56           H
ATOM    793  N   PRO H  37      18.167 -11.398   0.826  1.00 27.38           N
ATOM    794  CA  PRO H  37      16.756 -11.356   0.434  1.00 25.84           C
ATOM    795  C   PRO H  37      16.029 -10.161   1.069  1.00 29.08           C
ATOM    796  O   PRO H  37      16.496  -9.597   2.057  1.00 28.57           O
ATOM    797  CB  PRO H  37      16.142 -12.669   0.927  1.00 29.82           C
ATOM    798  CG  PRO H  37      17.074 -13.159   2.027  1.00 32.80           C
ATOM    799  CD  PRO H  37      18.429 -12.545   1.686  1.00 31.81           C
ATOM    800  HA  PRO H  37      16.654 -11.315  -0.650  1.00 31.01           H
ATOM    801  HB2 PRO H  37      15.102 -12.598   1.248  1.00 35.79           H
ATOM    802  HB3 PRO H  37      16.218 -13.375   0.099  1.00 35.79           H
ATOM    803  HG2 PRO H  37      16.751 -12.697   2.960  1.00 39.37           H
ATOM    804  HG3 PRO H  37      17.081 -14.243   2.136  1.00 39.37           H
ATOM    805  HD2 PRO H  37      18.940 -12.260   2.604  1.00 38.18           H
ATOM    806  HD3 PRO H  37      19.019 -13.275   1.131  1.00 38.18           H
ATOM    807  N   GLN H  38      14.883  -9.784   0.498  1.00 26.86           N
ATOM    808  CA  GLN H  38      14.015  -8.739   1.031  1.00 23.08           C
ATOM    809  C   GLN H  38      13.273  -9.258   2.261  1.00 28.54           C
ATOM    810  O   GLN H  38      12.373 -10.088   2.140  1.00 30.48           O
ATOM    811  CB  GLN H  38      13.047  -8.238  -0.054  1.00 29.36           C
ATOM    812  CG  GLN H  38      13.680  -7.229  -1.033  1.00 28.72           C
ATOM    813  CD  GLN H  38      12.656  -6.313  -1.724  1.00 33.73           C
ATOM    814  OE1 GLN H  38      11.445  -6.449  -1.574  1.00 45.76           O
ATOM    815  NE2 GLN H  38      13.146  -5.339  -2.484  1.00 41.02           N
ATOM    816  H   GLN H  38      14.548 -10.292  -0.309  1.00 32.23           H
ATOM    817  HA  GLN H  38      14.624  -7.893   1.327  1.00 27.70           H
ATOM    818  HB2 GLN H  38      12.486  -9.021  -0.565  1.00 35.24           H
ATOM    819  HB3 GLN H  38      12.332  -7.669   0.534  1.00 35.24           H
ATOM    820  HG2 GLN H  38      14.383  -6.592  -0.494  1.00 34.47           H
ATOM    821  HG3 GLN H  38      14.237  -7.779  -1.793  1.00 34.47           H
ATOM    822 HE21 GLN H  38      14.142  -5.242  -2.603  1.00 49.22           H
ATOM    823 HE22 GLN H  38      12.498  -4.784  -3.023  1.00 49.22           H
ATOM    824  N   GLU H  39      13.665  -8.772   3.446  1.00 20.65           N
ATOM    825  CA  GLU H  39      13.080  -9.231   4.697  1.00 21.09           C
ATOM    826  C   GLU H  39      13.210  -8.179   5.805  1.00 15.80           C
ATOM    827  O   GLU H  39      14.091  -7.324   5.775  1.00 17.11           O
ATOM    828  CB  GLU H  39      13.655 -10.592   5.129  1.00 27.62           C
ATOM    829  CG  GLU H  39      15.175 -10.627   5.323  1.00 33.21           C
ATOM    830  CD  GLU H  39      15.675 -12.003   5.770  1.00 30.32           C
ATOM    831  OE1 GLU H  39      15.216 -13.007   5.184  1.00 39.21           O
ATOM    832  OE2 GLU H  39      16.546 -12.026   6.668  1.00 27.85           O1-
ATOM    833  H   GLU H  39      14.410  -8.091   3.485  1.00 24.79           H
ATOM    834  HA  GLU H  39      12.009  -9.362   4.533  1.00 25.31           H
ATOM    835  HB2 GLU H  39      13.189 -10.870   6.073  1.00 33.15           H
ATOM    836  HB3 GLU H  39      13.375 -11.336   4.384  1.00 33.15           H
ATOM    837  HG2 GLU H  39      15.657 -10.390   4.379  1.00 39.85           H
ATOM    838  HG3 GLU H  39      15.462  -9.881   6.064  1.00 39.85           H
ATOM    839  N   LEU H  40      12.328  -8.281   6.800  1.00 19.07           N
ATOM    840  CA  LEU H  40      12.410  -7.523   8.040  1.00 16.50           C
ATOM    841  C   LEU H  40      13.586  -8.039   8.862  1.00 17.12           C
ATOM    842  O   LEU H  40      13.593  -9.201   9.256  1.00 20.42           O
ATOM    843  CB  LEU H  40      11.055  -7.612   8.757  1.00 15.49           C
ATOM    844  CG  LEU H  40      11.096  -7.031  10.191  1.00 15.31           C
ATOM    845  CD1 LEU H  40      10.945  -5.504  10.246  1.00 16.02           C
ATOM    846  CD2 LEU H  40       9.967  -7.681  11.032  1.00 17.86           C
ATOM    847  H   LEU H  40      11.641  -9.022   6.764  1.00 22.89           H
ATOM    848  HA  LEU H  40      12.578  -6.471   7.802  1.00 19.80           H
ATOM    849  HB2 LEU H  40      10.395  -6.996   8.144  1.00 18.59           H
ATOM    850  HB3 LEU H  40      10.662  -8.629   8.765  1.00 18.59           H
ATOM    851  HG  LEU H  40      11.929  -7.266  10.856  1.00 18.38           H
ATOM    852 HD11 LEU H  40      10.244  -5.155  11.004  1.00 19.23           H
ATOM    853 HD12 LEU H  40      11.919  -5.067  10.461  1.00 19.23           H
ATOM    854 HD13 LEU H  40      10.608  -5.143   9.277  1.00 19.23           H
ATOM    855 HD21 LEU H  40       9.393  -6.960  11.614  1.00 21.43           H
ATOM    856 HD22 LEU H  40       9.253  -8.206  10.396  1.00 21.43           H
ATOM    857 HD23 LEU H  40      10.394  -8.407  11.717  1.00 21.43           H
ATOM    858  N   LEU H  41      14.563  -7.155   9.129  1.00 14.89           N
ATOM    859  CA  LEU H  41      15.693  -7.473   9.999  1.00 17.98           C
ATOM    860  C   LEU H  41      15.362  -7.189  11.446  1.00 18.93           C
ATOM    861  O   LEU H  41      15.668  -8.002  12.304  1.00 21.86           O
ATOM    862  CB  LEU H  41      16.959  -6.690   9.646  1.00 18.50           C
ATOM    863  CG  LEU H  41      17.577  -7.136   8.327  1.00 25.85           C
ATOM    864  CD1 LEU H  41      18.802  -6.244   8.012  1.00 25.57           C
ATOM    865  CD2 LEU H  41      17.960  -8.631   8.309  0.41 21.28           C
ATOM    866  H   LEU H  41      14.506  -6.223   8.747  1.00 17.88           H
ATOM    867  HA  LEU H  41      15.906  -8.538   9.918  1.00 21.59           H
ATOM    868  HB2 LEU H  41      16.764  -5.616   9.628  1.00 22.21           H
ATOM    869  HB3 LEU H  41      17.692  -6.880  10.431  1.00 22.21           H
ATOM    870  HG  LEU H  41      16.905  -6.937   7.497  1.00 31.02           H
ATOM    871 HD11 LEU H  41      19.712  -6.826   7.865  1.00 30.69           H
ATOM    872 HD12 LEU H  41      18.612  -5.676   7.103  1.00 30.69           H
ATOM    873 HD13 LEU H  41      18.996  -5.540   8.822  1.00 30.69           H
ATOM    874 HD21 LEU H  41      18.967  -8.796   7.941  0.00 25.54           H
ATOM    875 HD22 LEU H  41      17.886  -9.057   9.303  1.00 25.54           H
ATOM    876 HD23 LEU H  41      17.269  -9.166   7.658  1.00 25.54           H
ATOM    877  N   CYS H  42      14.842  -5.995  11.721  1.00 13.58           N
ATOM    878  CA  CYS H  42      14.713  -5.500  13.079  1.00 12.83           C
ATOM    879  C   CYS H  42      13.845  -4.244  13.062  1.00 12.95           C
ATOM    880  O   CYS H  42      13.595  -3.636  12.023  1.00 13.03           O
ATOM    881  CB  CYS H  42      16.103  -5.155  13.646  1.00 11.81           C
ATOM    882  SG  CYS H  42      16.914  -6.485  14.581  1.00 10.65           S
ATOM    883  H   CYS H  42      14.601  -5.370  10.965  1.00 16.30           H
ATOM    884  HA  CYS H  42      14.221  -6.234  13.719  1.00 15.40           H
ATOM    885  HB2 CYS H  42      16.762  -4.799  12.854  1.00 14.18           H
ATOM    886  HB3 CYS H  42      15.994  -4.334  14.352  1.00 14.18           H
ATOM    887  N   GLY H  43      13.456  -3.821  14.263  1.00  9.94           N
ATOM    888  CA  GLY H  43      13.021  -2.462  14.517  1.00  8.53           C
ATOM    889  C   GLY H  43      14.186  -1.543  14.863  1.00  9.26           C
ATOM    890  O   GLY H  43      15.341  -1.957  15.051  1.00  9.60           O
ATOM    891  H   GLY H  43      13.654  -4.399  15.066  1.00 11.94           H
ATOM    892  HA2 GLY H  43      12.494  -2.070  13.647  1.00 10.24           H
ATOM    893  HA3 GLY H  43      12.317  -2.461  15.346  1.00 10.24           H
ATOM    894  N   ALA H  44      13.848  -0.260  14.933  1.00 10.32           N
ATOM    895  CA  ALA H  44      14.749   0.838  15.204  1.00  7.51           C
ATOM    896  C   ALA H  44      13.911   2.094  15.445  1.00  8.48           C
ATOM    897  O   ALA H  44      12.683   2.052  15.376  1.00  8.61           O
ATOM    898  CB  ALA H  44      15.712   1.012  14.038  1.00  9.80           C
ATOM    899  H   ALA H  44      12.887  -0.010  14.742  1.00 12.39           H
ATOM    900  HA  ALA H  44      15.317   0.638  16.109  1.00  9.01           H
ATOM    901  HB1 ALA H  44      16.349   1.869  14.206  1.00 11.76           H
ATOM    902  HB2 ALA H  44      16.355   0.139  13.938  1.00 11.76           H
ATOM    903  HB3 ALA H  44      15.146   1.136  13.122  1.00 11.76           H
ATOM    904  N   SER H  45      14.570   3.213  15.744  1.00  8.86           N
ATOM    905  CA  SER H  45      13.879   4.455  16.044  1.00  8.85           C
ATOM    906  C   SER H  45      14.615   5.661  15.503  1.00 10.70           C
ATOM    907  O   SER H  45      15.836   5.675  15.405  1.00 10.37           O
ATOM    908  CB  SER H  45      13.635   4.597  17.536  1.00  9.67           C
ATOM    909  OG  SER H  45      14.885   4.727  18.154  1.00  9.94           O
ATOM    910  H   SER H  45      15.578   3.203  15.825  1.00 10.63           H
ATOM    911  HA  SER H  45      12.919   4.417  15.544  1.00 10.62           H
ATOM    912  HB2 SER H  45      13.037   5.486  17.737  1.00 11.61           H
ATOM    913  HB3 SER H  45      13.120   3.714  17.913  1.00 11.61           H
ATOM    914  HG  SER H  45      14.747   4.804  19.107  1.00 11.93           H
ATOM    915  N   LEU H  46      13.838   6.679  15.150  1.00  8.21           N
ATOM    916  CA  LEU H  46      14.318   7.950  14.656  1.00  9.52           C
ATOM    917  C   LEU H  46      14.536   8.914  15.814  1.00 10.50           C
ATOM    918  O   LEU H  46      13.592   9.244  16.529  1.00 10.73           O
ATOM    919  CB  LEU H  46      13.322   8.437  13.600  1.00 10.20           C
ATOM    920  CG  LEU H  46      13.890   9.658  12.853  1.00 12.07           C
ATOM    921  CD1 LEU H  46      14.881   9.278  11.735  1.00 14.13           C
ATOM    922  CD2 LEU H  46      12.695  10.442  12.242  1.00 11.85           C
ATOM    923  H   LEU H  46      12.837   6.556  15.201  1.00  9.85           H
ATOM    924  HA  LEU H  46      15.266   7.783  14.145  1.00 11.43           H
ATOM    925  HB2 LEU H  46      13.257   7.609  12.891  1.00 12.25           H
ATOM    926  HB3 LEU H  46      12.324   8.606  13.999  1.00 12.25           H
ATOM    927  HG  LEU H  46      14.313  10.450  13.470  1.00 14.49           H
ATOM    928 HD11 LEU H  46      14.671   9.773  10.793  1.00 16.96           H
ATOM    929 HD12 LEU H  46      15.888   9.549  12.043  1.00 16.96           H
ATOM    930 HD13 LEU H  46      14.882   8.203  11.567  1.00 16.96           H
ATOM    931 HD21 LEU H  46      12.787  10.573  11.165  1.00 14.22           H
ATOM    932 HD22 LEU H  46      11.746   9.933  12.414  1.00 14.22           H
ATOM    933 HD23 LEU H  46      12.634  11.433  12.698  1.00 14.22           H
ATOM    934  N   ILE H  47      15.789   9.336  16.010  1.00  9.67           N
ATOM    935  CA  ILE H  47      16.190  10.238  17.108  1.00  6.82           C
ATOM    936  C   ILE H  47      16.577  11.639  16.607  1.00 12.51           C
ATOM    937  O   ILE H  47      16.655  12.561  17.408  1.00 12.09           O
ATOM    938  CB  ILE H  47      17.222   9.553  18.052  1.00 11.92           C
ATOM    939  CG1 ILE H  47      18.540   9.317  17.282  1.00 11.98           C
ATOM    940  CG2 ILE H  47      16.570   8.293  18.670  1.00 11.59           C
ATOM    941  CD1 ILE H  47      19.713   9.278  18.263  1.00 12.88           C
ATOM    942  H   ILE H  47      16.510   9.020  15.375  1.00 11.61           H
ATOM    943  HA  ILE H  47      15.309  10.412  17.730  1.00  8.19           H
ATOM    944  HB  ILE H  47      17.278  10.357  18.786  1.00 14.31           H
ATOM    945 HG12 ILE H  47      18.473   8.274  16.971  1.00 14.38           H
ATOM    946 HG13 ILE H  47      18.698   9.909  16.384  1.00 14.38           H
ATOM    947 HG21 ILE H  47      16.729   8.304  19.744  1.00 13.91           H
ATOM    948 HG22 ILE H  47      15.497   8.248  18.488  1.00 13.91           H
ATOM    949 HG23 ILE H  47      17.020   7.382  18.276  1.00 13.91           H
ATOM    950 HD11 ILE H  47      20.546   8.757  17.797  1.00 15.46           H
ATOM    951 HD12 ILE H  47      20.019  10.297  18.510  1.00 15.46           H
ATOM    952 HD13 ILE H  47      19.438   8.752  19.178  1.00 15.46           H
ATOM    953  N   SER H  48      16.809  11.813  15.301  1.00 12.36           N
ATOM    954  CA  SER H  48      16.998  13.110  14.640  1.00 12.97           C
ATOM    955  C   SER H  48      16.742  12.929  13.145  1.00 13.47           C
ATOM    956  O   SER H  48      16.424  11.821  12.719  1.00 15.35           O
ATOM    957  CB  SER H  48      18.397  13.666  14.906  1.00 14.09           C
ATOM    958  OG  SER H  48      19.383  12.995  14.163  1.00 15.65           O
ATOM    959  H   SER H  48      16.737  11.010  14.692  1.00 14.83           H
ATOM    960  HA  SER H  48      16.257  13.814  15.022  1.00 15.57           H
ATOM    961  HB2 SER H  48      18.415  14.716  14.615  1.00 16.91           H
ATOM    962  HB3 SER H  48      18.628  13.596  15.969  1.00 16.91           H
ATOM    963  HG  SER H  48      20.238  13.308  14.465  1.00 18.78           H
ATOM    964  N   ASP H  49      16.930  13.968  12.324  1.00 15.09           N
ATOM    965  CA  ASP H  49      16.789  13.825  10.881  1.00 18.26           C
ATOM    966  C   ASP H  49      17.848  12.925  10.231  1.00 17.41           C
ATOM    967  O   ASP H  49      17.668  12.532   9.084  1.00 18.38           O
ATOM    968  CB  ASP H  49      16.680  15.190  10.185  1.00 16.76           C
ATOM    969  CG  ASP H  49      17.934  16.059  10.148  1.00 27.91           C
ATOM    970  OD1 ASP H  49      17.838  17.114   9.482  1.00 37.13           O
ATOM    971  OD2 ASP H  49      18.954  15.697  10.769  1.00 23.87           O1-
ATOM    972  H   ASP H  49      17.232  14.862  12.688  1.00 18.12           H
ATOM    973  HA  ASP H  49      15.829  13.342  10.710  1.00 21.91           H
ATOM    974  HB2 ASP H  49      16.381  15.015   9.152  1.00 20.12           H
ATOM    975  HB3 ASP H  49      15.880  15.761  10.655  1.00 20.12           H
ATOM    976  N   ARG H  50      18.922  12.566  10.954  1.00 14.99           N
ATOM    977  CA  ARG H  50      20.072  11.882  10.397  1.00 17.79           C
ATOM    978  C   ARG H  50      20.472  10.645  11.199  1.00 14.98           C
ATOM    979  O   ARG H  50      21.291   9.883  10.715  1.00 14.40           O
ATOM    980  CB  ARG H  50      21.178  12.937  10.280  1.00 24.76           C
ATOM    981  CG  ARG H  50      22.279  12.567   9.296  1.00 39.38           C
ATOM    982  CD  ARG H  50      21.956  13.118   7.910  1.00 31.05           C
ATOM    983  NE  ARG H  50      23.031  12.756   6.988  1.00 31.76           N
ATOM    984  CZ  ARG H  50      24.146  13.442   6.739  1.00 43.13           C
ATOM    985  NH1 ARG H  50      25.087  12.857   6.005  1.00 43.06           N
ATOM    986  NH2 ARG H  50      24.334  14.678   7.208  1.00 43.62           N1+
ATOM    987  H   ARG H  50      18.999  12.918  11.899  1.00 17.99           H
ATOM    988  HA  ARG H  50      19.821  11.537   9.395  1.00 21.36           H
ATOM    989  HB2 ARG H  50      20.772  13.913  10.019  1.00 29.72           H
ATOM    990  HB3 ARG H  50      21.628  13.019  11.271  1.00 29.72           H
ATOM    991  HG2 ARG H  50      23.182  13.084   9.619  1.00 47.27           H
ATOM    992  HG3 ARG H  50      22.486  11.500   9.278  1.00 47.27           H
ATOM    993  HD2 ARG H  50      21.029  12.661   7.563  1.00 37.26           H
ATOM    994  HD3 ARG H  50      21.816  14.197   7.935  1.00 37.26           H
ATOM    995  HE  ARG H  50      22.971  11.829   6.591  1.00 38.11           H
ATOM    996 HH11 ARG H  50      24.950  11.913   5.666  1.00 51.67           H
ATOM    997 HH12 ARG H  50      25.952  13.329   5.795  1.00 51.67           H
ATOM    998 HH21 ARG H  50      23.614  15.115   7.771  1.00 52.35           H
ATOM    999 HH22 ARG H  50      25.187  15.174   7.000  1.00 52.35           H
ATOM   1000  N   TRP H  51      19.927  10.439  12.405  1.00 11.60           N
ATOM   1001  CA  TRP H  51      20.350   9.355  13.292  1.00 11.08           C
ATOM   1002  C   TRP H  51      19.202   8.421  13.650  1.00 11.01           C
ATOM   1003  O   TRP H  51      18.116   8.864  14.024  1.00 11.83           O
ATOM   1004  CB  TRP H  51      21.015   9.933  14.533  1.00 12.26           C
ATOM   1005  CG  TRP H  51      22.337  10.568  14.260  1.00 13.65           C
ATOM   1006  CD1 TRP H  51      22.583  11.878  14.043  1.00 17.85           C
ATOM   1007  CD2 TRP H  51      23.627   9.908  14.180  1.00 11.47           C
ATOM   1008  NE1 TRP H  51      23.935  12.078  13.863  1.00 17.14           N
ATOM   1009  CE2 TRP H  51      24.634  10.900  13.959  1.00 15.66           C
ATOM   1010  CE3 TRP H  51      24.047   8.573  14.292  1.00 14.36           C
ATOM   1011  CZ2 TRP H  51      25.995  10.577  13.874  1.00 19.59           C
ATOM   1012  CZ3 TRP H  51      25.409   8.248  14.235  1.00 16.62           C
ATOM   1013  CH2 TRP H  51      26.383   9.245  14.048  1.00 20.50           C
ATOM   1014  H   TRP H  51      19.235  11.087  12.749  1.00 13.93           H
ATOM   1015  HA  TRP H  51      21.104   8.750  12.790  1.00 13.31           H
ATOM   1016  HB2 TRP H  51      20.350  10.658  15.000  1.00 14.72           H
ATOM   1017  HB3 TRP H  51      21.185   9.116  15.236  1.00 14.72           H
ATOM   1018  HD1 TRP H  51      21.842  12.658  14.034  1.00 21.43           H
ATOM   1019  HE1 TRP H  51      24.341  12.991  13.720  1.00 20.57           H
ATOM   1020  HE3 TRP H  51      23.310   7.798  14.432  1.00 17.24           H
ATOM   1021  HZ2 TRP H  51      26.734  11.347  13.718  1.00 23.51           H
ATOM   1022  HZ3 TRP H  51      25.713   7.218  14.342  1.00 19.95           H
ATOM   1023  HH2 TRP H  51      27.428   8.978  14.012  1.00 24.60           H
ATOM   1024  N   VAL H  52      19.496   7.117  13.581  1.00 12.04           N
ATOM   1025  CA  VAL H  52      18.595   6.013  13.884  1.00  8.93           C
ATOM   1026  C   VAL H  52      19.246   5.134  14.961  1.00 12.67           C
ATOM   1027  O   VAL H  52      20.404   4.763  14.844  1.00 11.53           O
ATOM   1028  CB  VAL H  52      18.160   5.267  12.586  1.00 11.71           C
ATOM   1029  CG1 VAL H  52      17.346   4.009  12.928  1.00 12.28           C
ATOM   1030  CG2 VAL H  52      17.350   6.206  11.677  1.00 10.92           C
ATOM   1031  H   VAL H  52      20.427   6.862  13.281  1.00 14.45           H
ATOM   1032  HA  VAL H  52      17.705   6.446  14.322  1.00 10.72           H
ATOM   1033  HB  VAL H  52      19.135   4.978  12.192  1.00 14.05           H
ATOM   1034 HG11 VAL H  52      17.631   3.208  12.260  1.00 14.74           H
ATOM   1035 HG12 VAL H  52      17.467   3.694  13.959  1.00 14.74           H
ATOM   1036 HG13 VAL H  52      16.281   4.165  12.757  1.00 14.74           H
ATOM   1037 HG21 VAL H  52      16.370   5.789  11.437  1.00 13.11           H
ATOM   1038 HG22 VAL H  52      17.188   7.182  12.133  1.00 13.11           H
ATOM   1039 HG23 VAL H  52      17.889   6.335  10.743  1.00 13.11           H
ATOM   1040  N   LEU H  53      18.473   4.794  15.999  1.00  8.87           N
ATOM   1041  CA  LEU H  53      18.894   3.997  17.150  1.00  8.65           C
ATOM   1042  C   LEU H  53      18.330   2.585  17.041  1.00  8.64           C
ATOM   1043  O   LEU H  53      17.167   2.404  16.708  1.00  8.73           O
ATOM   1044  CB  LEU H  53      18.451   4.749  18.411  1.00  8.10           C
ATOM   1045  CG  LEU H  53      18.864   4.103  19.740  1.00  9.48           C
ATOM   1046  CD1 LEU H  53      20.350   4.273  20.105  1.00  9.91           C
ATOM   1047  CD2 LEU H  53      18.003   4.775  20.857  1.00 10.21           C
ATOM   1048  H   LEU H  53      17.519   5.125  16.008  1.00 10.64           H
ATOM   1049  HA  LEU H  53      19.982   3.938  17.172  1.00 10.39           H
ATOM   1050  HB2 LEU H  53      19.021   5.675  18.339  1.00  9.72           H
ATOM   1051  HB3 LEU H  53      17.397   5.019  18.382  1.00  9.72           H
ATOM   1052  HG  LEU H  53      18.448   3.095  19.804  1.00 11.38           H
ATOM   1053 HD11 LEU H  53      20.506   4.603  21.131  1.00 11.90           H
ATOM   1054 HD12 LEU H  53      20.852   3.322  19.962  1.00 11.90           H
ATOM   1055 HD13 LEU H  53      20.825   5.001  19.455  1.00 11.90           H
ATOM   1056 HD21 LEU H  53      17.517   4.000  21.460  1.00 12.26           H
ATOM   1057 HD22 LEU H  53      18.618   5.396  21.515  1.00 12.26           H
ATOM   1058 HD23 LEU H  53      17.230   5.436  20.451  1.00 12.26           H
ATOM   1059  N   THR H  54      19.153   1.564  17.316  1.00  9.33           N
ATOM   1060  CA  THR H  54      18.735   0.156  17.303  1.00  8.42           C
ATOM   1061  C   THR H  54      19.535  -0.636  18.344  1.00  9.24           C
ATOM   1062  O   THR H  54      20.353  -0.069  19.074  1.00  8.96           O
ATOM   1063  CB  THR H  54      18.818  -0.366  15.847  1.00  6.13           C
ATOM   1064  OG1 THR H  54      18.137  -1.608  15.758  1.00  8.50           O
ATOM   1065  CG2 THR H  54      20.245  -0.609  15.349  1.00  8.62           C
ATOM   1066  H   THR H  54      20.112   1.760  17.575  1.00 11.20           H
ATOM   1067  HA  THR H  54      17.695   0.113  17.621  1.00 10.11           H
ATOM   1068  HB  THR H  54      18.317   0.334  15.176  1.00  7.37           H
ATOM   1069  HG1 THR H  54      17.193  -1.445  15.673  1.00 10.21           H
ATOM   1070 HG21 THR H  54      20.227  -1.284  14.490  1.00 10.34           H
ATOM   1071 HG22 THR H  54      20.683   0.340  15.044  1.00 10.34           H
ATOM   1072 HG23 THR H  54      20.863  -1.040  16.131  1.00 10.34           H
ATOM   1073  N   ALA H  55      19.299  -1.954  18.385  1.00  8.59           N
ATOM   1074  CA  ALA H  55      20.082  -2.907  19.148  1.00  8.70           C
ATOM   1075  C   ALA H  55      21.322  -3.290  18.347  1.00  8.10           C
ATOM   1076  O   ALA H  55      21.238  -3.523  17.147  1.00  8.89           O
ATOM   1077  CB  ALA H  55      19.232  -4.131  19.476  1.00  8.33           C
ATOM   1078  H   ALA H  55      18.633  -2.341  17.731  1.00 10.31           H
ATOM   1079  HA  ALA H  55      20.381  -2.455  20.096  1.00 10.44           H
ATOM   1080  HB1 ALA H  55      19.828  -4.852  20.027  1.00 10.00           H
ATOM   1081  HB2 ALA H  55      18.381  -3.856  20.091  1.00 10.00           H
ATOM   1082  HB3 ALA H  55      18.872  -4.598  18.559  1.00 10.00           H
ATOM   1083  N   ALA H  56      22.460  -3.381  19.026  1.00  8.78           N
ATOM   1084  CA  ALA H  56      23.687  -3.905  18.432  1.00 11.24           C
ATOM   1085  C   ALA H  56      23.493  -5.317  17.807  1.00  9.59           C
ATOM   1086  O   ALA H  56      24.018  -5.595  16.736  1.00  9.49           O
ATOM   1087  CB  ALA H  56      24.796  -3.982  19.468  1.00 10.99           C
ATOM   1088  H   ALA H  56      22.423  -3.230  20.008  1.00 10.54           H
ATOM   1089  HA  ALA H  56      24.007  -3.260  17.563  1.00 13.49           H
ATOM   1090  HB1 ALA H  56      25.649  -4.553  19.082  1.00 13.19           H
ATOM   1091  HB2 ALA H  56      25.165  -2.988  19.738  1.00 13.19           H
ATOM   1092  HB3 ALA H  56      24.480  -4.476  20.392  1.00 13.19           H
ATOM   1093  N   HIS H  57      22.669  -6.218  18.468  1.00  8.63           N
ATOM   1094  CA  HIS H  57      22.519  -7.605  17.985  1.00 10.63           C
ATOM   1095  C   HIS H  57      21.755  -7.700  16.645  1.00 12.95           C
ATOM   1096  O   HIS H  57      21.825  -8.718  15.995  1.00 13.12           O
ATOM   1097  CB  HIS H  57      21.852  -8.501  19.034  1.00 11.34           C
ATOM   1098  CG  HIS H  57      20.384  -8.344  19.075  1.00 10.87           C
ATOM   1099  ND1 HIS H  57      19.722  -7.580  20.051  1.00 10.75           N
ATOM   1100  CD2 HIS H  57      19.386  -8.797  18.207  1.00 13.72           C
ATOM   1101  CE1 HIS H  57      18.355  -7.583  19.734  1.00 14.21           C
ATOM   1102  NE2 HIS H  57      18.150  -8.301  18.609  1.00 15.07           N
ATOM   1103  H   HIS H  57      22.214  -5.975  19.347  1.00 10.36           H
ATOM   1104  HA  HIS H  57      23.563  -8.002  17.759  1.00 12.76           H
ATOM   1105  HB2 HIS H  57      22.303  -8.330  20.036  1.00 13.62           H
ATOM   1106  HB3 HIS H  57      22.096  -9.565  18.792  1.00 13.62           H
ATOM   1107  HD1 HIS H  57      20.153  -7.200  20.871  1.00 12.91           H
ATOM   1108  HD2 HIS H  57      19.491  -9.426  17.331  1.00 16.47           H
ATOM   1109  HE1 HIS H  57      17.601  -7.081  20.332  1.00 17.05           H
ATOM   1110  N   CYS H  58      21.054  -6.610  16.260  1.00 10.63           N
ATOM   1111  CA  CYS H  58      20.448  -6.477  14.939  1.00 10.33           C
ATOM   1112  C   CYS H  58      21.500  -6.392  13.845  1.00 12.09           C
ATOM   1113  O   CYS H  58      21.189  -6.757  12.714  1.00 14.73           O
ATOM   1114  CB  CYS H  58      19.567  -5.228  14.876  1.00  9.26           C
ATOM   1115  SG  CYS H  58      18.070  -5.410  15.865  1.00 11.29           S
ATOM   1116  H   CYS H  58      21.060  -5.790  16.854  1.00 12.76           H
ATOM   1117  HA  CYS H  58      19.813  -7.345  14.753  1.00 12.40           H
ATOM   1118  HB2 CYS H  58      20.130  -4.357  15.199  1.00 11.12           H
ATOM   1119  HB3 CYS H  58      19.271  -5.057  13.841  1.00 11.12           H
ATOM   1120  N   LEU H  59      22.692  -5.873  14.159  1.00 11.70           N
ATOM   1121  CA  LEU H  59      23.759  -5.646  13.187  1.00 11.13           C
ATOM   1122  C   LEU H  59      24.902  -6.640  13.328  1.00 14.94           C
ATOM   1123  O   LEU H  59      25.553  -6.942  12.331  1.00 20.40           O
ATOM   1124  CB  LEU H  59      24.271  -4.199  13.225  1.00 15.07           C
ATOM   1125  CG  LEU H  59      23.100  -3.239  12.928  1.00 17.96           C
ATOM   1126  CD1 LEU H  59      23.413  -1.854  13.543  1.00 18.79           C
ATOM   1127  CD2 LEU H  59      22.782  -3.120  11.428  1.00 18.30           C
ATOM   1128  H   LEU H  59      22.869  -5.594  15.114  1.00 14.04           H
ATOM   1129  HA  LEU H  59      23.350  -5.788  12.188  1.00 13.36           H
ATOM   1130  HB2 LEU H  59      24.796  -3.957  14.149  1.00 18.09           H
ATOM   1131  HB3 LEU H  59      24.989  -4.134  12.406  1.00 18.09           H
ATOM   1132  HG  LEU H  59      22.150  -3.419  13.434  1.00 21.55           H
ATOM   1133 HD11 LEU H  59      22.680  -1.245  13.360  1.00 22.55           H
ATOM   1134 HD12 LEU H  59      23.526  -1.944  14.502  1.00 22.55           H
ATOM   1135 HD13 LEU H  59      24.229  -1.504  13.153  1.00 22.55           H
ATOM   1136 HD21 LEU H  59      22.710  -2.088  11.088  1.00 21.97           H
ATOM   1137 HD22 LEU H  59      23.542  -3.620  10.826  1.00 21.97           H
ATOM   1138 HD23 LEU H  59      21.826  -3.610  11.238  1.00 21.97           H
ATOM   1139  N   LEU H  60      25.185  -7.091  14.550  1.00 12.36           N
ATOM   1140  CA  LEU H  60      26.407  -7.819  14.838  1.00 12.62           C
ATOM   1141  C   LEU H  60      26.026  -8.890  15.879  1.00 11.01           C
ATOM   1142  O   LEU H  60      25.740  -8.683  17.046  1.00 11.19           O
ATOM   1143  CB  LEU H  60      27.505  -6.910  15.424  1.00 12.55           C
ATOM   1144  CG  LEU H  60      28.760  -7.673  15.890  1.00 14.54           C
ATOM   1145  CD1 LEU H  60      29.419  -8.437  14.736  1.00 18.46           C
ATOM   1146  CD2 LEU H  60      29.750  -6.689  16.523  1.00 16.29           C
ATOM   1147  H   LEU H  60      24.667  -6.708  15.320  1.00 14.83           H
ATOM   1148  HA  LEU H  60      26.816  -8.306  13.913  1.00 15.15           H
ATOM   1149  HB2 LEU H  60      27.777  -6.153  14.662  1.00 15.07           H
ATOM   1150  HB3 LEU H  60      27.088  -6.330  16.275  1.00 15.07           H
ATOM   1151  HG  LEU H  60      28.456  -8.409  16.677  1.00 17.46           H
ATOM   1152 HD11 LEU H  60      30.355  -8.909  15.056  1.00 22.15           H
ATOM   1153 HD12 LEU H  60      28.768  -9.232  14.357  1.00 22.15           H
ATOM   1154 HD13 LEU H  60      29.659  -7.780  13.894  1.00 22.15           H
ATOM   1155 HD21 LEU H  60      30.638  -7.210  16.896  1.00 19.56           H
ATOM   1156 HD22 LEU H  60      30.088  -5.934  15.808  1.00 19.56           H
ATOM   1157 HD23 LEU H  60      29.297  -6.162  17.371  1.00 19.56           H
ATOM   1158  N   TYR H  60A     26.093 -10.214  15.411  1.00 12.15           N
ATOM   1159  CA  TYR H  60A     25.819 -11.314  16.357  1.00 11.57           C
ATOM   1160  C   TYR H  60A     26.560 -12.539  15.772  1.00 13.37           C
ATOM   1161  O   TYR H  60A     25.988 -13.363  15.092  1.00 14.99           O
ATOM   1162  CB  TYR H  60A     24.330 -11.596  16.587  1.00 11.38           C
ATOM   1163  CG  TYR H  60A     24.179 -12.499  17.774  1.00 13.81           C
ATOM   1164  CD1 TYR H  60A     24.566 -12.078  19.055  1.00 13.15           C
ATOM   1165  CD2 TYR H  60A     23.630 -13.779  17.588  1.00 13.54           C
ATOM   1166  CE1 TYR H  60A     24.441 -12.935  20.150  1.00 15.97           C
ATOM   1167  CE2 TYR H  60A     23.473 -14.640  18.668  1.00 15.82           C
ATOM   1168  CZ  TYR H  60A     23.898 -14.203  19.930  1.00 14.28           C
ATOM   1169  OH  TYR H  60A     23.807 -15.029  21.037  1.00 17.25           O
ATOM   1170  H   TYR H  60A     25.927 -10.423  14.424  1.00 14.58           H
ATOM   1171  HA  TYR H  60A     26.260 -11.016  17.354  1.00 13.89           H
ATOM   1172  HB2 TYR H  60A     23.788 -10.636  16.741  1.00 13.67           H
ATOM   1173  HB3 TYR H  60A     23.868 -12.054  15.686  1.00 13.67           H
ATOM   1174  HD1 TYR H  60A     24.979 -11.081  19.195  1.00 15.78           H
ATOM   1175  HD2 TYR H  60A     23.309 -14.106  16.592  1.00 16.25           H
ATOM   1176  HE1 TYR H  60A     24.734 -12.616  21.146  1.00 19.17           H
ATOM   1177  HE2 TYR H  60A     23.000 -15.615  18.531  1.00 18.99           H
ATOM   1178  HH  TYR H  60A     23.383 -15.894  20.821  1.00 20.70           H
ATOM   1179  N   PRO H  60B     27.877 -12.620  16.067  1.00 14.07           N
ATOM   1180  CA  PRO H  60B     28.759 -13.682  15.568  1.00 15.76           C
ATOM   1181  C   PRO H  60B     28.305 -15.122  15.792  1.00 16.78           C
ATOM   1182  O   PRO H  60B     28.552 -15.929  14.889  1.00 17.21           O
ATOM   1183  CB  PRO H  60B     30.148 -13.431  16.162  1.00 15.65           C
ATOM   1184  CG  PRO H  60B     30.130 -11.942  16.441  1.00 17.01           C
ATOM   1185  CD  PRO H  60B     28.678 -11.665  16.819  1.00 13.68           C
ATOM   1186  HA  PRO H  60B     28.841 -13.529  14.494  1.00 18.91           H
ATOM   1187  HB2 PRO H  60B     30.231 -13.958  17.111  1.00 18.78           H
ATOM   1188  HB3 PRO H  60B     30.964 -13.723  15.501  1.00 18.78           H
ATOM   1189  HG2 PRO H  60B     30.857 -11.631  17.185  1.00 20.42           H
ATOM   1190  HG3 PRO H  60B     30.320 -11.422  15.503  1.00 20.42           H
ATOM   1191  HD2 PRO H  60B     28.534 -11.842  17.884  1.00 16.43           H
ATOM   1192  HD3 PRO H  60B     28.444 -10.634  16.569  1.00 16.43           H
ATOM   1193  N   PRO H  60C     27.664 -15.505  16.913  1.00 15.22           N
ATOM   1194  CA  PRO H  60C     27.165 -16.875  17.064  1.00 20.14           C
ATOM   1195  C   PRO H  60C     26.215 -17.337  15.938  1.00 22.30           C
ATOM   1196  O   PRO H  60C     26.126 -18.530  15.682  1.00 22.06           O
ATOM   1197  CB  PRO H  60C     26.451 -16.912  18.435  1.00 19.79           C
ATOM   1198  CG  PRO H  60C     27.076 -15.747  19.218  1.00 15.87           C
ATOM   1199  CD  PRO H  60C     27.402 -14.700  18.141  1.00 13.43           C
ATOM   1200  HA  PRO H  60C     28.022 -17.604  17.055  1.00 24.17           H
ATOM   1201  HB2 PRO H  60C     25.361 -16.764  18.323  1.00 23.75           H
ATOM   1202  HB3 PRO H  60C     26.596 -17.881  18.938  1.00 23.75           H
ATOM   1203  HG2 PRO H  60C     26.390 -15.351  19.987  1.00 19.05           H
ATOM   1204  HG3 PRO H  60C     27.991 -16.074  19.742  1.00 19.05           H
ATOM   1205  HD2 PRO H  60C     26.535 -14.019  17.999  1.00 16.12           H
ATOM   1206  HD3 PRO H  60C     28.288 -14.099  18.412  1.00 16.12           H
ATOM   1207  N   TRP H  60D     25.546 -16.369  15.211  1.00 21.85           N
ATOM   1208  CA  TRP H  60D     24.609 -16.713  14.115  1.00 22.97           C
ATOM   1209  C   TRP H  60D     25.076 -16.201  12.740  1.00 26.91           C
ATOM   1210  O   TRP H  60D     24.293 -16.069  11.828  1.00 24.22           O
ATOM   1211  CB  TRP H  60D     23.225 -16.116  14.404  1.00 19.64           C
ATOM   1212  CG  TRP H  60D     22.547 -16.687  15.588  1.00 20.62           C
ATOM   1213  CD1 TRP H  60D     22.943 -17.722  16.409  1.00 23.90           C
ATOM   1214  CD2 TRP H  60D     21.260 -16.214  16.058  1.00 23.69           C
ATOM   1215  NE1 TRP H  60D     22.009 -17.876  17.475  1.00 29.30           N
ATOM   1216  CE2 TRP H  60D     20.932 -16.988  17.211  1.00 24.07           C
ATOM   1217  CE3 TRP H  60D     20.361 -15.232  15.601  1.00 28.25           C
ATOM   1218  CZ2 TRP H  60D     19.748 -16.774  17.939  1.00 35.24           C
ATOM   1219  CZ3 TRP H  60D     19.188 -15.034  16.309  1.00 32.53           C
ATOM   1220  CH2 TRP H  60D     18.892 -15.788  17.474  1.00 33.58           C
ATOM   1221  H   TRP H  60D     25.574 -15.383  15.486  1.00 26.23           H
ATOM   1222  HA  TRP H  60D     24.539 -17.841  14.043  1.00 27.56           H
ATOM   1223  HB2 TRP H  60D     23.298 -15.011  14.500  1.00 23.58           H
ATOM   1224  HB3 TRP H  60D     22.581 -16.276  13.500  1.00 23.58           H
ATOM   1225  HD1 TRP H  60D     23.820 -18.346  16.347  1.00 28.69           H
ATOM   1226  HE1 TRP H  60D     21.880 -18.755  17.944  1.00 35.16           H
ATOM   1227  HE3 TRP H  60D     20.588 -14.658  14.707  1.00 33.90           H
ATOM   1228  HZ2 TRP H  60D     19.511 -17.364  18.817  1.00 42.29           H
ATOM   1229  HZ3 TRP H  60D     18.454 -14.304  15.959  1.00 39.04           H
ATOM   1230  HH2 TRP H  60D     17.955 -15.592  18.004  1.00 40.30           H
ATOM   1231  N   ASP H  60E     26.395 -15.947  12.650  1.00 18.09           N
ATOM   1232  CA  ASP H  60E     27.130 -15.329  11.550  1.00 18.98           C
ATOM   1233  C   ASP H  60E     26.418 -14.088  11.020  1.00 22.50           C
ATOM   1234  O   ASP H  60E     26.230 -13.924   9.815  1.00 21.21           O
ATOM   1235  CB  ASP H  60E     27.476 -16.334  10.445  1.00 23.17           C
ATOM   1236  CG  ASP H  60E     28.484 -17.352  10.947  1.00 28.99           C
ATOM   1237  OD1 ASP H  60E     29.693 -17.032  10.893  1.00 30.63           O
ATOM   1238  OD2 ASP H  60E     28.023 -18.425  11.381  1.00 32.51           O1-
ATOM   1239  H   ASP H  60E     26.948 -16.155  13.468  1.00 21.71           H
ATOM   1240  HA  ASP H  60E     28.068 -14.969  11.972  1.00 22.79           H
ATOM   1241  HB2 ASP H  60E     26.568 -16.833  10.102  1.00 27.81           H
ATOM   1242  HB3 ASP H  60E     27.928 -15.807   9.603  1.00 27.81           H
ATOM   1243  N   LYS H  60F     26.051 -13.192  11.939  1.00 17.54           N
ATOM   1244  CA  LYS H  60F     25.428 -11.917  11.601  1.00 18.16           C
ATOM   1245  C   LYS H  60F     26.465 -10.818  11.739  1.00 16.07           C
ATOM   1246  O   LYS H  60F     27.001 -10.602  12.821  1.00 17.39           O
ATOM   1247  CB  LYS H  60F     24.208 -11.711  12.495  1.00 16.28           C
ATOM   1248  CG  LYS H  60F     23.402 -10.482  12.067  1.00 22.25           C
ATOM   1249  CD  LYS H  60F     22.197 -10.317  13.000  1.00 24.62           C
ATOM   1250  CE  LYS H  60F     21.053 -11.228  12.549  1.00 27.87           C
ATOM   1251  NZ  LYS H  60F     19.884 -11.098  13.435  1.00 34.65           N1+
ATOM   1252  H   LYS H  60F     26.219 -13.395  12.915  1.00 21.05           H
ATOM   1253  HA  LYS H  60F     25.072 -11.946  10.570  1.00 21.80           H
ATOM   1254  HB2 LYS H  60F     23.569 -12.589  12.394  1.00 19.54           H
ATOM   1255  HB3 LYS H  60F     24.510 -11.620  13.537  1.00 19.54           H
ATOM   1256  HG2 LYS H  60F     24.041  -9.608  12.201  1.00 26.70           H
ATOM   1257  HG3 LYS H  60F     23.099 -10.540  11.022  1.00 26.70           H
ATOM   1258  HD2 LYS H  60F     22.479 -10.505  14.037  1.00 29.54           H
ATOM   1259  HD3 LYS H  60F     21.843  -9.291  12.916  1.00 29.54           H
ATOM   1260  HE2 LYS H  60F     20.774 -10.978  11.524  1.00 33.45           H
ATOM   1261  HE3 LYS H  60F     21.402 -12.263  12.573  1.00 33.45           H
ATOM   1262  HZ1 LYS H  60F     19.165 -11.742  13.134  1.00 41.59           H
ATOM   1263  HZ2 LYS H  60F     20.150 -11.293  14.394  1.00 41.59           H
ATOM   1264  HZ3 LYS H  60F     19.523 -10.155  13.364  1.00 41.59           H
ATOM   1265  N   ASN H  60G     26.749 -10.125  10.639  1.00 16.71           N
ATOM   1266  CA  ASN H  60G     27.661  -8.989  10.592  1.00 21.32           C
ATOM   1267  C   ASN H  60G     27.304  -8.157   9.362  1.00 31.34           C
ATOM   1268  O   ASN H  60G     27.921  -8.281   8.303  1.00 28.15           O
ATOM   1269  CB  ASN H  60G     29.125  -9.462  10.569  1.00 28.19           C
ATOM   1270  CG  ASN H  60G     30.125  -8.308  10.535  1.00 36.26           C
ATOM   1271  OD1 ASN H  60G     29.871  -7.208  11.024  1.00 31.56           O
ATOM   1272  ND2 ASN H  60G     31.293  -8.567   9.955  1.00 44.55           N
ATOM   1273  H   ASN H  60G     26.277 -10.376   9.781  1.00 20.05           H
ATOM   1274  HA  ASN H  60G     27.502  -8.369  11.475  1.00 25.58           H
ATOM   1275  HB2 ASN H  60G     29.326 -10.055  11.462  1.00 33.83           H
ATOM   1276  HB3 ASN H  60G     29.279 -10.100   9.698  1.00 33.83           H
ATOM   1277 HD21 ASN H  60G     31.983  -7.831   9.877  1.00 53.47           H
ATOM   1278 HD22 ASN H  60G     31.441  -9.468   9.520  1.00 53.47           H
ATOM   1279  N   PHE H  60H     26.269  -7.327   9.509  1.00 24.15           N
ATOM   1280  CA  PHE H  60H     25.793  -6.476   8.432  1.00 25.64           C
ATOM   1281  C   PHE H  60H     26.689  -5.253   8.285  1.00 31.29           C
ATOM   1282  O   PHE H  60H     27.075  -4.616   9.258  1.00 34.00           O
ATOM   1283  CB  PHE H  60H     24.325  -6.094   8.645  1.00 16.18           C
ATOM   1284  CG  PHE H  60H     23.347  -7.246   8.529  1.00 21.57           C
ATOM   1285  CD1 PHE H  60H     23.187  -7.923   7.307  1.00 24.52           C
ATOM   1286  CD2 PHE H  60H     22.580  -7.651   9.633  1.00 19.35           C
ATOM   1287  CE1 PHE H  60H     22.289  -8.995   7.198  1.00 21.66           C
ATOM   1288  CE2 PHE H  60H     21.670  -8.713   9.525  1.00 21.77           C
ATOM   1289  CZ  PHE H  60H     21.533  -9.400   8.306  1.00 24.78           C
ATOM   1290  H   PHE H  60H     25.805  -7.268  10.404  1.00 28.99           H
ATOM   1291  HA  PHE H  60H     25.836  -7.048   7.506  1.00 30.77           H
ATOM   1292  HB2 PHE H  60H     24.220  -5.614   9.617  1.00 19.42           H
ATOM   1293  HB3 PHE H  60H     24.060  -5.363   7.883  1.00 19.42           H
ATOM   1294  HD1 PHE H  60H     23.773  -7.633   6.449  1.00 29.42           H
ATOM   1295  HD2 PHE H  60H     22.695  -7.145  10.578  1.00 23.23           H
ATOM   1296  HE1 PHE H  60H     22.192  -9.517   6.259  1.00 26.00           H
ATOM   1297  HE2 PHE H  60H     21.087  -9.014  10.381  1.00 26.13           H
ATOM   1298  HZ  PHE H  60H     20.850 -10.233   8.223  1.00 29.75           H
ATOM   1299  N   THR H  60I     26.987  -4.909   7.040  1.00 24.34           N
ATOM   1300  CA  THR H  60I     27.616  -3.668   6.653  1.00 24.85           C
ATOM   1301  C   THR H  60I     26.526  -2.691   6.172  1.00 20.20           C
ATOM   1302  O   THR H  60I     25.365  -3.063   5.983  1.00 19.54           O
ATOM   1303  CB  THR H  60I     28.738  -4.023   5.659  1.00 29.27           C
ATOM   1304  OG1 THR H  60I     29.609  -2.925   5.479  1.00 37.11           O
ATOM   1305  CG2 THR H  60I     28.262  -4.551   4.299  1.00 32.44           C
ATOM   1306  H   THR H  60I     26.655  -5.500   6.289  1.00 29.21           H
ATOM   1307  HA  THR H  60I     28.101  -3.223   7.522  1.00 29.83           H
ATOM   1308  HB  THR H  60I     29.336  -4.810   6.121  1.00 35.13           H
ATOM   1309  HG1 THR H  60I     29.115  -2.106   5.568  1.00 44.54           H
ATOM   1310 HG21 THR H  60I     28.680  -3.977   3.480  1.00 38.93           H
ATOM   1311 HG22 THR H  60I     28.593  -5.583   4.184  1.00 38.93           H
ATOM   1312 HG23 THR H  60I     27.179  -4.523   4.224  1.00 38.93           H
ATOM   1313  N   GLU H  61      26.902  -1.432   5.990  1.00 19.71           N
ATOM   1314  CA  GLU H  61      25.999  -0.348   5.613  1.00 21.79           C
ATOM   1315  C   GLU H  61      25.183  -0.671   4.355  1.00 22.47           C
ATOM   1316  O   GLU H  61      23.993  -0.369   4.321  1.00 21.20           O
ATOM   1317  CB  GLU H  61      26.810   0.934   5.398  1.00 21.29           C
ATOM   1318  CG  GLU H  61      27.380   1.553   6.682  1.00 23.23           C
ATOM   1319  CD  GLU H  61      28.617   0.868   7.277  1.00 23.23           C
ATOM   1320  OE1 GLU H  61      29.250   0.041   6.589  1.00 30.82           O
ATOM   1321  OE2 GLU H  61      28.952   1.211   8.428  1.00 20.92           O1-
ATOM   1322  H   GLU H  61      27.858  -1.169   6.186  1.00 23.66           H
ATOM   1323  HA  GLU H  61      25.304  -0.174   6.435  1.00 26.16           H
ATOM   1324  HB2 GLU H  61      27.576   0.829   4.629  1.00 25.56           H
ATOM   1325  HB3 GLU H  61      26.078   1.652   5.033  1.00 25.56           H
ATOM   1326  HG2 GLU H  61      27.647   2.576   6.452  1.00 27.88           H
ATOM   1327  HG3 GLU H  61      26.600   1.578   7.441  1.00 27.88           H
ATOM   1328  N   ASN H  62      25.801  -1.264   3.317  1.00 20.86           N
ATOM   1329  CA  ASN H  62      25.141  -1.542   2.041  1.00 21.31           C
ATOM   1330  C   ASN H  62      24.196  -2.753   2.077  1.00 20.49           C
ATOM   1331  O   ASN H  62      23.493  -2.978   1.092  1.00 22.41           O
ATOM   1332  CB  ASN H  62      26.187  -1.723   0.915  1.00 23.76           C
ATOM   1333  CG  ASN H  62      27.009  -0.480   0.569  1.00 28.50           C
ATOM   1334  OD1 ASN H  62      26.854   0.591   1.145  1.00 38.53           O
ATOM   1335  ND2 ASN H  62      27.895  -0.609  -0.415  0.00 27.12           N
ATOM   1336  H   ASN H  62      26.780  -1.496   3.402  1.00 25.04           H
ATOM   1337  HA  ASN H  62      24.539  -0.672   1.780  1.00 25.58           H
ATOM   1338  HB2 ASN H  62      26.864  -2.535   1.183  1.00 28.52           H
ATOM   1339  HB3 ASN H  62      25.669  -2.019   0.002  1.00 28.52           H
ATOM   1340 HD21 ASN H  62      28.464   0.182  -0.673  0.00 32.55           H
ATOM   1341 HD22 ASN H  62      28.014  -1.499  -0.874  0.00 32.55           H
ATOM   1342  N   ASP H  63      24.150  -3.534   3.167  1.00 17.29           N
ATOM   1343  CA  ASP H  63      23.278  -4.702   3.257  1.00 20.22           C
ATOM   1344  C   ASP H  63      21.815  -4.366   3.541  1.00 15.58           C
ATOM   1345  O   ASP H  63      20.953  -5.223   3.339  1.00 19.51           O
ATOM   1346  CB  ASP H  63      23.771  -5.668   4.334  1.00 20.65           C
ATOM   1347  CG  ASP H  63      25.132  -6.267   4.019  1.00 30.75           C
ATOM   1348  OD1 ASP H  63      25.467  -6.392   2.820  1.00 25.51           O
ATOM   1349  OD2 ASP H  63      25.823  -6.611   4.998  1.00 24.39           O1-
ATOM   1350  H   ASP H  63      24.737  -3.322   3.962  1.00 20.76           H
ATOM   1351  HA  ASP H  63      23.311  -5.228   2.302  1.00 24.27           H
ATOM   1352  HB2 ASP H  63      23.796  -5.163   5.299  1.00 24.78           H
ATOM   1353  HB3 ASP H  63      23.065  -6.494   4.413  1.00 24.78           H
ATOM   1354  N   LEU H  64      21.520  -3.171   4.072  1.00 22.02           N
ATOM   1355  CA  LEU H  64      20.168  -2.869   4.533  1.00 19.97           C
ATOM   1356  C   LEU H  64      19.767  -1.444   4.217  1.00 14.82           C
ATOM   1357  O   LEU H  64      20.593  -0.617   3.843  1.00 17.27           O
ATOM   1358  CB  LEU H  64      20.009  -3.260   6.012  1.00 25.12           C
ATOM   1359  CG  LEU H  64      20.838  -2.376   6.972  1.00 27.24           C
ATOM   1360  CD1 LEU H  64      19.956  -1.815   8.128  1.00 32.55           C
ATOM   1361  CD2 LEU H  64      22.058  -3.126   7.567  1.00 28.17           C
ATOM   1362  H   LEU H  64      22.251  -2.488   4.219  1.00 26.43           H
ATOM   1363  HA  LEU H  64      19.472  -3.488   3.966  1.00 23.97           H
ATOM   1364  HB2 LEU H  64      18.956  -3.234   6.277  1.00 30.14           H
ATOM   1365  HB3 LEU H  64      20.317  -4.302   6.088  1.00 30.14           H
ATOM   1366  HG  LEU H  64      21.264  -1.473   6.542  1.00 32.69           H
ATOM   1367 HD11 LEU H  64      20.389  -1.987   9.113  1.00 39.07           H
ATOM   1368 HD12 LEU H  64      19.837  -0.738   8.003  1.00 39.07           H
ATOM   1369 HD13 LEU H  64      18.962  -2.263   8.141  1.00 39.07           H
ATOM   1370 HD21 LEU H  64      22.123  -3.045   8.649  1.00 33.81           H
ATOM   1371 HD22 LEU H  64      22.042  -4.185   7.312  1.00 33.81           H
ATOM   1372 HD23 LEU H  64      22.966  -2.690   7.148  1.00 33.81           H
ATOM   1373  N   LEU H  65      18.463  -1.204   4.323  1.00 16.23           N
ATOM   1374  CA  LEU H  65      17.858   0.108   4.245  1.00 18.45           C
ATOM   1375  C   LEU H  65      17.080   0.385   5.522  1.00 13.33           C
ATOM   1376  O   LEU H  65      16.710  -0.530   6.249  1.00 15.46           O
ATOM   1377  CB  LEU H  65      16.939   0.279   3.032  1.00 20.17           C
ATOM   1378  CG  LEU H  65      17.630  -0.069   1.694  1.00 24.79           C
ATOM   1379  CD1 LEU H  65      16.556  -0.639   0.725  1.00 20.95           C
ATOM   1380  CD2 LEU H  65      18.352   1.127   1.036  1.00 24.22           C
ATOM   1381  H   LEU H  65      17.863  -1.963   4.613  1.00 19.48           H
ATOM   1382  HA  LEU H  65      18.651   0.855   4.174  1.00 22.15           H
ATOM   1383  HB2 LEU H  65      16.003  -0.266   3.171  1.00 24.21           H
ATOM   1384  HB3 LEU H  65      16.696   1.343   3.023  1.00 24.21           H
ATOM   1385  HG  LEU H  65      18.318  -0.916   1.682  1.00 29.75           H
ATOM   1386 HD11 LEU H  65      16.531  -0.111  -0.228  1.00 25.15           H
ATOM   1387 HD12 LEU H  65      16.749  -1.691   0.520  1.00 25.15           H
ATOM   1388 HD13 LEU H  65      15.551  -0.569   1.138  1.00 25.15           H
ATOM   1389 HD21 LEU H  65      18.117   1.242  -0.021  1.00 29.07           H
ATOM   1390 HD22 LEU H  65      18.117   2.062   1.543  1.00 29.07           H
ATOM   1391 HD23 LEU H  65      19.425   0.957   1.123  1.00 29.07           H
ATOM   1392  N   VAL H  66      16.829   1.669   5.750  1.00 13.18           N
ATOM   1393  CA  VAL H  66      15.945   2.192   6.782  1.00 15.43           C
ATOM   1394  C   VAL H  66      14.653   2.610   6.074  1.00 14.54           C
ATOM   1395  O   VAL H  66      14.713   3.377   5.122  1.00 19.34           O
ATOM   1396  CB  VAL H  66      16.720   3.351   7.467  1.00 14.01           C
ATOM   1397  CG1 VAL H  66      15.850   4.474   8.027  1.00 24.56           C
ATOM   1398  CG2 VAL H  66      17.581   2.779   8.622  1.00 21.60           C
ATOM   1399  H   VAL H  66      17.195   2.344   5.095  1.00 15.82           H
ATOM   1400  HA  VAL H  66      15.695   1.426   7.518  1.00 18.52           H
ATOM   1401  HB  VAL H  66      17.464   3.893   6.879  1.00 16.82           H
ATOM   1402 HG11 VAL H  66      16.146   4.804   9.020  1.00 29.47           H
ATOM   1403 HG12 VAL H  66      15.923   5.329   7.367  1.00 29.47           H
ATOM   1404 HG13 VAL H  66      14.821   4.147   8.068  1.00 29.47           H
ATOM   1405 HG21 VAL H  66      17.443   3.295   9.572  1.00 25.93           H
ATOM   1406 HG22 VAL H  66      17.358   1.729   8.786  1.00 25.93           H
ATOM   1407 HG23 VAL H  66      18.628   2.846   8.358  1.00 25.93           H
ATOM   1408  N   ARG H  67      13.493   2.155   6.571  1.00 13.02           N
ATOM   1409  CA  ARG H  67      12.167   2.538   6.076  1.00 12.84           C
ATOM   1410  C   ARG H  67      11.401   3.207   7.215  1.00 12.79           C
ATOM   1411  O   ARG H  67      11.195   2.604   8.262  1.00 12.22           O
ATOM   1412  CB  ARG H  67      11.405   1.352   5.478  1.00 13.27           C
ATOM   1413  CG  ARG H  67      12.220   0.594   4.419  1.00 11.98           C
ATOM   1414  CD  ARG H  67      11.506  -0.669   3.957  1.00 14.05           C
ATOM   1415  NE  ARG H  67      10.289  -0.361   3.186  1.00 15.91           N
ATOM   1416  CZ  ARG H  67       9.516  -1.262   2.579  1.00 19.80           C
ATOM   1417  NH1 ARG H  67       8.392  -0.859   2.000  1.00 14.44           N
ATOM   1418  NH2 ARG H  67       9.838  -2.555   2.543  1.00 18.83           N1+
ATOM   1419  H   ARG H  67      13.521   1.500   7.342  1.00 15.63           H
ATOM   1420  HA  ARG H  67      12.284   3.267   5.274  1.00 15.41           H
ATOM   1421  HB2 ARG H  67      11.122   0.661   6.260  1.00 15.93           H
ATOM   1422  HB3 ARG H  67      10.498   1.740   5.020  1.00 15.93           H
ATOM   1423  HG2 ARG H  67      12.459   1.249   3.583  1.00 14.39           H
ATOM   1424  HG3 ARG H  67      13.155   0.252   4.864  1.00 14.39           H
ATOM   1425  HD2 ARG H  67      12.188  -1.237   3.321  1.00 16.86           H
ATOM   1426  HD3 ARG H  67      11.246  -1.279   4.822  1.00 16.86           H
ATOM   1427  HE  ARG H  67       9.985   0.604   3.166  1.00 19.10           H
ATOM   1428 HH11 ARG H  67       8.125   0.117   2.030  1.00 17.34           H
ATOM   1429 HH12 ARG H  67       7.798  -1.538   1.543  1.00 17.34           H
ATOM   1430 HH21 ARG H  67      10.686  -2.887   2.978  1.00 22.60           H
ATOM   1431 HH22 ARG H  67       9.219  -3.203   2.075  1.00 22.60           H
ATOM   1432  N   ILE H  68      11.034   4.468   7.018  1.00 11.78           N
ATOM   1433  CA  ILE H  68      10.521   5.364   8.049  1.00 10.65           C
ATOM   1434  C   ILE H  68       9.131   5.840   7.604  1.00 11.80           C
ATOM   1435  O   ILE H  68       8.888   6.015   6.414  1.00 13.43           O
ATOM   1436  CB  ILE H  68      11.496   6.548   8.182  1.00 14.24           C
ATOM   1437  CG1 ILE H  68      12.991   6.159   8.302  1.00 18.28           C
ATOM   1438  CG2 ILE H  68      11.183   7.383   9.446  1.00 14.69           C
ATOM   1439  CD1 ILE H  68      13.974   7.326   8.506  1.00 23.00           C
ATOM   1440  H   ILE H  68      11.251   4.893   6.128  1.00 14.14           H
ATOM   1441  HA  ILE H  68      10.459   4.842   9.006  1.00 12.78           H
ATOM   1442  HB  ILE H  68      11.405   7.241   7.342  1.00 17.09           H
ATOM   1443 HG12 ILE H  68      13.203   5.231   8.835  1.00 21.94           H
ATOM   1444 HG13 ILE H  68      13.198   5.965   7.247  1.00 21.94           H
ATOM   1445 HG21 ILE H  68      11.808   8.122   9.509  1.00 17.63           H
ATOM   1446 HG22 ILE H  68      10.279   7.729   9.390  1.00 17.63           H
ATOM   1447 HG23 ILE H  68      11.265   6.822  10.233  1.00 17.63           H
ATOM   1448 HD11 ILE H  68      14.942   7.112   8.065  1.00 27.60           H
ATOM   1449 HD12 ILE H  68      13.574   8.226   8.033  1.00 27.60           H
ATOM   1450 HD13 ILE H  68      14.117   7.508   9.568  1.00 27.60           H
ATOM   1451  N   GLY H  69       8.219   6.059   8.546  1.00 11.50           N
ATOM   1452  CA  GLY H  69       6.837   6.465   8.280  1.00 13.44           C
ATOM   1453  C   GLY H  69       5.899   5.333   7.901  1.00 11.37           C
ATOM   1454  O   GLY H  69       4.805   5.604   7.409  1.00 13.67           O
ATOM   1455  H   GLY H  69       8.468   5.897   9.512  1.00 13.81           H
ATOM   1456  HA2 GLY H  69       6.441   6.899   9.188  1.00 16.14           H
ATOM   1457  HA3 GLY H  69       6.805   7.228   7.502  1.00 16.14           H
ATOM   1458  N   LYS H  70       6.284   4.072   8.148  1.00  9.97           N
ATOM   1459  CA  LYS H  70       5.494   2.921   7.757  1.00  9.81           C
ATOM   1460  C   LYS H  70       4.368   2.623   8.729  1.00 12.36           C
ATOM   1461  O   LYS H  70       4.443   2.904   9.927  1.00 12.97           O
ATOM   1462  CB  LYS H  70       6.384   1.675   7.590  1.00  9.94           C
ATOM   1463  CG  LYS H  70       7.372   1.823   6.425  1.00 14.20           C
ATOM   1464  CD  LYS H  70       7.957   0.500   5.902  1.00 14.52           C
ATOM   1465  CE  LYS H  70       6.974  -0.639   5.598  1.00 13.72           C
ATOM   1466  NZ  LYS H  70       5.991  -0.235   4.572  1.00 14.72           N1+
ATOM   1467  H   LYS H  70       7.186   3.909   8.577  1.00 11.97           H
ATOM   1468  HA  LYS H  70       5.051   3.135   6.784  1.00 11.78           H
ATOM   1469  HB2 LYS H  70       6.922   1.453   8.507  1.00 11.93           H
ATOM   1470  HB3 LYS H  70       5.721   0.837   7.383  1.00 11.93           H
ATOM   1471  HG2 LYS H  70       6.809   2.239   5.591  1.00 17.04           H
ATOM   1472  HG3 LYS H  70       8.168   2.525   6.680  1.00 17.04           H
ATOM   1473  HD2 LYS H  70       8.512   0.708   4.993  1.00 17.42           H
ATOM   1474  HD3 LYS H  70       8.665   0.133   6.647  1.00 17.42           H
ATOM   1475  HE2 LYS H  70       7.544  -1.495   5.231  1.00 16.46           H
ATOM   1476  HE3 LYS H  70       6.456  -0.939   6.511  1.00 16.46           H
ATOM   1477  HZ1 LYS H  70       5.465  -1.040   4.258  1.00 17.67           H
ATOM   1478  HZ2 LYS H  70       5.340   0.437   4.962  1.00 17.67           H
ATOM   1479  HZ3 LYS H  70       6.457   0.193   3.780  1.00 17.67           H
ATOM   1480  N   HIS H  71       3.365   1.942   8.190  1.00 12.29           N
ATOM   1481  CA  HIS H  71       2.270   1.370   8.926  1.00 11.37           C
ATOM   1482  C   HIS H  71       2.087  -0.083   8.513  1.00 16.69           C
ATOM   1483  O   HIS H  71       2.266  -0.990   9.322  1.00 14.88           O
ATOM   1484  CB  HIS H  71       1.023   2.237   8.731  1.00 12.93           C
ATOM   1485  CG  HIS H  71      -0.122   1.709   9.539  1.00 17.10           C
ATOM   1486  ND1 HIS H  71      -0.135   1.634  10.931  1.00 12.61           N
ATOM   1487  CD2 HIS H  71      -1.310   1.249   9.057  1.00 17.77           C
ATOM   1488  CE1 HIS H  71      -1.326   1.133  11.257  1.00 15.46           C
ATOM   1489  NE2 HIS H  71      -2.047   0.889  10.154  1.00 17.66           N
ATOM   1490  H   HIS H  71       3.386   1.771   7.192  1.00 14.76           H
ATOM   1491  HA  HIS H  71       2.516   1.368   9.991  1.00 13.64           H
ATOM   1492  HB2 HIS H  71       0.743   2.269   7.678  1.00 15.52           H
ATOM   1493  HB3 HIS H  71       1.243   3.252   9.060  1.00 15.52           H
ATOM   1494  HD2 HIS H  71      -1.612   1.190   8.022  1.00 21.33           H
ATOM   1495  HE1 HIS H  71      -1.575   0.749  12.230  1.00 18.56           H
ATOM   1496  HE2 HIS H  71      -2.938   0.413  10.133  1.00 21.20           H
ATOM   1497  N   SER H  72       1.765  -0.326   7.242  1.00 14.60           N
ATOM   1498  CA  SER H  72       1.762  -1.663   6.680  1.00 14.17           C
ATOM   1499  C   SER H  72       3.158  -2.279   6.760  1.00 12.99           C
ATOM   1500  O   SER H  72       4.136  -1.596   6.478  1.00 17.17           O
ATOM   1501  CB  SER H  72       1.316  -1.586   5.219  1.00 17.35           C
ATOM   1502  OG  SER H  72       1.466  -2.854   4.619  1.00 20.33           O
ATOM   1503  H   SER H  72       1.629   0.453   6.611  1.00 17.52           H
ATOM   1504  HA  SER H  72       1.047  -2.275   7.228  1.00 17.01           H
ATOM   1505  HB2 SER H  72       0.276  -1.260   5.164  1.00 20.82           H
ATOM   1506  HB3 SER H  72       1.945  -0.878   4.683  1.00 20.82           H
ATOM   1507  HG  SER H  72       0.998  -3.500   5.149  1.00 24.40           H
ATOM   1508  N   ARG H  73       3.230  -3.569   7.113  1.00 16.55           N
ATOM   1509  CA  ARG H  73       4.479  -4.331   7.128  1.00 14.11           C
ATOM   1510  C   ARG H  73       5.041  -4.466   5.714  1.00 15.66           C
ATOM   1511  O   ARG H  73       6.173  -4.060   5.464  1.00 16.75           O
ATOM   1512  CB  ARG H  73       4.248  -5.703   7.764  1.00 16.83           C
ATOM   1513  CG  ARG H  73       5.559  -6.502   7.884  1.00 17.61           C
ATOM   1514  CD  ARG H  73       5.374  -7.765   8.728  1.00 22.10           C
ATOM   1515  NE  ARG H  73       4.414  -8.692   8.109  1.00 19.64           N
ATOM   1516  CZ  ARG H  73       4.641  -9.527   7.092  1.00 25.32           C
ATOM   1517  NH1 ARG H  73       3.610 -10.167   6.562  1.00 23.98           N
ATOM   1518  NH2 ARG H  73       5.848  -9.738   6.585  1.00 22.39           N1+
ATOM   1519  H   ARG H  73       2.377  -4.064   7.337  1.00 19.87           H
ATOM   1520  HA  ARG H  73       5.206  -3.792   7.739  1.00 16.94           H
ATOM   1521  HB2 ARG H  73       3.826  -5.563   8.756  1.00 20.20           H
ATOM   1522  HB3 ARG H  73       3.527  -6.273   7.176  1.00 20.20           H
ATOM   1523  HG2 ARG H  73       5.940  -6.764   6.898  1.00 21.14           H
ATOM   1524  HG3 ARG H  73       6.306  -5.882   8.377  1.00 21.14           H
ATOM   1525  HD2 ARG H  73       6.337  -8.256   8.855  1.00 26.52           H
ATOM   1526  HD3 ARG H  73       5.000  -7.489   9.713  1.00 26.52           H
ATOM   1527  HE  ARG H  73       3.460  -8.615   8.430  1.00 23.57           H
ATOM   1528 HH11 ARG H  73       2.675 -10.013   6.911  1.00 28.78           H
ATOM   1529 HH12 ARG H  73       3.768 -10.792   5.781  1.00 28.78           H
ATOM   1530 HH21 ARG H  73       6.656  -9.270   6.969  1.00 26.87           H
ATOM   1531 HH22 ARG H  73       5.959 -10.377   5.806  1.00 26.87           H
ATOM   1532  N   THR H  74       4.254  -5.062   4.808  1.00 19.25           N
ATOM   1533  CA  THR H  74       4.736  -5.526   3.506  1.00 23.40           C
ATOM   1534  C   THR H  74       4.587  -4.512   2.377  1.00 20.44           C
ATOM   1535  O   THR H  74       5.328  -4.604   1.404  1.00 23.29           O
ATOM   1536  CB  THR H  74       4.070  -6.854   3.115  1.00 20.55           C
ATOM   1537  OG1 THR H  74       2.681  -6.686   2.962  1.00 19.96           O
ATOM   1538  CG2 THR H  74       4.340  -7.989   4.108  1.00 24.91           C
ATOM   1539  H   THR H  74       3.327  -5.349   5.086  1.00 23.10           H
ATOM   1540  HA  THR H  74       5.798  -5.744   3.603  1.00 28.09           H
ATOM   1541  HB  THR H  74       4.468  -7.143   2.145  1.00 24.66           H
ATOM   1542  HG1 THR H  74       2.283  -6.719   3.837  1.00 23.96           H
ATOM   1543 HG21 THR H  74       3.895  -8.796   3.806  1.00 29.90           H
ATOM   1544 HG22 THR H  74       4.956  -7.643   4.935  1.00 29.90           H
ATOM   1545 HG23 THR H  74       4.002  -7.741   4.983  1.00 29.90           H
ATOM   1546  N   ARG H  75       3.614  -3.602   2.439  1.00 17.86           N
ATOM   1547  CA  ARG H  75       3.308  -2.705   1.332  1.00 19.85           C
ATOM   1548  C   ARG H  75       4.408  -1.674   1.155  1.00 19.51           C
ATOM   1549  O   ARG H  75       4.999  -1.218   2.134  1.00 14.22           O
ATOM   1550  CB  ARG H  75       1.971  -2.001   1.584  1.00 26.82           C
ATOM   1551  H   ARG H  75       3.023  -3.559   3.257  1.00 21.43           H
ATOM   1552  HA  ARG H  75       3.211  -3.292   0.417  1.00 23.83           H
ATOM   1553  HB1 ARG H  75       1.167  -2.727   1.687  1.00 32.18           H
ATOM   1554  HB3 ARG H  75       1.741  -1.323   0.761  1.00 32.18           H
ATOM   1555  N   TYR H  76       4.657  -1.263  -0.088  1.00 18.30           N
ATOM   1556  CA  TYR H  76       5.391  -0.050  -0.340  1.00 16.58           C
ATOM   1557  C   TYR H  76       4.397   1.108  -0.246  1.00 22.60           C
ATOM   1558  O   TYR H  76       3.493   1.239  -1.073  1.00 19.96           O
ATOM   1559  CB  TYR H  76       6.121  -0.088  -1.684  1.00 21.62           C
ATOM   1560  CG  TYR H  76       6.771   1.248  -1.960  1.00 17.54           C
ATOM   1561  CD1 TYR H  76       7.764   1.738  -1.085  1.00 19.30           C
ATOM   1562  CD2 TYR H  76       6.288   2.070  -3.000  1.00 19.46           C
ATOM   1563  CE1 TYR H  76       8.284   3.030  -1.247  1.00 20.58           C
ATOM   1564  CE2 TYR H  76       6.827   3.353  -3.190  1.00 23.27           C
ATOM   1565  CZ  TYR H  76       7.820   3.836  -2.309  1.00 24.60           C
ATOM   1566  OH  TYR H  76       8.344   5.073  -2.494  1.00 28.17           O
ATOM   1567  H   TYR H  76       4.146  -1.674  -0.858  1.00 21.97           H
ATOM   1568  HA  TYR H  76       6.157   0.071   0.425  1.00 19.90           H
ATOM   1569  HB2 TYR H  76       6.887  -0.863  -1.651  1.00 25.95           H
ATOM   1570  HB3 TYR H  76       5.414  -0.329  -2.479  1.00 25.95           H
ATOM   1571  HD1 TYR H  76       8.106   1.131  -0.259  1.00 23.16           H
ATOM   1572  HD2 TYR H  76       5.506   1.715  -3.656  1.00 23.36           H
ATOM   1573  HE1 TYR H  76       9.042   3.395  -0.573  1.00 24.70           H
ATOM   1574  HE2 TYR H  76       6.469   3.972  -3.998  1.00 27.92           H
ATOM   1575  HH  TYR H  76       8.295   5.343  -3.412  1.00 33.81           H
ATOM   1576  N   GLU H  77       4.542   1.914   0.803  1.00 15.11           N
ATOM   1577  CA  GLU H  77       3.561   2.924   1.177  1.00 15.86           C
ATOM   1578  C   GLU H  77       3.920   4.227   0.474  1.00 15.20           C
ATOM   1579  O   GLU H  77       4.485   5.165   1.036  1.00 16.73           O
ATOM   1580  CB  GLU H  77       3.478   3.012   2.709  1.00 14.59           C
ATOM   1581  CG  GLU H  77       2.874   1.714   3.253  1.00 12.17           C
ATOM   1582  CD  GLU H  77       2.831   1.731   4.769  1.00 18.20           C
ATOM   1583  OE1 GLU H  77       3.919   1.580   5.353  1.00 14.80           O
ATOM   1584  OE2 GLU H  77       1.721   1.867   5.324  1.00 16.02           O1-
ATOM   1585  H   GLU H  77       5.306   1.747   1.444  1.00 18.14           H
ATOM   1586  HA  GLU H  77       2.577   2.609   0.832  1.00 19.03           H
ATOM   1587  HB2 GLU H  77       4.474   3.164   3.120  1.00 17.52           H
ATOM   1588  HB3 GLU H  77       2.841   3.846   3.003  1.00 17.52           H
ATOM   1589  HG2 GLU H  77       1.867   1.582   2.854  1.00 14.61           H
ATOM   1590  HG3 GLU H  77       3.480   0.861   2.950  1.00 14.61           H
ATOM   1591  N   ARG H  77A      3.580   4.243  -0.819  1.00 18.50           N
ATOM   1592  CA  ARG H  77A      3.791   5.340  -1.737  1.00 19.48           C
ATOM   1593  C   ARG H  77A      3.233   6.641  -1.144  1.00 14.45           C
ATOM   1594  O   ARG H  77A      2.131   6.654  -0.597  1.00 15.93           O
ATOM   1595  CB  ARG H  77A      3.070   4.927  -3.029  1.00 16.71           C
ATOM   1596  CG  ARG H  77A      3.279   5.873  -4.210  1.00 21.20           C
ATOM   1597  CD  ARG H  77A      3.112   5.117  -5.538  1.00 18.98           C
ATOM   1598  NE  ARG H  77A      1.762   4.524  -5.649  1.00 20.60           N
ATOM   1599  CZ  ARG H  77A      0.676   5.137  -6.129  1.00 19.51           C
ATOM   1600  NH1 ARG H  77A     -0.496   4.505  -6.123  1.00 17.37           N
ATOM   1601  NH2 ARG H  77A      0.737   6.377  -6.611  1.00 16.74           N1+
ATOM   1602  H   ARG H  77A      3.134   3.413  -1.189  1.00 22.20           H
ATOM   1603  HA  ARG H  77A      4.859   5.438  -1.933  1.00 23.38           H
ATOM   1604  HB2 ARG H  77A      3.501   3.963  -3.308  1.00 20.06           H
ATOM   1605  HB3 ARG H  77A      2.003   4.775  -2.858  1.00 20.06           H
ATOM   1606  HG2 ARG H  77A      2.602   6.722  -4.137  1.00 25.45           H
ATOM   1607  HG3 ARG H  77A      4.305   6.240  -4.188  1.00 25.45           H
ATOM   1608  HD2 ARG H  77A      3.301   5.797  -6.369  1.00 22.79           H
ATOM   1609  HD3 ARG H  77A      3.849   4.314  -5.586  1.00 22.79           H
ATOM   1610  HE  ARG H  77A      1.660   3.581  -5.302  1.00 24.72           H
ATOM   1611 HH11 ARG H  77A     -0.554   3.565  -5.756  1.00 20.85           H
ATOM   1612 HH12 ARG H  77A     -1.323   4.961  -6.474  1.00 20.85           H
ATOM   1613 HH21 ARG H  77A      1.621   6.864  -6.619  1.00 20.09           H
ATOM   1614 HH22 ARG H  77A     -0.095   6.824  -6.964  1.00 20.09           H
ATOM   1615  N   ASN H  78       4.025   7.708  -1.256  1.00 18.37           N
ATOM   1616  CA  ASN H  78       3.775   9.066  -0.773  1.00 18.86           C
ATOM   1617  C   ASN H  78       3.770   9.201   0.762  1.00 17.04           C
ATOM   1618  O   ASN H  78       3.460  10.280   1.277  1.00 18.77           O
ATOM   1619  CB  ASN H  78       2.502   9.670  -1.401  1.00 17.93           C
ATOM   1620  CG  ASN H  78       2.467   9.658  -2.931  1.00 20.71           C
ATOM   1621  OD1 ASN H  78       3.418   9.285  -3.606  1.00 22.62           O
ATOM   1622  ND2 ASN H  78       1.348  10.092  -3.506  1.00 16.84           N
ATOM   1623  H   ASN H  78       4.887   7.583  -1.764  1.00 22.05           H
ATOM   1624  HA  ASN H  78       4.608   9.669  -1.129  1.00 22.63           H
ATOM   1625  HB2 ASN H  78       1.621   9.148  -1.033  1.00 21.52           H
ATOM   1626  HB3 ASN H  78       2.410  10.708  -1.084  1.00 21.52           H
ATOM   1627 HD21 ASN H  78       1.284  10.131  -4.513  1.00 20.21           H
ATOM   1628 HD22 ASN H  78       0.575  10.407  -2.936  1.00 20.21           H
ATOM   1629  N   ILE H  79       4.113   8.138   1.511  1.00 17.56           N
ATOM   1630  CA  ILE H  79       4.069   8.123   2.973  1.00 13.50           C
ATOM   1631  C   ILE H  79       5.411   7.713   3.551  1.00 14.56           C
ATOM   1632  O   ILE H  79       6.024   8.514   4.250  1.00 14.07           O
ATOM   1633  CB  ILE H  79       2.906   7.279   3.521  1.00 14.99           C
ATOM   1634  CG1 ILE H  79       1.575   7.845   3.026  1.00 15.20           C
ATOM   1635  CG2 ILE H  79       2.883   7.205   5.061  1.00 11.31           C
ATOM   1636  CD1 ILE H  79       0.499   6.776   2.977  1.00 16.64           C
ATOM   1637  H   ILE H  79       4.325   7.250   1.087  1.00 21.08           H
ATOM   1638  HA  ILE H  79       3.897   9.132   3.339  1.00 16.21           H
ATOM   1639  HB  ILE H  79       2.979   6.284   3.104  1.00 17.99           H
ATOM   1640 HG12 ILE H  79       1.235   8.517   3.816  1.00 18.24           H
ATOM   1641 HG13 ILE H  79       1.640   8.432   2.119  1.00 18.24           H
ATOM   1642 HG21 ILE H  79       2.964   6.176   5.341  1.00 13.57           H
ATOM   1643 HG22 ILE H  79       3.690   7.727   5.565  1.00 13.57           H
ATOM   1644 HG23 ILE H  79       2.794   8.099   5.427  1.00 13.57           H
ATOM   1645 HD11 ILE H  79      -0.463   7.285   2.882  1.00 19.98           H
ATOM   1646 HD12 ILE H  79       0.683   6.124   2.120  1.00 19.98           H
ATOM   1647 HD13 ILE H  79       0.514   6.180   3.896  1.00 19.98           H
ATOM   1648  N   GLU H  80       5.878   6.506   3.255  1.00 15.74           N
ATOM   1649  CA  GLU H  80       7.172   6.091   3.767  1.00 13.85           C
ATOM   1650  C   GLU H  80       8.331   6.759   3.026  1.00 17.55           C
ATOM   1651  O   GLU H  80       8.214   7.169   1.863  1.00 19.05           O
ATOM   1652  CB  GLU H  80       7.278   4.573   3.848  1.00 12.45           C
ATOM   1653  CG  GLU H  80       7.412   3.879   2.492  1.00 13.32           C
ATOM   1654  CD  GLU H  80       7.790   2.418   2.679  1.00 14.10           C
ATOM   1655  OE1 GLU H  80       8.981   2.180   2.966  1.00 16.07           O
ATOM   1656  OE2 GLU H  80       6.910   1.553   2.515  1.00 14.56           O1-
ATOM   1657  H   GLU H  80       5.332   5.874   2.684  1.00 18.89           H
ATOM   1658  HA  GLU H  80       7.207   6.426   4.802  1.00 16.62           H
ATOM   1659  HB2 GLU H  80       8.199   4.382   4.396  1.00 14.95           H
ATOM   1660  HB3 GLU H  80       6.447   4.148   4.411  1.00 14.95           H
ATOM   1661  HG2 GLU H  80       6.470   3.943   1.955  1.00 15.99           H
ATOM   1662  HG3 GLU H  80       8.189   4.354   1.893  1.00 15.99           H
ATOM   1663  N   LYS H  81       9.466   6.840   3.721  1.00 11.06           N
ATOM   1664  CA  LYS H  81      10.743   7.309   3.215  1.00 14.27           C
ATOM   1665  C   LYS H  81      11.758   6.196   3.414  1.00 20.47           C
ATOM   1666  O   LYS H  81      11.829   5.601   4.483  1.00 15.44           O
ATOM   1667  CB  LYS H  81      11.170   8.634   3.855  1.00 15.95           C
ATOM   1668  CG  LYS H  81      10.188   9.773   3.522  0.45 15.40           C
ATOM   1669  CD  LYS H  81      10.294  10.243   2.060  0.52 23.99           C
ATOM   1670  CE  LYS H  81       9.365  11.420   1.750  0.56 27.45           C
ATOM   1671  NZ  LYS H  81       7.950  11.075   1.981  0.40 24.78           N1+
ATOM   1672  H   LYS H  81       9.464   6.474   4.665  1.00 13.28           H
ATOM   1673  HA  LYS H  81      10.662   7.469   2.141  1.00 17.13           H
ATOM   1674  HB2 LYS H  81      11.214   8.507   4.938  1.00 19.14           H
ATOM   1675  HB3 LYS H  81      12.168   8.907   3.506  1.00 19.14           H
ATOM   1676  HG2 LYS H  81       9.169   9.491   3.779  1.00 18.49           H
ATOM   1677  HG3 LYS H  81      10.472  10.624   4.143  1.00 18.49           H
ATOM   1678  HD2 LYS H  81      11.326  10.520   1.838  1.00 28.80           H
ATOM   1679  HD3 LYS H  81      10.010   9.426   1.399  1.00 28.80           H
ATOM   1680  HE2 LYS H  81       9.642  12.270   2.374  0.00 32.95           H
ATOM   1681  HE3 LYS H  81       9.497  11.697   0.702  1.00 32.95           H
ATOM   1682  HZ1 LYS H  81       7.363  11.843   1.688  0.13 29.74           H
ATOM   1683  HZ2 LYS H  81       7.710  10.245   1.451  1.00 29.74           H
ATOM   1684  HZ3 LYS H  81       7.806  10.905   2.968  1.00 29.74           H
ATOM   1685  N   ILE H  82      12.523   5.911   2.360  1.00 19.02           N
ATOM   1686  CA  ILE H  82      13.567   4.889   2.343  1.00 19.85           C
ATOM   1687  C   ILE H  82      14.901   5.650   2.376  1.00 18.85           C
ATOM   1688  O   ILE H  82      15.129   6.560   1.576  1.00 23.73           O
ATOM   1689  CB  ILE H  82      13.375   3.958   1.117  1.00 20.52           C
ATOM   1690  CG1 ILE H  82      11.958   3.312   1.151  1.00 18.59           C
ATOM   1691  CG2 ILE H  82      14.543   2.934   1.086  1.00 21.62           C
ATOM   1692  CD1 ILE H  82      11.731   1.896   0.600  1.00 28.52           C
ATOM   1693  H   ILE H  82      12.416   6.469   1.525  1.00 22.83           H
ATOM   1694  HA  ILE H  82      13.480   4.266   3.232  1.00 23.82           H
ATOM   1695  HB  ILE H  82      13.487   4.680   0.305  1.00 24.63           H
ATOM   1696 HG12 ILE H  82      11.369   3.518   2.047  1.00 22.32           H
ATOM   1697 HG13 ILE H  82      11.508   3.886   0.339  1.00 22.32           H
ATOM   1698 HG21 ILE H  82      15.052   3.001   0.125  1.00 25.94           H
ATOM   1699 HG22 ILE H  82      15.273   3.117   1.871  1.00 25.94           H
ATOM   1700 HG23 ILE H  82      14.198   1.912   1.226  1.00 25.94           H
ATOM   1701 HD11 ILE H  82      10.696   1.799   0.269  1.00 34.23           H
ATOM   1702 HD12 ILE H  82      12.388   1.715  -0.252  1.00 34.23           H
ATOM   1703 HD13 ILE H  82      11.919   1.149   1.369  1.00 34.23           H
ATOM   1704  N   SER H  83      15.772   5.302   3.329  1.00 17.15           N
ATOM   1705  CA  SER H  83      17.057   5.946   3.569  1.00 16.66           C
ATOM   1706  C   SER H  83      18.169   4.898   3.526  1.00 18.17           C
ATOM   1707  O   SER H  83      18.016   3.769   3.998  1.00 16.97           O
ATOM   1708  CB  SER H  83      17.066   6.681   4.912  1.00 23.84           C
ATOM   1709  OG  SER H  83      16.016   7.634   4.993  1.00 24.06           O
ATOM   1710  H   SER H  83      15.521   4.547   3.950  1.00 20.59           H
ATOM   1711  HA  SER H  83      17.253   6.683   2.790  1.00 20.00           H
ATOM   1712  HB2 SER H  83      16.968   5.959   5.715  1.00 28.62           H
ATOM   1713  HB3 SER H  83      18.022   7.194   5.033  1.00 28.62           H
ATOM   1714  HG  SER H  83      16.022   8.155   4.186  1.00 28.87           H
ATOM   1715  N   MET H  84      19.313   5.301   2.974  1.00 21.34           N
ATOM   1716  CA  MET H  84      20.538   4.521   2.981  1.00 19.89           C
ATOM   1717  C   MET H  84      21.387   4.919   4.185  1.00 17.54           C
ATOM   1718  O   MET H  84      21.292   6.040   4.679  1.00 19.06           O
ATOM   1719  CB  MET H  84      21.297   4.727   1.666  1.00 26.73           C
ATOM   1720  CG  MET H  84      20.521   4.185   0.459  1.00 24.53           C
ATOM   1721  SD  MET H  84      21.273   4.575  -1.152  1.00 34.28           S
ATOM   1722  CE  MET H  84      22.886   3.766  -1.143  1.00 33.32           C
ATOM   1723  H   MET H  84      19.385   6.255   2.649  1.00 25.61           H
ATOM   1724  HA  MET H  84      20.298   3.460   3.057  1.00 23.87           H
ATOM   1725  HB2 MET H  84      21.483   5.791   1.523  1.00 32.09           H
ATOM   1726  HB3 MET H  84      22.256   4.213   1.732  1.00 32.09           H
ATOM   1727  HG2 MET H  84      20.388   3.111   0.561  1.00 29.44           H
ATOM   1728  HG3 MET H  84      19.527   4.631   0.457  1.00 29.44           H
ATOM   1729  HE1 MET H  84      23.550   4.305  -1.818  1.00 39.99           H
ATOM   1730  HE2 MET H  84      23.308   3.752  -0.140  1.00 39.99           H
ATOM   1731  HE3 MET H  84      22.784   2.751  -1.520  1.00 39.99           H
ATOM   1732  N   LEU H  85      22.239   3.995   4.628  1.00 15.47           N
ATOM   1733  CA  LEU H  85      23.174   4.165   5.723  1.00 15.49           C
ATOM   1734  C   LEU H  85      24.500   4.703   5.216  1.00 17.31           C
ATOM   1735  O   LEU H  85      25.114   4.130   4.321  1.00 20.63           O
ATOM   1736  CB  LEU H  85      23.422   2.794   6.371  1.00 18.73           C
ATOM   1737  CG  LEU H  85      22.220   2.063   7.002  1.00 24.61           C
ATOM   1738  CD1 LEU H  85      22.647   0.968   7.997  1.00 24.09           C
ATOM   1739  CD2 LEU H  85      21.243   3.041   7.707  1.00 30.30           C
ATOM   1740  H   LEU H  85      22.247   3.097   4.169  1.00 18.57           H
ATOM   1741  HA  LEU H  85      22.778   4.870   6.451  1.00 18.59           H
ATOM   1742  HB2 LEU H  85      23.723   2.162   5.535  1.00 22.48           H
ATOM   1743  HB3 LEU H  85      24.272   2.825   7.054  1.00 22.48           H
ATOM   1744  HG  LEU H  85      21.504   1.570   6.343  1.00 29.54           H
ATOM   1745 HD11 LEU H  85      22.083   0.983   8.924  1.00 28.92           H
ATOM   1746 HD12 LEU H  85      22.490   0.002   7.527  1.00 28.92           H
ATOM   1747 HD13 LEU H  85      23.705   1.050   8.231  1.00 28.92           H
ATOM   1748 HD21 LEU H  85      20.937   2.690   8.690  1.00 36.37           H
ATOM   1749 HD22 LEU H  85      21.681   4.019   7.881  1.00 36.37           H
ATOM   1750 HD23 LEU H  85      20.356   3.165   7.089  1.00 36.37           H
ATOM   1751  N   GLU H  86      24.960   5.759   5.865  1.00 14.97           N
ATOM   1752  CA  GLU H  86      26.320   6.258   5.755  1.00 15.88           C
ATOM   1753  C   GLU H  86      27.268   5.397   6.591  1.00 21.81           C
ATOM   1754  O   GLU H  86      28.294   4.948   6.072  1.00 18.62           O
ATOM   1755  CB  GLU H  86      26.350   7.722   6.193  1.00 18.87           C
ATOM   1756  CG  GLU H  86      27.722   8.364   5.988  1.00 20.26           C
ATOM   1757  CD  GLU H  86      27.675   9.857   6.302  1.00 31.89           C
ATOM   1758  OE1 GLU H  86      26.884  10.567   5.644  1.00 39.13           O
ATOM   1759  OE2 GLU H  86      28.414  10.275   7.217  1.00 37.69           O1-
ATOM   1760  H   GLU H  86      24.389   6.164   6.591  1.00 17.96           H
ATOM   1761  HA  GLU H  86      26.623   6.222   4.706  1.00 19.06           H
ATOM   1762  HB2 GLU H  86      25.629   8.251   5.575  1.00 22.64           H
ATOM   1763  HB3 GLU H  86      26.054   7.827   7.237  1.00 22.64           H
ATOM   1764  HG2 GLU H  86      28.446   7.884   6.647  1.00 24.32           H
ATOM   1765  HG3 GLU H  86      28.038   8.220   4.953  1.00 24.32           H
ATOM   1766  N   LYS H  87      26.949   5.201   7.887  1.00 18.50           N
ATOM   1767  CA  LYS H  87      27.832   4.502   8.811  1.00 13.26           C
ATOM   1768  C   LYS H  87      27.038   3.905   9.966  1.00 14.65           C
ATOM   1769  O   LYS H  87      26.119   4.543  10.466  1.00 15.54           O
ATOM   1770  CB  LYS H  87      28.943   5.462   9.284  1.00 17.35           C
ATOM   1771  CG  LYS H  87      30.123   4.805  10.026  1.00 20.02           C
ATOM   1772  CD  LYS H  87      30.998   3.944   9.094  1.00 28.84           C
ATOM   1773  CE  LYS H  87      31.832   2.931   9.887  1.00 35.67           C
ATOM   1774  NZ  LYS H  87      32.106   1.709   9.103  1.00 38.02           N1+
ATOM   1775  H   LYS H  87      26.091   5.596   8.253  1.00 22.20           H
ATOM   1776  HA  LYS H  87      28.274   3.670   8.273  1.00 15.92           H
ATOM   1777  HB2 LYS H  87      29.353   5.997   8.426  1.00 20.83           H
ATOM   1778  HB3 LYS H  87      28.488   6.203   9.941  1.00 20.83           H
ATOM   1779  HG2 LYS H  87      30.765   5.574  10.449  1.00 24.03           H
ATOM   1780  HG3 LYS H  87      29.728   4.207  10.843  1.00 24.03           H
ATOM   1781  HD2 LYS H  87      30.332   3.351   8.476  1.00 34.61           H
ATOM   1782  HD3 LYS H  87      31.606   4.558   8.428  1.00 34.61           H
ATOM   1783  HE2 LYS H  87      32.768   3.406  10.188  1.00 42.81           H
ATOM   1784  HE3 LYS H  87      31.285   2.644  10.786  1.00 42.81           H
ATOM   1785  HZ1 LYS H  87      32.678   1.080   9.649  1.00 45.63           H
ATOM   1786  HZ2 LYS H  87      31.228   1.242   8.901  1.00 45.63           H
ATOM   1787  HZ3 LYS H  87      32.565   1.941   8.235  1.00 45.63           H
ATOM   1788  N   ILE H  88      27.441   2.706  10.382  1.00 15.46           N
ATOM   1789  CA  ILE H  88      27.001   2.016  11.594  1.00 13.97           C
ATOM   1790  C   ILE H  88      28.057   2.229  12.681  1.00 15.20           C
ATOM   1791  O   ILE H  88      29.252   2.113  12.408  1.00 15.92           O
ATOM   1792  CB  ILE H  88      26.813   0.506  11.311  1.00 14.35           C
ATOM   1793  CG1 ILE H  88      25.623   0.291  10.338  1.00 16.75           C
ATOM   1794  CG2 ILE H  88      26.632  -0.370  12.569  1.00 15.39           C
ATOM   1795  CD1 ILE H  88      25.823  -0.911   9.406  1.00 21.96           C
ATOM   1796  H   ILE H  88      28.188   2.259   9.867  1.00 18.56           H
ATOM   1797  HA  ILE H  88      26.047   2.426  11.929  1.00 16.77           H
ATOM   1798  HB  ILE H  88      27.666   0.112  10.756  1.00 17.23           H
ATOM   1799 HG12 ILE H  88      24.818  -0.061  10.982  1.00 20.10           H
ATOM   1800 HG13 ILE H  88      25.229   1.188   9.860  1.00 20.10           H
ATOM   1801 HG21 ILE H  88      25.824  -1.083  12.455  1.00 18.47           H
ATOM   1802 HG22 ILE H  88      27.540  -0.951  12.720  1.00 18.47           H
ATOM   1803 HG23 ILE H  88      26.435   0.229  13.454  1.00 18.47           H
ATOM   1804 HD11 ILE H  88      24.855  -1.270   9.051  1.00 26.36           H
ATOM   1805 HD12 ILE H  88      26.435  -0.612   8.558  1.00 26.36           H
ATOM   1806 HD13 ILE H  88      26.322  -1.724   9.937  1.00 26.36           H
ATOM   1807  N   TYR H  89      27.610   2.475  13.917  1.00 12.44           N
ATOM   1808  CA  TYR H  89      28.421   2.593  15.116  1.00 13.16           C
ATOM   1809  C   TYR H  89      27.833   1.639  16.144  1.00 13.28           C
ATOM   1810  O   TYR H  89      26.702   1.835  16.568  1.00 15.17           O
ATOM   1811  CB  TYR H  89      28.434   4.032  15.645  1.00 16.60           C
ATOM   1812  CG  TYR H  89      28.891   5.061  14.633  1.00 15.67           C
ATOM   1813  CD1 TYR H  89      27.954   5.604  13.738  1.00 17.37           C
ATOM   1814  CD2 TYR H  89      30.241   5.454  14.571  1.00 19.93           C
ATOM   1815  CE1 TYR H  89      28.353   6.557  12.789  1.00 21.85           C
ATOM   1816  CE2 TYR H  89      30.653   6.383  13.599  1.00 22.63           C
ATOM   1817  CZ  TYR H  89      29.708   6.937  12.711  1.00 23.90           C
ATOM   1818  OH  TYR H  89      30.098   7.827  11.759  1.00 25.68           O
ATOM   1819  H   TYR H  89      26.610   2.520  14.056  1.00 14.94           H
ATOM   1820  HA  TYR H  89      29.445   2.292  14.902  1.00 15.80           H
ATOM   1821  HB2 TYR H  89      27.427   4.297  15.966  1.00 19.92           H
ATOM   1822  HB3 TYR H  89      29.079   4.077  16.521  1.00 19.92           H
ATOM   1823  HD1 TYR H  89      26.922   5.286  13.776  1.00 20.84           H
ATOM   1824  HD2 TYR H  89      30.965   5.032  15.253  1.00 23.92           H
ATOM   1825  HE1 TYR H  89      27.631   6.982  12.108  1.00 26.22           H
ATOM   1826  HE2 TYR H  89      31.691   6.669  13.532  1.00 27.16           H
ATOM   1827  HH  TYR H  89      31.005   8.118  11.874  1.00 30.82           H
ATOM   1828  N   ILE H  90      28.581   0.619  16.553  1.00 12.55           N
ATOM   1829  CA  ILE H  90      28.169  -0.342  17.576  1.00 11.55           C
ATOM   1830  C   ILE H  90      28.927   0.008  18.859  1.00 13.80           C
ATOM   1831  O   ILE H  90      30.105   0.360  18.800  1.00 14.75           O
ATOM   1832  CB  ILE H  90      28.348  -1.805  17.102  1.00 13.84           C
ATOM   1833  CG1 ILE H  90      27.498  -2.012  15.817  1.00 16.19           C
ATOM   1834  CG2 ILE H  90      27.978  -2.819  18.210  1.00 13.69           C
ATOM   1835  CD1 ILE H  90      28.081  -3.100  14.927  1.00 22.28           C
ATOM   1836  H   ILE H  90      29.510   0.516  16.172  1.00 15.07           H
ATOM   1837  HA  ILE H  90      27.104  -0.220  17.779  1.00 13.86           H
ATOM   1838  HB  ILE H  90      29.419  -1.852  16.893  1.00 16.62           H
ATOM   1839 HG12 ILE H  90      26.609  -2.511  16.199  1.00 19.43           H
ATOM   1840 HG13 ILE H  90      27.112  -1.133  15.300  1.00 19.43           H
ATOM   1841 HG21 ILE H  90      28.837  -3.453  18.409  1.00 16.43           H
ATOM   1842 HG22 ILE H  90      27.669  -2.344  19.135  1.00 16.43           H
ATOM   1843 HG23 ILE H  90      27.168  -3.477  17.906  1.00 16.43           H
ATOM   1844 HD11 ILE H  90      27.269  -3.562  14.363  1.00 26.74           H
ATOM   1845 HD12 ILE H  90      28.809  -2.666  14.241  1.00 26.74           H
ATOM   1846 HD13 ILE H  90      28.560  -3.865  15.540  1.00 26.74           H
ATOM   1847  N   HIS H  91      28.268  -0.086  20.022  1.00 10.65           N
ATOM   1848  CA  HIS H  91      28.936   0.190  21.278  1.00 10.73           C
ATOM   1849  C   HIS H  91      30.192  -0.683  21.386  1.00 10.75           C
ATOM   1850  O   HIS H  91      30.100  -1.894  21.167  1.00 12.65           O
ATOM   1851  CB  HIS H  91      27.982  -0.077  22.436  1.00 11.76           C
ATOM   1852  CG  HIS H  91      28.510   0.492  23.713  1.00 12.47           C
ATOM   1853  ND1 HIS H  91      29.627   0.031  24.407  1.00 13.12           N
ATOM   1854  CD2 HIS H  91      28.027   1.609  24.323  1.00 11.93           C
ATOM   1855  CE1 HIS H  91      29.813   0.905  25.398  1.00 14.61           C
ATOM   1856  NE2 HIS H  91      28.860   1.845  25.387  1.00 14.31           N
ATOM   1857  H   HIS H  91      27.309  -0.400  20.038  1.00 12.79           H
ATOM   1858  HA  HIS H  91      29.186   1.249  21.290  1.00 12.88           H
ATOM   1859  HB2 HIS H  91      27.786  -1.144  22.547  1.00 14.12           H
ATOM   1860  HB3 HIS H  91      27.064   0.445  22.193  1.00 14.12           H
ATOM   1861  HD2 HIS H  91      27.194   2.217  24.001  1.00 14.32           H
ATOM   1862  HE1 HIS H  91      30.637   0.873  26.096  1.00 17.54           H
ATOM   1863  HE2 HIS H  91      28.798   2.626  26.026  1.00 17.18           H
ATOM   1864  N   PRO H  92      31.370  -0.102  21.682  1.00 13.47           N
ATOM   1865  CA  PRO H  92      32.622  -0.857  21.685  1.00 15.33           C
ATOM   1866  C   PRO H  92      32.647  -1.949  22.761  1.00 15.50           C
ATOM   1867  O   PRO H  92      33.422  -2.893  22.646  1.00 15.80           O
ATOM   1868  CB  PRO H  92      33.729   0.174  21.929  1.00 15.91           C
ATOM   1869  CG  PRO H  92      33.025   1.377  22.549  1.00 21.80           C
ATOM   1870  CD  PRO H  92      31.603   1.298  21.992  1.00 16.83           C
ATOM   1871  HA  PRO H  92      32.784  -1.322  20.712  1.00 18.40           H
ATOM   1872  HB2 PRO H  92      34.562  -0.186  22.534  1.00 19.09           H
ATOM   1873  HB3 PRO H  92      34.099   0.476  20.950  1.00 19.09           H
ATOM   1874  HG2 PRO H  92      32.958   1.207  23.624  1.00 26.17           H
ATOM   1875  HG3 PRO H  92      33.532   2.320  22.351  1.00 26.17           H
ATOM   1876  HD2 PRO H  92      30.899   1.683  22.728  1.00 20.20           H
ATOM   1877  HD3 PRO H  92      31.545   1.873  21.068  1.00 20.20           H
ATOM   1878  N   ARG H  93      31.826  -1.837  23.812  1.00 12.86           N
ATOM   1879  CA  ARG H  93      31.763  -2.800  24.910  1.00 11.85           C
ATOM   1880  C   ARG H  93      30.479  -3.640  24.883  1.00 13.20           C
ATOM   1881  O   ARG H  93      30.189  -4.312  25.865  1.00 15.12           O
ATOM   1882  CB  ARG H  93      31.953  -2.056  26.235  1.00 15.93           C
ATOM   1883  CG  ARG H  93      33.280  -1.289  26.325  1.00 15.86           C
ATOM   1884  CD  ARG H  93      33.548  -0.827  27.762  1.00 18.27           C
ATOM   1885  NE  ARG H  93      33.749  -1.948  28.690  1.00 20.93           N
ATOM   1886  CZ  ARG H  93      33.734  -1.846  30.027  1.00 21.38           C
ATOM   1887  NH1 ARG H  93      33.991  -2.922  30.763  1.00 20.57           N
ATOM   1888  NH2 ARG H  93      33.463  -0.692  30.636  1.00 23.56           N1+
ATOM   1889  H   ARG H  93      31.188  -1.053  23.839  1.00 15.44           H
ATOM   1890  HA  ARG H  93      32.591  -3.502  24.816  1.00 14.22           H
ATOM   1891  HB2 ARG H  93      31.139  -1.358  26.399  1.00 19.12           H
ATOM   1892  HB3 ARG H  93      31.933  -2.809  27.020  1.00 19.12           H
ATOM   1893  HG2 ARG H  93      34.098  -1.942  26.019  1.00 19.04           H
ATOM   1894  HG3 ARG H  93      33.254  -0.424  25.662  1.00 19.04           H
ATOM   1895  HD2 ARG H  93      34.446  -0.207  27.763  1.00 21.93           H
ATOM   1896  HD3 ARG H  93      32.707  -0.218  28.094  1.00 21.93           H
ATOM   1897  HE  ARG H  93      33.959  -2.848  28.282  1.00 25.12           H
ATOM   1898 HH11 ARG H  93      34.202  -3.804  30.317  1.00 24.69           H
ATOM   1899 HH12 ARG H  93      33.985  -2.862  31.770  1.00 24.69           H
ATOM   1900 HH21 ARG H  93      33.275   0.132  30.085  1.00 28.28           H
ATOM   1901 HH22 ARG H  93      33.461  -0.643  31.644  1.00 28.28           H
ATOM   1902  N   TYR H  94      29.756  -3.650  23.755  1.00 11.45           N
ATOM   1903  CA  TYR H  94      28.693  -4.608  23.471  1.00  9.71           C
ATOM   1904  C   TYR H  94      29.170  -6.040  23.710  1.00 12.81           C
ATOM   1905  O   TYR H  94      30.139  -6.491  23.099  1.00 15.07           O
ATOM   1906  CB  TYR H  94      28.226  -4.392  22.029  1.00 12.92           C
ATOM   1907  CG  TYR H  94      27.363  -5.486  21.438  1.00 11.00           C
ATOM   1908  CD1 TYR H  94      26.229  -5.971  22.117  1.00 10.02           C
ATOM   1909  CD2 TYR H  94      27.716  -6.027  20.188  1.00 12.11           C
ATOM   1910  CE1 TYR H  94      25.447  -6.988  21.545  1.00 10.33           C
ATOM   1911  CE2 TYR H  94      26.922  -7.017  19.602  1.00 10.10           C
ATOM   1912  CZ  TYR H  94      25.785  -7.506  20.279  1.00 11.22           C
ATOM   1913  OH  TYR H  94      25.030  -8.494  19.722  1.00 12.95           O
ATOM   1914  H   TYR H  94      30.049  -3.058  22.992  1.00 13.75           H
ATOM   1915  HA  TYR H  94      27.849  -4.395  24.121  1.00 11.66           H
ATOM   1916  HB2 TYR H  94      27.674  -3.454  21.984  1.00 15.51           H
ATOM   1917  HB3 TYR H  94      29.109  -4.287  21.401  1.00 15.51           H
ATOM   1918  HD1 TYR H  94      25.943  -5.550  23.070  1.00 12.03           H
ATOM   1919  HD2 TYR H  94      28.583  -5.659  19.660  1.00 14.53           H
ATOM   1920  HE1 TYR H  94      24.568  -7.345  22.058  1.00 12.40           H
ATOM   1921  HE2 TYR H  94      27.198  -7.416  18.640  1.00 12.13           H
ATOM   1922  HH  TYR H  94      25.252  -8.629  18.796  1.00 15.54           H
ATOM   1923  N   ASN H  95      28.484  -6.753  24.598  1.00 11.58           N
ATOM   1924  CA  ASN H  95      28.860  -8.096  25.023  1.00 12.41           C
ATOM   1925  C   ASN H  95      27.986  -9.134  24.322  1.00 12.09           C
ATOM   1926  O   ASN H  95      27.040  -9.660  24.895  1.00 18.35           O
ATOM   1927  CB  ASN H  95      28.834  -8.179  26.553  1.00 14.40           C
ATOM   1928  CG  ASN H  95      29.482  -9.452  27.088  1.00 17.60           C
ATOM   1929  OD1 ASN H  95      29.751 -10.392  26.346  1.00 18.42           O
ATOM   1930  ND2 ASN H  95      29.722  -9.488  28.391  1.00 23.60           N
ATOM   1931  H   ASN H  95      27.677  -6.335  25.038  1.00 13.91           H
ATOM   1932  HA  ASN H  95      29.894  -8.266  24.729  1.00 14.90           H
ATOM   1933  HB2 ASN H  95      29.367  -7.322  26.968  1.00 17.29           H
ATOM   1934  HB3 ASN H  95      27.804  -8.147  26.901  1.00 17.29           H
ATOM   1935 HD21 ASN H  95      30.133 -10.315  28.801  1.00 28.33           H
ATOM   1936 HD22 ASN H  95      29.469  -8.707  28.978  1.00 28.33           H
ATOM   1937  N   TRP H  96      28.313  -9.446  23.067  1.00 13.41           N
ATOM   1938  CA  TRP H  96      27.620 -10.486  22.321  1.00 13.28           C
ATOM   1939  C   TRP H  96      27.988 -11.899  22.780  1.00 13.29           C
ATOM   1940  O   TRP H  96      27.252 -12.826  22.455  1.00 16.68           O
ATOM   1941  CB  TRP H  96      27.876 -10.320  20.830  1.00 13.16           C
ATOM   1942  CG  TRP H  96      29.303 -10.308  20.410  1.00 16.59           C
ATOM   1943  CD1 TRP H  96      30.034  -9.201  20.170  1.00 16.56           C
ATOM   1944  CD2 TRP H  96      30.186 -11.443  20.160  1.00 12.35           C
ATOM   1945  NE1 TRP H  96      31.304  -9.562  19.772  1.00 17.76           N
ATOM   1946  CE2 TRP H  96      31.451 -10.933  19.749  1.00 15.41           C
ATOM   1947  CE3 TRP H  96      30.020 -12.842  20.212  1.00 13.98           C
ATOM   1948  CZ2 TRP H  96      32.513 -11.781  19.392  1.00 16.65           C
ATOM   1949  CZ3 TRP H  96      31.073 -13.699  19.843  1.00 14.71           C
ATOM   1950  CH2 TRP H  96      32.303 -13.166  19.416  1.00 14.36           C
ATOM   1951  H   TRP H  96      29.090  -8.978  22.625  1.00 16.09           H
ATOM   1952  HA  TRP H  96      26.549 -10.360  22.470  1.00 15.94           H
ATOM   1953  HB2 TRP H  96      27.358 -11.119  20.299  1.00 15.80           H
ATOM   1954  HB3 TRP H  96      27.446  -9.380  20.529  1.00 15.80           H
ATOM   1955  HD1 TRP H  96      29.671  -8.186  20.258  1.00 19.88           H
ATOM   1956  HE1 TRP H  96      32.007  -8.889  19.499  1.00 21.31           H
ATOM   1957  HE3 TRP H  96      29.076 -13.260  20.524  1.00 16.78           H
ATOM   1958  HZ2 TRP H  96      33.457 -11.367  19.072  1.00 19.99           H
ATOM   1959  HZ3 TRP H  96      30.928 -14.769  19.878  1.00 17.66           H
ATOM   1960  HH2 TRP H  96      33.096 -13.832  19.108  1.00 17.23           H
ATOM   1961  N   ARG H  97      29.116 -12.074  23.484  1.00 15.07           N
ATOM   1962  CA  ARG H  97      29.596 -13.382  23.947  1.00 20.67           C
ATOM   1963  C   ARG H  97      28.714 -13.969  25.033  1.00 18.04           C
ATOM   1964  O   ARG H  97      28.490 -15.178  25.025  1.00 21.39           O
ATOM   1965  CB  ARG H  97      31.043 -13.262  24.451  1.00 16.30           C
ATOM   1966  CG  ARG H  97      32.016 -13.118  23.287  1.00 15.79           C
ATOM   1967  CD  ARG H  97      33.466 -13.049  23.758  1.00 24.34           C
ATOM   1968  NE  ARG H  97      34.374 -13.106  22.603  1.00 33.33           N
ATOM   1969  CZ  ARG H  97      34.700 -14.229  21.945  1.00 29.56           C
ATOM   1970  NH1 ARG H  97      35.457 -14.141  20.857  1.00 39.41           N
ATOM   1971  NH2 ARG H  97      34.285 -15.430  22.343  1.00 29.01           N1+
ATOM   1972  H   ARG H  97      29.684 -11.265  23.694  1.00 18.09           H
ATOM   1973  HA  ARG H  97      29.586 -14.082  23.110  1.00 24.81           H
ATOM   1974  HB2 ARG H  97      31.137 -12.410  25.123  1.00 19.56           H
ATOM   1975  HB3 ARG H  97      31.306 -14.163  25.007  1.00 19.56           H
ATOM   1976  HG2 ARG H  97      31.894 -13.987  22.641  1.00 18.96           H
ATOM   1977  HG3 ARG H  97      31.790 -12.229  22.705  1.00 18.96           H
ATOM   1978  HD2 ARG H  97      33.624 -12.117  24.302  1.00 29.22           H
ATOM   1979  HD3 ARG H  97      33.674 -13.881  24.432  1.00 29.22           H
ATOM   1980  HE  ARG H  97      34.722 -12.225  22.251  1.00 40.01           H
ATOM   1981 HH11 ARG H  97      35.784 -13.241  20.539  1.00 47.30           H
ATOM   1982 HH12 ARG H  97      35.721 -14.977  20.355  1.00 47.30           H
ATOM   1983 HH21 ARG H  97      33.704 -15.520  23.167  1.00 34.82           H
ATOM   1984 HH22 ARG H  97      34.545 -16.252  21.820  1.00 34.82           H
ATOM   1985  N   GLU H  97A     28.271 -13.128  25.976  1.00 15.44           N
ATOM   1986  CA  GLU H  97A     27.614 -13.563  27.195  1.00 17.51           C
ATOM   1987  C   GLU H  97A     26.113 -13.254  27.157  1.00 22.05           C
ATOM   1988  O   GLU H  97A     25.302 -14.169  27.043  1.00 23.44           O
ATOM   1989  CB  GLU H  97A     28.323 -12.963  28.421  1.00 18.60           C
ATOM   1990  CG  GLU H  97A     27.702 -13.512  29.723  1.00 24.40           C
ATOM   1991  CD  GLU H  97A     28.155 -12.830  31.016  1.00 31.39           C
ATOM   1992  OE1 GLU H  97A     28.870 -11.806  30.950  1.00 34.14           O
ATOM   1993  OE2 GLU H  97A     27.738 -13.337  32.082  1.00 33.93           O1-
ATOM   1994  H   GLU H  97A     28.511 -12.150  25.897  1.00 18.53           H
ATOM   1995  HA  GLU H  97A     27.725 -14.644  27.282  1.00 21.01           H
ATOM   1996  HB2 GLU H  97A     29.391 -13.177  28.402  1.00 22.32           H
ATOM   1997  HB3 GLU H  97A     28.181 -11.883  28.386  1.00 22.32           H
ATOM   1998  HG2 GLU H  97A     26.619 -13.410  29.683  1.00 29.28           H
ATOM   1999  HG3 GLU H  97A     27.930 -14.576  29.792  1.00 29.28           H
ATOM   2000  N   ASN H  98      25.756 -11.981  27.363  1.00 14.19           N
ATOM   2001  CA  ASN H  98      24.431 -11.612  27.850  1.00 12.33           C
ATOM   2002  C   ASN H  98      23.829 -10.374  27.126  1.00 12.52           C
ATOM   2003  O   ASN H  98      22.856  -9.783  27.572  1.00 12.41           O
ATOM   2004  CB  ASN H  98      24.441 -11.279  29.361  1.00 11.62           C
ATOM   2005  CG  ASN H  98      25.443 -10.201  29.688  1.00 12.16           C
ATOM   2006  OD1 ASN H  98      26.165  -9.652  28.866  1.00 11.77           O
ATOM   2007  ND2 ASN H  98      25.508  -9.839  31.033  1.00 14.32           N
ATOM   2008  H   ASN H  98      26.492 -11.310  27.483  1.00 17.03           H
ATOM   2009  HA  ASN H  98      23.696 -12.441  27.691  1.00 14.80           H
ATOM   2010  HB2 ASN H  98      23.414 -10.940  29.644  1.00 13.95           H
ATOM   2011  HB3 ASN H  98      24.635 -12.196  29.948  1.00 13.95           H
ATOM   2012 HD21 ASN H  98      26.086  -9.069  31.319  1.00 17.19           H
ATOM   2013 HD22 ASN H  98      24.823 -10.155  31.703  1.00 17.19           H
ATOM   2014  N   LEU H  99      24.444  -9.958  25.967  1.00 13.66           N
ATOM   2015  CA  LEU H  99      23.986  -8.770  25.210  1.00 10.23           C
ATOM   2016  C   LEU H  99      24.066  -7.483  26.046  1.00 12.46           C
ATOM   2017  O   LEU H  99      23.353  -6.541  25.806  1.00 11.29           O
ATOM   2018  CB  LEU H  99      22.568  -8.932  24.643  1.00 11.04           C
ATOM   2019  CG  LEU H  99      22.404 -10.140  23.713  1.00 13.23           C
ATOM   2020  CD1 LEU H  99      21.008 -10.134  23.066  1.00 13.48           C
ATOM   2021  CD2 LEU H  99      23.490 -10.178  22.632  1.00 16.01           C
ATOM   2022  H   LEU H  99      25.259 -10.434  25.587  1.00 16.40           H
ATOM   2023  HA  LEU H  99      24.699  -8.628  24.348  1.00 12.28           H
ATOM   2024  HB2 LEU H  99      21.847  -9.020  25.488  1.00 13.26           H
ATOM   2025  HB3 LEU H  99      22.287  -8.001  24.113  1.00 13.26           H
ATOM   2026  HG  LEU H  99      22.491 -11.074  24.330  1.00 15.88           H
ATOM   2027 HD11 LEU H  99      20.861 -11.033  22.452  1.00 16.18           H
ATOM   2028 HD12 LEU H  99      20.205 -10.128  23.824  1.00 16.18           H
ATOM   2029 HD13 LEU H  99      20.850  -9.268  22.415  1.00 16.18           H
ATOM   2030 HD21 LEU H  99      23.386 -11.081  22.013  1.00 19.22           H
ATOM   2031 HD22 LEU H  99      23.416  -9.320  21.959  1.00 19.22           H
ATOM   2032 HD23 LEU H  99      24.490 -10.190  23.067  1.00 19.22           H
ATOM   2033  N   ASP H 100      24.996  -7.425  27.010  1.00 11.11           N
ATOM   2034  CA  ASP H 100      25.222  -6.196  27.767  1.00 12.13           C
ATOM   2035  C   ASP H 100      25.620  -5.070  26.805  1.00 13.52           C
ATOM   2036  O   ASP H 100      26.398  -5.274  25.881  1.00 10.00           O
ATOM   2037  CB  ASP H 100      26.301  -6.399  28.838  1.00 11.85           C
ATOM   2038  CG  ASP H 100      26.427  -5.235  29.807  1.00 15.75           C
ATOM   2039  OD1 ASP H 100      25.411  -4.545  30.027  1.00 12.69           O
ATOM   2040  OD2 ASP H 100      27.535  -5.048  30.355  1.00 16.37           O1-
ATOM   2041  H   ASP H 100      25.572  -8.230  27.202  1.00 13.33           H
ATOM   2042  HA  ASP H 100      24.289  -5.940  28.268  1.00 14.56           H
ATOM   2043  HB2 ASP H 100      26.038  -7.266  29.436  1.00 14.23           H
ATOM   2044  HB3 ASP H 100      27.266  -6.568  28.365  1.00 14.23           H
ATOM   2045  N   ARG H 101      25.066  -3.876  27.013  1.00  9.27           N
ATOM   2046  CA  ARG H 101      25.276  -2.705  26.165  1.00  9.99           C
ATOM   2047  C   ARG H 101      24.814  -2.937  24.723  1.00 12.09           C
ATOM   2048  O   ARG H 101      25.566  -2.695  23.778  1.00  9.58           O
ATOM   2049  CB  ARG H 101      26.736  -2.224  26.249  1.00 11.50           C
ATOM   2050  CG  ARG H 101      27.206  -2.043  27.694  1.00 16.87           C
ATOM   2051  CD  ARG H 101      28.595  -1.430  27.643  1.00 17.68           C
ATOM   2052  NE  ARG H 101      29.237  -1.471  28.953  1.00 24.44           N
ATOM   2053  CZ  ARG H 101      29.843  -2.533  29.483  1.00 18.77           C
ATOM   2054  NH1 ARG H 101      30.323  -2.402  30.714  1.00 34.58           N
ATOM   2055  NH2 ARG H 101      29.976  -3.693  28.831  1.00 19.01           N1+
ATOM   2056  H   ARG H 101      24.402  -3.789  27.773  1.00 11.13           H
ATOM   2057  HA  ARG H 101      24.637  -1.932  26.575  1.00 11.99           H
ATOM   2058  HB2 ARG H 101      27.400  -2.930  25.753  1.00 13.81           H
ATOM   2059  HB3 ARG H 101      26.809  -1.274  25.719  1.00 13.81           H
ATOM   2060  HG2 ARG H 101      26.529  -1.382  28.235  1.00 20.25           H
ATOM   2061  HG3 ARG H 101      27.246  -3.010  28.194  1.00 20.25           H
ATOM   2062  HD2 ARG H 101      29.198  -1.989  26.929  1.00 21.22           H
ATOM   2063  HD3 ARG H 101      28.512  -0.396  27.312  1.00 21.22           H
ATOM   2064  HE  ARG H 101      29.175  -0.630  29.510  1.00 29.33           H
ATOM   2065 HH11 ARG H 101      30.212  -1.528  31.204  1.00 41.50           H
ATOM   2066 HH12 ARG H 101      30.774  -3.187  31.163  1.00 41.50           H
ATOM   2067 HH21 ARG H 101      29.608  -3.796  27.894  1.00 22.82           H
ATOM   2068 HH22 ARG H 101      30.427  -4.476  29.275  1.00 22.82           H
ATOM   2069  N   ASP H 102      23.585  -3.429  24.570  1.00  8.87           N
ATOM   2070  CA  ASP H 102      23.016  -3.807  23.279  1.00  9.19           C
ATOM   2071  C   ASP H 102      22.430  -2.587  22.570  1.00  8.63           C
ATOM   2072  O   ASP H 102      21.225  -2.330  22.613  1.00  8.62           O
ATOM   2073  CB  ASP H 102      21.989  -4.916  23.481  1.00  9.26           C
ATOM   2074  CG  ASP H 102      21.474  -5.524  22.199  1.00  7.96           C
ATOM   2075  OD1 ASP H 102      22.125  -5.335  21.150  1.00  8.25           O
ATOM   2076  OD2 ASP H 102      20.468  -6.246  22.295  1.00 10.31           O1-
ATOM   2077  H   ASP H 102      23.041  -3.631  25.396  1.00 10.65           H
ATOM   2078  HA  ASP H 102      23.822  -4.215  22.668  1.00 11.03           H
ATOM   2079  HB2 ASP H 102      22.489  -5.737  23.939  1.00 11.12           H
ATOM   2080  HB3 ASP H 102      21.172  -4.594  24.122  1.00 11.12           H
ATOM   2081  N   ILE H 103      23.319  -1.796  21.967  1.00  9.20           N
ATOM   2082  CA  ILE H 103      22.990  -0.468  21.453  1.00  8.86           C
ATOM   2083  C   ILE H 103      23.875  -0.203  20.231  1.00  8.09           C
ATOM   2084  O   ILE H 103      25.065  -0.515  20.227  1.00  9.32           O
ATOM   2085  CB  ILE H 103      23.096   0.635  22.554  1.00  8.77           C
ATOM   2086  CG1 ILE H 103      22.435   1.900  21.997  1.00 11.05           C
ATOM   2087  CG2 ILE H 103      24.544   0.777  23.044  1.00 10.10           C
ATOM   2088  CD1 ILE H 103      21.985   2.826  23.136  1.00  8.87           C
ATOM   2089  H   ILE H 103      24.293  -2.062  21.969  1.00 11.05           H
ATOM   2090  HA  ILE H 103      21.957  -0.498  21.106  1.00 10.64           H
ATOM   2091  HB  ILE H 103      22.475   0.128  23.292  1.00 10.53           H
ATOM   2092 HG12 ILE H 103      23.287   2.448  21.612  1.00 13.26           H
ATOM   2093 HG13 ILE H 103      21.738   1.772  21.171  1.00 13.26           H
ATOM   2094 HG21 ILE H 103      24.545   0.780  24.135  1.00 12.12           H
ATOM   2095 HG22 ILE H 103      25.137  -0.077  22.732  1.00 12.12           H
ATOM   2096 HG23 ILE H 103      25.004   1.700  22.698  1.00 12.12           H
ATOM   2097 HD11 ILE H 103      21.928   3.845  22.761  1.00 10.65           H
ATOM   2098 HD12 ILE H 103      21.009   2.528  23.515  1.00 10.65           H
ATOM   2099 HD13 ILE H 103      22.711   2.798  23.948  1.00 10.65           H
ATOM   2100  N   ALA H 104      23.283   0.363  19.179  1.00  8.08           N
ATOM   2101  CA  ALA H 104      23.980   0.790  17.983  1.00  9.25           C
ATOM   2102  C   ALA H 104      23.277   2.015  17.409  1.00 10.47           C
ATOM   2103  O   ALA H 104      22.060   2.165  17.538  1.00 10.78           O
ATOM   2104  CB  ALA H 104      24.020  -0.357  16.969  1.00  9.58           C
ATOM   2105  H   ALA H 104      22.287   0.532  19.209  1.00  9.71           H
ATOM   2106  HA  ALA H 104      24.997   1.074  18.246  1.00 11.10           H
ATOM   2107  HB1 ALA H 104      24.493  -0.026  16.045  1.00 11.50           H
ATOM   2108  HB2 ALA H 104      24.604  -1.178  17.384  1.00 11.50           H
ATOM   2109  HB3 ALA H 104      23.010  -0.702  16.761  1.00 11.50           H
ATOM   2110  N   LEU H 105      24.058   2.867  16.745  1.00  9.81           N
ATOM   2111  CA  LEU H 105      23.575   4.004  15.979  1.00 10.45           C
ATOM   2112  C   LEU H 105      23.852   3.793  14.497  1.00 12.33           C
ATOM   2113  O   LEU H 105      24.847   3.180  14.110  1.00 13.11           O
ATOM   2114  CB  LEU H 105      24.201   5.329  16.429  1.00  9.96           C
ATOM   2115  CG  LEU H 105      23.633   5.845  17.775  1.00 12.54           C
ATOM   2116  CD1 LEU H 105      24.759   6.539  18.574  1.00 16.17           C
ATOM   2117  CD2 LEU H 105      22.415   6.742  17.500  1.00 16.38           C
ATOM   2118  H   LEU H 105      25.038   2.649  16.657  1.00 11.77           H
ATOM   2119  HA  LEU H 105      22.497   4.090  16.112  1.00 12.54           H
ATOM   2120  HB2 LEU H 105      25.289   5.281  16.407  1.00 11.96           H
ATOM   2121  HB3 LEU H 105      23.931   6.037  15.650  1.00 11.96           H
ATOM   2122  HG  LEU H 105      23.383   4.915  18.282  1.00 15.05           H
ATOM   2123 HD11 LEU H 105      24.832   6.080  19.557  1.00 19.41           H
ATOM   2124 HD12 LEU H 105      25.728   6.452  18.090  1.00 19.41           H
ATOM   2125 HD13 LEU H 105      24.556   7.599  18.720  1.00 19.41           H
ATOM   2126 HD21 LEU H 105      22.578   7.747  17.889  1.00 19.65           H
ATOM   2127 HD22 LEU H 105      22.175   6.825  16.439  1.00 19.65           H
ATOM   2128 HD23 LEU H 105      21.543   6.320  17.985  1.00 19.65           H
ATOM   2129  N   MET H 106      22.985   4.367  13.665  1.00 11.82           N
ATOM   2130  CA  MET H 106      23.140   4.399  12.223  1.00 14.29           C
ATOM   2131  C   MET H 106      22.982   5.851  11.804  1.00 12.93           C
ATOM   2132  O   MET H 106      21.968   6.470  12.108  1.00 13.60           O
ATOM   2133  CB  MET H 106      22.094   3.491  11.565  1.00 15.49           C
ATOM   2134  CG  MET H 106      22.325   2.013  11.917  1.00 20.35           C
ATOM   2135  SD  MET H 106      20.992   0.863  11.477  1.00 24.42           S
ATOM   2136  CE  MET H 106      19.743   1.520  12.591  1.00 25.09           C
ATOM   2137  H   MET H 106      22.176   4.834  14.049  1.00 14.18           H
ATOM   2138  HA  MET H 106      24.133   4.060  11.935  1.00 17.16           H
ATOM   2139  HB2 MET H 106      21.107   3.803  11.895  1.00 18.59           H
ATOM   2140  HB3 MET H 106      22.150   3.607  10.483  1.00 18.59           H
ATOM   2141  HG2 MET H 106      23.242   1.686  11.430  1.00 24.43           H
ATOM   2142  HG3 MET H 106      22.471   1.926  12.992  1.00 24.43           H
ATOM   2143  HE1 MET H 106      18.942   0.804  12.765  1.00 30.12           H
ATOM   2144  HE2 MET H 106      20.181   1.804  13.545  1.00 30.12           H
ATOM   2145  HE3 MET H 106      19.367   2.410  12.114  1.00 30.12           H
ATOM   2146  N   LYS H 107      23.980   6.388  11.099  1.00 14.01           N
ATOM   2147  CA  LYS H 107      23.891   7.687  10.448  1.00 14.39           C
ATOM   2148  C   LYS H 107      23.395   7.474   9.027  1.00 16.97           C
ATOM   2149  O   LYS H 107      23.946   6.648   8.310  1.00 15.84           O
ATOM   2150  CB  LYS H 107      25.257   8.382  10.464  1.00 15.42           C
ATOM   2151  CG  LYS H 107      25.125   9.789   9.868  1.00 22.01           C
ATOM   2152  CD  LYS H 107      26.376  10.632  10.107  1.00 22.79           C
ATOM   2153  CE  LYS H 107      26.061  12.093   9.785  1.00 29.55           C
ATOM   2154  NZ  LYS H 107      27.292  12.898   9.764  1.00 40.23           N1+
ATOM   2155  H   LYS H 107      24.795   5.824  10.906  1.00 16.81           H
ATOM   2156  HA  LYS H 107      23.195   8.316  11.004  1.00 17.28           H
ATOM   2157  HB2 LYS H 107      25.599   8.459  11.494  1.00 18.51           H
ATOM   2158  HB3 LYS H 107      25.991   7.811   9.894  1.00 18.51           H
ATOM   2159  HG2 LYS H 107      24.893   9.753   8.804  1.00 26.42           H
ATOM   2160  HG3 LYS H 107      24.303  10.278  10.394  1.00 26.42           H
ATOM   2161  HD2 LYS H 107      26.695  10.562  11.148  1.00 27.36           H
ATOM   2162  HD3 LYS H 107      27.173  10.261   9.465  1.00 27.36           H
ATOM   2163  HE2 LYS H 107      25.597  12.136   8.796  1.00 35.46           H
ATOM   2164  HE3 LYS H 107      25.362  12.485  10.527  1.00 35.46           H
ATOM   2165  HZ1 LYS H 107      27.084  13.854   9.515  1.00 48.29           H
ATOM   2166  HZ2 LYS H 107      27.728  12.874  10.677  1.00 48.29           H
ATOM   2167  HZ3 LYS H 107      27.932  12.498   9.086  1.00 48.29           H
ATOM   2168  N   LEU H 108      22.362   8.214   8.632  1.00 14.45           N
ATOM   2169  CA  LEU H 108      21.766   8.159   7.306  1.00 16.79           C
ATOM   2170  C   LEU H 108      22.586   8.990   6.318  1.00 16.75           C
ATOM   2171  O   LEU H 108      23.213   9.978   6.692  1.00 18.36           O
ATOM   2172  CB  LEU H 108      20.342   8.717   7.393  1.00 16.27           C
ATOM   2173  CG  LEU H 108      19.390   8.037   8.409  1.00 13.27           C
ATOM   2174  CD1 LEU H 108      17.951   8.557   8.225  1.00 16.44           C
ATOM   2175  CD2 LEU H 108      19.415   6.487   8.348  1.00 16.53           C
ATOM   2176  H   LEU H 108      21.958   8.861   9.291  1.00 17.35           H
ATOM   2177  HA  LEU H 108      21.729   7.127   6.963  1.00 20.15           H
ATOM   2178  HB2 LEU H 108      20.473   9.742   7.744  1.00 19.53           H
ATOM   2179  HB3 LEU H 108      19.880   8.778   6.407  1.00 19.53           H
ATOM   2180  HG  LEU H 108      19.577   8.167   9.476  1.00 15.93           H
ATOM   2181 HD11 LEU H 108      17.215   7.757   8.182  1.00 19.74           H
ATOM   2182 HD12 LEU H 108      17.708   9.205   9.068  1.00 19.74           H
ATOM   2183 HD13 LEU H 108      17.857   9.144   7.310  1.00 19.74           H
ATOM   2184 HD21 LEU H 108      18.414   6.060   8.356  1.00 19.84           H
ATOM   2185 HD22 LEU H 108      19.910   6.122   7.448  1.00 19.84           H
ATOM   2186 HD23 LEU H 108      19.943   6.095   9.219  1.00 19.84           H
ATOM   2187  N   LYS H 109      22.559   8.598   5.041  1.00 18.11           N
ATOM   2188  CA  LYS H 109      23.255   9.325   3.976  1.00 19.32           C
ATOM   2189  C   LYS H 109      22.726  10.748   3.806  1.00 23.61           C
ATOM   2190  O   LYS H 109      23.520  11.656   3.579  1.00 23.81           O
ATOM   2191  CB  LYS H 109      23.160   8.513   2.679  1.00 21.52           C
ATOM   2192  CG  LYS H 109      24.108   7.309   2.696  1.00 22.55           C
ATOM   2193  CD  LYS H 109      24.601   6.951   1.285  1.00 27.86           C
ATOM   2194  CE  LYS H 109      25.303   5.596   1.321  1.00 26.80           C
ATOM   2195  NZ  LYS H 109      25.637   5.128  -0.036  1.00 27.51           N1+
ATOM   2196  H   LYS H 109      22.030   7.772   4.788  1.00 21.73           H
ATOM   2197  HA  LYS H 109      24.309   9.415   4.241  1.00 23.19           H
ATOM   2198  HB2 LYS H 109      22.144   8.205   2.437  1.00 25.83           H
ATOM   2199  HB3 LYS H 109      23.510   9.185   1.893  1.00 25.83           H
ATOM   2200  HG2 LYS H 109      25.005   7.562   3.262  1.00 27.06           H
ATOM   2201  HG3 LYS H 109      23.616   6.467   3.180  1.00 27.06           H
ATOM   2202  HD2 LYS H 109      23.725   6.834   0.644  1.00 33.44           H
ATOM   2203  HD3 LYS H 109      25.242   7.736   0.878  1.00 33.44           H
ATOM   2204  HE2 LYS H 109      26.218   5.686   1.912  1.00 32.16           H
ATOM   2205  HE3 LYS H 109      24.645   4.868   1.801  1.00 32.16           H
ATOM   2206  HZ1 LYS H 109      26.044   4.203   0.028  1.00 33.02           H
ATOM   2207  HZ2 LYS H 109      24.797   5.088  -0.597  1.00 33.02           H
ATOM   2208  HZ3 LYS H 109      26.304   5.762  -0.457  1.00 33.02           H
ATOM   2209  N   LYS H 110      21.408  10.950   3.931  1.00 19.22           N
ATOM   2210  CA  LYS H 110      20.756  12.254   3.766  1.00 23.32           C
ATOM   2211  C   LYS H 110      19.784  12.482   4.920  1.00 22.32           C
ATOM   2212  O   LYS H 110      19.247  11.496   5.419  1.00 22.67           O
ATOM   2213  CB  LYS H 110      20.009  12.270   2.429  1.00 20.33           C
ATOM   2214  CG  LYS H 110      20.911  11.997   1.218  0.65 20.93           C
ATOM   2215  CD  LYS H 110      20.305  12.540  -0.078  0.71 25.20           C
ATOM   2216  CE  LYS H 110      19.261  11.536  -0.570  0.46 26.80           C
ATOM   2217  NZ  LYS H 110      18.752  11.891  -1.905  0.25 28.74           N1+
ATOM   2218  H   LYS H 110      20.819  10.153   4.130  1.00 23.07           H
ATOM   2219  HA  LYS H 110      21.506  13.045   3.775  1.00 27.99           H
ATOM   2220  HB2 LYS H 110      19.205  11.533   2.438  1.00 24.40           H
ATOM   2221  HB3 LYS H 110      19.561  13.258   2.323  1.00 24.40           H
ATOM   2222  HG2 LYS H 110      21.814  12.589   1.375  1.00 25.12           H
ATOM   2223  HG3 LYS H 110      21.203  10.948   1.142  1.00 25.12           H
ATOM   2224  HD2 LYS H 110      19.872  13.531   0.066  0.00 30.25           H
ATOM   2225  HD3 LYS H 110      21.101  12.606  -0.822  0.40 30.25           H
ATOM   2226  HE2 LYS H 110      19.709  10.541  -0.601  0.00 32.17           H
ATOM   2227  HE3 LYS H 110      18.433  11.524   0.143  1.00 32.17           H
ATOM   2228  HZ1 LYS H 110      18.023  11.242  -2.171  0.00 34.49           H
ATOM   2229  HZ2 LYS H 110      18.375  12.829  -1.885  0.59 34.49           H
ATOM   2230  HZ3 LYS H 110      19.506  11.845  -2.578  1.00 34.49           H
ATOM   2231  N   PRO H 111      19.507  13.736   5.313  1.00 25.42           N
ATOM   2232  CA  PRO H 111      18.463  14.011   6.283  1.00 24.04           C
ATOM   2233  C   PRO H 111      17.100  13.566   5.735  1.00 26.28           C
ATOM   2234  O   PRO H 111      16.824  13.697   4.542  1.00 24.03           O
ATOM   2235  CB  PRO H 111      18.510  15.515   6.558  1.00 25.68           C
ATOM   2236  CG  PRO H 111      19.206  16.109   5.339  0.64 25.59           C
ATOM   2237  CD  PRO H 111      20.080  14.973   4.806  1.00 29.56           C
ATOM   2238  HA  PRO H 111      18.689  13.489   7.206  1.00 28.86           H
ATOM   2239  HB2 PRO H 111      17.544  15.973   6.770  1.00 30.82           H
ATOM   2240  HB3 PRO H 111      19.178  15.652   7.410  1.00 30.82           H
ATOM   2241  HG2 PRO H 111      18.440  16.302   4.587  1.00 30.71           H
ATOM   2242  HG3 PRO H 111      19.748  17.028   5.559  0.00 30.71           H
ATOM   2243  HD2 PRO H 111      20.088  15.004   3.718  1.00 35.48           H
ATOM   2244  HD3 PRO H 111      21.087  15.082   5.210  1.00 35.48           H
ATOM   2245  N   VAL H 112      16.243  13.038   6.617  1.00 20.79           N
ATOM   2246  CA  VAL H 112      14.866  12.686   6.295  1.00 21.83           C
ATOM   2247  C   VAL H 112      13.964  13.859   6.680  1.00 19.69           C
ATOM   2248  O   VAL H 112      14.134  14.477   7.730  1.00 18.67           O
ATOM   2249  CB  VAL H 112      14.492  11.322   6.917  1.00 28.78           C
ATOM   2250  CG1 VAL H 112      14.458  11.365   8.458  1.00 19.24           C
ATOM   2251  CG2 VAL H 112      13.158  10.773   6.357  1.00 24.78           C
ATOM   2252  H   VAL H 112      16.534  12.936   7.580  1.00 24.96           H
ATOM   2253  HA  VAL H 112      14.797  12.547   5.216  1.00 26.20           H
ATOM   2254  HB  VAL H 112      15.216  10.542   6.667  1.00 34.54           H
ATOM   2255 HG11 VAL H 112      13.523  10.984   8.867  1.00 23.10           H
ATOM   2256 HG12 VAL H 112      15.274  10.745   8.832  1.00 23.10           H
ATOM   2257 HG13 VAL H 112      14.609  12.365   8.850  1.00 23.10           H
ATOM   2258 HG21 VAL H 112      12.442  10.517   7.137  1.00 29.74           H
ATOM   2259 HG22 VAL H 112      12.678  11.491   5.692  1.00 29.74           H
ATOM   2260 HG23 VAL H 112      13.362   9.868   5.784  1.00 29.74           H
ATOM   2261  N   ALA H 113      13.033  14.193   5.790  1.00 22.70           N
ATOM   2262  CA  ALA H 113      12.070  15.247   6.036  1.00 22.12           C
ATOM   2263  C   ALA H 113      11.012  14.707   6.991  1.00 15.87           C
ATOM   2264  O   ALA H 113      10.511  13.607   6.782  1.00 16.59           O
ATOM   2265  CB  ALA H 113      11.446  15.678   4.705  1.00 23.95           C
ATOM   2266  H   ALA H 113      12.915  13.634   4.958  1.00 27.25           H
ATOM   2267  HA  ALA H 113      12.570  16.113   6.473  1.00 26.55           H
ATOM   2268  HB1 ALA H 113      10.724  16.476   4.884  1.00 28.74           H
ATOM   2269  HB2 ALA H 113      12.224  16.050   4.037  1.00 28.74           H
ATOM   2270  HB3 ALA H 113      10.937  14.834   4.237  1.00 28.74           H
ATOM   2271  N   PHE H 114      10.672  15.494   8.008  1.00 16.39           N
ATOM   2272  CA  PHE H 114       9.600  15.151   8.929  1.00 14.36           C
ATOM   2273  C   PHE H 114       8.241  15.396   8.276  1.00 18.65           C
ATOM   2274  O   PHE H 114       8.105  16.185   7.338  1.00 17.37           O
ATOM   2275  CB  PHE H 114       9.793  15.890  10.258  1.00 15.99           C
ATOM   2276  CG  PHE H 114      11.106  15.660  10.986  1.00 15.13           C
ATOM   2277  CD1 PHE H 114      11.942  14.557  10.706  1.00 14.10           C
ATOM   2278  CD2 PHE H 114      11.473  16.548  12.008  1.00 16.41           C
ATOM   2279  CE1 PHE H 114      13.149  14.387  11.399  1.00 16.26           C
ATOM   2280  CE2 PHE H 114      12.688  16.387  12.693  1.00 15.85           C
ATOM   2281  CZ  PHE H 114      13.532  15.311  12.379  1.00 15.68           C
ATOM   2282  H   PHE H 114      11.114  16.396   8.113  1.00 19.67           H
ATOM   2283  HA  PHE H 114       9.665  14.090   9.159  1.00 17.24           H
ATOM   2284  HB2 PHE H 114       9.671  16.959  10.085  1.00 19.19           H
ATOM   2285  HB3 PHE H 114       9.005  15.575  10.935  1.00 19.19           H
ATOM   2286  HD1 PHE H 114      11.676  13.830   9.957  1.00 16.92           H
ATOM   2287  HD2 PHE H 114      10.820  17.370  12.264  1.00 19.69           H
ATOM   2288  HE1 PHE H 114      13.771  13.533  11.186  1.00 19.52           H
ATOM   2289  HE2 PHE H 114      12.964  17.082  13.472  1.00 19.02           H
ATOM   2290  HZ  PHE H 114      14.456  15.176  12.918  1.00 18.83           H
ATOM   2291  N   SER H 115       7.246  14.643   8.740  1.00 13.76           N
ATOM   2292  CA  SER H 115       5.881  14.669   8.231  1.00 12.61           C
ATOM   2293  C   SER H 115       4.906  14.262   9.333  1.00 13.89           C
ATOM   2294  O   SER H 115       5.329  13.993  10.454  1.00 12.13           O
ATOM   2295  CB  SER H 115       5.794  13.719   7.037  1.00 11.84           C
ATOM   2296  OG  SER H 115       5.751  12.385   7.498  1.00 13.26           O
ATOM   2297  H   SER H 115       7.430  14.019   9.514  1.00 16.51           H
ATOM   2298  HA  SER H 115       5.627  15.680   7.912  1.00 15.14           H
ATOM   2299  HB2 SER H 115       4.882  13.920   6.476  1.00 14.21           H
ATOM   2300  HB3 SER H 115       6.652  13.866   6.380  1.00 14.21           H
ATOM   2301  HG  SER H 115       5.921  11.804   6.750  1.00 15.91           H
ATOM   2302  N   ASP H 116       3.619  14.125   9.000  1.00 12.92           N
ATOM   2303  CA  ASP H 116       2.625  13.564   9.903  1.00 11.65           C
ATOM   2304  C   ASP H 116       3.018  12.162  10.398  1.00 11.23           C
ATOM   2305  O   ASP H 116       2.583  11.744  11.469  1.00 12.22           O
ATOM   2306  CB  ASP H 116       1.238  13.515   9.244  1.00 14.51           C
ATOM   2307  CG  ASP H 116       0.532  14.867   9.144  1.00 19.48           C
ATOM   2308  OD1 ASP H 116       0.984  15.834   9.787  1.00 16.43           O
ATOM   2309  OD2 ASP H 116      -0.482  14.911   8.417  1.00 21.20           O1-
ATOM   2310  H   ASP H 116       3.326  14.337   8.058  1.00 15.51           H
ATOM   2311  HA  ASP H 116       2.565  14.214  10.767  1.00 13.98           H
ATOM   2312  HB2 ASP H 116       1.323  13.073   8.251  1.00 17.42           H
ATOM   2313  HB3 ASP H 116       0.591  12.864   9.828  1.00 17.42           H
ATOM   2314  N   TYR H 117       3.801  11.419   9.605  1.00 10.93           N
ATOM   2315  CA  TYR H 117       4.117  10.006   9.838  1.00 10.75           C
ATOM   2316  C   TYR H 117       5.557   9.778  10.310  1.00 10.74           C
ATOM   2317  O   TYR H 117       5.919   8.647  10.602  1.00 11.56           O
ATOM   2318  CB  TYR H 117       3.874   9.243   8.531  1.00 11.34           C
ATOM   2319  CG  TYR H 117       2.557   9.632   7.894  1.00 11.75           C
ATOM   2320  CD1 TYR H 117       1.348   9.243   8.496  1.00 14.97           C
ATOM   2321  CD2 TYR H 117       2.556  10.472   6.762  1.00 15.40           C
ATOM   2322  CE1 TYR H 117       0.128   9.668   7.948  1.00 17.67           C
ATOM   2323  CE2 TYR H 117       1.336  10.908   6.222  1.00 15.53           C
ATOM   2324  CZ  TYR H 117       0.125  10.490   6.805  1.00 14.82           C
ATOM   2325  OH  TYR H 117      -1.059  10.875   6.262  1.00 18.70           O
ATOM   2326  H   TYR H 117       4.163  11.835   8.760  1.00 13.12           H
ATOM   2327  HA  TYR H 117       3.433   9.608  10.587  1.00 12.90           H
ATOM   2328  HB2 TYR H 117       4.684   9.479   7.841  1.00 13.61           H
ATOM   2329  HB3 TYR H 117       3.887   8.171   8.723  1.00 13.61           H
ATOM   2330  HD1 TYR H 117       1.355   8.622   9.381  1.00 17.96           H
ATOM   2331  HD2 TYR H 117       3.484  10.810   6.331  1.00 18.49           H
ATOM   2332  HE1 TYR H 117      -0.802   9.374   8.403  1.00 21.21           H
ATOM   2333  HE2 TYR H 117       1.330  11.560   5.361  1.00 18.64           H
ATOM   2334  HH  TYR H 117      -0.936  11.389   5.461  1.00 22.44           H
ATOM   2335  N   ILE H 118       6.391  10.818  10.320  1.00 11.19           N
ATOM   2336  CA  ILE H 118       7.837  10.746  10.490  1.00 12.42           C
ATOM   2337  C   ILE H 118       8.231  11.850  11.446  1.00 13.81           C
ATOM   2338  O   ILE H 118       8.127  13.033  11.111  1.00 12.40           O
ATOM   2339  CB  ILE H 118       8.542  10.947   9.132  1.00 10.15           C
ATOM   2340  CG1 ILE H 118       8.142   9.810   8.164  1.00 13.13           C
ATOM   2341  CG2 ILE H 118      10.078  11.067   9.296  1.00 12.06           C
ATOM   2342  CD1 ILE H 118       8.964   9.600   6.893  1.00 16.17           C
ATOM   2343  H   ILE H 118       6.007  11.729  10.112  1.00 13.44           H
ATOM   2344  HA  ILE H 118       8.124   9.780  10.901  1.00 14.90           H
ATOM   2345  HB  ILE H 118       8.268  11.856   8.591  1.00 12.19           H
ATOM   2346 HG12 ILE H 118       7.750   8.910   8.623  1.00 15.76           H
ATOM   2347 HG13 ILE H 118       7.282  10.300   7.707  1.00 15.76           H
ATOM   2348 HG21 ILE H 118      10.630  10.430   8.615  1.00 14.47           H
ATOM   2349 HG22 ILE H 118      10.390  12.088   9.095  1.00 14.47           H
ATOM   2350 HG23 ILE H 118      10.386  10.811  10.310  1.00 14.47           H
ATOM   2351 HD11 ILE H 118       8.313   9.212   6.108  1.00 19.41           H
ATOM   2352 HD12 ILE H 118       9.401  10.545   6.566  1.00 19.41           H
ATOM   2353 HD13 ILE H 118       9.753   8.876   7.086  1.00 19.41           H
ATOM   2354  N   HIS H 119       8.659  11.483  12.656  1.00 10.03           N
ATOM   2355  CA  HIS H 119       8.991  12.473  13.663  1.00 10.07           C
ATOM   2356  C   HIS H 119       9.879  11.834  14.727  1.00  9.16           C
ATOM   2357  O   HIS H 119       9.622  10.685  15.087  1.00  9.81           O
ATOM   2358  CB  HIS H 119       7.688  13.004  14.282  1.00 10.08           C
ATOM   2359  CG  HIS H 119       7.892  14.301  14.999  1.00 13.02           C
ATOM   2360  ND1 HIS H 119       7.844  15.534  14.362  1.00 11.85           N
ATOM   2361  CD2 HIS H 119       8.162  14.482  16.323  1.00 12.45           C
ATOM   2362  CE1 HIS H 119       8.098  16.440  15.304  1.00 14.11           C
ATOM   2363  NE2 HIS H 119       8.283  15.843  16.490  1.00 13.76           N
ATOM   2364  H   HIS H 119       8.713  10.504  12.905  1.00 12.04           H
ATOM   2365  HA  HIS H 119       9.528  13.289  13.178  1.00 12.09           H
ATOM   2366  HB2 HIS H 119       7.265  12.271  14.966  1.00 12.10           H
ATOM   2367  HB3 HIS H 119       6.956  13.185  13.495  1.00 12.10           H
ATOM   2368  HD2 HIS H 119       8.270  13.720  17.082  1.00 14.95           H
ATOM   2369  HE1 HIS H 119       8.136  17.504  15.129  1.00 16.93           H
ATOM   2370  HE2 HIS H 119       8.458  16.325  17.360  1.00 16.52           H
ATOM   2371  N   PRO H 120      10.883  12.539  15.263  1.00  8.72           N
ATOM   2372  CA  PRO H 120      11.822  11.936  16.192  1.00 10.85           C
ATOM   2373  C   PRO H 120      11.248  11.809  17.607  1.00 11.54           C
ATOM   2374  O   PRO H 120      10.506  12.672  18.078  1.00  9.34           O
ATOM   2375  CB  PRO H 120      13.065  12.825  16.182  1.00 11.32           C
ATOM   2376  CG  PRO H 120      12.538  14.196  15.756  1.00 14.17           C
ATOM   2377  CD  PRO H 120      11.329  13.871  14.888  1.00 11.86           C
ATOM   2378  HA  PRO H 120      12.099  10.951  15.821  1.00 13.03           H
ATOM   2379  HB2 PRO H 120      13.622  12.852  17.119  1.00 13.58           H
ATOM   2380  HB3 PRO H 120      13.710  12.459  15.382  1.00 13.58           H
ATOM   2381  HG2 PRO H 120      12.173  14.711  16.645  1.00 17.01           H
ATOM   2382  HG3 PRO H 120      13.287  14.807  15.256  1.00 17.01           H
ATOM   2383  HD2 PRO H 120      10.558  14.623  15.035  1.00 14.23           H
ATOM   2384  HD3 PRO H 120      11.650  13.845  13.848  1.00 14.23           H
ATOM   2385  N   VAL H 121      11.657  10.740  18.302  1.00  8.69           N
ATOM   2386  CA  VAL H 121      11.399  10.536  19.727  1.00  7.30           C
ATOM   2387  C   VAL H 121      12.463  11.281  20.548  1.00  7.98           C
ATOM   2388  O   VAL H 121      13.579  11.478  20.062  1.00 11.38           O
ATOM   2389  CB  VAL H 121      11.342   9.009  20.024  1.00  6.40           C
ATOM   2390  CG1 VAL H 121      12.734   8.349  19.963  1.00 10.58           C
ATOM   2391  CG2 VAL H 121      10.617   8.724  21.351  1.00  9.11           C
ATOM   2392  H   VAL H 121      12.256  10.069  17.839  1.00 10.44           H
ATOM   2393  HA  VAL H 121      10.412  10.944  19.953  1.00  8.76           H
ATOM   2394  HB  VAL H 121      10.810   8.425  19.292  1.00  7.69           H
ATOM   2395 HG11 VAL H 121      12.999   7.850  20.890  1.00 12.70           H
ATOM   2396 HG12 VAL H 121      12.732   7.611  19.156  1.00 12.70           H
ATOM   2397 HG13 VAL H 121      13.521   9.062  19.732  1.00 12.70           H
ATOM   2398 HG21 VAL H 121      11.158   8.022  21.978  1.00 10.93           H
ATOM   2399 HG22 VAL H 121      10.451   9.633  21.917  1.00 10.93           H
ATOM   2400 HG23 VAL H 121       9.641   8.294  21.121  1.00 10.93           H
ATOM   2401  N   CYS H 122      12.175  11.662  21.798  1.00  7.43           N
ATOM   2402  CA  CYS H 122      13.173  12.207  22.694  1.00  8.71           C
ATOM   2403  C   CYS H 122      13.990  11.097  23.342  1.00  7.29           C
ATOM   2404  O   CYS H 122      13.491  10.004  23.577  1.00  9.17           O
ATOM   2405  CB  CYS H 122      12.525  13.007  23.815  1.00 10.70           C
ATOM   2406  SG  CYS H 122      11.447  14.339  23.279  1.00 10.71           S
ATOM   2407  H   CYS H 122      11.255  11.483  22.176  1.00  8.92           H
ATOM   2408  HA  CYS H 122      13.832  12.882  22.144  1.00 10.46           H
ATOM   2409  HB2 CYS H 122      11.934  12.330  24.432  1.00 12.85           H
ATOM   2410  HB3 CYS H 122      13.305  13.430  24.446  1.00 12.85           H
ATOM   2411  N   LEU H 123      15.223  11.433  23.707  1.00  9.25           N
ATOM   2412  CA  LEU H 123      16.047  10.608  24.582  1.00  9.17           C
ATOM   2413  C   LEU H 123      15.983  11.158  26.001  1.00 10.46           C
ATOM   2414  O   LEU H 123      16.001  12.373  26.195  1.00 13.21           O
ATOM   2415  CB  LEU H 123      17.488  10.582  24.062  1.00 13.81           C
ATOM   2416  CG  LEU H 123      17.678   9.934  22.678  1.00 15.32           C
ATOM   2417  CD1 LEU H 123      19.172   9.684  22.377  1.00 22.11           C
ATOM   2418  CD2 LEU H 123      16.885   8.608  22.514  1.00 17.24           C
ATOM   2419  H   LEU H 123      15.565  12.356  23.488  1.00 11.11           H
ATOM   2420  HA  LEU H 123      15.647   9.601  24.577  1.00 11.00           H
ATOM   2421  HB2 LEU H 123      17.763  11.633  23.961  1.00 16.57           H
ATOM   2422  HB3 LEU H 123      18.168  10.141  24.791  1.00 16.57           H
ATOM   2423  HG  LEU H 123      17.320  10.457  21.789  1.00 18.39           H
ATOM   2424 HD11 LEU H 123      19.372   8.678  22.013  1.00 26.54           H
ATOM   2425 HD12 LEU H 123      19.504  10.394  21.618  1.00 26.54           H
ATOM   2426 HD13 LEU H 123      19.781   9.842  23.269  1.00 26.54           H
ATOM   2427 HD21 LEU H 123      17.469   7.838  22.010  1.00 20.70           H
ATOM   2428 HD22 LEU H 123      16.590   8.183  23.473  1.00 20.70           H
ATOM   2429 HD23 LEU H 123      15.987   8.787  21.918  1.00 20.70           H
ATOM   2430  N   PRO H 124      15.933  10.292  27.018  1.00 10.50           N
ATOM   2431  CA  PRO H 124      15.843  10.711  28.406  1.00  8.98           C
ATOM   2432  C   PRO H 124      17.118  11.410  28.870  1.00 15.94           C
ATOM   2433  O   PRO H 124      18.220  11.055  28.463  1.00 17.46           O
ATOM   2434  CB  PRO H 124      15.626   9.418  29.194  1.00  9.84           C
ATOM   2435  CG  PRO H 124      16.172   8.312  28.296  1.00 13.69           C
ATOM   2436  CD  PRO H 124      15.915   8.848  26.899  1.00 12.53           C
ATOM   2437  HA  PRO H 124      14.990  11.376  28.558  1.00 10.78           H
ATOM   2438  HB2 PRO H 124      16.080   9.409  30.186  1.00 11.81           H
ATOM   2439  HB3 PRO H 124      14.549   9.292  29.281  1.00 11.81           H
ATOM   2440  HG2 PRO H 124      17.252   8.256  28.422  1.00 16.43           H
ATOM   2441  HG3 PRO H 124      15.720   7.339  28.487  1.00 16.43           H
ATOM   2442  HD2 PRO H 124      16.682   8.489  26.217  1.00 15.04           H
ATOM   2443  HD3 PRO H 124      14.920   8.541  26.575  1.00 15.04           H
ATOM   2444  N   ASP H 125      16.965  12.368  29.775  1.00 11.87           N
ATOM   2445  CA  ASP H 125      18.050  12.797  30.647  1.00 13.87           C
ATOM   2446  C   ASP H 125      17.964  12.077  32.000  1.00 14.24           C
ATOM   2447  O   ASP H 125      17.112  11.211  32.221  1.00 16.31           O
ATOM   2448  CB  ASP H 125      18.101  14.329  30.710  1.00 15.39           C
ATOM   2449  CG  ASP H 125      16.877  14.982  31.344  1.00 16.49           C
ATOM   2450  OD1 ASP H 125      16.240  14.351  32.213  1.00 16.34           O
ATOM   2451  OD2 ASP H 125      16.600  16.130  30.941  1.00 24.08           O1-
ATOM   2452  H   ASP H 125      16.031  12.647  30.042  1.00 14.25           H
ATOM   2453  HA  ASP H 125      19.001  12.504  30.203  1.00 16.65           H
ATOM   2454  HB2 ASP H 125      18.977  14.638  31.275  1.00 18.47           H
ATOM   2455  HB3 ASP H 125      18.215  14.709  29.694  1.00 18.47           H
ATOM   2456  N   ARG H 126      18.883  12.408  32.920  1.00 14.68           N
ATOM   2457  CA  ARG H 126      18.979  11.764  34.224  1.00 14.85           C
ATOM   2458  C   ARG H 126      17.670  11.878  35.005  1.00 14.37           C
ATOM   2459  O   ARG H 126      17.257  10.911  35.638  1.00 16.17           O
ATOM   2460  CB  ARG H 126      20.125  12.418  35.012  1.00 17.41           C
ATOM   2461  CG  ARG H 126      20.347  11.709  36.350  0.78 15.20           C
ATOM   2462  CD  ARG H 126      21.666  12.100  37.027  0.81 19.94           C
ATOM   2463  NE  ARG H 126      22.847  11.752  36.226  0.52 17.88           N
ATOM   2464  CZ  ARG H 126      23.418  10.545  36.119  0.80 16.68           C
ATOM   2465  NH1 ARG H 126      24.446  10.405  35.293  0.40 22.44           N
ATOM   2466  NH2 ARG H 126      22.991   9.487  36.804  0.59 25.75           N1+
ATOM   2467  H   ARG H 126      19.559  13.127  32.701  1.00 17.63           H
ATOM   2468  HA  ARG H 126      19.209  10.709  34.076  1.00 17.83           H
ATOM   2469  HB2 ARG H 126      21.025  12.325  34.409  1.00 20.89           H
ATOM   2470  HB3 ARG H 126      19.934  13.477  35.177  1.00 20.89           H
ATOM   2471  HG2 ARG H 126      19.518  11.932  37.021  0.75 18.24           H
ATOM   2472  HG3 ARG H 126      20.368  10.633  36.183  1.00 18.24           H
ATOM   2473  HD2 ARG H 126      21.658  13.177  37.200  1.00 23.93           H
ATOM   2474  HD3 ARG H 126      21.723  11.600  37.995  1.00 23.93           H
ATOM   2475  HE  ARG H 126      23.236  12.500  35.671  1.00 21.47           H
ATOM   2476 HH11 ARG H 126      24.760  11.207  34.764  1.00 26.93           H
ATOM   2477 HH12 ARG H 126      24.888   9.506  35.189  0.64 26.93           H
ATOM   2478 HH21 ARG H 126      22.206   9.583  37.432  1.00 30.91           H
ATOM   2479 HH22 ARG H 126      23.446   8.595  36.693  1.00 30.91           H
ATOM   2480  N   GLU H 127      17.035  13.051  34.959  1.00 18.99           N
ATOM   2481  CA  GLU H 127      15.788  13.335  35.664  1.00 19.09           C
ATOM   2482  C   GLU H 127      14.638  12.514  35.061  1.00 17.85           C
ATOM   2483  O   GLU H 127      13.835  11.960  35.811  1.00 17.58           O
ATOM   2484  CB  GLU H 127      15.473  14.841  35.610  1.00 21.51           C
ATOM   2485  CG  GLU H 127      16.446  15.735  36.409  0.50 21.53           C
ATOM   2486  CD  GLU H 127      17.911  15.678  35.955  0.77 16.80           C
ATOM   2487  OE1 GLU H 127      18.179  16.043  34.791  0.81 16.55           O
ATOM   2488  OE2 GLU H 127      18.751  15.247  36.776  0.64 18.23           O1-
ATOM   2489  H   GLU H 127      17.417  13.792  34.387  1.00 22.80           H
ATOM   2490  HA  GLU H 127      15.905  13.054  36.710  1.00 22.91           H
ATOM   2491  HB2 GLU H 127      15.464  15.165  34.571  1.00 25.81           H
ATOM   2492  HB3 GLU H 127      14.472  14.995  36.015  1.00 25.81           H
ATOM   2493  HG2 GLU H 127      16.106  16.767  36.324  1.00 25.84           H
ATOM   2494  HG3 GLU H 127      16.389  15.452  37.459  0.00 25.84           H
ATOM   2495  N   THR H 128      14.572  12.416  33.725  1.00 17.58           N
ATOM   2496  CA  THR H 128      13.573  11.608  33.019  1.00 14.71           C
ATOM   2497  C   THR H 128      13.643  10.171  33.526  1.00 12.20           C
ATOM   2498  O   THR H 128      12.620   9.573  33.861  1.00 14.82           O
ATOM   2499  CB  THR H 128      13.840  11.508  31.505  1.00 16.99           C
ATOM   2500  OG1 THR H 128      14.124  12.758  30.929  1.00 19.51           O
ATOM   2501  CG2 THR H 128      12.589  11.006  30.781  1.00 17.53           C
ATOM   2502  H   THR H 128      15.269  12.896  33.171  1.00 21.10           H
ATOM   2503  HA  THR H 128      12.580  12.026  33.197  1.00 17.66           H
ATOM   2504  HB  THR H 128      14.686  10.857  31.295  1.00 20.39           H
ATOM   2505  HG1 THR H 128      14.827  13.181  31.434  1.00 23.42           H
ATOM   2506 HG21 THR H 128      12.660  11.243  29.720  1.00 21.04           H
ATOM   2507 HG22 THR H 128      12.516   9.922  30.881  1.00 21.04           H
ATOM   2508 HG23 THR H 128      11.694  11.477  31.192  1.00 21.04           H
ATOM   2509  N   ALA H 129      14.860   9.603  33.524  1.00 14.18           N
ATOM   2510  CA  ALA H 129      15.104   8.229  33.917  1.00 11.42           C
ATOM   2511  C   ALA H 129      14.695   7.998  35.364  1.00 13.91           C
ATOM   2512  O   ALA H 129      14.014   7.021  35.655  1.00 20.23           O
ATOM   2513  CB  ALA H 129      16.574   7.883  33.657  1.00 16.02           C
ATOM   2514  H   ALA H 129      15.655  10.158  33.237  1.00 17.03           H
ATOM   2515  HA  ALA H 129      14.498   7.579  33.293  1.00 13.71           H
ATOM   2516  HB1 ALA H 129      16.789   6.870  33.993  1.00 19.22           H
ATOM   2517  HB2 ALA H 129      16.775   7.960  32.588  1.00 19.22           H
ATOM   2518  HB3 ALA H 129      17.227   8.577  34.187  1.00 19.22           H
ATOM   2519  N   ALA H 129A     15.081   8.903  36.270  1.00 14.72           N
ATOM   2520  CA  ALA H 129A     14.729   8.786  37.677  1.00 16.79           C
ATOM   2521  C   ALA H 129A     13.207   8.829  37.874  1.00 16.63           C
ATOM   2522  O   ALA H 129A     12.680   8.047  38.664  1.00 22.05           O
ATOM   2523  CB  ALA H 129A     15.429   9.906  38.453  1.00 18.48           C
ATOM   2524  H   ALA H 129A     15.613   9.711  35.973  1.00 17.67           H
ATOM   2525  HA  ALA H 129A     15.107   7.837  38.056  1.00 20.15           H
ATOM   2526  HB1 ALA H 129A     15.188   9.817  39.513  1.00 22.18           H
ATOM   2527  HB2 ALA H 129A     16.508   9.821  38.327  1.00 22.18           H
ATOM   2528  HB3 ALA H 129A     15.104  10.881  38.090  1.00 22.18           H
ATOM   2529  N   SER H 129B     12.512   9.721  37.158  1.00 16.00           N
ATOM   2530  CA  SER H 129B     11.068   9.921  37.254  1.00 16.87           C
ATOM   2531  C   SER H 129B     10.287   8.711  36.747  1.00 18.14           C
ATOM   2532  O   SER H 129B      9.300   8.325  37.361  1.00 19.36           O
ATOM   2533  CB  SER H 129B     10.649  11.150  36.444  1.00 17.43           C
ATOM   2534  OG  SER H 129B     11.129  12.336  37.042  0.51 24.09           O
ATOM   2535  H   SER H 129B     13.017  10.331  36.530  1.00 19.20           H
ATOM   2536  HA  SER H 129B     10.801  10.093  38.297  1.00 20.24           H
ATOM   2537  HB2 SER H 129B     11.012  11.078  35.418  1.00 20.92           H
ATOM   2538  HB3 SER H 129B      9.561  11.199  36.424  1.00 20.92           H
ATOM   2539  HG  SER H 129B     12.092  12.333  36.994  0.28 28.92           H
ATOM   2540  N   LEU H 129C     10.694   8.143  35.611  1.00 15.39           N
ATOM   2541  CA  LEU H 129C      9.868   7.200  34.872  1.00 12.09           C
ATOM   2542  C   LEU H 129C     10.288   5.737  35.022  1.00 13.93           C
ATOM   2543  O   LEU H 129C      9.411   4.878  34.920  1.00 12.13           O
ATOM   2544  CB  LEU H 129C      9.786   7.622  33.390  1.00 13.76           C
ATOM   2545  CG  LEU H 129C      9.160   9.010  33.056  1.00 16.36           C
ATOM   2546  CD1 LEU H 129C      9.290   9.168  31.525  1.00 16.16           C
ATOM   2547  CD2 LEU H 129C      7.738   9.114  33.647  1.00 21.60           C
ATOM   2548  H   LEU H 129C     11.524   8.495  35.155  1.00 18.47           H
ATOM   2549  HA  LEU H 129C      8.866   7.233  35.278  1.00 14.51           H
ATOM   2550  HB2 LEU H 129C     10.804   7.610  32.994  1.00 16.52           H
ATOM   2551  HB3 LEU H 129C      9.233   6.862  32.836  1.00 16.52           H
ATOM   2552  HG  LEU H 129C      9.912   9.550  33.627  1.00 19.64           H
ATOM   2553 HD11 LEU H 129C      9.789  10.115  31.322  1.00 19.39           H
ATOM   2554 HD12 LEU H 129C      9.872   8.367  31.067  1.00 19.39           H
ATOM   2555 HD13 LEU H 129C      8.307   9.190  31.052  1.00 19.39           H
ATOM   2556 HD21 LEU H 129C      7.361   9.981  33.432  1.00 25.93           H
ATOM   2557 HD22 LEU H 129C      7.179   8.416  33.270  1.00 25.93           H
ATOM   2558 HD23 LEU H 129C      7.779   9.010  34.610  1.00 25.93           H
ATOM   2559  N   LEU H 130      11.578   5.412  35.245  1.00 14.10           N
ATOM   2560  CA  LEU H 130      11.987   3.997  35.369  1.00 18.21           C
ATOM   2561  C   LEU H 130      11.780   3.432  36.763  1.00 20.56           C
ATOM   2562  O   LEU H 130      12.726   3.240  37.533  1.00 24.18           O
ATOM   2563  CB  LEU H 130      13.417   3.682  34.924  1.00 25.07           C
ATOM   2564  CG  LEU H 130      13.534   3.881  33.415  1.00 25.40           C
ATOM   2565  CD1 LEU H 130      14.976   4.370  33.174  1.00 30.54           C
ATOM   2566  CD2 LEU H 130      13.346   2.641  32.488  1.00 26.16           C
ATOM   2567  H   LEU H 130      12.277   6.135  35.365  1.00 16.93           H
ATOM   2568  HA  LEU H 130      11.362   3.421  34.685  1.00 21.86           H
ATOM   2569  HB2 LEU H 130      14.167   4.260  35.476  1.00 30.09           H
ATOM   2570  HB3 LEU H 130      13.580   2.617  35.123  1.00 30.09           H
ATOM   2571  HG  LEU H 130      13.019   4.711  32.926  1.00 30.48           H
ATOM   2572 HD11 LEU H 130      15.321   4.166  32.165  1.00 36.65           H
ATOM   2573 HD12 LEU H 130      15.034   5.437  33.341  1.00 36.65           H
ATOM   2574 HD13 LEU H 130      15.658   3.872  33.860  1.00 36.65           H
ATOM   2575 HD21 LEU H 130      14.154   2.505  31.745  1.00 31.40           H
ATOM   2576 HD22 LEU H 130      13.305   1.730  33.105  1.00 31.40           H
ATOM   2577 HD23 LEU H 130      12.392   2.737  31.948  1.00 31.40           H
ATOM   2578  N   GLN H 131      10.511   3.161  37.027  1.00 15.35           N
ATOM   2579  CA  GLN H 131      10.032   2.642  38.281  1.00 15.96           C
ATOM   2580  C   GLN H 131       9.195   1.418  38.003  1.00 15.39           C
ATOM   2581  O   GLN H 131       8.393   1.415  37.071  1.00 13.87           O
ATOM   2582  CB  GLN H 131       9.184   3.688  38.991  1.00 17.65           C
ATOM   2583  CG  GLN H 131       9.959   4.956  39.341  1.00 20.75           C
ATOM   2584  CD  GLN H 131       9.160   5.782  40.343  1.00 22.65           C
ATOM   2585  OE1 GLN H 131       8.773   5.297  41.404  1.00 29.30           O
ATOM   2586  NE2 GLN H 131       8.893   7.032  40.013  1.00 20.43           N
ATOM   2587  H   GLN H 131       9.825   3.377  36.313  1.00 18.43           H
ATOM   2588  HA  GLN H 131      10.868   2.362  38.922  1.00 19.15           H
ATOM   2589  HB2 GLN H 131       8.280   3.939  38.441  1.00 21.18           H
ATOM   2590  HB3 GLN H 131       8.890   3.209  39.924  1.00 21.18           H
ATOM   2591  HG2 GLN H 131      10.923   4.698  39.782  1.00 24.90           H
ATOM   2592  HG3 GLN H 131      10.133   5.532  38.430  1.00 24.90           H
ATOM   2593 HE21 GLN H 131       9.221   7.407  39.131  1.00 24.52           H
ATOM   2594 HE22 GLN H 131       8.355   7.599  40.650  1.00 24.52           H
ATOM   2595  N   ALA H 132       9.324   0.391  38.845  1.00 14.72           N
ATOM   2596  CA  ALA H 132       8.507  -0.801  38.747  1.00 16.08           C
ATOM   2597  C   ALA H 132       7.023  -0.438  38.795  1.00 12.55           C
ATOM   2598  O   ALA H 132       6.620   0.398  39.607  1.00 15.82           O
ATOM   2599  CB  ALA H 132       8.864  -1.737  39.902  1.00 15.47           C
ATOM   2600  H   ALA H 132       9.981   0.449  39.610  1.00 17.67           H
ATOM   2601  HA  ALA H 132       8.735  -1.317  37.811  1.00 19.30           H
ATOM   2602  HB1 ALA H 132       8.274  -2.651  39.815  1.00 18.57           H
ATOM   2603  HB2 ALA H 132       9.923  -1.990  39.857  1.00 18.57           H
ATOM   2604  HB3 ALA H 132       8.645  -1.256  40.855  1.00 18.57           H
ATOM   2605  N   GLY H 133       6.230  -1.038  37.905  1.00 13.15           N
ATOM   2606  CA  GLY H 133       4.807  -0.782  37.760  1.00 13.19           C
ATOM   2607  C   GLY H 133       4.493   0.275  36.702  1.00 11.71           C
ATOM   2608  O   GLY H 133       3.439   0.198  36.082  1.00 13.63           O
ATOM   2609  H   GLY H 133       6.644  -1.691  37.257  1.00 15.78           H
ATOM   2610  HA2 GLY H 133       4.313  -1.716  37.492  1.00 15.83           H
ATOM   2611  HA3 GLY H 133       4.391  -0.460  38.715  1.00 15.83           H
ATOM   2612  N   TYR H 134       5.385   1.244  36.474  1.00 10.43           N
ATOM   2613  CA  TYR H 134       5.179   2.236  35.421  1.00  9.66           C
ATOM   2614  C   TYR H 134       5.231   1.519  34.075  1.00 10.73           C
ATOM   2615  O   TYR H 134       6.124   0.710  33.823  1.00  9.73           O
ATOM   2616  CB  TYR H 134       6.237   3.345  35.469  1.00  9.91           C
ATOM   2617  CG  TYR H 134       6.114   4.391  36.560  1.00 10.94           C
ATOM   2618  CD1 TYR H 134       5.580   4.095  37.828  1.00 13.85           C
ATOM   2619  CD2 TYR H 134       6.508   5.704  36.247  1.00 15.23           C
ATOM   2620  CE1 TYR H 134       5.454   5.109  38.784  1.00 15.21           C
ATOM   2621  CE2 TYR H 134       6.361   6.732  37.195  1.00 14.59           C
ATOM   2622  CZ  TYR H 134       5.839   6.425  38.468  1.00 20.11           C
ATOM   2623  OH  TYR H 134       5.689   7.398  39.405  1.00 22.95           O
ATOM   2624  H   TYR H 134       6.255   1.258  36.985  1.00 12.52           H
ATOM   2625  HA  TYR H 134       4.200   2.699  35.548  1.00 11.60           H
ATOM   2626  HB2 TYR H 134       7.231   2.909  35.506  1.00 11.89           H
ATOM   2627  HB3 TYR H 134       6.177   3.873  34.520  1.00 11.89           H
ATOM   2628  HD1 TYR H 134       5.257   3.104  38.095  1.00 16.62           H
ATOM   2629  HD2 TYR H 134       6.891   5.935  35.264  1.00 18.27           H
ATOM   2630  HE1 TYR H 134       5.044   4.880  39.754  1.00 18.26           H
ATOM   2631  HE2 TYR H 134       6.639   7.745  36.946  1.00 17.51           H
ATOM   2632  HH  TYR H 134       5.314   7.052  40.217  1.00 27.54           H
ATOM   2633  N   LYS H 135       4.272   1.817  33.201  1.00  8.74           N
ATOM   2634  CA  LYS H 135       4.145   1.180  31.895  1.00  8.84           C
ATOM   2635  C   LYS H 135       4.822   1.992  30.808  1.00 11.02           C
ATOM   2636  O   LYS H 135       4.719   3.211  30.764  1.00 10.07           O
ATOM   2637  CB  LYS H 135       2.673   0.922  31.541  1.00  9.04           C
ATOM   2638  CG  LYS H 135       2.020  -0.123  32.446  1.00 10.64           C
ATOM   2639  CD  LYS H 135       0.527  -0.211  32.163  1.00 10.82           C
ATOM   2640  CE  LYS H 135      -0.077  -1.339  32.998  1.00 13.41           C
ATOM   2641  NZ  LYS H 135      -1.529  -1.396  32.777  1.00 14.21           N1+
ATOM   2642  H   LYS H 135       3.585   2.510  33.455  1.00 10.50           H
ATOM   2643  HA  LYS H 135       4.639   0.217  31.925  1.00 10.61           H
ATOM   2644  HB2 LYS H 135       2.134   1.864  31.650  1.00 10.85           H
ATOM   2645  HB3 LYS H 135       2.591   0.587  30.506  1.00 10.85           H
ATOM   2646  HG2 LYS H 135       2.479  -1.088  32.251  1.00 12.77           H
ATOM   2647  HG3 LYS H 135       2.163   0.139  33.495  1.00 12.77           H
ATOM   2648  HD2 LYS H 135       0.053   0.737  32.419  1.00 12.98           H
ATOM   2649  HD3 LYS H 135       0.365  -0.422  31.104  1.00 12.98           H
ATOM   2650  HE2 LYS H 135       0.384  -2.285  32.710  1.00 16.09           H
ATOM   2651  HE3 LYS H 135       0.123  -1.150  34.054  1.00 16.09           H
ATOM   2652  HZ1 LYS H 135      -1.931  -2.155  33.305  1.00 17.06           H
ATOM   2653  HZ2 LYS H 135      -1.950  -0.529  33.089  1.00 17.06           H
ATOM   2654  HZ3 LYS H 135      -1.732  -1.517  31.791  1.00 17.06           H
ATOM   2655  N   GLY H 136       5.484   1.280  29.901  1.00  9.58           N
ATOM   2656  CA  GLY H 136       5.926   1.807  28.625  1.00  8.62           C
ATOM   2657  C   GLY H 136       5.253   1.059  27.495  1.00 10.33           C
ATOM   2658  O   GLY H 136       4.403   0.206  27.714  1.00 11.56           O
ATOM   2659  H   GLY H 136       5.525   0.278  30.017  1.00 11.51           H
ATOM   2660  HA2 GLY H 136       5.646   2.856  28.534  1.00 10.35           H
ATOM   2661  HA3 GLY H 136       7.007   1.740  28.536  1.00 10.35           H
ATOM   2662  N   ARG H 137       5.633   1.396  26.273  1.00  9.59           N
ATOM   2663  CA  ARG H 137       4.989   0.959  25.056  1.00  7.69           C
ATOM   2664  C   ARG H 137       6.049   0.440  24.107  1.00  9.85           C
ATOM   2665  O   ARG H 137       7.033   1.124  23.852  1.00  8.65           O
ATOM   2666  CB  ARG H 137       4.195   2.126  24.471  1.00  8.28           C
ATOM   2667  CG  ARG H 137       3.630   1.804  23.094  1.00  9.47           C
ATOM   2668  CD  ARG H 137       2.843   3.001  22.576  1.00  9.22           C
ATOM   2669  NE  ARG H 137       1.603   3.194  23.332  1.00  9.26           N
ATOM   2670  CZ  ARG H 137       0.778   4.215  23.107  1.00 10.08           C
ATOM   2671  NH1 ARG H 137       1.113   5.169  22.245  1.00 10.95           N
ATOM   2672  NH2 ARG H 137      -0.379   4.294  23.748  1.00  9.95           N1+
ATOM   2673  H   ARG H 137       6.373   2.079  26.176  1.00 11.51           H
ATOM   2674  HA  ARG H 137       4.296   0.147  25.271  1.00  9.23           H
ATOM   2675  HB2 ARG H 137       3.378   2.340  25.160  1.00  9.94           H
ATOM   2676  HB3 ARG H 137       4.807   3.016  24.409  1.00  9.94           H
ATOM   2677  HG2 ARG H 137       4.442   1.620  22.391  1.00 11.37           H
ATOM   2678  HG3 ARG H 137       2.999   0.921  23.162  1.00 11.37           H
ATOM   2679  HD2 ARG H 137       3.468   3.890  22.669  1.00 11.07           H
ATOM   2680  HD3 ARG H 137       2.603   2.856  21.525  1.00 11.07           H
ATOM   2681  HE  ARG H 137       1.338   2.484  24.001  1.00 11.11           H
ATOM   2682 HH11 ARG H 137       1.995   5.110  21.760  1.00 13.15           H
ATOM   2683 HH12 ARG H 137       0.483   5.941  22.081  1.00 13.15           H
ATOM   2684 HH21 ARG H 137      -0.658   3.570  24.394  1.00 11.94           H
ATOM   2685 HH22 ARG H 137      -1.004   5.070  23.560  1.00 11.94           H
ATOM   2686  N   VAL H 138       5.821  -0.767  23.591  1.00  8.68           N
ATOM   2687  CA  VAL H 138       6.675  -1.405  22.599  1.00 10.10           C
ATOM   2688  C   VAL H 138       5.879  -1.554  21.317  1.00 10.26           C
ATOM   2689  O   VAL H 138       4.697  -1.889  21.354  1.00 10.08           O
ATOM   2690  CB  VAL H 138       7.157  -2.767  23.120  1.00 10.51           C
ATOM   2691  CG1 VAL H 138       8.088  -3.477  22.122  1.00 12.81           C
ATOM   2692  CG2 VAL H 138       7.888  -2.589  24.456  1.00 12.72           C
ATOM   2693  H   VAL H 138       4.977  -1.256  23.857  1.00 10.42           H
ATOM   2694  HA  VAL H 138       7.546  -0.780  22.408  1.00 12.13           H
ATOM   2695  HB  VAL H 138       6.426  -3.540  23.366  1.00 12.62           H
ATOM   2696 HG11 VAL H 138       8.984  -3.866  22.591  1.00 15.38           H
ATOM   2697 HG12 VAL H 138       7.560  -4.328  21.698  1.00 15.38           H
ATOM   2698 HG13 VAL H 138       8.397  -2.814  21.316  1.00 15.38           H
ATOM   2699 HG21 VAL H 138       8.840  -3.104  24.490  1.00 15.27           H
ATOM   2700 HG22 VAL H 138       8.085  -1.534  24.651  1.00 15.27           H
ATOM   2701 HG23 VAL H 138       7.263  -2.982  25.261  1.00 15.27           H
ATOM   2702  N   THR H 139       6.560  -1.324  20.193  1.00  8.43           N
ATOM   2703  CA  THR H 139       5.976  -1.373  18.867  1.00  9.36           C
ATOM   2704  C   THR H 139       6.884  -2.159  17.927  1.00  8.32           C
ATOM   2705  O   THR H 139       8.107  -2.138  18.074  1.00 11.61           O
ATOM   2706  CB  THR H 139       5.701   0.042  18.354  1.00 13.02           C
ATOM   2707  OG1 THR H 139       6.882   0.784  18.553  1.00 11.40           O
ATOM   2708  CG2 THR H 139       4.513   0.749  19.014  1.00 11.80           C
ATOM   2709  H   THR H 139       7.516  -1.004  20.257  1.00 10.12           H
ATOM   2710  HA  THR H 139       5.039  -1.915  18.936  1.00 11.23           H
ATOM   2711  HB  THR H 139       5.497  -0.026  17.286  1.00 15.63           H
ATOM   2712  HG1 THR H 139       7.036   1.317  17.762  1.00 13.68           H
ATOM   2713 HG21 THR H 139       4.849   1.655  19.527  1.00 14.16           H
ATOM   2714 HG22 THR H 139       3.705   0.236  18.860  1.00 14.16           H
ATOM   2715 HG23 THR H 139       4.671   0.825  19.968  1.00 14.16           H
ATOM   2716  N   GLY H 140       6.284  -2.826  16.938  1.00 11.35           N
ATOM   2717  CA  GLY H 140       7.051  -3.519  15.913  1.00  9.79           C
ATOM   2718  C   GLY H 140       6.178  -4.336  14.958  1.00  9.46           C
ATOM   2719  O   GLY H 140       4.972  -4.490  15.163  1.00 10.84           O
ATOM   2720  H   GLY H 140       5.274  -2.845  16.878  1.00 13.63           H
ATOM   2721  HA2 GLY H 140       7.603  -2.781  15.328  1.00 11.75           H
ATOM   2722  HA3 GLY H 140       7.767  -4.184  16.388  1.00 11.75           H
ATOM   2723  N   TRP H 141       6.828  -4.833  13.909  1.00 10.75           N
ATOM   2724  CA  TRP H 141       6.245  -5.693  12.877  1.00  9.37           C
ATOM   2725  C   TRP H 141       6.654  -7.151  13.023  1.00 14.52           C
ATOM   2726  O   TRP H 141       6.468  -7.924  12.083  1.00 13.42           O
ATOM   2727  CB  TRP H 141       6.650  -5.186  11.492  1.00 11.54           C
ATOM   2728  CG  TRP H 141       6.082  -3.868  11.112  1.00 14.65           C
ATOM   2729  CD1 TRP H 141       4.819  -3.656  10.682  1.00 12.68           C
ATOM   2730  CD2 TRP H 141       6.732  -2.570  11.135  1.00 13.51           C
ATOM   2731  NE1 TRP H 141       4.663  -2.322  10.381  1.00 12.59           N
ATOM   2732  CE2 TRP H 141       5.803  -1.605  10.647  1.00 15.26           C
ATOM   2733  CE3 TRP H 141       8.013  -2.108  11.509  1.00 13.20           C
ATOM   2734  CZ2 TRP H 141       6.115  -0.248  10.556  1.00 12.65           C
ATOM   2735  CZ3 TRP H 141       8.342  -0.744  11.395  1.00 13.52           C
ATOM   2736  CH2 TRP H 141       7.389   0.188  10.949  1.00 13.90           C
ATOM   2737  H   TRP H 141       7.816  -4.636  13.824  1.00 12.91           H
ATOM   2738  HA  TRP H 141       5.157  -5.649  12.945  1.00 11.24           H
ATOM   2739  HB2 TRP H 141       7.737  -5.137  11.434  1.00 13.86           H
ATOM   2740  HB3 TRP H 141       6.299  -5.896  10.746  1.00 13.86           H
ATOM   2741  HD1 TRP H 141       4.058  -4.414  10.575  1.00 15.22           H
ATOM   2742  HE1 TRP H 141       3.802  -1.938  10.013  1.00 15.11           H
ATOM   2743  HE3 TRP H 141       8.748  -2.810  11.873  1.00 15.85           H
ATOM   2744  HZ2 TRP H 141       5.361   0.456  10.242  1.00 15.19           H
ATOM   2745  HZ3 TRP H 141       9.325  -0.407  11.685  1.00 16.23           H
ATOM   2746  HH2 TRP H 141       7.624   1.237  10.931  1.00 16.68           H
ATOM   2747  N   GLY H 142       7.202  -7.535  14.177  1.00 13.87           N
ATOM   2748  CA  GLY H 142       7.645  -8.896  14.440  1.00 14.09           C
ATOM   2749  C   GLY H 142       6.495  -9.882  14.609  1.00 11.45           C
ATOM   2750  O   GLY H 142       5.319  -9.533  14.500  1.00 14.21           O
ATOM   2751  H   GLY H 142       7.329  -6.856  14.916  1.00 16.65           H
ATOM   2752  HA2 GLY H 142       8.280  -9.225  13.618  1.00 16.91           H
ATOM   2753  HA3 GLY H 142       8.245  -8.901  15.350  1.00 16.91           H
ATOM   2754  N   ASN H 143       6.850 -11.146  14.862  1.00 13.24           N
ATOM   2755  CA  ASN H 143       5.924 -12.264  14.963  1.00 18.12           C
ATOM   2756  C   ASN H 143       4.810 -11.986  15.969  1.00 16.10           C
ATOM   2757  O   ASN H 143       5.040 -11.423  17.043  1.00 15.55           O
ATOM   2758  CB  ASN H 143       6.662 -13.526  15.435  1.00 20.67           C
ATOM   2759  CG  ASN H 143       7.686 -14.124  14.477  1.00 23.66           C
ATOM   2760  OD1 ASN H 143       7.897 -13.650  13.367  1.00 23.60           O
ATOM   2761  ND2 ASN H 143       8.322 -15.208  14.923  1.00 32.87           N
ATOM   2762  H   ASN H 143       7.833 -11.368  14.911  1.00 15.90           H
ATOM   2763  HA  ASN H 143       5.491 -12.457  13.978  1.00 21.75           H
ATOM   2764  HB2 ASN H 143       7.151 -13.324  16.388  1.00 24.81           H
ATOM   2765  HB3 ASN H 143       5.912 -14.295  15.600  1.00 24.81           H
ATOM   2766 HD21 ASN H 143       9.027 -15.639  14.342  1.00 39.45           H
ATOM   2767 HD22 ASN H 143       8.112 -15.580  15.838  1.00 39.45           H
ATOM   2768  N   LEU H 144       3.605 -12.459  15.641  1.00 14.78           N
ATOM   2769  CA  LEU H 144       2.471 -12.420  16.551  1.00 15.26           C
ATOM   2770  C   LEU H 144       2.501 -13.543  17.593  1.00 16.26           C
ATOM   2771  O   LEU H 144       1.801 -13.448  18.597  1.00 17.36           O
ATOM   2772  CB  LEU H 144       1.129 -12.399  15.803  1.00 20.89           C
ATOM   2773  CG  LEU H 144       1.042 -11.219  14.803  1.00 21.50           C
ATOM   2774  CD1 LEU H 144       0.194 -11.638  13.570  1.00 23.02           C
ATOM   2775  CD2 LEU H 144       0.492  -9.935  15.448  1.00 20.52           C
ATOM   2776  H   LEU H 144       3.470 -12.893  14.739  1.00 17.74           H
ATOM   2777  HA  LEU H 144       2.520 -11.480  17.091  1.00 18.31           H
ATOM   2778  HB2 LEU H 144       0.896 -13.362  15.348  1.00 25.07           H
ATOM   2779  HB3 LEU H 144       0.392 -12.232  16.589  1.00 25.07           H
ATOM   2780  HG  LEU H 144       1.975 -11.010  14.276  1.00 25.80           H
ATOM   2781 HD11 LEU H 144      -0.690 -11.010  13.446  1.00 27.63           H
ATOM   2782 HD12 LEU H 144       0.798 -11.556  12.670  1.00 27.63           H
ATOM   2783 HD13 LEU H 144      -0.145 -12.674  13.635  1.00 27.63           H
ATOM   2784 HD21 LEU H 144      -0.277  -9.453  14.847  1.00 24.63           H
ATOM   2785 HD22 LEU H 144       0.091 -10.112  16.446  1.00 24.63           H
ATOM   2786 HD23 LEU H 144       1.332  -9.249  15.549  1.00 24.63           H
ATOM   2787  N   LYS H 145       3.264 -14.616  17.346  1.00 18.84           N
ATOM   2788  CA  LYS H 145       3.381 -15.792  18.206  1.00 21.46           C
ATOM   2789  C   LYS H 145       4.832 -16.252  18.220  1.00 15.64           C
ATOM   2790  O   LYS H 145       5.544 -16.088  17.226  1.00 18.38           O
ATOM   2791  CB  LYS H 145       2.455 -16.903  17.675  1.00 23.52           C
ATOM   2792  CG  LYS H 145       0.980 -16.478  17.754  1.00 26.33           C
ATOM   2793  CD  LYS H 145       0.001 -17.631  17.977  1.00 29.84           C
ATOM   2794  CE  LYS H 145      -1.414 -17.064  18.164  1.00 33.64           C
ATOM   2795  NZ  LYS H 145      -2.427 -18.123  18.006  1.00 37.23           N1+
ATOM   2796  H   LYS H 145       3.838 -14.606  16.515  1.00 22.61           H
ATOM   2797  HA  LYS H 145       3.103 -15.537  19.232  1.00 25.76           H
ATOM   2798  HB2 LYS H 145       2.709 -17.201  16.657  1.00 28.23           H
ATOM   2799  HB3 LYS H 145       2.599 -17.762  18.328  1.00 28.23           H
ATOM   2800  HG2 LYS H 145       0.884 -15.884  18.665  1.00 31.60           H
ATOM   2801  HG3 LYS H 145       0.701 -15.855  16.905  1.00 31.60           H
ATOM   2802  HD2 LYS H 145       0.011 -18.244  17.077  1.00 35.82           H
ATOM   2803  HD3 LYS H 145       0.292 -18.242  18.833  1.00 35.82           H
ATOM   2804  HE2 LYS H 145      -1.496 -16.608  19.153  1.00 40.37           H
ATOM   2805  HE3 LYS H 145      -1.591 -16.297  17.407  1.00 40.37           H
ATOM   2806  HZ1 LYS H 145      -3.350 -17.742  18.154  1.00 44.68           H
ATOM   2807  HZ2 LYS H 145      -2.356 -18.515  17.075  1.00 44.68           H
ATOM   2808  HZ3 LYS H 145      -2.252 -18.858  18.683  1.00 44.68           H
ATOM   2809  N   GLU H 146       5.251 -16.858  19.331  1.00 17.17           N
ATOM   2810  CA  GLU H 146       6.569 -17.459  19.443  1.00 19.19           C
ATOM   2811  C   GLU H 146       6.762 -18.503  18.336  1.00 18.95           C
ATOM   2812  O   GLU H 146       7.800 -18.502  17.678  1.00 23.21           O
ATOM   2813  CB  GLU H 146       6.742 -18.071  20.836  1.00 19.75           C
ATOM   2814  CG  GLU H 146       8.166 -18.629  20.991  1.00 17.72           C
ATOM   2815  CD  GLU H 146       8.394 -19.287  22.347  1.00 20.02           C
ATOM   2816  OE1 GLU H 146       7.884 -18.777  23.370  1.00 17.76           O
ATOM   2817  OE2 GLU H 146       9.117 -20.305  22.350  1.00 27.54           O1-
ATOM   2818  H   GLU H 146       4.627 -16.945  20.121  1.00 20.61           H
ATOM   2819  HA  GLU H 146       7.313 -16.670  19.335  1.00 23.03           H
ATOM   2820  HB2 GLU H 146       6.564 -17.309  21.594  1.00 23.70           H
ATOM   2821  HB3 GLU H 146       6.021 -18.877  20.973  1.00 23.70           H
ATOM   2822  HG2 GLU H 146       8.358 -19.374  20.219  1.00 21.27           H
ATOM   2823  HG3 GLU H 146       8.884 -17.817  20.872  1.00 21.27           H
ATOM   2824  N   THR H 147       5.751 -19.358  18.129  0.77 15.72           N
ATOM   2825  CA  THR H 147       5.762 -20.417  17.122  0.77 19.54           C
ATOM   2826  C   THR H 147       4.636 -20.134  16.125  0.77 27.15           C
ATOM   2827  O   THR H 147       3.475 -20.035  16.586  0.77 30.77           O
ATOM   2828  CB  THR H 147       5.655 -21.797  17.796  0.77 20.43           C
ATOM   2829  OG1 THR H 147       6.613 -21.907  18.835  0.77 31.22           O
ATOM   2830  CG2 THR H 147       5.851 -22.932  16.775  0.77 25.59           C
ATOM   2831  H   THR H 147       4.930 -19.286  18.714  0.77 18.87           H
ATOM   2832  HA  THR H 147       6.713 -20.390  16.586  0.77 23.46           H
ATOM   2833  HB  THR H 147       4.659 -21.886  18.235  0.77 24.52           H
ATOM   2834  HG1 THR H 147       6.494 -21.167  19.436  0.77 37.47           H
ATOM   2835 HG21 THR H 147       5.929 -22.539  15.756  0.77 30.72           H
ATOM   2836 HG22 THR H 147       4.995 -23.609  16.828  0.77 30.72           H
ATOM   2837 HG23 THR H 147       6.764 -23.490  17.003  0.77 30.72           H
ATOM   2838  HC  THR H 147       4.957 -20.014  14.924  0.77 32.58           H
ATOM   2839  N   GLY H 150       0.793 -15.590  12.484  1.00 35.50           N
ATOM   2840  CA  GLY H 150       2.052 -15.458  11.715  1.00 34.50           C
ATOM   2841  C   GLY H 150       2.691 -14.078  11.868  1.00 32.78           C
ATOM   2842  O   GLY H 150       3.161 -13.730  12.952  1.00 28.27           O
ATOM   2843  H1  GLY H 150       0.973 -15.428  13.465  1.00 42.61           H
ATOM   2844  H2  GLY H 150       0.409 -16.518  12.362  1.00 42.61           H
ATOM   2845  HA2 GLY H 150       1.848 -15.636  10.658  1.00 41.40           H
ATOM   2846  HA3 GLY H 150       2.763 -16.207  12.062  1.00 41.40           H
ATOM   2847  N   GLN H 151       2.694 -13.312  10.772  1.00 30.97           N
ATOM   2848  CA  GLN H 151       3.250 -11.966  10.690  1.00 25.09           C
ATOM   2849  C   GLN H 151       2.096 -10.957  10.504  1.00 34.15           C
ATOM   2850  O   GLN H 151       1.115 -11.276   9.830  1.00 29.66           O
ATOM   2851  CB  GLN H 151       4.276 -11.886   9.551  1.00 30.58           C
ATOM   2852  CG  GLN H 151       5.392 -12.950   9.597  1.00 31.27           C
ATOM   2853  CD  GLN H 151       6.332 -12.836   8.392  0.86 36.02           C
ATOM   2854  OE1 GLN H 151       7.515 -12.550   8.546  0.25 34.14           O
ATOM   2855  NE2 GLN H 151       5.823 -13.072   7.182  0.26 29.36           N
ATOM   2856  H   GLN H 151       2.257 -13.666   9.934  1.00 37.17           H
ATOM   2857  HA  GLN H 151       3.779 -11.748  11.618  1.00 30.11           H
ATOM   2858  HB2 GLN H 151       3.729 -12.005   8.616  1.00 36.70           H
ATOM   2859  HB3 GLN H 151       4.741 -10.903   9.568  1.00 36.70           H
ATOM   2860  HG2 GLN H 151       5.968 -12.825  10.515  1.00 37.53           H
ATOM   2861  HG3 GLN H 151       4.954 -13.949   9.597  1.00 37.53           H
ATOM   2862 HE21 GLN H 151       4.847 -13.301   7.063  1.00 35.24           H
ATOM   2863 HE22 GLN H 151       6.421 -12.965   6.374  1.00 35.24           H
ATOM   2864  N   PRO H 152       2.159  -9.759  11.115  1.00 21.52           N
ATOM   2865  CA  PRO H 152       1.043  -8.815  11.140  1.00 17.02           C
ATOM   2866  C   PRO H 152       0.893  -8.084   9.804  1.00 18.32           C
ATOM   2867  O   PRO H 152       1.868  -7.881   9.082  1.00 21.10           O
ATOM   2868  CB  PRO H 152       1.391  -7.813  12.243  1.00 17.09           C
ATOM   2869  CG  PRO H 152       2.916  -7.798  12.225  1.00 18.40           C
ATOM   2870  CD  PRO H 152       3.294  -9.234  11.857  1.00 21.42           C
ATOM   2871  HA  PRO H 152       0.109  -9.314  11.403  1.00 20.43           H
ATOM   2872  HB2 PRO H 152       0.946  -6.837  12.089  1.00 20.51           H
ATOM   2873  HB3 PRO H 152       1.061  -8.221  13.197  1.00 20.51           H
ATOM   2874  HG2 PRO H 152       3.240  -7.152  11.408  1.00 22.08           H
ATOM   2875  HG3 PRO H 152       3.348  -7.452  13.157  1.00 22.08           H
ATOM   2876  HD2 PRO H 152       4.202  -9.235  11.254  1.00 25.70           H
ATOM   2877  HD3 PRO H 152       3.426  -9.814  12.771  1.00 25.70           H
ATOM   2878  N   SER H 153      -0.319  -7.608   9.508  1.00 15.83           N
ATOM   2879  CA  SER H 153      -0.569  -6.741   8.367  1.00 15.75           C
ATOM   2880  C   SER H 153      -0.006  -5.347   8.628  1.00 13.66           C
ATOM   2881  O   SER H 153       0.580  -4.753   7.728  1.00 17.93           O
ATOM   2882  CB  SER H 153      -2.066  -6.675   8.068  1.00 21.58           C
ATOM   2883  OG  SER H 153      -2.273  -5.793   6.977  1.00 27.38           O
ATOM   2884  H   SER H 153      -1.082  -7.765  10.154  1.00 19.00           H
ATOM   2885  HA  SER H 153      -0.083  -7.170   7.494  1.00 18.91           H
ATOM   2886  HB2 SER H 153      -2.438  -7.669   7.813  1.00 25.90           H
ATOM   2887  HB3 SER H 153      -2.603  -6.301   8.940  1.00 25.90           H
ATOM   2888  HG  SER H 153      -3.205  -5.544   6.974  1.00 32.86           H
ATOM   2889  N   VAL H 154      -0.210  -4.811   9.840  1.00 14.82           N
ATOM   2890  CA  VAL H 154       0.253  -3.475  10.209  1.00 13.47           C
ATOM   2891  C   VAL H 154       1.025  -3.493  11.533  1.00 11.49           C
ATOM   2892  O   VAL H 154       0.981  -4.456  12.293  1.00 11.71           O
ATOM   2893  CB  VAL H 154      -0.891  -2.442  10.258  1.00 14.46           C
ATOM   2894  CG1 VAL H 154      -1.693  -2.385   8.931  1.00 16.25           C
ATOM   2895  CG2 VAL H 154      -1.831  -2.680  11.459  1.00 15.81           C
ATOM   2896  H   VAL H 154      -0.717  -5.339  10.537  1.00 17.79           H
ATOM   2897  HA  VAL H 154       0.955  -3.131   9.453  1.00 16.17           H
ATOM   2898  HB  VAL H 154      -0.536  -1.416  10.352  1.00 17.35           H
ATOM   2899 HG11 VAL H 154      -2.759  -2.554   9.086  1.00 19.51           H
ATOM   2900 HG12 VAL H 154      -1.571  -1.402   8.476  1.00 19.51           H
ATOM   2901 HG13 VAL H 154      -1.345  -3.114   8.204  1.00 19.51           H
ATOM   2902 HG21 VAL H 154      -2.883  -2.643  11.181  1.00 18.97           H
ATOM   2903 HG22 VAL H 154      -1.643  -3.640  11.933  1.00 18.97           H
ATOM   2904 HG23 VAL H 154      -1.655  -1.898  12.197  1.00 18.97           H
ATOM   2905  N   LEU H 155       1.715  -2.386  11.799  1.00 10.60           N
ATOM   2906  CA  LEU H 155       2.462  -2.144  13.016  1.00 11.08           C
ATOM   2907  C   LEU H 155       1.630  -2.513  14.236  1.00  9.43           C
ATOM   2908  O   LEU H 155       0.467  -2.141  14.329  1.00 11.44           O
ATOM   2909  CB  LEU H 155       2.940  -0.678  13.002  1.00 12.08           C
ATOM   2910  CG  LEU H 155       3.785  -0.353  14.246  1.00 10.46           C
ATOM   2911  CD1 LEU H 155       5.181  -0.995  14.194  1.00  9.83           C
ATOM   2912  CD2 LEU H 155       3.868   1.195  14.395  1.00 13.78           C
ATOM   2913  H   LEU H 155       1.695  -1.629  11.131  1.00 12.73           H
ATOM   2914  HA  LEU H 155       3.347  -2.782  12.995  1.00 13.30           H
ATOM   2915  HB2 LEU H 155       3.605  -0.637  12.142  1.00 14.50           H
ATOM   2916  HB3 LEU H 155       2.142   0.047  12.829  1.00 14.50           H
ATOM   2917  HG  LEU H 155       3.287  -0.558  15.196  1.00 12.55           H
ATOM   2918 HD11 LEU H 155       5.952  -0.335  14.574  1.00 11.80           H
ATOM   2919 HD12 LEU H 155       5.135  -1.852  14.854  1.00 11.80           H
ATOM   2920 HD13 LEU H 155       5.454  -1.356  13.209  1.00 11.80           H
ATOM   2921 HD21 LEU H 155       4.898   1.548  14.328  1.00 16.54           H
ATOM   2922 HD22 LEU H 155       3.299   1.705  13.614  1.00 16.54           H
ATOM   2923 HD23 LEU H 155       3.457   1.503  15.360  1.00 16.54           H
ATOM   2924  N   GLN H 156       2.248  -3.246  15.166  1.00  9.99           N
ATOM   2925  CA  GLN H 156       1.609  -3.661  16.404  1.00 10.91           C
ATOM   2926  C   GLN H 156       2.137  -2.849  17.585  1.00 11.21           C
ATOM   2927  O   GLN H 156       3.271  -2.385  17.553  1.00 10.31           O
ATOM   2928  CB  GLN H 156       1.851  -5.152  16.652  1.00 11.86           C
ATOM   2929  CG  GLN H 156       1.276  -6.076  15.580  1.00 10.98           C
ATOM   2930  CD  GLN H 156      -0.238  -6.043  15.561  1.00 13.42           C
ATOM   2931  OE1 GLN H 156      -0.884  -6.503  16.491  1.00 13.59           O
ATOM   2932  NE2 GLN H 156      -0.819  -5.461  14.517  1.00 16.08           N
ATOM   2933  H   GLN H 156       3.212  -3.517  15.027  1.00 12.00           H
ATOM   2934  HA  GLN H 156       0.538  -3.506  16.321  1.00 13.09           H
ATOM   2935  HB2 GLN H 156       2.926  -5.283  16.669  1.00 14.23           H
ATOM   2936  HB3 GLN H 156       1.444  -5.436  17.622  1.00 14.23           H
ATOM   2937  HG2 GLN H 156       1.676  -5.800  14.605  1.00 13.18           H
ATOM   2938  HG3 GLN H 156       1.592  -7.092  15.798  1.00 13.18           H
ATOM   2939 HE21 GLN H 156      -0.254  -5.043  13.790  1.00 19.30           H
ATOM   2940 HE22 GLN H 156      -1.824  -5.351  14.521  1.00 19.30           H
ATOM   2941  N   VAL H 157       1.319  -2.730  18.625  1.00 12.58           N
ATOM   2942  CA  VAL H 157       1.579  -1.959  19.830  1.00 11.28           C
ATOM   2943  C   VAL H 157       1.167  -2.780  21.052  1.00 13.43           C
ATOM   2944  O   VAL H 157       0.133  -3.436  21.035  1.00 13.11           O
ATOM   2945  CB  VAL H 157       0.868  -0.589  19.740  1.00 12.93           C
ATOM   2946  CG1 VAL H 157      -0.675  -0.664  19.675  1.00 17.88           C
ATOM   2947  CG2 VAL H 157       1.306   0.316  20.916  1.00 15.02           C
ATOM   2948  H   VAL H 157       0.413  -3.172  18.567  1.00 15.10           H
ATOM   2949  HA  VAL H 157       2.649  -1.786  19.890  1.00 13.54           H
ATOM   2950  HB  VAL H 157       1.141   0.013  18.868  1.00 15.52           H
ATOM   2951 HG11 VAL H 157      -1.165   0.004  20.381  1.00 21.46           H
ATOM   2952 HG12 VAL H 157      -0.994  -0.379  18.677  1.00 21.46           H
ATOM   2953 HG13 VAL H 157      -1.044  -1.669  19.853  1.00 21.46           H
ATOM   2954 HG21 VAL H 157       0.471   0.736  21.474  1.00 18.03           H
ATOM   2955 HG22 VAL H 157       1.936  -0.220  21.619  1.00 18.03           H
ATOM   2956 HG23 VAL H 157       1.886   1.138  20.504  1.00 18.03           H
ATOM   2957  N   VAL H 158       1.960  -2.729  22.122  1.00 12.49           N
ATOM   2958  CA  VAL H 158       1.596  -3.282  23.421  1.00 11.15           C
ATOM   2959  C   VAL H 158       2.159  -2.393  24.524  1.00 12.68           C
ATOM   2960  O   VAL H 158       3.278  -1.905  24.403  1.00 10.47           O
ATOM   2961  CB  VAL H 158       2.025  -4.773  23.510  1.00 15.22           C
ATOM   2962  CG1 VAL H 158       3.559  -5.012  23.613  1.00 15.03           C
ATOM   2963  CG2 VAL H 158       1.330  -5.470  24.699  1.00 17.50           C
ATOM   2964  H   VAL H 158       2.833  -2.224  22.059  1.00 14.99           H
ATOM   2965  HA  VAL H 158       0.512  -3.231  23.496  1.00 13.39           H
ATOM   2966  HB  VAL H 158       1.728  -5.431  22.694  1.00 18.27           H
ATOM   2967 HG11 VAL H 158       3.831  -5.714  24.399  1.00 18.04           H
ATOM   2968 HG12 VAL H 158       3.938  -5.429  22.689  1.00 18.04           H
ATOM   2969 HG13 VAL H 158       4.109  -4.094  23.791  1.00 18.04           H
ATOM   2970 HG21 VAL H 158       2.016  -6.053  25.306  1.00 21.00           H
ATOM   2971 HG22 VAL H 158       0.865  -4.759  25.370  1.00 21.00           H
ATOM   2972 HG23 VAL H 158       0.559  -6.143  24.324  1.00 21.00           H
ATOM   2973  N   ASN H 159       1.382  -2.183  25.587  1.00  9.90           N
ATOM   2974  CA  ASN H 159       1.814  -1.482  26.780  1.00 10.03           C
ATOM   2975  C   ASN H 159       2.169  -2.499  27.855  1.00 10.05           C
ATOM   2976  O   ASN H 159       1.420  -3.449  28.088  1.00 11.14           O
ATOM   2977  CB  ASN H 159       0.737  -0.523  27.267  1.00 10.79           C
ATOM   2978  CG  ASN H 159       0.343   0.546  26.255  1.00 15.63           C
ATOM   2979  OD1 ASN H 159       1.120   0.986  25.412  1.00 12.17           O
ATOM   2980  ND2 ASN H 159      -0.886   1.021  26.377  1.00 18.47           N
ATOM   2981  H   ASN H 159       0.472  -2.622  25.617  1.00 11.88           H
ATOM   2982  HA  ASN H 159       2.688  -0.887  26.535  1.00 12.04           H
ATOM   2983  HB2 ASN H 159      -0.148  -1.104  27.538  1.00 12.96           H
ATOM   2984  HB3 ASN H 159       1.095  -0.028  28.169  1.00 12.96           H
ATOM   2985 HD21 ASN H 159      -1.214   1.727  25.736  1.00 22.17           H
ATOM   2986 HD22 ASN H 159      -1.504   0.643  27.086  1.00 22.17           H
ATOM   2987  N   LEU H 160       3.322  -2.303  28.502  1.00  8.52           N
ATOM   2988  CA  LEU H 160       3.890  -3.269  29.435  1.00 10.57           C
ATOM   2989  C   LEU H 160       4.495  -2.564  30.644  1.00  8.90           C
ATOM   2990  O   LEU H 160       5.239  -1.601  30.459  1.00  8.92           O
ATOM   2991  CB  LEU H 160       4.975  -4.156  28.797  1.00  8.16           C
ATOM   2992  CG  LEU H 160       4.453  -5.010  27.637  1.00 12.64           C
ATOM   2993  CD1 LEU H 160       5.675  -5.585  26.869  1.00 14.40           C
ATOM   2994  CD2 LEU H 160       3.479  -6.092  28.155  1.00 11.81           C
ATOM   2995  H   LEU H 160       3.869  -1.483  28.293  1.00 10.23           H
ATOM   2996  HA  LEU H 160       3.078  -3.909  29.768  1.00 12.69           H
ATOM   2997  HB2 LEU H 160       5.857  -3.584  28.506  1.00  9.79           H
ATOM   2998  HB3 LEU H 160       5.280  -4.837  29.596  1.00  9.79           H
ATOM   2999  HG  LEU H 160       3.984  -4.351  26.906  1.00 15.17           H
ATOM   3000 HD11 LEU H 160       5.670  -5.226  25.838  1.00 17.28           H
ATOM   3001 HD12 LEU H 160       6.216  -4.855  26.528  1.00 17.28           H
ATOM   3002 HD13 LEU H 160       5.658  -6.678  26.864  1.00 17.28           H
ATOM   3003 HD21 LEU H 160       3.790  -7.084  27.867  1.00 14.17           H
ATOM   3004 HD22 LEU H 160       3.431  -6.093  29.248  1.00 14.17           H
ATOM   3005 HD23 LEU H 160       2.473  -5.913  27.772  1.00 14.17           H
ATOM   3006  N   PRO H 161       4.259  -3.068  31.862  1.00  8.68           N
ATOM   3007  CA  PRO H 161       4.830  -2.512  33.083  1.00  9.14           C
ATOM   3008  C   PRO H 161       6.298  -2.903  33.260  1.00 10.67           C
ATOM   3009  O   PRO H 161       6.675  -4.052  33.030  1.00 10.14           O
ATOM   3010  CB  PRO H 161       3.988  -3.081  34.218  1.00  9.85           C
ATOM   3011  CG  PRO H 161       3.538  -4.435  33.670  1.00 10.60           C
ATOM   3012  CD  PRO H 161       3.420  -4.224  32.164  1.00 10.48           C
ATOM   3013  HA  PRO H 161       4.734  -1.430  33.111  1.00 10.98           H
ATOM   3014  HB2 PRO H 161       4.513  -3.152  35.170  1.00 11.83           H
ATOM   3015  HB3 PRO H 161       3.110  -2.446  34.333  1.00 11.83           H
ATOM   3016  HG2 PRO H 161       4.347  -5.142  33.837  1.00 12.73           H
ATOM   3017  HG3 PRO H 161       2.629  -4.809  34.137  1.00 12.73           H
ATOM   3018  HD2 PRO H 161       3.760  -5.118  31.641  1.00 12.58           H
ATOM   3019  HD3 PRO H 161       2.386  -3.989  31.917  1.00 12.58           H
ATOM   3020  N   ILE H 162       7.116  -1.961  33.726  1.00  9.77           N
ATOM   3021  CA  ILE H 162       8.481  -2.227  34.184  1.00 11.29           C
ATOM   3022  C   ILE H 162       8.380  -3.140  35.413  1.00 11.29           C
ATOM   3023  O   ILE H 162       7.494  -2.988  36.241  1.00 10.93           O
ATOM   3024  CB  ILE H 162       9.265  -0.924  34.483  1.00 10.14           C
ATOM   3025  CG1 ILE H 162       9.392  -0.112  33.164  1.00 10.00           C
ATOM   3026  CG2 ILE H 162      10.646  -1.160  35.133  1.00 11.63           C
ATOM   3027  CD1 ILE H 162       9.529   1.385  33.433  1.00 13.00           C
ATOM   3028  H   ILE H 162       6.742  -1.040  33.901  1.00 11.73           H
ATOM   3029  HA  ILE H 162       9.016  -2.755  33.394  1.00 13.56           H
ATOM   3030  HB  ILE H 162       8.607  -0.414  35.186  1.00 12.17           H
ATOM   3031 HG12 ILE H 162      10.392  -0.367  32.818  1.00 12.01           H
ATOM   3032 HG13 ILE H 162       8.731  -0.378  32.341  1.00 12.01           H
ATOM   3033 HG21 ILE H 162      10.656  -0.660  36.100  1.00 13.96           H
ATOM   3034 HG22 ILE H 162      10.869  -2.210  35.279  1.00 13.96           H
ATOM   3035 HG23 ILE H 162      11.465  -0.748  34.545  1.00 13.96           H
ATOM   3036 HD11 ILE H 162      10.049   1.857  32.599  1.00 15.60           H
ATOM   3037 HD12 ILE H 162       8.538   1.826  33.539  1.00 15.60           H
ATOM   3038 HD13 ILE H 162      10.099   1.556  34.345  1.00 15.60           H
ATOM   3039  N   VAL H 163       9.287  -4.100  35.529  1.00 11.62           N
ATOM   3040  CA  VAL H 163       9.289  -5.105  36.591  1.00 10.37           C
ATOM   3041  C   VAL H 163      10.449  -4.841  37.563  1.00 10.15           C
ATOM   3042  O   VAL H 163      11.521  -4.375  37.188  1.00 12.72           O
ATOM   3043  CB  VAL H 163       9.321  -6.498  35.935  1.00  9.00           C
ATOM   3044  CG1 VAL H 163       9.405  -7.655  36.950  1.00 10.34           C
ATOM   3045  CG2 VAL H 163       8.058  -6.722  35.069  1.00  9.93           C
ATOM   3046  H   VAL H 163       9.994  -4.182  34.810  1.00 13.95           H
ATOM   3047  HA  VAL H 163       8.363  -5.048  37.166  1.00 12.45           H
ATOM   3048  HB  VAL H 163      10.111  -6.692  35.219  1.00 10.80           H
ATOM   3049 HG11 VAL H 163       8.705  -8.459  36.728  1.00 12.41           H
ATOM   3050 HG12 VAL H 163      10.408  -8.080  36.931  1.00 12.41           H
ATOM   3051 HG13 VAL H 163       9.185  -7.310  37.957  1.00 12.41           H
ATOM   3052 HG21 VAL H 163       7.525  -7.643  35.290  1.00 11.92           H
ATOM   3053 HG22 VAL H 163       7.344  -5.908  35.205  1.00 11.92           H
ATOM   3054 HG23 VAL H 163       8.346  -6.755  34.018  1.00 11.92           H
ATOM   3055  N   GLU H 164      10.213  -5.136  38.841  1.00 10.81           N
ATOM   3056  CA  GLU H 164      11.188  -5.040  39.901  1.00 13.29           C
ATOM   3057  C   GLU H 164      12.428  -5.847  39.522  1.00 12.50           C
ATOM   3058  O   GLU H 164      12.309  -6.964  39.010  1.00 13.74           O
ATOM   3059  CB  GLU H 164      10.609  -5.598  41.207  1.00 16.77           C
ATOM   3060  CG  GLU H 164       9.391  -4.859  41.779  1.00 23.17           C
ATOM   3061  CD  GLU H 164       8.031  -5.218  41.169  1.00 25.78           C
ATOM   3062  OE1 GLU H 164       7.963  -6.054  40.243  1.00 18.09           O
ATOM   3063  OE2 GLU H 164       7.042  -4.626  41.653  1.00 26.86           O1-
ATOM   3064  H   GLU H 164       9.316  -5.530  39.088  1.00 12.98           H
ATOM   3065  HA  GLU H 164      11.441  -3.992  40.051  1.00 15.96           H
ATOM   3066  HB2 GLU H 164      10.463  -6.671  41.194  1.00 20.13           H
ATOM   3067  HB3 GLU H 164      11.407  -5.391  41.917  1.00 20.13           H
ATOM   3068  HG2 GLU H 164       9.338  -5.070  42.847  1.00 27.81           H
ATOM   3069  HG3 GLU H 164       9.553  -3.790  41.660  1.00 27.81           H
ATOM   3070  N   ARG H 165      13.612  -5.275  39.776  1.00 14.03           N
ATOM   3071  CA  ARG H 165      14.885  -5.885  39.404  1.00 13.34           C
ATOM   3072  C   ARG H 165      15.048  -7.292  40.002  1.00 13.25           C
ATOM   3073  O   ARG H 165      15.478  -8.168  39.259  1.00 12.38           O
ATOM   3074  CB  ARG H 165      16.056  -4.954  39.740  1.00 14.75           C
ATOM   3075  CG  ARG H 165      15.927  -3.613  38.993  1.00 20.89           C
ATOM   3076  CD  ARG H 165      17.236  -2.821  38.958  1.00 20.89           C
ATOM   3077  NE  ARG H 165      18.264  -3.498  38.160  1.00 18.31           N
ATOM   3078  CZ  ARG H 165      18.356  -3.469  36.826  1.00 18.26           C
ATOM   3079  NH1 ARG H 165      19.310  -4.164  36.223  1.00 14.57           N
ATOM   3080  NH2 ARG H 165      17.515  -2.752  36.086  1.00 22.64           N1+
ATOM   3081  H   ARG H 165      13.635  -4.364  40.215  1.00 16.84           H
ATOM   3082  HA  ARG H 165      14.877  -6.008  38.320  1.00 16.01           H
ATOM   3083  HB2 ARG H 165      16.150  -4.769  40.806  1.00 17.71           H
ATOM   3084  HB3 ARG H 165      16.962  -5.461  39.405  1.00 17.71           H
ATOM   3085  HG2 ARG H 165      15.623  -3.806  37.964  1.00 25.08           H
ATOM   3086  HG3 ARG H 165      15.158  -3.003  39.456  1.00 25.08           H
ATOM   3087  HD2 ARG H 165      17.042  -1.832  38.541  1.00 25.07           H
ATOM   3088  HD3 ARG H 165      17.599  -2.692  39.979  1.00 25.07           H
ATOM   3089  HE  ARG H 165      18.935  -4.058  38.668  1.00 21.98           H
ATOM   3090 HH11 ARG H 165      19.964  -4.711  36.769  1.00 17.48           H
ATOM   3091 HH12 ARG H 165      19.388  -4.141  35.215  1.00 17.48           H
ATOM   3092 HH21 ARG H 165      16.789  -2.207  36.531  1.00 27.17           H
ATOM   3093 HH22 ARG H 165      17.619  -2.742  35.082  1.00 27.17           H
ATOM   3094  N   PRO H 166      14.697  -7.566  41.270  1.00 15.05           N
ATOM   3095  CA  PRO H 166      14.762  -8.919  41.805  1.00 16.30           C
ATOM   3096  C   PRO H 166      13.923  -9.954  41.041  1.00 15.04           C
ATOM   3097  O   PRO H 166      14.387 -11.076  40.853  1.00 15.11           O
ATOM   3098  CB  PRO H 166      14.361  -8.813  43.283  1.00 15.49           C
ATOM   3099  CG  PRO H 166      14.670  -7.368  43.639  1.00 16.93           C
ATOM   3100  CD  PRO H 166      14.378  -6.628  42.340  1.00 16.51           C
ATOM   3101  HA  PRO H 166      15.806  -9.231  41.773  1.00 19.56           H
ATOM   3102  HB2 PRO H 166      13.283  -8.954  43.356  1.00 18.59           H
ATOM   3103  HB3 PRO H 166      14.873  -9.526  43.929  1.00 18.59           H
ATOM   3104  HG2 PRO H 166      14.095  -7.008  44.492  1.00 20.32           H
ATOM   3105  HG3 PRO H 166      15.739  -7.280  43.837  1.00 20.32           H
ATOM   3106  HD2 PRO H 166      13.318  -6.388  42.302  1.00 19.81           H
ATOM   3107  HD3 PRO H 166      14.979  -5.724  42.304  1.00 19.81           H
ATOM   3108  N   VAL H 167      12.714  -9.593  40.587  1.00 11.25           N
ATOM   3109  CA  VAL H 167      11.851 -10.463  39.800  1.00 13.27           C
ATOM   3110  C   VAL H 167      12.487 -10.725  38.435  1.00 15.18           C
ATOM   3111  O   VAL H 167      12.563 -11.882  38.030  1.00 14.05           O
ATOM   3112  CB  VAL H 167      10.426  -9.873  39.699  1.00 14.08           C
ATOM   3113  CG1 VAL H 167       9.472 -10.734  38.834  1.00 12.58           C
ATOM   3114  CG2 VAL H 167       9.815  -9.718  41.119  1.00 16.47           C
ATOM   3115  H   VAL H 167      12.396  -8.647  40.746  1.00 13.51           H
ATOM   3116  HA  VAL H 167      11.770 -11.422  40.315  1.00 15.93           H
ATOM   3117  HB  VAL H 167      10.322  -8.865  39.302  1.00 16.90           H
ATOM   3118 HG11 VAL H 167       8.504 -10.911  39.301  1.00 15.10           H
ATOM   3119 HG12 VAL H 167       9.290 -10.250  37.880  1.00 15.10           H
ATOM   3120 HG13 VAL H 167       9.913 -11.709  38.628  1.00 15.10           H
ATOM   3121 HG21 VAL H 167       8.835 -10.184  41.210  1.00 19.77           H
ATOM   3122 HG22 VAL H 167      10.454 -10.169  41.878  1.00 19.77           H
ATOM   3123 HG23 VAL H 167       9.699  -8.665  41.357  1.00 19.77           H
ATOM   3124  N   CYS H 168      12.975  -9.688  37.737  1.00 10.72           N
ATOM   3125  CA  CYS H 168      13.715  -9.877  36.498  1.00 10.83           C
ATOM   3126  C   CYS H 168      14.865 -10.883  36.696  1.00 10.83           C
ATOM   3127  O   CYS H 168      15.001 -11.824  35.921  1.00 10.52           O
ATOM   3128  CB  CYS H 168      14.274  -8.544  36.001  1.00  8.48           C
ATOM   3129  SG  CYS H 168      13.053  -7.262  35.633  1.00 11.22           S
ATOM   3130  H   CYS H 168      12.870  -8.750  38.101  1.00 12.87           H
ATOM   3131  HA  CYS H 168      13.035 -10.266  35.740  1.00 13.00           H
ATOM   3132  HB2 CYS H 168      14.942  -8.147  36.759  1.00 10.18           H
ATOM   3133  HB3 CYS H 168      14.857  -8.724  35.098  1.00 10.18           H
ATOM   3134  N   LYS H 169      15.690 -10.681  37.728  1.00 11.95           N
ATOM   3135  CA  LYS H 169      16.872 -11.486  38.005  1.00 10.18           C
ATOM   3136  C   LYS H 169      16.490 -12.948  38.260  1.00 12.61           C
ATOM   3137  O   LYS H 169      17.101 -13.850  37.692  1.00 10.84           O
ATOM   3138  CB  LYS H 169      17.594 -10.840  39.187  1.00 14.09           C
ATOM   3139  CG  LYS H 169      18.959 -11.468  39.461  1.00 20.19           C
ATOM   3140  CD  LYS H 169      19.566 -10.885  40.743  1.00 19.96           C
ATOM   3141  CE  LYS H 169      20.947 -11.462  41.076  1.00 30.01           C
ATOM   3142  NZ  LYS H 169      20.874 -12.897  41.390  1.00 31.27           N1+
ATOM   3143  H   LYS H 169      15.496  -9.914  38.356  1.00 14.34           H
ATOM   3144  HA  LYS H 169      17.534 -11.444  37.141  1.00 12.22           H
ATOM   3145  HB2 LYS H 169      17.754  -9.781  38.982  1.00 16.91           H
ATOM   3146  HB3 LYS H 169      16.968 -10.935  40.075  1.00 16.91           H
ATOM   3147  HG2 LYS H 169      18.835 -12.537  39.583  1.00 24.23           H
ATOM   3148  HG3 LYS H 169      19.613 -11.283  38.612  1.00 24.23           H
ATOM   3149  HD2 LYS H 169      19.678  -9.806  40.619  1.00 23.96           H
ATOM   3150  HD3 LYS H 169      18.895 -11.071  41.581  1.00 23.96           H
ATOM   3151  HE2 LYS H 169      21.626 -11.300  40.235  1.00 36.01           H
ATOM   3152  HE3 LYS H 169      21.335 -10.930  41.947  1.00 36.01           H
ATOM   3153  HZ1 LYS H 169      21.698 -13.186  41.898  1.00 37.53           H
ATOM   3154  HZ2 LYS H 169      20.041 -13.087  41.934  1.00 37.53           H
ATOM   3155  HZ3 LYS H 169      20.812 -13.431  40.529  1.00 37.53           H
ATOM   3156  N   ASP H 170      15.442 -13.165  39.050  1.00 14.20           N
ATOM   3157  CA  ASP H 170      14.968 -14.498  39.407  1.00 11.56           C
ATOM   3158  C   ASP H 170      14.258 -15.243  38.273  1.00 16.62           C
ATOM   3159  O   ASP H 170      13.966 -16.428  38.422  1.00 14.80           O
ATOM   3160  CB  ASP H 170      14.047 -14.403  40.636  1.00 14.48           C
ATOM   3161  CG  ASP H 170      14.795 -14.114  41.940  1.00 16.35           C
ATOM   3162  OD1 ASP H 170      16.045 -14.167  41.946  1.00 15.96           O
ATOM   3163  OD2 ASP H 170      14.091 -13.864  42.941  1.00 19.05           O1-
ATOM   3164  H   ASP H 170      14.977 -12.377  39.477  1.00 17.05           H
ATOM   3165  HA  ASP H 170      15.834 -15.098  39.683  1.00 13.87           H
ATOM   3166  HB2 ASP H 170      13.285 -13.640  40.473  1.00 17.38           H
ATOM   3167  HB3 ASP H 170      13.532 -15.354  40.773  1.00 17.38           H
ATOM   3168  N   SER H 171      13.960 -14.590  37.145  1.00 11.94           N
ATOM   3169  CA  SER H 171      13.256 -15.209  36.027  1.00 10.90           C
ATOM   3170  C   SER H 171      14.162 -15.949  35.038  1.00 11.83           C
ATOM   3171  O   SER H 171      13.664 -16.589  34.113  1.00 13.55           O
ATOM   3172  CB  SER H 171      12.428 -14.142  35.305  1.00  9.62           C
ATOM   3173  OG  SER H 171      13.256 -13.306  34.513  1.00 12.94           O
ATOM   3174  H   SER H 171      14.235 -13.622  37.056  1.00 14.33           H
ATOM   3175  HA  SER H 171      12.546 -15.929  36.435  1.00 13.08           H
ATOM   3176  HB2 SER H 171      11.729 -14.644  34.641  1.00 11.54           H
ATOM   3177  HB3 SER H 171      11.866 -13.547  36.022  1.00 11.54           H
ATOM   3178  HG  SER H 171      13.852 -12.816  35.090  1.00 15.53           H
ATOM   3179  N   THR H 172      15.479 -15.782  35.170  1.00  9.45           N
ATOM   3180  CA  THR H 172      16.445 -16.183  34.161  1.00 11.08           C
ATOM   3181  C   THR H 172      17.751 -16.618  34.819  1.00 12.33           C
ATOM   3182  O   THR H 172      18.132 -16.136  35.881  1.00 11.87           O
ATOM   3183  CB  THR H 172      16.646 -15.019  33.166  1.00 12.79           C
ATOM   3184  OG1 THR H 172      17.536 -15.431  32.148  1.00 13.03           O
ATOM   3185  CG2 THR H 172      17.165 -13.718  33.790  1.00 15.12           C
ATOM   3186  H   THR H 172      15.830 -15.273  35.971  1.00 11.34           H
ATOM   3187  HA  THR H 172      16.050 -17.045  33.619  1.00 13.30           H
ATOM   3188  HB  THR H 172      15.683 -14.805  32.700  1.00 15.35           H
ATOM   3189  HG1 THR H 172      17.048 -15.997  31.538  1.00 15.63           H
ATOM   3190 HG21 THR H 172      17.262 -13.044  33.099  1.00 18.15           H
ATOM   3191 HG22 THR H 172      16.536 -13.406  34.459  1.00 18.15           H
ATOM   3192 HG23 THR H 172      18.026 -13.880  34.207  1.00 18.15           H
ATOM   3193  N   ARG H 173      18.474 -17.501  34.127  1.00 12.34           N
ATOM   3194  CA  ARG H 173      19.836 -17.856  34.484  1.00 14.18           C
ATOM   3195  C   ARG H 173      20.876 -16.886  33.867  1.00 14.28           C
ATOM   3196  O   ARG H 173      22.043 -16.908  34.236  1.00 15.70           O
ATOM   3197  CB  ARG H 173      20.159 -19.306  34.052  1.00 15.61           C
ATOM   3198  CG  ARG H 173      19.152 -20.275  34.685  1.00 12.23           C
ATOM   3199  CD  ARG H 173      19.303 -21.720  34.208  1.00 17.45           C
ATOM   3200  NE  ARG H 173      20.674 -22.213  34.524  1.00 17.62           N
ATOM   3201  CZ  ARG H 173      21.011 -23.538  34.449  1.00 20.62           C
ATOM   3202  NH1 ARG H 173      22.255 -23.956  34.907  1.00 23.38           N
ATOM   3203  NH2 ARG H 173      20.113 -24.482  34.012  1.00 19.33           N1+
ATOM   3204  H   ARG H 173      18.114 -17.798  33.250  1.00 14.82           H
ATOM   3205  HA  ARG H 173      19.977 -17.779  35.601  1.00 17.02           H
ATOM   3206  HB2 ARG H 173      20.135 -19.383  32.948  1.00 18.73           H
ATOM   3207  HB3 ARG H 173      21.200 -19.537  34.348  1.00 18.73           H
ATOM   3208  HG2 ARG H 173      19.213 -20.212  35.791  1.00 14.68           H
ATOM   3209  HG3 ARG H 173      18.110 -19.952  34.448  1.00 14.68           H
ATOM   3210  HD2 ARG H 173      18.537 -22.362  34.703  1.00 20.94           H
ATOM   3211  HD3 ARG H 173      19.147 -21.778  33.101  1.00 20.94           H
ATOM   3212  HE  ARG H 173      21.362 -21.508  34.825  1.00 21.14           H
ATOM   3213 HH11 ARG H 173      22.984 -23.269  35.090  1.00 28.06           H
ATOM   3214 HH12 ARG H 173      22.612 -24.868  34.631  1.00 28.06           H
ATOM   3215 HH21 ARG H 173      19.181 -24.240  33.679  1.00 23.20           H
ATOM   3216 HH22 ARG H 173      20.334 -25.472  34.025  1.00 23.20           H
ATOM   3217  N   ILE H 174      20.430 -16.037  32.863  1.00 14.01           N
ATOM   3218  CA  ILE H 174      21.350 -15.034  32.289  1.00 12.32           C
ATOM   3219  C   ILE H 174      21.612 -13.963  33.363  1.00 12.69           C
ATOM   3220  O   ILE H 174      20.750 -13.557  34.110  1.00 15.09           O
ATOM   3221  CB  ILE H 174      20.728 -14.408  30.997  1.00 13.80           C
ATOM   3222  CG1 ILE H 174      20.328 -15.455  29.937  1.00 21.18           C
ATOM   3223  CG2 ILE H 174      21.656 -13.354  30.388  1.00 15.71           C
ATOM   3224  CD1 ILE H 174      21.487 -16.070  29.168  1.00 30.49           C
ATOM   3225  H   ILE H 174      19.435 -15.824  32.759  1.00 16.81           H
ATOM   3226  HA  ILE H 174      22.306 -15.556  32.010  1.00 14.79           H
ATOM   3227  HB  ILE H 174      19.779 -13.882  31.304  1.00 16.57           H
ATOM   3228 HG12 ILE H 174      19.724 -16.260  30.398  1.00 25.42           H
ATOM   3229 HG13 ILE H 174      19.646 -14.952  29.212  1.00 25.42           H
ATOM   3230 HG21 ILE H 174      21.256 -13.020  29.413  1.00 18.85           H
ATOM   3231 HG22 ILE H 174      21.722 -12.456  31.007  1.00 18.85           H
ATOM   3232 HG23 ILE H 174      22.663 -13.736  30.199  1.00 18.85           H
ATOM   3233 HD11 ILE H 174      21.126 -16.780  28.407  1.00 36.59           H
ATOM   3234 HD12 ILE H 174      22.063 -15.313  28.620  1.00 36.59           H
ATOM   3235 HD13 ILE H 174      22.177 -16.604  29.827  1.00 36.59           H
ATOM   3236  N   ARG H 175      22.878 -13.510  33.378  1.00 13.52           N
ATOM   3237  CA  ARG H 175      23.379 -12.417  34.200  1.00 14.36           C
ATOM   3238  C   ARG H 175      22.833 -11.086  33.690  1.00 14.89           C
ATOM   3239  O   ARG H 175      23.115 -10.684  32.565  1.00 15.21           O
ATOM   3240  CB  ARG H 175      24.916 -12.396  34.160  1.00 17.38           C
ATOM   3241  CG  ARG H 175      25.484 -11.328  35.108  1.00 21.69           C
ATOM   3242  CD  ARG H 175      27.016 -11.386  35.174  1.00 26.96           C
ATOM   3243  NE  ARG H 175      27.629 -10.928  33.914  1.00 29.67           N
ATOM   3244  CZ  ARG H 175      27.941  -9.660  33.608  1.00 30.86           C
ATOM   3245  NH1 ARG H 175      28.428  -9.370  32.407  1.00 32.35           N
ATOM   3246  NH2 ARG H 175      27.769  -8.672  34.482  1.00 31.32           N1+
ATOM   3247  H   ARG H 175      23.533 -13.925  32.730  1.00 16.23           H
ATOM   3248  HA  ARG H 175      23.068 -12.585  35.233  1.00 17.24           H
ATOM   3249  HB2 ARG H 175      25.281 -13.375  34.473  1.00 20.86           H
ATOM   3250  HB3 ARG H 175      25.260 -12.207  33.142  1.00 20.86           H
ATOM   3251  HG2 ARG H 175      25.175 -10.332  34.793  1.00 26.03           H
ATOM   3252  HG3 ARG H 175      25.090 -11.508  36.109  1.00 26.03           H
ATOM   3253  HD2 ARG H 175      27.359 -10.759  35.998  1.00 32.36           H
ATOM   3254  HD3 ARG H 175      27.333 -12.409  35.380  1.00 32.36           H
ATOM   3255  HE  ARG H 175      27.792 -11.640  33.208  1.00 35.61           H
ATOM   3256 HH11 ARG H 175      28.565 -10.121  31.739  1.00 38.83           H
ATOM   3257 HH12 ARG H 175      28.664  -8.423  32.157  1.00 38.83           H
ATOM   3258 HH21 ARG H 175      27.383  -8.869  35.397  1.00 37.58           H
ATOM   3259 HH22 ARG H 175      28.006  -7.724  34.234  1.00 37.58           H
ATOM   3260  N   ILE H 176      22.077 -10.402  34.542  1.00 14.21           N
ATOM   3261  CA  ILE H 176      21.484  -9.092  34.261  1.00 13.44           C
ATOM   3262  C   ILE H 176      22.465  -8.023  34.724  1.00 14.82           C
ATOM   3263  O   ILE H 176      23.099  -8.158  35.773  1.00 17.20           O
ATOM   3264  CB  ILE H 176      20.129  -8.987  35.000  1.00 12.96           C
ATOM   3265  CG1 ILE H 176      19.140 -10.126  34.638  1.00 14.81           C
ATOM   3266  CG2 ILE H 176      19.457  -7.603  34.760  1.00 17.16           C
ATOM   3267  CD1 ILE H 176      19.198 -10.602  33.189  1.00 16.99           C
ATOM   3268  H   ILE H 176      21.893 -10.808  35.448  1.00 17.06           H
ATOM   3269  HA  ILE H 176      21.316  -8.986  33.189  1.00 16.13           H
ATOM   3270  HB  ILE H 176      20.203  -9.090  36.084  1.00 15.56           H
ATOM   3271 HG12 ILE H 176      19.093 -10.933  35.369  1.00 17.77           H
ATOM   3272 HG13 ILE H 176      18.161  -9.661  34.677  1.00 17.77           H
ATOM   3273 HG21 ILE H 176      18.409  -7.660  34.477  1.00 20.60           H
ATOM   3274 HG22 ILE H 176      19.524  -7.013  35.674  1.00 20.60           H
ATOM   3275 HG23 ILE H 176      19.959  -7.063  33.963  1.00 20.60           H
ATOM   3276 HD11 ILE H 176      18.259 -11.090  32.935  1.00 20.39           H
ATOM   3277 HD12 ILE H 176      19.331  -9.735  32.544  1.00 20.39           H
ATOM   3278 HD13 ILE H 176      20.015 -11.306  33.042  1.00 20.39           H
ATOM   3279  N   THR H 177      22.581  -6.945  33.954  1.00 10.95           N
ATOM   3280  CA  THR H 177      23.400  -5.800  34.308  1.00 10.41           C
ATOM   3281  C   THR H 177      22.534  -4.554  34.520  1.00 10.63           C
ATOM   3282  O   THR H 177      21.366  -4.521  34.141  1.00 12.17           O
ATOM   3283  CB  THR H 177      24.464  -5.542  33.237  1.00 12.56           C
ATOM   3284  OG1 THR H 177      23.827  -4.888  32.168  1.00 12.06           O
ATOM   3285  CG2 THR H 177      25.256  -6.770  32.756  1.00 13.36           C
ATOM   3286  H   THR H 177      22.063  -6.895  33.087  1.00 13.14           H
ATOM   3287  HA  THR H 177      23.925  -5.999  35.243  1.00 12.50           H
ATOM   3288  HB  THR H 177      25.187  -4.845  33.664  1.00 15.08           H
ATOM   3289  HG1 THR H 177      24.448  -4.833  31.431  1.00 14.48           H
ATOM   3290 HG21 THR H 177      26.323  -6.588  32.883  1.00 16.03           H
ATOM   3291 HG22 THR H 177      24.996  -7.666  33.319  1.00 16.03           H
ATOM   3292 HG23 THR H 177      25.056  -6.955  31.702  1.00 16.03           H
ATOM   3293  N   ASP H 178      23.153  -3.499  35.060  1.00 12.26           N
ATOM   3294  CA  ASP H 178      22.532  -2.193  35.238  1.00 10.77           C
ATOM   3295  C   ASP H 178      22.177  -1.537  33.892  1.00 10.34           C
ATOM   3296  O   ASP H 178      21.435  -0.558  33.879  1.00 13.99           O
ATOM   3297  CB  ASP H 178      23.486  -1.271  36.005  1.00 14.43           C
ATOM   3298  CG  ASP H 178      23.681  -1.618  37.483  1.00 21.87           C
ATOM   3299  OD1 ASP H 178      22.996  -2.530  37.985  1.00 18.33           O
ATOM   3300  OD2 ASP H 178      24.511  -0.918  38.103  1.00 26.52           O1-
ATOM   3301  H   ASP H 178      24.114  -3.592  35.354  1.00 14.71           H
ATOM   3302  HA  ASP H 178      21.616  -2.303  35.821  1.00 12.93           H
ATOM   3303  HB2 ASP H 178      24.455  -1.269  35.507  1.00 17.32           H
ATOM   3304  HB3 ASP H 178      23.095  -0.254  35.967  1.00 17.32           H
ATOM   3305  N   ASN H 179      22.729  -2.033  32.767  1.00 10.29           N
ATOM   3306  CA  ASN H 179      22.411  -1.533  31.428  1.00  8.02           C
ATOM   3307  C   ASN H 179      21.179  -2.193  30.825  1.00  9.68           C
ATOM   3308  O   ASN H 179      20.907  -2.001  29.641  1.00  8.32           O
ATOM   3309  CB  ASN H 179      23.618  -1.738  30.515  1.00 11.43           C
ATOM   3310  CG  ASN H 179      24.858  -1.083  31.100  1.00 12.67           C
ATOM   3311  OD1 ASN H 179      24.813   0.082  31.495  1.00 14.38           O
ATOM   3312  ND2 ASN H 179      25.961  -1.829  31.201  1.00 13.48           N
ATOM   3313  H   ASN H 179      23.307  -2.859  32.830  1.00 12.35           H
ATOM   3314  HA  ASN H 179      22.221  -0.462  31.493  1.00  9.62           H
ATOM   3315  HB2 ASN H 179      23.763  -2.805  30.382  1.00 13.72           H
ATOM   3316  HB3 ASN H 179      23.421  -1.298  29.536  1.00 13.72           H
ATOM   3317 HD21 ASN H 179      26.797  -1.438  31.601  1.00 16.18           H
ATOM   3318 HD22 ASN H 179      25.950  -2.781  30.845  1.00 16.18           H
ATOM   3319  N   MET H 180      20.435  -2.953  31.631  1.00 11.14           N
ATOM   3320  CA  MET H 180      19.220  -3.650  31.231  1.00 11.94           C
ATOM   3321  C   MET H 180      18.113  -3.328  32.220  1.00 10.23           C
ATOM   3322  O   MET H 180      18.386  -3.128  33.404  1.00 11.02           O
ATOM   3323  CB  MET H 180      19.415  -5.169  31.229  1.00  9.31           C
ATOM   3324  CG  MET H 180      20.605  -5.633  30.408  1.00 12.38           C
ATOM   3325  SD  MET H 180      20.884  -7.380  30.731  1.00 10.71           S
ATOM   3326  CE  MET H 180      22.426  -7.581  29.821  1.00 12.85           C
ATOM   3327  H   MET H 180      20.733  -3.077  32.588  1.00 13.37           H
ATOM   3328  HA  MET H 180      18.941  -3.333  30.234  1.00 14.33           H
ATOM   3329  HB2 MET H 180      19.568  -5.496  32.256  1.00 11.18           H
ATOM   3330  HB3 MET H 180      18.514  -5.651  30.852  1.00 11.18           H
ATOM   3331  HG2 MET H 180      20.410  -5.467  29.352  1.00 14.85           H
ATOM   3332  HG3 MET H 180      21.497  -5.081  30.700  1.00 14.85           H
ATOM   3333  HE1 MET H 180      22.771  -8.606  29.932  1.00 15.42           H
ATOM   3334  HE2 MET H 180      22.261  -7.372  28.766  1.00 15.42           H
ATOM   3335  HE3 MET H 180      23.184  -6.903  30.208  1.00 15.42           H
ATOM   3336  N   PHE H 181      16.866  -3.370  31.760  1.00  8.16           N
ATOM   3337  CA  PHE H 181      15.704  -3.527  32.615  1.00  7.91           C
ATOM   3338  C   PHE H 181      14.784  -4.549  31.963  1.00  9.30           C
ATOM   3339  O   PHE H 181      14.952  -4.865  30.783  1.00  9.99           O
ATOM   3340  CB  PHE H 181      15.027  -2.177  32.900  1.00  7.77           C
ATOM   3341  CG  PHE H 181      14.389  -1.511  31.700  1.00  9.40           C
ATOM   3342  CD1 PHE H 181      13.043  -1.773  31.372  1.00 10.38           C
ATOM   3343  CD2 PHE H 181      15.129  -0.601  30.929  1.00  8.34           C
ATOM   3344  CE1 PHE H 181      12.431  -1.122  30.294  1.00 10.24           C
ATOM   3345  CE2 PHE H 181      14.514   0.056  29.846  1.00  7.40           C
ATOM   3346  CZ  PHE H 181      13.163  -0.190  29.539  1.00  9.80           C
ATOM   3347  H   PHE H 181      16.714  -3.497  30.768  1.00  9.80           H
ATOM   3348  HA  PHE H 181      16.026  -3.953  33.564  1.00  9.50           H
ATOM   3349  HB2 PHE H 181      14.245  -2.334  33.640  1.00  9.33           H
ATOM   3350  HB3 PHE H 181      15.765  -1.501  33.335  1.00  9.33           H
ATOM   3351  HD1 PHE H 181      12.464  -2.465  31.967  1.00 12.46           H
ATOM   3352  HD2 PHE H 181      16.161  -0.396  31.173  1.00 10.01           H
ATOM   3353  HE1 PHE H 181      11.396  -1.320  30.057  1.00 12.29           H
ATOM   3354  HE2 PHE H 181      15.085   0.742  29.242  1.00  8.88           H
ATOM   3355  HZ  PHE H 181      12.691   0.325  28.717  1.00 11.76           H
ATOM   3356  N   CYS H 182      13.803  -5.058  32.716  1.00  8.26           N
ATOM   3357  CA  CYS H 182      12.816  -5.959  32.154  1.00  9.86           C
ATOM   3358  C   CYS H 182      11.407  -5.416  32.342  1.00  9.00           C
ATOM   3359  O   CYS H 182      11.166  -4.596  33.231  1.00  9.60           O
ATOM   3360  CB  CYS H 182      13.022  -7.413  32.604  1.00  9.60           C
ATOM   3361  SG  CYS H 182      12.104  -8.021  34.035  1.00 11.17           S
ATOM   3362  H   CYS H 182      13.683  -4.752  33.671  1.00  9.91           H
ATOM   3363  HA  CYS H 182      12.970  -5.966  31.081  1.00 11.84           H
ATOM   3364  HB2 CYS H 182      12.723  -8.055  31.781  1.00 11.52           H
ATOM   3365  HB3 CYS H 182      14.083  -7.581  32.774  1.00 11.52           H
ATOM   3366  N   ALA H 183      10.510  -5.827  31.444  1.00  8.92           N
ATOM   3367  CA  ALA H 183       9.122  -5.404  31.465  1.00 10.05           C
ATOM   3368  C   ALA H 183       8.223  -6.547  31.004  1.00 11.52           C
ATOM   3369  O   ALA H 183       8.634  -7.428  30.247  1.00 10.75           O
ATOM   3370  CB  ALA H 183       8.954  -4.140  30.608  1.00  9.63           C
ATOM   3371  H   ALA H 183      10.795  -6.461  30.707  1.00 10.70           H
ATOM   3372  HA  ALA H 183       8.847  -5.164  32.492  1.00 12.07           H
ATOM   3373  HB1 ALA H 183       7.920  -3.800  30.648  1.00 11.57           H
ATOM   3374  HB2 ALA H 183       9.602  -3.348  30.980  1.00 11.57           H
ATOM   3375  HB3 ALA H 183       9.207  -4.359  29.572  1.00 11.57           H
ATOM   3376  N   GLY H 184       6.979  -6.504  31.463  1.00 10.08           N
ATOM   3377  CA  GLY H 184       5.980  -7.514  31.163  1.00 10.52           C
ATOM   3378  C   GLY H 184       5.115  -7.785  32.380  1.00  9.94           C
ATOM   3379  O   GLY H 184       5.456  -7.414  33.497  1.00 10.79           O
ATOM   3380  H   GLY H 184       6.717  -5.769  32.109  1.00 12.11           H
ATOM   3381  HA2 GLY H 184       5.359  -7.190  30.328  1.00 12.62           H
ATOM   3382  HA3 GLY H 184       6.471  -8.449  30.895  1.00 12.62           H
ATOM   3383  N   TYR H 184A      3.987  -8.448  32.144  1.00 10.80           N
ATOM   3384  CA  TYR H 184A      3.082  -8.864  33.193  1.00 13.96           C
ATOM   3385  C   TYR H 184A      3.576 -10.154  33.832  1.00 13.45           C
ATOM   3386  O   TYR H 184A      4.169 -11.018  33.182  1.00 13.98           O
ATOM   3387  CB  TYR H 184A      1.664  -9.013  32.633  1.00 12.84           C
ATOM   3388  CG  TYR H 184A      1.058  -7.693  32.212  1.00 12.00           C
ATOM   3389  CD1 TYR H 184A      0.611  -6.806  33.208  1.00 16.70           C
ATOM   3390  CD2 TYR H 184A      0.952  -7.348  30.850  1.00 14.43           C
ATOM   3391  CE1 TYR H 184A      0.034  -5.580  32.845  1.00 14.14           C
ATOM   3392  CE2 TYR H 184A      0.388  -6.110  30.483  1.00 13.29           C
ATOM   3393  CZ  TYR H 184A     -0.072  -5.232  31.485  1.00 13.36           C
ATOM   3394  OH  TYR H 184A     -0.611  -4.037  31.141  1.00 17.88           O
ATOM   3395  H   TYR H 184A      3.778  -8.753  31.204  1.00 12.97           H
ATOM   3396  HA  TYR H 184A      3.045  -8.085  33.955  1.00 16.76           H
ATOM   3397  HB2 TYR H 184A      1.682  -9.704  31.792  1.00 15.41           H
ATOM   3398  HB3 TYR H 184A      1.028  -9.443  33.407  1.00 15.41           H
ATOM   3399  HD1 TYR H 184A      0.697  -7.070  34.250  1.00 20.04           H
ATOM   3400  HD2 TYR H 184A      1.299  -8.027  30.084  1.00 17.32           H
ATOM   3401  HE1 TYR H 184A     -0.332  -4.914  33.608  1.00 16.97           H
ATOM   3402  HE2 TYR H 184A      0.305  -5.840  29.440  1.00 15.95           H
ATOM   3403  HH  TYR H 184A     -0.987  -3.579  31.893  1.00 21.46           H
ATOM   3404  N   LYS H 185       3.279 -10.281  35.120  1.00 14.37           N
ATOM   3405  CA  LYS H 185       3.492 -11.502  35.882  1.00 16.95           C
ATOM   3406  C   LYS H 185       2.334 -12.470  35.604  1.00 17.97           C
ATOM   3407  O   LYS H 185       1.247 -12.027  35.230  1.00 20.86           O
ATOM   3408  CB  LYS H 185       3.621 -11.171  37.380  1.00 18.59           C
ATOM   3409  CG  LYS H 185       4.817 -10.259  37.723  1.00 23.38           C
ATOM   3410  CD  LYS H 185       4.629  -9.478  39.022  1.00 25.15           C
ATOM   3411  CE  LYS H 185       5.738  -8.426  39.130  1.00 31.33           C
ATOM   3412  NZ  LYS H 185       5.744  -7.807  40.462  1.00 38.84           N1+
ATOM   3413  H   LYS H 185       2.778  -9.531  35.577  1.00 17.25           H
ATOM   3414  HA  LYS H 185       4.426 -11.955  35.559  1.00 20.35           H
ATOM   3415  HB2 LYS H 185       2.698 -10.668  37.674  1.00 22.32           H
ATOM   3416  HB3 LYS H 185       3.713 -12.081  37.966  1.00 22.32           H
ATOM   3417  HG2 LYS H 185       5.754 -10.806  37.742  1.00 28.06           H
ATOM   3418  HG3 LYS H 185       4.879  -9.498  36.945  1.00 28.06           H
ATOM   3419  HD2 LYS H 185       3.653  -8.992  39.038  1.00 30.19           H
ATOM   3420  HD3 LYS H 185       4.703 -10.175  39.857  1.00 30.19           H
ATOM   3421  HE2 LYS H 185       6.704  -8.906  38.960  1.00 37.61           H
ATOM   3422  HE3 LYS H 185       5.588  -7.660  38.367  1.00 37.61           H
ATOM   3423  HZ1 LYS H 185       6.469  -7.100  40.496  1.00 46.62           H
ATOM   3424  HZ2 LYS H 185       4.848  -7.369  40.634  1.00 46.62           H
ATOM   3425  HZ3 LYS H 185       5.924  -8.513  41.164  1.00 46.62           H
ATOM   3426  N   PRO H 186       2.520 -13.780  35.825  1.00 21.31           N
ATOM   3427  CA  PRO H 186       1.437 -14.756  35.738  1.00 25.42           C
ATOM   3428  C   PRO H 186       0.137 -14.346  36.464  1.00 21.48           C
ATOM   3429  O   PRO H 186      -0.940 -14.437  35.878  1.00 27.64           O
ATOM   3430  CB  PRO H 186       2.040 -16.063  36.253  1.00 22.39           C
ATOM   3431  CG  PRO H 186       3.531 -15.927  35.957  1.00 19.20           C
ATOM   3432  CD  PRO H 186       3.802 -14.431  36.083  1.00 17.49           C
ATOM   3433  HA  PRO H 186       1.210 -14.897  34.680  1.00 30.51           H
ATOM   3434  HB2 PRO H 186       1.918 -16.092  37.336  1.00 26.87           H
ATOM   3435  HB3 PRO H 186       1.601 -16.953  35.803  1.00 26.87           H
ATOM   3436  HG2 PRO H 186       4.159 -16.548  36.594  1.00 23.04           H
ATOM   3437  HG3 PRO H 186       3.685 -16.192  34.911  1.00 23.04           H
ATOM   3438  HD2 PRO H 186       4.127 -14.209  37.098  1.00 20.99           H
ATOM   3439  HD3 PRO H 186       4.567 -14.137  35.367  1.00 20.99           H
ATOM   3440  N   ASP H 186A      0.228 -13.843  37.705  1.00 24.59           N
ATOM   3441  CA  ASP H 186A     -0.946 -13.487  38.525  1.00 29.37           C
ATOM   3442  C   ASP H 186A     -1.687 -12.207  38.067  1.00 32.61           C
ATOM   3443  O   ASP H 186A     -2.774 -11.924  38.571  1.00 29.80           O
ATOM   3444  CB  ASP H 186A     -0.538 -13.324  39.997  1.00 27.05           C
ATOM   3445  CG  ASP H 186A      0.029 -14.586  40.645  0.68 30.48           C
ATOM   3446  OD1 ASP H 186A     -0.342 -15.698  40.210  0.56 28.89           O
ATOM   3447  OD2 ASP H 186A      0.845 -14.405  41.576  0.47 33.68           O1-
ATOM   3448  H   ASP H 186A      1.135 -13.771  38.139  1.00 29.52           H
ATOM   3449  HA  ASP H 186A     -1.654 -14.315  38.473  1.00 35.25           H
ATOM   3450  HB2 ASP H 186A      0.191 -12.517  40.075  1.00 32.46           H
ATOM   3451  HB3 ASP H 186A     -1.414 -13.032  40.575  1.00 32.46           H
ATOM   3452  N   GLU H 186B     -1.120 -11.416  37.145  1.00 25.81           N
ATOM   3453  CA  GLU H 186B     -1.724 -10.175  36.650  1.00 26.25           C
ATOM   3454  C   GLU H 186B     -2.761 -10.386  35.535  1.00 29.12           C
ATOM   3455  O   GLU H 186B     -3.521  -9.461  35.241  1.00 30.86           O
ATOM   3456  CB  GLU H 186B     -0.617  -9.192  36.228  1.00 23.81           C
ATOM   3457  CG  GLU H 186B      0.122  -8.703  37.482  1.00 24.81           C
ATOM   3458  CD  GLU H 186B      1.223  -7.696  37.190  1.00 29.60           C
ATOM   3459  OE1 GLU H 186B      1.287  -6.688  37.926  1.00 34.28           O
ATOM   3460  OE2 GLU H 186B      2.014  -7.955  36.263  1.00 19.99           O1-
ATOM   3461  H   GLU H 186B     -0.226 -11.682  36.756  1.00 30.98           H
ATOM   3462  HA  GLU H 186B     -2.254  -9.704  37.477  1.00 31.50           H
ATOM   3463  HB2 GLU H 186B      0.071  -9.674  35.537  1.00 28.58           H
ATOM   3464  HB3 GLU H 186B     -1.068  -8.330  35.735  1.00 28.58           H
ATOM   3465  HG2 GLU H 186B     -0.600  -8.250  38.163  1.00 29.77           H
ATOM   3466  HG3 GLU H 186B      0.580  -9.554  37.986  1.00 29.77           H
ATOM   3467  N   GLY H 186C     -2.812 -11.574  34.913  1.00 29.47           N
ATOM   3468  CA  GLY H 186C     -3.842 -11.911  33.936  1.00 28.56           C
ATOM   3469  C   GLY H 186C     -3.528 -11.408  32.525  1.00 37.47           C
ATOM   3470  O   GLY H 186C     -3.667 -12.158  31.559  1.00 38.35           O
ATOM   3471  H   GLY H 186C     -2.171 -12.304  35.195  1.00 35.37           H
ATOM   3472  HA2 GLY H 186C     -3.956 -12.994  33.913  1.00 34.28           H
ATOM   3473  HA3 GLY H 186C     -4.795 -11.493  34.261  1.00 34.28           H
ATOM   3474  N   LYS H 186D     -3.115 -10.140  32.409  1.00 27.71           N
ATOM   3475  CA  LYS H 186D     -2.744  -9.490  31.155  1.00 21.37           C
ATOM   3476  C   LYS H 186D     -1.459 -10.081  30.571  1.00 17.16           C
ATOM   3477  O   LYS H 186D     -0.655 -10.673  31.280  1.00 18.87           O
ATOM   3478  CB  LYS H 186D     -2.579  -7.987  31.398  1.00 21.19           C
ATOM   3479  CG  LYS H 186D     -3.901  -7.350  31.846  1.00 25.43           C
ATOM   3480  CD  LYS H 186D     -3.750  -5.838  31.988  0.48 24.67           C
ATOM   3481  CE  LYS H 186D     -5.073  -5.284  32.510  0.61 25.38           C
ATOM   3482  NZ  LYS H 186D     -5.013  -3.825  32.656  0.41 27.84           N1+
ATOM   3483  H   LYS H 186D     -3.037  -9.588  33.252  1.00 33.26           H
ATOM   3484  HA  LYS H 186D     -3.549  -9.630  30.433  1.00 25.65           H
ATOM   3485  HB2 LYS H 186D     -1.816  -7.812  32.155  1.00 25.43           H
ATOM   3486  HB3 LYS H 186D     -2.268  -7.517  30.463  1.00 25.43           H
ATOM   3487  HG2 LYS H 186D     -4.676  -7.568  31.109  1.00 30.51           H
ATOM   3488  HG3 LYS H 186D     -4.198  -7.765  32.810  1.00 30.51           H
ATOM   3489  HD2 LYS H 186D     -2.960  -5.614  32.706  0.46 29.61           H
ATOM   3490  HD3 LYS H 186D     -3.505  -5.395  31.021  1.00 29.61           H
ATOM   3491  HE2 LYS H 186D     -5.866  -5.542  31.805  0.37 30.46           H
ATOM   3492  HE3 LYS H 186D     -5.295  -5.736  33.479  0.69 30.46           H
ATOM   3493  HZ1 LYS H 186D     -5.912  -3.476  32.964  0.22 33.41           H
ATOM   3494  HZ2 LYS H 186D     -4.301  -3.567  33.327  1.00 33.41           H
ATOM   3495  HZ3 LYS H 186D     -4.796  -3.406  31.760  1.00 33.41           H
ATOM   3496  N   ARG H 187      -1.282  -9.916  29.261  1.00 16.74           N
ATOM   3497  CA  ARG H 187      -0.221 -10.541  28.483  1.00 16.25           C
ATOM   3498  C   ARG H 187       0.456  -9.497  27.608  1.00 15.65           C
ATOM   3499  O   ARG H 187      -0.015  -8.365  27.461  1.00 13.63           O
ATOM   3500  CB  ARG H 187      -0.826 -11.638  27.588  1.00 20.21           C
ATOM   3501  CG  ARG H 187      -1.575 -12.731  28.355  1.00 24.09           C
ATOM   3502  CD  ARG H 187      -1.581 -14.047  27.578  1.00 18.80           C
ATOM   3503  NE  ARG H 187      -0.265 -14.693  27.585  1.00 20.14           N
ATOM   3504  CZ  ARG H 187       0.237 -15.402  28.599  1.00 23.77           C
ATOM   3505  NH1 ARG H 187       1.475 -15.868  28.508  1.00 21.54           N
ATOM   3506  NH2 ARG H 187      -0.462 -15.653  29.705  1.00 21.14           N1+
ATOM   3507  H   ARG H 187      -1.961  -9.367  28.752  1.00 20.09           H
ATOM   3508  HA  ARG H 187       0.534 -10.982  29.140  1.00 19.51           H
ATOM   3509  HB2 ARG H 187      -1.481 -11.219  26.824  1.00 24.26           H
ATOM   3510  HB3 ARG H 187       0.019 -12.101  27.081  1.00 24.26           H
ATOM   3511  HG2 ARG H 187      -1.069 -12.913  29.303  1.00 28.91           H
ATOM   3512  HG3 ARG H 187      -2.589 -12.395  28.567  1.00 28.91           H
ATOM   3513  HD2 ARG H 187      -2.310 -14.720  28.027  1.00 22.57           H
ATOM   3514  HD3 ARG H 187      -1.894 -13.858  26.551  1.00 22.57           H
ATOM   3515  HE  ARG H 187       0.326 -14.528  26.781  1.00 24.17           H
ATOM   3516 HH11 ARG H 187       2.037 -15.669  27.693  1.00 25.85           H
ATOM   3517 HH12 ARG H 187       1.866 -16.381  29.288  1.00 25.85           H
ATOM   3518 HH21 ARG H 187      -1.408 -15.310  29.800  1.00 25.37           H
ATOM   3519 HH22 ARG H 187      -0.034 -16.189  30.449  1.00 25.37           H
ATOM   3520  N   GLY H 188       1.522  -9.936  26.949  1.00 13.76           N
ATOM   3521  CA  GLY H 188       2.143  -9.168  25.894  1.00 13.05           C
ATOM   3522  C   GLY H 188       3.656  -9.202  26.000  1.00  9.78           C
ATOM   3523  O   GLY H 188       4.218  -9.268  27.083  1.00  9.97           O
ATOM   3524  H   GLY H 188       1.845 -10.884  27.095  1.00 16.52           H
ATOM   3525  HA2 GLY H 188       1.824  -9.582  24.950  1.00 15.66           H
ATOM   3526  HA3 GLY H 188       1.831  -8.127  25.937  1.00 15.66           H
ATOM   3527  N   ASP H 189       4.302  -9.155  24.845  1.00 12.27           N
ATOM   3528  CA  ASP H 189       5.753  -9.169  24.758  1.00 12.64           C
ATOM   3529  C   ASP H 189       6.139  -8.816  23.307  1.00 11.97           C
ATOM   3530  O   ASP H 189       5.382  -8.899  22.358  1.00 10.55           O
ATOM   3531  CB  ASP H 189       6.320 -10.584  25.037  1.00  9.34           C
ATOM   3532  CG  ASP H 189       7.784 -10.649  25.382  1.00 11.32           C
ATOM   3533  OD1 ASP H 189       8.489  -9.602  25.540  1.00 10.05           O
ATOM   3534  OD2 ASP H 189       8.271 -11.809  25.500  1.00 12.12           O1-
ATOM   3535  H   ASP H 189       3.767  -9.199  24.001  1.00 14.73           H
ATOM   3536  HA  ASP H 189       6.208  -8.434  25.472  1.00 15.17           H
ATOM   3537  HB2 ASP H 189       5.750 -11.068  25.854  1.00 11.22           H
ATOM   3538  HB3 ASP H 189       6.145 -11.237  24.151  1.00 11.22           H
ATOM   3539  N   ALA H 190       7.455  -8.360  23.188  1.00  9.57           N
ATOM   3540  CA  ALA H 190       8.073  -8.346  21.854  1.00  9.89           C
ATOM   3541  C   ALA H 190       8.402  -9.788  21.415  1.00 13.95           C
ATOM   3542  O   ALA H 190       8.438 -10.721  22.231  1.00 13.25           O
ATOM   3543  CB  ALA H 190       9.362  -7.530  21.932  1.00 10.74           C
ATOM   3544  H   ALA H 190       8.117  -8.588  23.957  1.00 11.49           H
ATOM   3545  HA  ALA H 190       7.353  -7.878  21.108  1.00 11.87           H
ATOM   3546  HB1 ALA H 190       9.813  -7.437  20.927  1.00 12.89           H
ATOM   3547  HB2 ALA H 190       9.153  -6.514  22.287  1.00 12.89           H
ATOM   3548  HB3 ALA H 190      10.105  -7.985  22.594  1.00 12.89           H
ATOM   3549  N   CYS H 191       8.689  -9.912  20.090  1.00 12.97           N
ATOM   3550  CA  CYS H 191       9.103 -11.243  19.592  1.00 16.27           C
ATOM   3551  C   CYS H 191      10.064 -11.011  18.419  1.00 16.53           C
ATOM   3552  O   CYS H 191      10.505  -9.912  18.116  1.00 15.35           O
ATOM   3553  CB  CYS H 191       7.846 -12.024  19.235  1.00 13.96           C
ATOM   3554  SG  CYS H 191       8.088 -13.824  19.179  1.00 16.51           S
ATOM   3555  H   CYS H 191       8.483  -9.106  19.325  1.00 15.57           H
ATOM   3556  HA  CYS H 191       9.676 -11.769  20.417  1.00 19.52           H
ATOM   3557  HB2 CYS H 191       7.031 -11.773  19.946  1.00 16.76           H
ATOM   3558  HB3 CYS H 191       7.463 -11.728  18.227  1.00 16.76           H
ATOM   3559  N   GLU H 192      10.483 -12.160  17.760  1.00 15.13           N
ATOM   3560  CA  GLU H 192      11.357 -12.060  16.580  1.00 15.19           C
ATOM   3561  C   GLU H 192      10.751 -11.076  15.557  1.00 13.60           C
ATOM   3562  O   GLU H 192       9.606 -11.151  15.193  1.00 18.13           O
ATOM   3563  CB  GLU H 192      11.550 -13.428  15.886  1.00 16.40           C
ATOM   3564  CG  GLU H 192      12.516 -13.256  14.724  0.95 16.64           C
ATOM   3565  CD  GLU H 192      13.289 -14.574  14.400  0.69 35.55           C
ATOM   3566  OE1 GLU H 192      12.604 -15.560  14.094  0.69 33.13           O
ATOM   3567  OE2 GLU H 192      14.530 -14.466  14.496  0.42 38.89           O1-
ATOM   3568  H   GLU H 192      10.090 -13.080  17.959  1.00 18.17           H
ATOM   3569  HA  GLU H 192      12.357 -11.669  16.925  1.00 18.23           H
ATOM   3570  HB2 GLU H 192      11.944 -14.166  16.617  1.00 19.69           H
ATOM   3571  HB3 GLU H 192      10.589 -13.833  15.520  1.00 19.69           H
ATOM   3572  HG2 GLU H 192      11.980 -12.950  13.810  0.00 19.97           H
ATOM   3573  HG3 GLU H 192      13.276 -12.484  14.931  0.00 19.97           H
ATOM   3574  N   GLY H 193      11.618 -10.145  15.134  1.00 12.40           N
ATOM   3575  CA  GLY H 193      11.323  -9.066  14.204  1.00 13.16           C
ATOM   3576  C   GLY H 193      11.141  -7.713  14.889  1.00 12.05           C
ATOM   3577  O   GLY H 193      11.262  -6.682  14.233  1.00 12.10           O
ATOM   3578  H   GLY H 193      12.562 -10.164  15.497  1.00 14.89           H
ATOM   3579  HA2 GLY H 193      12.139  -8.991  13.485  1.00 15.80           H
ATOM   3580  HA3 GLY H 193      10.418  -9.312  13.658  1.00 15.80           H
ATOM   3581  N   ASP H 194      10.843  -7.719  16.194  1.00 12.22           N
ATOM   3582  CA  ASP H 194      10.616  -6.506  16.960  1.00 10.20           C
ATOM   3583  C   ASP H 194      11.916  -5.947  17.575  1.00 10.08           C
ATOM   3584  O   ASP H 194      12.016  -4.815  18.068  1.00  9.41           O
ATOM   3585  CB  ASP H 194       9.735  -6.751  18.183  1.00 12.16           C
ATOM   3586  CG  ASP H 194       8.322  -7.136  17.698  1.00 12.56           C
ATOM   3587  OD1 ASP H 194       7.846  -6.519  16.742  1.00 13.47           O
ATOM   3588  OD2 ASP H 194       7.764  -8.052  18.369  1.00 13.55           O1-
ATOM   3589  H   ASP H 194      10.707  -8.604  16.641  1.00 14.67           H
ATOM   3590  HA  ASP H 194      10.138  -5.708  16.327  1.00 12.24           H
ATOM   3591  HB2 ASP H 194      10.142  -7.567  18.809  1.00 14.59           H
ATOM   3592  HB3 ASP H 194       9.650  -5.847  18.807  1.00 14.59           H
ATOM   3593  N   SER H 195      12.974  -6.841  17.718  1.00  9.50           N
ATOM   3594  CA  SER H 195      14.125  -6.328  18.461  1.00  9.54           C
ATOM   3595  C   SER H 195      14.800  -5.203  17.691  1.00  9.01           C
ATOM   3596  O   SER H 195      14.652  -5.009  16.507  1.00  8.96           O
ATOM   3597  CB  SER H 195      15.004  -7.472  18.942  1.00 18.97           C
ATOM   3598  OG  SER H 195      15.594  -8.205  17.912  1.00 17.72           O
ATOM   3599  H   SER H 195      13.146  -7.605  17.047  1.00 11.41           H
ATOM   3600  HA  SER H 195      13.699  -5.813  19.396  1.00 11.46           H
ATOM   3601  HB2 SER H 195      15.792  -7.101  19.628  1.00 22.77           H
ATOM   3602  HB3 SER H 195      14.376  -8.240  19.445  1.00 22.77           H
ATOM   3603  HG  SER H 195      16.357  -7.713  17.520  1.00 21.26           H
ATOM   3604  N   GLY H 196      15.457  -4.365  18.501  1.00  7.88           N
ATOM   3605  CA  GLY H 196      16.017  -3.091  18.108  1.00  8.77           C
ATOM   3606  C   GLY H 196      15.008  -1.953  18.140  1.00  8.53           C
ATOM   3607  O   GLY H 196      15.417  -0.798  18.088  1.00  8.61           O
ATOM   3608  H   GLY H 196      15.532  -4.608  19.479  1.00  9.47           H
ATOM   3609  HA2 GLY H 196      16.831  -2.854  18.785  1.00 10.52           H
ATOM   3610  HA3 GLY H 196      16.442  -3.182  17.110  1.00 10.52           H
ATOM   3611  N   GLY H 197      13.704  -2.255  18.230  1.00  7.86           N
ATOM   3612  CA  GLY H 197      12.662  -1.259  18.318  1.00  7.84           C
ATOM   3613  C   GLY H 197      12.574  -0.599  19.701  1.00  7.58           C
ATOM   3614  O   GLY H 197      13.238  -1.013  20.653  1.00  9.14           O
ATOM   3615  H   GLY H 197      13.422  -3.226  18.240  1.00  9.44           H
ATOM   3616  HA2 GLY H 197      12.832  -0.508  17.548  1.00  9.41           H
ATOM   3617  HA3 GLY H 197      11.703  -1.725  18.113  1.00  9.41           H
ATOM   3618  N   PRO H 198      11.750   0.449  19.826  1.00  7.60           N
ATOM   3619  CA  PRO H 198      11.736   1.304  20.995  1.00  7.98           C
ATOM   3620  C   PRO H 198      10.759   0.807  22.069  1.00  7.69           C
ATOM   3621  O   PRO H 198       9.685   0.281  21.767  1.00 11.01           O
ATOM   3622  CB  PRO H 198      11.312   2.666  20.430  1.00  9.27           C
ATOM   3623  CG  PRO H 198      10.364   2.306  19.287  1.00  9.63           C
ATOM   3624  CD  PRO H 198      10.954   1.018  18.737  1.00  9.55           C
ATOM   3625  HA  PRO H 198      12.732   1.387  21.424  1.00  9.58           H
ATOM   3626  HB2 PRO H 198      10.875   3.344  21.158  1.00 11.13           H
ATOM   3627  HB3 PRO H 198      12.191   3.131  19.983  1.00 11.13           H
ATOM   3628  HG2 PRO H 198       9.384   2.081  19.703  1.00 11.56           H
ATOM   3629  HG3 PRO H 198      10.283   3.091  18.533  1.00 11.56           H
ATOM   3630  HD2 PRO H 198      10.164   0.342  18.414  1.00 11.47           H
ATOM   3631  HD3 PRO H 198      11.609   1.286  17.906  1.00 11.47           H
ATOM   3632  N   PHE H 199      11.139   1.026  23.332  1.00  7.20           N
ATOM   3633  CA  PHE H 199      10.266   1.014  24.500  1.00  7.94           C
ATOM   3634  C   PHE H 199      10.139   2.463  24.957  1.00  5.67           C
ATOM   3635  O   PHE H 199      11.129   3.054  25.391  1.00  7.60           O
ATOM   3636  CB  PHE H 199      10.871   0.112  25.585  1.00  7.72           C
ATOM   3637  CG  PHE H 199      10.090   0.038  26.882  1.00  8.70           C
ATOM   3638  CD1 PHE H 199      10.186   1.063  27.847  1.00  9.18           C
ATOM   3639  CD2 PHE H 199       9.327  -1.106  27.168  1.00  8.90           C
ATOM   3640  CE1 PHE H 199       9.505   0.938  29.075  1.00 10.07           C
ATOM   3641  CE2 PHE H 199       8.601  -1.203  28.364  1.00  9.59           C
ATOM   3642  CZ  PHE H 199       8.699  -0.183  29.320  1.00  8.04           C
ATOM   3643  H   PHE H 199      12.058   1.424  23.484  1.00  8.64           H
ATOM   3644  HA  PHE H 199       9.294   0.614  24.230  1.00  9.54           H
ATOM   3645  HB2 PHE H 199      10.968  -0.890  25.168  1.00  9.27           H
ATOM   3646  HB3 PHE H 199      11.873   0.467  25.816  1.00  9.27           H
ATOM   3647  HD1 PHE H 199      10.804   1.924  27.665  1.00 11.01           H
ATOM   3648  HD2 PHE H 199       9.314  -1.933  26.482  1.00 10.68           H
ATOM   3649  HE1 PHE H 199       9.595   1.709  29.826  1.00 12.09           H
ATOM   3650  HE2 PHE H 199       7.997  -2.076  28.562  1.00 11.51           H
ATOM   3651  HZ  PHE H 199       8.151  -0.270  30.245  1.00  9.65           H
ATOM   3652  N   VAL H 200       8.948   3.053  24.779  1.00  6.45           N
ATOM   3653  CA  VAL H 200       8.743   4.480  25.044  1.00  6.68           C
ATOM   3654  C   VAL H 200       7.797   4.701  26.205  1.00  8.40           C
ATOM   3655  O   VAL H 200       6.959   3.870  26.521  1.00  9.45           O
ATOM   3656  CB  VAL H 200       8.272   5.264  23.806  1.00  8.65           C
ATOM   3657  CG1 VAL H 200       9.300   5.192  22.644  1.00  9.95           C
ATOM   3658  CG2 VAL H 200       6.893   4.767  23.366  1.00  8.84           C
ATOM   3659  H   VAL H 200       8.182   2.520  24.391  1.00  7.74           H
ATOM   3660  HA  VAL H 200       9.698   4.900  25.339  1.00  8.02           H
ATOM   3661  HB  VAL H 200       8.096   6.333  23.950  1.00 10.39           H
ATOM   3662 HG11 VAL H 200       8.846   4.856  21.708  1.00 11.95           H
ATOM   3663 HG12 VAL H 200       9.716   6.192  22.491  1.00 11.95           H
ATOM   3664 HG13 VAL H 200      10.127   4.523  22.899  1.00 11.95           H
ATOM   3665 HG21 VAL H 200       6.877   4.504  22.322  1.00 10.61           H
ATOM   3666 HG22 VAL H 200       6.595   3.895  23.928  1.00 10.61           H
ATOM   3667 HG23 VAL H 200       6.155   5.545  23.505  1.00 10.61           H
ATOM   3668  N   MET H 201       7.926   5.869  26.822  1.00  6.05           N
ATOM   3669  CA  MET H 201       7.068   6.319  27.919  1.00  7.68           C
ATOM   3670  C   MET H 201       6.698   7.775  27.662  1.00 10.76           C
ATOM   3671  O   MET H 201       7.528   8.533  27.163  1.00  9.09           O
ATOM   3672  CB  MET H 201       7.777   6.177  29.273  1.00  8.99           C
ATOM   3673  CG  MET H 201       8.192   4.728  29.517  1.00  8.85           C
ATOM   3674  SD  MET H 201       9.080   4.453  31.054  1.00  9.65           S
ATOM   3675  CE  MET H 201       7.686   4.389  32.179  1.00 10.81           C
ATOM   3676  H   MET H 201       8.649   6.501  26.508  1.00  7.26           H
ATOM   3677  HA  MET H 201       6.149   5.735  27.934  1.00  9.22           H
ATOM   3678  HB2 MET H 201       8.663   6.810  29.292  1.00 10.79           H
ATOM   3679  HB3 MET H 201       7.108   6.503  30.067  1.00 10.79           H
ATOM   3680  HG2 MET H 201       7.310   4.093  29.502  1.00 10.62           H
ATOM   3681  HG3 MET H 201       8.855   4.415  28.715  1.00 10.62           H
ATOM   3682  HE1 MET H 201       8.040   4.124  33.169  1.00 12.98           H
ATOM   3683  HE2 MET H 201       7.187   5.358  32.215  1.00 12.98           H
ATOM   3684  HE3 MET H 201       6.992   3.617  31.853  1.00 12.98           H
ATOM   3685  N   LYS H 202       5.475   8.173  28.036  1.00  8.55           N
ATOM   3686  CA  LYS H 202       4.998   9.546  27.861  1.00  9.11           C
ATOM   3687  C   LYS H 202       5.145  10.263  29.183  1.00 11.06           C
ATOM   3688  O   LYS H 202       4.457   9.932  30.138  1.00  9.92           O
ATOM   3689  CB  LYS H 202       3.544   9.563  27.364  1.00  8.56           C
ATOM   3690  CG  LYS H 202       3.124  11.024  27.146  1.00 10.41           C
ATOM   3691  CD  LYS H 202       1.875  11.107  26.272  1.00  9.21           C
ATOM   3692  CE  LYS H 202       1.358  12.546  26.226  1.00 12.02           C
ATOM   3693  NZ  LYS H 202       0.234  12.657  25.293  1.00 10.62           N1+
ATOM   3694  H   LYS H 202       4.859   7.518  28.498  1.00 10.26           H
ATOM   3695  HA  LYS H 202       5.606  10.050  27.110  1.00 10.94           H
ATOM   3696  HB2 LYS H 202       3.508   9.038  26.412  1.00 10.28           H
ATOM   3697  HB3 LYS H 202       2.866   9.061  28.056  1.00 10.28           H
ATOM   3698  HG2 LYS H 202       2.942  11.501  28.111  1.00 12.50           H
ATOM   3699  HG3 LYS H 202       3.918  11.567  26.631  1.00 12.50           H
ATOM   3700  HD2 LYS H 202       2.105  10.754  25.270  1.00 11.05           H
ATOM   3701  HD3 LYS H 202       1.092  10.482  26.702  1.00 11.05           H
ATOM   3702  HE2 LYS H 202       1.042  12.849  27.227  1.00 14.42           H
ATOM   3703  HE3 LYS H 202       2.164  13.201  25.891  1.00 14.42           H
ATOM   3704  HZ1 LYS H 202      -0.091  13.612  25.245  1.00 12.75           H
ATOM   3705  HZ2 LYS H 202       0.518  12.372  24.365  1.00 12.75           H
ATOM   3706  HZ3 LYS H 202      -0.525  12.058  25.591  1.00 12.75           H
ATOM   3707  N   SER H 203       6.066  11.220  29.267  1.00  8.72           N
ATOM   3708  CA  SER H 203       6.271  11.924  30.516  1.00  9.45           C
ATOM   3709  C   SER H 203       4.970  12.639  30.931  1.00  9.70           C
ATOM   3710  O   SER H 203       4.415  13.393  30.139  1.00  9.98           O
ATOM   3711  CB  SER H 203       7.384  12.941  30.351  1.00 11.23           C
ATOM   3712  OG  SER H 203       7.356  13.765  31.498  1.00 12.79           O
ATOM   3713  H   SER H 203       6.620  11.468  28.459  1.00 10.46           H
ATOM   3714  HA  SER H 203       6.599  11.210  31.270  1.00 11.34           H
ATOM   3715  HB2 SER H 203       8.347  12.437  30.261  1.00 13.48           H
ATOM   3716  HB3 SER H 203       7.185  13.535  29.464  1.00 13.48           H
ATOM   3717  HG  SER H 203       8.174  14.276  31.524  1.00 15.36           H
ATOM   3718  N   PRO H 204       4.491  12.451  32.169  1.00  8.10           N
ATOM   3719  CA  PRO H 204       3.307  13.161  32.654  1.00 12.59           C
ATOM   3720  C   PRO H 204       3.610  14.628  33.012  1.00 12.72           C
ATOM   3721  O   PRO H 204       2.690  15.398  33.291  1.00 12.22           O
ATOM   3722  CB  PRO H 204       2.865  12.370  33.885  1.00 12.50           C
ATOM   3723  CG  PRO H 204       4.157  11.748  34.412  1.00 11.66           C
ATOM   3724  CD  PRO H 204       5.016  11.533  33.168  1.00 11.76           C
ATOM   3725  HA  PRO H 204       2.510  13.133  31.919  1.00 15.12           H
ATOM   3726  HB2 PRO H 204       2.331  12.954  34.636  1.00 15.01           H
ATOM   3727  HB3 PRO H 204       2.228  11.560  33.531  1.00 15.01           H
ATOM   3728  HG2 PRO H 204       4.656  12.491  35.033  1.00 14.00           H
ATOM   3729  HG3 PRO H 204       3.988  10.839  34.992  1.00 14.00           H
ATOM   3730  HD2 PRO H 204       6.062  11.723  33.402  1.00 14.12           H
ATOM   3731  HD3 PRO H 204       4.872  10.511  32.821  1.00 14.12           H
ATOM   3732  N   PHE H 204A      4.890  15.011  33.024  1.00 11.86           N
ATOM   3733  CA  PHE H 204A      5.355  16.352  33.357  1.00 10.34           C
ATOM   3734  C   PHE H 204A      5.306  17.290  32.155  1.00 12.18           C
ATOM   3735  O   PHE H 204A      4.866  18.431  32.291  1.00 12.59           O
ATOM   3736  CB  PHE H 204A      6.768  16.266  33.942  1.00 14.30           C
ATOM   3737  CG  PHE H 204A      6.849  15.401  35.174  1.00 13.27           C
ATOM   3738  CD1 PHE H 204A      6.505  15.937  36.425  1.00 14.38           C
ATOM   3739  CD2 PHE H 204A      7.219  14.047  35.071  1.00 17.98           C
ATOM   3740  CE1 PHE H 204A      6.508  15.118  37.566  1.00 14.34           C
ATOM   3741  CE2 PHE H 204A      7.235  13.230  36.213  1.00 18.17           C
ATOM   3742  CZ  PHE H 204A      6.873  13.766  37.460  1.00 18.28           C
ATOM   3743  H   PHE H 204A      5.600  14.325  32.807  1.00 14.23           H
ATOM   3744  HA  PHE H 204A      4.711  16.757  34.139  1.00 12.41           H
ATOM   3745  HB2 PHE H 204A      7.447  15.878  33.185  1.00 17.16           H
ATOM   3746  HB3 PHE H 204A      7.096  17.274  34.200  1.00 17.16           H
ATOM   3747  HD1 PHE H 204A      6.215  16.975  36.507  1.00 17.26           H
ATOM   3748  HD2 PHE H 204A      7.485  13.628  34.114  1.00 21.59           H
ATOM   3749  HE1 PHE H 204A      6.230  15.530  38.525  1.00 17.22           H
ATOM   3750  HE2 PHE H 204A      7.506  12.188  36.130  1.00 21.81           H
ATOM   3751  HZ  PHE H 204A      6.879  13.137  38.337  1.00 21.94           H
ATOM   3752  N   ASN H 204B      5.763  16.843  30.979  1.00 12.05           N
ATOM   3753  CA  ASN H 204B      5.848  17.696  29.786  1.00 14.39           C
ATOM   3754  C   ASN H 204B      5.125  17.135  28.550  1.00 12.65           C
ATOM   3755  O   ASN H 204B      5.238  17.723  27.475  1.00 13.06           O
ATOM   3756  CB  ASN H 204B      7.317  18.044  29.520  1.00 13.70           C
ATOM   3757  CG  ASN H 204B      8.136  16.858  29.023  1.00 14.60           C
ATOM   3758  OD1 ASN H 204B      7.640  15.748  28.882  1.00 13.14           O
ATOM   3759  ND2 ASN H 204B      9.407  17.089  28.750  1.00 15.57           N
ATOM   3760  H   ASN H 204B      6.128  15.902  30.919  1.00 14.47           H
ATOM   3761  HA  ASN H 204B      5.344  18.638  30.001  1.00 17.27           H
ATOM   3762  HB2 ASN H 204B      7.367  18.838  28.776  1.00 16.44           H
ATOM   3763  HB3 ASN H 204B      7.771  18.427  30.436  1.00 16.44           H
ATOM   3764 HD21 ASN H 204B      9.990  16.327  28.438  1.00 18.69           H
ATOM   3765 HD22 ASN H 204B      9.782  18.024  28.826  1.00 18.69           H
ATOM   3766  N   ASN H 205       4.397  16.016  28.712  1.00 11.45           N
ATOM   3767  CA  ASN H 205       3.626  15.315  27.690  1.00 14.35           C
ATOM   3768  C   ASN H 205       4.427  14.974  26.425  1.00 12.68           C
ATOM   3769  O   ASN H 205       3.845  14.908  25.347  1.00 16.70           O
ATOM   3770  CB  ASN H 205       2.296  16.048  27.414  1.00 20.51           C
ATOM   3771  CG  ASN H 205       1.310  16.060  28.583  0.80 20.68           C
ATOM   3772  OD1 ASN H 205       1.571  15.533  29.659  0.63 18.97           O
ATOM   3773  ND2 ASN H 205       0.138  16.653  28.369  0.33 26.33           N
ATOM   3774  H   ASN H 205       4.366  15.611  29.636  1.00 13.74           H
ATOM   3775  HA  ASN H 205       3.364  14.346  28.113  1.00 17.22           H
ATOM   3776  HB2 ASN H 205       2.509  17.075  27.120  1.00 24.62           H
ATOM   3777  HB3 ASN H 205       1.782  15.551  26.592  1.00 24.62           H
ATOM   3778 HD21 ASN H 205      -0.555  16.659  29.104  0.00 31.60           H
ATOM   3779 HD22 ASN H 205      -0.056  17.082  27.476  1.00 31.60           H
ATOM   3780  N   ARG H 206       5.724  14.666  26.570  1.00 11.98           N
ATOM   3781  CA  ARG H 206       6.593  14.214  25.484  1.00 11.53           C
ATOM   3782  C   ARG H 206       6.893  12.745  25.631  1.00  9.19           C
ATOM   3783  O   ARG H 206       7.063  12.261  26.745  1.00  8.24           O
ATOM   3784  CB  ARG H 206       7.941  14.943  25.487  1.00 12.38           C
ATOM   3785  CG  ARG H 206       7.804  16.394  25.087  1.00 16.19           C
ATOM   3786  CD  ARG H 206       9.187  17.030  25.148  1.00 18.73           C
ATOM   3787  NE  ARG H 206       9.051  18.466  24.942  1.00 19.95           N
ATOM   3788  CZ  ARG H 206       9.300  19.127  23.819  1.00 19.75           C
ATOM   3789  NH1 ARG H 206       9.102  20.439  23.798  1.00 23.22           N
ATOM   3790  NH2 ARG H 206       9.746  18.511  22.729  1.00 15.54           N1+
ATOM   3791  H   ARG H 206       6.127  14.720  27.496  1.00 14.38           H
ATOM   3792  HA  ARG H 206       6.105  14.381  24.522  1.00 13.84           H
ATOM   3793  HB2 ARG H 206       8.390  14.877  26.478  1.00 14.86           H
ATOM   3794  HB3 ARG H 206       8.610  14.460  24.773  1.00 14.86           H
ATOM   3795  HG2 ARG H 206       7.405  16.466  24.081  1.00 19.43           H
ATOM   3796  HG3 ARG H 206       7.143  16.902  25.788  1.00 19.43           H
ATOM   3797  HD2 ARG H 206       9.625  16.865  26.131  1.00 22.48           H
ATOM   3798  HD3 ARG H 206       9.842  16.579  24.402  1.00 22.48           H
ATOM   3799  HE  ARG H 206       8.704  18.999  25.729  1.00 23.94           H
ATOM   3800 HH11 ARG H 206       8.761  20.907  24.624  1.00 27.87           H
ATOM   3801 HH12 ARG H 206       9.291  20.956  22.952  1.00 27.87           H
ATOM   3802 HH21 ARG H 206       9.872  17.507  22.725  1.00 18.65           H
ATOM   3803 HH22 ARG H 206       9.921  19.051  21.894  1.00 18.65           H
ATOM   3804  N   TRP H 207       7.065  12.072  24.491  1.00  7.88           N
ATOM   3805  CA  TRP H 207       7.520  10.690  24.461  1.00  8.18           C
ATOM   3806  C   TRP H 207       9.032  10.590  24.489  1.00  9.01           C
ATOM   3807  O   TRP H 207       9.719  11.232  23.699  1.00  9.13           O
ATOM   3808  CB  TRP H 207       6.956   9.993  23.222  1.00  7.13           C
ATOM   3809  CG  TRP H 207       5.463   9.862  23.242  1.00  9.02           C
ATOM   3810  CD1 TRP H 207       4.567  10.756  22.774  1.00  9.75           C
ATOM   3811  CD2 TRP H 207       4.655   8.770  23.761  1.00  6.77           C
ATOM   3812  NE1 TRP H 207       3.299  10.281  22.923  1.00  7.95           N
ATOM   3813  CE2 TRP H 207       3.282   9.057  23.517  1.00  7.42           C
ATOM   3814  CE3 TRP H 207       4.955   7.572  24.429  1.00  8.98           C
ATOM   3815  CZ2 TRP H 207       2.243   8.189  23.862  1.00  9.00           C
ATOM   3816  CZ3 TRP H 207       3.929   6.666  24.757  1.00 11.36           C
ATOM   3817  CH2 TRP H 207       2.588   6.969  24.444  1.00  9.02           C
ATOM   3818  H   TRP H 207       6.906  12.538  23.611  1.00  9.46           H
ATOM   3819  HA  TRP H 207       7.109  10.170  25.324  1.00  9.82           H
ATOM   3820  HB2 TRP H 207       7.258  10.551  22.336  1.00  8.56           H
ATOM   3821  HB3 TRP H 207       7.382   8.990  23.174  1.00  8.56           H
ATOM   3822  HD1 TRP H 207       4.797  11.692  22.304  1.00 11.70           H
ATOM   3823  HE1 TRP H 207       2.480  10.819  22.671  1.00  9.54           H
ATOM   3824  HE3 TRP H 207       5.978   7.358  24.697  1.00 10.78           H
ATOM   3825  HZ2 TRP H 207       1.217   8.426  23.631  1.00 10.81           H
ATOM   3826  HZ3 TRP H 207       4.172   5.734  25.245  1.00 13.63           H
ATOM   3827  HH2 TRP H 207       1.804   6.264  24.646  1.00 10.83           H
ATOM   3828  N   TYR H 208       9.513   9.712  25.370  1.00  7.20           N
ATOM   3829  CA  TYR H 208      10.906   9.395  25.584  1.00  6.46           C
ATOM   3830  C   TYR H 208      11.147   7.926  25.320  1.00  8.13           C
ATOM   3831  O   TYR H 208      10.380   7.082  25.785  1.00  9.53           O
ATOM   3832  CB  TYR H 208      11.292   9.715  27.016  1.00  7.30           C
ATOM   3833  CG  TYR H 208      11.351  11.192  27.281  1.00  8.53           C
ATOM   3834  CD1 TYR H 208      12.548  11.878  27.036  1.00  9.64           C
ATOM   3835  CD2 TYR H 208      10.221  11.873  27.754  1.00  7.99           C
ATOM   3836  CE1 TYR H 208      12.643  13.245  27.299  1.00 10.64           C
ATOM   3837  CE2 TYR H 208      10.286  13.261  27.961  1.00 10.71           C
ATOM   3838  CZ  TYR H 208      11.499  13.940  27.743  1.00 15.18           C
ATOM   3839  OH  TYR H 208      11.579  15.271  27.970  1.00 14.04           O
ATOM   3840  H   TYR H 208       8.857   9.249  25.982  1.00  8.65           H
ATOM   3841  HA  TYR H 208      11.522   9.988  24.918  1.00  7.75           H
ATOM   3842  HB2 TYR H 208      10.589   9.244  27.704  1.00  8.77           H
ATOM   3843  HB3 TYR H 208      12.283   9.296  27.204  1.00  8.77           H
ATOM   3844  HD1 TYR H 208      13.403  11.342  26.660  1.00 11.57           H
ATOM   3845  HD2 TYR H 208       9.300  11.340  27.944  1.00  9.60           H
ATOM   3846  HE1 TYR H 208      13.573  13.771  27.148  1.00 12.77           H
ATOM   3847  HE2 TYR H 208       9.416  13.797  28.311  1.00 12.86           H
ATOM   3848  HH  TYR H 208      11.725  15.457  28.901  1.00 16.86           H
ATOM   3849  N   GLN H 209      12.262   7.623  24.650  1.00  7.27           N
ATOM   3850  CA  GLN H 209      12.689   6.250  24.465  1.00  8.65           C
ATOM   3851  C   GLN H 209      13.567   5.833  25.631  1.00  7.13           C
ATOM   3852  O   GLN H 209      14.739   6.206  25.706  1.00  9.27           O
ATOM   3853  CB  GLN H 209      13.416   6.071  23.145  1.00  7.92           C
ATOM   3854  CG  GLN H 209      13.750   4.588  22.986  1.00  6.52           C
ATOM   3855  CD  GLN H 209      14.261   4.236  21.611  1.00  9.21           C
ATOM   3856  OE1 GLN H 209      14.247   5.036  20.684  1.00 10.48           O
ATOM   3857  NE2 GLN H 209      14.720   3.003  21.468  1.00  7.63           N
ATOM   3858  H   GLN H 209      12.858   8.363  24.310  1.00  8.72           H
ATOM   3859  HA  GLN H 209      11.806   5.608  24.425  1.00 10.38           H
ATOM   3860  HB2 GLN H 209      12.698   6.328  22.371  1.00  9.51           H
ATOM   3861  HB3 GLN H 209      14.304   6.693  23.046  1.00  9.51           H
ATOM   3862  HG2 GLN H 209      14.527   4.317  23.700  1.00  7.83           H
ATOM   3863  HG3 GLN H 209      12.872   3.981  23.202  1.00  7.83           H
ATOM   3864 HE21 GLN H 209      14.725   2.373  22.258  1.00  9.15           H
ATOM   3865 HE22 GLN H 209      15.030   2.691  20.560  1.00  9.15           H
ATOM   3866  N   MET H 210      12.992   5.037  26.529  1.00  6.45           N
ATOM   3867  CA  MET H 210      13.669   4.569  27.721  1.00  7.76           C
ATOM   3868  C   MET H 210      14.423   3.272  27.457  1.00  8.40           C
ATOM   3869  O   MET H 210      15.426   3.016  28.115  1.00  9.28           O
ATOM   3870  CB  MET H 210      12.655   4.389  28.851  1.00  9.36           C
ATOM   3871  CG  MET H 210      11.816   5.645  29.120  1.00 10.57           C
ATOM   3872  SD  MET H 210      12.741   7.162  29.331  1.00 10.76           S
ATOM   3873  CE  MET H 210      13.641   6.798  30.836  1.00 11.06           C
ATOM   3874  H   MET H 210      12.026   4.775  26.404  1.00  7.74           H
ATOM   3875  HA  MET H 210      14.391   5.318  28.043  1.00  9.32           H
ATOM   3876  HB2 MET H 210      11.976   3.577  28.599  1.00 11.24           H
ATOM   3877  HB3 MET H 210      13.192   4.114  29.757  1.00 11.24           H
ATOM   3878  HG2 MET H 210      11.114   5.790  28.300  1.00 12.69           H
ATOM   3879  HG3 MET H 210      11.245   5.483  30.027  1.00 12.69           H
ATOM   3880  HE1 MET H 210      14.239   7.668  31.104  1.00 13.28           H
ATOM   3881  HE2 MET H 210      12.938   6.581  31.640  1.00 13.28           H
ATOM   3882  HE3 MET H 210      14.301   5.947  30.678  1.00 13.28           H
ATOM   3883  N   GLY H 211      13.936   2.449  26.524  1.00  6.07           N
ATOM   3884  CA  GLY H 211      14.539   1.157  26.248  1.00  6.20           C
ATOM   3885  C   GLY H 211      14.654   0.833  24.775  1.00  9.14           C
ATOM   3886  O   GLY H 211      14.012   1.453  23.929  1.00  8.02           O
ATOM   3887  H   GLY H 211      13.114   2.716  26.001  1.00  7.29           H
ATOM   3888  HA2 GLY H 211      15.539   1.223  26.613  1.00  7.45           H
ATOM   3889  HA3 GLY H 211      14.016   0.361  26.776  1.00  7.45           H
ATOM   3890  N   ILE H 212      15.470  -0.190  24.502  1.00  7.22           N
ATOM   3891  CA  ILE H 212      15.546  -0.842  23.197  1.00  6.90           C
ATOM   3892  C   ILE H 212      15.207  -2.312  23.397  1.00  7.83           C
ATOM   3893  O   ILE H 212      15.759  -2.923  24.296  1.00  8.11           O
ATOM   3894  CB  ILE H 212      16.923  -0.674  22.519  1.00  7.88           C
ATOM   3895  CG1 ILE H 212      17.327   0.812  22.385  1.00  8.93           C
ATOM   3896  CG2 ILE H 212      16.969  -1.413  21.164  1.00  8.43           C
ATOM   3897  CD1 ILE H 212      18.849   1.008  22.374  1.00  8.84           C
ATOM   3898  H   ILE H 212      15.973  -0.627  25.262  1.00  8.66           H
ATOM   3899  HA  ILE H 212      14.795  -0.407  22.536  1.00  8.28           H
ATOM   3900  HB  ILE H 212      17.624  -1.161  23.191  1.00  9.46           H
ATOM   3901 HG12 ILE H 212      17.086   1.027  21.344  1.00 10.72           H
ATOM   3902 HG13 ILE H 212      16.765   1.554  22.950  1.00 10.72           H
ATOM   3903 HG21 ILE H 212      17.239  -0.759  20.334  1.00 10.13           H
ATOM   3904 HG22 ILE H 212      17.731  -2.182  21.248  1.00 10.13           H
ATOM   3905 HG23 ILE H 212      16.020  -1.877  20.912  1.00 10.13           H
ATOM   3906 HD11 ILE H 212      19.108   1.919  21.836  1.00 10.61           H
ATOM   3907 HD12 ILE H 212      19.210   1.081  23.401  1.00 10.61           H
ATOM   3908 HD13 ILE H 212      19.333   0.163  21.884  1.00 10.61           H
ATOM   3909  N   VAL H 213      14.358  -2.889  22.548  1.00  7.33           N
ATOM   3910  CA  VAL H 213      14.018  -4.309  22.606  1.00  5.79           C
ATOM   3911  C   VAL H 213      15.337  -5.087  22.362  1.00  6.26           C
ATOM   3912  O   VAL H 213      16.017  -5.015  21.356  1.00  7.61           O
ATOM   3913  CB  VAL H 213      12.996  -4.725  21.512  1.00  7.05           C
ATOM   3914  CG1 VAL H 213      12.706  -6.231  21.639  1.00  7.48           C
ATOM   3915  CG2 VAL H 213      11.693  -3.932  21.634  1.00  9.51           C
ATOM   3916  H   VAL H 213      14.032  -2.351  21.777  1.00  8.80           H
ATOM   3917  HA  VAL H 213      13.593  -4.571  23.613  1.00  6.95           H
ATOM   3918  HB  VAL H 213      13.442  -4.525  20.497  1.00  8.46           H
ATOM   3919 HG11 VAL H 213      11.959  -6.538  20.886  1.00  8.98           H
ATOM   3920 HG12 VAL H 213      13.589  -6.853  21.480  1.00  8.98           H
ATOM   3921 HG13 VAL H 213      12.285  -6.490  22.622  1.00  8.98           H
ATOM   3922 HG21 VAL H 213      11.141  -3.985  20.677  1.00 11.42           H
ATOM   3923 HG22 VAL H 213      11.056  -4.369  22.401  1.00 11.42           H
ATOM   3924 HG23 VAL H 213      11.836  -2.876  21.865  1.00 11.42           H
ATOM   3925  N   SER H 214      15.803  -5.834  23.466  1.00  9.23           N
ATOM   3926  CA  SER H 214      17.135  -6.445  23.435  1.00  9.14           C
ATOM   3927  C   SER H 214      17.078  -7.972  23.407  1.00  8.21           C
ATOM   3928  O   SER H 214      17.583  -8.610  22.489  1.00  9.41           O
ATOM   3929  CB  SER H 214      17.961  -5.931  24.632  1.00  9.94           C
ATOM   3930  OG  SER H 214      19.221  -6.589  24.682  1.00  9.82           O
ATOM   3931  H   SER H 214      15.205  -6.073  24.254  1.00 11.08           H
ATOM   3932  HA  SER H 214      17.648  -6.131  22.471  1.00 10.97           H
ATOM   3933  HB2 SER H 214      18.111  -4.840  24.563  1.00 11.93           H
ATOM   3934  HB3 SER H 214      17.505  -6.178  25.610  1.00 11.93           H
ATOM   3935  HG  SER H 214      19.726  -6.433  23.841  1.00 11.79           H
ATOM   3936  N   TRP H 215      16.407  -8.601  24.433  1.00 10.79           N
ATOM   3937  CA  TRP H 215      16.409 -10.076  24.420  1.00 12.26           C
ATOM   3938  C   TRP H 215      15.235 -10.576  25.261  1.00 12.81           C
ATOM   3939  O   TRP H 215      14.572  -9.898  26.030  1.00 10.95           O
ATOM   3940  CB  TRP H 215      17.768 -10.638  24.875  1.00  9.68           C
ATOM   3941  CG  TRP H 215      18.160 -10.282  26.255  1.00  9.85           C
ATOM   3942  CD1 TRP H 215      18.895  -9.166  26.616  1.00 10.07           C
ATOM   3943  CD2 TRP H 215      17.994 -11.094  27.434  1.00 12.36           C
ATOM   3944  NE1 TRP H 215      19.182  -9.209  27.994  1.00 12.00           N
ATOM   3945  CE2 TRP H 215      18.672 -10.408  28.498  1.00 10.19           C
ATOM   3946  CE3 TRP H 215      17.416 -12.347  27.697  1.00 13.66           C
ATOM   3947  CZ2 TRP H 215      18.765 -10.929  29.799  1.00 15.68           C
ATOM   3948  CZ3 TRP H 215      17.527 -12.864  28.979  1.00 14.33           C
ATOM   3949  CH2 TRP H 215      18.156 -12.146  30.025  1.00 12.85           C
ATOM   3950  H   TRP H 215      16.169  -8.149  25.316  1.00 12.95           H
ATOM   3951  HA  TRP H 215      16.248 -10.419  23.345  1.00 14.71           H
ATOM   3952  HB2 TRP H 215      17.763 -11.745  24.749  1.00 11.62           H
ATOM   3953  HB3 TRP H 215      18.555 -10.277  24.160  1.00 11.62           H
ATOM   3954  HD1 TRP H 215      19.224  -8.342  25.992  1.00 12.09           H
ATOM   3955  HE1 TRP H 215      19.825  -8.603  28.469  1.00 14.41           H
ATOM   3956  HE3 TRP H 215      16.925 -12.900  26.900  1.00 16.39           H
ATOM   3957  HZ2 TRP H 215      19.307 -10.380  30.546  1.00 18.82           H
ATOM   3958  HZ3 TRP H 215      17.158 -13.864  29.183  1.00 17.20           H
ATOM   3959  HH2 TRP H 215      18.184 -12.590  31.018  1.00 15.42           H
ATOM   3960  N   GLY H 216      14.968 -11.898  25.019  1.00 12.44           N
ATOM   3961  CA  GLY H 216      14.056 -12.663  25.868  1.00 13.32           C
ATOM   3962  C   GLY H 216      14.329 -14.123  25.580  1.00 15.16           C
ATOM   3963  O   GLY H 216      15.133 -14.480  24.745  1.00 18.82           O
ATOM   3964  H   GLY H 216      15.445 -12.439  24.261  1.00 14.94           H
ATOM   3965  HA2 GLY H 216      14.188 -12.397  26.947  1.00 15.99           H
ATOM   3966  HA3 GLY H 216      12.984 -12.417  25.649  1.00 15.99           H
ATOM   3967  N   GLU H 217      13.602 -14.944  26.332  1.00 14.21           N
ATOM   3968  CA  GLU H 217      13.617 -16.389  26.270  1.00 18.46           C
ATOM   3969  C   GLU H 217      12.216 -16.808  25.830  1.00 13.94           C
ATOM   3970  O   GLU H 217      11.257 -16.765  26.600  1.00 18.76           O
ATOM   3971  CB  GLU H 217      14.077 -16.955  27.616  1.00 19.40           C
ATOM   3972  CG  GLU H 217      15.550 -16.561  27.845  1.00 23.35           C
ATOM   3973  CD  GLU H 217      16.103 -17.065  29.173  1.00 34.14           C
ATOM   3974  OE1 GLU H 217      15.731 -16.471  30.207  1.00 23.42           O
ATOM   3975  OE2 GLU H 217      16.912 -18.019  29.137  1.00 35.49           O1-
ATOM   3976  H   GLU H 217      12.936 -14.542  26.977  1.00 17.06           H
ATOM   3977  HA  GLU H 217      14.328 -16.719  25.510  1.00 22.15           H
ATOM   3978  HB2 GLU H 217      13.456 -16.560  28.420  1.00 23.28           H
ATOM   3979  HB3 GLU H 217      13.990 -18.042  27.598  1.00 23.28           H
ATOM   3980  HG2 GLU H 217      16.159 -16.954  27.028  1.00 28.03           H
ATOM   3981  HG3 GLU H 217      15.648 -15.475  27.842  1.00 28.03           H
ATOM   3982  N   GLY H 219      12.117 -17.136  24.543  1.00 15.33           N
ATOM   3983  CA  GLY H 219      10.853 -17.295  23.859  1.00 16.54           C
ATOM   3984  C   GLY H 219      10.159 -15.927  23.705  1.00 19.04           C
ATOM   3985  O   GLY H 219      10.774 -14.867  23.746  1.00 16.72           O
ATOM   3986  H   GLY H 219      12.925 -17.001  23.974  1.00 18.40           H
ATOM   3987  HA2 GLY H 219      11.018 -17.706  22.829  1.00 19.86           H
ATOM   3988  HA3 GLY H 219      10.180 -17.995  24.389  1.00 19.86           H
ATOM   3989  N   CYS H 220       8.783 -15.973  23.552  1.00 13.68           N
ATOM   3990  CA  CYS H 220       7.980 -14.742  23.504  1.00 12.43           C
ATOM   3991  C   CYS H 220       6.665 -15.028  24.263  1.00 17.43           C
ATOM   3992  O   CYS H 220       5.990 -16.006  24.037  1.00 14.80           O
ATOM   3993  CB  CYS H 220       7.602 -14.290  22.097  1.00 14.80           C
ATOM   3994  SG  CYS H 220       9.021 -14.327  20.979  1.00 16.58           S
ATOM   3995  H   CYS H 220       8.280 -16.842  23.353  1.00 16.43           H
ATOM   3996  HA  CYS H 220       8.556 -13.914  24.027  1.00 14.93           H
ATOM   3997  HB2 CYS H 220       6.784 -14.914  21.679  1.00 17.76           H
ATOM   3998  HB3 CYS H 220       7.233 -13.236  22.151  1.00 17.76           H
ATOM   3999  N   ASP H 221       6.333 -14.082  25.154  1.00 14.10           N
ATOM   4000  CA  ASP H 221       5.133 -14.049  25.972  1.00 14.35           C
ATOM   4001  C   ASP H 221       4.934 -15.329  26.794  1.00 15.24           C
ATOM   4002  O   ASP H 221       3.818 -15.819  26.928  1.00 17.35           O
ATOM   4003  CB  ASP H 221       3.929 -13.668  25.111  1.00 13.10           C
ATOM   4004  CG  ASP H 221       2.696 -13.304  25.929  1.00 14.22           C
ATOM   4005  OD1 ASP H 221       2.828 -12.508  26.875  1.00 14.25           O
ATOM   4006  OD2 ASP H 221       1.606 -13.808  25.592  1.00 18.66           O1-
ATOM   4007  H   ASP H 221       6.981 -13.319  25.300  1.00 16.92           H
ATOM   4008  HA  ASP H 221       5.274 -13.242  26.684  1.00 17.22           H
ATOM   4009  HB2 ASP H 221       4.200 -12.794  24.524  1.00 15.72           H
ATOM   4010  HB3 ASP H 221       3.694 -14.486  24.430  1.00 15.72           H
ATOM   4011  N   ARG H 221A      6.022 -15.882  27.339  1.00 14.59           N
ATOM   4012  CA  ARG H 221A      5.958 -17.044  28.215  1.00 17.83           C
ATOM   4013  C   ARG H 221A      5.665 -16.592  29.634  1.00 18.33           C
ATOM   4014  O   ARG H 221A      6.234 -15.617  30.121  1.00 15.56           O
ATOM   4015  CB  ARG H 221A      7.272 -17.819  28.172  1.00 15.28           C
ATOM   4016  CG  ARG H 221A      7.587 -18.453  26.812  1.00 18.67           C
ATOM   4017  CD  ARG H 221A      8.800 -19.349  27.044  1.00 22.99           C
ATOM   4018  NE  ARG H 221A      9.337 -19.889  25.797  1.00 19.74           N
ATOM   4019  CZ  ARG H 221A     10.572 -20.385  25.668  1.00 26.55           C
ATOM   4020  NH1 ARG H 221A     11.006 -20.745  24.466  1.00 26.94           N
ATOM   4021  NH2 ARG H 221A     11.377 -20.520  26.722  1.00 28.58           N1+
ATOM   4022  H   ARG H 221A      6.922 -15.443  27.196  1.00 17.51           H
ATOM   4023  HA  ARG H 221A      5.164 -17.709  27.875  1.00 21.39           H
ATOM   4024  HB2 ARG H 221A      8.093 -17.171  28.465  1.00 18.34           H
ATOM   4025  HB3 ARG H 221A      7.191 -18.619  28.906  1.00 18.34           H
ATOM   4026  HG2 ARG H 221A      6.745 -19.054  26.473  1.00 22.40           H
ATOM   4027  HG3 ARG H 221A      7.814 -17.682  26.074  1.00 22.40           H
ATOM   4028  HD2 ARG H 221A      9.578 -18.752  27.525  1.00 27.59           H
ATOM   4029  HD3 ARG H 221A      8.521 -20.173  27.704  1.00 27.59           H
ATOM   4030  HE  ARG H 221A      8.763 -19.799  24.965  1.00 23.69           H
ATOM   4031 HH11 ARG H 221A     10.390 -20.638  23.667  1.00 32.34           H
ATOM   4032 HH12 ARG H 221A     11.934 -21.116  24.341  1.00 32.34           H
ATOM   4033 HH21 ARG H 221A     11.044 -20.246  27.634  1.00 34.30           H
ATOM   4034 HH22 ARG H 221A     12.305 -20.893  26.600  1.00 34.30           H
ATOM   4035  N   ASP H 222       4.807 -17.351  30.319  1.00 14.82           N
ATOM   4036  CA  ASP H 222       4.523 -17.135  31.725  1.00 15.28           C
ATOM   4037  C   ASP H 222       5.808 -17.238  32.547  1.00 15.74           C
ATOM   4038  O   ASP H 222       6.578 -18.194  32.414  1.00 17.07           O
ATOM   4039  CB  ASP H 222       3.492 -18.152  32.245  1.00 18.51           C
ATOM   4040  CG  ASP H 222       2.095 -17.992  31.654  1.00 31.73           C
ATOM   4041  OD1 ASP H 222       1.726 -16.852  31.303  1.00 20.83           O
ATOM   4042  OD2 ASP H 222       1.399 -19.027  31.567  1.00 35.26           O1-
ATOM   4043  H   ASP H 222       4.351 -18.121  29.852  1.00 17.79           H
ATOM   4044  HA  ASP H 222       4.097 -16.138  31.846  1.00 18.34           H
ATOM   4045  HB2 ASP H 222       3.855 -19.162  32.047  1.00 22.22           H
ATOM   4046  HB3 ASP H 222       3.404 -18.034  33.326  1.00 22.22           H
ATOM   4047  N   GLY H 223       6.032 -16.232  33.391  1.00 17.73           N
ATOM   4048  CA  GLY H 223       7.166 -16.121  34.294  1.00 15.44           C
ATOM   4049  C   GLY H 223       8.462 -15.698  33.597  1.00 14.75           C
ATOM   4050  O   GLY H 223       9.507 -15.699  34.243  1.00 16.67           O
ATOM   4051  H   GLY H 223       5.391 -15.450  33.379  1.00 21.28           H
ATOM   4052  HA2 GLY H 223       6.926 -15.375  35.052  1.00 18.53           H
ATOM   4053  HA3 GLY H 223       7.318 -17.070  34.806  1.00 18.53           H
ATOM   4054  N   LYS H 224       8.400 -15.341  32.310  1.00 12.77           N
ATOM   4055  CA  LYS H 224       9.495 -14.717  31.575  1.00 12.04           C
ATOM   4056  C   LYS H 224       9.122 -13.269  31.297  1.00 14.41           C
ATOM   4057  O   LYS H 224       7.953 -12.911  31.296  1.00 14.09           O
ATOM   4058  CB  LYS H 224       9.785 -15.461  30.270  1.00 14.17           C
ATOM   4059  CG  LYS H 224      10.164 -16.939  30.464  1.00 15.22           C
ATOM   4060  CD  LYS H 224      11.407 -17.125  31.346  1.00 17.56           C
ATOM   4061  CE  LYS H 224      11.671 -18.613  31.567  1.00 24.29           C
ATOM   4062  NZ  LYS H 224      12.824 -18.808  32.461  1.00 37.69           N1+
ATOM   4063  H   LYS H 224       7.501 -15.371  31.844  1.00 15.33           H
ATOM   4064  HA  LYS H 224      10.389 -14.709  32.192  1.00 14.45           H
ATOM   4065  HB2 LYS H 224       8.915 -15.394  29.619  1.00 17.00           H
ATOM   4066  HB3 LYS H 224      10.608 -14.966  29.772  1.00 17.00           H
ATOM   4067  HG2 LYS H 224       9.320 -17.467  30.908  1.00 18.27           H
ATOM   4068  HG3 LYS H 224      10.364 -17.369  29.482  1.00 18.27           H
ATOM   4069  HD2 LYS H 224      12.271 -16.652  30.876  1.00 21.07           H
ATOM   4070  HD3 LYS H 224      11.235 -16.678  32.323  1.00 21.07           H
ATOM   4071  HE2 LYS H 224      10.785 -19.075  32.007  1.00 29.15           H
ATOM   4072  HE3 LYS H 224      11.873 -19.080  30.602  1.00 29.15           H
ATOM   4073  HZ1 LYS H 224      13.023 -19.791  32.561  1.00 45.24           H
ATOM   4074  HZ2 LYS H 224      13.629 -18.319  32.089  1.00 45.24           H
ATOM   4075  HZ3 LYS H 224      12.606 -18.417  33.372  1.00 45.24           H
ATOM   4076  N   TYR H 225      10.135 -12.449  31.058  1.00 12.13           N
ATOM   4077  CA  TYR H 225       9.972 -11.032  30.858  1.00 12.40           C
ATOM   4078  C   TYR H 225      10.874 -10.623  29.687  1.00 12.38           C
ATOM   4079  O   TYR H 225      11.916 -11.194  29.402  1.00 12.66           O
ATOM   4080  CB  TYR H 225      10.430 -10.185  32.077  1.00 10.82           C
ATOM   4081  CG  TYR H 225       9.569 -10.567  33.243  1.00 12.51           C
ATOM   4082  CD1 TYR H 225       8.284 -10.022  33.375  1.00 11.17           C
ATOM   4083  CD2 TYR H 225      10.005 -11.581  34.110  1.00 12.17           C
ATOM   4084  CE1 TYR H 225       7.413 -10.502  34.350  1.00 14.07           C
ATOM   4085  CE2 TYR H 225       9.128 -12.117  35.056  1.00 14.97           C
ATOM   4086  CZ  TYR H 225       7.841 -11.581  35.139  1.00 17.51           C
ATOM   4087  OH  TYR H 225       6.893 -12.081  36.008  1.00 18.65           O
ATOM   4088  H   TYR H 225      11.055 -12.828  31.031  1.00 14.57           H
ATOM   4089  HA  TYR H 225       8.903 -10.779  30.617  1.00 14.88           H
ATOM   4090  HB2 TYR H 225      11.502 -10.369  32.284  1.00 12.99           H
ATOM   4091  HB3 TYR H 225      10.351  -9.104  31.845  1.00 12.99           H
ATOM   4092  HD1 TYR H 225       7.956  -9.223  32.708  1.00 13.41           H
ATOM   4093  HD2 TYR H 225      11.012 -11.976  34.013  1.00 14.61           H
ATOM   4094  HE1 TYR H 225       6.420 -10.085  34.490  1.00 16.89           H
ATOM   4095  HE2 TYR H 225       9.435 -12.934  35.698  1.00 17.97           H
ATOM   4096  HH  TYR H 225       7.248 -12.828  36.556  1.00 22.39           H
ATOM   4097  N   GLY H 226      10.403  -9.579  28.914  1.00  9.62           N
ATOM   4098  CA  GLY H 226      11.318  -9.017  27.913  1.00  9.46           C
ATOM   4099  C   GLY H 226      12.348  -8.138  28.604  1.00  9.21           C
ATOM   4100  O   GLY H 226      12.064  -7.462  29.563  1.00  9.56           O
ATOM   4101  H   GLY H 226       9.621  -8.977  29.185  1.00 11.55           H
ATOM   4102  HA2 GLY H 226      11.806  -9.844  27.335  1.00 11.36           H
ATOM   4103  HA3 GLY H 226      10.708  -8.405  27.191  1.00 11.36           H
ATOM   4104  N   PHE H 227      13.574  -8.189  28.061  1.00  7.23           N
ATOM   4105  CA  PHE H 227      14.720  -7.385  28.478  1.00  8.94           C
ATOM   4106  C   PHE H 227      15.038  -6.314  27.450  1.00  8.59           C
ATOM   4107  O   PHE H 227      14.965  -6.544  26.241  1.00  8.18           O
ATOM   4108  CB  PHE H 227      15.943  -8.242  28.801  1.00 10.13           C
ATOM   4109  CG  PHE H 227      15.790  -8.967  30.115  1.00  9.24           C
ATOM   4110  CD1 PHE H 227      15.028 -10.143  30.202  1.00 10.61           C
ATOM   4111  CD2 PHE H 227      16.392  -8.424  31.262  1.00 11.59           C
ATOM   4112  CE1 PHE H 227      14.828 -10.754  31.453  1.00 10.81           C
ATOM   4113  CE2 PHE H 227      16.240  -9.071  32.495  1.00 12.50           C
ATOM   4114  CZ  PHE H 227      15.440 -10.218  32.591  1.00  9.91           C
ATOM   4115  H   PHE H 227      13.726  -8.812  27.281  1.00  8.68           H
ATOM   4116  HA  PHE H 227      14.454  -6.879  29.405  1.00 10.73           H
ATOM   4117  HB2 PHE H 227      16.109  -8.960  27.999  1.00 12.16           H
ATOM   4118  HB3 PHE H 227      16.818  -7.597  28.865  1.00 12.16           H
ATOM   4119  HD1 PHE H 227      14.566 -10.560  29.320  1.00 12.74           H
ATOM   4120  HD2 PHE H 227      16.967  -7.513  31.200  1.00 13.91           H
ATOM   4121  HE1 PHE H 227      14.201 -11.625  31.536  1.00 12.98           H
ATOM   4122  HE2 PHE H 227      16.681  -8.645  33.379  1.00 15.00           H
ATOM   4123  HZ  PHE H 227      15.286 -10.684  33.551  1.00 11.90           H
ATOM   4124  N   TYR H 228      15.378  -5.130  27.971  1.00  8.12           N
ATOM   4125  CA  TYR H 228      15.511  -3.896  27.241  1.00  7.63           C
ATOM   4126  C   TYR H 228      16.825  -3.227  27.598  1.00  9.21           C
ATOM   4127  O   TYR H 228      17.193  -3.146  28.766  1.00  8.07           O
ATOM   4128  CB  TYR H 228      14.329  -2.964  27.546  1.00  6.87           C
ATOM   4129  CG  TYR H 228      12.986  -3.528  27.155  1.00  6.76           C
ATOM   4130  CD1 TYR H 228      12.286  -4.384  28.030  1.00  8.11           C
ATOM   4131  CD2 TYR H 228      12.475  -3.269  25.874  1.00  6.95           C
ATOM   4132  CE1 TYR H 228      11.114  -5.024  27.589  1.00  7.85           C
ATOM   4133  CE2 TYR H 228      11.297  -3.887  25.443  1.00  8.46           C
ATOM   4134  CZ  TYR H 228      10.613  -4.779  26.293  1.00  9.80           C
ATOM   4135  OH  TYR H 228       9.494  -5.408  25.841  1.00 12.04           O
ATOM   4136  H   TYR H 228      15.448  -5.054  28.975  1.00  9.75           H
ATOM   4137  HA  TYR H 228      15.513  -4.140  26.188  1.00  9.17           H
ATOM   4138  HB2 TYR H 228      14.316  -2.746  28.614  1.00  8.25           H
ATOM   4139  HB3 TYR H 228      14.484  -2.025  27.016  1.00  8.25           H
ATOM   4140  HD1 TYR H 228      12.665  -4.581  29.021  1.00  9.73           H
ATOM   4141  HD2 TYR H 228      13.013  -2.622  25.197  1.00  8.35           H
ATOM   4142  HE1 TYR H 228      10.587  -5.700  28.246  1.00  9.43           H
ATOM   4143  HE2 TYR H 228      10.933  -3.699  24.451  1.00 10.16           H
ATOM   4144  HH  TYR H 228       9.246  -5.138  24.955  1.00 14.45           H
ATOM   4145  N   THR H 229      17.497  -2.674  26.596  1.00  8.16           N
ATOM   4146  CA  THR H 229      18.681  -1.859  26.814  1.00  7.48           C
ATOM   4147  C   THR H 229      18.250  -0.577  27.510  1.00  7.95           C
ATOM   4148  O   THR H 229      17.301   0.069  27.080  1.00  8.18           O
ATOM   4149  CB  THR H 229      19.334  -1.515  25.479  1.00  8.68           C
ATOM   4150  OG1 THR H 229      19.454  -2.711  24.733  1.00  9.84           O
ATOM   4151  CG2 THR H 229      20.700  -0.840  25.688  1.00  7.90           C
ATOM   4152  H   THR H 229      17.158  -2.767  25.649  1.00  9.79           H
ATOM   4153  HA  THR H 229      19.392  -2.419  27.423  1.00  8.98           H
ATOM   4154  HB  THR H 229      18.686  -0.829  24.940  1.00 10.43           H
ATOM   4155  HG1 THR H 229      19.946  -2.522  23.926  1.00 11.81           H
ATOM   4156 HG21 THR H 229      21.094  -0.632  24.826  1.00  9.48           H
ATOM   4157 HG22 THR H 229      20.583  -0.022  26.195  1.00  9.48           H
ATOM   4158 HG23 THR H 229      21.287  -1.440  26.174  1.00  9.48           H
ATOM   4159  N   HIS H 230      18.951  -0.185  28.563  1.00  8.74           N
ATOM   4160  CA  HIS H 230      18.662   1.011  29.342  1.00  8.19           C
ATOM   4161  C   HIS H 230      19.290   2.215  28.645  1.00  9.12           C
ATOM   4162  O   HIS H 230      20.498   2.429  28.726  1.00  9.76           O
ATOM   4163  CB  HIS H 230      19.211   0.751  30.736  1.00  7.49           C
ATOM   4164  CG  HIS H 230      18.775   1.751  31.760  1.00  9.41           C
ATOM   4165  ND1 HIS H 230      18.799   3.144  31.625  1.00 12.78           N
ATOM   4166  CD2 HIS H 230      18.352   1.415  33.013  1.00 11.46           C
ATOM   4167  CE1 HIS H 230      18.412   3.607  32.827  1.00 13.54           C
ATOM   4168  NE2 HIS H 230      18.134   2.597  33.667  1.00 14.36           N
ATOM   4169  H   HIS H 230      19.722  -0.761  28.866  1.00 10.50           H
ATOM   4170  HA  HIS H 230      17.583   1.148  29.425  1.00  9.83           H
ATOM   4171  HB2 HIS H 230      20.298   0.720  30.698  1.00  8.99           H
ATOM   4172  HB3 HIS H 230      18.863  -0.228  31.065  1.00  8.99           H
ATOM   4173  HD2 HIS H 230      18.265   0.420  33.427  1.00 13.76           H
ATOM   4174  HE1 HIS H 230      18.410   4.647  33.116  1.00 16.25           H
ATOM   4175  HE2 HIS H 230      17.880   2.692  34.642  1.00 17.23           H
ATOM   4176  N   VAL H 231      18.485   2.955  27.875  1.00  7.43           N
ATOM   4177  CA  VAL H 231      18.998   4.010  27.003  1.00  6.40           C
ATOM   4178  C   VAL H 231      19.726   5.092  27.795  1.00  8.92           C
ATOM   4179  O   VAL H 231      20.815   5.497  27.387  1.00 10.85           O
ATOM   4180  CB  VAL H 231      17.869   4.599  26.144  1.00  6.61           C
ATOM   4181  CG1 VAL H 231      18.307   5.834  25.330  1.00  8.77           C
ATOM   4182  CG2 VAL H 231      17.356   3.531  25.153  1.00  7.94           C
ATOM   4183  H   VAL H 231      17.496   2.746  27.836  1.00  8.92           H
ATOM   4184  HA  VAL H 231      19.727   3.564  26.324  1.00  7.69           H
ATOM   4185  HB  VAL H 231      16.957   4.926  26.646  1.00  7.94           H
ATOM   4186 HG11 VAL H 231      17.984   5.804  24.289  1.00 10.53           H
ATOM   4187 HG12 VAL H 231      17.871   6.720  25.783  1.00 10.53           H
ATOM   4188 HG13 VAL H 231      19.390   5.938  25.325  1.00 10.53           H
ATOM   4189 HG21 VAL H 231      17.357   3.856  24.113  1.00  9.53           H
ATOM   4190 HG22 VAL H 231      17.973   2.631  25.204  1.00  9.53           H
ATOM   4191 HG23 VAL H 231      16.336   3.257  25.405  1.00  9.53           H
ATOM   4192  N   PHE H 232      19.161   5.561  28.908  1.00 10.18           N
ATOM   4193  CA  PHE H 232      19.812   6.610  29.677  1.00 11.76           C
ATOM   4194  C   PHE H 232      21.212   6.200  30.149  1.00 10.73           C
ATOM   4195  O   PHE H 232      22.139   7.004  30.062  1.00 12.32           O
ATOM   4196  CB  PHE H 232      18.969   7.073  30.860  1.00 10.59           C
ATOM   4197  CG  PHE H 232      19.725   8.130  31.634  1.00 10.66           C
ATOM   4198  CD1 PHE H 232      20.021   9.359  31.012  1.00 13.05           C
ATOM   4199  CD2 PHE H 232      20.304   7.811  32.876  1.00 11.86           C
ATOM   4200  CE1 PHE H 232      20.928  10.245  31.611  1.00 14.76           C
ATOM   4201  CE2 PHE H 232      21.221   8.698  33.470  1.00 15.60           C
ATOM   4202  CZ  PHE H 232      21.542   9.900  32.824  1.00 18.08           C
ATOM   4203  H   PHE H 232      18.279   5.187  29.227  1.00 12.22           H
ATOM   4204  HA  PHE H 232      19.923   7.464  29.012  1.00 14.12           H
ATOM   4205  HB2 PHE H 232      18.034   7.495  30.492  1.00 12.71           H
ATOM   4206  HB3 PHE H 232      18.741   6.229  31.506  1.00 12.71           H
ATOM   4207  HD1 PHE H 232      19.593   9.597  30.051  1.00 15.67           H
ATOM   4208  HD2 PHE H 232      20.101   6.861  33.341  1.00 14.23           H
ATOM   4209  HE1 PHE H 232      21.176  11.175  31.122  1.00 17.72           H
ATOM   4210  HE2 PHE H 232      21.683   8.444  34.412  1.00 18.73           H
ATOM   4211  HZ  PHE H 232      22.253  10.577  33.270  1.00 21.70           H
ATOM   4212  N   ARG H 233      21.381   4.967  30.635  1.00 10.31           N
ATOM   4213  CA  ARG H 233      22.677   4.463  31.083  1.00  8.86           C
ATOM   4214  C   ARG H 233      23.720   4.509  29.980  1.00 15.16           C
ATOM   4215  O   ARG H 233      24.900   4.574  30.319  1.00 15.78           O
ATOM   4216  CB  ARG H 233      22.584   3.021  31.598  1.00 13.07           C
ATOM   4217  CG  ARG H 233      21.861   2.901  32.948  1.00 24.53           C
ATOM   4218  CD  ARG H 233      22.798   2.825  34.151  1.00 28.21           C
ATOM   4219  NE  ARG H 233      23.837   1.796  34.002  1.00 25.35           N
ATOM   4220  CZ  ARG H 233      24.972   1.758  34.707  1.00 31.50           C
ATOM   4221  NH1 ARG H 233      25.899   0.867  34.376  1.00 27.63           N
ATOM   4222  NH2 ARG H 233      25.195   2.584  35.728  1.00 32.03           N1+
ATOM   4223  H   ARG H 233      20.579   4.350  30.690  1.00 12.38           H
ATOM   4224  HA  ARG H 233      23.034   5.086  31.904  1.00 10.64           H
ATOM   4225  HB2 ARG H 233      21.985   2.485  30.863  1.00 15.69           H
ATOM   4226  HB3 ARG H 233      23.556   2.532  31.613  1.00 15.69           H
ATOM   4227  HG2 ARG H 233      21.112   3.678  33.078  1.00 29.44           H
ATOM   4228  HG3 ARG H 233      21.349   1.940  32.945  1.00 29.44           H
ATOM   4229  HD2 ARG H 233      23.270   3.801  34.272  1.00 33.86           H
ATOM   4230  HD3 ARG H 233      22.207   2.607  35.040  1.00 33.86           H
ATOM   4231  HE  ARG H 233      23.713   1.127  33.254  1.00 30.42           H
ATOM   4232 HH11 ARG H 233      25.732   0.239  33.605  1.00 33.16           H
ATOM   4233 HH12 ARG H 233      26.757   0.819  34.906  1.00 33.16           H
ATOM   4234 HH21 ARG H 233      24.484   3.250  35.996  1.00 38.44           H
ATOM   4235 HH22 ARG H 233      26.057   2.526  36.252  1.00 38.44           H
ATOM   4236  N   LEU H 234      23.315   4.443  28.703  1.00 11.68           N
ATOM   4237  CA  LEU H 234      24.229   4.485  27.569  1.00 12.05           C
ATOM   4238  C   LEU H 234      24.245   5.825  26.835  1.00 13.35           C
ATOM   4239  O   LEU H 234      24.818   5.933  25.752  1.00 14.39           O
ATOM   4240  CB  LEU H 234      24.011   3.284  26.639  1.00 10.35           C
ATOM   4241  CG  LEU H 234      24.352   1.975  27.384  1.00 14.97           C
ATOM   4242  CD1 LEU H 234      23.374   0.868  26.938  1.00 17.93           C
ATOM   4243  CD2 LEU H 234      25.820   1.544  27.157  1.00 23.28           C
ATOM   4244  H   LEU H 234      22.326   4.367  28.502  1.00 14.03           H
ATOM   4245  HA  LEU H 234      25.235   4.354  27.952  1.00 14.46           H
ATOM   4246  HB2 LEU H 234      23.010   3.286  26.208  1.00 12.42           H
ATOM   4247  HB3 LEU H 234      24.703   3.407  25.805  1.00 12.42           H
ATOM   4248  HG  LEU H 234      24.217   1.955  28.467  1.00 17.97           H
ATOM   4249 HD11 LEU H 234      23.584   0.043  27.403  1.00 21.52           H
ATOM   4250 HD12 LEU H 234      22.465   1.135  27.148  1.00 21.52           H
ATOM   4251 HD13 LEU H 234      23.457   0.729  25.982  1.00 21.52           H
ATOM   4252 HD21 LEU H 234      25.903   0.532  26.772  1.00 27.94           H
ATOM   4253 HD22 LEU H 234      26.324   2.209  26.455  1.00 27.94           H
ATOM   4254 HD23 LEU H 234      26.354   1.598  28.108  1.00 27.94           H
ATOM   4255  N   LYS H 235      23.639   6.871  27.412  1.00 13.08           N
ATOM   4256  CA  LYS H 235      23.489   8.152  26.748  1.00 16.15           C
ATOM   4257  C   LYS H 235      24.833   8.851  26.529  1.00 14.95           C
ATOM   4258  O   LYS H 235      24.971   9.496  25.498  1.00 19.64           O
ATOM   4259  CB  LYS H 235      22.522   9.047  27.521  1.00 20.53           C
ATOM   4260  CG  LYS H 235      22.339  10.396  26.804  1.00 23.70           C
ATOM   4261  CD  LYS H 235      21.099  11.147  27.259  1.00 27.98           C
ATOM   4262  CE  LYS H 235      20.558  12.035  26.141  1.00 32.16           C
ATOM   4263  NZ  LYS H 235      19.505  12.921  26.662  1.00 29.46           N1+
ATOM   4264  H   LYS H 235      23.152   6.733  28.287  1.00 15.70           H
ATOM   4265  HA  LYS H 235      23.048   7.967  25.771  1.00 19.38           H
ATOM   4266  HB2 LYS H 235      21.562   8.532  27.590  1.00 24.64           H
ATOM   4267  HB3 LYS H 235      22.901   9.235  28.526  1.00 24.64           H
ATOM   4268  HG2 LYS H 235      23.225  11.029  26.850  1.00 28.45           H
ATOM   4269  HG3 LYS H 235      22.154  10.139  25.759  1.00 28.45           H
ATOM   4270  HD2 LYS H 235      20.325  10.415  27.476  1.00 33.58           H
ATOM   4271  HD3 LYS H 235      21.327  11.716  28.161  1.00 33.58           H
ATOM   4272  HE2 LYS H 235      21.375  12.644  25.749  1.00 38.60           H
ATOM   4273  HE3 LYS H 235      20.163  11.410  25.337  1.00 38.60           H
ATOM   4274  HZ1 LYS H 235      19.141  13.487  25.904  1.00 35.36           H
ATOM   4275  HZ2 LYS H 235      18.760  12.364  27.062  1.00 35.36           H
ATOM   4276  HZ3 LYS H 235      19.894  13.523  27.374  1.00 35.36           H
ATOM   4277  N   LYS H 236      25.807   8.737  27.448  1.00 19.81           N
ATOM   4278  CA  LYS H 236      27.137   9.337  27.231  1.00 18.31           C
ATOM   4279  C   LYS H 236      27.778   8.788  25.955  1.00 19.37           C
ATOM   4280  O   LYS H 236      28.375   9.555  25.211  1.00 20.88           O
ATOM   4281  CB  LYS H 236      28.095   9.162  28.417  1.00 25.95           C
ATOM   4282  CG  LYS H 236      27.695   9.978  29.653  0.67 22.60           C
ATOM   4283  CD  LYS H 236      28.652   9.678  30.821  0.29 27.35           C
ATOM   4284  CE  LYS H 236      28.735  10.853  31.798  0.26 34.44           C
ATOM   4285  NZ  LYS H 236      29.671  10.559  32.901  0.42 29.91           N1+
ATOM   4286  H   LYS H 236      25.641   8.199  28.286  1.00 23.77           H
ATOM   4287  HA  LYS H 236      27.005  10.411  27.085  1.00 21.98           H
ATOM   4288  HB2 LYS H 236      28.126   8.108  28.686  1.00 31.14           H
ATOM   4289  HB3 LYS H 236      29.101   9.462  28.119  1.00 31.14           H
ATOM   4290  HG2 LYS H 236      27.781  11.031  29.378  1.00 27.12           H
ATOM   4291  HG3 LYS H 236      26.671   9.776  29.959  0.00 27.12           H
ATOM   4292  HD2 LYS H 236      28.369   8.748  31.316  1.00 32.83           H
ATOM   4293  HD3 LYS H 236      29.660   9.564  30.417  1.00 32.83           H
ATOM   4294  HE2 LYS H 236      29.063  11.748  31.265  1.00 41.33           H
ATOM   4295  HE3 LYS H 236      27.739  11.032  32.209  1.00 41.33           H
ATOM   4296  HZ1 LYS H 236      29.632  11.301  33.587  0.83 35.89           H
ATOM   4297  HZ2 LYS H 236      29.418   9.683  33.339  0.92 35.89           H
ATOM   4298  HZ3 LYS H 236      30.613  10.493  32.538  1.00 35.89           H
ATOM   4299  N   TRP H 237      27.641   7.487  25.685  1.00 14.56           N
ATOM   4300  CA  TRP H 237      28.103   6.902  24.437  1.00 15.69           C
ATOM   4301  C   TRP H 237      27.348   7.476  23.236  1.00 14.37           C
ATOM   4302  O   TRP H 237      27.988   7.854  22.257  1.00 14.71           O
ATOM   4303  CB  TRP H 237      28.030   5.375  24.480  1.00 13.15           C
ATOM   4304  CG  TRP H 237      28.424   4.793  23.170  1.00 14.72           C
ATOM   4305  CD1 TRP H 237      29.692   4.649  22.729  1.00 16.64           C
ATOM   4306  CD2 TRP H 237      27.560   4.360  22.070  1.00 13.93           C
ATOM   4307  NE1 TRP H 237      29.674   4.164  21.443  1.00 19.82           N
ATOM   4308  CE2 TRP H 237      28.393   3.965  20.981  1.00 16.43           C
ATOM   4309  CE3 TRP H 237      26.164   4.267  21.876  1.00 14.06           C
ATOM   4310  CZ2 TRP H 237      27.879   3.502  19.762  1.00 16.00           C
ATOM   4311  CZ3 TRP H 237      25.636   3.806  20.654  1.00 13.14           C
ATOM   4312  CH2 TRP H 237      26.489   3.422  19.605  1.00 13.84           C
ATOM   4313  H   TRP H 237      27.100   6.906  26.309  1.00 17.47           H
ATOM   4314  HA  TRP H 237      29.157   7.156  24.319  1.00 18.83           H
ATOM   4315  HB2 TRP H 237      28.708   5.014  25.252  1.00 15.79           H
ATOM   4316  HB3 TRP H 237      27.015   5.061  24.716  1.00 15.79           H
ATOM   4317  HD1 TRP H 237      30.581   4.912  23.284  1.00 19.97           H
ATOM   4318  HE1 TRP H 237      30.515   4.001  20.907  1.00 23.79           H
ATOM   4319  HE3 TRP H 237      25.493   4.550  22.673  1.00 16.87           H
ATOM   4320  HZ2 TRP H 237      28.541   3.202  18.965  1.00 19.21           H
ATOM   4321  HZ3 TRP H 237      24.570   3.759  20.506  1.00 15.77           H
ATOM   4322  HH2 TRP H 237      26.071   3.076  18.674  1.00 16.61           H
ATOM   4323  N   ILE H 238      26.006   7.570  23.298  1.00 15.13           N
ATOM   4324  CA  ILE H 238      25.206   8.133  22.208  1.00 12.60           C
ATOM   4325  C   ILE H 238      25.692   9.549  21.880  1.00 15.78           C
ATOM   4326  O   ILE H 238      25.953   9.849  20.718  1.00 17.87           O
ATOM   4327  CB  ILE H 238      23.696   8.151  22.546  1.00 15.04           C
ATOM   4328  CG1 ILE H 238      23.105   6.731  22.705  1.00 15.05           C
ATOM   4329  CG2 ILE H 238      22.860   8.812  21.435  1.00 14.08           C
ATOM   4330  CD1 ILE H 238      21.728   6.704  23.396  1.00 16.40           C
ATOM   4331  H   ILE H 238      25.525   7.255  24.128  1.00 18.16           H
ATOM   4332  HA  ILE H 238      25.347   7.511  21.323  1.00 15.13           H
ATOM   4333  HB  ILE H 238      23.454   8.628  23.494  1.00 18.05           H
ATOM   4334 HG12 ILE H 238      23.188   6.074  21.836  1.00 18.07           H
ATOM   4335 HG13 ILE H 238      23.763   6.312  23.462  1.00 18.07           H
ATOM   4336 HG21 ILE H 238      21.993   8.215  21.147  1.00 16.90           H
ATOM   4337 HG22 ILE H 238      22.508   9.787  21.767  1.00 16.90           H
ATOM   4338 HG23 ILE H 238      23.459   8.912  20.537  1.00 16.90           H
ATOM   4339 HD11 ILE H 238      21.572   5.739  23.876  1.00 19.69           H
ATOM   4340 HD12 ILE H 238      21.658   7.478  24.161  1.00 19.69           H
ATOM   4341 HD13 ILE H 238      20.940   6.863  22.661  1.00 19.69           H
ATOM   4342  N   GLN H 239      25.828  10.397  22.908  1.00 17.99           N
ATOM   4343  CA  GLN H 239      26.247  11.780  22.766  1.00 18.68           C
ATOM   4344  C   GLN H 239      27.663  11.868  22.191  1.00 18.31           C
ATOM   4345  O   GLN H 239      27.878  12.655  21.274  1.00 20.98           O
ATOM   4346  CB  GLN H 239      26.114  12.517  24.110  1.00 22.73           C
ATOM   4347  CG  GLN H 239      26.115  14.040  23.913  1.00 28.50           C
ATOM   4348  CD  GLN H 239      24.854  14.505  23.179  0.53 26.12           C
ATOM   4349  OE1 GLN H 239      23.746  14.339  23.685  0.75 30.51           O
ATOM   4350  NE2 GLN H 239      25.006  15.062  21.981  0.55 27.31           N
ATOM   4351  H   GLN H 239      25.616  10.070  23.838  1.00 21.60           H
ATOM   4352  HA  GLN H 239      25.560  12.244  22.061  1.00 22.42           H
ATOM   4353  HB2 GLN H 239      25.195  12.226  24.620  1.00 27.28           H
ATOM   4354  HB3 GLN H 239      26.958  12.239  24.741  1.00 27.28           H
ATOM   4355  HG2 GLN H 239      26.140  14.528  24.888  1.00 34.21           H
ATOM   4356  HG3 GLN H 239      27.007  14.336  23.365  1.00 34.21           H
ATOM   4357 HE21 GLN H 239      25.936  15.218  21.601  1.00 32.77           H
ATOM   4358 HE22 GLN H 239      24.193  15.380  21.475  1.00 32.77           H
ATOM   4359  N   LYS H 240      28.601  11.047  22.684  1.00 19.32           N
ATOM   4360  CA  LYS H 240      29.963  10.950  22.157  1.00 16.92           C
ATOM   4361  C   LYS H 240      29.951  10.722  20.644  1.00 22.34           C
ATOM   4362  O   LYS H 240      30.646  11.432  19.922  1.00 21.71           O
ATOM   4363  CB  LYS H 240      30.729   9.828  22.874  1.00 20.77           C
ATOM   4364  CG  LYS H 240      32.190   9.731  22.403  1.00 29.10           C
ATOM   4365  CD  LYS H 240      33.050   8.977  23.420  0.55 22.87           C
ATOM   4366  CE  LYS H 240      34.426   8.691  22.816  0.46 28.84           C
ATOM   4367  NZ  LYS H 240      35.226   7.837  23.710  0.53 28.14           N1+
ATOM   4368  H   LYS H 240      28.345  10.414  23.428  1.00 23.19           H
ATOM   4369  HA  LYS H 240      30.471  11.893  22.359  1.00 20.31           H
ATOM   4370  HB2 LYS H 240      30.735  10.089  23.933  1.00 24.92           H
ATOM   4371  HB3 LYS H 240      30.245   8.861  22.760  1.00 24.92           H
ATOM   4372  HG2 LYS H 240      32.226   9.242  21.429  1.00 34.93           H
ATOM   4373  HG3 LYS H 240      32.606  10.734  22.309  1.00 34.93           H
ATOM   4374  HD2 LYS H 240      33.130   9.538  24.354  1.00 27.45           H
ATOM   4375  HD3 LYS H 240      32.574   8.014  23.617  1.00 27.45           H
ATOM   4376  HE2 LYS H 240      34.298   8.190  21.855  1.00 34.62           H
ATOM   4377  HE3 LYS H 240      34.943   9.639  22.656  0.38 34.62           H
ATOM   4378  HZ1 LYS H 240      36.147   7.707  23.314  0.00 33.78           H
ATOM   4379  HZ2 LYS H 240      35.305   8.278  24.616  0.97 33.78           H
ATOM   4380  HZ3 LYS H 240      34.771   6.938  23.805  1.00 33.78           H
ATOM   4381  N   VAL H 241      29.177   9.742  20.162  1.00 17.44           N
ATOM   4382  CA  VAL H 241      29.109   9.392  18.741  1.00 17.28           C
ATOM   4383  C   VAL H 241      28.536  10.542  17.919  1.00 18.30           C
ATOM   4384  O   VAL H 241      29.145  10.910  16.921  1.00 20.74           O
ATOM   4385  CB  VAL H 241      28.279   8.112  18.537  1.00 16.92           C
ATOM   4386  CG1 VAL H 241      28.020   7.780  17.043  1.00 17.98           C
ATOM   4387  CG2 VAL H 241      28.995   6.913  19.206  1.00 19.65           C
ATOM   4388  H   VAL H 241      28.616   9.204  20.808  1.00 20.93           H
ATOM   4389  HA  VAL H 241      30.120   9.203  18.381  1.00 20.74           H
ATOM   4390  HB  VAL H 241      27.283   8.067  18.980  1.00 20.31           H
ATOM   4391 HG11 VAL H 241      28.217   6.739  16.801  1.00 21.59           H
ATOM   4392 HG12 VAL H 241      26.975   7.984  16.808  1.00 21.59           H
ATOM   4393 HG13 VAL H 241      28.631   8.386  16.381  1.00 21.59           H
ATOM   4394 HG21 VAL H 241      29.101   6.052  18.546  1.00 23.58           H
ATOM   4395 HG22 VAL H 241      29.993   7.194  19.544  1.00 23.58           H
ATOM   4396 HG23 VAL H 241      28.416   6.596  20.072  1.00 23.58           H
ATOM   4397  N   ILE H 242      27.378  11.105  18.300  1.00 16.83           N
ATOM   4398  CA  ILE H 242      26.775  12.189  17.523  1.00 21.88           C
ATOM   4399  C   ILE H 242      27.683  13.431  17.541  1.00 19.84           C
ATOM   4400  O   ILE H 242      27.843  14.050  16.493  1.00 22.26           O
ATOM   4401  CB  ILE H 242      25.317  12.470  17.966  1.00 22.21           C
ATOM   4402  CG1 ILE H 242      24.473  11.216  17.603  1.00 18.67           C
ATOM   4403  CG2 ILE H 242      24.696  13.738  17.332  1.00 26.25           C
ATOM   4404  CD1 ILE H 242      23.291  11.016  18.546  1.00 31.90           C
ATOM   4405  H   ILE H 242      26.908  10.794  19.139  1.00 20.20           H
ATOM   4406  HA  ILE H 242      26.728  11.853  16.482  1.00 26.26           H
ATOM   4407  HB  ILE H 242      25.340  12.578  19.052  1.00 26.66           H
ATOM   4408 HG12 ILE H 242      23.990  11.439  16.655  1.00 22.41           H
ATOM   4409 HG13 ILE H 242      25.055  10.304  17.459  1.00 22.41           H
ATOM   4410 HG21 ILE H 242      23.788  13.849  17.654  1.00 31.51           H
ATOM   4411 HG22 ILE H 242      25.223  14.514  17.578  1.00 31.51           H
ATOM   4412 HG23 ILE H 242      24.688  13.646  16.366  1.00 31.51           H
ATOM   4413 HD11 ILE H 242      22.624  10.262  18.124  1.00 38.28           H
ATOM   4414 HD12 ILE H 242      23.656  10.708  19.518  1.00 38.28           H
ATOM   4415 HD13 ILE H 242      22.739  11.950  18.653  1.00 38.28           H
ATOM   4416  N   ASP H 243      28.298  13.783  18.674  1.00 22.74           N
ATOM   4417  CA  ASP H 243      29.198  14.938  18.751  1.00 23.78           C
ATOM   4418  C   ASP H 243      30.433  14.745  17.858  1.00 28.79           C
ATOM   4419  O   ASP H 243      30.891  15.709  17.250  1.00 30.28           O
ATOM   4420  CB  ASP H 243      29.656  15.212  20.189  1.00 23.97           C
ATOM   4421  CG  ASP H 243      28.569  15.712  21.141  1.00 27.20           C
ATOM   4422  OD1 ASP H 243      28.869  15.707  22.353  1.00 30.93           O
ATOM   4423  OD2 ASP H 243      27.480  16.113  20.675  1.00 28.17           O1-
ATOM   4424  H   ASP H 243      28.127  13.261  19.520  1.00 27.30           H
ATOM   4425  HA  ASP H 243      28.660  15.820  18.403  1.00 28.55           H
ATOM   4426  HB2 ASP H 243      30.115  14.315  20.606  1.00 28.77           H
ATOM   4427  HB3 ASP H 243      30.427  15.983  20.157  1.00 28.77           H
ATOM   4428  N   GLN H 244      30.989  13.526  17.786  1.00 23.48           N
ATOM   4429  CA  GLN H 244      32.189  13.237  16.997  1.00 23.25           C
ATOM   4430  C   GLN H 244      31.912  13.164  15.488  1.00 25.70           C
ATOM   4431  O   GLN H 244      32.743  13.633  14.708  1.00 28.18           O
ATOM   4432  CB  GLN H 244      32.843  11.949  17.523  1.00 24.81           C
ATOM   4433  CG  GLN H 244      34.167  11.646  16.800  0.61 27.59           C
ATOM   4434  CD  GLN H 244      34.982  10.530  17.452  0.74 31.80           C
ATOM   4435  OE1 GLN H 244      34.567   9.902  18.424  0.94 33.26           O
ATOM   4436  NE2 GLN H 244      36.169  10.273  16.905  0.43 33.09           N
ATOM   4437  H   GLN H 244      30.566  12.763  18.298  1.00 28.18           H
ATOM   4438  HA  GLN H 244      32.902  14.046  17.170  1.00 27.91           H
ATOM   4439  HB2 GLN H 244      33.084  12.142  18.568  1.00 29.77           H
ATOM   4440  HB3 GLN H 244      32.169  11.093  17.472  1.00 29.77           H
ATOM   4441  HG2 GLN H 244      33.952  11.350  15.773  1.00 33.11           H
ATOM   4442  HG3 GLN H 244      34.778  12.549  16.770  1.00 33.11           H
ATOM   4443 HE21 GLN H 244      36.484  10.809  16.109  1.00 39.71           H
ATOM   4444 HE22 GLN H 244      36.744   9.546  17.299  1.00 39.71           H
ATOM   4445  N   PHE H 245      30.797  12.539  15.081  1.00 27.25           N
ATOM   4446  CA  PHE H 245      30.532  12.147  13.697  1.00 21.61           C
ATOM   4447  C   PHE H 245      29.377  12.922  13.068  1.00 28.03           C
ATOM   4448  O   PHE H 245      28.470  13.345  13.821  1.00 32.62           O
ATOM   4449  CB  PHE H 245      30.313  10.635  13.624  1.00 26.96           C
ATOM   4450  CG  PHE H 245      31.508   9.826  14.097  1.00 28.45           C
ATOM   4451  CD1 PHE H 245      32.684   9.779  13.323  1.00 28.51           C
ATOM   4452  CD2 PHE H 245      31.463   9.137  15.323  1.00 24.27           C
ATOM   4453  CE1 PHE H 245      33.796   9.050  13.778  1.00 31.53           C
ATOM   4454  CE2 PHE H 245      32.569   8.408  15.780  1.00 28.34           C
ATOM   4455  CZ  PHE H 245      33.741   8.366  15.006  1.00 32.28           C
ATOM   4456  H   PHE H 245      30.149  12.204  15.779  1.00 32.70           H
ATOM   4457  HA  PHE H 245      31.419  12.358  13.097  1.00 25.94           H
ATOM   4458  HB2 PHE H 245      30.110  10.374  12.586  1.00 32.35           H
ATOM   4459  HB3 PHE H 245      29.434  10.372  14.212  1.00 32.35           H
ATOM   4460  HD1 PHE H 245      32.733  10.300  12.378  1.00 34.22           H
ATOM   4461  HD2 PHE H 245      30.574   9.162  15.924  1.00 29.13           H
ATOM   4462  HE1 PHE H 245      34.697   9.015  13.184  1.00 37.84           H
ATOM   4463  HE2 PHE H 245      32.517   7.882  16.722  1.00 34.02           H
ATOM   4464  HZ  PHE H 245      34.598   7.808  15.353  1.00 38.74           H
ATOM   4465  HC  PHE H 245      29.433  13.087  11.832  1.00 33.65           H
TER
HETATM 4466  C1  SIN I   1       4.969 -11.533   3.519  1.00 32.65           C
HETATM 4467  C2  SIN I   1       5.013 -11.963   2.066  1.00 35.37           C
HETATM 4468  C3  SIN I   1       6.138 -11.331   1.206  1.00 27.77           C
HETATM 4469  C4  SIN I   1       5.999  -9.832   1.023  1.00 25.92           C
HETATM 4470  O1  SIN I   1       6.142 -11.288   4.040  1.00 35.23           O1-
HETATM 4471  O2  SIN I   1       4.009 -11.763   4.226  1.00 31.65           O
HETATM 4472  O3  SIN I   1       4.930  -9.253   1.014  1.00 28.17           O
HETATM 4473  H21 SIN I   1       5.128 -13.047   2.043  1.00 42.45           H
HETATM 4474  H22 SIN I   1       4.045 -11.733   1.615  1.00 42.45           H
HETATM 4475  H31 SIN I   1       7.112 -11.563   1.646  1.00 33.33           H
HETATM 4476  H32 SIN I   1       6.130 -11.789   0.215  1.00 33.33           H
ATOM   4477  N   PHE I   2       7.164  -9.190   0.811  1.00 27.54           N
ATOM   4478  CA  PHE I   2       7.273  -7.745   0.667  1.00 23.34           C
ATOM   4479  C   PHE I   2       7.021  -7.292  -0.770  1.00 32.77           C
ATOM   4480  O   PHE I   2       7.579  -7.837  -1.720  1.00 26.87           O
ATOM   4481  CB  PHE I   2       8.637  -7.272   1.184  1.00 26.27           C
ATOM   4482  CG  PHE I   2       8.726  -7.362   2.694  1.00 25.90           C
ATOM   4483  CD1 PHE I   2       8.398  -6.236   3.478  1.00 27.11           C
ATOM   4484  CD2 PHE I   2       9.084  -8.571   3.321  1.00 24.17           C
ATOM   4485  CE1 PHE I   2       8.451  -6.320   4.882  1.00 21.56           C
ATOM   4486  CE2 PHE I   2       9.124  -8.653   4.721  1.00 28.27           C
ATOM   4487  CZ  PHE I   2       8.802  -7.531   5.499  1.00 26.00           C
ATOM   4488  H   PHE I   2       7.838  -9.769   0.331  1.00 33.06           H
ATOM   4489  HA  PHE I   2       6.514  -7.279   1.297  1.00 28.01           H
ATOM   4490  HB2 PHE I   2       8.780  -6.231   0.890  1.00 31.53           H
ATOM   4491  HB3 PHE I   2       9.431  -7.864   0.724  1.00 31.53           H
ATOM   4492  HD1 PHE I   2       8.116  -5.307   3.005  1.00 32.54           H
ATOM   4493  HD2 PHE I   2       9.327  -9.441   2.728  1.00 29.01           H
ATOM   4494  HE1 PHE I   2       8.230  -5.456   5.486  1.00 25.87           H
ATOM   4495  HE2 PHE I   2       9.386  -9.584   5.195  1.00 33.93           H
ATOM   4496  HZ  PHE I   2       8.825  -7.597   6.574  1.00 31.20           H
ATOM   4497  N   GLU I   3       6.208  -6.241  -0.908  1.00 25.56           N
ATOM   4498  CA  GLU I   3       6.068  -5.523  -2.163  1.00 24.58           C
ATOM   4499  C   GLU I   3       7.418  -4.921  -2.579  1.00 24.33           C
ATOM   4500  O   GLU I   3       8.166  -4.391  -1.753  1.00 24.07           O
ATOM   4501  CB  GLU I   3       4.978  -4.451  -2.012  1.00 21.95           C
ATOM   4502  CG  GLU I   3       4.709  -3.710  -3.331  1.00 23.04           C
ATOM   4503  CD  GLU I   3       3.551  -2.715  -3.269  1.00 30.72           C
ATOM   4504  OE1 GLU I   3       3.017  -2.494  -2.162  1.00 26.37           O
ATOM   4505  OE2 GLU I   3       3.210  -2.171  -4.343  1.00 24.30           O1-
ATOM   4506  H   GLU I   3       5.764  -5.845  -0.093  1.00 30.67           H
ATOM   4507  HA  GLU I   3       5.729  -6.231  -2.920  1.00 29.50           H
ATOM   4508  HB2 GLU I   3       4.063  -4.963  -1.711  1.00 26.35           H
ATOM   4509  HB3 GLU I   3       5.253  -3.736  -1.236  1.00 26.35           H
ATOM   4510  HG2 GLU I   3       5.600  -3.150  -3.610  1.00 27.65           H
ATOM   4511  HG3 GLU I   3       4.499  -4.437  -4.114  1.00 27.65           H
ATOM   4512  N   GLU I   4       7.719  -4.978  -3.881  1.00 26.01           N
ATOM   4513  CA  GLU I   4       8.925  -4.391  -4.436  1.00 25.68           C
ATOM   4514  C   GLU I   4       8.965  -2.886  -4.154  1.00 30.21           C
ATOM   4515  O   GLU I   4       7.972  -2.162  -4.278  1.00 28.11           O
ATOM   4516  CB  GLU I   4       9.037  -4.677  -5.945  1.00 34.55           C
ATOM   4517  CG  GLU I   4       9.270  -6.166  -6.265  0.28 39.65           C
ATOM   4518  CD  GLU I   4      10.594  -6.727  -5.727  0.00 36.46           C
ATOM   4519  OE1 GLU I   4      10.572  -7.889  -5.265  1.00 47.31           O
ATOM   4520  OE2 GLU I   4      11.613  -6.002  -5.812  0.92 49.45           O1-
ATOM   4521  H   GLU I   4       7.074  -5.418  -4.519  1.00 31.22           H
ATOM   4522  HA  GLU I   4       9.785  -4.851  -3.949  1.00 30.82           H
ATOM   4523  HB2 GLU I   4       8.115  -4.351  -6.425  1.00 41.47           H
ATOM   4524  HB3 GLU I   4       9.858  -4.095  -6.365  1.00 41.47           H
ATOM   4525  HG2 GLU I   4       8.442  -6.754  -5.870  1.00 47.58           H
ATOM   4526  HG3 GLU I   4       9.270  -6.284  -7.349  1.00 47.58           H
ATOM   4527  N   ILE I   5      10.161  -2.419  -3.791  1.00 26.30           N
ATOM   4528  CA  ILE I   5      10.440  -1.007  -3.591  1.00 28.22           C
ATOM   4529  C   ILE I   5      11.009  -0.369  -4.879  1.00 34.11           C
ATOM   4530  O   ILE I   5      11.612  -1.106  -5.662  1.00 36.48           O
ATOM   4531  CB  ILE I   5      11.295  -0.740  -2.337  1.00 30.29           C
ATOM   4532  CG1 ILE I   5      12.726  -1.356  -2.403  1.00 32.62           C
ATOM   4533  CG2 ILE I   5      10.574  -1.172  -1.036  1.00 26.46           C
ATOM   4534  CD1 ILE I   5      13.569  -1.494  -1.115  1.00 34.85           C
ATOM   4535  H   ILE I   5      10.935  -3.063  -3.722  1.00 31.57           H
ATOM   4536  HA  ILE I   5       9.496  -0.518  -3.376  1.00 33.87           H
ATOM   4537  HB  ILE I   5      11.524   0.304  -2.143  1.00 36.35           H
ATOM   4538 HG12 ILE I   5      12.834  -2.209  -3.089  1.00 39.15           H
ATOM   4539 HG13 ILE I   5      13.257  -0.514  -2.864  1.00 39.15           H
ATOM   4540 HG21 ILE I   5      11.245  -1.393  -0.214  1.00 31.76           H
ATOM   4541 HG22 ILE I   5       9.932  -0.358  -0.714  1.00 31.76           H
ATOM   4542 HG23 ILE I   5       9.950  -2.046  -1.205  1.00 31.76           H
ATOM   4543 HD11 ILE I   5      14.634  -1.484  -1.382  1.00 41.82           H
ATOM   4544 HD12 ILE I   5      13.369  -0.649  -0.441  1.00 41.82           H
ATOM   4545 HD13 ILE I   5      13.335  -2.438  -0.611  1.00 41.82           H
ATOM   4546  N   PRO I   6      10.908   0.972  -5.073  1.00 37.47           N
ATOM   4547  CA  PRO I   6      11.427   1.660  -6.256  1.00 31.83           C
ATOM   4548  C   PRO I   6      12.900   1.352  -6.532  1.00 47.56           C
ATOM   4549  O   PRO I   6      13.687   1.333  -5.556  0.41 37.70           O
ATOM   4550  CB  PRO I   6      11.205   3.153  -6.012  0.25 36.61           C
ATOM   4551  CG  PRO I   6      10.074   3.215  -4.995  0.29 33.37           C
ATOM   4552  CD  PRO I   6      10.174   1.904  -4.221  1.00 39.03           C
ATOM   4553  HA  PRO I   6      10.821   1.366  -7.117  1.00 38.20           H
ATOM   4554  HB2 PRO I   6      11.000   3.728  -6.910  0.00 43.93           H
ATOM   4555  HB3 PRO I   6      12.096   3.547  -5.523  1.00 43.93           H
ATOM   4556  HG2 PRO I   6       9.133   3.183  -5.543  1.00 40.05           H
ATOM   4557  HG3 PRO I   6      10.112   4.105  -4.372  0.40 40.05           H
ATOM   4558  HD2 PRO I   6      10.760   2.069  -3.319  1.00 46.84           H
ATOM   4559  HD3 PRO I   6       9.169   1.544  -3.980  1.00 46.84           H
ATOM   4560  HC  PRO I   6      13.220   1.154  -7.719  1.00 57.07           H
TER
HETATM 4561 NA    NA H 601       5.847 -13.287  30.282  1.00 15.59          Na1+
HETATM 4562 CA    CA H 701      18.928 -15.706  38.303  1.00 15.96          Ca2+
HETATM 4563  C10 FSN H 501      15.873 -11.204  20.104  1.00 19.26           C
HETATM 4564  C12 FSN H 501      14.894 -12.089  17.955  1.00 19.95           C
HETATM 4565  C13 FSN H 501      15.761 -11.992  16.679  1.00 24.06           C
HETATM 4566  C14 FSN H 501      17.186 -11.709  17.178  1.00 24.13           C
HETATM 4567  C15 FSN H 501      17.226 -12.427  18.529  1.00 25.31           C
HETATM 4568  C16 FSN H 501      18.190 -11.801  19.571  1.00 21.37           C
HETATM 4569  C17 FSN H 501      19.094 -12.890  20.126  1.00 25.08           C
HETATM 4570  C20 FSN H 501      17.379 -12.523  21.744  1.00 18.88           C
HETATM 4571  C22 FSN H 501      17.272 -11.363  20.755  1.00 19.20           C
HETATM 4572  C23 FSN H 501      18.876 -14.553  22.079  1.00 22.12           C
HETATM 4573  C24 FSN H 501      19.790 -14.238  23.236  1.00 22.56           C
HETATM 4574  C25 FSN H 501      21.169 -14.081  23.029  1.00 25.02           C
HETATM 4575  C26 FSN H 501      22.018 -13.822  24.111  1.00 26.07           C
HETATM 4576  C3  FSN H 501      11.338 -10.998  23.737  1.00 15.08           C
HETATM 4577  C30 FSN H 501      21.429 -13.692  25.371  1.00 24.67           C
HETATM 4578  C31 FSN H 501      20.058 -13.812  25.612  1.00 18.51           C
HETATM 4579  C32 FSN H 501      19.235 -14.085  24.518  1.00 20.76           C
HETATM 4580  C4  FSN H 501      12.512 -11.068  22.828  1.00 14.65           C
HETATM 4581  C5  FSN H 501      13.269  -9.921  22.537  1.00 13.33           C
HETATM 4582  C6  FSN H 501      14.367  -9.994  21.686  1.00 14.44           C
HETATM 4583  C7  FSN H 501      14.712 -11.211  21.067  1.00 13.55           C
HETATM 4584  C8  FSN H 501      13.954 -12.354  21.347  1.00 18.89           C
HETATM 4585  C9  FSN H 501      12.876 -12.290  22.233  1.00 20.62           C
HETATM 4586  F29 FSN H 501      22.222 -13.442  26.420  1.00 28.36           F
HETATM 4587  N1  FSN H 501      10.542 -12.067  23.945  1.00 15.83           N1+
HETATM 4588  N11 FSN H 501      15.823 -12.338  19.114  1.00 20.72           N
HETATM 4589  N19 FSN H 501      18.526 -13.299  21.375  1.00 20.63           N
HETATM 4590  N2  FSN H 501      11.089  -9.880  24.489  1.00 13.51           N
HETATM 4591  O18 FSN H 501      20.103 -13.344  19.645  1.00 30.92           O
HETATM 4592  O21 FSN H 501      16.705 -12.776  22.715  1.00 17.40           O
HETATM 4593  H10 FSN H 501      15.872 -10.203  19.566  1.00 23.12           H
HETATM 4594  H15 FSN H 501      17.444 -13.517  18.381  1.00 30.37           H
HETATM 4595  H16 FSN H 501      18.777 -10.964  19.142  1.00 25.65           H
HETATM 4596  H22 FSN H 501      17.603 -10.411  21.241  1.00 23.04           H
HETATM 4597  H25 FSN H 501      21.585 -14.153  22.019  1.00 30.03           H
HETATM 4598  H26 FSN H 501      23.089 -13.705  23.964  1.00 31.29           H
HETATM 4599  H31 FSN H 501      19.638 -13.673  26.608  1.00 22.22           H
HETATM 4600  H32 FSN H 501      18.150 -14.182  24.650  1.00 24.92           H
HETATM 4601  H5  FSN H 501      13.005  -8.956  22.982  1.00 16.00           H
HETATM 4602  H6  FSN H 501      14.967  -9.101  21.503  1.00 17.33           H
HETATM 4603  H8  FSN H 501      14.211 -13.311  20.879  1.00 22.67           H
HETATM 4604  H9  FSN H 501      12.325 -13.211  22.457  1.00 24.74           H
HETATM 4605 H121 FSN H 501      14.274 -11.182  18.097  1.00 23.94           H
HETATM 4606 H122 FSN H 501      14.203 -12.957  17.900  1.00 23.94           H
HETATM 4607 H131 FSN H 501      15.406 -11.202  15.992  1.00 28.88           H
HETATM 4608 H132 FSN H 501      15.703 -12.939  16.092  1.00 28.88           H
HETATM 4609 H141 FSN H 501      17.962 -12.076  16.487  1.00 28.96           H
HETATM 4610 H142 FSN H 501      17.337 -10.617  17.282  1.00 28.96           H
HETATM 4611 H231 FSN H 501      19.360 -15.250  21.354  1.00 26.55           H
HETATM 4612 H232 FSN H 501      17.927 -15.055  22.427  1.00 26.55           H
HETATM 4613 HN11 FSN H 501       9.657 -11.989  24.523  1.00 19.00           H
HETATM 4614 HN12 FSN H 501      10.619 -12.933  23.399  1.00 19.00           H
HETATM 4615 HN21 FSN H 501      10.164  -9.772  24.994  1.00 16.21           H
HETATM 4616 HN22 FSN H 501      11.659  -9.039  24.378  1.00 16.21           H
TER
HETATM 4617  O   HOH L  21      -1.659  12.739  22.810  1.00 14.85           O
HETATM 4618  H1  HOH L  21      -2.295  12.799  22.093  1.00 17.82           H
HETATM 4619  H2  HOH L  21      -1.809  11.863  23.181  1.00 17.82           H
HETATM 4620  O   HOH L  26      -4.982  11.415  14.917  1.00 13.86           O
HETATM 4621  H1  HOH L  26      -4.913  10.548  15.323  1.00 16.64           H
HETATM 4622  H2  HOH L  26      -4.377  11.964  15.427  1.00 16.64           H
HETATM 4623  O   HOH L  39      -5.947   6.797  25.997  1.00 14.38           O
HETATM 4624  H1  HOH L  39      -5.880   6.917  25.046  1.00 17.26           H
HETATM 4625  H2  HOH L  39      -6.358   7.608  26.306  1.00 17.26           H
HETATM 4626  O   HOH L  48      -2.321   1.216  33.795  1.00 11.97           O
HETATM 4627  H1  HOH L  48      -2.035   2.065  33.449  1.00 14.37           H
HETATM 4628  H2  HOH L  48      -3.123   1.419  34.284  1.00 14.37           H
HETATM 4629  O   HOH L  62      -6.031  13.247  13.134  1.00 21.16           O
HETATM 4630  H1  HOH L  62      -5.708  12.540  13.700  1.00 25.40           H
HETATM 4631  H2  HOH L  62      -6.496  12.789  12.429  1.00 25.40           H
HETATM 4632  O   HOH L  63      -7.075  10.147  16.328  1.00 20.63           O
HETATM 4633  H1  HOH L  63      -6.633  10.847  15.842  1.00 24.76           H
HETATM 4634  H2  HOH L  63      -7.089  10.462  17.235  1.00 24.76           H
HETATM 4635  O   HOH L  92      -8.505  12.719  21.772  1.00 23.78           O
HETATM 4636  H1  HOH L  92      -9.118  12.387  21.111  1.00 28.54           H
HETATM 4637  H2  HOH L  92      -8.984  13.429  22.203  1.00 28.54           H
HETATM 4638  O   HOH L 100       0.118   9.112  28.792  1.00 12.55           O
HETATM 4639  H1  HOH L 100      -0.278   8.291  29.093  1.00 15.06           H
HETATM 4640  H2  HOH L 100       0.646   9.414  29.538  1.00 15.06           H
HETATM 4641  O   HOH L 101      -2.185  10.636  28.198  1.00 13.05           O
HETATM 4642  H1  HOH L 101      -2.200  10.646  27.236  1.00 15.66           H
HETATM 4643  H2  HOH L 101      -1.393  10.134  28.412  1.00 15.66           H
HETATM 4644  O   HOH L 103      -1.333   0.601  36.362  1.00 17.55           O
HETATM 4645  H1  HOH L 103      -1.431   1.111  37.170  1.00 21.07           H
HETATM 4646  H2  HOH L 103      -0.464   0.200  36.433  1.00 21.07           H
HETATM 4647  O   HOH L 104      -4.919   1.595  34.714  1.00 15.26           O
HETATM 4648  H1  HOH L 104      -5.416   1.420  35.516  1.00 18.31           H
HETATM 4649  H2  HOH L 104      -5.358   2.359  34.326  1.00 18.31           H
HETATM 4650  O   HOH L 105      -1.534   9.389  36.894  1.00 17.05           O
HETATM 4651  H1  HOH L 105      -1.334   8.854  36.122  1.00 20.46           H
HETATM 4652  H2  HOH L 105      -0.727   9.361  37.411  1.00 20.46           H
HETATM 4653  O   HOH L 106      -8.496   2.128  34.105  1.00 18.18           O
HETATM 4654  H1  HOH L 106      -7.717   2.668  33.937  1.00 21.82           H
HETATM 4655  H2  HOH L 106      -9.178   2.765  34.311  1.00 21.82           H
HETATM 4656  O   HOH L 113      -4.821  10.176  28.933  1.00 17.09           O
HETATM 4657  H1  HOH L 113      -5.249  10.670  28.228  1.00 20.51           H
HETATM 4658  H2  HOH L 113      -3.884  10.345  28.802  1.00 20.51           H
HETATM 4659  O   HOH L 117      -2.297   2.387  38.476  1.00 19.92           O
HETATM 4660  H1  HOH L 117      -2.082   3.199  38.011  1.00 23.91           H
HETATM 4661  H2  HOH L 117      -2.428   2.662  39.385  1.00 23.91           H
HETATM 4662  O   HOH L 130       2.258   1.818  38.868  1.00 20.48           O
HETATM 4663  H1  HOH L 130       2.290   2.644  38.378  1.00 24.58           H
HETATM 4664  H2  HOH L 130       2.917   1.928  39.559  1.00 24.58           H
HETATM 4665  O   HOH L 137      -6.658   3.060  30.894  1.00 22.28           O
HETATM 4666  H1  HOH L 137      -6.391   3.324  31.781  1.00 26.75           H
HETATM 4667  H2  HOH L 137      -7.511   3.479  30.774  1.00 26.75           H
HETATM 4668  O   HOH L 152      -7.393   8.525  34.023  1.00 22.46           O
HETATM 4669  H1  HOH L 152      -7.439   7.570  33.896  1.00 26.96           H
HETATM 4670  H2  HOH L 152      -6.897   8.629  34.838  1.00 26.96           H
HETATM 4671  O   HOH L 154      -1.808  22.060  15.722  1.00 25.47           O
HETATM 4672  H1  HOH L 154      -1.931  22.915  16.135  1.00 30.57           H
HETATM 4673  H2  HOH L 154      -1.493  21.498  16.434  1.00 30.57           H
HETATM 4674  O   HOH L 161      -9.017  13.268  13.525  1.00 30.75           O
HETATM 4675  H1  HOH L 161      -9.687  13.924  13.725  1.00 36.91           H
HETATM 4676  H2  HOH L 161      -9.126  12.605  14.210  1.00 36.91           H
HETATM 4677  O   HOH L 174      -2.233   7.782  39.132  1.00 28.63           O
HETATM 4678  H1  HOH L 174      -2.255   8.389  38.388  1.00 34.37           H
HETATM 4679  H2  HOH L 174      -2.911   7.133  38.930  1.00 34.37           H
HETATM 4680  O   HOH L 177      -5.593   0.360  27.562  1.00 26.41           O
HETATM 4681  H1  HOH L 177      -5.882  -0.098  28.352  1.00 31.70           H
HETATM 4682  H2  HOH L 177      -4.663   0.130  27.487  1.00 31.70           H
HETATM 4683  O   HOH L 189      -6.233   3.376  28.016  1.00 22.38           O
HETATM 4684  H1  HOH L 189      -6.211   2.459  27.733  1.00 26.86           H
HETATM 4685  H2  HOH L 189      -6.336   3.328  28.969  1.00 26.86           H
HETATM 4686  O   HOH L 190       4.880  17.712  16.310  1.00 25.56           O
HETATM 4687  H1  HOH L 190       5.443  18.348  16.756  1.00 30.68           H
HETATM 4688  H2  HOH L 190       5.035  16.890  16.781  1.00 30.68           H
HETATM 4689  O   HOH L 195      -3.403  -2.309  26.593  1.00 31.67           O
HETATM 4690  H1  HOH L 195      -3.167  -1.599  27.197  1.00 38.01           H
HETATM 4691  H2  HOH L 195      -2.563  -2.718  26.374  1.00 38.01           H
HETATM 4692  O   HOH L 203      -7.738  10.721  18.972  1.00 26.01           O
HETATM 4693  H1  HOH L 203      -7.976   9.794  18.885  1.00 31.22           H
HETATM 4694  H2  HOH L 203      -7.129  10.731  19.715  1.00 31.22           H
HETATM 4695  O   HOH L 204      -8.241   5.356  26.933  1.00 28.16           O
HETATM 4696  H1  HOH L 204      -7.538   5.935  26.629  1.00 33.79           H
HETATM 4697  H2  HOH L 204      -7.935   4.480  26.691  1.00 33.79           H
HETATM 4698  O   HOH L 226      -3.984   5.534  38.836  1.00 29.56           O
HETATM 4699  H1  HOH L 226      -3.298   5.285  38.212  1.00 35.48           H
HETATM 4700  H2  HOH L 226      -3.938   4.862  39.519  1.00 35.48           H
HETATM 4701  O   HOH L 229      -8.328   8.186  23.318  1.00 30.92           O
HETATM 4702  H1  HOH L 229      -7.452   8.244  22.933  1.00 37.11           H
HETATM 4703  H2  HOH L 229      -8.743   9.025  23.108  1.00 37.11           H
HETATM 4704  O   HOH L 235      -9.209   9.637  35.896  1.00 32.11           O
HETATM 4705  H1  HOH L 235      -8.795   9.348  35.080  1.00 38.54           H
HETATM 4706  H2  HOH L 235      -9.625   8.849  36.244  1.00 38.54           H
HETATM 4707  O   HOH L 246      -2.699  15.472  23.222  1.00 25.58           O
HETATM 4708  H1  HOH L 246      -3.630  15.367  23.425  1.00 30.71           H
HETATM 4709  H2  HOH L 246      -2.445  14.630  22.837  1.00 30.71           H
HETATM 4710  O   HOH L 254       5.638  18.893  13.806  1.00 31.77           O
HETATM 4711  H1  HOH L 254       5.535  17.951  13.948  1.00 38.13           H
HETATM 4712  H2  HOH L 254       6.252  19.163  14.494  1.00 38.13           H
HETATM 4713  O   HOH L 259      -3.294  -1.441  36.714  1.00 33.19           O
HETATM 4714  H1  HOH L 259      -2.870  -0.626  36.427  1.00 39.83           H
HETATM 4715  H2  HOH L 259      -2.856  -1.651  37.542  1.00 39.83           H
HETATM 4716  O   HOH L 262      -9.647  11.031  15.324  1.00 43.36           O
HETATM 4717  H1  HOH L 262      -8.870  10.642  15.733  1.00 52.04           H
HETATM 4718  H2  HOH L 262      -9.773  10.520  14.524  1.00 52.04           H
HETATM 4719  O   HOH L 268       4.276  10.433  41.668  1.00 45.06           O
HETATM 4720  H1  HOH L 268       3.486   9.922  41.489  1.00 54.08           H
HETATM 4721  H2  HOH L 268       4.031  11.334  41.450  1.00 54.08           H
HETATM 4722  O   HOH L 270      -6.485   0.146  30.854  1.00 33.22           O
HETATM 4723  H1  HOH L 270      -7.396   0.040  31.129  1.00 39.87           H
HETATM 4724  H2  HOH L 270      -6.371   1.099  30.792  1.00 39.87           H
HETATM 4725  O   HOH L 280     -10.625  14.932  15.478  1.00 37.18           O
HETATM 4726  H1  HOH L 280     -10.223  14.201  15.948  1.00 44.62           H
HETATM 4727  H2  HOH L 280     -11.259  15.293  16.100  1.00 44.62           H
HETATM 4728  O   HOH L 283       4.332  20.042  18.032  1.00 35.70           O
HETATM 4729  H1  HOH L 283       5.152  19.904  18.514  1.00 42.85           H
HETATM 4730  H2  HOH L 283       4.623  20.251  17.145  1.00 42.85           H
HETATM 4731  O   HOH L 299      -9.578  10.828  23.613  1.00 36.64           O
HETATM 4732  H1  HOH L 299      -9.031  11.368  23.038  1.00 43.97           H
HETATM 4733  H2  HOH L 299      -9.238  10.998  24.492  1.00 43.97           H
HETATM 4734  O   HOH L 321      -3.515  16.786  10.980  1.00 34.60           O
HETATM 4735  H1  HOH L 321      -3.407  16.127  10.288  1.00 41.52           H
HETATM 4736  H2  HOH L 321      -2.926  17.497  10.722  1.00 41.52           H
HETATM 4737  O   HOH L 339      -4.523  14.746   9.082  1.00 42.36           O
HETATM 4738  H1  HOH L 339      -3.821  14.221   8.685  1.00 50.84           H
HETATM 4739  H2  HOH L 339      -5.086  14.979   8.343  1.00 50.84           H
HETATM 4740  O   HOH L 341      15.835  18.120  18.845  1.00 41.40           O
HETATM 4741  H1  HOH L 341      16.087  18.351  17.950  1.00 49.69           H
HETATM 4742  H2  HOH L 341      16.667  17.905  19.274  1.00 49.69           H
HETATM 4743  O   HOH L 363      13.654  18.247  20.784  1.00 33.58           O
HETATM 4744  H1  HOH L 363      13.971  18.465  21.666  1.00 40.30           H
HETATM 4745  H2  HOH L 363      14.408  17.825  20.366  1.00 40.30           H
HETATM 4746  O   HOH L 364      -7.425   9.179  26.301  1.00 33.64           O
HETATM 4747  H1  HOH L 364      -6.929   9.988  26.472  1.00 40.37           H
HETATM 4748  H2  HOH L 364      -7.442   9.109  25.345  1.00 40.37           H
HETATM 4749  O   HOH L 373     -10.326  11.733  19.516  1.00 39.92           O
HETATM 4750  H1  HOH L 373     -10.880  11.604  18.745  1.00 47.91           H
HETATM 4751  H2  HOH L 373      -9.485  11.341  19.269  1.00 47.91           H
HETATM 4752  O   HOH L 376      -3.602   4.052  41.324  1.00 31.92           O
HETATM 4753  H1  HOH L 376      -4.438   3.945  41.779  1.00 38.31           H
HETATM 4754  H2  HOH L 376      -3.284   4.910  41.610  1.00 38.31           H
HETATM 4755  O   HOH L 381      -2.913  15.169  27.358  1.00 40.82           O
HETATM 4756  H1  HOH L 381      -3.608  14.526  27.175  1.00 48.99           H
HETATM 4757  H2  HOH L 381      -3.354  16.014  27.264  1.00 48.99           H
HETATM 4758  O   HOH L 389      -6.098  -0.533  37.151  1.00 45.09           O
HETATM 4759  H1  HOH L 389      -6.531  -1.040  37.837  1.00 54.12           H
HETATM 4760  H2  HOH L 389      -5.199  -0.871  37.136  1.00 54.12           H
HETATM 4761  O   HOH L 406      -1.486  -0.261  23.139  1.00 30.07           O
HETATM 4762  H1  HOH L 406      -2.247  -0.770  22.855  1.00 36.09           H
HETATM 4763  H2  HOH L 406      -1.755   0.123  23.974  1.00 36.09           H
HETATM 4764  O   HOH L 430      -1.891  -3.109  38.834  1.00 47.44           O
HETATM 4765  H1  HOH L 430      -1.704  -3.771  38.166  1.00 56.94           H
HETATM 4766  H2  HOH L 430      -1.036  -2.718  39.027  1.00 56.94           H
TER
HETATM 4767  O   HOH H 702       8.708   3.033   9.602  1.00 12.85           O
HETATM 4768  H1  HOH H 702       9.017   3.356  10.451  1.00 15.43           H
HETATM 4769  H2  HOH H 702       9.503   2.736   9.155  1.00 15.43           H
HETATM 4770  O   HOH H 703      12.519  -7.333  24.940  1.00 12.07           O
HETATM 4771  H1  HOH H 703      13.264  -7.615  25.484  1.00 14.49           H
HETATM 4772  H2  HOH H 703      11.922  -6.856  25.522  1.00 14.49           H
HETATM 4773  O   HOH H 704       7.047   2.029  21.150  1.00 11.29           O
HETATM 4774  H1  HOH H 704       6.697   2.826  20.746  1.00 13.56           H
HETATM 4775  H2  HOH H 704       7.312   1.486  20.407  1.00 13.56           H
HETATM 4776  O   HOH H 705       8.563  -7.561  27.290  1.00 10.32           O
HETATM 4777  H1  HOH H 705       8.316  -6.947  26.612  1.00 12.39           H
HETATM 4778  H2  HOH H 705       8.343  -8.452  26.923  1.00 12.39           H
HETATM 4779  O   HOH H 706      10.309  -3.079  16.644  1.00 10.66           O
HETATM 4780  H1  HOH H 706      10.853  -3.692  17.145  1.00 12.80           H
HETATM 4781  H2  HOH H 706       9.544  -2.931  17.205  1.00 12.80           H
HETATM 4782  O   HOH H 707       1.977  11.611  14.224  1.00 10.72           O
HETATM 4783  H1  HOH H 707       2.212  11.654  13.292  1.00 12.87           H
HETATM 4784  H2  HOH H 707       1.938  10.672  14.415  1.00 12.87           H
HETATM 4785  O   HOH H 708       9.787  -4.241  14.088  1.00 12.67           O
HETATM 4786  H1  HOH H 708      10.282  -5.063  14.139  1.00 15.20           H
HETATM 4787  H2  HOH H 708      10.341  -3.605  14.544  1.00 15.20           H
HETATM 4788  O   HOH H 709       7.778   6.061  11.374  1.00 11.29           O
HETATM 4789  H1  HOH H 709       8.571   5.662  11.735  1.00 13.55           H
HETATM 4790  H2  HOH H 709       7.828   6.980  11.652  1.00 13.55           H
HETATM 4791  O   HOH H 710      22.215  -3.511  27.532  1.00 10.40           O
HETATM 4792  H1  HOH H 710      21.753  -4.300  27.233  1.00 12.48           H
HETATM 4793  H2  HOH H 710      21.591  -3.091  28.127  1.00 12.48           H
HETATM 4794  O   HOH H 711      16.611   4.656  30.066  1.00  9.81           O
HETATM 4795  H1  HOH H 711      17.064   4.065  30.671  1.00 11.77           H
HETATM 4796  H2  HOH H 711      16.079   4.072  29.520  1.00 11.77           H
HETATM 4797  O   HOH H 712      14.944   1.787  18.879  1.00 11.70           O
HETATM 4798  H1  HOH H 712      15.151   0.876  18.654  1.00 14.04           H
HETATM 4799  H2  HOH H 712      15.414   2.306  18.221  1.00 14.04           H
HETATM 4800  O   HOH H 713       4.209  -7.245  15.504  1.00 12.67           O
HETATM 4801  H1  HOH H 713       4.655  -7.836  14.890  1.00 15.21           H
HETATM 4802  H2  HOH H 713       4.482  -6.364  15.232  1.00 15.21           H
HETATM 4803  O   HOH H 714       3.512   5.587  20.638  1.00 14.98           O
HETATM 4804  H1  HOH H 714       3.699   6.351  21.190  1.00 17.98           H
HETATM 4805  H2  HOH H 714       3.210   5.966  19.807  1.00 17.98           H
HETATM 4806  O   HOH H 715       3.251   4.695  13.826  1.00 10.82           O
HETATM 4807  H1  HOH H 715       2.623   4.221  13.276  1.00 12.99           H
HETATM 4808  H2  HOH H 715       4.025   4.800  13.265  1.00 12.99           H
HETATM 4809  O   HOH H 716       5.346   4.621  11.859  1.00  9.88           O
HETATM 4810  H1  HOH H 716       5.133   4.008  11.150  1.00 11.86           H
HETATM 4811  H2  HOH H 716       6.154   5.054  11.569  1.00 11.86           H
HETATM 4812  O   HOH H 717       5.995   4.362  20.106  1.00  8.94           O
HETATM 4813  H1  HOH H 717       5.145   4.738  20.349  1.00 10.73           H
HETATM 4814  H2  HOH H 717       5.941   4.249  19.153  1.00 10.73           H
HETATM 4815  O   HOH H 718       3.362  -9.901  29.682  1.00 14.02           O
HETATM 4816  H1  HOH H 718       3.575 -10.825  29.843  1.00 16.83           H
HETATM 4817  H2  HOH H 718       3.562  -9.778  28.751  1.00 16.83           H
HETATM 4818  O   HOH H 719      20.822  -5.914  26.890  1.00 10.86           O
HETATM 4819  H1  HOH H 719      20.165  -6.040  26.201  1.00 13.04           H
HETATM 4820  H2  HOH H 719      21.587  -6.396  26.566  1.00 13.04           H
HETATM 4821  O   HOH H 720      13.807  -3.998  35.552  1.00 12.85           O
HETATM 4822  H1  HOH H 720      12.948  -3.574  35.615  1.00 15.43           H
HETATM 4823  H2  HOH H 720      13.638  -4.890  35.863  1.00 15.43           H
HETATM 4824  O   HOH H 721       4.641  -6.918  36.144  1.00 14.37           O
HETATM 4825  H1  HOH H 721       4.873  -7.174  35.247  1.00 17.24           H
HETATM 4826  H2  HOH H 721       3.716  -7.170  36.226  1.00 17.24           H
HETATM 4827  O   HOH H 722       3.867   7.060  11.690  1.00 13.33           O
HETATM 4828  H1  HOH H 722       3.121   6.587  11.313  1.00 16.00           H
HETATM 4829  H2  HOH H 722       4.541   6.385  11.791  1.00 16.00           H
HETATM 4830  O   HOH H 723       1.609   5.670  10.706  1.00 14.07           O
HETATM 4831  H1  HOH H 723       1.653   5.630   9.745  1.00 16.89           H
HETATM 4832  H2  HOH H 723       1.561   4.752  10.982  1.00 16.89           H
HETATM 4833  O   HOH H 724       6.032 -10.937  31.084  1.00 11.88           O
HETATM 4834  H1  HOH H 724       5.352 -11.045  31.753  1.00 14.27           H
HETATM 4835  H2  HOH H 724       6.502 -11.777  31.085  1.00 14.27           H
HETATM 4836  O   HOH H 725       5.982  11.095   4.991  1.00 15.91           O
HETATM 4837  H1  HOH H 725       6.172  10.185   4.737  1.00 19.10           H
HETATM 4838  H2  HOH H 725       5.089  11.048   5.337  1.00 19.10           H
HETATM 4839  O   HOH H 726       2.033   5.891   7.956  1.00 15.36           O
HETATM 4840  H1  HOH H 726       2.976   6.029   7.834  1.00 18.43           H
HETATM 4841  H2  HOH H 726       1.755   5.435   7.161  1.00 18.43           H
[truncated: 77,986 more chars]
