# Supplementary material for: High-throughput quantum-mechanics/molecular-mechanics (ONIOM) macromolecular crystallographic refinement with PHENIX/DivCon: the impact of mixed Hamiltonian methods on ligand and protein structure
Source: Acta Crystallogr D Struct Biol. 2018 Oct 29;74(Pt 11):1063–77. doi: 10.1107/S2059798318012913 (PMC6213575; doi:10.1107/S2059798318012913)
Supplement: Supplementary file 2 [file d-74-01063-sup2.gz › results_ONIOM/1OYT-H.cif]

#
# Files merged : Tue May 29 15:35:30 2018
#
#	/scratch/oleg/3603038.gondor.quantumbioinc.com/ligandsCIF/SIN.cif
#	/scratch/oleg/3603038.gondor.quantumbioinc.com/ligandsCIF/FSN.cif
#
data_comp_list


#
data_comp_SIN
#
loop_
_chem_comp_atom.comp_id
_chem_comp_atom.atom_id
_chem_comp_atom.type_symbol
_chem_comp_atom.type_energy
_chem_comp_atom.partial_charge
_chem_comp_atom.x
_chem_comp_atom.y
_chem_comp_atom.z
SIN        C4      C   C1    0.542418540076    5.9500   -9.7710    1.0310
SIN        O3      O   O     -0.603306511042    4.9110   -9.1310    1.1930
SIN        C3      C   CH2   -0.0965621638502    5.9610  -11.2920    1.1080
SIN        H31     H   HCH2  0.0342218738353    6.9153  -11.6226    1.5181
SIN        H32     H   HCH2  0.0342218738353    5.8346  -11.7019    0.1060
SIN        C2      C   CH2   -0.0426821311959    4.8260  -11.7970    2.0050
SIN        H21     H   HCH2  -0.0150301145855    4.7471  -12.8777    1.8873
SIN        H22     H   HCH2  -0.0150301145855    3.8963  -11.3276    1.6834
SIN        C1      C   C     0.802523389644    5.0390  -11.4860    3.4810
SIN        O1      O   O     -0.816748613813    6.1550  -11.0630    3.8650
SIN        O2      O   O     -0.816748613813    4.0770  -11.6870    4.2560
#
loop_
_chem_comp_bond.comp_id
_chem_comp_bond.atom_id_1
_chem_comp_bond.atom_id_2
_chem_comp_bond.type
_chem_comp_bond.value_dist
_chem_comp_bond.value_dist_esd
SIN  C3      C4     single        1.502 0.020
SIN  H31     C3     single        1.095 0.020
SIN  H32     C3     single        1.095 0.020
SIN  C2      C3     single        1.520 0.020
SIN  H21     C2     single        1.097 0.020
SIN  H22     C2     single        1.097 0.020
SIN  C1      C2     single        1.534 0.020
SIN  O1      C1     single        1.261 0.020
SIN  O2      C1     double        1.265 0.020
SIN  O3      C4     double        1.221 0.020
#
loop_
_chem_comp_angle.comp_id
_chem_comp_angle.atom_id_1
_chem_comp_angle.atom_id_2
_chem_comp_angle.atom_id_3
_chem_comp_angle.value_angle
_chem_comp_angle.value_angle_esd
SIN  O3      C4      C3           125.70 3.000
SIN  H31     C3      H32          107.57 3.000
SIN  H31     C3      C2           111.35 3.000
SIN  H32     C3      C2           110.58 3.000
SIN  C4      C3      H31          107.69 3.000
SIN  C4      C3      H32          107.58 3.000
SIN  C4      C3      C2           111.88 3.000
SIN  H21     C2      H22          107.02 3.000
SIN  H21     C2      C1           106.57 3.000
SIN  H22     C2      C1           107.90 3.000
SIN  C3      C2      H21          108.42 3.000
SIN  C3      C2      H22          109.85 3.000
SIN  C3      C2      C1           116.65 3.000
SIN  C2      C1      O1           116.65 3.000
SIN  C2      C1      O2           114.05 3.000
SIN  O1      C1      O2           129.30 3.000
#
loop_
_chem_comp_tor.comp_id
_chem_comp_tor.id
_chem_comp_tor.atom_id_1
_chem_comp_tor.atom_id_2
_chem_comp_tor.atom_id_3
_chem_comp_tor.atom_id_4
_chem_comp_tor.value_angle
_chem_comp_tor.value_angle_esd
_chem_comp_tor.period
SIN Var_1         O3      C4      C3      H31         -177.14   0.0 0
SIN Var_2         H31     C3      C2      H21          -69.43   0.0 0
SIN Var_3         H21     C2      C1      O1           112.77   0.0 0
#
loop_
_chem_comp_tree.comp_id
_chem_comp_tree.atom_id
_chem_comp_tree.atom_back
_chem_comp_tree.atom_forward
_chem_comp_tree.connect_type
SIN      C4     ?      C3     START
SIN      C3     C4     H31    ?
SIN      H31    C3     ?      ?
SIN      H32    C3     ?      ?
SIN      C2     C3     H21    ?
SIN      H21    C2     ?      ?
SIN      H22    C2     ?      ?
SIN      C1     C2     O1     ?
SIN      O1     C1     ?      ?
SIN      O2     C1     ?      ?
SIN      O3     C4     ?      END
#
loop_
_chem_comp_plane_atom.comp_id
_chem_comp_plane_atom.plane_id
_chem_comp_plane_atom.atom_id
_chem_comp_plane_atom.dist_esd
SIN plan-1  C2     0.020
SIN plan-1  C1     0.020
SIN plan-1  O1     0.020
SIN plan-1  O2     0.020
#
data_comp_FSN
#
loop_
_chem_comp_atom.comp_id
_chem_comp_atom.atom_id
_chem_comp_atom.type_symbol
_chem_comp_atom.type_energy
_chem_comp_atom.partial_charge
_chem_comp_atom.x
_chem_comp_atom.y
_chem_comp_atom.z
FSN        O21     O   O     -0.57     16.6950  -12.8160   22.7290
FSN        C20     C   C     0.569     17.4090  -12.5450   21.7800
FSN        N19     N   NR5   -0.4201   18.5310  -13.3290   21.4300
FSN        C23     C   CH2   0.2836    18.8670  -14.5430   22.1730
FSN        H231    H   HCH2  0.08      19.3604  -15.2495   21.5055
FSN        H232    H   HCH2  0.08      17.9536  -14.9905   22.5647
FSN        C24     C   CR6   -0.1435   19.7880  -14.2110   23.3150
FSN        C32     C   CR16  -0.15     19.2510  -14.0800   24.6100
FSN        H32     H   HCR6  0.15      18.1894  -14.1904   24.7750
FSN        C31     C   CR16  -0.15     20.1060  -13.8060   25.6770
FSN        H31     H   HCR6  0.15      19.7226  -13.7035   26.6815
FSN        C30     C   CR6   0.19      21.4750  -13.6670   25.4130
FSN        F29     F   F     -0.19     22.2470  -13.4240   26.4870
FSN        C26     C   CR16  -0.15     22.0580  -13.7740   24.1420
FSN        H26     H   HCR6  0.15      23.1201  -13.6516   23.9892
FSN        C25     C   CR16  -0.15     21.1740  -14.0520   23.0690
FSN        H25     H   HCR6  0.15      21.5575  -14.1426   22.0635
FSN        C17     C   C     0.569     19.0640  -12.9060   20.1780
FSN        O18     O   O     -0.57     20.0420  -13.3920   19.6320
FSN        C16     C   CR55  -0.019    18.2450  -11.8120   19.6630
FSN        H16     H   HCH1  0.08      18.9623  -11.0805   19.2909
FSN        C15     C   CR55  0.19      17.2170  -12.1980   18.6000
FSN        H15     H   HCH1  0.08      17.6948  -13.1484   18.3622
FSN        N11     N   NT    -0.81     15.7990  -12.4400   19.1400
FSN        C12     C   CH2   0.11      14.9690  -11.9970   17.9830
FSN        H121    H   HCH2  0.08      14.6861  -10.9499   18.0913
FSN        H122    H   HCH2  0.08      14.0711  -12.6089   17.8973
FSN        C13     C   CH2   -0.16     15.8910  -12.1930   16.7360
FSN        H131    H   HCH2  0.08      15.5303  -11.6116   15.8875
FSN        H132    H   HCH2  0.08      15.9523  -13.2447   16.4561
FSN        C14     C   CH2   -0.16     17.2510  -11.6720   17.2230
FSN        H141    H   HCH2  0.08      18.0782  -12.0868   16.6469
FSN        H142    H   HCH2  0.08      17.3035  -10.5835   17.2020
FSN        C10     C   CH1   0.3335    15.8630  -11.3370   20.1940
FSN        H10     H   HCH1  0.08      15.7582  -10.3456   19.7533
FSN        C7      C   CR6   -0.1435   14.6700  -11.2040   21.0920
FSN        C8      C   CR16  -0.15     13.9280  -12.3500   21.3610
FSN        H8      H   HCR6  0.15      14.1901  -13.2857   20.8897
FSN        C9      C   CR16  -0.15     12.8510  -12.2910   22.2350
FSN        H9      H   HCR6  0.15      12.2717  -13.1758   22.4540
FSN        C4      C   CR6   -0.022    12.5240  -11.0440   22.8370
FSN        C5      C   CR16  -0.15     13.2700   -9.8900   22.5730
FSN        H5      H   HCR6  0.15      13.0094   -8.9532   23.0430
FSN        C6      C   CR16  -0.15     14.3560   -9.9610   21.6950
FSN        H6      H   HCR6  0.15      14.9460   -9.0823   21.4800
FSN        C3      C   C     0.7308    11.3830  -11.0010   23.7370
FSN        N1      N   NC2   -0.7544   10.5520  -12.0640   23.8870
FSN        HN11    H   HNC2  0.45       9.7697  -12.0076   24.5233
FSN        HN12    H   HNC2  0.45      10.7161  -12.9113   23.3623
FSN        N2      N   NC2   -0.7544   11.0790   -9.9100   24.4850
FSN        HN21    H   HNC2  0.45      10.2787   -9.9270   25.1009
FSN        HN22    H   HNC2  0.45      11.6530   -9.0811   24.4257
FSN        C22     C   CR55  -0.019    17.2470  -11.4430   20.8070
FSN        H22     H   HCH1  0.08      17.4183  -10.4898   21.3072
#
loop_
_chem_comp_bond.comp_id
_chem_comp_bond.atom_id_1
_chem_comp_bond.atom_id_2
_chem_comp_bond.type
_chem_comp_bond.value_dist
_chem_comp_bond.value_dist_esd
FSN  C20     O21    double        1.223 0.020
FSN  C22     C20    single        1.517 0.020
FSN  H22     C22    single        1.097 0.020
FSN  C16     C22    single        1.529 0.020
FSN  H16     C16    single        1.095 0.020
FSN  C15     C16    single        1.527 0.020
FSN  H15     C15    single        1.098 0.020
FSN  C14     C15    single        1.521 0.020
FSN  H141    C14    single        1.094 0.020
FSN  H142    C14    single        1.097 0.020
FSN  C13     C14    single        1.514 0.020
FSN  H131    C13    single        1.094 0.020
FSN  H132    C13    single        1.097 0.020
FSN  C12     C13    single        1.523 0.020
FSN  H121    C12    single        1.097 0.020
FSN  H122    C12    single        1.095 0.020
FSN  N11     C12    single        1.474 0.020
FSN  C10     N11    single        1.477 0.020
FSN  H10     C10    single        1.101 0.020
FSN  C7      C10    single        1.513 0.020
FSN  C8      C7     aromatic      1.401 0.020
FSN  H8      C8     single        1.087 0.020
FSN  C9      C8     aromatic      1.399 0.020
FSN  H9      C9     single        1.088 0.020
FSN  C4      C9     aromatic      1.401 0.020
FSN  C5      C4     aromatic      1.400 0.020
FSN  H5      C5     single        1.087 0.020
FSN  C6      C5     aromatic      1.398 0.020
FSN  H6      C6     single        1.088 0.020
FSN  C3      C4     single        1.474 0.020
FSN  N2      C3     single        1.330 0.020
FSN  HN21    N2     single        1.014 0.020
FSN  HN22    N2     single        1.014 0.020
FSN  N1      C3     double        1.330 0.020
FSN  HN11    N1     single        1.014 0.020
FSN  HN12    N1     single        1.014 0.020
FSN  C17     C16    single        1.506 0.020
FSN  N19     C17    single        1.379 0.020
FSN  C23     N19    single        1.460 0.020
FSN  H231    C23    single        1.096 0.020
FSN  H232    C23    single        1.096 0.020
FSN  C24     C23    single        1.508 0.020
FSN  C32     C24    aromatic      1.403 0.020
FSN  H32     C32    single        1.087 0.020
FSN  C31     C32    aromatic      1.395 0.020
FSN  H31     C31    single        1.085 0.020
FSN  C30     C31    aromatic      1.391 0.020
FSN  C26     C30    aromatic      1.391 0.020
FSN  H26     C26    single        1.085 0.020
FSN  C25     C26    aromatic      1.395 0.020
FSN  H25     C25    single        1.087 0.020
FSN  F29     C30    single        1.340 0.020
FSN  O18     C17    double        1.223 0.020
FSN  C20     N19    single        1.381 0.020
FSN  C24     C25    aromatic      1.403 0.020
FSN  C15     N11    single        1.478 0.020
FSN  C10     C22    single        1.532 0.020
FSN  C7      C6     aromatic      1.402 0.020
#
loop_
_chem_comp_angle.comp_id
_chem_comp_angle.atom_id_1
_chem_comp_angle.atom_id_2
_chem_comp_angle.atom_id_3
_chem_comp_angle.value_angle
_chem_comp_angle.value_angle_esd
FSN  N19     C20     C22          107.73 3.000
FSN  O21     C20     C22          124.91 3.000
FSN  O21     C20     N19          127.28 3.000
FSN  C23     N19     C17          123.22 3.000
FSN  C20     N19     C23          123.24 3.000
FSN  C20     N19     C17          113.53 3.000
FSN  H231    C23     H232         107.35 3.000
FSN  H231    C23     C24          109.76 3.000
FSN  H232    C23     C24          109.75 3.000
FSN  N19     C23     H231         108.97 3.000
FSN  N19     C23     H232         108.95 3.000
FSN  N19     C23     C24          111.94 3.000
FSN  C32     C24     C25          119.07 3.000
FSN  C23     C24     C32          120.46 3.000
FSN  C23     C24     C25          120.46 3.000
FSN  H32     C32     C31          119.12 3.000
FSN  C24     C32     H32          120.37 3.000
FSN  C24     C32     C31          120.51 3.000
FSN  H31     C31     C30          120.31 3.000
FSN  C32     C31     H31          120.23 3.000
FSN  C32     C31     C30          119.45 3.000
FSN  C31     C30     C26          121.01 3.000
FSN  C31     C30     F29          119.50 3.000
FSN  F29     C30     C26          119.50 3.000
FSN  H26     C26     C25          120.23 3.000
FSN  C30     C26     H26          120.31 3.000
FSN  C30     C26     C25          119.46 3.000
FSN  C26     C25     H25          119.12 3.000
FSN  C24     C25     H25          120.37 3.000
FSN  C24     C25     C26          120.51 3.000
FSN  N19     C17     C16          107.84 3.000
FSN  N19     C17     O18          128.10 3.000
FSN  O18     C17     C16          124.00 3.000
FSN  H16     C16     C22          111.67 3.000
FSN  H16     C16     C15          113.49 3.000
FSN  C15     C16     C22          105.28 3.000
FSN  C17     C16     H16          110.10 3.000
FSN  C17     C16     C22          104.70 3.000
FSN  C17     C16     C15          111.17 3.000
FSN  H15     C15     C14          109.13 3.000
FSN  H15     C15     N11          108.55 3.000
FSN  C16     C15     H15          112.15 3.000
FSN  C16     C15     C14          114.44 3.000
FSN  C16     C15     N11          107.14 3.000
FSN  N11     C15     C14          105.02 3.000
FSN  C12     N11     C10          113.23 3.000
FSN  C15     N11     C12          107.81 3.000
FSN  C15     N11     C10          106.66 3.000
FSN  H121    C12     H122         107.18 3.000
FSN  H121    C12     C13          109.77 3.000
FSN  H122    C12     C13          110.62 3.000
FSN  N11     C12     H121         112.58 3.000
FSN  N11     C12     H122         110.25 3.000
FSN  N11     C12     C13          106.48 3.000
FSN  H131    C13     H132         108.30 3.000
FSN  H131    C13     C14          112.29 3.000
FSN  H132    C13     C14          109.95 3.000
FSN  C12     C13     H131         112.52 3.000
FSN  C12     C13     H132         110.12 3.000
FSN  C12     C13     C14          103.61 3.000
FSN  H141    C14     H142         108.32 3.000
FSN  C13     C14     H141         112.24 3.000
FSN  C13     C14     H142         109.97 3.000
FSN  C15     C14     H141         112.45 3.000
FSN  C15     C14     H142         111.78 3.000
FSN  C15     C14     C13          102.02 3.000
FSN  H10     C10     C22          106.59 3.000
FSN  H10     C10     C7           107.30 3.000
FSN  C7      C10     C22          114.80 3.000
FSN  N11     C10     H10          108.13 3.000
FSN  N11     C10     C22          103.64 3.000
FSN  N11     C10     C7           115.89 3.000
FSN  C8      C7      C6           118.17 3.000
FSN  C10     C7      C8           122.94 3.000
FSN  C10     C7      C6           118.89 3.000
FSN  H8      C8      C9           118.23 3.000
FSN  C7      C8      H8           120.97 3.000
FSN  C7      C8      C9           120.79 3.000
FSN  H9      C9      C4           120.45 3.000
FSN  C8      C9      H9           118.53 3.000
FSN  C8      C9      C4           121.02 3.000
FSN  C9      C4      C5           118.17 3.000
FSN  C9      C4      C3           120.90 3.000
FSN  C5      C4      C3           120.93 3.000
FSN  H5      C5      C6           118.60 3.000
FSN  C4      C5      H5           120.53 3.000
FSN  C4      C5      C6           120.86 3.000
FSN  C5      C6      H6           118.84 3.000
FSN  C7      C6      H6           120.18 3.000
FSN  C7      C6      C5           120.98 3.000
FSN  C4      C3      N2           119.43 3.000
FSN  C4      C3      N1           119.42 3.000
FSN  N1      C3      N2           121.15 3.000
FSN  HN11    N1      HN12         117.98 3.000
FSN  C3      N1      HN11         120.38 3.000
FSN  C3      N1      HN12         121.64 3.000
FSN  HN21    N2      HN22         117.98 3.000
FSN  C3      N2      HN21         120.38 3.000
FSN  C3      N2      HN22         121.64 3.000
FSN  C16     C22     H22          111.27 3.000
FSN  C16     C22     C10          104.18 3.000
FSN  C10     C22     H22          111.79 3.000
FSN  C20     C22     H22          107.52 3.000
FSN  C20     C22     C16          103.97 3.000
FSN  C20     C22     C10          117.79 3.000
#
loop_
_chem_comp_tor.comp_id
_chem_comp_tor.id
_chem_comp_tor.atom_id_1
_chem_comp_tor.atom_id_2
_chem_comp_tor.atom_id_3
_chem_comp_tor.atom_id_4
_chem_comp_tor.value_angle
_chem_comp_tor.value_angle_esd
_chem_comp_tor.period
FSN CONST_1       N19     C20     C22     H22         -105.74  20.0 3
FSN CONST_2       O21     C20     N19     C23           -1.85  20.0 3
FSN CONST_3       C23     N19     C17     C16          174.94  20.0 3
FSN Var_1         C20     N19     C23     H231         149.20   0.0 0
FSN Var_2         H231    C23     C24     C32         -149.49   0.0 0
FSN CONST_4       C32     C24     C25     H25         -179.61  20.0 1
FSN CONST_5       C23     C24     C32     H32            1.15  20.0 1
FSN CONST_6       H32     C32     C31     H31            0.08  20.0 1
FSN CONST_7       H31     C31     C30     C26         -179.87  20.0 1
FSN CONST_8       C31     C30     C26     H26          179.87  20.0 1
FSN CONST_9       H26     C26     C25     H25           -0.08  20.0 1
FSN CONST_10      N19     C17     C16     H16          132.68  20.0 3
FSN CONST_11      H16     C16     C22     H22          -18.37  20.0 3
FSN CONST_12      H16     C16     C15     H15          118.85  20.0 3
FSN CONST_13      H15     C15     C14     H141         -40.88  20.0 3
FSN CONST_14      H15     C15     N11     C12          -94.81  20.0 3
FSN CONST_15      C12     N11     C10     H10          -40.81  20.0 3
FSN CONST_16      C15     N11     C12     H121        -118.46  20.0 3
FSN CONST_17      H121    C12     C13     H131         -24.19  20.0 3
FSN CONST_18      H131    C13     C14     H141         -80.49  20.0 3
FSN CONST_19      H10     C10     C22     H22           41.01  20.0 3
FSN Var_3         H10     C10     C7      C8           141.25   0.0 0
FSN CONST_20      C8      C7      C6      H6           179.58  20.0 1
FSN CONST_21      C10     C7      C8      H8            -0.06  20.0 1
FSN CONST_22      H8      C8      C9      H9            -0.09  20.0 1
FSN CONST_23      H9      C9      C4      C5           179.06  20.0 1
FSN CONST_24      C9      C4      C5      H5           179.58  20.0 1
FSN Var_4         C9      C4      C3      N2           141.73   0.0 0
FSN CONST_25      H5      C5      C6      H6             0.64  20.0 1
FSN Var_5         C4      C3      N2      HN21         179.69   0.0 0
FSN Var_6         C4      C3      N1      HN11         179.90   0.0 0
#
loop_
_chem_comp_tree.comp_id
_chem_comp_tree.atom_id
_chem_comp_tree.atom_back
_chem_comp_tree.atom_forward
_chem_comp_tree.connect_type
FSN      O21    ?      C20    START
FSN      C20    O21    C22    ?
FSN      C22    C20    H22    ?
FSN      H22    C22    ?      ?
FSN      C16    C22    H16    ?
FSN      H16    C16    ?      ?
FSN      C15    C16    H15    ?
FSN      H15    C15    ?      ?
FSN      C14    C15    H141   ?
FSN      H141   C14    ?      ?
FSN      H142   C14    ?      ?
FSN      C13    C14    H131   ?
FSN      H131   C13    ?      ?
FSN      H132   C13    ?      ?
FSN      C12    C13    H121   ?
FSN      H121   C12    ?      ?
FSN      H122   C12    ?      ?
FSN      N11    C12    C10    ?
FSN      C10    N11    H10    ?
FSN      H10    C10    ?      ?
FSN      C7     C10    C8     ?
FSN      C8     C7     H8     ?
FSN      H8     C8     ?      ?
FSN      C9     C8     H9     ?
FSN      H9     C9     ?      ?
FSN      C4     C9     C5     ?
FSN      C5     C4     H5     ?
FSN      H5     C5     ?      ?
FSN      C6     C5     H6     ?
FSN      H6     C6     ?      ?
FSN      C3     C4     N2     ?
FSN      N2     C3     HN21   ?
FSN      HN21   N2     ?      ?
FSN      HN22   N2     ?      ?
FSN      N1     C3     HN11   ?
FSN      HN11   N1     ?      ?
FSN      HN12   N1     ?      ?
FSN      C17    C16    N19    ?
FSN      N19    C17    C23    ?
FSN      C23    N19    H231   ?
FSN      H231   C23    ?      ?
FSN      H232   C23    ?      ?
FSN      C24    C23    C32    ?
FSN      C32    C24    H32    ?
FSN      H32    C32    ?      ?
FSN      C31    C32    H31    ?
FSN      H31    C31    ?      ?
FSN      C30    C31    C26    ?
FSN      C26    C30    H26    ?
FSN      H26    C26    ?      ?
FSN      C25    C26    H25    ?
FSN      H25    C25    ?      ?
FSN      F29    C30    ?      ?
FSN      O18    C17    ?      END
FSN      C20    N19    ?      ADD
FSN      C24    C25    ?      ADD
FSN      C15    N11    ?      ADD
FSN      C10    C22    ?      ADD
FSN      C7     C6     ?      ADD
#
loop_
_chem_comp_chir.comp_id
_chem_comp_chir.id
_chem_comp_chir.atom_id_centre
_chem_comp_chir.atom_id_1
_chem_comp_chir.atom_id_2
_chem_comp_chir.atom_id_3
_chem_comp_chir.volume_sign
FSN chir_1  C16     C22     C15     C17    positive
FSN chir_2  C15     C14     C16     N11    negative
FSN chir_3  C10     C22     C7      N11    positive
FSN chir_4  C22     C16     C10     C20    negative
#
loop_
_chem_comp_plane_atom.comp_id
_chem_comp_plane_atom.plane_id
_chem_comp_plane_atom.atom_id
_chem_comp_plane_atom.dist_esd
FSN plan-1  C4     0.020
FSN plan-1  C3     0.020
FSN plan-1  N1     0.020
FSN plan-1  N2     0.020
FSN plan-2  C24    0.020
FSN plan-2  C32    0.020
FSN plan-2  C31    0.020
FSN plan-2  C30    0.020
FSN plan-2  F29    0.020
FSN plan-2  C26    0.020
FSN plan-2  C25    0.020
FSN plan-3  C7     0.020
FSN plan-3  C8     0.020
FSN plan-3  C9     0.020
FSN plan-3  C4     0.020
FSN plan-3  C5     0.020
FSN plan-3  C6     0.020
FSN plan-3  C3     0.020
