# Supplementary material for: High-throughput quantum-mechanics/molecular-mechanics (ONIOM) macromolecular crystallographic refinement with PHENIX/DivCon: the impact of mixed Hamiltonian methods on ligand and protein structure
Source: Acta Crystallogr D Struct Biol. 2018 Oct 29;74(Pt 11):1063–77. doi: 10.1107/S2059798318012913 (PMC6213575; doi:10.1107/S2059798318012913)
Supplement: Supplementary file 2 [file d-74-01063-sup2.gz › results_ONIOM/1P2Y-H_refine_001.pdb]

REMARK Date 2017-01-11 Time 11:55:09 EST -0500 (1484153709.55 s)
REMARK PHENIX refinement
REMARK 
REMARK ****************** INPUT FILES AND LABELS ******************************
REMARK Reflections:
REMARK   file name      : 1P2Y.sf
REMARK   labels         : ['r1p2ysf,wavelength_id=1,_refln.F_meas_au,_refln.F_meas_sigma_au']
REMARK R-free flags:
REMARK   file name      : None
REMARK   label          : R-free-flags
REMARK   test_flag_value: 1
REMARK Model file name(s): 
REMARK   /scratch/oleg/2711258.gondor.quantumbioinc.com/1P2Y-H.pdb
REMARK 
REMARK ******************** REFINEMENT SUMMARY: QUICK FACTS *******************
REMARK Start: r_work = 0.2189 r_free = 0.2227 bonds = 0.015 angles = 1.797
REMARK Final: r_work = 0.1823 r_free = 0.2436 bonds = 0.017 angles = 2.182
REMARK ************************************************************************
REMARK 
REMARK ****************** REFINEMENT STATISTICS STEP BY STEP ******************
REMARK leading digit, like 1_, means number of macro-cycle                     
REMARK 0    : statistics at the very beginning when nothing is done yet        
REMARK 1_bss: bulk solvent correction and/or (anisotropic) scaling             
REMARK 1_xyz: refinement of coordinates                                        
REMARK 1_adp: refinement of ADPs (Atomic Displacement Parameters)              
REMARK 1_occ: refinement of occupancies                                        
REMARK ------------------------------------------------------------------------
REMARK  stage       r-work r-free bonds angles b_min b_max b_ave n_water shift
REMARK       0    : 0.3269 0.3102 0.015  1.80   6.2  87.3  23.2 366      0.000
REMARK       1_bss: 0.2189 0.2227 0.015  1.80   6.2  87.3  23.2 366      0.000
REMARK 1_settarget: 0.2189 0.2227 0.015  1.80   6.2  87.3  23.2 366      0.000
REMARK       1_nqh: 0.2189 0.2227 0.015  1.80   6.2  87.3  23.2 366      0.002
REMARK    1_weight: 0.2189 0.2227 0.015  1.80   6.2  87.3  23.2 366      0.002
REMARK    1_checkH: 0.2190 0.2228 0.015  1.80   6.2  87.3  23.2 366      0.455
REMARK    1_xyzrec: 0.2026 0.2360 0.017  2.19   6.2  87.3  23.2 366      0.574
REMARK    1_checkH: 0.2027 0.2359 0.017  2.19   6.2  87.3  23.2 366      0.574
REMARK       1_adp: 0.1886 0.2427 0.017  2.19   3.0  88.1  24.8 366      0.574
REMARK   1_regHadp: 0.1883 0.2439 0.017  2.19   3.0  88.1  24.8 366      0.574
REMARK       2_bss: 0.1874 0.2421 0.017  2.19   3.0  88.1  24.8 366      0.574
REMARK 2_settarget: 0.1874 0.2421 0.017  2.19   3.0  88.1  24.8 366      0.574
REMARK 2_updatecdl: 0.1874 0.2421 0.017  2.19   3.0  88.1  24.8 366      0.574
REMARK       2_nqh: 0.1874 0.2421 0.017  2.19   3.0  88.1  24.8 366      0.574
REMARK    2_weight: 0.1874 0.2421 0.017  2.19   3.0  88.1  24.8 366      0.574
REMARK    2_checkH: 0.1874 0.2421 0.017  2.19   3.0  88.1  24.8 366      0.574
REMARK    2_xyzrec: 0.1846 0.2442 0.017  2.17   3.0  88.1  24.8 366      0.594
REMARK    2_checkH: 0.1846 0.2443 0.017  2.17   3.0  88.1  24.8 366      0.594
REMARK       2_adp: 0.1844 0.2425 0.017  2.17   0.0  88.4  24.5 366      0.594
REMARK   2_regHadp: 0.1847 0.2423 0.017  2.17   0.0  88.4  24.5 366      0.594
REMARK       3_bss: 0.1847 0.2421 0.017  2.17   1.6  90.0  26.0 366      0.594
REMARK 3_settarget: 0.1847 0.2421 0.017  2.17   1.6  90.0  26.0 366      0.594
REMARK 3_updatecdl: 0.1847 0.2421 0.017  2.17   1.6  90.0  26.0 366      0.594
REMARK       3_nqh: 0.1847 0.2421 0.017  2.17   1.6  90.0  26.0 366      0.594
REMARK    3_weight: 0.1847 0.2421 0.017  2.17   1.6  90.0  26.0 366      0.594
REMARK    3_checkH: 0.1847 0.2421 0.017  2.17   1.6  90.0  26.0 366      0.594
REMARK    3_xyzrec: 0.1825 0.2442 0.017  2.18   1.6  90.0  26.0 366      0.608
REMARK    3_checkH: 0.1826 0.2442 0.017  2.18   1.6  90.0  26.0 366      0.608
REMARK       3_adp: 0.1823 0.2438 0.017  2.18   0.5  89.6  25.8 366      0.608
REMARK   3_regHadp: 0.1823 0.2437 0.017  2.18   0.5  89.6  25.8 366      0.608
REMARK         end: 0.1823 0.2436 0.017  2.18   0.9  90.0  26.3 366      0.608
REMARK ------------------------------------------------------------------------
REMARK MODEL CONTENT.
REMARK  ELEMENT        ATOM RECORD COUNT   OCCUPANCY SUM
REMARK        C                     2089         2089.00
REMARK        H                     3470         3470.00
REMARK        O                      668          668.00
REMARK        N                      572          572.00
REMARK        S                       18           18.00
REMARK       Fe                        1            1.00
REMARK      O1-                       56           56.00
REMARK    TOTAL                     6874         6874.00
REMARK -----------------------------------------------------------------------
REMARK r_free_flags.md5.hexdigest 5d847259d2e2863f8d8d2b3c688b653f
REMARK 
REMARK IF THIS FILE IS FOR PDB DEPOSITION: REMOVE ALL FROM THIS LINE UP.
REMARK   3
REMARK   3 REFINEMENT.
REMARK   3   PROGRAM     : PHENIX (1.11.1_2575: ???)
REMARK   3   AUTHORS     : Adams,Afonine,Bunkoczi,Burnley,Chen,Dar,Davis,
REMARK   3               : Draizen,Echols,Gildea,Gros,Grosse-Kunstleve,Headd,
REMARK   3               : Hintze,Hung,Ioerger,Liebschner,McCoy,McKee,Moriarty,
REMARK   3               : Oeffner,Poon,Read,Richardson,Richardson,Sacchettini,
REMARK   3               : Sauter,Sobolev,Storoni,Terwilliger,Williams,Zwart
REMARK   3
REMARK   3  REFINEMENT TARGET : ML
REMARK   3  
REMARK   3  DATA USED IN REFINEMENT.
REMARK   3   RESOLUTION RANGE HIGH (ANGSTROMS) : 2.275   
REMARK   3   RESOLUTION RANGE LOW  (ANGSTROMS) : 33.631  
REMARK   3   MIN(FOBS/SIGMA_FOBS)              : 1.00  
REMARK   3   COMPLETENESS FOR RANGE        (%) : 84.92 
REMARK   3   NUMBER OF REFLECTIONS             : 21281     
REMARK   3   NUMBER OF REFLECTIONS (NON-ANOMALOUS) : 21281     
REMARK   3  
REMARK   3  FIT TO DATA USED IN REFINEMENT.
REMARK   3   R VALUE     (WORKING + TEST SET) : 0.1880
REMARK   3   R VALUE            (WORKING SET) : 0.1823
REMARK   3   FREE R VALUE                     : 0.2436
REMARK   3   FREE R VALUE TEST SET SIZE   (%) : 9.39  
REMARK   3   FREE R VALUE TEST SET COUNT      : 1999      
REMARK   3  
REMARK   3  FIT TO DATA USED IN REFINEMENT (IN BINS).
REMARK   3   BIN  RESOLUTION RANGE  COMPL.    NWORK NFREE   RWORK  RFREE  CCWORK CCFREE
REMARK   3     1 33.6345 -  5.4764    0.96     1740   181  0.1503 0.2024   0.948  0.916
REMARK   3     2  5.4764 -  4.3498    0.96     1618   168  0.1305 0.1579   0.960  0.935
REMARK   3     3  4.3498 -  3.8008    0.97     1584   164  0.1472 0.2003   0.942  0.904
REMARK   3     4  3.8008 -  3.4536    0.84     1382   143  0.1876 0.2125   0.906  0.835
REMARK   3     5  3.4536 -  3.2063    0.95     1515   157  0.2173 0.3063   0.865  0.756
REMARK   3     6  3.2063 -  3.0174    0.92     1487   154  0.2344 0.2992   0.855  0.742
REMARK   3     7  3.0174 -  2.8664    0.90     1446   151  0.2331 0.3061   0.857  0.729
REMARK   3     8  2.8664 -  2.7417    0.89     1437   148  0.2261 0.2729   0.863  0.802
REMARK   3     9  2.7417 -  2.6362    0.88     1413   146  0.1991 0.2468   0.894  0.859
REMARK   3    10  2.6362 -  2.5452    0.87     1380   143  0.1840 0.2898   0.906  0.732
REMARK   3    11  2.5452 -  2.4657    0.81     1265   132  0.1941 0.3146   0.899  0.753
REMARK   3    12  2.4657 -  2.3952    0.70     1127   116  0.1925 0.2854   0.891  0.775
REMARK   3    13  2.3952 -  2.3322    0.64     1017   105  0.1917 0.2950   0.895  0.729
REMARK   3    14  2.3322 -  2.2753    0.56      871    91  0.2001 0.3370   0.886  0.706
REMARK   3  
REMARK   3  BULK SOLVENT MODELLING.
REMARK   3   METHOD USED        : FLAT BULK SOLVENT MODEL
REMARK   3   SOLVENT RADIUS     : 1.11    
REMARK   3   SHRINKAGE RADIUS   : 0.90    
REMARK   3   GRID STEP FACTOR   : 4.00    
REMARK   3  
REMARK   3  ERROR ESTIMATES.
REMARK   3   COORDINATE ERROR (MAXIMUM-LIKELIHOOD BASED)     : 0.27    
REMARK   3   PHASE ERROR (DEGREES, MAXIMUM-LIKELIHOOD BASED) : 23.62   
REMARK   3  
REMARK   3  STRUCTURE FACTORS CALCULATION ALGORITHM : FFT
REMARK   3  
REMARK   3  RESTRAINTS LIBRARY
REMARK   3    GEOSTD + MON.LIB. + CDL v1.2
REMARK   3  
REMARK   3  DEVIATIONS FROM IDEAL VALUES.
REMARK   3                 RMSD     MAX  COUNT
REMARK   3   BOND      :  0.017   0.257   3371
REMARK   3   ANGLE     :  2.182  34.901   4594
REMARK   3   CHIRALITY :  0.221   4.172    492
REMARK   3   PLANARITY :  0.022   0.181    602
REMARK   3   DIHEDRAL  : 26.872 179.604   2030
REMARK   3   MIN NONBONDED DISTANCE : 2.242 
REMARK   3  
REMARK   3  MOLPROBITY STATISTICS.
REMARK   3   ALL-ATOM CLASHSCORE : 1.08
REMARK   3   RAMACHANDRAN PLOT:
REMARK   3     OUTLIERS : 0.00  %
REMARK   3     ALLOWED  : 2.72  %
REMARK   3     FAVORED  : 97.28 %
REMARK   3   ROTAMER OUTLIERS : 4.83 %
REMARK   3   CBETA DEVIATIONS : 0
REMARK   3   PEPTIDE PLANE:
REMARK   3     CIS-PROLINE     : 3
REMARK   3     CIS-GENERAL     : 0
REMARK   3     TWISTED PROLINE : 0
REMARK   3     TWISTED GENERAL : 1
REMARK   3  
REMARK   3  ATOMIC DISPLACEMENT PARAMETERS.
REMARK   3   WILSON B : 23.01
REMARK   3   RMS(B_ISO_OR_EQUIVALENT_BONDED) : 5.66
REMARK   3   ATOMS          NUMBER OF ATOMS
REMARK   3                    ISO.  ANISO. 
REMARK   3    ALL         :   6874       0
REMARK   3    ALL (NO H)  :   3404       0
REMARK   3    SOLVENT     :    122       0
REMARK   3    NON-SOLVENT :   3282       0
REMARK   3    HYDROGENS   :   3470       0
REMARK   3
REMARK   3
REMARK   3   OTHER REFINEMENT REMARKS:
REMARK   3   XRAY REFINEMENT USING QUANTUM MECHANICAL FUNCTIONAL
REMARK   3   PROGRAM      :QuantumBio DivCon 6 build-7.1.1-b4015.17
REMARK   3   AUTHORS      :BORBULEVYCH O.Y., PLUMLEY J., 
REMARK   3                :MARTIN, R.I., WESTERHOFF L.M. 
REMARK   3
REMARK   3   REFERENCE     :BORBULEVYCH O.Y., PLUMLEY J.A.,
REMARK   3                 :MARTIN, R.I., MERZ, K.M.,  WESTERHOFF L.M.
REMARK   3                 :ACTA CRYSTLLOGRAPHICA SECTION D, 2014, 
REMARK   3                 :V. D70, pp. 1233-1247
REMARK   3   QM METHOD(HAMILTONIAN): PM6 AMBERFF14
REMARK   3   REGION QM REFINEMENT: 
REMARK   3      MAIN/BUFFER QM REGION RADII (A): 3.0 / 0.0
REMARK   3      LIGAND / STRAIN ENERGY: NCT_A_440 / 2.08 KCAL/MOLE
REMARK   3
HELIX    1   1 GLU A   20  LEU A   22  5               Generated by MOE    3
HELIX    2   2 LEU A   34  ALA A   36  5               Generated by MOE    3
HELIX    3   3 VAL A   38  ALA A   43  1               Generated by MOE    6
HELIX    4   4 VAL A   44  GLN A   46  5               Generated by MOE    3
HELIX    5   5 CYS A   58  GLY A   60  5               Generated by MOE    3
HELIX    6   6 GLY A   68  GLU A   76  1               Generated by MOE    9
HELIX    7   7 ARG A   90  ALA A   95  1               Generated by MOE    6
HELIX    8   8 ARG A  109  VAL A  119  1               Generated by MOE   11
HELIX    9   9 MET A  121  LEU A  142  1               Generated by MOE   22
HELIX   10  10 PHE A  150  ASP A  153  1               Generated by MOE    4
HELIX   11  11 PRO A  157  ALA A  167  1               Generated by MOE   11
HELIX   12  12 GLU A  171  ASP A  173  5               Generated by MOE    3
HELIX   13  13 ILE A  174  THR A  185  1               Generated by MOE   12
HELIX   14  14 PHE A  193  GLN A  213  1               Generated by MOE   21
HELIX   15  15 ALA A  219  ALA A  224  1               Generated by MOE    6
HELIX   16  16 SER A  235  ASP A  251  1               Generated by MOE   17
HELIX   17  17 VAL A  253  LYS A  266  1               Generated by MOE   14
HELIX   18  18 PRO A  268  GLU A  276  1               Generated by MOE    9
HELIX   19  19 PRO A  278  ARG A  280  5               Generated by MOE    3
HELIX   20  20 ILE A  281  ARG A  291  1               Generated by MOE   11
HELIX   21  21 GLN A  322  LEU A  327  1               Generated by MOE    6
HELIX   22  22 GLY A  353  HIS A  355  5               Generated by MOE    3
HELIX   23  23 GLN A  360  ARG A  377  1               Generated by MOE   18
HELIX   24  24 PRO A  408  THR A  410  5               Generated by MOE    3
SHEET    1       LEU A  53  VAL A  54                  Generated by MOE
SHEET    2       TRP A  55  TRP A  55                  Generated by MOE
SHEET    3       THR A  56  THR A  56                  Generated by MOE
SHEET    4       HIS A  62  HIS A  62                  Generated by MOE
SHEET    5       TRP A  63  ILE A  64                  Generated by MOE
SHEET    6       ALA A  65  ALA A  65                  Generated by MOE
SHEET    7       PHE A  81  SER A  82                  Generated by MOE
SHEET    8       GLN A 147  ASN A 149                  Generated by MOE
SHEET    9       GLN A 227  VAL A 228                  Generated by MOE
SHEET   10       ARG A 231  PRO A 232                  Generated by MOE
SHEET   11       GLY A 298  LEU A 301                  Generated by MOE
SHEET   12       TYR A 305  PHE A 307                  Generated by MOE
SHEET   13       VAL A 310  LEU A 312                  Generated by MOE
SHEET   14       GLN A 317  GLN A 317                  Generated by MOE
SHEET   15       ILE A 318  LEU A 319                  Generated by MOE
SHEET   16       SER A 382  ILE A 383                  Generated by MOE
SHEET   17       HIS A 391  LYS A 392                  Generated by MOE
SHEET   18       GLY A 398  VAL A 399                  Generated by MOE
SHEET   19       PRO A 403  VAL A 405                  Generated by MOE
CRYST1   64.050   64.050  251.060  90.00  90.00  90.00 P 43 21 2
SCALE1      0.015613  0.000000  0.000000        0.00000
SCALE2      0.000000  0.015613  0.000000        0.00000
SCALE3      0.000000  0.000000  0.003983        0.00000
ATOM      1  N   ASN A  10      31.658  22.069  60.251  1.00 49.06           N
ATOM      2  CA  ASN A  10      30.797  22.302  61.423  1.00 44.70           C
ATOM      3  C   ASN A  10      29.595  23.237  61.083  1.00 51.42           C
ATOM      4  O   ASN A  10      28.954  23.082  60.035  1.00 35.62           O
ATOM      5  CB  ASN A  10      31.644  22.726  62.655  1.00 61.29           C
ATOM      6  CG  ASN A  10      32.271  24.138  62.638  1.00 65.95           C
ATOM      7  OD1 ASN A  10      32.410  24.747  63.695  1.00 50.07           O
ATOM      8  ND2 ASN A  10      32.608  24.687  61.466  1.00 55.50           N
ATOM      9  H1  ASN A  10      31.076  21.865  59.447  1.00 58.77           H
ATOM     10  H2  ASN A  10      32.258  21.273  60.420  1.00 58.77           H
ATOM     11  HA  ASN A  10      30.353  21.334  61.665  1.00 53.55           H
ATOM     12  HB2 ASN A  10      32.462  22.017  62.776  1.00 73.46           H
ATOM     13  HB3 ASN A  10      31.059  22.612  63.570  1.00 73.46           H
ATOM     14 HD21 ASN A  10      32.984  25.623  61.444  1.00 66.50           H
ATOM     15 HD22 ASN A  10      32.465  24.173  60.608  1.00 66.50           H
ATOM     16  N   LEU A  11      29.269  24.175  61.986  1.00 35.67           N
ATOM     17  CA  LEU A  11      27.982  24.860  62.064  1.00 34.79           C
ATOM     18  C   LEU A  11      28.066  26.313  61.602  1.00 29.62           C
ATOM     19  O   LEU A  11      28.899  27.083  62.092  1.00 24.54           O
ATOM     20  CB  LEU A  11      27.502  24.824  63.515  1.00 32.67           C
ATOM     21  CG  LEU A  11      27.344  23.426  64.140  1.00 35.23           C
ATOM     22  CD1 LEU A  11      26.783  23.559  65.578  1.00 32.49           C
ATOM     23  CD2 LEU A  11      26.417  22.552  63.284  1.00 32.16           C
ATOM     24  H   LEU A  11      29.890  24.315  62.771  1.00 42.71           H
ATOM     25  HA  LEU A  11      27.250  24.344  61.442  1.00 41.66           H
ATOM     26  HB2 LEU A  11      28.209  25.388  64.125  1.00 39.11           H
ATOM     27  HB3 LEU A  11      26.539  25.336  63.555  1.00 39.11           H
ATOM     28  HG  LEU A  11      28.324  22.949  64.195  1.00 42.19           H
ATOM     29 HD11 LEU A  11      26.741  22.582  66.058  1.00 38.89           H
ATOM     30 HD12 LEU A  11      27.426  24.207  66.173  1.00 38.89           H
ATOM     31 HD13 LEU A  11      25.776  23.973  65.551  1.00 38.89           H
ATOM     32 HD21 LEU A  11      26.246  21.601  63.789  1.00 38.50           H
ATOM     33 HD22 LEU A  11      25.459  23.046  63.138  1.00 38.50           H
ATOM     34 HD23 LEU A  11      26.866  22.345  62.312  1.00 38.50           H
ATOM     35  N   ALA A  12      27.180  26.691  60.671  1.00 23.96           N
ATOM     36  CA  ALA A  12      27.121  28.054  60.156  1.00 28.29           C
ATOM     37  C   ALA A  12      26.456  28.961  61.201  1.00 25.81           C
ATOM     38  O   ALA A  12      25.567  28.516  61.927  1.00 27.89           O
ATOM     39  CB  ALA A  12      26.356  28.086  58.829  1.00 21.67           C
ATOM     40  H   ALA A  12      26.498  26.027  60.334  1.00 28.66           H
ATOM     41  HA  ALA A  12      28.136  28.399  59.951  1.00 33.85           H
ATOM     42  HB1 ALA A  12      26.268  29.113  58.474  1.00 25.91           H
ATOM     43  HB2 ALA A  12      26.889  27.496  58.085  1.00 25.91           H
ATOM     44  HB3 ALA A  12      25.357  27.672  58.965  1.00 25.91           H
ATOM     45  N   PRO A  13      26.846  30.240  61.291  1.00 32.08           N
ATOM     46  CA  PRO A  13      26.248  31.111  62.294  1.00 34.44           C
ATOM     47  C   PRO A  13      24.758  31.318  62.014  1.00 27.79           C
ATOM     48  O   PRO A  13      24.335  31.410  60.860  1.00 30.49           O
ATOM     49  CB  PRO A  13      27.031  32.418  62.158  1.00 31.13           C
ATOM     50  CG  PRO A  13      27.620  32.394  60.739  1.00 30.26           C
ATOM     51  CD  PRO A  13      27.891  30.911  60.521  1.00 25.58           C
ATOM     52  HA  PRO A  13      26.428  30.734  63.303  1.00 41.24           H
ATOM     53  HB2 PRO A  13      26.449  33.319  62.366  1.00 37.27           H
ATOM     54  HB3 PRO A  13      27.858  32.341  62.865  1.00 37.27           H
ATOM     55  HG2 PRO A  13      26.900  32.790  60.019  1.00 36.22           H
ATOM     56  HG3 PRO A  13      28.560  32.946  60.689  1.00 36.22           H
ATOM     57  HD2 PRO A  13      27.815  30.708  59.451  1.00 30.61           H
ATOM     58  HD3 PRO A  13      28.873  30.652  60.920  1.00 30.61           H
ATOM     59  N   LEU A  14      23.986  31.370  63.103  1.00 34.52           N
ATOM     60  CA  LEU A  14      22.533  31.441  63.064  1.00 30.80           C
ATOM     61  C   LEU A  14      22.118  32.771  62.420  1.00 24.49           C
ATOM     62  O   LEU A  14      22.583  33.817  62.876  1.00 21.11           O
ATOM     63  CB  LEU A  14      21.997  31.372  64.502  1.00 29.79           C
ATOM     64  CG  LEU A  14      20.466  31.182  64.583  1.00 23.76           C
ATOM     65  CD1 LEU A  14      20.111  29.796  64.056  1.00 26.96           C
ATOM     66  CD2 LEU A  14      19.983  31.326  66.031  1.00 27.48           C
ATOM     67  H   LEU A  14      24.423  31.310  64.009  1.00 41.33           H
ATOM     68  HA  LEU A  14      22.169  30.584  62.500  1.00 36.87           H
ATOM     69  HB2 LEU A  14      22.491  30.558  65.036  1.00 35.66           H
ATOM     70  HB3 LEU A  14      22.259  32.301  65.012  1.00 35.66           H
ATOM     71  HG  LEU A  14      19.983  31.938  63.971  1.00 28.42           H
ATOM     72 HD11 LEU A  14      19.067  29.585  64.268  1.00 32.25           H
ATOM     73 HD12 LEU A  14      20.255  29.751  62.980  1.00 32.25           H
ATOM     74 HD13 LEU A  14      20.725  29.037  64.538  1.00 32.25           H
ATOM     75 HD21 LEU A  14      18.929  31.057  66.097  1.00 32.89           H
ATOM     76 HD22 LEU A  14      20.551  30.669  66.688  1.00 32.89           H
ATOM     77 HD23 LEU A  14      20.094  32.359  66.359  1.00 32.89           H
ATOM     78  N   PRO A  15      21.231  32.763  61.408  1.00 29.92           N
ATOM     79  CA  PRO A  15      20.766  34.009  60.827  1.00 23.73           C
ATOM     80  C   PRO A  15      19.908  34.807  61.827  1.00 25.28           C
ATOM     81  O   PRO A  15      19.385  34.226  62.779  1.00 25.25           O
ATOM     82  CB  PRO A  15      19.937  33.599  59.602  1.00 21.04           C
ATOM     83  CG  PRO A  15      20.368  32.173  59.280  1.00 21.38           C
ATOM     84  CD  PRO A  15      20.737  31.613  60.646  1.00 28.56           C
ATOM     85  HA  PRO A  15      21.628  34.558  60.451  1.00 28.38           H
ATOM     86  HB2 PRO A  15      18.895  33.570  59.916  1.00 25.16           H
ATOM     87  HB3 PRO A  15      20.043  34.274  58.754  1.00 25.16           H
ATOM     88  HG2 PRO A  15      19.541  31.604  58.858  1.00 25.56           H
ATOM     89  HG3 PRO A  15      21.226  32.184  58.610  1.00 25.56           H
ATOM     90  HD2 PRO A  15      19.857  31.192  61.131  1.00 34.18           H
ATOM     91  HD3 PRO A  15      21.513  30.865  60.488  1.00 34.18           H
ATOM     92  N   PRO A  16      19.755  36.134  61.648  1.00 32.74           N
ATOM     93  CA  PRO A  16      19.118  36.967  62.668  1.00 25.65           C
ATOM     94  C   PRO A  16      17.628  36.677  62.882  1.00 23.11           C
ATOM     95  O   PRO A  16      17.148  36.918  63.977  1.00 24.30           O
ATOM     96  CB  PRO A  16      19.279  38.407  62.152  1.00 23.18           C
ATOM     97  CG  PRO A  16      20.478  38.346  61.212  1.00 30.85           C
ATOM     98  CD  PRO A  16      20.370  36.947  60.607  1.00 28.24           C
ATOM     99  HA  PRO A  16      19.683  36.890  63.597  1.00 30.69           H
ATOM    100  HB2 PRO A  16      18.402  38.634  61.543  1.00 27.72           H
ATOM    101  HB3 PRO A  16      19.390  39.156  62.936  1.00 27.72           H
ATOM    102  HG2 PRO A  16      20.400  39.094  60.423  1.00 36.93           H
ATOM    103  HG3 PRO A  16      21.400  38.475  61.778  1.00 36.93           H
ATOM    104  HD2 PRO A  16      19.729  36.959  59.724  1.00 33.80           H
ATOM    105  HD3 PRO A  16      21.384  36.625  60.375  1.00 33.80           H
ATOM    106  N   HIS A  17      16.892  36.195  61.869  1.00 20.90           N
ATOM    107  CA  HIS A  17      15.448  35.919  61.962  1.00 25.27           C
ATOM    108  C   HIS A  17      15.119  34.540  62.547  1.00 23.01           C
ATOM    109  O   HIS A  17      13.941  34.201  62.656  1.00 25.70           O
ATOM    110  CB  HIS A  17      14.796  36.087  60.589  1.00 21.45           C
ATOM    111  CG  HIS A  17      15.359  35.177  59.537  1.00 26.97           C
ATOM    112  ND1 HIS A  17      16.611  35.318  58.946  1.00 27.12           N
ATOM    113  CD2 HIS A  17      14.716  34.107  58.984  1.00 35.98           C
ATOM    114  CE1 HIS A  17      16.682  34.332  58.037  1.00 25.92           C
ATOM    115  NE2 HIS A  17      15.574  33.579  58.049  1.00 25.51           N
ATOM    116  H   HIS A  17      17.344  35.990  60.987  1.00 24.98           H
ATOM    117  HA  HIS A  17      14.990  36.659  62.617  1.00 30.24           H
ATOM    118  HB2 HIS A  17      14.952  37.113  60.261  1.00 25.65           H
ATOM    119  HB3 HIS A  17      13.721  35.915  60.671  1.00 25.65           H
ATOM    120  HD2 HIS A  17      13.724  33.755  59.223  1.00 43.09           H
ATOM    121  HE1 HIS A  17      17.482  34.215  57.319  1.00 31.01           H
ATOM    122  HE2 HIS A  17      15.372  32.822  57.407  1.00 30.52           H
ATOM    123  N   VAL A  18      16.139  33.721  62.847  1.00 28.91           N
ATOM    124  CA  VAL A  18      15.923  32.315  63.168  1.00 31.78           C
ATOM    125  C   VAL A  18      15.877  32.210  64.687  1.00 24.16           C
ATOM    126  O   VAL A  18      16.880  32.511  65.344  1.00 27.79           O
ATOM    127  CB  VAL A  18      16.980  31.379  62.544  1.00 21.06           C
ATOM    128  CG1 VAL A  18      16.665  29.926  62.943  1.00 27.80           C
ATOM    129  CG2 VAL A  18      16.963  31.470  61.007  1.00 20.32           C
ATOM    130  H   VAL A  18      17.091  34.057  62.807  1.00 34.60           H
ATOM    131  HA  VAL A  18      14.984  32.003  62.718  1.00 38.04           H
ATOM    132  HB  VAL A  18      17.971  31.642  62.909  1.00 25.18           H
ATOM    133 HG11 VAL A  18      17.413  29.269  62.509  1.00 33.27           H
ATOM    134 HG12 VAL A  18      16.694  29.800  64.025  1.00 33.27           H
ATOM    135 HG13 VAL A  18      15.678  29.636  62.579  1.00 33.27           H
ATOM    136 HG21 VAL A  18      17.725  30.818  60.579  1.00 24.29           H
ATOM    137 HG22 VAL A  18      15.989  31.167  60.623  1.00 24.29           H
ATOM    138 HG23 VAL A  18      17.153  32.491  60.687  1.00 24.29           H
ATOM    139  N   PRO A  19      14.761  31.730  65.246  1.00 20.20           N
ATOM    140  CA  PRO A  19      14.662  31.614  66.687  1.00 32.96           C
ATOM    141  C   PRO A  19      15.427  30.389  67.165  1.00 28.72           C
ATOM    142  O   PRO A  19      15.446  29.353  66.501  1.00 33.81           O
ATOM    143  CB  PRO A  19      13.166  31.443  66.967  1.00 23.18           C
ATOM    144  CG  PRO A  19      12.448  31.742  65.653  1.00 29.09           C
ATOM    145  CD  PRO A  19      13.499  31.441  64.598  1.00 18.55           C
ATOM    146  HA  PRO A  19      14.961  32.544  67.177  1.00 39.47           H
ATOM    147  HB2 PRO A  19      12.995  30.387  67.181  1.00 27.73           H
ATOM    148  HB3 PRO A  19      12.804  32.063  67.788  1.00 27.73           H
ATOM    149  HG2 PRO A  19      11.565  31.115  65.512  1.00 34.81           H
ATOM    150  HG3 PRO A  19      12.170  32.796  65.627  1.00 34.81           H
ATOM    151  HD2 PRO A  19      13.474  30.391  64.304  1.00 22.16           H
ATOM    152  HD3 PRO A  19      13.294  32.102  63.759  1.00 22.16           H
ATOM    153  N   GLU A  20      16.025  30.515  68.339  1.00 27.01           N
ATOM    154  CA  GLU A  20      16.904  29.511  68.900  1.00 32.93           C
ATOM    155  C   GLU A  20      16.131  28.220  69.214  1.00 22.75           C
ATOM    156  O   GLU A  20      16.681  27.131  69.097  1.00 27.37           O
ATOM    157  CB  GLU A  20      17.773  30.093  70.045  1.00 64.49           C
ATOM    158  CG  GLU A  20      17.077  31.131  70.960  1.00 76.81           C
ATOM    159  CD  GLU A  20      16.910  32.547  70.351  1.00 80.11           C
ATOM    160  OE1 GLU A  20      17.825  32.984  69.615  1.00 77.09           O
ATOM    161  OE2 GLU A  20      15.845  33.162  70.601  1.00 71.07           O1-
ATOM    162  H   GLU A  20      15.964  31.402  68.817  1.00 32.32           H
ATOM    163  HA  GLU A  20      17.610  29.261  68.109  1.00 39.42           H
ATOM    164  HB2 GLU A  20      18.118  29.267  70.667  1.00 77.30           H
ATOM    165  HB3 GLU A  20      18.667  30.540  69.612  1.00 77.30           H
ATOM    166  HG2 GLU A  20      16.117  30.755  71.316  1.00 92.08           H
ATOM    167  HG3 GLU A  20      17.719  31.243  71.834  1.00 92.08           H
ATOM    168  N   HIS A  21      14.852  28.301  69.581  1.00 26.95           N
ATOM    169  CA  HIS A  21      14.062  27.126  69.960  1.00 35.12           C
ATOM    170  C   HIS A  21      13.674  26.211  68.770  1.00 30.81           C
ATOM    171  O   HIS A  21      13.116  25.135  68.996  1.00 25.52           O
ATOM    172  CB  HIS A  21      12.825  27.584  70.768  1.00 24.57           C
ATOM    173  CG  HIS A  21      11.854  28.437  69.998  1.00 22.87           C
ATOM    174  ND1 HIS A  21      11.977  29.812  69.761  1.00 25.11           N
ATOM    175  CD2 HIS A  21      10.726  27.974  69.392  1.00 23.23           C
ATOM    176  CE1 HIS A  21      10.917  30.133  68.994  1.00 22.13           C
ATOM    177  NE2 HIS A  21      10.147  29.055  68.764  1.00 22.48           N
ATOM    178  H   HIS A  21      14.403  29.207  69.614  1.00 32.24           H
ATOM    179  HA  HIS A  21      14.673  26.520  70.631  1.00 42.05           H
ATOM    180  HB2 HIS A  21      13.167  28.154  71.632  1.00 29.39           H
ATOM    181  HB3 HIS A  21      12.293  26.702  71.129  1.00 29.39           H
ATOM    182  HD2 HIS A  21      10.383  26.950  69.375  1.00 27.78           H
ATOM    183  HE1 HIS A  21      10.727  31.114  68.583  1.00 26.46           H
ATOM    184  HE2 HIS A  21       9.308  29.038  68.200  1.00 26.89           H
ATOM    185  N   LEU A  22      13.908  26.642  67.520  1.00 29.26           N
ATOM    186  CA  LEU A  22      13.732  25.831  66.302  1.00 30.15           C
ATOM    187  C   LEU A  22      15.050  25.198  65.805  1.00 27.07           C
ATOM    188  O   LEU A  22      15.030  24.487  64.806  1.00 23.45           O
ATOM    189  CB  LEU A  22      13.082  26.677  65.186  1.00 30.61           C
ATOM    190  CG  LEU A  22      11.688  27.234  65.516  1.00 22.69           C
ATOM    191  CD1 LEU A  22      11.139  28.059  64.343  1.00 22.74           C
ATOM    192  CD2 LEU A  22      10.743  26.075  65.883  1.00 23.30           C
ATOM    193  H   LEU A  22      14.309  27.564  67.405  1.00 35.02           H
ATOM    194  HA  LEU A  22      13.064  24.999  66.517  1.00 36.09           H
ATOM    195  HB2 LEU A  22      13.744  27.512  64.951  1.00 36.64           H
ATOM    196  HB3 LEU A  22      12.997  26.060  64.291  1.00 36.64           H
ATOM    197  HG  LEU A  22      11.779  27.896  66.377  1.00 27.13           H
ATOM    198 HD11 LEU A  22      10.186  28.514  64.618  1.00 27.20           H
ATOM    199 HD12 LEU A  22      11.841  28.852  64.086  1.00 27.20           H
ATOM    200 HD13 LEU A  22      10.986  27.422  63.471  1.00 27.20           H
ATOM    201 HD21 LEU A  22       9.715  26.432  65.935  1.00 27.87           H
ATOM    202 HD22 LEU A  22      10.810  25.280  65.143  1.00 27.87           H
ATOM    203 HD23 LEU A  22      11.011  25.675  66.860  1.00 27.87           H
ATOM    204  N   VAL A  23      16.199  25.461  66.439  1.00 18.22           N
ATOM    205  CA  VAL A  23      17.464  24.876  66.025  1.00 25.51           C
ATOM    206  C   VAL A  23      17.486  23.383  66.394  1.00 29.16           C
ATOM    207  O   VAL A  23      17.286  23.012  67.546  1.00 27.87           O
ATOM    208  CB  VAL A  23      18.657  25.697  66.542  1.00 29.14           C
ATOM    209  CG1 VAL A  23      20.015  25.062  66.193  1.00 29.72           C
ATOM    210  CG2 VAL A  23      18.624  27.085  65.882  1.00 31.88           C
ATOM    211  H   VAL A  23      16.191  26.027  67.275  1.00 21.77           H
ATOM    212  HA  VAL A  23      17.503  24.961  64.948  1.00 30.52           H
ATOM    213  HB  VAL A  23      18.588  25.807  67.623  1.00 34.88           H
ATOM    214 HG11 VAL A  23      20.819  25.682  66.586  1.00 35.57           H
ATOM    215 HG12 VAL A  23      20.097  24.073  66.641  1.00 35.57           H
ATOM    216 HG13 VAL A  23      20.117  24.967  65.110  1.00 35.57           H
ATOM    217 HG21 VAL A  23      19.456  27.682  66.253  1.00 38.16           H
ATOM    218 HG22 VAL A  23      18.708  26.990  64.800  1.00 38.16           H
ATOM    219 HG23 VAL A  23      17.696  27.602  66.124  1.00 38.16           H
ATOM    220  N   PHE A  24      17.696  22.535  65.384  1.00 20.56           N
ATOM    221  CA  PHE A  24      17.926  21.101  65.511  1.00 17.08           C
ATOM    222  C   PHE A  24      18.966  20.795  64.454  1.00 25.08           C
ATOM    223  O   PHE A  24      18.637  20.741  63.266  1.00 24.99           O
ATOM    224  CB  PHE A  24      16.608  20.332  65.314  1.00 26.03           C
ATOM    225  CG  PHE A  24      16.692  18.831  65.590  1.00 41.23           C
ATOM    226  CD1 PHE A  24      15.888  18.268  66.603  1.00 42.12           C
ATOM    227  CD2 PHE A  24      17.542  17.976  64.840  1.00 42.44           C
ATOM    228  CE1 PHE A  24      15.947  16.886  66.867  1.00 38.66           C
ATOM    229  CE2 PHE A  24      17.611  16.598  65.121  1.00 31.99           C
ATOM    230  CZ  PHE A  24      16.810  16.054  66.135  1.00 27.10           C
ATOM    231  H   PHE A  24      17.768  22.925  64.454  1.00 24.57           H
ATOM    232  HA  PHE A  24      18.339  20.875  66.493  1.00 20.40           H
ATOM    233  HB2 PHE A  24      15.863  20.766  65.983  1.00 31.14           H
ATOM    234  HB3 PHE A  24      16.253  20.483  64.294  1.00 31.14           H
ATOM    235  HD1 PHE A  24      15.223  18.893  67.184  1.00 50.45           H
ATOM    236  HD2 PHE A  24      18.149  18.369  64.044  1.00 50.84           H
ATOM    237  HE1 PHE A  24      15.331  16.472  67.649  1.00 46.30           H
ATOM    238  HE2 PHE A  24      18.274  15.961  64.556  1.00 38.30           H
ATOM    239  HZ  PHE A  24      16.856  14.999  66.359  1.00 32.43           H
ATOM    240  N   ASP A  25      20.224  20.644  64.886  1.00 28.49           N
ATOM    241  CA  ASP A  25      21.378  20.451  64.011  1.00 26.17           C
ATOM    242  C   ASP A  25      21.434  19.047  63.380  1.00 24.39           C
ATOM    243  O   ASP A  25      22.328  18.251  63.661  1.00 25.36           O
ATOM    244  CB  ASP A  25      22.665  20.865  64.734  1.00 26.29           C
ATOM    245  CG  ASP A  25      22.726  22.363  65.034  1.00 31.22           C
ATOM    246  OD1 ASP A  25      22.291  23.160  64.175  1.00 27.49           O
ATOM    247  OD2 ASP A  25      23.239  22.701  66.122  1.00 39.60           O1-
ATOM    248  H   ASP A  25      20.409  20.709  65.876  1.00 34.10           H
ATOM    249  HA  ASP A  25      21.248  21.148  63.189  1.00 31.31           H
ATOM    250  HB2 ASP A  25      22.800  20.288  65.649  1.00 31.46           H
ATOM    251  HB3 ASP A  25      23.498  20.641  64.069  1.00 31.46           H
ATOM    252  N   PHE A  26      20.488  18.775  62.470  1.00 24.58           N
ATOM    253  CA  PHE A  26      20.482  17.600  61.609  1.00 25.83           C
ATOM    254  C   PHE A  26      21.447  17.814  60.423  1.00 19.48           C
ATOM    255  O   PHE A  26      21.397  18.845  59.757  1.00 17.18           O
ATOM    256  CB  PHE A  26      19.030  17.382  61.146  1.00 25.58           C
ATOM    257  CG  PHE A  26      18.847  16.097  60.376  1.00 27.83           C
ATOM    258  CD1 PHE A  26      18.788  14.871  61.075  1.00 18.79           C
ATOM    259  CD2 PHE A  26      18.824  16.115  58.967  1.00 18.41           C
ATOM    260  CE1 PHE A  26      18.665  13.666  60.362  1.00 23.67           C
ATOM    261  CE2 PHE A  26      18.702  14.913  58.255  1.00 22.25           C
ATOM    262  CZ  PHE A  26      18.627  13.687  58.949  1.00 25.15           C
ATOM    263  H   PHE A  26      19.774  19.470  62.300  1.00 29.41           H
ATOM    264  HA  PHE A  26      20.794  16.726  62.184  1.00 30.91           H
ATOM    265  HB2 PHE A  26      18.384  17.347  62.022  1.00 30.60           H
ATOM    266  HB3 PHE A  26      18.720  18.228  60.532  1.00 30.60           H
ATOM    267  HD1 PHE A  26      18.834  14.857  62.154  1.00 22.46           H
ATOM    268  HD2 PHE A  26      18.913  17.050  58.436  1.00 22.00           H
ATOM    269  HE1 PHE A  26      18.618  12.724  60.890  1.00 28.32           H
ATOM    270  HE2 PHE A  26      18.674  14.924  57.176  1.00 26.61           H
ATOM    271  HZ  PHE A  26      18.556  12.760  58.401  1.00 30.09           H
ATOM    272  N   ASP A  27      22.317  16.844  60.166  1.00 15.76           N
ATOM    273  CA  ASP A  27      23.243  16.810  59.026  1.00 22.56           C
ATOM    274  C   ASP A  27      22.756  15.732  58.055  1.00 25.19           C
ATOM    275  O   ASP A  27      22.922  14.540  58.317  1.00 21.04           O
ATOM    276  CB  ASP A  27      24.665  16.528  59.524  1.00 21.01           C
ATOM    277  CG  ASP A  27      25.718  16.379  58.424  1.00 19.65           C
ATOM    278  OD1 ASP A  27      26.906  16.297  58.796  1.00 22.05           O
ATOM    279  OD2 ASP A  27      25.344  16.369  57.231  1.00 17.70           O1-
ATOM    280  H   ASP A  27      22.327  16.038  60.773  1.00 18.82           H
ATOM    281  HA  ASP A  27      23.256  17.776  58.518  1.00 26.98           H
ATOM    282  HB2 ASP A  27      24.994  17.301  60.214  1.00 25.12           H
ATOM    283  HB3 ASP A  27      24.674  15.616  60.123  1.00 25.12           H
ATOM    284  N   MET A  28      22.152  16.153  56.934  1.00 22.57           N
ATOM    285  CA  MET A  28      21.552  15.241  55.976  1.00 20.82           C
ATOM    286  C   MET A  28      22.572  14.330  55.281  1.00 22.15           C
ATOM    287  O   MET A  28      22.178  13.286  54.770  1.00 18.85           O
ATOM    288  CB  MET A  28      20.728  16.037  54.951  1.00 28.08           C
ATOM    289  CG  MET A  28      21.522  16.921  53.987  1.00 17.56           C
ATOM    290  SD  MET A  28      20.456  17.583  52.681  1.00 24.89           S
ATOM    291  CE  MET A  28      20.402  16.222  51.472  1.00 23.31           C
ATOM    292  H   MET A  28      22.074  17.145  56.751  1.00 26.99           H
ATOM    293  HA  MET A  28      20.864  14.594  56.518  1.00 24.89           H
ATOM    294  HB2 MET A  28      20.168  15.320  54.353  1.00 33.60           H
ATOM    295  HB3 MET A  28      20.005  16.661  55.479  1.00 33.60           H
ATOM    296  HG2 MET A  28      21.991  17.739  54.529  1.00 20.98           H
ATOM    297  HG3 MET A  28      22.305  16.329  53.516  1.00 20.98           H
ATOM    298  HE1 MET A  28      19.758  16.509  50.644  1.00 27.88           H
ATOM    299  HE2 MET A  28      21.403  16.016  51.088  1.00 27.88           H
ATOM    300  HE3 MET A  28      19.997  15.323  51.936  1.00 27.88           H
ATOM    301  N   TYR A  29      23.853  14.725  55.214  1.00 19.43           N
ATOM    302  CA  TYR A  29      24.917  13.911  54.651  1.00 22.41           C
ATOM    303  C   TYR A  29      25.564  12.940  55.661  1.00 21.56           C
ATOM    304  O   TYR A  29      26.363  12.100  55.243  1.00 22.34           O
ATOM    305  CB  TYR A  29      25.939  14.832  53.974  1.00 22.88           C
ATOM    306  CG  TYR A  29      25.413  15.510  52.727  1.00 18.98           C
ATOM    307  CD1 TYR A  29      25.039  16.873  52.733  1.00 20.52           C
ATOM    308  CD2 TYR A  29      25.288  14.742  51.556  1.00 14.32           C
ATOM    309  CE1 TYR A  29      24.526  17.470  51.561  1.00 16.69           C
ATOM    310  CE2 TYR A  29      24.752  15.330  50.401  1.00 17.46           C
ATOM    311  CZ  TYR A  29      24.390  16.688  50.393  1.00 18.45           C
ATOM    312  OH  TYR A  29      23.895  17.225  49.245  1.00 21.20           O
ATOM    313  H   TYR A  29      24.124  15.590  55.663  1.00 23.22           H
ATOM    314  HA  TYR A  29      24.492  13.290  53.862  1.00 26.80           H
ATOM    315  HB2 TYR A  29      26.285  15.580  54.689  1.00 27.36           H
ATOM    316  HB3 TYR A  29      26.795  14.224  53.674  1.00 27.36           H
ATOM    317  HD1 TYR A  29      25.145  17.460  53.635  1.00 24.53           H
ATOM    318  HD2 TYR A  29      25.567  13.698  51.554  1.00 17.09           H
ATOM    319  HE1 TYR A  29      24.235  18.510  51.556  1.00 19.94           H
ATOM    320  HE2 TYR A  29      24.632  14.745  49.507  1.00 20.86           H
ATOM    321  HH  TYR A  29      23.586  18.130  49.365  1.00 25.35           H
ATOM    322  N   ASN A  30      25.268  13.057  56.964  1.00 18.43           N
ATOM    323  CA  ASN A  30      25.862  12.232  58.028  1.00 23.50           C
ATOM    324  C   ASN A  30      25.035  12.314  59.319  1.00 22.01           C
ATOM    325  O   ASN A  30      25.523  12.800  60.339  1.00 27.32           O
ATOM    326  CB  ASN A  30      27.334  12.584  58.270  1.00 14.64           C
ATOM    327  CG  ASN A  30      27.942  11.578  59.252  1.00 25.39           C
ATOM    328  OD1 ASN A  30      27.743  10.368  59.160  1.00 28.17           O
ATOM    329  ND2 ASN A  30      28.733  12.077  60.192  1.00 23.86           N
ATOM    330  H   ASN A  30      24.634  13.791  57.248  1.00 22.02           H
ATOM    331  HA  ASN A  30      25.821  11.197  57.692  1.00 28.11           H
ATOM    332  HB2 ASN A  30      27.861  12.489  57.324  1.00 17.47           H
ATOM    333  HB3 ASN A  30      27.429  13.604  58.635  1.00 17.47           H
ATOM    334 HD21 ASN A  30      29.151  11.462  60.871  1.00 28.53           H
ATOM    335 HD22 ASN A  30      28.883  13.074  60.234  1.00 28.53           H
ATOM    336  N   PRO A  31      23.770  11.861  59.296  1.00 22.56           N
ATOM    337  CA  PRO A  31      22.887  12.040  60.430  1.00 25.47           C
ATOM    338  C   PRO A  31      23.401  11.270  61.645  1.00 25.41           C
ATOM    339  O   PRO A  31      23.990  10.198  61.490  1.00 27.25           O
ATOM    340  CB  PRO A  31      21.560  11.452  59.933  1.00 25.36           C
ATOM    341  CG  PRO A  31      21.937  10.477  58.817  1.00 14.93           C
ATOM    342  CD  PRO A  31      23.117  11.173  58.191  1.00 17.21           C
ATOM    343  HA  PRO A  31      22.718  13.098  60.647  1.00 30.48           H
ATOM    344  HB2 PRO A  31      20.933  11.013  60.704  1.00 30.34           H
ATOM    345  HB3 PRO A  31      21.028  12.282  59.472  1.00 30.34           H
ATOM    346  HG2 PRO A  31      22.200   9.505  59.227  1.00 17.83           H
ATOM    347  HG3 PRO A  31      21.144  10.387  58.076  1.00 17.83           H
ATOM    348  HD2 PRO A  31      23.755  10.407  57.757  1.00 20.56           H
ATOM    349  HD3 PRO A  31      22.778  11.896  57.449  1.00 20.56           H
ATOM    350  N   SER A  32      23.148  11.797  62.853  1.00 15.45           N
ATOM    351  CA  SER A  32      23.747  11.235  64.063  1.00 30.64           C
ATOM    352  C   SER A  32      23.316   9.788  64.327  1.00 29.02           C
ATOM    353  O   SER A  32      24.091   9.035  64.902  1.00 29.11           O
ATOM    354  CB  SER A  32      23.510  12.133  65.290  1.00 24.30           C
ATOM    355  OG  SER A  32      22.139  12.201  65.579  1.00 37.25           O
ATOM    356  H   SER A  32      22.614  12.648  62.933  1.00 18.45           H
ATOM    357  HA  SER A  32      24.824  11.218  63.895  1.00 36.68           H
ATOM    358  HB2 SER A  32      24.041  11.727  66.151  1.00 29.07           H
ATOM    359  HB3 SER A  32      23.885  13.135  65.088  1.00 29.07           H
ATOM    360  HG  SER A  32      22.022  12.683  66.401  1.00 44.60           H
ATOM    361  N   ASN A  33      22.099   9.383  63.939  1.00 29.07           N
ATOM    362  CA  ASN A  33      21.579   8.059  64.264  1.00 35.95           C
ATOM    363  C   ASN A  33      21.689   7.050  63.077  1.00 29.84           C
ATOM    364  O   ASN A  33      20.903   6.112  62.966  1.00 26.44           O
ATOM    365  CB  ASN A  33      20.174   8.284  64.868  1.00 41.75           C
ATOM    366  CG  ASN A  33      19.625   7.030  65.550  1.00 43.73           C
ATOM    367  OD1 ASN A  33      20.313   6.399  66.354  1.00 47.65           O
ATOM    368  ND2 ASN A  33      18.359   6.703  65.286  1.00 50.01           N
ATOM    369  H   ASN A  33      21.485  10.034  63.468  1.00 34.79           H
ATOM    370  HA  ASN A  33      22.179   7.631  65.068  1.00 43.05           H
ATOM    371  HB2 ASN A  33      20.297   9.033  65.653  1.00 50.00           H
ATOM    372  HB3 ASN A  33      19.486   8.670  64.122  1.00 50.00           H
ATOM    373 HD21 ASN A  33      17.946   5.904  65.741  1.00 59.92           H
ATOM    374 HD22 ASN A  33      17.814   7.262  64.647  1.00 59.92           H
ATOM    375  N   LEU A  34      22.680   7.230  62.189  1.00 26.86           N
ATOM    376  CA  LEU A  34      22.814   6.505  60.925  1.00 29.46           C
ATOM    377  C   LEU A  34      22.915   4.988  61.086  1.00 28.20           C
ATOM    378  O   LEU A  34      22.453   4.257  60.218  1.00 30.39           O
ATOM    379  CB  LEU A  34      24.019   7.068  60.147  1.00 27.67           C
ATOM    380  CG  LEU A  34      24.275   6.429  58.764  1.00 21.44           C
ATOM    381  CD1 LEU A  34      23.054   6.436  57.839  1.00 18.54           C
ATOM    382  CD2 LEU A  34      25.390   7.240  58.090  1.00 23.59           C
ATOM    383  H   LEU A  34      23.300   8.016  62.322  1.00 32.14           H
ATOM    384  HA  LEU A  34      21.918   6.709  60.343  1.00 35.26           H
ATOM    385  HB2 LEU A  34      23.854   8.133  60.002  1.00 33.11           H
ATOM    386  HB3 LEU A  34      24.917   6.954  60.757  1.00 33.11           H
ATOM    387  HG  LEU A  34      24.613   5.400  58.898  1.00 25.63           H
ATOM    388 HD11 LEU A  34      23.340   6.123  56.836  1.00 22.15           H
ATOM    389 HD12 LEU A  34      22.291   5.753  58.199  1.00 22.15           H
ATOM    390 HD13 LEU A  34      22.639   7.443  57.792  1.00 22.15           H
ATOM    391 HD21 LEU A  34      25.642   6.797  57.127  1.00 28.22           H
ATOM    392 HD22 LEU A  34      25.060   8.266  57.928  1.00 28.22           H
ATOM    393 HD23 LEU A  34      26.283   7.240  58.716  1.00 28.22           H
ATOM    394  N   SER A  35      23.532   4.502  62.164  1.00 26.46           N
ATOM    395  CA  SER A  35      23.710   3.070  62.398  1.00 24.52           C
ATOM    396  C   SER A  35      22.398   2.334  62.719  1.00 25.34           C
ATOM    397  O   SER A  35      22.352   1.113  62.570  1.00 17.78           O
ATOM    398  CB  SER A  35      24.721   2.853  63.529  1.00 35.18           C
ATOM    399  OG  SER A  35      24.187   3.339  64.747  1.00 28.84           O
ATOM    400  H   SER A  35      23.870   5.143  62.869  1.00 31.66           H
ATOM    401  HA  SER A  35      24.136   2.633  61.494  1.00 29.33           H
ATOM    402  HB2 SER A  35      24.926   1.785  63.627  1.00 42.13           H
ATOM    403  HB3 SER A  35      25.654   3.373  63.304  1.00 42.13           H
ATOM    404  HG  SER A  35      24.723   3.009  65.472  1.00 34.52           H
ATOM    405  N   ALA A  36      21.353   3.055  63.168  1.00 28.10           N
ATOM    406  CA  ALA A  36      20.002   2.499  63.304  1.00 25.85           C
ATOM    407  C   ALA A  36      19.329   2.156  61.956  1.00 19.88           C
ATOM    408  O   ALA A  36      18.276   1.511  61.944  1.00 32.69           O
ATOM    409  CB  ALA A  36      19.124   3.472  64.090  1.00 23.21           C
ATOM    410  H   ALA A  36      21.466   4.049  63.303  1.00 33.63           H
ATOM    411  HA  ALA A  36      20.073   1.581  63.887  1.00 30.93           H
ATOM    412  HB1 ALA A  36      18.161   3.006  64.302  1.00 27.75           H
ATOM    413  HB2 ALA A  36      19.609   3.726  65.032  1.00 27.75           H
ATOM    414  HB3 ALA A  36      18.957   4.379  63.506  1.00 27.75           H
ATOM    415  N   GLY A  37      19.889   2.612  60.838  1.00 21.99           N
ATOM    416  CA  GLY A  37      19.266   2.606  59.506  1.00 17.69           C
ATOM    417  C   GLY A  37      18.971   4.040  59.110  1.00 23.27           C
ATOM    418  O   GLY A  37      18.670   4.879  59.961  1.00 16.79           O
ATOM    419  H   GLY A  37      20.744   3.147  60.928  1.00 26.29           H
ATOM    420  HA2 GLY A  37      19.968   2.184  58.786  1.00 21.14           H
ATOM    421  HA3 GLY A  37      18.342   2.031  59.491  1.00 21.14           H
ATOM    422  N   VAL A  38      19.086   4.353  57.814  1.00 23.24           N
ATOM    423  CA  VAL A  38      18.997   5.730  57.392  1.00 17.02           C
ATOM    424  C   VAL A  38      17.579   6.277  57.585  1.00 15.38           C
ATOM    425  O   VAL A  38      17.447   7.379  58.099  1.00 13.40           O
ATOM    426  CB  VAL A  38      19.599   5.907  56.005  1.00 17.51           C
ATOM    427  CG1 VAL A  38      18.782   5.244  54.888  1.00 20.69           C
ATOM    428  CG2 VAL A  38      19.769   7.404  55.739  1.00 18.04           C
ATOM    429  H   VAL A  38      19.308   3.645  57.131  1.00 27.79           H
ATOM    430  HA  VAL A  38      19.643   6.297  58.065  1.00 20.33           H
ATOM    431  HB  VAL A  38      20.595   5.468  56.003  1.00 20.92           H
ATOM    432 HG11 VAL A  38      19.360   5.279  53.969  1.00 24.74           H
ATOM    433 HG12 VAL A  38      18.585   4.199  55.126  1.00 24.74           H
ATOM    434 HG13 VAL A  38      17.834   5.765  54.739  1.00 24.74           H
ATOM    435 HG21 VAL A  38      20.317   7.538  54.807  1.00 21.55           H
ATOM    436 HG22 VAL A  38      18.794   7.884  55.651  1.00 21.55           H
ATOM    437 HG23 VAL A  38      20.335   7.864  56.551  1.00 21.55           H
ATOM    438  N   GLN A  39      16.517   5.528  57.263  1.00 17.32           N
ATOM    439  CA  GLN A  39      15.155   6.012  57.506  1.00 18.78           C
ATOM    440  C   GLN A  39      14.925   6.301  58.997  1.00 20.68           C
ATOM    441  O   GLN A  39      14.377   7.346  59.314  1.00 22.13           O
ATOM    442  CB  GLN A  39      14.100   5.058  56.945  1.00 24.64           C
ATOM    443  CG  GLN A  39      14.084   5.017  55.404  1.00 21.06           C
ATOM    444  CD  GLN A  39      15.175   4.159  54.780  1.00 23.68           C
ATOM    445  OE1 GLN A  39      15.800   3.366  55.470  1.00 20.23           O
ATOM    446  NE2 GLN A  39      15.395   4.293  53.470  1.00 19.01           N
ATOM    447  H   GLN A  39      16.644   4.596  56.892  1.00 20.69           H
ATOM    448  HA  GLN A  39      15.047   6.959  56.973  1.00 22.45           H
ATOM    449  HB2 GLN A  39      14.256   4.058  57.350  1.00 29.48           H
ATOM    450  HB3 GLN A  39      13.118   5.386  57.287  1.00 29.48           H
ATOM    451  HG2 GLN A  39      13.136   4.587  55.094  1.00 25.18           H
ATOM    452  HG3 GLN A  39      14.132   6.029  55.003  1.00 25.18           H
ATOM    453 HE21 GLN A  39      14.860   4.959  52.930  1.00 22.72           H
ATOM    454 HE22 GLN A  39      16.105   3.733  53.021  1.00 22.72           H
ATOM    455  N   GLU A  40      15.382   5.414  59.899  1.00 19.54           N
ATOM    456  CA  GLU A  40      15.348   5.608  61.349  1.00 26.52           C
ATOM    457  C   GLU A  40      16.094   6.885  61.778  1.00 24.83           C
ATOM    458  O   GLU A  40      15.623   7.613  62.656  1.00 22.79           O
ATOM    459  CB  GLU A  40      15.938   4.385  62.092  1.00 26.51           C
ATOM    460  CG  GLU A  40      15.141   3.061  62.042  1.00 23.66           C
ATOM    461  CD  GLU A  40      15.268   2.231  60.757  1.00 27.35           C
ATOM    462  OE1 GLU A  40      14.696   1.119  60.730  1.00 30.88           O
ATOM    463  OE2 GLU A  40      15.910   2.707  59.799  1.00 21.88           O1-
ATOM    464  H   GLU A  40      15.833   4.570  59.571  1.00 23.36           H
ATOM    465  HA  GLU A  40      14.303   5.712  61.645  1.00 31.74           H
ATOM    466  HB2 GLU A  40      16.944   4.199  61.720  1.00 31.71           H
ATOM    467  HB3 GLU A  40      16.034   4.656  63.143  1.00 31.71           H
ATOM    468  HG2 GLU A  40      15.459   2.424  62.868  1.00 28.30           H
ATOM    469  HG3 GLU A  40      14.090   3.237  62.257  1.00 28.30           H
ATOM    470  N   ALA A  41      17.259   7.150  61.169  1.00 19.82           N
ATOM    471  CA  ALA A  41      18.049   8.342  61.417  1.00 21.75           C
ATOM    472  C   ALA A  41      17.280   9.620  61.049  1.00 25.11           C
ATOM    473  O   ALA A  41      17.232  10.535  61.858  1.00 25.43           O
ATOM    474  CB  ALA A  41      19.393   8.267  60.690  1.00 25.76           C
ATOM    475  H   ALA A  41      17.610   6.491  60.486  1.00 23.69           H
ATOM    476  HA  ALA A  41      18.251   8.361  62.484  1.00 26.01           H
ATOM    477  HB1 ALA A  41      20.078   8.995  61.121  1.00 30.82           H
ATOM    478  HB2 ALA A  41      19.819   7.274  60.815  1.00 30.82           H
ATOM    479  HB3 ALA A  41      19.270   8.474  59.628  1.00 30.82           H
ATOM    480  N   TRP A  42      16.659   9.683  59.860  1.00 24.64           N
ATOM    481  CA  TRP A  42      15.797  10.784  59.455  1.00 17.13           C
ATOM    482  C   TRP A  42      14.537  10.948  60.343  1.00 26.50           C
ATOM    483  O   TRP A  42      14.132  12.081  60.626  1.00 20.34           O
ATOM    484  CB  TRP A  42      15.491  10.625  57.959  1.00 20.77           C
ATOM    485  CG  TRP A  42      16.607  11.008  57.033  1.00 20.02           C
ATOM    486  CD1 TRP A  42      17.725  10.294  56.796  1.00 18.19           C
ATOM    487  CD2 TRP A  42      16.756  12.213  56.218  1.00 22.18           C
ATOM    488  NE1 TRP A  42      18.520  10.930  55.874  1.00 24.11           N
ATOM    489  CE2 TRP A  42      17.992  12.138  55.510  1.00 24.13           C
ATOM    490  CE3 TRP A  42      15.988  13.380  56.024  1.00 18.74           C
ATOM    491  CZ2 TRP A  42      18.443  13.151  54.657  1.00 24.43           C
ATOM    492  CZ3 TRP A  42      16.404  14.371  55.127  1.00 18.94           C
ATOM    493  CH2 TRP A  42      17.611  14.252  54.426  1.00 20.43           C
ATOM    494  H   TRP A  42      16.729   8.893  59.230  1.00 29.48           H
ATOM    495  HA  TRP A  42      16.370  11.704  59.566  1.00 20.46           H
ATOM    496  HB2 TRP A  42      15.204   9.589  57.766  1.00 24.84           H
ATOM    497  HB3 TRP A  42      14.649  11.270  57.716  1.00 24.84           H
ATOM    498  HD1 TRP A  42      17.974   9.365  57.252  1.00 21.74           H
ATOM    499  HE1 TRP A  42      19.396  10.550  55.543  1.00 28.84           H
ATOM    500  HE3 TRP A  42      15.061  13.506  56.564  1.00 22.40           H
ATOM    501  HZ2 TRP A  42      19.396  13.062  54.158  1.00 29.22           H
ATOM    502  HZ3 TRP A  42      15.787  15.239  54.982  1.00 22.64           H
ATOM    503  HH2 TRP A  42      17.909  15.017  53.729  1.00 24.42           H
ATOM    504  N   ALA A  43      13.933   9.840  60.807  1.00 18.51           N
ATOM    505  CA  ALA A  43      12.714   9.850  61.598  1.00 25.89           C
ATOM    506  C   ALA A  43      12.920  10.459  62.997  1.00 27.01           C
ATOM    507  O   ALA A  43      11.935  10.761  63.667  1.00 24.86           O
ATOM    508  CB  ALA A  43      12.126   8.433  61.628  1.00 21.43           C
ATOM    509  H   ALA A  43      14.302   8.937  60.543  1.00 22.12           H
ATOM    510  HA  ALA A  43      11.984  10.475  61.079  1.00 30.97           H
ATOM    511  HB1 ALA A  43      11.155   8.445  62.123  1.00 25.62           H
ATOM    512  HB2 ALA A  43      11.992   8.075  60.607  1.00 25.62           H
ATOM    513  HB3 ALA A  43      12.799   7.757  62.158  1.00 25.62           H
ATOM    514  N   VAL A  44      14.164  10.702  63.450  1.00 23.53           N
ATOM    515  CA  VAL A  44      14.367  11.439  64.697  1.00 25.17           C
ATOM    516  C   VAL A  44      13.752  12.858  64.624  1.00 26.63           C
ATOM    517  O   VAL A  44      13.382  13.413  65.654  1.00 26.47           O
ATOM    518  CB  VAL A  44      15.836  11.442  65.181  1.00 29.55           C
ATOM    519  CG1 VAL A  44      16.446  10.025  65.187  1.00 27.92           C
ATOM    520  CG2 VAL A  44      16.717  12.459  64.435  1.00 24.08           C
ATOM    521  H   VAL A  44      14.967  10.430  62.903  1.00 28.14           H
ATOM    522  HA  VAL A  44      13.807  10.895  65.459  1.00 30.11           H
ATOM    523  HB  VAL A  44      15.803  11.774  66.219  1.00 35.37           H
ATOM    524 HG11 VAL A  44      17.449  10.061  65.611  1.00 33.42           H
ATOM    525 HG12 VAL A  44      15.832   9.361  65.795  1.00 33.42           H
ATOM    526 HG13 VAL A  44      16.513   9.625  64.180  1.00 33.42           H
ATOM    527 HG21 VAL A  44      17.754  12.350  64.745  1.00 28.81           H
ATOM    528 HG22 VAL A  44      16.634  12.322  63.363  1.00 28.81           H
ATOM    529 HG23 VAL A  44      16.394  13.472  64.664  1.00 28.81           H
ATOM    530  N   LEU A  45      13.624  13.448  63.427  1.00 23.88           N
ATOM    531  CA  LEU A  45      12.961  14.733  63.180  1.00 15.16           C
ATOM    532  C   LEU A  45      11.438  14.681  63.393  1.00 21.35           C
ATOM    533  O   LEU A  45      10.763  15.704  63.288  1.00 26.92           O
ATOM    534  CB  LEU A  45      13.254  15.160  61.741  1.00 22.19           C
ATOM    535  CG  LEU A  45      14.729  15.474  61.456  1.00 19.18           C
ATOM    536  CD1 LEU A  45      14.909  15.536  59.936  1.00 21.56           C
ATOM    537  CD2 LEU A  45      15.123  16.807  62.118  1.00 22.89           C
ATOM    538  H   LEU A  45      13.945  12.939  62.614  1.00 28.57           H
ATOM    539  HA  LEU A  45      13.370  15.479  63.858  1.00 18.10           H
ATOM    540  HB2 LEU A  45      12.924  14.357  61.080  1.00 26.53           H
ATOM    541  HB3 LEU A  45      12.656  16.038  61.494  1.00 26.53           H
ATOM    542  HG  LEU A  45      15.362  14.681  61.855  1.00 22.93           H
ATOM    543 HD11 LEU A  45      15.935  15.819  59.698  1.00 25.78           H
ATOM    544 HD12 LEU A  45      14.705  14.557  59.497  1.00 25.78           H
ATOM    545 HD13 LEU A  45      14.230  16.272  59.508  1.00 25.78           H
ATOM    546 HD21 LEU A  45      16.126  17.088  61.802  1.00 27.38           H
ATOM    547 HD22 LEU A  45      14.428  17.596  61.830  1.00 27.38           H
ATOM    548 HD23 LEU A  45      15.117  16.704  63.202  1.00 27.38           H
ATOM    549  N   GLN A  46      10.905  13.490  63.684  1.00 24.81           N
ATOM    550  CA  GLN A  46       9.499  13.230  63.940  1.00 28.95           C
ATOM    551  C   GLN A  46       9.240  12.756  65.372  1.00 25.46           C
ATOM    552  O   GLN A  46       8.114  12.376  65.670  1.00 32.04           O
ATOM    553  CB  GLN A  46       8.954  12.230  62.912  1.00 22.66           C
ATOM    554  CG  GLN A  46       9.086  12.830  61.511  1.00 28.33           C
ATOM    555  CD  GLN A  46       8.669  11.859  60.415  1.00 23.42           C
ATOM    556  OE1 GLN A  46       9.008  10.677  60.407  1.00 20.42           O
ATOM    557  NE2 GLN A  46       7.984  12.397  59.421  1.00 24.29           N
ATOM    558  H   GLN A  46      11.526  12.696  63.757  1.00 29.68           H
ATOM    559  HA  GLN A  46       8.943  14.158  63.812  1.00 34.65           H
ATOM    560  HB2 GLN A  46       9.498  11.290  62.982  1.00 27.10           H
ATOM    561  HB3 GLN A  46       7.897  12.039  63.105  1.00 27.10           H
ATOM    562  HG2 GLN A  46       8.525  13.763  61.456  1.00 33.91           H
ATOM    563  HG3 GLN A  46      10.140  13.034  61.329  1.00 33.91           H
ATOM    564 HE21 GLN A  46       7.774  13.384  59.438  1.00 29.05           H
ATOM    565 HE22 GLN A  46       7.721  11.819  58.635  1.00 29.05           H
ATOM    566  N   GLU A  47      10.224  12.803  66.277  1.00 31.30           N
ATOM    567  CA  GLU A  47       9.956  12.602  67.703  1.00 28.49           C
ATOM    568  C   GLU A  47       9.057  13.736  68.271  1.00 36.14           C
ATOM    569  O   GLU A  47       8.899  14.809  67.665  1.00 30.10           O
ATOM    570  CB  GLU A  47      11.262  12.385  68.482  1.00 30.75           C
ATOM    571  CG  GLU A  47      11.943  11.062  68.078  1.00 35.06           C
ATOM    572  CD  GLU A  47      13.370  10.861  68.612  1.00 41.82           C
ATOM    573  OE1 GLU A  47      14.073   9.978  68.063  1.00 33.60           O
ATOM    574  OE2 GLU A  47      13.752  11.594  69.552  1.00 59.81           O1-
ATOM    575  H   GLU A  47      11.142  13.126  66.004  1.00 37.46           H
ATOM    576  HA  GLU A  47       9.399  11.670  67.800  1.00 34.10           H
ATOM    577  HB2 GLU A  47      11.936  13.223  68.298  1.00 36.81           H
ATOM    578  HB3 GLU A  47      11.035  12.348  69.548  1.00 36.81           H
ATOM    579  HG2 GLU A  47      11.338  10.232  68.443  1.00 41.98           H
ATOM    580  HG3 GLU A  47      11.959  10.938  66.995  1.00 41.98           H
ATOM    581  N   SER A  48       8.386  13.436  69.395  1.00 40.17           N
ATOM    582  CA  SER A  48       7.231  14.191  69.914  1.00 39.47           C
ATOM    583  C   SER A  48       7.559  15.636  70.270  1.00 32.36           C
ATOM    584  O   SER A  48       6.699  16.500  70.139  1.00 28.80           O
ATOM    585  CB  SER A  48       6.606  13.473  71.133  1.00 46.95           C
ATOM    586  OG  SER A  48       7.537  13.264  72.184  1.00 47.59           O
ATOM    587  H   SER A  48       8.599  12.563  69.856  1.00 48.12           H
ATOM    588  HA  SER A  48       6.474  14.220  69.130  1.00 47.28           H
ATOM    589  HB2 SER A  48       5.783  14.076  71.516  1.00 56.24           H
ATOM    590  HB3 SER A  48       6.208  12.510  70.815  1.00 56.24           H
ATOM    591  HG  SER A  48       7.098  12.795  72.898  1.00 57.01           H
ATOM    592  N   ASN A  49       8.785  15.873  70.749  1.00 32.03           N
ATOM    593  CA  ASN A  49       9.314  17.189  71.080  1.00 37.95           C
ATOM    594  C   ASN A  49       9.756  18.026  69.852  1.00 32.09           C
ATOM    595  O   ASN A  49      10.016  19.213  70.021  1.00 26.09           O
ATOM    596  CB  ASN A  49      10.472  17.029  72.086  1.00 38.70           C
ATOM    597  CG  ASN A  49      11.704  16.312  71.499  1.00 55.01           C
ATOM    598  OD1 ASN A  49      11.594  15.216  70.951  1.00 44.69           O
ATOM    599  ND2 ASN A  49      12.899  16.894  71.664  1.00 47.53           N
ATOM    600  H   ASN A  49       9.422  15.092  70.831  1.00 38.35           H
ATOM    601  HA  ASN A  49       8.523  17.746  71.584  1.00 45.45           H
ATOM    602  HB2 ASN A  49      10.746  18.007  72.483  1.00 46.35           H
ATOM    603  HB3 ASN A  49      10.084  16.408  72.895  1.00 46.35           H
ATOM    604 HD21 ASN A  49      13.721  16.428  71.309  1.00 56.94           H
ATOM    605 HD22 ASN A  49      12.972  17.792  72.113  1.00 56.94           H
ATOM    606  N   VAL A  50       9.914  17.441  68.648  1.00 33.97           N
ATOM    607  CA  VAL A  50      10.450  18.173  67.492  1.00 29.33           C
ATOM    608  C   VAL A  50       9.320  18.931  66.765  1.00 22.40           C
ATOM    609  O   VAL A  50       8.339  18.307  66.346  1.00 37.29           O
ATOM    610  CB  VAL A  50      11.246  17.271  66.526  1.00 28.82           C
ATOM    611  CG1 VAL A  50      11.934  18.111  65.440  1.00 24.29           C
ATOM    612  CG2 VAL A  50      12.343  16.495  67.284  1.00 33.07           C
ATOM    613  H   VAL A  50       9.683  16.465  68.525  1.00 40.67           H
ATOM    614  HA  VAL A  50      11.187  18.865  67.884  1.00 35.10           H
ATOM    615  HB  VAL A  50      10.569  16.561  66.049  1.00 34.49           H
ATOM    616 HG11 VAL A  50      12.472  17.453  64.760  1.00 29.05           H
ATOM    617 HG12 VAL A  50      11.201  18.660  64.854  1.00 29.05           H
ATOM    618 HG13 VAL A  50      12.635  18.812  65.896  1.00 29.05           H
ATOM    619 HG21 VAL A  50      12.918  15.900  66.575  1.00 39.59           H
ATOM    620 HG22 VAL A  50      13.012  17.187  67.795  1.00 39.59           H
ATOM    621 HG23 VAL A  50      11.903  15.815  68.013  1.00 39.59           H
ATOM    622  N   PRO A  51       9.487  20.256  66.543  1.00 27.97           N
ATOM    623  CA  PRO A  51       8.535  21.075  65.792  1.00 23.58           C
ATOM    624  C   PRO A  51       8.330  20.591  64.345  1.00 23.82           C
ATOM    625  O   PRO A  51       9.147  19.865  63.792  1.00 22.43           O
ATOM    626  CB  PRO A  51       9.198  22.476  65.738  1.00 25.68           C
ATOM    627  CG  PRO A  51      10.138  22.509  66.938  1.00 23.68           C
ATOM    628  CD  PRO A  51      10.627  21.069  66.988  1.00 21.84           C
ATOM    629  HA  PRO A  51       7.598  21.176  66.341  1.00 28.21           H
ATOM    630  HB2 PRO A  51       9.818  22.515  64.839  1.00 30.72           H
ATOM    631  HB3 PRO A  51       8.498  23.310  65.735  1.00 30.72           H
ATOM    632  HG2 PRO A  51      10.983  23.175  66.769  1.00 28.32           H
ATOM    633  HG3 PRO A  51       9.593  22.787  67.840  1.00 28.32           H
ATOM    634  HD2 PRO A  51      11.461  20.937  66.303  1.00 26.12           H
ATOM    635  HD3 PRO A  51      10.908  20.868  68.021  1.00 26.12           H
ATOM    636  N   ASP A  52       7.275  21.071  63.703  1.00 27.45           N
ATOM    637  CA  ASP A  52       6.973  20.740  62.309  1.00 31.83           C
ATOM    638  C   ASP A  52       7.953  21.377  61.306  1.00 32.45           C
ATOM    639  O   ASP A  52       8.023  20.924  60.165  1.00 25.04           O
ATOM    640  CB  ASP A  52       5.534  21.146  61.951  1.00 30.47           C
ATOM    641  CG  ASP A  52       4.412  20.520  62.793  1.00 38.36           C
ATOM    642  OD1 ASP A  52       3.293  21.074  62.692  1.00 35.97           O
ATOM    643  OD2 ASP A  52       4.648  19.498  63.483  1.00 35.58           O1-
ATOM    644  H   ASP A  52       6.636  21.678  64.193  1.00 32.85           H
ATOM    645  HA  ASP A  52       7.048  19.658  62.208  1.00 38.10           H
ATOM    646  HB2 ASP A  52       5.425  22.230  61.950  1.00 36.47           H
ATOM    647  HB3 ASP A  52       5.349  20.850  60.918  1.00 36.47           H
ATOM    648  N   LEU A  53       8.646  22.453  61.712  1.00 29.89           N
ATOM    649  CA  LEU A  53       9.596  23.195  60.901  1.00 23.00           C
ATOM    650  C   LEU A  53      10.778  23.670  61.768  1.00 25.59           C
ATOM    651  O   LEU A  53      10.621  24.512  62.657  1.00 24.25           O
ATOM    652  CB  LEU A  53       8.892  24.399  60.267  1.00 19.46           C
ATOM    653  CG  LEU A  53       9.172  24.636  58.773  1.00 30.53           C
ATOM    654  CD1 LEU A  53       8.773  26.077  58.429  1.00 25.72           C
ATOM    655  CD2 LEU A  53      10.632  24.453  58.353  1.00 30.21           C
ATOM    656  H   LEU A  53       8.501  22.778  62.657  1.00 35.77           H
ATOM    657  HA  LEU A  53       9.974  22.525  60.132  1.00 27.51           H
ATOM    658  HB2 LEU A  53       7.813  24.312  60.400  1.00 23.26           H
ATOM    659  HB3 LEU A  53       9.214  25.292  60.797  1.00 23.26           H
ATOM    660  HG  LEU A  53       8.557  23.950  58.190  1.00 36.54           H
ATOM    661 HD11 LEU A  53       8.856  26.235  57.353  1.00 30.77           H
ATOM    662 HD12 LEU A  53       7.745  26.264  58.743  1.00 30.77           H
ATOM    663 HD13 LEU A  53       9.435  26.778  58.936  1.00 30.77           H
ATOM    664 HD21 LEU A  53      10.768  24.799  57.330  1.00 36.16           H
ATOM    665 HD22 LEU A  53      11.287  25.014  59.021  1.00 36.16           H
ATOM    666 HD23 LEU A  53      10.889  23.405  58.377  1.00 36.16           H
ATOM    667  N   VAL A  54      11.964  23.148  61.475  1.00 20.43           N
ATOM    668  CA  VAL A  54      13.209  23.422  62.202  1.00 18.27           C
ATOM    669  C   VAL A  54      14.282  24.023  61.296  1.00 21.57           C
ATOM    670  O   VAL A  54      14.206  23.942  60.078  1.00 18.37           O
ATOM    671  CB  VAL A  54      13.741  22.140  62.869  1.00 18.08           C
ATOM    672  CG1 VAL A  54      12.770  21.634  63.940  1.00 21.65           C
ATOM    673  CG2 VAL A  54      14.010  21.001  61.882  1.00 27.20           C
ATOM    674  H   VAL A  54      12.010  22.457  60.738  1.00 24.42           H
ATOM    675  HA  VAL A  54      13.016  24.142  62.997  1.00 21.83           H
ATOM    676  HB  VAL A  54      14.690  22.364  63.359  1.00 21.60           H
ATOM    677 HG11 VAL A  54      13.218  20.796  64.474  1.00 25.88           H
ATOM    678 HG12 VAL A  54      12.549  22.436  64.646  1.00 25.88           H
ATOM    679 HG13 VAL A  54      11.840  21.296  63.478  1.00 25.88           H
ATOM    680 HG21 VAL A  54      14.425  20.146  62.418  1.00 32.54           H
ATOM    681 HG22 VAL A  54      13.089  20.697  61.383  1.00 32.54           H
ATOM    682 HG23 VAL A  54      14.740  21.328  61.143  1.00 32.54           H
ATOM    683  N   TRP A  55      15.299  24.628  61.908  1.00 18.16           N
ATOM    684  CA  TRP A  55      16.492  25.097  61.235  1.00 19.28           C
ATOM    685  C   TRP A  55      17.689  24.256  61.685  1.00 22.99           C
ATOM    686  O   TRP A  55      17.878  24.038  62.879  1.00 24.86           O
ATOM    687  CB  TRP A  55      16.687  26.563  61.575  1.00 22.40           C
ATOM    688  CG  TRP A  55      17.929  27.164  61.010  1.00 20.98           C
ATOM    689  CD1 TRP A  55      19.132  27.191  61.621  1.00 19.04           C
ATOM    690  CD2 TRP A  55      18.114  27.840  59.738  1.00 15.46           C
ATOM    691  NE1 TRP A  55      20.031  27.881  60.847  1.00 15.54           N
ATOM    692  CE2 TRP A  55      19.468  28.279  59.654  1.00 23.31           C
ATOM    693  CE3 TRP A  55      17.277  28.099  58.638  1.00 18.29           C
ATOM    694  CZ2 TRP A  55      19.976  28.927  58.516  1.00 25.12           C
ATOM    695  CZ3 TRP A  55      17.754  28.757  57.504  1.00 20.83           C
ATOM    696  CH2 TRP A  55      19.101  29.160  57.433  1.00 20.41           C
ATOM    697  H   TRP A  55      15.303  24.654  62.918  1.00 21.71           H
ATOM    698  HA  TRP A  55      16.387  25.015  60.154  1.00 23.04           H
ATOM    699  HB2 TRP A  55      15.828  27.116  61.195  1.00 26.79           H
ATOM    700  HB3 TRP A  55      16.715  26.666  62.661  1.00 26.79           H
ATOM    701  HD1 TRP A  55      19.342  26.765  62.591  1.00 22.75           H
ATOM    702  HE1 TRP A  55      20.999  28.004  61.107  1.00 18.56           H
ATOM    703  HE3 TRP A  55      16.254  27.770  58.667  1.00 21.86           H
ATOM    704  HZ2 TRP A  55      21.012  29.233  58.468  1.00 30.05           H
ATOM    705  HZ3 TRP A  55      17.086  28.941  56.676  1.00 24.90           H
ATOM    706  HH2 TRP A  55      19.461  29.658  56.547  1.00 24.40           H
ATOM    707  N   THR A  56      18.512  23.801  60.742  1.00 21.33           N
ATOM    708  CA  THR A  56      19.794  23.189  61.053  1.00 24.03           C
ATOM    709  C   THR A  56      20.853  24.193  60.654  1.00 26.67           C
ATOM    710  O   THR A  56      20.674  24.900  59.661  1.00 19.75           O
ATOM    711  CB  THR A  56      19.994  21.817  60.381  1.00 25.68           C
ATOM    712  OG1 THR A  56      21.274  21.336  60.725  1.00 24.59           O
ATOM    713  CG2 THR A  56      19.953  21.827  58.855  1.00 17.97           C
ATOM    714  H   THR A  56      18.340  24.052  59.776  1.00 25.50           H
ATOM    715  HA  THR A  56      19.901  23.019  62.126  1.00 28.75           H
ATOM    716  HB  THR A  56      19.240  21.123  60.752  1.00 30.73           H
ATOM    717  HG1 THR A  56      21.338  20.421  60.429  1.00 29.42           H
ATOM    718 HG21 THR A  56      20.120  20.821  58.478  1.00 21.48           H
ATOM    719 HG22 THR A  56      18.981  22.174  58.515  1.00 21.48           H
ATOM    720 HG23 THR A  56      20.744  22.463  58.452  1.00 21.48           H
ATOM    721  N   ARG A  57      21.931  24.252  61.444  1.00 26.62           N
ATOM    722  CA  ARG A  57      23.120  25.026  61.124  1.00 30.99           C
ATOM    723  C   ARG A  57      24.111  24.195  60.296  1.00 28.78           C
ATOM    724  O   ARG A  57      25.105  24.756  59.841  1.00 25.82           O
ATOM    725  CB  ARG A  57      23.757  25.588  62.407  1.00 29.06           C
ATOM    726  CG  ARG A  57      22.887  26.637  63.139  1.00 37.97           C
ATOM    727  CD  ARG A  57      22.884  26.445  64.679  1.00 30.94           C
ATOM    728  NE  ARG A  57      24.160  26.812  65.291  1.00 43.80           N
ATOM    729  CZ  ARG A  57      24.615  26.397  66.481  1.00 36.96           C
ATOM    730  NH1 ARG A  57      25.764  26.901  66.931  1.00 43.03           N
ATOM    731  NH2 ARG A  57      23.961  25.506  67.222  1.00 26.70           N1+
ATOM    732  H   ARG A  57      21.962  23.665  62.270  1.00 31.85           H
ATOM    733  HA  ARG A  57      22.831  25.876  60.504  1.00 37.10           H
ATOM    734  HB2 ARG A  57      23.999  24.765  63.078  1.00 34.78           H
ATOM    735  HB3 ARG A  57      24.693  26.070  62.135  1.00 34.78           H
ATOM    736  HG2 ARG A  57      23.212  27.644  62.873  1.00 45.47           H
ATOM    737  HG3 ARG A  57      21.854  26.538  62.806  1.00 45.47           H
ATOM    738  HD2 ARG A  57      22.100  27.064  65.114  1.00 37.04           H
ATOM    739  HD3 ARG A  57      22.665  25.406  64.912  1.00 37.04           H
ATOM    740  HE  ARG A  57      24.708  27.494  64.787  1.00 52.47           H
ATOM    741 HH11 ARG A  57      26.270  27.577  66.381  1.00 51.54           H
ATOM    742 HH12 ARG A  57      26.124  26.601  67.824  1.00 51.54           H
ATOM    743 HH21 ARG A  57      23.105  25.099  66.871  1.00 31.95           H
ATOM    744 HH22 ARG A  57      24.325  25.198  68.108  1.00 31.95           H
ATOM    745  N   CYS A  58      23.872  22.891  60.090  1.00 23.14           N
ATOM    746  CA  CYS A  58      24.725  22.079  59.235  1.00 18.20           C
ATOM    747  C   CYS A  58      24.628  22.509  57.772  1.00 22.96           C
ATOM    748  O   CYS A  58      23.596  22.997  57.311  1.00 18.66           O
ATOM    749  CB  CYS A  58      24.326  20.613  59.337  1.00 28.59           C
ATOM    750  SG  CYS A  58      24.488  19.955  61.016  1.00 23.55           S
ATOM    751  H   CYS A  58      23.022  22.478  60.447  1.00 27.67           H
ATOM    752  HA  CYS A  58      25.761  22.163  59.563  1.00 21.75           H
ATOM    753  HB2 CYS A  58      23.298  20.492  58.990  1.00 34.21           H
ATOM    754  HB3 CYS A  58      24.980  20.029  58.688  1.00 34.21           H
ATOM    755  HG  CYS A  58      23.297  20.376  61.453  1.00 28.16           H
ATOM    756  N   ASN A  59      25.714  22.263  57.036  1.00 18.60           N
ATOM    757  CA  ASN A  59      25.723  22.290  55.576  1.00 18.06           C
ATOM    758  C   ASN A  59      25.304  23.641  55.010  1.00 19.81           C
ATOM    759  O   ASN A  59      24.578  23.716  54.015  1.00 20.90           O
ATOM    760  CB  ASN A  59      24.874  21.138  54.988  1.00 18.90           C
ATOM    761  CG  ASN A  59      25.398  19.765  55.383  1.00 24.32           C
ATOM    762  OD1 ASN A  59      26.541  19.441  55.071  1.00 21.25           O
ATOM    763  ND2 ASN A  59      24.564  18.933  56.008  1.00 21.52           N
ATOM    764  H   ASN A  59      26.532  21.897  57.499  1.00 22.23           H
ATOM    765  HA  ASN A  59      26.755  22.139  55.267  1.00 21.58           H
ATOM    766  HB2 ASN A  59      23.823  21.247  55.257  1.00 22.58           H
ATOM    767  HB3 ASN A  59      24.981  21.211  53.906  1.00 22.58           H
ATOM    768 HD21 ASN A  59      24.887  18.009  56.270  1.00 25.73           H
ATOM    769 HD22 ASN A  59      23.613  19.211  56.197  1.00 25.73           H
ATOM    770  N   GLY A  60      25.786  24.699  55.654  1.00 18.55           N
ATOM    771  CA  GLY A  60      25.544  26.094  55.307  1.00 24.71           C
ATOM    772  C   GLY A  60      24.312  26.724  55.983  1.00 21.71           C
ATOM    773  O   GLY A  60      24.149  27.944  55.955  1.00 20.21           O
ATOM    774  H   GLY A  60      26.395  24.526  56.440  1.00 22.16           H
ATOM    775  HA2 GLY A  60      26.420  26.661  55.624  1.00 29.56           H
ATOM    776  HA3 GLY A  60      25.445  26.193  54.230  1.00 29.56           H
ATOM    777  N   GLY A  61      23.450  25.921  56.598  1.00 19.38           N
ATOM    778  CA  GLY A  61      22.205  26.388  57.209  1.00 19.25           C
ATOM    779  C   GLY A  61      21.002  26.366  56.240  1.00 20.96           C
ATOM    780  O   GLY A  61      21.072  26.882  55.125  1.00 23.64           O
ATOM    781  H   GLY A  61      23.652  24.931  56.632  1.00 23.16           H
ATOM    782  HA2 GLY A  61      22.011  25.722  58.037  1.00 23.01           H
ATOM    783  HA3 GLY A  61      22.318  27.399  57.597  1.00 23.01           H
ATOM    784  N   HIS A  62      19.890  25.768  56.685  1.00 20.66           N
ATOM    785  CA  HIS A  62      18.658  25.592  55.918  1.00 25.53           C
ATOM    786  C   HIS A  62      17.512  25.121  56.836  1.00 28.74           C
ATOM    787  O   HIS A  62      17.729  24.416  57.827  1.00 28.69           O
ATOM    788  CB  HIS A  62      18.875  24.600  54.749  1.00 16.55           C
ATOM    789  CG  HIS A  62      19.220  23.192  55.160  1.00 18.29           C
ATOM    790  ND1 HIS A  62      18.333  22.236  55.565  1.00 20.10           N
ATOM    791  CD2 HIS A  62      20.458  22.611  55.193  1.00 24.51           C
ATOM    792  CE1 HIS A  62      19.006  21.094  55.786  1.00 20.98           C
ATOM    793  NE2 HIS A  62      20.315  21.283  55.610  1.00 17.02           N
ATOM    794  H   HIS A  62      19.898  25.373  57.618  1.00 24.70           H
ATOM    795  HA  HIS A  62      18.373  26.558  55.496  1.00 30.54           H
ATOM    796  HB2 HIS A  62      19.658  24.977  54.093  1.00 19.77           H
ATOM    797  HB3 HIS A  62      17.956  24.556  54.164  1.00 19.77           H
ATOM    798  HD1 HIS A  62      17.335  22.366  55.650  1.00 24.02           H
ATOM    799  HD2 HIS A  62      21.388  23.092  54.928  1.00 29.32           H
ATOM    800  HE1 HIS A  62      18.561  20.159  56.094  1.00 25.08           H
ATOM    801  N   TRP A  63      16.279  25.492  56.486  1.00 20.12           N
ATOM    802  CA  TRP A  63      15.093  24.930  57.111  1.00 22.57           C
ATOM    803  C   TRP A  63      14.959  23.436  56.747  1.00 18.44           C
ATOM    804  O   TRP A  63      15.564  22.984  55.776  1.00 16.29           O
ATOM    805  CB  TRP A  63      13.879  25.740  56.669  1.00 19.54           C
ATOM    806  CG  TRP A  63      13.862  27.178  57.084  1.00 19.67           C
ATOM    807  CD1 TRP A  63      14.088  28.226  56.267  1.00 22.99           C
ATOM    808  CD2 TRP A  63      13.617  27.760  58.399  1.00 16.83           C
ATOM    809  NE1 TRP A  63      14.046  29.396  56.982  1.00 23.68           N
ATOM    810  CE2 TRP A  63      13.753  29.176  58.305  1.00 21.55           C
ATOM    811  CE3 TRP A  63      13.322  27.242  59.675  1.00 18.81           C
ATOM    812  CZ2 TRP A  63      13.586  30.029  59.413  1.00 21.49           C
ATOM    813  CZ3 TRP A  63      13.170  28.081  60.798  1.00 21.17           C
ATOM    814  CH2 TRP A  63      13.287  29.476  60.670  1.00 17.01           C
ATOM    815  H   TRP A  63      16.153  26.072  55.668  1.00 24.05           H
ATOM    816  HA  TRP A  63      15.189  25.038  58.188  1.00 27.00           H
ATOM    817  HB2 TRP A  63      13.817  25.690  55.589  1.00 23.36           H
ATOM    818  HB3 TRP A  63      13.001  25.267  57.094  1.00 23.36           H
ATOM    819  HD1 TRP A  63      14.294  28.153  55.209  1.00 27.50           H
ATOM    820  HE1 TRP A  63      14.219  30.301  56.562  1.00 28.33           H
ATOM    821  HE3 TRP A  63      13.212  26.179  59.792  1.00 22.48           H
ATOM    822  HZ2 TRP A  63      13.681  31.097  59.299  1.00 25.69           H
ATOM    823  HZ3 TRP A  63      12.959  27.646  61.764  1.00 25.31           H
ATOM    824  HH2 TRP A  63      13.158  30.117  61.530  1.00 20.32           H
ATOM    825  N   ILE A  64      14.179  22.684  57.531  1.00 19.11           N
ATOM    826  CA  ILE A  64      13.729  21.310  57.265  1.00 20.73           C
ATOM    827  C   ILE A  64      12.261  21.202  57.699  1.00 22.52           C
ATOM    828  O   ILE A  64      11.983  21.304  58.898  1.00 22.57           O
ATOM    829  CB  ILE A  64      14.548  20.269  58.061  1.00 20.66           C
ATOM    830  CG1 ILE A  64      16.059  20.452  57.855  1.00 21.66           C
ATOM    831  CG2 ILE A  64      14.069  18.855  57.663  1.00 20.99           C
ATOM    832  CD1 ILE A  64      16.885  19.428  58.624  1.00 24.19           C
ATOM    833  H   ILE A  64      13.800  23.118  58.360  1.00 22.83           H
ATOM    834  HA  ILE A  64      13.810  21.100  56.198  1.00 24.78           H
ATOM    835  HB  ILE A  64      14.350  20.396  59.122  1.00 24.70           H
ATOM    836 HG12 ILE A  64      16.289  20.357  56.794  1.00 25.89           H
ATOM    837 HG13 ILE A  64      16.362  21.442  58.197  1.00 25.89           H
ATOM    838 HG21 ILE A  64      14.593  18.103  58.244  1.00 25.10           H
ATOM    839 HG22 ILE A  64      13.009  18.731  57.877  1.00 25.10           H
ATOM    840 HG23 ILE A  64      14.239  18.672  56.602  1.00 25.10           H
ATOM    841 HD11 ILE A  64      17.938  19.698  58.541  1.00 28.94           H
ATOM    842 HD12 ILE A  64      16.587  19.422  59.673  1.00 28.94           H
ATOM    843 HD13 ILE A  64      16.759  18.432  58.202  1.00 28.94           H
ATOM    844  N   ALA A  65      11.329  20.971  56.760  1.00 16.40           N
ATOM    845  CA  ALA A  65       9.953  20.562  57.095  1.00 23.71           C
ATOM    846  C   ALA A  65       9.945  19.098  57.510  1.00 18.14           C
ATOM    847  O   ALA A  65      10.511  18.281  56.791  1.00 17.66           O
ATOM    848  CB  ALA A  65       9.010  20.741  55.894  1.00 18.42           C
ATOM    849  H   ALA A  65      11.620  20.904  55.796  1.00 19.59           H
ATOM    850  HA  ALA A  65       9.584  21.173  57.917  1.00 28.36           H
ATOM    851  HB1 ALA A  65       8.015  20.403  56.171  1.00 22.01           H
ATOM    852  HB2 ALA A  65       8.970  21.789  55.601  1.00 22.01           H
ATOM    853  HB3 ALA A  65       9.356  20.138  55.056  1.00 22.01           H
ATOM    854  N   THR A  66       9.323  18.748  58.642  1.00 17.97           N
ATOM    855  CA  THR A  66       9.532  17.434  59.252  1.00 20.94           C
ATOM    856  C   THR A  66       8.313  16.528  59.087  1.00 25.88           C
ATOM    857  O   THR A  66       8.387  15.355  59.440  1.00 23.85           O
ATOM    858  CB  THR A  66       9.940  17.528  60.729  1.00 27.54           C
ATOM    859  OG1 THR A  66       8.842  17.835  61.560  1.00 27.16           O
ATOM    860  CG2 THR A  66      11.056  18.540  60.991  1.00 21.45           C
ATOM    861  H   THR A  66       8.851  19.449  59.196  1.00 21.47           H
ATOM    862  HA  THR A  66      10.360  16.931  58.755  1.00 25.03           H
ATOM    863  HB  THR A  66      10.309  16.543  61.012  1.00 32.96           H
ATOM    864  HG1 THR A  66       9.143  17.818  62.474  1.00 32.49           H
ATOM    865 HG21 THR A  66      11.347  18.487  62.041  1.00 25.65           H
ATOM    866 HG22 THR A  66      11.920  18.312  60.368  1.00 25.65           H
ATOM    867 HG23 THR A  66      10.703  19.551  60.794  1.00 25.65           H
ATOM    868  N   ARG A  67       7.190  17.077  58.613  1.00 16.76           N
ATOM    869  CA  ARG A  67       5.886  16.415  58.633  1.00 20.23           C
ATOM    870  C   ARG A  67       5.287  16.421  57.254  1.00 20.95           C
ATOM    871  O   ARG A  67       5.477  17.366  56.492  1.00 19.63           O
ATOM    872  CB  ARG A  67       4.927  17.177  59.566  1.00 28.42           C
ATOM    873  CG  ARG A  67       5.390  17.214  61.021  1.00 35.07           C
ATOM    874  CD  ARG A  67       5.413  15.834  61.665  1.00 23.58           C
ATOM    875  NE  ARG A  67       5.816  15.919  63.082  1.00 38.39           N
ATOM    876  CZ  ARG A  67       5.889  14.842  63.876  1.00 41.14           C
ATOM    877  NH1 ARG A  67       6.629  14.931  64.987  1.00 39.15           N
ATOM    878  NH2 ARG A  67       5.251  13.695  63.566  1.00 32.41           N1+
ATOM    879  H   ARG A  67       7.224  18.043  58.324  1.00 20.02           H
ATOM    880  HA  ARG A  67       5.971  15.380  58.964  1.00 24.19           H
ATOM    881  HB2 ARG A  67       4.822  18.205  59.216  1.00 34.02           H
ATOM    882  HB3 ARG A  67       3.944  16.705  59.530  1.00 34.02           H
ATOM    883  HG2 ARG A  67       6.373  17.671  61.089  1.00 41.99           H
ATOM    884  HG3 ARG A  67       4.694  17.838  61.575  1.00 41.99           H
ATOM    885  HD2 ARG A  67       4.382  15.482  61.629  1.00 28.21           H
ATOM    886  HD3 ARG A  67       6.040  15.126  61.125  1.00 28.21           H
ATOM    887  HE  ARG A  67       6.325  16.747  63.368  1.00 45.97           H
ATOM    888 HH11 ARG A  67       7.117  15.789  65.213  1.00 46.88           H
ATOM    889 HH12 ARG A  67       6.722  14.130  65.596  1.00 46.88           H
ATOM    890 HH21 ARG A  67       4.705  13.623  62.719  1.00 38.80           H
ATOM    891 HH22 ARG A  67       5.328  12.890  64.171  1.00 38.80           H
ATOM    892  N   GLY A  68       4.504  15.388  56.970  1.00 20.82           N
ATOM    893  CA  GLY A  68       3.839  15.209  55.699  1.00 18.77           C
ATOM    894  C   GLY A  68       3.001  16.407  55.266  1.00 20.93           C
ATOM    895  O   GLY A  68       3.008  16.754  54.089  1.00 26.42           O
ATOM    896  H   GLY A  68       4.393  14.660  57.664  1.00 24.90           H
ATOM    897  HA2 GLY A  68       4.598  15.036  54.937  1.00 22.43           H
ATOM    898  HA3 GLY A  68       3.210  14.331  55.779  1.00 22.43           H
ATOM    899  N   GLN A  69       2.244  17.028  56.168  1.00 28.45           N
ATOM    900  CA  GLN A  69       1.355  18.118  55.777  1.00 31.54           C
ATOM    901  C   GLN A  69       2.152  19.317  55.223  1.00 24.70           C
ATOM    902  O   GLN A  69       1.748  19.893  54.214  1.00 23.05           O
ATOM    903  CB  GLN A  69       0.469  18.481  56.973  1.00 24.01           C
ATOM    904  CG  GLN A  69      -0.463  19.687  56.689  1.00 28.06           C
ATOM    905  CD  GLN A  69      -0.958  20.332  57.995  1.00 43.23           C
ATOM    906  OE1 GLN A  69      -0.173  20.707  58.865  1.00 43.48           O
ATOM    907  NE2 GLN A  69      -2.269  20.507  58.145  1.00 45.32           N
ATOM    908  H   GLN A  69       2.240  16.715  57.130  1.00 34.04           H
ATOM    909  HA  GLN A  69       0.701  17.759  54.980  1.00 37.76           H
ATOM    910  HB2 GLN A  69      -0.145  17.617  57.225  1.00 28.72           H
ATOM    911  HB3 GLN A  69       1.110  18.694  57.830  1.00 28.72           H
ATOM    912  HG2 GLN A  69       0.135  20.451  56.204  1.00 33.58           H
ATOM    913  HG3 GLN A  69      -1.285  19.401  56.032  1.00 33.58           H
ATOM    914 HE21 GLN A  69      -2.902  20.212  57.418  1.00 54.29           H
ATOM    915 HE22 GLN A  69      -2.611  20.952  58.982  1.00 54.29           H
ATOM    916  N   LEU A  70       3.259  19.684  55.899  1.00 24.75           N
ATOM    917  CA  LEU A  70       4.173  20.777  55.530  1.00 25.98           C
ATOM    918  C   LEU A  70       4.890  20.456  54.203  1.00 20.00           C
ATOM    919  O   LEU A  70       4.959  21.299  53.313  1.00 16.83           O
ATOM    920  CB  LEU A  70       5.225  21.001  56.639  1.00 22.26           C
ATOM    921  CG  LEU A  70       4.867  21.740  57.939  1.00 33.85           C
ATOM    922  CD1 LEU A  70       4.901  23.253  57.723  1.00 42.05           C
ATOM    923  CD2 LEU A  70       3.530  21.295  58.552  1.00 30.08           C
ATOM    924  H   LEU A  70       3.502  19.154  56.722  1.00 29.61           H
ATOM    925  HA  LEU A  70       3.595  21.694  55.406  1.00 31.08           H
ATOM    926  HB2 LEU A  70       5.589  20.018  56.938  1.00 26.61           H
ATOM    927  HB3 LEU A  70       6.069  21.522  56.192  1.00 26.61           H
ATOM    928  HG  LEU A  70       5.647  21.515  58.668  1.00 40.53           H
ATOM    929 HD11 LEU A  70       4.707  23.762  58.668  1.00 50.37           H
ATOM    930 HD12 LEU A  70       5.885  23.558  57.368  1.00 50.37           H
ATOM    931 HD13 LEU A  70       4.151  23.539  56.985  1.00 50.37           H
ATOM    932 HD21 LEU A  70       3.413  21.748  59.537  1.00 36.00           H
ATOM    933 HD22 LEU A  70       2.695  21.597  57.919  1.00 36.00           H
ATOM    934 HD23 LEU A  70       3.524  20.212  58.671  1.00 36.00           H
ATOM    935  N   ILE A  71       5.432  19.240  54.078  1.00 20.49           N
ATOM    936  CA  ILE A  71       6.154  18.773  52.886  1.00 24.50           C
ATOM    937  C   ILE A  71       5.249  18.874  51.653  1.00 17.22           C
ATOM    938  O   ILE A  71       5.652  19.412  50.633  1.00 20.86           O
ATOM    939  CB  ILE A  71       6.702  17.349  53.118  1.00 14.82           C
ATOM    940  CG1 ILE A  71       7.759  17.355  54.255  1.00 17.73           C
ATOM    941  CG2 ILE A  71       7.311  16.793  51.826  1.00 14.68           C
ATOM    942  CD1 ILE A  71       8.057  15.975  54.845  1.00 21.37           C
ATOM    943  H   ILE A  71       5.321  18.585  54.842  1.00 24.50           H
ATOM    944  HA  ILE A  71       7.005  19.434  52.730  1.00 29.30           H
ATOM    945  HB  ILE A  71       5.867  16.711  53.409  1.00 17.69           H
ATOM    946 HG12 ILE A  71       8.689  17.776  53.868  1.00 21.18           H
ATOM    947 HG13 ILE A  71       7.444  17.995  55.076  1.00 21.18           H
ATOM    948 HG21 ILE A  71       7.776  15.825  52.002  1.00 17.52           H
ATOM    949 HG22 ILE A  71       6.538  16.656  51.072  1.00 17.52           H
ATOM    950 HG23 ILE A  71       8.066  17.482  51.451  1.00 17.52           H
ATOM    951 HD11 ILE A  71       8.722  16.087  55.702  1.00 25.55           H
ATOM    952 HD12 ILE A  71       7.132  15.492  55.165  1.00 25.55           H
ATOM    953 HD13 ILE A  71       8.547  15.346  54.108  1.00 25.55           H
ATOM    954  N   ARG A  72       4.023  18.376  51.746  1.00 20.75           N
ATOM    955  CA  ARG A  72       3.094  18.421  50.641  1.00 23.78           C
ATOM    956  C   ARG A  72       2.704  19.858  50.305  1.00 22.09           C
ATOM    957  O   ARG A  72       2.620  20.188  49.126  1.00 18.13           O
ATOM    958  CB  ARG A  72       1.840  17.572  50.931  1.00 20.83           C
ATOM    959  CG  ARG A  72       2.115  16.071  50.985  1.00 16.44           C
ATOM    960  CD  ARG A  72       0.915  15.377  51.639  1.00 20.95           C
ATOM    961  NE  ARG A  72       1.154  13.932  51.801  1.00 23.17           N
ATOM    962  CZ  ARG A  72       0.987  12.976  50.891  1.00 16.62           C
ATOM    963  NH1 ARG A  72       1.366  11.724  51.173  1.00 14.98           N
ATOM    964  NH2 ARG A  72       0.460  13.254  49.708  1.00 20.62           N1+
ATOM    965  H   ARG A  72       3.730  17.936  52.607  1.00 24.81           H
ATOM    966  HA  ARG A  72       3.596  18.004  49.766  1.00 28.45           H
ATOM    967  HB2 ARG A  72       1.387  17.912  51.866  1.00 24.91           H
ATOM    968  HB3 ARG A  72       1.123  17.737  50.125  1.00 24.91           H
ATOM    969  HG2 ARG A  72       2.271  15.692  49.974  1.00 19.64           H
ATOM    970  HG3 ARG A  72       3.003  15.871  51.583  1.00 19.64           H
ATOM    971  HD2 ARG A  72       0.759  15.813  52.626  1.00 25.05           H
ATOM    972  HD3 ARG A  72       0.015  15.550  51.048  1.00 25.05           H
ATOM    973  HE  ARG A  72       1.578  13.651  52.678  1.00 27.71           H
ATOM    974 HH11 ARG A  72       1.757  11.511  52.083  1.00 17.88           H
ATOM    975 HH12 ARG A  72       1.262  10.990  50.489  1.00 17.88           H
ATOM    976 HH21 ARG A  72       0.197  14.204  49.498  1.00 24.65           H
ATOM    977 HH22 ARG A  72       0.362  12.522  49.022  1.00 24.65           H
ATOM    978  N   GLU A  73       2.427  20.685  51.322  1.00 22.80           N
ATOM    979  CA  GLU A  73       1.987  22.048  51.077  1.00 22.75           C
ATOM    980  C   GLU A  73       3.030  22.821  50.288  1.00 14.87           C
ATOM    981  O   GLU A  73       2.685  23.493  49.328  1.00 21.24           O
ATOM    982  CB  GLU A  73       1.705  22.781  52.391  1.00 22.81           C
ATOM    983  CG  GLU A  73       0.249  22.683  52.852  1.00 39.80           C
ATOM    984  CD  GLU A  73       0.084  23.310  54.241  1.00 45.36           C
ATOM    985  OE1 GLU A  73       0.493  24.487  54.406  1.00 34.00           O
ATOM    986  OE2 GLU A  73      -0.452  22.603  55.126  1.00 49.80           O1-
ATOM    987  H   GLU A  73       2.503  20.363  52.277  1.00 27.26           H
ATOM    988  HA  GLU A  73       1.069  22.004  50.491  1.00 27.21           H
ATOM    989  HB2 GLU A  73       2.353  22.377  53.172  1.00 27.28           H
ATOM    990  HB3 GLU A  73       1.952  23.837  52.264  1.00 27.28           H
ATOM    991  HG2 GLU A  73      -0.327  23.283  52.144  1.00 47.66           H
ATOM    992  HG3 GLU A  73      -0.105  21.650  52.840  1.00 47.66           H
ATOM    993  N   ALA A  74       4.290  22.763  50.726  1.00 18.99           N
ATOM    994  CA  ALA A  74       5.384  23.495  50.113  1.00 20.74           C
ATOM    995  C   ALA A  74       5.605  23.008  48.686  1.00 18.91           C
ATOM    996  O   ALA A  74       5.819  23.821  47.792  1.00 20.56           O
ATOM    997  CB  ALA A  74       6.645  23.338  50.946  1.00 17.41           C
ATOM    998  H   ALA A  74       4.504  22.181  51.524  1.00 22.69           H
ATOM    999  HA  ALA A  74       5.118  24.549  50.088  1.00 24.79           H
ATOM   1000  HB1 ALA A  74       7.464  23.848  50.442  1.00 20.80           H
ATOM   1001  HB2 ALA A  74       6.495  23.794  51.926  1.00 20.80           H
ATOM   1002  HB3 ALA A  74       6.881  22.280  51.068  1.00 20.80           H
ATOM   1003  N   TYR A  75       5.532  21.698  48.449  1.00 18.75           N
ATOM   1004  CA  TYR A  75       5.703  21.175  47.086  1.00 22.91           C
ATOM   1005  C   TYR A  75       4.607  21.625  46.108  1.00 19.89           C
ATOM   1006  O   TYR A  75       4.869  21.738  44.911  1.00 24.29           O
ATOM   1007  CB  TYR A  75       5.869  19.659  47.101  1.00 14.49           C
ATOM   1008  CG  TYR A  75       7.284  19.166  47.370  1.00 21.26           C
ATOM   1009  CD1 TYR A  75       8.333  19.631  46.563  1.00 21.01           C
ATOM   1010  CD2 TYR A  75       7.552  18.210  48.365  1.00 17.74           C
ATOM   1011  CE1 TYR A  75       9.649  19.237  46.822  1.00 22.67           C
ATOM   1012  CE2 TYR A  75       8.870  17.773  48.601  1.00 21.95           C
ATOM   1013  CZ  TYR A  75       9.932  18.334  47.859  1.00 17.77           C
ATOM   1014  OH  TYR A  75      11.236  18.066  48.133  1.00 19.42           O
ATOM   1015  H   TYR A  75       5.373  21.054  49.212  1.00 22.40           H
ATOM   1016  HA  TYR A  75       6.628  21.600  46.701  1.00 27.40           H
ATOM   1017  HB2 TYR A  75       5.167  19.220  47.811  1.00 17.30           H
ATOM   1018  HB3 TYR A  75       5.604  19.304  46.111  1.00 17.30           H
ATOM   1019  HD1 TYR A  75       8.133  20.328  45.766  1.00 25.12           H
ATOM   1020  HD2 TYR A  75       6.744  17.801  48.949  1.00 21.20           H
ATOM   1021  HE1 TYR A  75      10.465  19.631  46.253  1.00 27.11           H
ATOM   1022  HE2 TYR A  75       9.062  17.038  49.366  1.00 26.25           H
ATOM   1023  HH  TYR A  75      11.356  17.519  48.917  1.00 23.22           H
ATOM   1024  N   GLU A  76       3.394  21.873  46.605  1.00 21.44           N
ATOM   1025  CA  GLU A  76       2.281  22.394  45.819  1.00 20.46           C
ATOM   1026  C   GLU A  76       2.486  23.873  45.485  1.00 17.40           C
ATOM   1027  O   GLU A  76       2.190  24.299  44.367  1.00 15.15           O
ATOM   1028  CB  GLU A  76       0.936  22.178  46.536  1.00 21.27           C
ATOM   1029  CG  GLU A  76       0.504  20.698  46.583  1.00 24.41           C
ATOM   1030  CD  GLU A  76      -0.795  20.438  47.379  1.00 25.88           C
ATOM   1031  OE1 GLU A  76      -1.553  21.398  47.633  1.00 29.86           O
ATOM   1032  OE2 GLU A  76      -1.039  19.257  47.698  1.00 27.70           O1-
ATOM   1033  H   GLU A  76       3.240  21.754  47.598  1.00 25.64           H
ATOM   1034  HA  GLU A  76       2.247  21.836  44.881  1.00 24.46           H
ATOM   1035  HB2 GLU A  76       1.006  22.565  47.552  1.00 25.44           H
ATOM   1036  HB3 GLU A  76       0.165  22.743  46.008  1.00 25.44           H
ATOM   1037  HG2 GLU A  76       0.349  20.345  45.563  1.00 29.20           H
ATOM   1038  HG3 GLU A  76       1.296  20.059  46.963  1.00 29.20           H
ATOM   1039  N   ASP A  77       2.999  24.661  46.440  1.00 23.06           N
ATOM   1040  CA  ASP A  77       3.159  26.087  46.250  1.00 18.22           C
ATOM   1041  C   ASP A  77       4.507  26.397  45.595  1.00 20.93           C
ATOM   1042  O   ASP A  77       5.465  26.773  46.272  1.00 21.45           O
ATOM   1043  CB  ASP A  77       2.947  26.794  47.584  1.00 14.12           C
ATOM   1044  CG  ASP A  77       2.959  28.326  47.471  1.00 16.79           C
ATOM   1045  OD1 ASP A  77       3.016  28.876  46.338  1.00 30.12           O
ATOM   1046  OD2 ASP A  77       2.894  28.958  48.532  1.00 23.25           O1-
ATOM   1047  H   ASP A  77       3.266  24.265  47.333  1.00 27.58           H
ATOM   1048  HA  ASP A  77       2.371  26.431  45.578  1.00 21.77           H
ATOM   1049  HB2 ASP A  77       1.989  26.497  48.013  1.00 16.86           H
ATOM   1050  HB3 ASP A  77       3.677  26.473  48.326  1.00 16.86           H
ATOM   1051  N   TYR A  78       4.560  26.288  44.262  1.00 17.16           N
ATOM   1052  CA  TYR A  78       5.728  26.656  43.492  1.00 15.61           C
ATOM   1053  C   TYR A  78       5.969  28.156  43.503  1.00 22.61           C
ATOM   1054  O   TYR A  78       7.083  28.576  43.205  1.00 22.91           O
ATOM   1055  CB  TYR A  78       5.667  26.094  42.059  1.00 18.67           C
ATOM   1056  CG  TYR A  78       4.462  26.519  41.240  1.00 22.47           C
ATOM   1057  CD1 TYR A  78       4.503  27.713  40.499  1.00 24.63           C
ATOM   1058  CD2 TYR A  78       3.316  25.701  41.176  1.00 19.81           C
ATOM   1059  CE1 TYR A  78       3.410  28.080  39.679  1.00 25.60           C
ATOM   1060  CE2 TYR A  78       2.232  26.052  40.341  1.00 22.49           C
ATOM   1061  CZ  TYR A  78       2.276  27.240  39.580  1.00 20.14           C
ATOM   1062  OH  TYR A  78       1.281  27.537  38.686  1.00 36.72           O
ATOM   1063  H   TYR A  78       3.754  25.941  43.762  1.00 20.50           H
ATOM   1064  HA  TYR A  78       6.588  26.195  43.969  1.00 18.64           H
ATOM   1065  HB2 TYR A  78       6.577  26.385  41.529  1.00 22.31           H
ATOM   1066  HB3 TYR A  78       5.670  25.007  42.123  1.00 22.31           H
ATOM   1067  HD1 TYR A  78       5.387  28.337  40.533  1.00 29.47           H
ATOM   1068  HD2 TYR A  78       3.283  24.783  41.743  1.00 23.68           H
ATOM   1069  HE1 TYR A  78       3.462  28.982  39.090  1.00 30.63           H
ATOM   1070  HE2 TYR A  78       1.379  25.396  40.267  1.00 26.89           H
ATOM   1071  HH  TYR A  78       0.541  26.931  38.749  1.00 43.97           H
ATOM   1072  N   ARG A  79       4.956  28.971  43.837  1.00 23.04           N
ATOM   1073  CA  ARG A  79       5.129  30.421  43.869  1.00 25.36           C
ATOM   1074  C   ARG A  79       6.015  30.888  45.031  1.00 26.24           C
ATOM   1075  O   ARG A  79       6.789  31.813  44.834  1.00 15.64           O
ATOM   1076  CB  ARG A  79       3.807  31.166  43.927  1.00 27.30           C
ATOM   1077  CG  ARG A  79       2.915  30.801  42.756  1.00 30.34           C
ATOM   1078  CD  ARG A  79       1.734  31.771  42.834  1.00 34.79           C
ATOM   1079  NE  ARG A  79       0.702  31.511  41.832  1.00 50.66           N
ATOM   1080  CZ  ARG A  79       0.885  31.537  40.509  1.00 49.45           C
ATOM   1081  NH1 ARG A  79      -0.095  31.078  39.736  1.00 45.78           N
ATOM   1082  NH2 ARG A  79       2.007  32.006  39.950  1.00 44.69           N1+
ATOM   1083  H   ARG A  79       4.066  28.580  44.115  1.00 27.56           H
ATOM   1084  HA  ARG A  79       5.627  30.710  42.942  1.00 30.33           H
ATOM   1085  HB2 ARG A  79       3.297  30.933  44.862  1.00 32.67           H
ATOM   1086  HB3 ARG A  79       4.010  32.238  43.911  1.00 32.67           H
ATOM   1087  HG2 ARG A  79       3.470  30.936  41.830  1.00 36.32           H
ATOM   1088  HG3 ARG A  79       2.577  29.768  42.840  1.00 36.32           H
ATOM   1089  HD2 ARG A  79       1.273  31.589  43.806  1.00 41.65           H
ATOM   1090  HD3 ARG A  79       2.049  32.814  42.803  1.00 41.65           H
ATOM   1091  HE  ARG A  79      -0.148  31.085  42.169  1.00 60.70           H
ATOM   1092 HH11 ARG A  79      -0.942  30.727  40.159  1.00 54.84           H
ATOM   1093 HH12 ARG A  79       0.013  31.076  38.734  1.00 54.84           H
ATOM   1094 HH21 ARG A  79       2.755  32.343  40.537  1.00 53.54           H
ATOM   1095 HH22 ARG A  79       2.125  32.006  38.949  1.00 53.54           H
ATOM   1096  N   HIS A  80       5.865  30.338  46.242  1.00 20.91           N
ATOM   1097  CA  HIS A  80       6.714  30.705  47.379  1.00 17.69           C
ATOM   1098  C   HIS A  80       7.967  29.831  47.486  1.00 21.24           C
ATOM   1099  O   HIS A  80       8.979  30.322  47.969  1.00 20.29           O
ATOM   1100  CB  HIS A  80       5.912  30.703  48.684  1.00 18.72           C
ATOM   1101  CG  HIS A  80       4.895  31.816  48.811  1.00 26.60           C
ATOM   1102  ND1 HIS A  80       3.519  31.697  48.708  1.00 27.42           N1+
ATOM   1103  CD2 HIS A  80       5.164  33.107  49.174  1.00 22.35           C
ATOM   1104  CE1 HIS A  80       2.968  32.885  49.007  1.00 23.30           C
ATOM   1105  NE2 HIS A  80       3.952  33.765  49.274  1.00 31.64           N
ATOM   1106  H   HIS A  80       5.167  29.617  46.367  1.00 25.00           H
ATOM   1107  HA  HIS A  80       7.072  31.725  47.242  1.00 21.13           H
ATOM   1108  HB2 HIS A  80       6.609  30.798  49.519  1.00 22.37           H
ATOM   1109  HB3 HIS A  80       5.413  29.739  48.797  1.00 22.37           H
ATOM   1110  HD1 HIS A  80       3.023  30.834  48.505  1.00 32.82           H
ATOM   1111  HD2 HIS A  80       6.138  33.513  49.406  1.00 26.72           H
ATOM   1112  HE1 HIS A  80       1.908  33.092  49.053  1.00 27.87           H
ATOM   1113  HE2 HIS A  80       3.828  34.726  49.563  1.00 37.88           H
ATOM   1114  N   PHE A  81       7.889  28.557  47.071  1.00 23.36           N
ATOM   1115  CA  PHE A  81       8.964  27.566  47.145  1.00 20.27           C
ATOM   1116  C   PHE A  81       9.375  27.131  45.723  1.00 19.46           C
ATOM   1117  O   PHE A  81       8.730  26.266  45.113  1.00 14.19           O
ATOM   1118  CB  PHE A  81       8.473  26.368  47.978  1.00 14.07           C
ATOM   1119  CG  PHE A  81       7.957  26.690  49.342  1.00 13.62           C
ATOM   1120  CD1 PHE A  81       8.851  26.902  50.400  1.00 21.68           C
ATOM   1121  CD2 PHE A  81       6.578  26.763  49.556  1.00 17.53           C
ATOM   1122  CE1 PHE A  81       8.363  27.243  51.671  1.00 22.35           C
ATOM   1123  CE2 PHE A  81       6.090  27.045  50.836  1.00 18.55           C
ATOM   1124  CZ  PHE A  81       6.977  27.303  51.886  1.00 18.90           C
ATOM   1125  H   PHE A  81       7.001  28.228  46.719  1.00 27.94           H
ATOM   1126  HA  PHE A  81       9.832  28.004  47.643  1.00 24.23           H
ATOM   1127  HB2 PHE A  81       7.682  25.857  47.433  1.00 16.79           H
ATOM   1128  HB3 PHE A  81       9.287  25.666  48.119  1.00 16.79           H
ATOM   1129  HD1 PHE A  81       9.916  26.832  50.234  1.00 25.92           H
ATOM   1130  HD2 PHE A  81       5.893  26.578  48.748  1.00 20.94           H
ATOM   1131  HE1 PHE A  81       9.049  27.439  52.484  1.00 26.72           H
ATOM   1132  HE2 PHE A  81       5.028  27.071  51.009  1.00 22.17           H
ATOM   1133  HZ  PHE A  81       6.595  27.545  52.866  1.00 22.59           H
ATOM   1134  N   SER A  82      10.473  27.715  45.229  1.00 15.24           N
ATOM   1135  CA  SER A  82      10.969  27.538  43.881  1.00 17.32           C
ATOM   1136  C   SER A  82      11.989  26.405  43.769  1.00 19.51           C
ATOM   1137  O   SER A  82      12.874  26.279  44.608  1.00 21.31           O
ATOM   1138  CB  SER A  82      11.584  28.856  43.428  1.00 22.75           C
ATOM   1139  OG  SER A  82      12.287  28.691  42.203  1.00 22.33           O
ATOM   1140  H   SER A  82      10.959  28.387  45.805  1.00 18.20           H
ATOM   1141  HA  SER A  82      10.127  27.337  43.216  1.00 20.69           H
ATOM   1142  HB2 SER A  82      10.789  29.585  43.281  1.00 27.21           H
ATOM   1143  HB3 SER A  82      12.272  29.216  44.193  1.00 27.21           H
ATOM   1144  HG  SER A  82      11.645  28.542  41.496  1.00 26.70           H
ATOM   1145  N   SER A  83      11.938  25.658  42.671  1.00 19.34           N
ATOM   1146  CA  SER A  83      12.919  24.635  42.317  1.00 21.73           C
ATOM   1147  C   SER A  83      14.194  25.188  41.663  1.00 18.85           C
ATOM   1148  O   SER A  83      15.013  24.389  41.215  1.00 18.62           O
ATOM   1149  CB  SER A  83      12.299  23.645  41.346  1.00 21.43           C
ATOM   1150  OG  SER A  83      11.223  22.932  41.886  1.00 21.25           O
ATOM   1151  H   SER A  83      11.222  25.859  41.988  1.00 23.12           H
ATOM   1152  HA  SER A  83      13.215  24.085  43.209  1.00 25.99           H
ATOM   1153  HB2 SER A  83      11.978  24.170  40.443  1.00 25.62           H
ATOM   1154  HB3 SER A  83      13.060  22.917  41.089  1.00 25.62           H
ATOM   1155  HG  SER A  83      10.785  22.574  41.266  1.00 25.41           H
ATOM   1156  N   GLU A  84      14.377  26.513  41.566  1.00 22.19           N
ATOM   1157  CA  GLU A  84      15.536  27.081  40.861  1.00 26.13           C
ATOM   1158  C   GLU A  84      16.856  26.774  41.601  1.00 26.40           C
ATOM   1159  O   GLU A  84      17.906  26.697  40.976  1.00 18.96           O
ATOM   1160  CB  GLU A  84      15.340  28.578  40.653  1.00 36.49           C
ATOM   1161  CG  GLU A  84      16.138  29.098  39.451  1.00 46.42           C
ATOM   1162  CD  GLU A  84      16.199  30.621  39.511  1.00 57.18           C
ATOM   1163  OE1 GLU A  84      17.256  31.134  39.940  1.00 48.05           O
ATOM   1164  OE2 GLU A  84      15.174  31.253  39.166  1.00 58.96           O1-
ATOM   1165  H   GLU A  84      13.665  27.146  41.897  1.00 26.54           H
ATOM   1166  HA  GLU A  84      15.597  26.621  39.879  1.00 31.26           H
ATOM   1167  HB2 GLU A  84      14.286  28.780  40.467  1.00 43.69           H
ATOM   1168  HB3 GLU A  84      15.646  29.109  41.556  1.00 43.69           H
ATOM   1169  HG2 GLU A  84      17.148  28.689  39.469  1.00 55.61           H
ATOM   1170  HG3 GLU A  84      15.594  28.795  38.554  1.00 55.61           H
ATOM   1171  N   CYS A  85      16.800  26.572  42.923  1.00 20.63           N
ATOM   1172  CA  CYS A  85      17.927  26.209  43.777  1.00 22.94           C
ATOM   1173  C   CYS A  85      17.466  25.108  44.751  1.00 20.91           C
ATOM   1174  O   CYS A  85      17.160  25.428  45.904  1.00 19.83           O
ATOM   1175  CB  CYS A  85      18.462  27.491  44.445  1.00 19.22           C
ATOM   1176  SG  CYS A  85      19.834  27.162  45.591  1.00 22.69           S
ATOM   1177  H   CYS A  85      15.894  26.622  43.364  1.00 24.67           H
ATOM   1178  HA  CYS A  85      18.717  25.794  43.154  1.00 27.43           H
ATOM   1179  HB2 CYS A  85      18.815  28.172  43.669  1.00 22.97           H
ATOM   1180  HB3 CYS A  85      17.661  27.978  44.991  1.00 22.97           H
ATOM   1181  HG  CYS A  85      20.113  28.446  45.844  1.00 27.13           H
ATOM   1182  N   PRO A  86      17.352  23.833  44.294  1.00 17.90           N
ATOM   1183  CA  PRO A  86      16.622  22.780  45.018  1.00 17.04           C
ATOM   1184  C   PRO A  86      17.470  21.866  45.909  1.00 20.54           C
ATOM   1185  O   PRO A  86      16.915  20.992  46.567  1.00 25.88           O
ATOM   1186  CB  PRO A  86      16.001  21.921  43.909  1.00 22.27           C
ATOM   1187  CG  PRO A  86      17.039  21.985  42.791  1.00 15.30           C
ATOM   1188  CD  PRO A  86      17.670  23.383  42.941  1.00 15.85           C
ATOM   1189  HA  PRO A  86      15.784  23.199  45.574  1.00 20.35           H
ATOM   1190  HB2 PRO A  86      15.738  20.902  44.196  1.00 26.63           H
ATOM   1191  HB3 PRO A  86      15.108  22.445  43.570  1.00 26.63           H
ATOM   1192  HG2 PRO A  86      17.775  21.192  42.920  1.00 18.27           H
ATOM   1193  HG3 PRO A  86      16.551  21.904  41.821  1.00 18.27           H
ATOM   1194  HD2 PRO A  86      18.746  23.324  42.780  1.00 18.93           H
ATOM   1195  HD3 PRO A  86      17.202  24.042  42.215  1.00 18.93           H
ATOM   1196  N   PHE A  87      18.789  22.031  45.950  1.00 18.17           N
ATOM   1197  CA  PHE A  87      19.646  21.167  46.723  1.00 17.02           C
ATOM   1198  C   PHE A  87      20.391  22.009  47.789  1.00 23.20           C
ATOM   1199  O   PHE A  87      20.711  23.153  47.637  1.00 20.67           O
ATOM   1200  CB  PHE A  87      20.740  20.459  45.880  1.00 22.40           C
ATOM   1201  CG  PHE A  87      20.244  19.436  44.888  1.00 26.20           C
ATOM   1202  CD1 PHE A  87      21.112  19.026  43.860  1.00 26.08           C
ATOM   1203  CD2 PHE A  87      18.969  18.872  44.935  1.00 21.61           C
ATOM   1204  CE1 PHE A  87      20.654  18.168  42.867  1.00 29.74           C
ATOM   1205  CE2 PHE A  87      18.506  18.015  43.931  1.00 21.00           C
ATOM   1206  CZ  PHE A  87      19.343  17.676  42.877  1.00 20.37           C
ATOM   1207  H   PHE A  87      19.198  22.738  45.389  1.00 21.71           H
ATOM   1208  HA  PHE A  87      19.060  20.374  47.260  1.00 20.33           H
ATOM   1209  HB2 PHE A  87      21.316  21.233  45.330  1.00 26.79           H
ATOM   1210  HB3 PHE A  87      21.465  19.969  46.559  1.00 26.79           H
ATOM   1211  HD1 PHE A  87      22.125  19.418  43.814  1.00 31.20           H
ATOM   1212  HD2 PHE A  87      18.276  19.108  45.747  1.00 25.84           H
ATOM   1213  HE1 PHE A  87      21.316  17.897  42.048  1.00 35.59           H
ATOM   1214  HE2 PHE A  87      17.451  17.674  43.967  1.00 25.10           H
ATOM   1215  HZ  PHE A  87      18.974  17.069  42.052  1.00 24.36           H
ATOM   1216  N   ILE A  88      20.642  21.293  48.901  1.00 18.98           N
ATOM   1217  CA  ILE A  88      21.583  21.630  49.952  1.00 21.72           C
ATOM   1218  C   ILE A  88      22.896  20.904  49.609  1.00 24.18           C
ATOM   1219  O   ILE A  88      22.818  19.704  49.348  1.00 21.43           O
ATOM   1220  CB  ILE A  88      21.064  21.066  51.293  1.00 18.84           C
ATOM   1221  CG1 ILE A  88      19.637  21.476  51.692  1.00 22.66           C
ATOM   1222  CG2 ILE A  88      22.028  21.391  52.446  1.00 22.38           C
ATOM   1223  CD1 ILE A  88      19.373  22.976  51.660  1.00 21.19           C
ATOM   1224  H   ILE A  88      20.266  20.360  48.950  1.00 22.68           H
ATOM   1225  HA  ILE A  88      21.717  22.709  50.023  1.00 25.98           H
ATOM   1226  HB  ILE A  88      21.046  19.982  51.197  1.00 22.51           H
ATOM   1227 HG12 ILE A  88      18.934  20.981  51.027  1.00 27.10           H
ATOM   1228 HG13 ILE A  88      19.426  21.105  52.693  1.00 27.10           H
ATOM   1229 HG21 ILE A  88      21.672  20.922  53.361  1.00 26.77           H
ATOM   1230 HG22 ILE A  88      23.020  20.986  52.252  1.00 26.77           H
ATOM   1231 HG23 ILE A  88      22.110  22.468  52.585  1.00 26.77           H
ATOM   1232 HD11 ILE A  88      18.351  23.159  51.996  1.00 25.34           H
ATOM   1233 HD12 ILE A  88      20.064  23.498  52.316  1.00 25.34           H
ATOM   1234 HD13 ILE A  88      19.482  23.361  50.646  1.00 25.34           H
ATOM   1235  N   PRO A  89      24.089  21.532  49.712  1.00 16.52           N
ATOM   1236  CA  PRO A  89      24.330  22.918  50.124  1.00 15.73           C
ATOM   1237  C   PRO A  89      24.039  23.936  49.010  1.00 18.74           C
ATOM   1238  O   PRO A  89      23.755  23.555  47.876  1.00 19.12           O
ATOM   1239  CB  PRO A  89      25.834  22.937  50.439  1.00 17.49           C
ATOM   1240  CG  PRO A  89      26.430  21.911  49.475  1.00 22.64           C
ATOM   1241  CD  PRO A  89      25.351  20.826  49.478  1.00 18.28           C
ATOM   1242  HA  PRO A  89      23.826  23.162  51.057  1.00 18.79           H
ATOM   1243  HB2 PRO A  89      26.316  23.913  50.365  1.00 20.90           H
ATOM   1244  HB3 PRO A  89      25.949  22.553  51.455  1.00 20.90           H
ATOM   1245  HG2 PRO A  89      26.579  22.354  48.488  1.00 27.08           H
ATOM   1246  HG3 PRO A  89      27.363  21.497  49.857  1.00 27.08           H
ATOM   1247  HD2 PRO A  89      25.360  20.319  48.511  1.00 21.84           H
ATOM   1248  HD3 PRO A  89      25.539  20.132  50.296  1.00 21.84           H
ATOM   1249  N   ARG A  90      24.089  25.236  49.330  1.00 20.16           N
ATOM   1250  CA  ARG A  90      23.662  26.288  48.409  1.00 20.68           C
ATOM   1251  C   ARG A  90      24.420  26.246  47.091  1.00 21.92           C
ATOM   1252  O   ARG A  90      23.797  26.479  46.064  1.00 15.90           O
ATOM   1253  CB  ARG A  90      23.765  27.692  49.048  1.00 23.44           C
ATOM   1254  CG  ARG A  90      23.142  28.759  48.112  1.00 20.09           C
ATOM   1255  CD  ARG A  90      23.179  30.158  48.703  1.00 23.00           C
ATOM   1256  NE  ARG A  90      22.426  30.225  49.966  1.00 25.74           N
ATOM   1257  CZ  ARG A  90      21.103  30.338  50.077  1.00 29.37           C
ATOM   1258  NH1 ARG A  90      20.325  30.367  49.000  1.00 25.22           N
ATOM   1259  NH2 ARG A  90      20.547  30.429  51.289  1.00 22.34           N1+
ATOM   1260  H   ARG A  90      24.356  25.509  50.266  1.00 24.10           H
ATOM   1261  HA  ARG A  90      22.614  26.105  48.180  1.00 24.72           H
ATOM   1262  HB2 ARG A  90      23.236  27.691  49.999  1.00 28.04           H
ATOM   1263  HB3 ARG A  90      24.814  27.928  49.233  1.00 28.04           H
ATOM   1264  HG2 ARG A  90      23.698  28.801  47.179  1.00 24.02           H
ATOM   1265  HG3 ARG A  90      22.110  28.487  47.886  1.00 24.02           H
ATOM   1266  HD2 ARG A  90      24.218  30.427  48.891  1.00 27.51           H
ATOM   1267  HD3 ARG A  90      22.772  30.868  47.985  1.00 27.51           H
ATOM   1268  HE  ARG A  90      22.968  30.160  50.814  1.00 30.80           H
ATOM   1269 HH11 ARG A  90      20.734  30.308  48.076  1.00 30.17           H
ATOM   1270 HH12 ARG A  90      19.327  30.461  49.110  1.00 30.17           H
ATOM   1271 HH21 ARG A  90      21.117  30.406  52.118  1.00 26.72           H
ATOM   1272 HH22 ARG A  90      19.544  30.522  51.365  1.00 26.72           H
ATOM   1273  N   GLU A  91      25.735  25.992  47.115  1.00 18.89           N
ATOM   1274  CA  GLU A  91      26.547  25.950  45.893  1.00 17.96           C
ATOM   1275  C   GLU A  91      26.104  24.859  44.897  1.00 18.21           C
ATOM   1276  O   GLU A  91      26.183  25.086  43.688  1.00 16.86           O
ATOM   1277  CB  GLU A  91      28.065  25.913  46.183  1.00 22.31           C
ATOM   1278  CG  GLU A  91      28.574  24.817  47.132  1.00 35.16           C
ATOM   1279  CD  GLU A  91      28.596  25.124  48.654  1.00 53.41           C
ATOM   1280  OE1 GLU A  91      27.900  26.078  49.103  1.00 31.67           O
ATOM   1281  OE2 GLU A  91      29.307  24.349  49.348  1.00 38.52           O1-
ATOM   1282  H   GLU A  91      26.202  25.896  48.007  1.00 22.57           H
ATOM   1283  HA  GLU A  91      26.371  26.906  45.397  1.00 21.47           H
ATOM   1284  HB2 GLU A  91      28.590  25.793  45.234  1.00 26.68           H
ATOM   1285  HB3 GLU A  91      28.362  26.882  46.588  1.00 26.68           H
ATOM   1286  HG2 GLU A  91      27.980  23.916  46.984  1.00 42.10           H
ATOM   1287  HG3 GLU A  91      29.580  24.518  46.830  1.00 42.10           H
ATOM   1288  N   ALA A  92      25.636  23.704  45.402  1.00 16.95           N
ATOM   1289  CA  ALA A  92      25.044  22.613  44.638  1.00 20.51           C
ATOM   1290  C   ALA A  92      23.689  23.021  44.036  1.00 22.23           C
ATOM   1291  O   ALA A  92      23.492  22.854  42.838  1.00 22.71           O
ATOM   1292  CB  ALA A  92      24.920  21.372  45.541  1.00 23.17           C
ATOM   1293  H   ALA A  92      25.579  23.625  46.408  1.00 20.25           H
ATOM   1294  HA  ALA A  92      25.710  22.372  43.812  1.00 24.52           H
ATOM   1295  HB1 ALA A  92      24.474  20.555  44.977  1.00 27.71           H
ATOM   1296  HB2 ALA A  92      25.904  21.071  45.900  1.00 27.71           H
ATOM   1297  HB3 ALA A  92      24.280  21.582  46.396  1.00 27.71           H
ATOM   1298  N   GLY A  93      22.783  23.591  44.847  1.00 17.22           N
ATOM   1299  CA  GLY A  93      21.505  24.133  44.398  1.00 19.56           C
ATOM   1300  C   GLY A  93      21.662  25.152  43.275  1.00 18.84           C
ATOM   1301  O   GLY A  93      20.952  25.067  42.274  1.00 18.82           O
ATOM   1302  H   GLY A  93      23.006  23.682  45.829  1.00 20.58           H
ATOM   1303  HA2 GLY A  93      20.889  23.314  44.029  1.00 23.38           H
ATOM   1304  HA3 GLY A  93      20.997  24.607  45.235  1.00 23.38           H
ATOM   1305  N   GLU A  94      22.593  26.094  43.435  1.00 20.98           N
ATOM   1306  CA  GLU A  94      22.884  27.148  42.455  1.00 21.22           C
ATOM   1307  C   GLU A  94      23.402  26.582  41.134  1.00 24.05           C
ATOM   1308  O   GLU A  94      22.975  27.054  40.075  1.00 16.84           O
ATOM   1309  CB  GLU A  94      23.884  28.166  43.032  1.00 18.21           C
ATOM   1310  CG  GLU A  94      23.168  29.125  44.020  1.00 29.71           C
ATOM   1311  CD  GLU A  94      24.076  30.165  44.704  1.00 22.95           C
ATOM   1312  OE1 GLU A  94      23.517  31.079  45.341  1.00 26.07           O
ATOM   1313  OE2 GLU A  94      25.322  30.042  44.589  1.00 36.12           O1-
ATOM   1314  H   GLU A  94      23.145  26.095  44.282  1.00 25.09           H
ATOM   1315  HA  GLU A  94      21.948  27.674  42.254  1.00 25.37           H
ATOM   1316  HB2 GLU A  94      24.696  27.631  43.534  1.00 21.76           H
ATOM   1317  HB3 GLU A  94      24.312  28.756  42.220  1.00 21.76           H
ATOM   1318  HG2 GLU A  94      22.347  29.649  43.524  1.00 35.56           H
ATOM   1319  HG3 GLU A  94      22.672  28.556  44.807  1.00 35.56           H
ATOM   1320  N   ALA A  95      24.357  25.629  41.209  1.00 18.44           N
ATOM   1321  CA  ALA A  95      24.945  24.981  40.041  1.00 24.14           C
ATOM   1322  C   ALA A  95      23.992  24.023  39.350  1.00 18.92           C
ATOM   1323  O   ALA A  95      24.267  23.681  38.209  1.00 16.16           O
ATOM   1324  CB  ALA A  95      26.232  24.243  40.409  1.00 15.11           C
ATOM   1325  H   ALA A  95      24.695  25.344  42.118  1.00 22.03           H
ATOM   1326  HA  ALA A  95      25.203  25.759  39.323  1.00 28.87           H
ATOM   1327  HB1 ALA A  95      26.660  23.777  39.524  1.00 18.03           H
ATOM   1328  HB2 ALA A  95      26.952  24.949  40.824  1.00 18.03           H
ATOM   1329  HB3 ALA A  95      26.012  23.476  41.153  1.00 18.03           H
ATOM   1330  N   TYR A  96      22.948  23.529  40.023  1.00 20.25           N
ATOM   1331  CA  TYR A  96      22.013  22.549  39.462  1.00 22.07           C
ATOM   1332  C   TYR A  96      21.080  23.194  38.434  1.00 20.18           C
ATOM   1333  O   TYR A  96      20.299  24.063  38.788  1.00 18.92           O
ATOM   1334  CB  TYR A  96      21.190  21.929  40.582  1.00 19.60           C
ATOM   1335  CG  TYR A  96      20.268  20.809  40.152  1.00 22.65           C
ATOM   1336  CD1 TYR A  96      18.883  21.008  40.126  1.00 16.00           C
ATOM   1337  CD2 TYR A  96      20.796  19.551  39.814  1.00 24.92           C
ATOM   1338  CE1 TYR A  96      18.029  19.938  39.813  1.00 20.96           C
ATOM   1339  CE2 TYR A  96      19.946  18.457  39.560  1.00 20.95           C
ATOM   1340  CZ  TYR A  96      18.550  18.646  39.597  1.00 13.08           C
ATOM   1341  OH  TYR A  96      17.704  17.607  39.394  1.00 15.79           O
ATOM   1342  H   TYR A  96      22.794  23.841  40.971  1.00 24.21           H
ATOM   1343  HA  TYR A  96      22.590  21.756  38.988  1.00 26.39           H
ATOM   1344  HB2 TYR A  96      21.885  21.509  41.308  1.00 23.42           H
ATOM   1345  HB3 TYR A  96      20.609  22.705  41.078  1.00 23.42           H
ATOM   1346  HD1 TYR A  96      18.474  21.982  40.346  1.00 19.11           H
ATOM   1347  HD2 TYR A  96      21.861  19.422  39.774  1.00 29.81           H
ATOM   1348  HE1 TYR A  96      16.965  20.103  39.788  1.00 25.06           H
ATOM   1349  HE2 TYR A  96      20.369  17.485  39.361  1.00 25.05           H
ATOM   1350  HH  TYR A  96      18.111  16.881  38.916  1.00 18.86           H
ATOM   1351  N   ASP A  97      21.143  22.748  37.172  1.00 14.32           N
ATOM   1352  CA  ASP A  97      20.351  23.328  36.092  1.00 17.50           C
ATOM   1353  C   ASP A  97      19.660  22.233  35.252  1.00 14.44           C
ATOM   1354  O   ASP A  97      19.232  22.503  34.140  1.00 14.25           O
ATOM   1355  CB  ASP A  97      21.186  24.284  35.221  1.00 20.32           C
ATOM   1356  CG  ASP A  97      22.323  23.638  34.421  1.00 23.52           C
ATOM   1357  OD1 ASP A  97      22.801  24.275  33.458  1.00 24.45           O
ATOM   1358  OD2 ASP A  97      22.709  22.496  34.748  1.00 23.47           O1-
ATOM   1359  H   ASP A  97      21.810  22.032  36.927  1.00 17.09           H
ATOM   1360  HA  ASP A  97      19.553  23.931  36.518  1.00 20.91           H
ATOM   1361  HB2 ASP A  97      20.548  24.869  34.555  1.00 24.29           H
ATOM   1362  HB3 ASP A  97      21.646  25.025  35.875  1.00 24.29           H
ATOM   1363  N   PHE A  98      19.502  21.010  35.767  1.00 14.68           N
ATOM   1364  CA  PHE A  98      18.814  19.968  35.046  1.00 17.26           C
ATOM   1365  C   PHE A  98      17.385  20.372  34.691  1.00 20.26           C
ATOM   1366  O   PHE A  98      16.768  21.174  35.384  1.00 18.10           O
ATOM   1367  CB  PHE A  98      18.848  18.688  35.863  1.00 16.08           C
ATOM   1368  CG  PHE A  98      20.162  17.923  35.947  1.00 17.62           C
ATOM   1369  CD1 PHE A  98      21.313  18.297  35.229  1.00 23.64           C
ATOM   1370  CD2 PHE A  98      20.224  16.781  36.759  1.00 26.72           C
ATOM   1371  CE1 PHE A  98      22.508  17.563  35.344  1.00 23.52           C
ATOM   1372  CE2 PHE A  98      21.400  16.014  36.836  1.00 24.42           C
ATOM   1373  CZ  PHE A  98      22.546  16.409  36.139  1.00 17.24           C
ATOM   1374  H   PHE A  98      19.883  20.794  36.676  1.00 17.53           H
ATOM   1375  HA  PHE A  98      19.328  19.785  34.103  1.00 20.62           H
ATOM   1376  HB2 PHE A  98      18.497  18.911  36.867  1.00 19.20           H
ATOM   1377  HB3 PHE A  98      18.123  18.006  35.424  1.00 19.20           H
ATOM   1378  HD1 PHE A  98      21.295  19.171  34.609  1.00 28.28           H
ATOM   1379  HD2 PHE A  98      19.356  16.475  37.319  1.00 31.98           H
ATOM   1380  HE1 PHE A  98      23.396  17.886  34.821  1.00 28.13           H
ATOM   1381  HE2 PHE A  98      21.422  15.130  37.451  1.00 29.21           H
ATOM   1382  HZ  PHE A  98      23.459  15.843  36.229  1.00 20.60           H
ATOM   1383  N   ILE A  99      16.879  19.821  33.585  1.00 14.50           N
ATOM   1384  CA  ILE A  99      15.522  20.047  33.088  1.00 12.62           C
ATOM   1385  C   ILE A  99      14.707  18.737  33.169  1.00 18.77           C
ATOM   1386  O   ILE A  99      15.178  17.724  32.642  1.00 17.38           O
ATOM   1387  CB  ILE A  99      15.589  20.612  31.657  1.00 12.43           C
ATOM   1388  CG1 ILE A  99      16.154  22.056  31.687  1.00 16.46           C
ATOM   1389  CG2 ILE A  99      14.238  20.608  30.923  1.00 16.60           C
ATOM   1390  CD1 ILE A  99      16.352  22.683  30.299  1.00 19.42           C
ATOM   1391  H   ILE A  99      17.461  19.175  33.070  1.00 17.30           H
ATOM   1392  HA  ILE A  99      15.057  20.807  33.710  1.00 15.05           H
ATOM   1393  HB  ILE A  99      16.273  19.987  31.078  1.00 14.83           H
ATOM   1394 HG12 ILE A  99      15.475  22.689  32.259  1.00 19.66           H
ATOM   1395 HG13 ILE A  99      17.120  22.064  32.188  1.00 19.66           H
ATOM   1396 HG21 ILE A  99      14.384  20.877  29.876  1.00 19.83           H
ATOM   1397 HG22 ILE A  99      13.798  19.615  30.931  1.00 19.83           H
ATOM   1398 HG23 ILE A  99      13.555  21.321  31.381  1.00 19.83           H
ATOM   1399 HD11 ILE A  99      16.890  23.623  30.387  1.00 23.21           H
ATOM   1400 HD12 ILE A  99      16.917  22.003  29.668  1.00 23.21           H
ATOM   1401 HD13 ILE A  99      15.390  22.893  29.833  1.00 23.21           H
ATOM   1402  N   PRO A 100      13.466  18.764  33.725  1.00 16.01           N
ATOM   1403  CA  PRO A 100      12.752  19.971  34.168  1.00 15.02           C
ATOM   1404  C   PRO A 100      12.948  20.375  35.639  1.00 19.93           C
ATOM   1405  O   PRO A 100      12.287  21.317  36.064  1.00 18.19           O
ATOM   1406  CB  PRO A 100      11.272  19.652  33.890  1.00 18.34           C
ATOM   1407  CG  PRO A 100      11.254  18.336  33.114  1.00 14.13           C
ATOM   1408  CD  PRO A 100      12.507  17.677  33.635  1.00 12.49           C
ATOM   1409  HA  PRO A 100      12.965  20.809  33.509  1.00 17.94           H
ATOM   1410  HB2 PRO A 100      10.788  19.471  34.851  1.00 21.91           H
ATOM   1411  HB3 PRO A 100      10.747  20.446  33.358  1.00 21.91           H
ATOM   1412  HG2 PRO A 100      10.377  17.734  33.355  1.00 16.86           H
ATOM   1413  HG3 PRO A 100      11.311  18.523  32.042  1.00 16.86           H
ATOM   1414  HD2 PRO A 100      12.335  17.258  34.626  1.00 14.90           H
ATOM   1415  HD3 PRO A 100      12.816  16.897  32.940  1.00 14.90           H
ATOM   1416  N   THR A 101      13.828  19.706  36.407  1.00 21.87           N
ATOM   1417  CA  THR A 101      13.927  19.786  37.872  1.00 13.96           C
ATOM   1418  C   THR A 101      14.388  21.131  38.442  1.00 17.16           C
ATOM   1419  O   THR A 101      14.074  21.430  39.593  1.00 16.77           O
ATOM   1420  CB  THR A 101      14.787  18.616  38.394  1.00 20.23           C
ATOM   1421  OG1 THR A 101      14.324  17.405  37.879  1.00 35.66           O
ATOM   1422  CG2 THR A 101      14.628  18.386  39.896  1.00 36.36           C
ATOM   1423  H   THR A 101      14.365  18.967  35.977  1.00 26.15           H
ATOM   1424  HA  THR A 101      12.916  19.614  38.236  1.00 16.66           H
ATOM   1425  HB  THR A 101      15.829  18.756  38.111  1.00 24.18           H
ATOM   1426  HG1 THR A 101      13.395  17.318  38.113  1.00 42.70           H
ATOM   1427 HG21 THR A 101      15.185  17.495  40.193  1.00 43.54           H
ATOM   1428 HG22 THR A 101      14.993  19.234  40.471  1.00 43.54           H
ATOM   1429 HG23 THR A 101      13.579  18.209  40.138  1.00 43.54           H
ATOM   1430  N   SER A 102      15.139  21.935  37.685  1.00 15.11           N
ATOM   1431  CA  SER A 102      15.571  23.276  38.099  1.00 21.04           C
ATOM   1432  C   SER A 102      14.569  24.383  37.699  1.00 22.17           C
ATOM   1433  O   SER A 102      14.861  25.563  37.894  1.00 26.00           O
ATOM   1434  CB  SER A 102      16.969  23.596  37.545  1.00 19.62           C
ATOM   1435  OG  SER A 102      16.872  23.834  36.166  1.00 17.61           O
ATOM   1436  H   SER A 102      15.413  21.624  36.766  1.00 18.04           H
ATOM   1437  HA  SER A 102      15.679  23.276  39.182  1.00 25.15           H
ATOM   1438  HB2 SER A 102      17.351  24.493  38.035  1.00 23.45           H
ATOM   1439  HB3 SER A 102      17.662  22.775  37.730  1.00 23.45           H
ATOM   1440  HG  SER A 102      16.834  22.976  35.731  1.00 21.03           H
ATOM   1441  N   MET A 103      13.434  24.030  37.075  1.00 11.46           N
ATOM   1442  CA  MET A 103      12.429  24.993  36.598  1.00 11.67           C
ATOM   1443  C   MET A 103      11.135  24.960  37.436  1.00 18.75           C
ATOM   1444  O   MET A 103      10.782  23.925  38.009  1.00 14.84           O
ATOM   1445  CB  MET A 103      12.106  24.696  35.131  1.00 14.16           C
ATOM   1446  CG  MET A 103      13.262  24.930  34.152  1.00 22.83           C
ATOM   1447  SD  MET A 103      12.858  24.385  32.474  1.00 17.03           S
ATOM   1448  CE  MET A 103      14.200  25.246  31.612  1.00 13.49           C
ATOM   1449  H   MET A 103      13.242  23.048  36.947  1.00 13.66           H
ATOM   1450  HA  MET A 103      12.832  26.005  36.646  1.00 13.91           H
ATOM   1451  HB2 MET A 103      11.818  23.650  35.048  1.00 16.90           H
ATOM   1452  HB3 MET A 103      11.268  25.318  34.820  1.00 16.90           H
ATOM   1453  HG2 MET A 103      13.503  25.993  34.138  1.00 27.30           H
ATOM   1454  HG3 MET A 103      14.139  24.376  34.492  1.00 27.30           H
ATOM   1455  HE1 MET A 103      14.185  24.973  30.557  1.00 16.09           H
ATOM   1456  HE2 MET A 103      14.056  26.319  31.714  1.00 16.09           H
ATOM   1457  HE3 MET A 103      15.158  24.962  32.054  1.00 16.09           H
ATOM   1458  N   ASP A 104      10.394  26.071  37.490  1.00 18.24           N
ATOM   1459  CA  ASP A 104       9.036  26.080  38.060  1.00 23.83           C
ATOM   1460  C   ASP A 104       7.997  26.156  36.934  1.00 18.55           C
ATOM   1461  O   ASP A 104       8.337  26.619  35.850  1.00 19.08           O
ATOM   1462  CB  ASP A 104       8.840  27.277  38.994  1.00 27.38           C
ATOM   1463  CG  ASP A 104       9.813  27.318  40.155  1.00 24.75           C
ATOM   1464  OD1 ASP A 104       9.919  26.279  40.839  1.00 24.46           O
ATOM   1465  OD2 ASP A 104      10.392  28.399  40.372  1.00 22.47           O1-
ATOM   1466  H   ASP A 104      10.708  26.912  37.021  1.00 21.79           H
ATOM   1467  HA  ASP A 104       8.860  25.183  38.654  1.00 28.50           H
ATOM   1468  HB2 ASP A 104       8.894  28.209  38.432  1.00 32.76           H
ATOM   1469  HB3 ASP A 104       7.844  27.192  39.425  1.00 32.76           H
ATOM   1470  N   PRO A 105       6.720  25.774  37.174  1.00 24.58           N
ATOM   1471  CA  PRO A 105       5.639  26.185  36.289  1.00 25.18           C
ATOM   1472  C   PRO A 105       5.607  27.730  36.210  1.00 25.68           C
ATOM   1473  O   PRO A 105       5.909  28.388  37.207  1.00 22.11           O
ATOM   1474  CB  PRO A 105       4.357  25.646  36.958  1.00 19.86           C
ATOM   1475  CG  PRO A 105       4.812  24.594  37.962  1.00 20.81           C
ATOM   1476  CD  PRO A 105       6.179  25.137  38.371  1.00 21.82           C
ATOM   1477  HA  PRO A 105       5.735  25.686  35.325  1.00 30.12           H
ATOM   1478  HB2 PRO A 105       3.903  26.462  37.513  1.00 23.74           H
ATOM   1479  HB3 PRO A 105       3.644  25.247  36.255  1.00 23.74           H
ATOM   1480  HG2 PRO A 105       4.148  24.533  38.822  1.00 24.88           H
ATOM   1481  HG3 PRO A 105       4.888  23.625  37.472  1.00 24.88           H
ATOM   1482  HD2 PRO A 105       6.060  25.883  39.154  1.00 26.09           H
ATOM   1483  HD3 PRO A 105       6.793  24.298  38.698  1.00 26.09           H
ATOM   1484  N   PRO A 106       5.222  28.327  35.068  1.00 23.22           N
ATOM   1485  CA  PRO A 106       4.780  27.648  33.863  1.00 25.91           C
ATOM   1486  C   PRO A 106       5.879  27.089  32.924  1.00 23.03           C
ATOM   1487  O   PRO A 106       5.546  26.231  32.101  1.00 22.40           O
ATOM   1488  CB  PRO A 106       4.010  28.748  33.118  1.00 22.05           C
ATOM   1489  CG  PRO A 106       4.765  30.014  33.483  1.00 23.20           C
ATOM   1490  CD  PRO A 106       5.026  29.767  34.968  1.00 26.22           C
ATOM   1491  HA  PRO A 106       4.040  26.888  34.113  1.00 31.00           H
ATOM   1492  HB2 PRO A 106       3.934  28.600  32.041  1.00 26.37           H
ATOM   1493  HB3 PRO A 106       3.014  28.804  33.557  1.00 26.37           H
ATOM   1494  HG2 PRO A 106       5.683  30.096  32.903  1.00 27.75           H
ATOM   1495  HG3 PRO A 106       4.143  30.901  33.363  1.00 27.75           H
ATOM   1496  HD2 PRO A 106       5.906  30.332  35.279  1.00 31.37           H
ATOM   1497  HD3 PRO A 106       4.143  30.052  35.542  1.00 31.37           H
ATOM   1498  N   GLU A 107       7.140  27.537  32.999  1.00 25.68           N
ATOM   1499  CA  GLU A 107       8.200  27.137  32.049  1.00 24.23           C
ATOM   1500  C   GLU A 107       8.379  25.601  32.027  1.00 18.74           C
ATOM   1501  O   GLU A 107       8.641  25.053  30.961  1.00 19.32           O
ATOM   1502  CB  GLU A 107       9.593  27.758  32.330  1.00 44.36           C
ATOM   1503  CG  GLU A 107       9.615  29.201  32.866  1.00 68.83           C
ATOM   1504  CD  GLU A 107       9.450  29.273  34.405  1.00 63.74           C
ATOM   1505  OE1 GLU A 107      10.418  28.918  35.123  1.00 61.63           O
ATOM   1506  OE2 GLU A 107       8.336  29.677  34.823  1.00 44.29           O1-
ATOM   1507  H   GLU A 107       7.378  28.221  33.710  1.00 30.72           H
ATOM   1508  HA  GLU A 107       7.887  27.462  31.057  1.00 28.99           H
ATOM   1509  HB2 GLU A 107      10.141  27.124  33.029  1.00 53.14           H
ATOM   1510  HB3 GLU A 107      10.154  27.742  31.395  1.00 53.14           H
ATOM   1511  HG2 GLU A 107      10.601  29.594  32.611  1.00 82.50           H
ATOM   1512  HG3 GLU A 107       8.831  29.773  32.367  1.00 82.50           H
ATOM   1513  N   GLN A 108       8.324  24.913  33.188  1.00 20.47           N
ATOM   1514  CA  GLN A 108       8.744  23.523  33.295  1.00 19.92           C
ATOM   1515  C   GLN A 108       7.833  22.559  32.531  1.00 19.64           C
ATOM   1516  O   GLN A 108       8.325  21.546  32.057  1.00 17.95           O
ATOM   1517  CB  GLN A 108       9.004  23.107  34.756  1.00 22.57           C
ATOM   1518  CG  GLN A 108       7.834  22.960  35.705  1.00 32.03           C
ATOM   1519  CD  GLN A 108       7.333  21.569  36.071  1.00 24.05           C
ATOM   1520  OE1 GLN A 108       6.207  21.461  36.505  1.00 39.76           O
ATOM   1521  NE2 GLN A 108       8.107  20.506  35.999  1.00 26.66           N
ATOM   1522  H   GLN A 108       8.148  25.415  34.049  1.00 24.47           H
ATOM   1523  HA  GLN A 108       9.717  23.474  32.805  1.00 23.81           H
ATOM   1524  HB2 GLN A 108       9.592  22.190  34.759  1.00 26.99           H
ATOM   1525  HB3 GLN A 108       9.614  23.886  35.196  1.00 26.99           H
ATOM   1526  HG2 GLN A 108       8.132  23.404  36.655  1.00 38.34           H
ATOM   1527  HG3 GLN A 108       6.997  23.572  35.368  1.00 38.34           H
ATOM   1528 HE21 GLN A 108       9.065  20.598  35.697  1.00 31.91           H
ATOM   1529 HE22 GLN A 108       7.753  19.616  36.324  1.00 31.91           H
ATOM   1530  N   ARG A 109       6.525  22.845  32.428  1.00 13.23           N
ATOM   1531  CA  ARG A 109       5.540  21.862  31.989  1.00 18.87           C
ATOM   1532  C   ARG A 109       5.804  21.334  30.585  1.00 16.64           C
ATOM   1533  O   ARG A 109       5.606  20.145  30.361  1.00 25.15           O
ATOM   1534  CB  ARG A 109       4.109  22.407  32.131  1.00 19.13           C
ATOM   1535  CG  ARG A 109       3.747  22.748  33.587  1.00 24.26           C
ATOM   1536  CD  ARG A 109       2.368  22.189  33.954  1.00 31.04           C
ATOM   1537  NE  ARG A 109       1.950  22.507  35.327  1.00 28.21           N
ATOM   1538  CZ  ARG A 109       1.548  23.717  35.707  1.00 28.64           C
ATOM   1539  NH1 ARG A 109       1.064  23.880  36.939  1.00 39.82           N
ATOM   1540  NH2 ARG A 109       1.632  24.759  34.868  1.00 26.96           N1+
ATOM   1541  H   ARG A 109       6.189  23.719  32.802  1.00 15.78           H
ATOM   1542  HA  ARG A 109       5.627  21.003  32.655  1.00 22.56           H
ATOM   1543  HB2 ARG A 109       4.010  23.301  31.514  1.00 22.86           H
ATOM   1544  HB3 ARG A 109       3.417  21.657  31.746  1.00 22.86           H
ATOM   1545  HG2 ARG A 109       4.469  22.284  34.262  1.00 29.02           H
ATOM   1546  HG3 ARG A 109       3.797  23.827  33.727  1.00 29.02           H
ATOM   1547  HD2 ARG A 109       1.633  22.587  33.253  1.00 37.15           H
ATOM   1548  HD3 ARG A 109       2.395  21.101  33.857  1.00 37.15           H
ATOM   1549  HE  ARG A 109       1.931  21.753  35.998  1.00 33.75           H
ATOM   1550 HH11 ARG A 109       1.012  23.090  37.565  1.00 47.69           H
ATOM   1551 HH12 ARG A 109       0.754  24.789  37.247  1.00 47.69           H
ATOM   1552 HH21 ARG A 109       2.010  24.629  33.941  1.00 32.26           H
ATOM   1553 HH22 ARG A 109       1.339  25.678  35.160  1.00 32.26           H
ATOM   1554  N   GLN A 110       6.210  22.191  29.644  1.00 19.26           N
ATOM   1555  CA  GLN A 110       6.443  21.802  28.252  1.00 21.75           C
ATOM   1556  C   GLN A 110       7.526  20.740  28.094  1.00 19.98           C
ATOM   1557  O   GLN A 110       7.458  19.942  27.164  1.00 21.86           O
ATOM   1558  CB  GLN A 110       6.774  23.035  27.420  1.00 25.42           C
ATOM   1559  CG  GLN A 110       8.079  23.746  27.812  1.00 28.74           C
ATOM   1560  CD  GLN A 110       8.142  25.178  27.260  1.00 26.48           C
ATOM   1561  OE1 GLN A 110       7.683  25.480  26.161  1.00 40.84           O
ATOM   1562  NE2 GLN A 110       8.738  26.078  28.023  1.00 31.40           N
ATOM   1563  H   GLN A 110       6.358  23.157  29.895  1.00 23.01           H
ATOM   1564  HA  GLN A 110       5.511  21.386  27.863  1.00 26.01           H
ATOM   1565  HB2 GLN A 110       6.840  22.727  26.376  1.00 30.41           H
ATOM   1566  HB3 GLN A 110       5.947  23.741  27.510  1.00 30.41           H
ATOM   1567  HG2 GLN A 110       8.209  23.747  28.891  1.00 34.39           H
ATOM   1568  HG3 GLN A 110       8.898  23.181  27.365  1.00 34.39           H
ATOM   1569 HE21 GLN A 110       9.099  25.816  28.929  1.00 37.58           H
ATOM   1570 HE22 GLN A 110       8.846  27.020  27.677  1.00 37.58           H
ATOM   1571  N   PHE A 111       8.516  20.720  28.996  1.00 20.43           N
ATOM   1572  CA  PHE A 111       9.615  19.763  28.980  1.00 21.07           C
ATOM   1573  C   PHE A 111       9.193  18.361  29.441  1.00 17.01           C
ATOM   1574  O   PHE A 111       9.852  17.398  29.072  1.00 19.15           O
ATOM   1575  CB  PHE A 111      10.789  20.323  29.791  1.00 19.06           C
ATOM   1576  CG  PHE A 111      11.421  21.560  29.187  1.00 20.13           C
ATOM   1577  CD1 PHE A 111      11.217  22.819  29.767  1.00 18.97           C
ATOM   1578  CD2 PHE A 111      12.216  21.452  28.033  1.00 20.08           C
ATOM   1579  CE1 PHE A 111      11.772  23.964  29.167  1.00 21.70           C
ATOM   1580  CE2 PHE A 111      12.757  22.591  27.420  1.00 21.27           C
ATOM   1581  CZ  PHE A 111      12.523  23.854  27.986  1.00 18.03           C
ATOM   1582  H   PHE A 111       8.511  21.407  29.736  1.00 24.42           H
ATOM   1583  HA  PHE A 111       9.963  19.662  27.952  1.00 25.20           H
ATOM   1584  HB2 PHE A 111      10.459  20.538  30.808  1.00 22.79           H
ATOM   1585  HB3 PHE A 111      11.560  19.552  29.836  1.00 22.79           H
ATOM   1586  HD1 PHE A 111      10.621  22.915  30.662  1.00 22.68           H
ATOM   1587  HD2 PHE A 111      12.397  20.487  27.599  1.00 24.01           H
ATOM   1588  HE1 PHE A 111      11.612  24.934  29.615  1.00 25.94           H
ATOM   1589  HE2 PHE A 111      13.354  22.495  26.526  1.00 25.43           H
ATOM   1590  HZ  PHE A 111      12.938  24.736  27.528  1.00 21.54           H
ATOM   1591  N   ARG A 112       8.124  18.226  30.239  1.00 17.50           N
ATOM   1592  CA  ARG A 112       7.703  16.931  30.791  1.00 16.90           C
ATOM   1593  C   ARG A 112       7.193  15.999  29.716  1.00 22.95           C
ATOM   1594  O   ARG A 112       7.397  14.795  29.809  1.00 23.77           O
ATOM   1595  CB  ARG A 112       6.661  17.078  31.902  1.00 14.98           C
ATOM   1596  CG  ARG A 112       7.223  17.678  33.193  1.00 16.20           C
ATOM   1597  CD  ARG A 112       6.098  17.895  34.192  1.00 13.60           C
ATOM   1598  NE  ARG A 112       5.435  16.639  34.611  1.00 14.20           N
ATOM   1599  CZ  ARG A 112       5.764  15.823  35.638  1.00 22.39           C
ATOM   1600  NH1 ARG A 112       4.965  14.805  35.956  1.00 15.63           N
ATOM   1601  NH2 ARG A 112       6.862  15.966  36.375  1.00 15.20           N1+
ATOM   1602  H   ARG A 112       7.609  19.052  30.512  1.00 20.90           H
ATOM   1603  HA  ARG A 112       8.577  16.442  31.224  1.00 20.19           H
ATOM   1604  HB2 ARG A 112       5.823  17.681  31.552  1.00 17.88           H
ATOM   1605  HB3 ARG A 112       6.285  16.082  32.136  1.00 17.88           H
ATOM   1606  HG2 ARG A 112       7.975  17.014  33.618  1.00 19.35           H
ATOM   1607  HG3 ARG A 112       7.685  18.644  32.982  1.00 19.35           H
ATOM   1608  HD2 ARG A 112       6.496  18.418  35.064  1.00 16.22           H
ATOM   1609  HD3 ARG A 112       5.360  18.546  33.731  1.00 16.22           H
ATOM   1610  HE  ARG A 112       4.603  16.399  34.096  1.00 16.95           H
ATOM   1611 HH11 ARG A 112       4.119  14.627  35.441  1.00 18.67           H
ATOM   1612 HH12 ARG A 112       5.225  14.204  36.727  1.00 18.67           H
ATOM   1613 HH21 ARG A 112       7.522  16.709  36.184  1.00 18.14           H
ATOM   1614 HH22 ARG A 112       7.050  15.313  37.124  1.00 18.14           H
ATOM   1615  N   ALA A 113       6.519  16.548  28.709  1.00 20.97           N
ATOM   1616  CA  ALA A 113       5.971  15.758  27.643  1.00 21.13           C
ATOM   1617  C   ALA A 113       7.096  15.047  26.905  1.00 20.15           C
ATOM   1618  O   ALA A 113       6.999  13.847  26.652  1.00 20.26           O
ATOM   1619  CB  ALA A 113       5.154  16.677  26.730  1.00 27.71           C
ATOM   1620  H   ALA A 113       6.392  17.548  28.678  1.00 25.07           H
ATOM   1621  HA  ALA A 113       5.305  15.010  28.070  1.00 25.27           H
ATOM   1622  HB1 ALA A 113       4.766  16.098  25.891  1.00 33.15           H
ATOM   1623  HB2 ALA A 113       4.318  17.106  27.278  1.00 33.15           H
ATOM   1624  HB3 ALA A 113       5.783  17.484  26.352  1.00 33.15           H
ATOM   1625  N   LEU A 114       8.178  15.777  26.611  1.00 19.32           N
ATOM   1626  CA  LEU A 114       9.328  15.222  25.911  1.00 20.74           C
ATOM   1627  C   LEU A 114      10.028  14.122  26.728  1.00 20.69           C
ATOM   1628  O   LEU A 114      10.385  13.083  26.185  1.00 24.46           O
ATOM   1629  CB  LEU A 114      10.284  16.355  25.489  1.00 22.04           C
ATOM   1630  CG  LEU A 114      11.523  15.806  24.736  1.00 30.14           C
ATOM   1631  CD1 LEU A 114      11.079  15.084  23.451  1.00 25.32           C
ATOM   1632  CD2 LEU A 114      12.520  16.931  24.440  1.00 24.50           C
ATOM   1633  H   LEU A 114       8.202  16.752  26.873  1.00 23.10           H
ATOM   1634  HA  LEU A 114       8.937  14.757  25.007  1.00 24.80           H
ATOM   1635  HB2 LEU A 114       9.748  17.061  24.853  1.00 26.36           H
ATOM   1636  HB3 LEU A 114      10.614  16.889  26.381  1.00 26.36           H
ATOM   1637  HG  LEU A 114      12.040  15.085  25.369  1.00 36.07           H
ATOM   1638 HD11 LEU A 114      11.954  14.808  22.863  1.00 30.29           H
ATOM   1639 HD12 LEU A 114      10.555  14.161  23.692  1.00 30.29           H
ATOM   1640 HD13 LEU A 114      10.431  15.730  22.859  1.00 30.29           H
ATOM   1641 HD21 LEU A 114      13.406  16.523  23.955  1.00 29.30           H
ATOM   1642 HD22 LEU A 114      12.064  17.676  23.788  1.00 29.30           H
ATOM   1643 HD23 LEU A 114      12.823  17.399  25.374  1.00 29.30           H
ATOM   1644  N   ALA A 115      10.250  14.349  28.023  1.00 24.48           N
ATOM   1645  CA  ALA A 115      10.803  13.334  28.905  1.00 18.11           C
ATOM   1646  C   ALA A 115       9.900  12.103  28.956  1.00 19.18           C
ATOM   1647  O   ALA A 115      10.398  10.981  29.029  1.00 24.67           O
ATOM   1648  CB  ALA A 115      11.072  13.927  30.296  1.00 15.57           C
ATOM   1649  H   ALA A 115       9.989  15.238  28.425  1.00 29.28           H
ATOM   1650  HA  ALA A 115      11.759  13.027  28.486  1.00 21.65           H
ATOM   1651  HB1 ALA A 115      11.451  13.145  30.955  1.00 18.59           H
ATOM   1652  HB2 ALA A 115      11.820  14.716  30.221  1.00 18.59           H
ATOM   1653  HB3 ALA A 115      10.158  14.341  30.721  1.00 18.59           H
ATOM   1654  N   ASN A 116       8.579  12.300  28.875  1.00 29.13           N
ATOM   1655  CA  ASN A 116       7.607  11.213  28.847  1.00 23.57           C
ATOM   1656  C   ASN A 116       7.728  10.360  27.614  1.00 17.11           C
ATOM   1657  O   ASN A 116       7.402   9.185  27.724  1.00 20.15           O
ATOM   1658  CB  ASN A 116       6.164  11.726  28.966  1.00 23.44           C
ATOM   1659  CG  ASN A 116       5.522  11.349  30.276  1.00 23.50           C
ATOM   1660  OD1 ASN A 116       5.878  10.351  30.895  1.00 33.25           O
ATOM   1661  ND2 ASN A 116       4.502  12.105  30.671  1.00 36.39           N
ATOM   1662  H   ASN A 116       8.229  13.244  28.787  1.00 34.86           H
ATOM   1663  HA  ASN A 116       7.849  10.573  29.694  1.00 28.19           H
ATOM   1664  HB2 ASN A 116       6.114  12.804  28.830  1.00 28.04           H
ATOM   1665  HB3 ASN A 116       5.562  11.264  28.184  1.00 28.04           H
ATOM   1666 HD21 ASN A 116       4.011  11.874  31.521  1.00 43.57           H
ATOM   1667 HD22 ASN A 116       4.237  12.907  30.122  1.00 43.57           H
ATOM   1668  N   GLN A 117       8.173  10.912  26.475  1.00 22.41           N
ATOM   1669  CA  GLN A 117       8.400  10.104  25.275  1.00 28.92           C
ATOM   1670  C   GLN A 117       9.470   9.027  25.446  1.00 23.56           C
ATOM   1671  O   GLN A 117       9.489   8.107  24.634  1.00 29.78           O
ATOM   1672  CB  GLN A 117       8.809  10.943  24.058  1.00 24.47           C
ATOM   1673  CG  GLN A 117       7.706  11.757  23.407  1.00 28.76           C
ATOM   1674  CD  GLN A 117       8.294  12.529  22.228  1.00 22.73           C
ATOM   1675  OE1 GLN A 117       8.423  13.743  22.254  1.00 37.16           O
ATOM   1676  NE2 GLN A 117       8.699  11.825  21.185  1.00 37.98           N
ATOM   1677  H   GLN A 117       8.405  11.897  26.450  1.00 26.79           H
ATOM   1678  HA  GLN A 117       7.465   9.596  25.033  1.00 34.61           H
ATOM   1679  HB2 GLN A 117       9.621  11.606  24.342  1.00 29.28           H
ATOM   1680  HB3 GLN A 117       9.205  10.273  23.292  1.00 29.28           H
ATOM   1681  HG2 GLN A 117       6.920  11.088  23.055  1.00 34.42           H
ATOM   1682  HG3 GLN A 117       7.307  12.456  24.141  1.00 34.42           H
ATOM   1683 HE21 GLN A 117       8.608  10.822  21.187  1.00 45.49           H
ATOM   1684 HE22 GLN A 117       9.149  12.306  20.422  1.00 45.49           H
ATOM   1685  N   VAL A 118      10.406   9.198  26.391  1.00 25.14           N
ATOM   1686  CA  VAL A 118      11.568   8.319  26.555  1.00 15.10           C
ATOM   1687  C   VAL A 118      11.546   7.469  27.810  1.00 20.29           C
ATOM   1688  O   VAL A 118      12.277   6.488  27.825  1.00 27.58           O
ATOM   1689  CB  VAL A 118      12.917   9.063  26.468  1.00 24.14           C
ATOM   1690  CG1 VAL A 118      13.131   9.556  25.034  1.00 31.23           C
ATOM   1691  CG2 VAL A 118      13.033  10.250  27.422  1.00 28.60           C
ATOM   1692  H   VAL A 118      10.357  10.019  26.980  1.00 30.08           H
ATOM   1693  HA  VAL A 118      11.559   7.610  25.730  1.00 18.03           H
ATOM   1694  HB  VAL A 118      13.729   8.371  26.703  1.00 28.88           H
ATOM   1695 HG11 VAL A 118      14.118  10.007  24.956  1.00 37.39           H
ATOM   1696 HG12 VAL A 118      13.075   8.720  24.336  1.00 37.39           H
ATOM   1697 HG13 VAL A 118      12.376  10.299  24.769  1.00 37.39           H
ATOM   1698 HG21 VAL A 118      14.049  10.646  27.387  1.00 34.23           H
ATOM   1699 HG22 VAL A 118      12.339  11.038  27.127  1.00 34.23           H
ATOM   1700 HG23 VAL A 118      12.815   9.931  28.439  1.00 34.23           H
ATOM   1701  N   VAL A 119      10.773   7.815  28.851  1.00 26.21           N
ATOM   1702  CA  VAL A 119      10.671   6.972  30.039  1.00 20.68           C
ATOM   1703  C   VAL A 119       9.249   6.699  30.482  1.00 23.52           C
ATOM   1704  O   VAL A 119       9.073   5.914  31.406  1.00 30.42           O
ATOM   1705  CB  VAL A 119      11.556   7.492  31.194  1.00 20.87           C
ATOM   1706  CG1 VAL A 119      13.012   7.608  30.750  1.00 22.76           C
ATOM   1707  CG2 VAL A 119      11.132   8.851  31.787  1.00 24.80           C
ATOM   1708  H   VAL A 119      10.262   8.686  28.837  1.00 31.36           H
ATOM   1709  HA  VAL A 119      11.047   5.982  29.784  1.00 24.72           H
ATOM   1710  HB  VAL A 119      11.524   6.759  32.002  1.00 24.95           H
ATOM   1711 HG11 VAL A 119      13.636   7.876  31.601  1.00 27.22           H
ATOM   1712 HG12 VAL A 119      13.357   6.651  30.360  1.00 27.22           H
ATOM   1713 HG13 VAL A 119      13.126   8.374  29.985  1.00 27.22           H
ATOM   1714 HG21 VAL A 119      11.768   9.095  32.638  1.00 29.66           H
ATOM   1715 HG22 VAL A 119      11.230   9.635  31.040  1.00 29.66           H
ATOM   1716 HG23 VAL A 119      10.100   8.803  32.128  1.00 29.66           H
ATOM   1717  N   GLY A 120       8.244   7.331  29.866  1.00 29.00           N
ATOM   1718  CA  GLY A 120       6.831   7.152  30.192  1.00 27.83           C
ATOM   1719  C   GLY A 120       6.305   5.723  29.948  1.00 33.48           C
ATOM   1720  O   GLY A 120       7.001   4.863  29.407  1.00 32.65           O
ATOM   1721  H   GLY A 120       8.467   7.973  29.120  1.00 34.70           H
ATOM   1722  HA2 GLY A 120       6.701   7.390  31.248  1.00 33.31           H
ATOM   1723  HA3 GLY A 120       6.246   7.847  29.591  1.00 33.31           H
ATOM   1724  N   MET A 121       5.056   5.477  30.371  1.00 28.51           N
ATOM   1725  CA  MET A 121       4.456   4.140  30.459  1.00 32.51           C
ATOM   1726  C   MET A 121       4.419   3.398  29.107  1.00 42.65           C
ATOM   1727  O   MET A 121       4.687   2.196  29.105  1.00 34.97           O
ATOM   1728  CB  MET A 121       3.097   4.272  31.166  1.00 52.33           C
ATOM   1729  CG  MET A 121       2.290   2.982  31.334  1.00 53.75           C
ATOM   1730  SD  MET A 121       0.904   3.164  32.508  1.00 79.45           S
ATOM   1731  CE  MET A 121      -0.243   4.301  31.677  1.00 64.35           C
ATOM   1732  H   MET A 121       4.514   6.243  30.744  1.00 34.12           H
ATOM   1733  HA  MET A 121       5.096   3.551  31.118  1.00 38.91           H
ATOM   1734  HB2 MET A 121       3.287   4.667  32.165  1.00 62.70           H
ATOM   1735  HB3 MET A 121       2.482   5.004  30.643  1.00 62.70           H
ATOM   1736  HG2 MET A 121       1.901   2.672  30.365  1.00 64.41           H
ATOM   1737  HG3 MET A 121       2.946   2.193  31.706  1.00 64.41           H
ATOM   1738  HE1 MET A 121      -1.097   4.495  32.326  1.00 77.12           H
ATOM   1739  HE2 MET A 121       0.263   5.238  31.460  1.00 77.12           H
ATOM   1740  HE3 MET A 121      -0.592   3.855  30.746  1.00 77.12           H
ATOM   1741  N   PRO A 122       4.211   4.078  27.955  1.00 48.20           N
ATOM   1742  CA  PRO A 122       4.327   3.454  26.636  1.00 39.50           C
ATOM   1743  C   PRO A 122       5.712   2.903  26.266  1.00 35.29           C
ATOM   1744  O   PRO A 122       5.794   1.912  25.549  1.00 42.83           O
ATOM   1745  CB  PRO A 122       3.966   4.587  25.662  1.00 51.91           C
ATOM   1746  CG  PRO A 122       2.980   5.444  26.455  1.00 55.11           C
ATOM   1747  CD  PRO A 122       3.649   5.423  27.824  1.00 52.60           C
ATOM   1748  HA  PRO A 122       3.554   2.690  26.542  1.00 47.31           H
ATOM   1749  HB2 PRO A 122       4.865   5.183  25.486  1.00 62.20           H
ATOM   1750  HB3 PRO A 122       3.558   4.243  24.713  1.00 62.20           H
ATOM   1751  HG2 PRO A 122       2.938   6.467  26.081  1.00 66.04           H
ATOM   1752  HG3 PRO A 122       1.989   4.990  26.465  1.00 66.04           H
ATOM   1753  HD2 PRO A 122       4.446   6.165  27.859  1.00 63.03           H
ATOM   1754  HD3 PRO A 122       2.881   5.623  28.568  1.00 63.03           H
ATOM   1755  N   VAL A 123       6.800   3.498  26.751  1.00 30.87           N
ATOM   1756  CA  VAL A 123       8.139   2.972  26.531  1.00 24.58           C
ATOM   1757  C   VAL A 123       8.391   1.793  27.457  1.00 37.31           C
ATOM   1758  O   VAL A 123       9.019   0.810  27.060  1.00 46.86           O
ATOM   1759  CB  VAL A 123       9.208   4.052  26.748  1.00 28.89           C
ATOM   1760  CG1 VAL A 123      10.645   3.510  26.591  1.00 24.10           C
ATOM   1761  CG2 VAL A 123       8.995   5.167  25.730  1.00 32.48           C
ATOM   1762  H   VAL A 123       6.700   4.285  27.375  1.00 36.95           H
ATOM   1763  HA  VAL A 123       8.204   2.625  25.501  1.00 29.40           H
ATOM   1764  HB  VAL A 123       9.096   4.468  27.751  1.00 34.58           H
ATOM   1765 HG11 VAL A 123      11.364   4.323  26.691  1.00 28.83           H
ATOM   1766 HG12 VAL A 123      10.867   2.773  27.363  1.00 28.83           H
ATOM   1767 HG13 VAL A 123      10.767   3.049  25.611  1.00 28.83           H
ATOM   1768 HG21 VAL A 123       9.779   5.910  25.857  1.00 38.89           H
ATOM   1769 HG22 VAL A 123       9.050   4.763  24.719  1.00 38.89           H
ATOM   1770 HG23 VAL A 123       8.029   5.647  25.884  1.00 38.89           H
ATOM   1771  N   VAL A 124       7.920   1.906  28.699  1.00 32.90           N
ATOM   1772  CA  VAL A 124       8.103   0.869  29.702  1.00 31.40           C
ATOM   1773  C   VAL A 124       7.391  -0.414  29.286  1.00 33.73           C
ATOM   1774  O   VAL A 124       8.020  -1.466  29.314  1.00 30.57           O
ATOM   1775  CB  VAL A 124       7.610   1.353  31.058  1.00 24.49           C
ATOM   1776  CG1 VAL A 124       7.801   0.229  32.077  1.00 23.53           C
ATOM   1777  CG2 VAL A 124       8.394   2.592  31.493  1.00 20.99           C
ATOM   1778  H   VAL A 124       7.419   2.744  28.964  1.00 39.39           H
ATOM   1779  HA  VAL A 124       9.170   0.655  29.783  1.00 37.59           H
ATOM   1780  HB  VAL A 124       6.549   1.602  30.997  1.00 29.30           H
ATOM   1781 HG11 VAL A 124       7.529   0.598  33.064  1.00 28.15           H
ATOM   1782 HG12 VAL A 124       7.153  -0.612  31.834  1.00 28.15           H
ATOM   1783 HG13 VAL A 124       8.840  -0.106  32.089  1.00 28.15           H
ATOM   1784 HG21 VAL A 124       8.030   2.950  32.451  1.00 25.09           H
ATOM   1785 HG22 VAL A 124       9.446   2.328  31.572  1.00 25.09           H
ATOM   1786 HG23 VAL A 124       8.297   3.397  30.777  1.00 25.09           H
ATOM   1787  N   ASP A 125       6.109  -0.330  28.893  1.00 41.83           N
ATOM   1788  CA  ASP A 125       5.341  -1.482  28.408  1.00 40.26           C
ATOM   1789  C   ASP A 125       6.131  -2.234  27.336  1.00 40.96           C
ATOM   1790  O   ASP A 125       6.087  -3.463  27.307  1.00 38.33           O
ATOM   1791  CB  ASP A 125       3.963  -1.073  27.855  1.00 34.75           C
ATOM   1792  CG  ASP A 125       2.894  -0.616  28.851  1.00 45.78           C
ATOM   1793  OD1 ASP A 125       1.889  -0.074  28.340  1.00 42.72           O
ATOM   1794  OD2 ASP A 125       3.052  -0.836  30.074  1.00 45.08           O1-
ATOM   1795  H   ASP A 125       5.644   0.566  28.920  1.00 50.11           H
ATOM   1796  HA  ASP A 125       5.181  -2.159  29.249  1.00 48.21           H
ATOM   1797  HB2 ASP A 125       4.073  -0.306  27.087  1.00 41.61           H
ATOM   1798  HB3 ASP A 125       3.541  -1.922  27.319  1.00 41.61           H
ATOM   1799  N   LYS A 126       6.853  -1.490  26.473  1.00 32.77           N
ATOM   1800  CA  LYS A 126       7.614  -2.050  25.367  1.00 33.13           C
ATOM   1801  C   LYS A 126       8.950  -2.636  25.794  1.00 31.36           C
ATOM   1802  O   LYS A 126       9.417  -3.567  25.146  1.00 34.89           O
ATOM   1803  CB  LYS A 126       7.714  -1.034  24.218  1.00 59.75           C
ATOM   1804  CG  LYS A 126       6.342  -0.691  23.567  1.00 64.31           C
ATOM   1805  CD  LYS A 126       5.705  -1.757  22.634  1.00 81.60           C
ATOM   1806  CE  LYS A 126       4.972  -2.973  23.258  1.00 72.83           C
ATOM   1807  NZ  LYS A 126       3.740  -2.620  24.002  1.00 63.17           N1+
ATOM   1808  H   LYS A 126       6.884  -0.486  26.605  1.00 39.23           H
ATOM   1809  HA  LYS A 126       7.066  -2.908  24.996  1.00 39.66           H
ATOM   1810  HB2 LYS A 126       8.187  -0.120  24.581  1.00 71.61           H
ATOM   1811  HB3 LYS A 126       8.363  -1.451  23.447  1.00 71.61           H
ATOM   1812  HG2 LYS A 126       5.626  -0.426  24.344  1.00 77.08           H
ATOM   1813  HG3 LYS A 126       6.489   0.204  22.961  1.00 77.08           H
ATOM   1814  HD2 LYS A 126       5.010  -1.246  21.967  1.00 97.83           H
ATOM   1815  HD3 LYS A 126       6.497  -2.158  22.001  1.00 97.83           H
ATOM   1816  HE2 LYS A 126       4.692  -3.642  22.442  1.00 87.30           H
ATOM   1817  HE3 LYS A 126       5.643  -3.529  23.913  1.00 87.30           H
ATOM   1818  HZ1 LYS A 126       3.392  -3.433  24.493  1.00 75.72           H
ATOM   1819  HZ2 LYS A 126       3.940  -1.894  24.677  1.00 75.72           H
ATOM   1820  HZ3 LYS A 126       3.032  -2.293  23.360  1.00 75.72           H
ATOM   1821  N   LEU A 127       9.541  -2.132  26.877  1.00 39.21           N
ATOM   1822  CA  LEU A 127      10.734  -2.692  27.508  1.00 37.94           C
ATOM   1823  C   LEU A 127      10.484  -3.966  28.326  1.00 32.37           C
ATOM   1824  O   LEU A 127      11.460  -4.571  28.751  1.00 35.14           O
ATOM   1825  CB  LEU A 127      11.366  -1.623  28.406  1.00 39.28           C
ATOM   1826  CG  LEU A 127      12.203  -0.584  27.653  1.00 39.43           C
ATOM   1827  CD1 LEU A 127      12.678   0.420  28.704  1.00 41.40           C
ATOM   1828  CD2 LEU A 127      13.422  -1.211  26.958  1.00 39.72           C
ATOM   1829  H   LEU A 127       9.100  -1.351  27.344  1.00 46.96           H
ATOM   1830  HA  LEU A 127      11.440  -2.961  26.726  1.00 45.43           H
ATOM   1831  HB2 LEU A 127      10.574  -1.109  28.950  1.00 47.04           H
ATOM   1832  HB3 LEU A 127      12.006  -2.101  29.147  1.00 47.04           H
ATOM   1833  HG  LEU A 127      11.577  -0.083  26.914  1.00 47.23           H
ATOM   1834 HD11 LEU A 127      13.305   1.174  28.235  1.00 49.58           H
ATOM   1835 HD12 LEU A 127      11.818   0.910  29.162  1.00 49.58           H
ATOM   1836 HD13 LEU A 127      13.263  -0.085  29.475  1.00 49.58           H
ATOM   1837 HD21 LEU A 127      14.090  -0.427  26.603  1.00 47.58           H
ATOM   1838 HD22 LEU A 127      13.966  -1.855  27.652  1.00 47.58           H
ATOM   1839 HD23 LEU A 127      13.107  -1.801  26.098  1.00 47.58           H
ATOM   1840  N   GLU A 128       9.229  -4.351  28.590  1.00 34.15           N
ATOM   1841  CA  GLU A 128       8.876  -5.363  29.582  1.00 40.87           C
ATOM   1842  C   GLU A 128       9.644  -6.661  29.360  1.00 33.98           C
ATOM   1843  O   GLU A 128      10.218  -7.171  30.312  1.00 30.65           O
ATOM   1844  CB  GLU A 128       7.366  -5.645  29.591  1.00 47.53           C
ATOM   1845  CG  GLU A 128       6.973  -6.537  30.780  1.00 47.27           C
ATOM   1846  CD  GLU A 128       6.907  -5.816  32.140  1.00 58.29           C
ATOM   1847  OE1 GLU A 128       6.926  -6.553  33.154  1.00 49.10           O
ATOM   1848  OE2 GLU A 128       6.805  -4.563  32.177  1.00 53.95           O1-
ATOM   1849  H   GLU A 128       8.469  -3.792  28.229  1.00 40.89           H
ATOM   1850  HA  GLU A 128       9.152  -4.961  30.558  1.00 48.96           H
ATOM   1851  HB2 GLU A 128       6.817  -4.704  29.631  1.00 56.94           H
ATOM   1852  HB3 GLU A 128       7.090  -6.157  28.667  1.00 56.94           H
ATOM   1853  HG2 GLU A 128       5.975  -6.925  30.583  1.00 56.63           H
ATOM   1854  HG3 GLU A 128       7.592  -7.429  30.859  1.00 56.63           H
ATOM   1855  N   ASN A 129       9.692  -7.184  28.126  1.00 38.36           N
ATOM   1856  CA  ASN A 129      10.380  -8.438  27.870  1.00 35.11           C
ATOM   1857  C   ASN A 129      11.886  -8.320  28.169  1.00 41.55           C
ATOM   1858  O   ASN A 129      12.445  -9.266  28.717  1.00 43.15           O
ATOM   1859  CB  ASN A 129      10.042  -8.992  26.473  1.00 41.90           C
ATOM   1860  CG  ASN A 129      10.931 -10.194  26.103  1.00 65.90           C
ATOM   1861  OD1 ASN A 129      11.989 -10.022  25.496  1.00 62.97           O
ATOM   1862  ND2 ASN A 129      10.549 -11.411  26.502  1.00 69.51           N
ATOM   1863  H   ASN A 129       9.254  -6.699  27.357  1.00 45.94           H
ATOM   1864  HA  ASN A 129       9.976  -9.157  28.585  1.00 42.04           H
ATOM   1865  HB2 ASN A 129       8.990  -9.280  26.439  1.00 50.18           H
ATOM   1866  HB3 ASN A 129      10.233  -8.191  25.759  1.00 50.18           H
ATOM   1867 HD21 ASN A 129      11.147 -12.200  26.303  1.00 83.32           H
ATOM   1868 HD22 ASN A 129       9.703 -11.534  27.036  1.00 83.32           H
ATOM   1869  N   ARG A 130      12.549  -7.200  27.833  1.00 45.84           N
ATOM   1870  CA  ARG A 130      13.999  -7.035  28.062  1.00 46.65           C
ATOM   1871  C   ARG A 130      14.358  -6.940  29.545  1.00 30.17           C
ATOM   1872  O   ARG A 130      15.375  -7.486  29.973  1.00 30.11           O
ATOM   1873  CB  ARG A 130      14.565  -5.839  27.267  1.00 60.85           C
ATOM   1874  CG  ARG A 130      14.385  -5.982  25.745  1.00 68.00           C
ATOM   1875  CD  ARG A 130      15.025  -7.297  25.263  1.00 72.10           C
ATOM   1876  NE  ARG A 130      14.956  -7.474  23.802  1.00 81.70           N
ATOM   1877  CZ  ARG A 130      14.816  -8.651  23.157  1.00 79.87           C
ATOM   1878  NH1 ARG A 130      14.872  -8.666  21.824  1.00 70.02           N
ATOM   1879  NH2 ARG A 130      14.623  -9.814  23.796  1.00 73.74           N1+
ATOM   1880  H   ARG A 130      12.034  -6.427  27.436  1.00 54.91           H
ATOM   1881  HA  ARG A 130      14.492  -7.944  27.723  1.00 55.89           H
ATOM   1882  HB2 ARG A 130      14.071  -4.922  27.595  1.00 72.93           H
ATOM   1883  HB3 ARG A 130      15.630  -5.740  27.486  1.00 72.93           H
ATOM   1884  HG2 ARG A 130      13.322  -5.976  25.499  1.00 81.50           H
ATOM   1885  HG3 ARG A 130      14.861  -5.134  25.252  1.00 81.50           H
ATOM   1886  HD2 ARG A 130      16.072  -7.310  25.571  1.00 86.42           H
ATOM   1887  HD3 ARG A 130      14.515  -8.139  25.728  1.00 86.42           H
ATOM   1888  HE  ARG A 130      15.107  -6.646  23.246  1.00 97.94           H
ATOM   1889 HH11 ARG A 130      15.021  -7.807  21.317  1.00 83.94           H
ATOM   1890 HH12 ARG A 130      14.769  -9.538  21.329  1.00 83.94           H
ATOM   1891 HH21 ARG A 130      14.567  -9.843  24.805  1.00 88.40           H
ATOM   1892 HH22 ARG A 130      14.524 -10.678  23.286  1.00 88.40           H
ATOM   1893  N   ILE A 131      13.519  -6.252  30.306  1.00 27.25           N
ATOM   1894  CA  ILE A 131      13.629  -6.109  31.752  1.00 33.56           C
ATOM   1895  C   ILE A 131      13.543  -7.503  32.388  1.00 35.17           C
ATOM   1896  O   ILE A 131      14.368  -7.844  33.232  1.00 24.22           O
ATOM   1897  CB  ILE A 131      12.549  -5.137  32.274  1.00 22.98           C
ATOM   1898  CG1 ILE A 131      12.776  -3.710  31.723  1.00 25.11           C
ATOM   1899  CG2 ILE A 131      12.496  -5.083  33.807  1.00 21.61           C
ATOM   1900  CD1 ILE A 131      11.675  -2.713  32.114  1.00 27.87           C
ATOM   1901  H   ILE A 131      12.710  -5.838  29.863  1.00 32.60           H
ATOM   1902  HA  ILE A 131      14.605  -5.685  31.985  1.00 40.18           H
ATOM   1903  HB  ILE A 131      11.581  -5.483  31.915  1.00 27.48           H
ATOM   1904 HG12 ILE A 131      13.730  -3.334  32.094  1.00 30.03           H
ATOM   1905 HG13 ILE A 131      12.841  -3.733  30.640  1.00 30.03           H
ATOM   1906 HG21 ILE A 131      11.633  -4.504  34.137  1.00 25.84           H
ATOM   1907 HG22 ILE A 131      12.393  -6.081  34.226  1.00 25.84           H
ATOM   1908 HG23 ILE A 131      13.409  -4.623  34.186  1.00 25.84           H
ATOM   1909 HD11 ILE A 131      11.833  -1.779  31.573  1.00 33.35           H
ATOM   1910 HD12 ILE A 131      10.691  -3.109  31.860  1.00 33.35           H
ATOM   1911 HD13 ILE A 131      11.714  -2.492  33.180  1.00 33.35           H
ATOM   1912  N   GLN A 132      12.561  -8.317  31.986  1.00 37.31           N
ATOM   1913  CA  GLN A 132      12.383  -9.643  32.557  1.00 39.99           C
ATOM   1914  C   GLN A 132      13.554 -10.565  32.194  1.00 37.36           C
ATOM   1915  O   GLN A 132      14.002 -11.307  33.066  1.00 36.36           O
ATOM   1916  CB  GLN A 132      11.010 -10.195  32.174  1.00 42.80           C
ATOM   1917  CG  GLN A 132      10.688 -11.429  33.022  1.00 47.17           C
ATOM   1918  CD  GLN A 132       9.231 -11.857  32.919  1.00 65.01           C
ATOM   1919  OE1 GLN A 132       8.396 -11.207  32.286  1.00 67.41           O
ATOM   1920  NE2 GLN A 132       8.914 -12.973  33.571  1.00 56.67           N
ATOM   1921  H   GLN A 132      11.900  -8.001  31.290  1.00 44.68           H
ATOM   1922  HA  GLN A 132      12.392  -9.533  33.641  1.00 47.89           H
ATOM   1923  HB2 GLN A 132      10.258  -9.426  32.355  1.00 51.27           H
ATOM   1924  HB3 GLN A 132      11.001 -10.465  31.117  1.00 51.27           H
ATOM   1925  HG2 GLN A 132      11.328 -12.260  32.727  1.00 56.51           H
ATOM   1926  HG3 GLN A 132      10.889 -11.207  34.070  1.00 56.51           H
ATOM   1927 HE21 GLN A 132       9.620 -13.439  34.125  1.00 67.91           H
ATOM   1928 HE22 GLN A 132       7.967 -13.308  33.541  1.00 67.91           H
ATOM   1929  N   GLU A 133      14.079 -10.486  30.959  1.00 32.27           N
ATOM   1930  CA  GLU A 133      15.176 -11.326  30.503  1.00 32.79           C
ATOM   1931  C   GLU A 133      16.438 -11.070  31.333  1.00 28.84           C
ATOM   1932  O   GLU A 133      17.121 -12.023  31.711  1.00 31.69           O
ATOM   1933  CB  GLU A 133      15.449 -11.140  28.991  1.00 43.92           C
ATOM   1934  CG  GLU A 133      15.122 -12.426  28.212  1.00 63.12           C
ATOM   1935  CD  GLU A 133      15.732 -12.465  26.805  1.00 69.91           C
ATOM   1936  OE1 GLU A 133      14.937 -12.612  25.846  1.00 65.16           O
ATOM   1937  OE2 GLU A 133      16.980 -12.380  26.712  1.00 56.95           O1-
ATOM   1938  H   GLU A 133      13.685  -9.832  30.298  1.00 38.63           H
ATOM   1939  HA  GLU A 133      14.872 -12.360  30.674  1.00 39.25           H
ATOM   1940  HB2 GLU A 133      14.841 -10.329  28.593  1.00 52.61           H
ATOM   1941  HB3 GLU A 133      16.494 -10.873  28.834  1.00 52.61           H
ATOM   1942  HG2 GLU A 133      15.568 -13.252  28.770  1.00 75.65           H
ATOM   1943  HG3 GLU A 133      14.043 -12.549  28.153  1.00 75.65           H
ATOM   1944  N   LEU A 134      16.758  -9.796  31.599  1.00 25.62           N
ATOM   1945  CA  LEU A 134      17.990  -9.387  32.261  1.00 26.13           C
ATOM   1946  C   LEU A 134      17.948  -9.788  33.743  1.00 27.55           C
ATOM   1947  O   LEU A 134      18.909 -10.386  34.224  1.00 21.64           O
ATOM   1948  CB  LEU A 134      18.237  -7.877  32.019  1.00 26.31           C
ATOM   1949  CG  LEU A 134      19.675  -7.306  32.176  1.00 29.28           C
ATOM   1950  CD1 LEU A 134      19.838  -6.359  33.351  1.00 25.95           C
ATOM   1951  CD2 LEU A 134      20.805  -8.335  32.244  1.00 26.02           C
ATOM   1952  H   LEU A 134      16.145  -9.067  31.261  1.00 30.65           H
ATOM   1953  HA  LEU A 134      18.795  -9.941  31.782  1.00 31.26           H
ATOM   1954  HB2 LEU A 134      17.955  -7.684  30.983  1.00 31.47           H
ATOM   1955  HB3 LEU A 134      17.543  -7.296  32.627  1.00 31.47           H
ATOM   1956  HG  LEU A 134      19.871  -6.709  31.285  1.00 35.04           H
ATOM   1957 HD11 LEU A 134      20.792  -5.838  33.279  1.00 31.05           H
ATOM   1958 HD12 LEU A 134      19.043  -5.616  33.355  1.00 31.05           H
ATOM   1959 HD13 LEU A 134      19.828  -6.938  34.269  1.00 31.05           H
ATOM   1960 HD21 LEU A 134      21.767  -7.832  32.337  1.00 31.13           H
ATOM   1961 HD22 LEU A 134      20.648  -8.960  33.108  1.00 31.13           H
ATOM   1962 HD23 LEU A 134      20.816  -8.948  31.344  1.00 31.13           H
ATOM   1963  N   ALA A 135      16.831  -9.523  34.445  1.00 20.67           N
ATOM   1964  CA  ALA A 135      16.595  -9.967  35.825  1.00 22.95           C
ATOM   1965  C   ALA A 135      16.832 -11.478  35.992  1.00 27.05           C
ATOM   1966  O   ALA A 135      17.565 -11.878  36.892  1.00 22.89           O
ATOM   1967  CB  ALA A 135      15.174  -9.592  36.254  1.00 17.63           C
ATOM   1968  H   ALA A 135      16.082  -9.029  33.983  1.00 24.72           H
ATOM   1969  HA  ALA A 135      17.287  -9.438  36.481  1.00 27.45           H
ATOM   1970  HB1 ALA A 135      14.999  -9.950  37.269  1.00 21.07           H
ATOM   1971  HB2 ALA A 135      15.054  -8.513  36.246  1.00 21.07           H
ATOM   1972  HB3 ALA A 135      14.436 -10.041  35.586  1.00 21.07           H
ATOM   1973  N   CYS A 136      16.240 -12.306  35.116  1.00 24.67           N
ATOM   1974  CA  CYS A 136      16.390 -13.764  35.116  1.00 22.29           C
ATOM   1975  C   CYS A 136      17.834 -14.206  34.876  1.00 24.76           C
ATOM   1976  O   CYS A 136      18.287 -15.091  35.593  1.00 25.87           O
ATOM   1977  CB  CYS A 136      15.429 -14.431  34.105  1.00 25.99           C
ATOM   1978  SG  CYS A 136      13.694 -14.166  34.568  1.00 26.49           S
ATOM   1979  H   CYS A 136      15.662 -11.897  34.394  1.00 29.51           H
ATOM   1980  HA  CYS A 136      16.105 -14.119  36.108  1.00 26.65           H
ATOM   1981  HB2 CYS A 136      15.596 -14.031  33.105  1.00 31.10           H
ATOM   1982  HB3 CYS A 136      15.616 -15.504  34.089  1.00 31.10           H
ATOM   1983  HG  CYS A 136      13.630 -12.897  34.153  1.00 31.70           H
ATOM   1984  N   SER A 137      18.564 -13.635  33.899  1.00 20.71           N
ATOM   1985  CA  SER A 137      19.945 -14.075  33.632  1.00 25.43           C
ATOM   1986  C   SER A 137      20.899 -13.784  34.791  1.00 25.80           C
ATOM   1987  O   SER A 137      21.740 -14.631  35.109  1.00 27.12           O
ATOM   1988  CB  SER A 137      20.498 -13.565  32.287  1.00 22.60           C
ATOM   1989  OG  SER A 137      20.585 -12.149  32.213  1.00 30.10           O
ATOM   1990  H   SER A 137      18.157 -12.911  33.324  1.00 24.76           H
ATOM   1991  HA  SER A 137      19.911 -15.162  33.536  1.00 30.42           H
ATOM   1992  HB2 SER A 137      21.498 -13.978  32.152  1.00 27.03           H
ATOM   1993  HB3 SER A 137      19.869 -13.931  31.475  1.00 27.03           H
ATOM   1994  HG  SER A 137      19.697 -11.786  32.144  1.00 36.03           H
ATOM   1995  N   LEU A 138      20.772 -12.596  35.397  1.00 19.00           N
ATOM   1996  CA  LEU A 138      21.573 -12.168  36.545  1.00 19.98           C
ATOM   1997  C   LEU A 138      21.279 -13.037  37.773  1.00 26.81           C
ATOM   1998  O   LEU A 138      22.196 -13.447  38.488  1.00 22.37           O
ATOM   1999  CB  LEU A 138      21.251 -10.695  36.862  1.00 26.29           C
ATOM   2000  CG  LEU A 138      22.165  -9.603  36.251  1.00 23.35           C
ATOM   2001  CD1 LEU A 138      22.537  -9.886  34.802  1.00 33.71           C
ATOM   2002  CD2 LEU A 138      21.400  -8.279  36.385  1.00 21.39           C
ATOM   2003  H   LEU A 138      20.088 -11.944  35.041  1.00 22.71           H
ATOM   2004  HA  LEU A 138      22.632 -12.268  36.304  1.00 23.88           H
ATOM   2005  HB2 LEU A 138      20.218 -10.513  36.560  1.00 31.46           H
ATOM   2006  HB3 LEU A 138      21.271 -10.564  37.941  1.00 31.46           H
ATOM   2007  HG  LEU A 138      23.079  -9.555  36.843  1.00 27.93           H
ATOM   2008 HD11 LEU A 138      22.830  -8.964  34.302  1.00 40.35           H
ATOM   2009 HD12 LEU A 138      23.376 -10.581  34.774  1.00 40.35           H
ATOM   2010 HD13 LEU A 138      21.699 -10.342  34.282  1.00 40.35           H
ATOM   2011 HD21 LEU A 138      21.961  -7.470  35.918  1.00 25.57           H
ATOM   2012 HD22 LEU A 138      20.427  -8.361  35.905  1.00 25.57           H
ATOM   2013 HD23 LEU A 138      21.260  -8.042  37.440  1.00 25.57           H
ATOM   2014  N   ILE A 139      19.992 -13.293  38.034  1.00 21.45           N
ATOM   2015  CA  ILE A 139      19.599 -14.076  39.191  1.00 21.63           C
ATOM   2016  C   ILE A 139      20.089 -15.502  39.017  1.00 24.70           C
ATOM   2017  O   ILE A 139      20.701 -16.035  39.936  1.00 29.32           O
ATOM   2018  CB  ILE A 139      18.087 -13.955  39.471  1.00 25.38           C
ATOM   2019  CG1 ILE A 139      17.786 -12.510  39.940  1.00 23.07           C
ATOM   2020  CG2 ILE A 139      17.614 -14.979  40.539  1.00 27.46           C
ATOM   2021  CD1 ILE A 139      16.283 -12.230  40.004  1.00 19.00           C
ATOM   2022  H   ILE A 139      19.272 -12.914  37.435  1.00 25.65           H
ATOM   2023  HA  ILE A 139      20.124 -13.662  40.055  1.00 25.87           H
ATOM   2024  HB  ILE A 139      17.550 -14.142  38.541  1.00 30.36           H
ATOM   2025 HG12 ILE A 139      18.238 -12.348  40.915  1.00 27.59           H
ATOM   2026 HG13 ILE A 139      18.243 -11.793  39.269  1.00 27.59           H
ATOM   2027 HG21 ILE A 139      16.538 -14.908  40.693  1.00 32.86           H
ATOM   2028 HG22 ILE A 139      17.826 -15.996  40.216  1.00 32.86           H
ATOM   2029 HG23 ILE A 139      18.122 -14.793  41.486  1.00 32.86           H
ATOM   2030 HD11 ILE A 139      16.123 -11.173  40.212  1.00 22.71           H
ATOM   2031 HD12 ILE A 139      15.817 -12.482  39.052  1.00 22.71           H
ATOM   2032 HD13 ILE A 139      15.826 -12.812  40.788  1.00 22.71           H
ATOM   2033  N   GLU A 140      19.877 -16.106  37.845  1.00 22.79           N
ATOM   2034  CA  GLU A 140      20.356 -17.450  37.569  1.00 24.91           C
ATOM   2035  C   GLU A 140      21.899 -17.589  37.644  1.00 26.83           C
ATOM   2036  O   GLU A 140      22.417 -18.623  38.075  1.00 27.88           O
ATOM   2037  CB  GLU A 140      19.759 -17.910  36.225  1.00 26.51           C
ATOM   2038  CG  GLU A 140      20.139 -19.353  35.890  1.00 21.96           C
ATOM   2039  CD  GLU A 140      19.714 -20.368  36.969  1.00 34.91           C
ATOM   2040  OE1 GLU A 140      20.486 -21.337  37.122  1.00 24.48           O
ATOM   2041  OE2 GLU A 140      18.647 -20.179  37.618  1.00 32.74           O1-
ATOM   2042  H   GLU A 140      19.408 -15.606  37.102  1.00 27.26           H
ATOM   2043  HA  GLU A 140      19.943 -18.087  38.352  1.00 29.79           H
ATOM   2044  HB2 GLU A 140      18.670 -17.823  36.254  1.00 31.72           H
ATOM   2045  HB3 GLU A 140      20.136 -17.263  35.431  1.00 31.72           H
ATOM   2046  HG2 GLU A 140      19.604 -19.609  34.974  1.00 26.26           H
ATOM   2047  HG3 GLU A 140      21.204 -19.449  35.672  1.00 26.26           H
ATOM   2048  N   SER A 141      22.634 -16.550  37.247  1.00 19.05           N
ATOM   2049  CA  SER A 141      24.080 -16.465  37.378  1.00 26.33           C
ATOM   2050  C   SER A 141      24.521 -16.610  38.842  1.00 28.90           C
ATOM   2051  O   SER A 141      25.471 -17.331  39.141  1.00 36.02           O
ATOM   2052  CB  SER A 141      24.531 -15.148  36.748  1.00 31.82           C
ATOM   2053  OG  SER A 141      25.915 -14.971  36.902  1.00 49.99           O
ATOM   2054  H   SER A 141      22.162 -15.746  36.854  1.00 22.76           H
ATOM   2055  HA  SER A 141      24.514 -17.279  36.799  1.00 31.50           H
ATOM   2056  HB2 SER A 141      24.306 -15.182  35.682  1.00 38.09           H
ATOM   2057  HB3 SER A 141      24.012 -14.303  37.197  1.00 38.09           H
ATOM   2058  HG  SER A 141      26.223 -15.583  37.388  1.00 59.90           H
ATOM   2059  N   LEU A 142      23.819 -15.942  39.757  1.00 22.02           N
ATOM   2060  CA  LEU A 142      24.104 -15.996  41.178  1.00 22.79           C
ATOM   2061  C   LEU A 142      23.582 -17.260  41.871  1.00 23.54           C
ATOM   2062  O   LEU A 142      24.236 -17.720  42.794  1.00 26.89           O
ATOM   2063  CB  LEU A 142      23.539 -14.741  41.869  1.00 27.41           C
ATOM   2064  CG  LEU A 142      24.079 -13.391  41.343  1.00 23.76           C
ATOM   2065  CD1 LEU A 142      23.359 -12.248  42.079  1.00 26.94           C
ATOM   2066  CD2 LEU A 142      25.600 -13.262  41.514  1.00 18.53           C
ATOM   2067  H   LEU A 142      23.048 -15.364  39.450  1.00 26.33           H
ATOM   2068  HA  LEU A 142      25.187 -15.997  41.301  1.00 27.25           H
ATOM   2069  HB2 LEU A 142      22.452 -14.752  41.760  1.00 32.80           H
ATOM   2070  HB3 LEU A 142      23.761 -14.808  42.936  1.00 32.80           H
ATOM   2071  HG  LEU A 142      23.857 -13.296  40.284  1.00 28.42           H
ATOM   2072 HD11 LEU A 142      23.694 -11.289  41.687  1.00 32.24           H
ATOM   2073 HD12 LEU A 142      22.281 -12.327  41.931  1.00 32.24           H
ATOM   2074 HD13 LEU A 142      23.575 -12.291  43.145  1.00 32.24           H
ATOM   2075 HD21 LEU A 142      25.940 -12.324  41.082  1.00 22.14           H
ATOM   2076 HD22 LEU A 142      25.856 -13.292  42.572  1.00 22.14           H
ATOM   2077 HD23 LEU A 142      26.116 -14.068  40.999  1.00 22.14           H
ATOM   2078  N   ARG A 143      22.401 -17.782  41.499  1.00 24.84           N
ATOM   2079  CA  ARG A 143      21.672 -18.831  42.224  1.00 22.29           C
ATOM   2080  C   ARG A 143      22.549 -20.008  42.713  1.00 24.32           C
ATOM   2081  O   ARG A 143      22.446 -20.345  43.889  1.00 23.35           O
ATOM   2082  CB  ARG A 143      20.498 -19.314  41.356  1.00 25.14           C
ATOM   2083  CG  ARG A 143      19.608 -20.328  42.105  1.00 33.15           C
ATOM   2084  CD  ARG A 143      18.586 -21.034  41.198  1.00 31.10           C
ATOM   2085  NE  ARG A 143      19.201 -21.854  40.143  1.00 34.48           N
ATOM   2086  CZ  ARG A 143      19.958 -22.947  40.310  1.00 33.12           C
ATOM   2087  NH1 ARG A 143      20.750 -23.317  39.316  1.00 28.51           N
ATOM   2088  NH2 ARG A 143      19.937 -23.683  41.422  1.00 29.22           N1+
ATOM   2089  H   ARG A 143      21.939 -17.366  40.701  1.00 29.71           H
ATOM   2090  HA  ARG A 143      21.249 -18.360  43.112  1.00 26.65           H
ATOM   2091  HB2 ARG A 143      19.877 -18.451  41.107  1.00 30.07           H
ATOM   2092  HB3 ARG A 143      20.866 -19.742  40.425  1.00 30.07           H
ATOM   2093  HG2 ARG A 143      20.229 -21.098  42.558  1.00 39.69           H
ATOM   2094  HG3 ARG A 143      19.081 -19.807  42.903  1.00 39.69           H
ATOM   2095  HD2 ARG A 143      17.851 -21.607  41.760  1.00 37.23           H
ATOM   2096  HD3 ARG A 143      18.053 -20.229  40.691  1.00 37.23           H
ATOM   2097  HE  ARG A 143      19.308 -21.387  39.250  1.00 41.29           H
ATOM   2098 HH11 ARG A 143      20.764 -22.765  38.465  1.00 34.12           H
ATOM   2099 HH12 ARG A 143      21.335 -24.131  39.407  1.00 34.12           H
ATOM   2100 HH21 ARG A 143      19.340 -23.414  42.190  1.00 34.97           H
ATOM   2101 HH22 ARG A 143      20.534 -24.493  41.508  1.00 34.97           H
ATOM   2102  N   PRO A 144      23.404 -20.644  41.892  1.00 25.24           N
ATOM   2103  CA  PRO A 144      24.196 -21.787  42.355  1.00 35.69           C
ATOM   2104  C   PRO A 144      25.361 -21.449  43.307  1.00 27.61           C
ATOM   2105  O   PRO A 144      25.868 -22.367  43.958  1.00 34.39           O
ATOM   2106  CB  PRO A 144      24.743 -22.405  41.059  1.00 28.15           C
ATOM   2107  CG  PRO A 144      24.783 -21.252  40.063  1.00 27.75           C
ATOM   2108  CD  PRO A 144      23.544 -20.471  40.455  1.00 25.25           C
ATOM   2109  HA  PRO A 144      23.542 -22.541  42.794  1.00 42.73           H
ATOM   2110  HB2 PRO A 144      25.709 -22.899  41.163  1.00 33.69           H
ATOM   2111  HB3 PRO A 144      23.992 -23.118  40.716  1.00 33.69           H
ATOM   2112  HG2 PRO A 144      25.697 -20.666  40.189  1.00 33.21           H
ATOM   2113  HG3 PRO A 144      24.683 -21.598  39.036  1.00 33.21           H
ATOM   2114  HD2 PRO A 144      23.729 -19.436  40.177  1.00 30.21           H
ATOM   2115  HD3 PRO A 144      22.681 -20.900  39.945  1.00 30.21           H
ATOM   2116  N   GLN A 145      25.758 -20.166  43.425  1.00 28.80           N
ATOM   2117  CA  GLN A 145      26.882 -19.710  44.256  1.00 29.07           C
ATOM   2118  C   GLN A 145      26.581 -19.728  45.759  1.00 27.59           C
ATOM   2119  O   GLN A 145      27.500 -19.836  46.558  1.00 26.99           O
ATOM   2120  CB  GLN A 145      27.326 -18.290  43.865  1.00 31.72           C
ATOM   2121  CG  GLN A 145      27.912 -18.131  42.449  1.00 31.29           C
ATOM   2122  CD  GLN A 145      28.169 -16.649  42.096  1.00 52.58           C
ATOM   2123  OE1 GLN A 145      28.207 -15.747  42.946  1.00 42.40           O
ATOM   2124  NE2 GLN A 145      28.371 -16.387  40.806  1.00 47.83           N
ATOM   2125  H   GLN A 145      25.254 -19.456  42.912  1.00 34.46           H
ATOM   2126  HA  GLN A 145      27.724 -20.381  44.079  1.00 34.79           H
ATOM   2127  HB2 GLN A 145      26.478 -17.617  43.981  1.00 37.97           H
ATOM   2128  HB3 GLN A 145      28.087 -17.968  44.578  1.00 37.97           H
ATOM   2129  HG2 GLN A 145      28.858 -18.671  42.404  1.00 37.46           H
ATOM   2130  HG3 GLN A 145      27.241 -18.565  41.707  1.00 37.46           H
ATOM   2131 HE21 GLN A 145      28.319 -17.128  40.125  1.00 57.31           H
ATOM   2132 HE22 GLN A 145      28.589 -15.439  40.527  1.00 57.31           H
ATOM   2133  N   GLY A 146      25.324 -19.542  46.162  1.00 21.94           N
ATOM   2134  CA  GLY A 146      24.976 -19.467  47.576  1.00 29.84           C
ATOM   2135  C   GLY A 146      25.396 -18.163  48.257  1.00 20.85           C
ATOM   2136  O   GLY A 146      25.407 -18.101  49.479  1.00 22.26           O
ATOM   2137  H   GLY A 146      24.598 -19.411  45.474  1.00 26.24           H
ATOM   2138  HA2 GLY A 146      23.904 -19.580  47.685  1.00 35.71           H
ATOM   2139  HA3 GLY A 146      25.471 -20.289  48.095  1.00 35.71           H
ATOM   2140  N   GLN A 147      25.755 -17.129  47.493  1.00 20.53           N
ATOM   2141  CA  GLN A 147      26.184 -15.838  47.997  1.00 24.85           C
ATOM   2142  C   GLN A 147      26.240 -14.815  46.856  1.00 27.12           C
ATOM   2143  O   GLN A 147      26.400 -15.192  45.697  1.00 27.25           O
ATOM   2144  CB  GLN A 147      27.571 -15.940  48.666  1.00 20.67           C
ATOM   2145  CG  GLN A 147      28.588 -16.532  47.672  1.00 22.25           C
ATOM   2146  CD  GLN A 147      29.998 -16.613  48.182  1.00 30.74           C
ATOM   2147  OE1 GLN A 147      30.235 -16.624  49.382  1.00 35.14           O
ATOM   2148  NE2 GLN A 147      30.939 -16.712  47.242  1.00 41.12           N
ATOM   2149  H   GLN A 147      25.765 -17.246  46.491  1.00 24.55           H
ATOM   2150  HA  GLN A 147      25.447 -15.515  48.723  1.00 29.73           H
ATOM   2151  HB2 GLN A 147      27.905 -14.950  48.978  1.00 24.71           H
ATOM   2152  HB3 GLN A 147      27.501 -16.564  49.555  1.00 24.71           H
ATOM   2153  HG2 GLN A 147      28.294 -17.552  47.439  1.00 26.60           H
ATOM   2154  HG3 GLN A 147      28.601 -15.962  46.746  1.00 26.60           H
ATOM   2155 HE21 GLN A 147      30.679 -16.697  46.267  1.00 49.25           H
ATOM   2156 HE22 GLN A 147      31.906 -16.783  47.512  1.00 49.25           H
ATOM   2157  N   CYS A 148      26.161 -13.530  47.211  1.00 22.80           N
ATOM   2158  CA  CYS A 148      26.532 -12.396  46.360  1.00 29.89           C
ATOM   2159  C   CYS A 148      26.915 -11.204  47.265  1.00 27.64           C
ATOM   2160  O   CYS A 148      26.571 -11.214  48.457  1.00 31.55           O
ATOM   2161  CB  CYS A 148      25.355 -12.032  45.433  1.00 19.09           C
ATOM   2162  SG  CYS A 148      23.844 -11.514  46.299  1.00 22.55           S
ATOM   2163  H   CYS A 148      25.986 -13.317  48.185  1.00 27.27           H
ATOM   2164  HA  CYS A 148      27.396 -12.662  45.744  1.00 35.77           H
ATOM   2165  HB2 CYS A 148      25.665 -11.219  44.782  1.00 22.81           H
ATOM   2166  HB3 CYS A 148      25.131 -12.891  44.804  1.00 22.81           H
ATOM   2167  HG  CYS A 148      23.581 -12.711  46.834  1.00 26.97           H
ATOM   2168  N   ASN A 149      27.576 -10.162  46.716  1.00 30.28           N
ATOM   2169  CA  ASN A 149      27.352  -8.824  47.248  1.00 32.19           C
ATOM   2170  C   ASN A 149      26.283  -8.146  46.399  1.00 24.65           C
ATOM   2171  O   ASN A 149      26.523  -7.743  45.264  1.00 24.64           O
ATOM   2172  CB  ASN A 149      28.619  -7.984  47.440  1.00 40.16           C
ATOM   2173  CG  ASN A 149      28.229  -6.910  48.504  1.00 58.50           C
ATOM   2174  OD1 ASN A 149      27.511  -5.921  48.251  1.00 28.14           O
ATOM   2175  ND2 ASN A 149      28.611  -7.182  49.760  1.00 36.71           N
ATOM   2176  H   ASN A 149      27.895 -10.217  45.753  1.00 36.24           H
ATOM   2177  HA  ASN A 149      26.927  -8.926  48.245  1.00 38.53           H
ATOM   2178  HB2 ASN A 149      29.448  -8.613  47.781  1.00 48.10           H
ATOM   2179  HB3 ASN A 149      28.855  -7.510  46.488  1.00 48.10           H
ATOM   2180 HD21 ASN A 149      28.359  -6.556  50.507  1.00 43.96           H
ATOM   2181 HD22 ASN A 149      29.164  -8.008  49.932  1.00 43.96           H
ATOM   2182  N   PHE A 150      25.076  -8.050  46.959  1.00 19.01           N
ATOM   2183  CA  PHE A 150      23.897  -7.656  46.201  1.00 21.42           C
ATOM   2184  C   PHE A 150      24.033  -6.259  45.580  1.00 22.74           C
ATOM   2185  O   PHE A 150      23.454  -6.055  44.527  1.00 13.45           O
ATOM   2186  CB  PHE A 150      22.620  -7.782  47.037  1.00 21.80           C
ATOM   2187  CG  PHE A 150      21.351  -7.471  46.268  1.00 19.45           C
ATOM   2188  CD1 PHE A 150      20.753  -8.458  45.463  1.00 23.05           C
ATOM   2189  CD2 PHE A 150      20.784  -6.190  46.344  1.00 16.24           C
ATOM   2190  CE1 PHE A 150      19.570  -8.172  44.751  1.00 19.67           C
ATOM   2191  CE2 PHE A 150      19.583  -5.915  45.679  1.00 20.62           C
ATOM   2192  CZ  PHE A 150      18.974  -6.905  44.884  1.00 27.73           C
ATOM   2193  H   PHE A 150      24.946  -8.389  47.901  1.00 22.72           H
ATOM   2194  HA  PHE A 150      23.803  -8.366  45.382  1.00 25.61           H
ATOM   2195  HB2 PHE A 150      22.551  -8.799  47.426  1.00 26.06           H
ATOM   2196  HB3 PHE A 150      22.693  -7.101  47.880  1.00 26.06           H
ATOM   2197  HD1 PHE A 150      21.211  -9.433  45.375  1.00 27.56           H
ATOM   2198  HD2 PHE A 150      21.261  -5.417  46.927  1.00 19.40           H
ATOM   2199  HE1 PHE A 150      19.126  -8.916  44.107  1.00 23.51           H
ATOM   2200  HE2 PHE A 150      19.141  -4.935  45.758  1.00 24.65           H
ATOM   2201  HZ  PHE A 150      18.063  -6.679  44.348  1.00 33.18           H
ATOM   2202  N   THR A 151      24.751  -5.302  46.192  1.00 25.13           N
ATOM   2203  CA  THR A 151      24.857  -3.954  45.624  1.00 19.72           C
ATOM   2204  C   THR A 151      25.556  -4.035  44.244  1.00 22.01           C
ATOM   2205  O   THR A 151      25.067  -3.464  43.270  1.00 24.23           O
ATOM   2206  CB  THR A 151      25.522  -2.940  46.574  1.00 18.93           C
ATOM   2207  OG1 THR A 151      26.865  -3.248  46.799  1.00 22.75           O
ATOM   2208  CG2 THR A 151      24.838  -2.814  47.938  1.00 21.66           C
ATOM   2209  H   THR A 151      25.272  -5.521  47.028  1.00 30.06           H
ATOM   2210  HA  THR A 151      23.843  -3.592  45.462  1.00 23.57           H
ATOM   2211  HB  THR A 151      25.491  -1.963  46.089  1.00 22.62           H
ATOM   2212  HG1 THR A 151      26.923  -4.142  47.145  1.00 27.21           H
ATOM   2213 HG21 THR A 151      25.388  -2.088  48.537  1.00 25.90           H
ATOM   2214 HG22 THR A 151      23.817  -2.462  47.820  1.00 25.90           H
ATOM   2215 HG23 THR A 151      24.848  -3.764  48.463  1.00 25.90           H
ATOM   2216  N   GLU A 152      26.657  -4.778  44.133  1.00 23.27           N
ATOM   2217  CA  GLU A 152      27.457  -4.783  42.923  1.00 26.03           C
ATOM   2218  C   GLU A 152      26.997  -5.863  41.938  1.00 16.55           C
ATOM   2219  O   GLU A 152      27.226  -5.711  40.741  1.00 22.59           O
ATOM   2220  CB  GLU A 152      28.953  -4.852  43.293  1.00 34.45           C
ATOM   2221  CG  GLU A 152      29.453  -6.250  43.661  1.00 41.34           C
ATOM   2222  CD  GLU A 152      30.875  -6.325  44.238  1.00 53.49           C
ATOM   2223  OE1 GLU A 152      31.511  -5.262  44.413  1.00 40.60           O
ATOM   2224  OE2 GLU A 152      31.310  -7.469  44.501  1.00 50.78           O1-
ATOM   2225  H   GLU A 152      27.020  -5.273  44.933  1.00 27.83           H
ATOM   2226  HA  GLU A 152      27.318  -3.824  42.423  1.00 31.14           H
ATOM   2227  HB2 GLU A 152      29.532  -4.504  42.437  1.00 41.25           H
ATOM   2228  HB3 GLU A 152      29.139  -4.170  44.126  1.00 41.25           H
ATOM   2229  HG2 GLU A 152      28.768  -6.723  44.361  1.00 49.51           H
ATOM   2230  HG3 GLU A 152      29.428  -6.890  42.780  1.00 49.51           H
ATOM   2231  N   ASP A 153      26.397  -6.967  42.408  1.00 22.75           N
ATOM   2232  CA  ASP A 153      26.035  -8.116  41.565  1.00 23.37           C
ATOM   2233  C   ASP A 153      24.635  -8.031  40.926  1.00 19.87           C
ATOM   2234  O   ASP A 153      24.415  -8.639  39.879  1.00 23.20           O
ATOM   2235  CB  ASP A 153      26.216  -9.416  42.355  1.00 24.46           C
ATOM   2236  CG  ASP A 153      27.653  -9.684  42.795  1.00 31.73           C
ATOM   2237  OD1 ASP A 153      28.579  -9.261  42.070  1.00 35.89           O
ATOM   2238  OD2 ASP A 153      27.808 -10.360  43.839  1.00 29.57           O1-
ATOM   2239  H   ASP A 153      26.300  -7.079  43.408  1.00 27.20           H
ATOM   2240  HA  ASP A 153      26.740  -8.155  40.735  1.00 27.95           H
ATOM   2241  HB2 ASP A 153      25.545  -9.454  43.213  1.00 29.26           H
ATOM   2242  HB3 ASP A 153      25.936 -10.230  41.691  1.00 29.26           H
ATOM   2243  N   TYR A 154      23.693  -7.271  41.516  1.00 21.06           N
ATOM   2244  CA  TYR A 154      22.349  -7.094  40.950  1.00 19.67           C
ATOM   2245  C   TYR A 154      21.852  -5.647  41.003  1.00 17.83           C
ATOM   2246  O   TYR A 154      21.313  -5.176  40.010  1.00 17.76           O
ATOM   2247  CB  TYR A 154      21.364  -8.059  41.618  1.00 15.69           C
ATOM   2248  CG  TYR A 154      19.982  -8.091  40.976  1.00 27.36           C
ATOM   2249  CD1 TYR A 154      19.674  -9.077  40.018  1.00 18.42           C
ATOM   2250  CD2 TYR A 154      19.021  -7.104  41.282  1.00 15.91           C
ATOM   2251  CE1 TYR A 154      18.451  -9.044  39.320  1.00 16.79           C
ATOM   2252  CE2 TYR A 154      17.784  -7.092  40.614  1.00 21.11           C
ATOM   2253  CZ  TYR A 154      17.491  -8.060  39.631  1.00 19.63           C
ATOM   2254  OH  TYR A 154      16.292  -8.035  38.978  1.00 21.15           O
ATOM   2255  H   TYR A 154      23.926  -6.786  42.370  1.00 25.18           H
ATOM   2256  HA  TYR A 154      22.382  -7.365  39.895  1.00 23.51           H
ATOM   2257  HB2 TYR A 154      21.786  -9.063  41.562  1.00 18.74           H
ATOM   2258  HB3 TYR A 154      21.269  -7.784  42.668  1.00 18.74           H
ATOM   2259  HD1 TYR A 154      20.398  -9.842  39.795  1.00 22.01           H
ATOM   2260  HD2 TYR A 154      19.245  -6.334  42.006  1.00 19.00           H
ATOM   2261  HE1 TYR A 154      18.248  -9.766  38.545  1.00 20.06           H
ATOM   2262  HE2 TYR A 154      17.070  -6.313  40.834  1.00 25.24           H
ATOM   2263  HH  TYR A 154      15.705  -7.351  39.314  1.00 25.29           H
ATOM   2264  N   ALA A 155      21.960  -4.937  42.139  1.00 21.69           N
ATOM   2265  CA  ALA A 155      21.256  -3.675  42.322  1.00 22.05           C
ATOM   2266  C   ALA A 155      21.785  -2.602  41.375  1.00 19.99           C
ATOM   2267  O   ALA A 155      20.997  -1.820  40.870  1.00 13.97           O
ATOM   2268  CB  ALA A 155      21.366  -3.190  43.769  1.00 21.45           C
ATOM   2269  H   ALA A 155      22.446  -5.328  42.933  1.00 25.94           H
ATOM   2270  HA  ALA A 155      20.200  -3.852  42.104  1.00 26.37           H
ATOM   2271  HB1 ALA A 155      20.637  -2.400  43.928  1.00 25.64           H
ATOM   2272  HB2 ALA A 155      21.148  -4.004  44.458  1.00 25.64           H
ATOM   2273  HB3 ALA A 155      22.367  -2.801  43.966  1.00 25.64           H
ATOM   2274  N   GLU A 156      23.108  -2.548  41.179  1.00 20.36           N
ATOM   2275  CA  GLU A 156      23.734  -1.669  40.203  1.00 30.15           C
ATOM   2276  C   GLU A 156      23.522  -2.187  38.784  1.00 20.20           C
ATOM   2277  O   GLU A 156      22.908  -1.464  38.007  1.00 18.30           O
ATOM   2278  CB  GLU A 156      25.227  -1.464  40.479  1.00 25.96           C
ATOM   2279  CG  GLU A 156      25.485  -0.678  41.766  1.00 29.53           C
ATOM   2280  CD  GLU A 156      26.950  -0.770  42.204  1.00 25.38           C
ATOM   2281  OE1 GLU A 156      27.805  -1.133  41.372  1.00 31.58           O
ATOM   2282  OE2 GLU A 156      27.186  -0.482  43.391  1.00 26.26           O1-
ATOM   2283  H   GLU A 156      23.713  -3.155  41.716  1.00 24.34           H
ATOM   2284  HA  GLU A 156      23.258  -0.690  40.282  1.00 36.08           H
ATOM   2285  HB2 GLU A 156      25.733  -2.425  40.554  1.00 31.05           H
ATOM   2286  HB3 GLU A 156      25.654  -0.916  39.643  1.00 31.05           H
ATOM   2287  HG2 GLU A 156      25.244   0.370  41.590  1.00 35.34           H
ATOM   2288  HG3 GLU A 156      24.829  -0.985  42.579  1.00 35.34           H
ATOM   2289  N   PRO A 157      23.951  -3.410  38.406  1.00 20.35           N
ATOM   2290  CA  PRO A 157      23.898  -3.796  37.000  1.00 19.95           C
ATOM   2291  C   PRO A 157      22.482  -3.986  36.418  1.00 19.48           C
ATOM   2292  O   PRO A 157      22.295  -3.741  35.229  1.00 14.59           O
ATOM   2293  CB  PRO A 157      24.687  -5.111  36.934  1.00 24.77           C
ATOM   2294  CG  PRO A 157      24.577  -5.666  38.346  1.00 21.15           C
ATOM   2295  CD  PRO A 157      24.695  -4.397  39.168  1.00 16.91           C
ATOM   2296  HA  PRO A 157      24.458  -3.071  36.409  1.00 23.85           H
ATOM   2297  HB2 PRO A 157      24.343  -5.815  36.175  1.00 29.63           H
ATOM   2298  HB3 PRO A 157      25.730  -4.847  36.751  1.00 29.63           H
ATOM   2299  HG2 PRO A 157      23.619  -6.165  38.478  1.00 25.28           H
ATOM   2300  HG3 PRO A 157      25.410  -6.327  38.577  1.00 25.28           H
ATOM   2301  HD2 PRO A 157      24.270  -4.595  40.147  1.00 20.20           H
ATOM   2302  HD3 PRO A 157      25.742  -4.106  39.222  1.00 20.20           H
ATOM   2303  N   PHE A 158      21.473  -4.378  37.204  1.00 20.31           N
ATOM   2304  CA  PHE A 158      20.120  -4.566  36.677  1.00 18.08           C
ATOM   2305  C   PHE A 158      19.525  -3.257  36.132  1.00 23.51           C
ATOM   2306  O   PHE A 158      19.346  -3.174  34.912  1.00 22.81           O
ATOM   2307  CB  PHE A 158      19.206  -5.344  37.653  1.00 22.25           C
ATOM   2308  CG  PHE A 158      17.749  -5.382  37.246  1.00 15.81           C
ATOM   2309  CD1 PHE A 158      17.354  -6.031  36.062  1.00 18.04           C
ATOM   2310  CD2 PHE A 158      16.784  -4.781  38.055  1.00 12.52           C
ATOM   2311  CE1 PHE A 158      16.004  -6.097  35.699  1.00 20.10           C
ATOM   2312  CE2 PHE A 158      15.434  -4.829  37.684  1.00 17.53           C
ATOM   2313  CZ  PHE A 158      15.034  -5.512  36.521  1.00 16.88           C
ATOM   2314  H   PHE A 158      21.644  -4.556  38.184  1.00 24.28           H
ATOM   2315  HA  PHE A 158      20.227  -5.226  35.817  1.00 21.61           H
ATOM   2316  HB2 PHE A 158      19.562  -6.373  37.719  1.00 26.61           H
ATOM   2317  HB3 PHE A 158      19.272  -4.938  38.654  1.00 26.61           H
ATOM   2318  HD1 PHE A 158      18.085  -6.512  35.440  1.00 21.55           H
ATOM   2319  HD2 PHE A 158      17.077  -4.275  38.962  1.00 14.94           H
ATOM   2320  HE1 PHE A 158      15.720  -6.599  34.792  1.00 24.02           H
ATOM   2321  HE2 PHE A 158      14.703  -4.349  38.311  1.00 20.94           H
ATOM   2322  HZ  PHE A 158      13.992  -5.574  36.254  1.00 20.16           H
ATOM   2323  N   PRO A 159      19.290  -2.200  36.935  1.00 24.39           N
ATOM   2324  CA  PRO A 159      18.718  -0.979  36.386  1.00 19.75           C
ATOM   2325  C   PRO A 159      19.722  -0.177  35.544  1.00 20.57           C
ATOM   2326  O   PRO A 159      19.329   0.573  34.651  1.00 16.66           O
ATOM   2327  CB  PRO A 159      18.282  -0.168  37.607  1.00 20.80           C
ATOM   2328  CG  PRO A 159      18.395  -1.097  38.807  1.00 20.25           C
ATOM   2329  CD  PRO A 159      19.492  -2.047  38.362  1.00 17.10           C
ATOM   2330  HA  PRO A 159      17.804  -1.212  35.837  1.00 23.61           H
ATOM   2331  HB2 PRO A 159      19.008   0.636  37.749  1.00 24.86           H
ATOM   2332  HB3 PRO A 159      17.284   0.236  37.488  1.00 24.86           H
ATOM   2333  HG2 PRO A 159      18.693  -0.558  39.704  1.00 24.20           H
ATOM   2334  HG3 PRO A 159      17.452  -1.620  38.963  1.00 24.20           H
ATOM   2335  HD2 PRO A 159      20.468  -1.597  38.521  1.00 20.43           H
ATOM   2336  HD3 PRO A 159      19.380  -2.959  38.928  1.00 20.43           H
ATOM   2337  N   ILE A 160      21.027  -0.319  35.793  1.00 17.61           N
ATOM   2338  CA  ILE A 160      21.960   0.492  35.016  1.00 22.11           C
ATOM   2339  C   ILE A 160      22.007   0.016  33.565  1.00 23.28           C
ATOM   2340  O   ILE A 160      21.959   0.849  32.665  1.00 18.31           O
ATOM   2341  CB  ILE A 160      23.327   0.603  35.679  1.00 18.42           C
ATOM   2342  CG1 ILE A 160      23.170   1.391  36.999  1.00 15.53           C
ATOM   2343  CG2 ILE A 160      24.277   1.328  34.710  1.00 16.93           C
ATOM   2344  CD1 ILE A 160      24.437   1.481  37.858  1.00 26.28           C
ATOM   2345  H   ILE A 160      21.365  -0.939  36.516  1.00 21.04           H
ATOM   2346  HA  ILE A 160      21.558   1.508  34.989  1.00 26.45           H
ATOM   2347  HB  ILE A 160      23.709  -0.399  35.869  1.00 22.01           H
ATOM   2348 HG12 ILE A 160      22.868   2.402  36.738  1.00 18.54           H
ATOM   2349 HG13 ILE A 160      22.380   0.958  37.607  1.00 18.54           H
ATOM   2350 HG21 ILE A 160      25.256   1.452  35.166  1.00 20.23           H
ATOM   2351 HG22 ILE A 160      24.412   0.754  33.795  1.00 20.23           H
ATOM   2352 HG23 ILE A 160      23.875   2.308  34.458  1.00 20.23           H
ATOM   2353 HD11 ILE A 160      24.188   1.917  38.824  1.00 31.45           H
ATOM   2354 HD12 ILE A 160      24.859   0.490  38.010  1.00 31.45           H
ATOM   2355 HD13 ILE A 160      25.179   2.117  37.378  1.00 31.45           H
ATOM   2356  N   ARG A 161      22.080  -1.301  33.320  1.00 22.86           N
ATOM   2357  CA  ARG A 161      22.197  -1.844  31.965  1.00 18.61           C
ATOM   2358  C   ARG A 161      20.937  -1.646  31.141  1.00 17.10           C
ATOM   2359  O   ARG A 161      21.069  -1.388  29.945  1.00 20.56           O
ATOM   2360  CB  ARG A 161      22.605  -3.304  32.005  1.00 17.77           C
ATOM   2361  CG  ARG A 161      24.015  -3.442  32.569  1.00 23.69           C
ATOM   2362  CD  ARG A 161      24.299  -4.922  32.709  1.00 27.14           C
ATOM   2363  NE  ARG A 161      25.543  -5.142  33.434  1.00 35.23           N
ATOM   2364  CZ  ARG A 161      25.995  -6.345  33.785  1.00 42.46           C
ATOM   2365  NH1 ARG A 161      27.113  -6.421  34.503  1.00 36.57           N
ATOM   2366  NH2 ARG A 161      25.348  -7.458  33.432  1.00 32.17           N1+
ATOM   2367  H   ARG A 161      22.085  -1.949  34.096  1.00 27.34           H
ATOM   2368  HA  ARG A 161      22.993  -1.306  31.447  1.00 22.24           H
ATOM   2369  HB2 ARG A 161      21.884  -3.868  32.597  1.00 21.23           H
ATOM   2370  HB3 ARG A 161      22.607  -3.693  30.989  1.00 21.23           H
ATOM   2371  HG2 ARG A 161      24.732  -2.986  31.885  1.00 28.34           H
ATOM   2372  HG3 ARG A 161      24.102  -2.961  33.542  1.00 28.34           H
ATOM   2373  HD2 ARG A 161      23.480  -5.416  33.235  1.00 32.47           H
ATOM   2374  HD3 ARG A 161      24.392  -5.338  31.705  1.00 32.47           H
ATOM   2375  HE  ARG A 161      26.059  -4.326  33.729  1.00 42.18           H
ATOM   2376 HH11 ARG A 161      27.597  -5.578  34.773  1.00 43.79           H
ATOM   2377 HH12 ARG A 161      27.478  -7.318  34.781  1.00 43.79           H
ATOM   2378 HH21 ARG A 161      24.515  -7.394  32.864  1.00 38.51           H
ATOM   2379 HH22 ARG A 161      25.702  -8.359  33.709  1.00 38.51           H
ATOM   2380  N   ILE A 162      19.758  -1.700  31.783  1.00 14.61           N
ATOM   2381  CA  ILE A 162      18.470  -1.288  31.214  1.00 13.12           C
ATOM   2382  C   ILE A 162      18.517   0.171  30.754  1.00 15.19           C
ATOM   2383  O   ILE A 162      18.044   0.466  29.654  1.00 17.73           O
ATOM   2384  CB  ILE A 162      17.310  -1.527  32.224  1.00 22.44           C
ATOM   2385  CG1 ILE A 162      17.034  -3.011  32.566  1.00 22.68           C
ATOM   2386  CG2 ILE A 162      16.016  -0.867  31.737  1.00 13.01           C
ATOM   2387  CD1 ILE A 162      16.937  -3.946  31.355  1.00 31.76           C
ATOM   2388  H   ILE A 162      19.773  -1.901  32.774  1.00 17.44           H
ATOM   2389  HA  ILE A 162      18.289  -1.889  30.326  1.00 15.65           H
ATOM   2390  HB  ILE A 162      17.588  -1.028  33.154  1.00 26.84           H
ATOM   2391 HG12 ILE A 162      17.843  -3.389  33.169  1.00 27.12           H
ATOM   2392 HG13 ILE A 162      16.133  -3.094  33.177  1.00 27.12           H
ATOM   2393 HG21 ILE A 162      15.187  -1.164  32.379  1.00 15.52           H
ATOM   2394 HG22 ILE A 162      16.109   0.215  31.793  1.00 15.52           H
ATOM   2395 HG23 ILE A 162      15.795  -1.161  30.711  1.00 15.52           H
ATOM   2396 HD11 ILE A 162      16.712  -4.954  31.701  1.00 38.02           H
ATOM   2397 HD12 ILE A 162      16.150  -3.612  30.680  1.00 38.02           H
ATOM   2398 HD13 ILE A 162      17.889  -3.988  30.827  1.00 38.02           H
ATOM   2399  N   PHE A 163      19.025   1.086  31.592  1.00 16.49           N
ATOM   2400  CA  PHE A 163      19.122   2.488  31.216  1.00 16.47           C
ATOM   2401  C   PHE A 163      20.153   2.670  30.082  1.00 17.12           C
ATOM   2402  O   PHE A 163      19.880   3.371  29.117  1.00 17.65           O
ATOM   2403  CB  PHE A 163      19.431   3.398  32.412  1.00 17.21           C
ATOM   2404  CG  PHE A 163      19.507   4.863  31.963  1.00 24.18           C
ATOM   2405  CD1 PHE A 163      18.321   5.597  31.761  1.00 22.02           C
ATOM   2406  CD2 PHE A 163      20.746   5.453  31.640  1.00 16.40           C
ATOM   2407  CE1 PHE A 163      18.362   6.889  31.209  1.00 24.03           C
ATOM   2408  CE2 PHE A 163      20.793   6.739  31.081  1.00 19.93           C
ATOM   2409  CZ  PHE A 163      19.602   7.461  30.872  1.00 30.49           C
ATOM   2410  H   PHE A 163      19.368   0.806  32.501  1.00 19.69           H
ATOM   2411  HA  PHE A 163      18.146   2.792  30.837  1.00 19.68           H
ATOM   2412  HB2 PHE A 163      18.644   3.285  33.158  1.00 20.56           H
ATOM   2413  HB3 PHE A 163      20.376   3.101  32.867  1.00 20.56           H
ATOM   2414  HD1 PHE A 163      17.366   5.154  32.006  1.00 26.33           H
ATOM   2415  HD2 PHE A 163      21.665   4.902  31.785  1.00 19.58           H
ATOM   2416  HE1 PHE A 163      17.448   7.440  31.055  1.00 28.75           H
ATOM   2417  HE2 PHE A 163      21.744   7.170  30.809  1.00 23.82           H
ATOM   2418  HZ  PHE A 163      19.641   8.460  30.467  1.00 36.50           H
ATOM   2419  N   MET A 164      21.345   2.090  30.201  1.00 16.75           N
ATOM   2420  CA  MET A 164      22.418   2.243  29.218  1.00 19.63           C
ATOM   2421  C   MET A 164      21.960   1.720  27.853  1.00 15.35           C
ATOM   2422  O   MET A 164      22.216   2.348  26.834  1.00 21.24           O
ATOM   2423  CB  MET A 164      23.718   1.581  29.720  1.00 13.73           C
ATOM   2424  CG  MET A 164      24.371   2.273  30.939  1.00 10.79           C
ATOM   2425  SD  MET A 164      24.864   4.019  30.784  1.00 19.71           S
ATOM   2426  CE  MET A 164      26.513   3.843  30.019  1.00 19.02           C
ATOM   2427  H   MET A 164      21.530   1.524  31.016  1.00 20.01           H
ATOM   2428  HA  MET A 164      22.615   3.310  29.110  1.00 23.46           H
ATOM   2429  HB2 MET A 164      23.504   0.545  29.985  1.00 16.38           H
ATOM   2430  HB3 MET A 164      24.438   1.565  28.905  1.00 16.38           H
ATOM   2431  HG2 MET A 164      23.705   2.210  31.795  1.00 12.85           H
ATOM   2432  HG3 MET A 164      25.262   1.703  31.189  1.00 12.85           H
ATOM   2433  HE1 MET A 164      26.883   4.822  29.712  1.00 22.73           H
ATOM   2434  HE2 MET A 164      27.214   3.404  30.729  1.00 22.73           H
ATOM   2435  HE3 MET A 164      26.445   3.194  29.145  1.00 22.73           H
ATOM   2436  N   LEU A 165      21.215   0.621  27.819  1.00 17.31           N
ATOM   2437  CA  LEU A 165      20.558   0.116  26.622  1.00 24.70           C
ATOM   2438  C   LEU A 165      19.629   1.164  25.992  1.00 25.40           C
ATOM   2439  O   LEU A 165      19.738   1.459  24.805  1.00 25.86           O
ATOM   2440  CB  LEU A 165      19.791  -1.159  26.994  1.00 22.51           C
ATOM   2441  CG  LEU A 165      18.963  -1.724  25.828  1.00 36.75           C
ATOM   2442  CD1 LEU A 165      19.940  -2.383  24.830  1.00 27.03           C
ATOM   2443  CD2 LEU A 165      17.828  -2.636  26.360  1.00 45.86           C
ATOM   2444  H   LEU A 165      21.063   0.114  28.682  1.00 20.68           H
ATOM   2445  HA  LEU A 165      21.335  -0.142  25.903  1.00 29.55           H
ATOM   2446  HB2 LEU A 165      20.492  -1.915  27.350  1.00 26.92           H
ATOM   2447  HB3 LEU A 165      19.118  -0.927  27.818  1.00 26.92           H
ATOM   2448  HG  LEU A 165      18.463  -0.921  25.291  1.00 44.01           H
ATOM   2449 HD11 LEU A 165      19.396  -2.715  23.949  1.00 32.35           H
ATOM   2450 HD12 LEU A 165      20.705  -1.680  24.506  1.00 32.35           H
ATOM   2451 HD13 LEU A 165      20.430  -3.240  25.293  1.00 32.35           H
ATOM   2452 HD21 LEU A 165      17.224  -3.005  25.531  1.00 54.94           H
ATOM   2453 HD22 LEU A 165      18.239  -3.481  26.914  1.00 54.94           H
ATOM   2454 HD23 LEU A 165      17.175  -2.064  27.022  1.00 54.94           H
ATOM   2455  N   LEU A 166      18.678   1.659  26.789  1.00 25.32           N
ATOM   2456  CA  LEU A 166      17.634   2.605  26.404  1.00 23.01           C
ATOM   2457  C   LEU A 166      18.258   3.882  25.816  1.00 24.14           C
ATOM   2458  O   LEU A 166      17.749   4.434  24.855  1.00 19.63           O
ATOM   2459  CB  LEU A 166      16.778   2.836  27.673  1.00 23.44           C
ATOM   2460  CG  LEU A 166      15.719   3.942  27.611  1.00 37.79           C
ATOM   2461  CD1 LEU A 166      14.611   3.604  26.588  1.00 37.98           C
ATOM   2462  CD2 LEU A 166      15.141   4.126  29.022  1.00 29.55           C
ATOM   2463  H   LEU A 166      18.672   1.353  27.754  1.00 30.29           H
ATOM   2464  HA  LEU A 166      17.010   2.141  25.640  1.00 27.52           H
ATOM   2465  HB2 LEU A 166      16.280   1.901  27.934  1.00 28.03           H
ATOM   2466  HB3 LEU A 166      17.448   3.072  28.497  1.00 28.03           H
ATOM   2467  HG  LEU A 166      16.208   4.872  27.324  1.00 45.26           H
ATOM   2468 HD11 LEU A 166      13.852   4.387  26.585  1.00 45.48           H
ATOM   2469 HD12 LEU A 166      15.039   3.537  25.587  1.00 45.48           H
ATOM   2470 HD13 LEU A 166      14.140   2.655  26.833  1.00 45.48           H
ATOM   2471 HD21 LEU A 166      14.358   4.883  29.002  1.00 35.37           H
ATOM   2472 HD22 LEU A 166      14.725   3.184  29.382  1.00 35.37           H
ATOM   2473 HD23 LEU A 166      15.925   4.458  29.703  1.00 35.37           H
ATOM   2474  N   ALA A 167      19.386   4.319  26.382  1.00 20.14           N
ATOM   2475  CA  ALA A 167      20.118   5.512  26.037  1.00 22.41           C
ATOM   2476  C   ALA A 167      21.145   5.303  24.926  1.00 21.47           C
ATOM   2477  O   ALA A 167      21.716   6.297  24.481  1.00 26.35           O
ATOM   2478  CB  ALA A 167      20.806   5.991  27.321  1.00 26.80           C
ATOM   2479  H   ALA A 167      19.763   3.779  27.149  1.00 24.08           H
ATOM   2480  HA  ALA A 167      19.420   6.279  25.706  1.00 26.80           H
ATOM   2481  HB1 ALA A 167      21.338   6.923  27.130  1.00 32.06           H
ATOM   2482  HB2 ALA A 167      20.057   6.154  28.098  1.00 32.06           H
ATOM   2483  HB3 ALA A 167      21.519   5.240  27.665  1.00 32.06           H
ATOM   2484  N   GLY A 168      21.424   4.050  24.513  1.00 19.11           N
ATOM   2485  CA  GLY A 168      22.403   3.753  23.473  1.00 25.45           C
ATOM   2486  C   GLY A 168      23.841   4.117  23.884  1.00 25.94           C
ATOM   2487  O   GLY A 168      24.641   4.508  23.043  1.00 19.40           O
ATOM   2488  H   GLY A 168      20.961   3.269  24.956  1.00 22.84           H
ATOM   2489  HA2 GLY A 168      22.361   2.691  23.240  1.00 30.44           H
ATOM   2490  HA3 GLY A 168      22.146   4.326  22.581  1.00 30.44           H
ATOM   2491  N   LEU A 169      24.176   3.976  25.169  1.00 21.13           N
ATOM   2492  CA  LEU A 169      25.503   4.257  25.726  1.00 27.52           C
ATOM   2493  C   LEU A 169      26.210   2.947  26.119  1.00 31.83           C
ATOM   2494  O   LEU A 169      25.553   2.065  26.670  1.00 21.92           O
ATOM   2495  CB  LEU A 169      25.317   5.078  26.999  1.00 22.51           C
ATOM   2496  CG  LEU A 169      24.667   6.447  26.823  1.00 20.89           C
ATOM   2497  CD1 LEU A 169      24.587   7.122  28.189  1.00 21.01           C
ATOM   2498  CD2 LEU A 169      25.479   7.325  25.877  1.00 19.08           C
ATOM   2499  H   LEU A 169      23.472   3.640  25.809  1.00 25.26           H
ATOM   2500  HA  LEU A 169      26.115   4.818  25.021  1.00 32.93           H
ATOM   2501  HB2 LEU A 169      24.709   4.494  27.692  1.00 26.92           H
ATOM   2502  HB3 LEU A 169      26.304   5.221  27.444  1.00 26.92           H
ATOM   2503  HG  LEU A 169      23.661   6.316  26.429  1.00 24.97           H
ATOM   2504 HD11 LEU A 169      24.141   8.109  28.090  1.00 25.12           H
ATOM   2505 HD12 LEU A 169      23.973   6.526  28.863  1.00 25.12           H
ATOM   2506 HD13 LEU A 169      25.585   7.228  28.612  1.00 25.12           H
ATOM   2507 HD21 LEU A 169      25.106   8.346  25.896  1.00 22.81           H
ATOM   2508 HD22 LEU A 169      26.520   7.333  26.190  1.00 22.81           H
ATOM   2509 HD23 LEU A 169      25.401   6.949  24.859  1.00 22.81           H
ATOM   2510  N   PRO A 170      27.530   2.790  25.916  1.00 27.93           N
ATOM   2511  CA  PRO A 170      28.130   1.480  26.116  1.00 27.58           C
ATOM   2512  C   PRO A 170      28.319   1.168  27.599  1.00 21.77           C
ATOM   2513  O   PRO A 170      28.664   2.038  28.395  1.00 20.44           O
ATOM   2514  CB  PRO A 170      29.481   1.585  25.390  1.00 24.88           C
ATOM   2515  CG  PRO A 170      29.862   3.050  25.524  1.00 28.45           C
ATOM   2516  CD  PRO A 170      28.498   3.732  25.359  1.00 23.73           C
ATOM   2517  HA  PRO A 170      27.567   0.701  25.600  1.00 33.00           H
ATOM   2518  HB2 PRO A 170      30.245   0.905  25.753  1.00 29.76           H
ATOM   2519  HB3 PRO A 170      29.284   1.385  24.335  1.00 29.76           H
ATOM   2520  HG2 PRO A 170      30.314   3.204  26.500  1.00 34.05           H
ATOM   2521  HG3 PRO A 170      30.530   3.368  24.724  1.00 34.05           H
ATOM   2522  HD2 PRO A 170      28.512   4.676  25.906  1.00 28.38           H
ATOM   2523  HD3 PRO A 170      28.302   3.867  24.295  1.00 28.38           H
ATOM   2524  N   GLU A 171      28.112  -0.101  27.955  1.00 21.43           N
ATOM   2525  CA  GLU A 171      28.208  -0.560  29.335  1.00 32.09           C
ATOM   2526  C   GLU A 171      29.587  -0.290  29.959  1.00 28.02           C
ATOM   2527  O   GLU A 171      29.657  -0.096  31.171  1.00 25.63           O
ATOM   2528  CB  GLU A 171      27.825  -2.041  29.420  1.00 23.46           C
ATOM   2529  CG  GLU A 171      26.325  -2.268  29.139  1.00 31.88           C
ATOM   2530  CD  GLU A 171      25.817  -3.723  29.281  1.00 34.90           C
ATOM   2531  OE1 GLU A 171      26.644  -4.634  29.531  1.00 32.90           O
ATOM   2532  OE2 GLU A 171      24.587  -3.914  29.128  1.00 35.40           O1-
ATOM   2533  H   GLU A 171      27.789  -0.767  27.269  1.00 25.62           H
ATOM   2534  HA  GLU A 171      27.474   0.003  29.916  1.00 38.42           H
ATOM   2535  HB2 GLU A 171      28.421  -2.603  28.700  1.00 28.06           H
ATOM   2536  HB3 GLU A 171      28.053  -2.403  30.424  1.00 28.06           H
ATOM   2537  HG2 GLU A 171      25.716  -1.622  29.773  1.00 38.16           H
ATOM   2538  HG3 GLU A 171      26.085  -1.929  28.132  1.00 38.16           H
ATOM   2539  N   GLU A 172      30.673  -0.251  29.167  1.00 19.18           N
ATOM   2540  CA  GLU A 172      32.026   0.018  29.653  1.00 21.52           C
ATOM   2541  C   GLU A 172      32.172   1.449  30.235  1.00 21.59           C
ATOM   2542  O   GLU A 172      33.142   1.747  30.931  1.00 16.18           O
ATOM   2543  CB  GLU A 172      33.065  -0.301  28.561  1.00 18.67           C
ATOM   2544  CG  GLU A 172      32.858   0.541  27.293  1.00 31.89           C
ATOM   2545  CD  GLU A 172      33.980   0.518  26.236  1.00 44.29           C
ATOM   2546  OE1 GLU A 172      33.806   1.227  25.213  1.00 43.74           O
ATOM   2547  OE2 GLU A 172      34.982  -0.203  26.447  1.00 45.98           O1-
ATOM   2548  H   GLU A 172      30.558  -0.368  28.172  1.00 22.92           H
ATOM   2549  HA  GLU A 172      32.211  -0.682  30.465  1.00 25.73           H
ATOM   2550  HB2 GLU A 172      34.066  -0.135  28.958  1.00 22.31           H
ATOM   2551  HB3 GLU A 172      32.977  -1.354  28.296  1.00 22.31           H
ATOM   2552  HG2 GLU A 172      31.948   0.204  26.802  1.00 38.18           H
ATOM   2553  HG3 GLU A 172      32.658   1.584  27.544  1.00 38.18           H
ATOM   2554  N   ASP A 173      31.240   2.355  29.935  1.00 18.87           N
ATOM   2555  CA  ASP A 173      31.219   3.699  30.479  1.00 24.89           C
ATOM   2556  C   ASP A 173      30.632   3.771  31.893  1.00 21.50           C
ATOM   2557  O   ASP A 173      30.692   4.830  32.514  1.00 25.53           O
ATOM   2558  CB  ASP A 173      30.559   4.661  29.471  1.00 23.67           C
ATOM   2559  CG  ASP A 173      31.422   4.962  28.235  1.00 33.40           C
ATOM   2560  OD1 ASP A 173      30.833   5.478  27.259  1.00 28.36           O
ATOM   2561  OD2 ASP A 173      32.656   4.747  28.294  1.00 29.64           O1-
ATOM   2562  H   ASP A 173      30.473   2.090  29.332  1.00 22.55           H
ATOM   2563  HA  ASP A 173      32.252   4.028  30.584  1.00 29.77           H
ATOM   2564  HB2 ASP A 173      29.575   4.314  29.160  1.00 28.31           H
ATOM   2565  HB3 ASP A 173      30.357   5.614  29.958  1.00 28.31           H
ATOM   2566  N   ILE A 174      30.022   2.690  32.396  1.00 19.73           N
ATOM   2567  CA  ILE A 174      29.292   2.705  33.666  1.00 25.03           C
ATOM   2568  C   ILE A 174      30.149   3.181  34.852  1.00 21.78           C
ATOM   2569  O   ILE A 174      29.659   4.041  35.578  1.00 21.13           O
ATOM   2570  CB  ILE A 174      28.633   1.336  33.927  1.00 17.66           C
ATOM   2571  CG1 ILE A 174      27.441   1.180  32.966  1.00 14.18           C
ATOM   2572  CG2 ILE A 174      28.225   1.176  35.409  1.00 25.52           C
ATOM   2573  CD1 ILE A 174      26.888  -0.252  32.921  1.00 18.18           C
ATOM   2574  H   ILE A 174      29.993   1.845  31.841  1.00 23.59           H
ATOM   2575  HA  ILE A 174      28.485   3.432  33.555  1.00 29.94           H
ATOM   2576  HB  ILE A 174      29.361   0.557  33.706  1.00 21.10           H
ATOM   2577 HG12 ILE A 174      26.654   1.870  33.261  1.00 16.92           H
ATOM   2578 HG13 ILE A 174      27.741   1.449  31.955  1.00 16.92           H
ATOM   2579 HG21 ILE A 174      27.662   0.257  35.554  1.00 30.54           H
ATOM   2580 HG22 ILE A 174      29.110   1.111  36.044  1.00 30.54           H
ATOM   2581 HG23 ILE A 174      27.615   2.023  35.724  1.00 30.54           H
ATOM   2582 HD11 ILE A 174      26.128  -0.323  32.143  1.00 21.73           H
ATOM   2583 HD12 ILE A 174      27.684  -0.960  32.696  1.00 21.73           H
ATOM   2584 HD13 ILE A 174      26.441  -0.525  33.874  1.00 21.73           H
ATOM   2585  N   PRO A 175      31.360   2.658  35.117  1.00 23.88           N
ATOM   2586  CA  PRO A 175      32.042   3.027  36.358  1.00 21.51           C
ATOM   2587  C   PRO A 175      32.349   4.521  36.472  1.00 24.86           C
ATOM   2588  O   PRO A 175      32.228   5.062  37.575  1.00 18.97           O
ATOM   2589  CB  PRO A 175      33.323   2.174  36.394  1.00 23.36           C
ATOM   2590  CG  PRO A 175      33.386   1.396  35.080  1.00 28.01           C
ATOM   2591  CD  PRO A 175      31.984   1.500  34.479  1.00 19.01           C
ATOM   2592  HA  PRO A 175      31.429   2.711  37.203  1.00 25.72           H
ATOM   2593  HB2 PRO A 175      34.240   2.732  36.588  1.00 27.94           H
ATOM   2594  HB3 PRO A 175      33.168   1.443  37.188  1.00 27.94           H
ATOM   2595  HG2 PRO A 175      34.104   1.888  34.426  1.00 33.52           H
ATOM   2596  HG3 PRO A 175      33.679   0.357  35.237  1.00 33.52           H
ATOM   2597  HD2 PRO A 175      32.092   1.624  33.405  1.00 22.72           H
ATOM   2598  HD3 PRO A 175      31.428   0.600  34.742  1.00 22.72           H
ATOM   2599  N   HIS A 176      32.669   5.181  35.345  1.00 22.73           N
ATOM   2600  CA  HIS A 176      32.896   6.627  35.283  1.00 26.36           C
ATOM   2601  C   HIS A 176      31.589   7.367  35.512  1.00 22.80           C
ATOM   2602  O   HIS A 176      31.548   8.280  36.326  1.00 19.93           O
ATOM   2603  CB  HIS A 176      33.521   7.048  33.945  1.00 22.35           C
ATOM   2604  CG  HIS A 176      33.725   8.539  33.801  1.00 22.15           C
ATOM   2605  ND1 HIS A 176      34.621   9.303  34.546  1.00 22.38           N
ATOM   2606  CD2 HIS A 176      33.089   9.350  32.906  1.00 18.67           C
ATOM   2607  CE1 HIS A 176      34.451  10.560  34.115  1.00 16.77           C
ATOM   2608  NE2 HIS A 176      33.565  10.615  33.113  1.00 25.62           N
ATOM   2609  H   HIS A 176      32.729   4.662  34.479  1.00 27.18           H
ATOM   2610  HA  HIS A 176      33.591   6.908  36.080  1.00 31.54           H
ATOM   2611  HB2 HIS A 176      32.879   6.710  33.131  1.00 26.73           H
ATOM   2612  HB3 HIS A 176      34.492   6.559  33.850  1.00 26.73           H
ATOM   2613  HD2 HIS A 176      32.329   9.060  32.196  1.00 22.31           H
ATOM   2614  HE1 HIS A 176      34.850  11.434  34.611  1.00 20.03           H
ATOM   2615  HE2 HIS A 176      33.215  11.462  32.686  1.00 30.65           H
ATOM   2616  N   LEU A 177      30.512   6.971  34.826  1.00 21.45           N
ATOM   2617  CA  LEU A 177      29.230   7.649  34.963  1.00 18.16           C
ATOM   2618  C   LEU A 177      28.648   7.512  36.353  1.00 19.17           C
ATOM   2619  O   LEU A 177      28.176   8.500  36.892  1.00 22.41           O
ATOM   2620  CB  LEU A 177      28.246   7.197  33.891  1.00 21.90           C
ATOM   2621  CG  LEU A 177      28.700   7.619  32.475  1.00 25.31           C
ATOM   2622  CD1 LEU A 177      27.685   7.064  31.470  1.00 22.45           C
ATOM   2623  CD2 LEU A 177      28.863   9.139  32.345  1.00 14.41           C
ATOM   2624  H   LEU A 177      30.581   6.186  34.195  1.00 25.64           H
ATOM   2625  HA  LEU A 177      29.416   8.712  34.835  1.00 21.70           H
ATOM   2626  HB2 LEU A 177      28.154   6.111  33.942  1.00 26.19           H
ATOM   2627  HB3 LEU A 177      27.272   7.642  34.095  1.00 26.19           H
ATOM   2628  HG  LEU A 177      29.666   7.166  32.264  1.00 30.28           H
ATOM   2629 HD11 LEU A 177      28.003   7.295  30.458  1.00 26.84           H
ATOM   2630 HD12 LEU A 177      27.624   5.981  31.578  1.00 26.84           H
ATOM   2631 HD13 LEU A 177      26.704   7.500  31.646  1.00 26.84           H
ATOM   2632 HD21 LEU A 177      29.070   9.387  31.305  1.00 17.20           H
ATOM   2633 HD22 LEU A 177      27.953   9.644  32.663  1.00 17.20           H
ATOM   2634 HD23 LEU A 177      29.706   9.494  32.932  1.00 17.20           H
ATOM   2635  N   LYS A 178      28.682   6.317  36.931  1.00 22.00           N
ATOM   2636  CA  LYS A 178      28.200   6.022  38.266  1.00 16.28           C
ATOM   2637  C   LYS A 178      28.935   6.814  39.355  1.00 19.76           C
ATOM   2638  O   LYS A 178      28.301   7.386  40.241  1.00 20.27           O
ATOM   2639  CB  LYS A 178      28.307   4.512  38.455  1.00 16.41           C
ATOM   2640  CG  LYS A 178      27.864   3.991  39.821  1.00 15.43           C
ATOM   2641  CD  LYS A 178      26.384   4.277  40.102  1.00 15.01           C
ATOM   2642  CE  LYS A 178      26.100   3.966  41.555  1.00 14.15           C
ATOM   2643  NZ  LYS A 178      24.877   4.641  41.971  1.00 18.87           N1+
ATOM   2644  H   LYS A 178      29.095   5.555  36.415  1.00 26.31           H
ATOM   2645  HA  LYS A 178      27.152   6.310  38.301  1.00 19.45           H
ATOM   2646  HB2 LYS A 178      27.710   4.026  37.682  1.00 19.59           H
ATOM   2647  HB3 LYS A 178      29.348   4.215  38.311  1.00 19.59           H
ATOM   2648  HG2 LYS A 178      28.020   2.912  39.840  1.00 18.42           H
ATOM   2649  HG3 LYS A 178      28.481   4.439  40.599  1.00 18.42           H
ATOM   2650  HD2 LYS A 178      26.144   5.319  39.903  1.00 17.91           H
ATOM   2651  HD3 LYS A 178      25.761   3.646  39.472  1.00 17.91           H
ATOM   2652  HE2 LYS A 178      26.027   2.891  41.721  1.00 16.89           H
ATOM   2653  HE3 LYS A 178      26.925   4.362  42.148  1.00 16.89           H
ATOM   2654  HZ1 LYS A 178      24.562   4.256  42.849  1.00 22.55           H
ATOM   2655  HZ2 LYS A 178      25.072   5.626  42.113  1.00 22.55           H
ATOM   2656  HZ3 LYS A 178      24.164   4.535  41.265  1.00 22.55           H
ATOM   2657  N   TYR A 179      30.259   6.897  39.254  1.00 15.93           N
ATOM   2658  CA  TYR A 179      31.100   7.736  40.099  1.00 20.04           C
ATOM   2659  C   TYR A 179      30.621   9.193  40.111  1.00 19.16           C
ATOM   2660  O   TYR A 179      30.380   9.728  41.190  1.00 27.53           O
ATOM   2661  CB  TYR A 179      32.578   7.669  39.654  1.00 25.00           C
ATOM   2662  CG  TYR A 179      33.447   8.467  40.602  1.00 20.48           C
ATOM   2663  CD1 TYR A 179      33.766   7.917  41.851  1.00 23.22           C
ATOM   2664  CD2 TYR A 179      33.798   9.787  40.303  1.00 20.09           C
ATOM   2665  CE1 TYR A 179      34.375   8.708  42.829  1.00 27.07           C
ATOM   2666  CE2 TYR A 179      34.397  10.596  41.281  1.00 26.11           C
ATOM   2667  CZ  TYR A 179      34.651  10.062  42.550  1.00 20.58           C
ATOM   2668  OH  TYR A 179      35.147  10.859  43.518  1.00 36.49           O
ATOM   2669  H   TYR A 179      30.710   6.385  38.507  1.00 19.02           H
ATOM   2670  HA  TYR A 179      31.039   7.349  41.116  1.00 23.95           H
ATOM   2671  HB2 TYR A 179      32.911   6.631  39.672  1.00 29.91           H
ATOM   2672  HB3 TYR A 179      32.695   8.047  38.638  1.00 29.91           H
ATOM   2673  HD1 TYR A 179      33.492   6.898  42.082  1.00 27.77           H
ATOM   2674  HD2 TYR A 179      33.550  10.205  39.341  1.00 24.02           H
ATOM   2675  HE1 TYR A 179      34.591   8.297  43.806  1.00 32.40           H
ATOM   2676  HE2 TYR A 179      34.618  11.635  41.085  1.00 31.24           H
ATOM   2677  HH  TYR A 179      35.169  10.434  44.383  1.00 43.69           H
ATOM   2678  N   LEU A 180      30.483   9.806  38.926  1.00 17.38           N
ATOM   2679  CA  LEU A 180      30.022  11.173  38.721  1.00 18.74           C
ATOM   2680  C   LEU A 180      28.628  11.394  39.312  1.00 22.30           C
ATOM   2681  O   LEU A 180      28.467  12.359  40.068  1.00 22.51           O
ATOM   2682  CB  LEU A 180      30.077  11.571  37.217  1.00 18.71           C
ATOM   2683  CG  LEU A 180      31.497  11.652  36.587  1.00 13.09           C
ATOM   2684  CD1 LEU A 180      31.384  12.155  35.137  1.00 18.33           C
ATOM   2685  CD2 LEU A 180      32.475  12.530  37.390  1.00 12.68           C
ATOM   2686  H   LEU A 180      30.690   9.268  38.095  1.00 20.76           H
ATOM   2687  HA  LEU A 180      30.691  11.826  39.277  1.00 22.40           H
ATOM   2688  HB2 LEU A 180      29.479  10.865  36.641  1.00 22.36           H
ATOM   2689  HB3 LEU A 180      29.604  12.549  37.120  1.00 22.36           H
ATOM   2690  HG  LEU A 180      31.922  10.657  36.547  1.00 15.62           H
ATOM   2691 HD11 LEU A 180      32.374  12.305  34.715  1.00 21.91           H
ATOM   2692 HD12 LEU A 180      30.847  11.427  34.530  1.00 21.91           H
ATOM   2693 HD13 LEU A 180      30.850  13.104  35.113  1.00 21.91           H
ATOM   2694 HD21 LEU A 180      33.448  12.533  36.898  1.00 15.13           H
ATOM   2695 HD22 LEU A 180      32.114  13.554  37.457  1.00 15.13           H
ATOM   2696 HD23 LEU A 180      32.609  12.138  38.394  1.00 15.13           H
ATOM   2697  N   THR A 181      27.649  10.516  39.015  1.00 15.97           N
ATOM   2698  CA  THR A 181      26.305  10.617  39.603  1.00 20.16           C
ATOM   2699  C   THR A 181      26.359  10.595  41.130  1.00 14.30           C
ATOM   2700  O   THR A 181      25.675  11.412  41.751  1.00 15.43           O
ATOM   2701  CB  THR A 181      25.271   9.616  39.028  1.00 11.84           C
ATOM   2702  OG1 THR A 181      25.545   8.269  39.295  1.00 33.00           O
ATOM   2703  CG2 THR A 181      25.143   9.755  37.527  1.00 14.72           C
ATOM   2704  H   THR A 181      27.825   9.763  38.366  1.00 19.07           H
ATOM   2705  HA  THR A 181      25.934  11.603  39.338  1.00 24.11           H
ATOM   2706  HB  THR A 181      24.298   9.835  39.471  1.00 14.12           H
ATOM   2707  HG1 THR A 181      25.648   8.156  40.245  1.00 39.50           H
ATOM   2708 HG21 THR A 181      24.399   9.046  37.169  1.00 17.57           H
ATOM   2709 HG22 THR A 181      24.840  10.768  37.264  1.00 17.57           H
ATOM   2710 HG23 THR A 181      26.080   9.520  37.044  1.00 17.57           H
ATOM   2711  N   ASP A 182      27.124   9.676  41.738  1.00 18.83           N
ATOM   2712  CA  ASP A 182      27.249   9.602  43.198  1.00 19.90           C
ATOM   2713  C   ASP A 182      27.849  10.870  43.834  1.00 20.61           C
ATOM   2714  O   ASP A 182      27.568  11.150  44.994  1.00 21.94           O
ATOM   2715  CB  ASP A 182      28.004   8.341  43.645  1.00 25.87           C
ATOM   2716  CG  ASP A 182      27.288   7.014  43.386  1.00 20.08           C
ATOM   2717  OD1 ASP A 182      27.844   5.992  43.842  1.00 26.24           O
ATOM   2718  OD2 ASP A 182      26.204   7.017  42.772  1.00 24.41           O1-
ATOM   2719  H   ASP A 182      27.634   8.997  41.187  1.00 22.51           H
ATOM   2720  HA  ASP A 182      26.238   9.509  43.593  1.00 23.79           H
ATOM   2721  HB2 ASP A 182      28.979   8.303  43.157  1.00 30.95           H
ATOM   2722  HB3 ASP A 182      28.238   8.393  44.710  1.00 30.95           H
ATOM   2723  N   GLN A 183      28.658  11.653  43.104  1.00 16.95           N
ATOM   2724  CA  GLN A 183      29.206  12.894  43.643  1.00 19.81           C
ATOM   2725  C   GLN A 183      28.148  13.998  43.765  1.00 19.09           C
ATOM   2726  O   GLN A 183      28.356  14.948  44.522  1.00 22.14           O
ATOM   2727  CB  GLN A 183      30.429  13.386  42.837  1.00 24.59           C
ATOM   2728  CG  GLN A 183      31.607  12.402  42.733  1.00 24.41           C
ATOM   2729  CD  GLN A 183      31.809  11.623  44.021  1.00 20.55           C
ATOM   2730  OE1 GLN A 183      32.024  12.238  45.053  1.00 19.71           O
ATOM   2731  NE2 GLN A 183      31.706  10.292  43.981  1.00 26.38           N
ATOM   2732  H   GLN A 183      28.869  11.408  42.145  1.00 20.25           H
ATOM   2733  HA  GLN A 183      29.540  12.685  44.656  1.00 23.68           H
ATOM   2734  HB2 GLN A 183      30.101  13.607  41.823  1.00 29.42           H
ATOM   2735  HB3 GLN A 183      30.794  14.313  43.283  1.00 29.42           H
ATOM   2736  HG2 GLN A 183      31.488  11.744  41.881  1.00 29.19           H
ATOM   2737  HG3 GLN A 183      32.491  13.022  42.585  1.00 29.19           H
ATOM   2738 HE21 GLN A 183      31.508   9.832  43.104  1.00 31.56           H
ATOM   2739 HE22 GLN A 183      31.826   9.756  44.827  1.00 31.56           H
ATOM   2740  N   MET A 184      27.032  13.873  43.029  1.00 15.46           N
ATOM   2741  CA  MET A 184      25.913  14.808  43.071  1.00 24.75           C
ATOM   2742  C   MET A 184      24.924  14.555  44.211  1.00 23.58           C
ATOM   2743  O   MET A 184      24.190  15.473  44.583  1.00 19.40           O
ATOM   2744  CB  MET A 184      25.175  14.778  41.728  1.00 26.79           C
ATOM   2745  CG  MET A 184      26.012  15.421  40.621  1.00 25.40           C
ATOM   2746  SD  MET A 184      25.074  15.713  39.102  1.00 21.08           S
ATOM   2747  CE  MET A 184      24.908  14.005  38.594  1.00 29.13           C
ATOM   2748  H   MET A 184      26.930  13.059  42.438  1.00 18.46           H
ATOM   2749  HA  MET A 184      26.313  15.814  43.206  1.00 29.61           H
ATOM   2750  HB2 MET A 184      24.936  13.753  41.462  1.00 32.05           H
ATOM   2751  HB3 MET A 184      24.237  15.324  41.815  1.00 32.05           H
ATOM   2752  HG2 MET A 184      26.397  16.380  40.971  1.00 30.39           H
ATOM   2753  HG3 MET A 184      26.863  14.775  40.398  1.00 30.39           H
ATOM   2754  HE1 MET A 184      24.347  13.969  37.663  1.00 34.86           H
ATOM   2755  HE2 MET A 184      25.897  13.576  38.439  1.00 34.86           H
ATOM   2756  HE3 MET A 184      24.377  13.434  39.355  1.00 34.86           H
ATOM   2757  N   THR A 185      24.849  13.317  44.716  1.00 20.95           N
ATOM   2758  CA  THR A 185      23.855  12.891  45.694  1.00 24.10           C
ATOM   2759  C   THR A 185      24.458  12.570  47.102  1.00 26.29           C
ATOM   2760  O   THR A 185      23.843  12.914  48.099  1.00 19.02           O
ATOM   2761  CB  THR A 185      23.069  11.637  45.192  1.00 20.15           C
ATOM   2762  OG1 THR A 185      24.060  10.638  44.886  1.00 19.36           O
ATOM   2763  CG2 THR A 185      22.242  11.968  43.957  1.00 31.38           C
ATOM   2764  H   THR A 185      25.412  12.609  44.295  1.00 25.05           H
ATOM   2765  HA  THR A 185      23.076  13.691  45.877  1.00 28.83           H
ATOM   2766  HB  THR A 185      22.434  11.217  46.009  1.00 24.08           H
ATOM   2767  HG1 THR A 185      23.667   9.942  44.306  1.00 23.14           H
ATOM   2768 HG21 THR A 185      21.557  11.154  43.694  1.00 37.56           H
ATOM   2769 HG22 THR A 185      21.636  12.875  44.098  1.00 37.56           H
ATOM   2770 HG23 THR A 185      22.888  12.145  43.086  1.00 37.56           H
ATOM   2771  N   ARG A 186      25.653  11.939  47.122  1.00 13.53           N
ATOM   2772  CA  ARG A 186      26.421  11.463  48.283  1.00 20.66           C
ATOM   2773  C   ARG A 186      27.927  11.694  48.028  1.00 16.95           C
ATOM   2774  O   ARG A 186      28.680  10.732  47.870  1.00 18.98           O
ATOM   2775  CB  ARG A 186      26.148   9.958  48.521  1.00 24.27           C
ATOM   2776  CG  ARG A 186      24.743   9.633  49.045  1.00 27.19           C
ATOM   2777  CD  ARG A 186      24.437   8.121  49.047  1.00 23.43           C
ATOM   2778  NE  ARG A 186      23.999   7.655  47.724  1.00 25.95           N
ATOM   2779  CZ  ARG A 186      24.728   6.871  46.949  1.00 37.23           C
ATOM   2780  NH1 ARG A 186      24.535   6.918  45.649  1.00 29.60           N
ATOM   2781  NH2 ARG A 186      25.640   6.035  47.444  1.00 53.14           N1+
ATOM   2782  H   ARG A 186      26.071  11.735  46.221  1.00 16.14           H
ATOM   2783  HA  ARG A 186      26.139  12.027  49.173  1.00 24.70           H
ATOM   2784  HB2 ARG A 186      26.335   9.403  47.598  1.00 29.03           H
ATOM   2785  HB3 ARG A 186      26.853   9.608  49.273  1.00 29.03           H
ATOM   2786  HG2 ARG A 186      24.645  10.026  50.056  1.00 32.54           H
ATOM   2787  HG3 ARG A 186      24.012  10.133  48.412  1.00 32.54           H
ATOM   2788  HD2 ARG A 186      25.382   7.643  49.298  1.00 28.03           H
ATOM   2789  HD3 ARG A 186      23.715   7.841  49.812  1.00 28.03           H
ATOM   2790  HE  ARG A 186      23.313   8.230  47.253  1.00 31.05           H
ATOM   2791 HH11 ARG A 186      23.840   7.533  45.249  1.00 35.43           H
ATOM   2792 HH12 ARG A 186      25.068   6.327  45.027  1.00 35.43           H
ATOM   2793 HH21 ARG A 186      25.786   5.981  48.437  1.00 63.67           H
ATOM   2794 HH22 ARG A 186      26.168   5.444  46.816  1.00 63.67           H
ATOM   2795  N   PRO A 187      28.388  12.950  47.952  1.00 14.25           N
ATOM   2796  CA  PRO A 187      29.783  13.260  47.622  1.00 22.01           C
ATOM   2797  C   PRO A 187      30.783  12.738  48.656  1.00 24.60           C
ATOM   2798  O   PRO A 187      30.506  12.770  49.846  1.00 19.50           O
ATOM   2799  CB  PRO A 187      29.852  14.795  47.625  1.00 19.16           C
ATOM   2800  CG  PRO A 187      28.647  15.217  48.472  1.00 18.61           C
ATOM   2801  CD  PRO A 187      27.609  14.157  48.131  1.00 19.26           C
ATOM   2802  HA  PRO A 187      30.031  12.932  46.616  1.00 26.32           H
ATOM   2803  HB2 PRO A 187      30.790  15.209  47.990  1.00 22.90           H
ATOM   2804  HB3 PRO A 187      29.691  15.130  46.603  1.00 22.90           H
ATOM   2805  HG2 PRO A 187      28.906  15.201  49.530  1.00 22.24           H
ATOM   2806  HG3 PRO A 187      28.274  16.198  48.185  1.00 22.24           H
ATOM   2807  HD2 PRO A 187      26.921  14.083  48.971  1.00 23.02           H
ATOM   2808  HD3 PRO A 187      27.100  14.411  47.198  1.00 23.02           H
ATOM   2809  N   ASP A 188      31.978  12.331  48.196  1.00 27.28           N
ATOM   2810  CA  ASP A 188      33.053  11.836  49.057  1.00 22.16           C
ATOM   2811  C   ASP A 188      34.073  12.951  49.377  1.00 25.96           C
ATOM   2812  O   ASP A 188      35.042  12.739  50.109  1.00 26.74           O
ATOM   2813  CB  ASP A 188      33.689  10.584  48.416  1.00 29.62           C
ATOM   2814  CG  ASP A 188      34.512  10.778  47.120  1.00 27.15           C
ATOM   2815  OD1 ASP A 188      34.876  11.942  46.805  1.00 25.68           O
ATOM   2816  OD2 ASP A 188      34.795   9.742  46.469  1.00 30.10           O1-
ATOM   2817  H   ASP A 188      32.156  12.356  47.201  1.00 32.64           H
ATOM   2818  HA  ASP A 188      32.626  11.513  50.005  1.00 26.50           H
ATOM   2819  HB2 ASP A 188      34.346  10.124  49.152  1.00 35.45           H
ATOM   2820  HB3 ASP A 188      32.932   9.816  48.247  1.00 35.45           H
ATOM   2821  N   GLY A 189      33.867  14.140  48.803  1.00 24.18           N
ATOM   2822  CA  GLY A 189      34.660  15.333  49.037  1.00 28.02           C
ATOM   2823  C   GLY A 189      35.692  15.598  47.946  1.00 26.84           C
ATOM   2824  O   GLY A 189      36.281  16.677  47.950  1.00 35.06           O
ATOM   2825  H   GLY A 189      33.100  14.220  48.150  1.00 28.92           H
ATOM   2826  HA2 GLY A 189      33.977  16.183  49.057  1.00 33.54           H
ATOM   2827  HA3 GLY A 189      35.177  15.255  49.994  1.00 33.54           H
ATOM   2828  N   SER A 190      35.940  14.663  47.024  1.00 27.69           N
ATOM   2829  CA  SER A 190      36.922  14.908  45.971  1.00 30.09           C
ATOM   2830  C   SER A 190      36.439  15.900  44.907  1.00 28.57           C
ATOM   2831  O   SER A 190      37.284  16.529  44.267  1.00 27.87           O
ATOM   2832  CB  SER A 190      37.416  13.600  45.355  1.00 27.87           C
ATOM   2833  OG  SER A 190      36.433  13.078  44.527  1.00 35.21           O
ATOM   2834  H   SER A 190      35.448  13.777  47.041  1.00 33.13           H
ATOM   2835  HA  SER A 190      37.789  15.356  46.457  1.00 36.02           H
ATOM   2836  HB2 SER A 190      38.315  13.790  44.768  1.00 33.35           H
ATOM   2837  HB3 SER A 190      37.634  12.873  46.139  1.00 33.35           H
ATOM   2838  HG  SER A 190      36.452  12.239  44.564  1.00 42.17           H
ATOM   2839  N   MET A 191      35.117  16.042  44.719  1.00 24.20           N
ATOM   2840  CA  MET A 191      34.498  16.898  43.692  1.00 23.91           C
ATOM   2841  C   MET A 191      33.380  17.745  44.271  1.00 23.14           C
ATOM   2842  O   MET A 191      32.542  17.243  45.016  1.00 28.78           O
ATOM   2843  CB  MET A 191      33.897  16.070  42.545  1.00 20.05           C
ATOM   2844  CG  MET A 191      34.929  15.280  41.742  1.00 28.77           C
ATOM   2845  SD  MET A 191      34.226  14.466  40.283  1.00 25.73           S
ATOM   2846  CE  MET A 191      34.407  15.741  39.027  1.00 31.19           C
ATOM   2847  H   MET A 191      34.498  15.523  45.324  1.00 28.95           H
ATOM   2848  HA  MET A 191      35.246  17.568  43.268  1.00 28.61           H
ATOM   2849  HB2 MET A 191      33.162  15.372  42.945  1.00 23.96           H
ATOM   2850  HB3 MET A 191      33.385  16.750  41.865  1.00 23.96           H
ATOM   2851  HG2 MET A 191      35.704  15.970  41.406  1.00 34.43           H
ATOM   2852  HG3 MET A 191      35.392  14.526  42.380  1.00 34.43           H
ATOM   2853  HE1 MET A 191      33.982  15.387  38.087  1.00 37.34           H
ATOM   2854  HE2 MET A 191      33.884  16.637  39.351  1.00 37.34           H
ATOM   2855  HE3 MET A 191      35.465  15.962  38.891  1.00 37.34           H
ATOM   2856  N   THR A 192      33.317  19.018  43.878  1.00 20.04           N
ATOM   2857  CA  THR A 192      32.140  19.835  44.108  1.00 21.94           C
ATOM   2858  C   THR A 192      30.995  19.326  43.234  1.00 23.45           C
ATOM   2859  O   THR A 192      31.196  18.602  42.254  1.00 27.32           O
ATOM   2860  CB  THR A 192      32.423  21.301  43.775  1.00 25.67           C
ATOM   2861  OG1 THR A 192      32.638  21.478  42.390  1.00 26.74           O
ATOM   2862  CG2 THR A 192      33.641  21.821  44.548  1.00 29.43           C
ATOM   2863  H   THR A 192      34.033  19.391  43.267  1.00 23.95           H
ATOM   2864  HA  THR A 192      31.850  19.780  45.159  1.00 26.24           H
ATOM   2865  HB  THR A 192      31.555  21.887  44.077  1.00 30.71           H
ATOM   2866  HG1 THR A 192      33.050  22.336  42.252  1.00 32.00           H
ATOM   2867 HG21 THR A 192      33.781  22.878  44.330  1.00 35.23           H
ATOM   2868 HG22 THR A 192      33.490  21.684  45.620  1.00 35.23           H
ATOM   2869 HG23 THR A 192      34.543  21.295  44.232  1.00 35.23           H
ATOM   2870  N   PHE A 193      29.776  19.744  43.569  1.00 27.43           N
ATOM   2871  CA  PHE A 193      28.622  19.499  42.721  1.00 28.76           C
ATOM   2872  C   PHE A 193      28.848  20.051  41.308  1.00 21.73           C
ATOM   2873  O   PHE A 193      28.573  19.330  40.354  1.00 19.10           O
ATOM   2874  CB  PHE A 193      27.412  20.162  43.346  1.00 24.12           C
ATOM   2875  CG  PHE A 193      26.153  19.722  42.657  1.00 21.75           C
ATOM   2876  CD1 PHE A 193      25.389  18.685  43.217  1.00 24.58           C
ATOM   2877  CD2 PHE A 193      25.787  20.303  41.439  1.00 16.00           C
ATOM   2878  CE1 PHE A 193      24.302  18.177  42.500  1.00 23.02           C
ATOM   2879  CE2 PHE A 193      24.764  19.735  40.685  1.00 21.40           C
ATOM   2880  CZ  PHE A 193      24.040  18.651  41.206  1.00 29.15           C
ATOM   2881  H   PHE A 193      29.656  20.336  44.379  1.00 32.82           H
ATOM   2882  HA  PHE A 193      28.448  18.421  42.667  1.00 34.42           H
ATOM   2883  HB2 PHE A 193      27.357  19.881  44.398  1.00 28.85           H
ATOM   2884  HB3 PHE A 193      27.515  21.245  43.274  1.00 28.85           H
ATOM   2885  HD1 PHE A 193      25.643  18.271  44.183  1.00 29.41           H
ATOM   2886  HD2 PHE A 193      26.347  21.132  41.037  1.00 19.11           H
ATOM   2887  HE1 PHE A 193      23.700  17.384  42.916  1.00 27.53           H
ATOM   2888  HE2 PHE A 193      24.535  20.127  39.705  1.00 25.58           H
ATOM   2889  HZ  PHE A 193      23.282  18.164  40.612  1.00 34.89           H
ATOM   2890  N   ALA A 194      29.334  21.298  41.187  1.00 13.82           N
ATOM   2891  CA  ALA A 194      29.573  21.952  39.906  1.00 24.22           C
ATOM   2892  C   ALA A 194      30.562  21.177  39.030  1.00 17.18           C
ATOM   2893  O   ALA A 194      30.354  21.137  37.825  1.00 19.05           O
ATOM   2894  CB  ALA A 194      30.091  23.365  40.151  1.00 23.23           C
ATOM   2895  H   ALA A 194      29.566  21.819  42.021  1.00 16.49           H
ATOM   2896  HA  ALA A 194      28.625  22.028  39.375  1.00 28.98           H
ATOM   2897  HB1 ALA A 194      30.220  23.879  39.198  1.00 27.78           H
ATOM   2898  HB2 ALA A 194      29.378  23.921  40.763  1.00 27.78           H
ATOM   2899  HB3 ALA A 194      31.047  23.313  40.674  1.00 27.78           H
ATOM   2900  N   GLU A 195      31.611  20.571  39.624  1.00 20.94           N
ATOM   2901  CA  GLU A 195      32.635  19.786  38.925  1.00 26.83           C
ATOM   2902  C   GLU A 195      32.086  18.458  38.387  1.00 19.04           C
ATOM   2903  O   GLU A 195      32.371  18.089  37.249  1.00 25.40           O
ATOM   2904  CB  GLU A 195      33.868  19.534  39.827  1.00 21.28           C
ATOM   2905  CG  GLU A 195      34.754  20.791  40.033  1.00 23.80           C
ATOM   2906  CD  GLU A 195      35.793  20.706  41.179  1.00 31.19           C
ATOM   2907  OE1 GLU A 195      36.682  21.576  41.182  1.00 28.37           O
ATOM   2908  OE2 GLU A 195      35.690  19.799  42.048  1.00 21.13           O1-
ATOM   2909  H   GLU A 195      31.717  20.658  40.625  1.00 25.04           H
ATOM   2910  HA  GLU A 195      32.967  20.374  38.067  1.00 32.10           H
ATOM   2911  HB2 GLU A 195      33.527  19.146  40.787  1.00 25.45           H
ATOM   2912  HB3 GLU A 195      34.491  18.771  39.360  1.00 25.45           H
ATOM   2913  HG2 GLU A 195      35.273  21.049  39.108  1.00 28.47           H
ATOM   2914  HG3 GLU A 195      34.124  21.658  40.230  1.00 28.47           H
ATOM   2915  N   ALA A 196      31.339  17.714  39.202  1.00 18.13           N
ATOM   2916  CA  ALA A 196      30.741  16.452  38.773  1.00 24.11           C
ATOM   2917  C   ALA A 196      29.760  16.715  37.637  1.00 19.47           C
ATOM   2918  O   ALA A 196      29.812  16.041  36.603  1.00 20.15           O
ATOM   2919  CB  ALA A 196      30.052  15.757  39.954  1.00 22.64           C
ATOM   2920  H   ALA A 196      31.121  18.059  40.129  1.00 21.66           H
ATOM   2921  HA  ALA A 196      31.533  15.795  38.409  1.00 28.84           H
ATOM   2922  HB1 ALA A 196      29.632  14.806  39.628  1.00 27.08           H
ATOM   2923  HB2 ALA A 196      30.789  15.566  40.735  1.00 27.08           H
ATOM   2924  HB3 ALA A 196      29.257  16.387  40.359  1.00 27.08           H
ATOM   2925  N   LYS A 197      28.909  17.733  37.821  1.00 16.97           N
ATOM   2926  CA  LYS A 197      27.963  18.183  36.802  1.00 20.55           C
ATOM   2927  C   LYS A 197      28.672  18.522  35.492  1.00 22.06           C
ATOM   2928  O   LYS A 197      28.194  18.132  34.425  1.00 24.93           O
ATOM   2929  CB  LYS A 197      27.142  19.370  37.324  1.00 17.62           C
ATOM   2930  CG  LYS A 197      25.959  19.715  36.408  1.00 29.25           C
ATOM   2931  CD  LYS A 197      25.446  21.131  36.657  1.00 25.32           C
ATOM   2932  CE  LYS A 197      26.386  22.197  36.074  1.00 23.26           C
ATOM   2933  NZ  LYS A 197      25.635  23.408  35.668  1.00 20.78           N1+
ATOM   2934  H   LYS A 197      28.943  18.236  38.698  1.00 20.27           H
ATOM   2935  HA  LYS A 197      27.280  17.355  36.614  1.00 24.56           H
ATOM   2936  HB2 LYS A 197      26.725  19.094  38.295  1.00 21.05           H
ATOM   2937  HB3 LYS A 197      27.790  20.237  37.457  1.00 21.05           H
ATOM   2938  HG2 LYS A 197      26.277  19.679  35.367  1.00 35.01           H
ATOM   2939  HG3 LYS A 197      25.158  18.985  36.542  1.00 35.01           H
ATOM   2940  HD2 LYS A 197      24.452  21.213  36.218  1.00 30.29           H
ATOM   2941  HD3 LYS A 197      25.361  21.292  37.732  1.00 30.29           H
ATOM   2942  HE2 LYS A 197      27.121  22.467  36.833  1.00 27.82           H
ATOM   2943  HE3 LYS A 197      26.914  21.786  35.212  1.00 27.82           H
ATOM   2944  HZ1 LYS A 197      26.263  24.083  35.259  1.00 24.85           H
ATOM   2945  HZ2 LYS A 197      24.926  23.161  34.989  1.00 24.85           H
ATOM   2946  HZ3 LYS A 197      25.173  23.808  36.474  1.00 24.85           H
ATOM   2947  N   GLU A 198      29.799  19.239  35.566  1.00 21.89           N
ATOM   2948  CA  GLU A 198      30.524  19.640  34.367  1.00 26.43           C
ATOM   2949  C   GLU A 198      31.149  18.468  33.642  1.00 19.07           C
ATOM   2950  O   GLU A 198      31.048  18.439  32.422  1.00 16.83           O
ATOM   2951  CB  GLU A 198      31.507  20.799  34.595  1.00 28.92           C
ATOM   2952  CG  GLU A 198      30.730  22.137  34.613  1.00 46.67           C
ATOM   2953  CD  GLU A 198      30.066  22.495  33.258  1.00 53.78           C
ATOM   2954  OE1 GLU A 198      28.949  23.072  33.297  1.00 38.77           O
ATOM   2955  OE2 GLU A 198      30.663  22.173  32.200  1.00 54.35           O1-
ATOM   2956  H   GLU A 198      30.125  19.572  36.462  1.00 26.17           H
ATOM   2957  HA  GLU A 198      29.756  20.013  33.690  1.00 31.62           H
ATOM   2958  HB2 GLU A 198      32.020  20.661  35.547  1.00 34.61           H
ATOM   2959  HB3 GLU A 198      32.258  20.811  33.803  1.00 34.61           H
ATOM   2960  HG2 GLU A 198      29.993  22.167  35.416  1.00 55.91           H
ATOM   2961  HG3 GLU A 198      31.460  22.915  34.833  1.00 55.91           H
ATOM   2962  N   ALA A 199      31.733  17.494  34.362  1.00 15.21           N
ATOM   2963  CA  ALA A 199      32.250  16.259  33.745  1.00 19.94           C
ATOM   2964  C   ALA A 199      31.148  15.382  33.113  1.00 24.15           C
ATOM   2965  O   ALA A 199      31.405  14.636  32.172  1.00 20.56           O
ATOM   2966  CB  ALA A 199      33.053  15.453  34.767  1.00 19.29           C
ATOM   2967  H   ALA A 199      31.767  17.579  35.368  1.00 18.16           H
ATOM   2968  HA  ALA A 199      32.936  16.551  32.949  1.00 23.83           H
ATOM   2969  HB1 ALA A 199      33.508  14.593  34.273  1.00 23.06           H
ATOM   2970  HB2 ALA A 199      33.838  16.072  35.205  1.00 23.06           H
ATOM   2971  HB3 ALA A 199      32.392  15.108  35.561  1.00 23.06           H
ATOM   2972  N   LEU A 200      29.923  15.461  33.634  1.00 24.40           N
ATOM   2973  CA  LEU A 200      28.776  14.781  33.067  1.00 22.20           C
ATOM   2974  C   LEU A 200      28.407  15.452  31.751  1.00 16.85           C
ATOM   2975  O   LEU A 200      28.154  14.783  30.746  1.00 19.32           O
ATOM   2976  CB  LEU A 200      27.635  14.784  34.103  1.00 14.78           C
ATOM   2977  CG  LEU A 200      26.522  13.780  33.824  1.00 21.91           C
ATOM   2978  CD1 LEU A 200      27.076  12.360  34.031  1.00 31.97           C
ATOM   2979  CD2 LEU A 200      25.337  14.059  34.771  1.00 26.21           C
ATOM   2980  H   LEU A 200      29.773  16.041  34.449  1.00 29.18           H
ATOM   2981  HA  LEU A 200      29.071  13.753  32.862  1.00 26.55           H
ATOM   2982  HB2 LEU A 200      28.040  14.582  35.095  1.00 17.65           H
ATOM   2983  HB3 LEU A 200      27.199  15.781  34.115  1.00 17.65           H
ATOM   2984  HG  LEU A 200      26.198  13.886  32.789  1.00 26.19           H
ATOM   2985 HD11 LEU A 200      26.257  11.658  34.189  1.00 38.27           H
ATOM   2986 HD12 LEU A 200      27.636  12.047  33.149  1.00 38.27           H
ATOM   2987 HD13 LEU A 200      27.729  12.323  34.903  1.00 38.27           H
ATOM   2988 HD21 LEU A 200      24.514  13.378  34.554  1.00 31.37           H
ATOM   2989 HD22 LEU A 200      25.656  13.932  35.803  1.00 31.37           H
ATOM   2990 HD23 LEU A 200      24.986  15.080  34.628  1.00 31.37           H
ATOM   2991  N   TYR A 201      28.384  16.782  31.727  1.00 19.84           N
ATOM   2992  CA  TYR A 201      28.148  17.500  30.474  1.00 23.71           C
ATOM   2993  C   TYR A 201      29.289  17.294  29.465  1.00 18.63           C
ATOM   2994  O   TYR A 201      29.039  17.254  28.268  1.00 19.87           O
ATOM   2995  CB  TYR A 201      27.864  18.973  30.777  1.00 15.54           C
ATOM   2996  CG  TYR A 201      26.547  19.278  31.485  1.00 18.83           C
ATOM   2997  CD1 TYR A 201      25.504  18.335  31.543  1.00 20.33           C
ATOM   2998  CD2 TYR A 201      26.382  20.529  32.123  1.00 21.15           C
ATOM   2999  CE1 TYR A 201      24.290  18.657  32.146  1.00 18.57           C
ATOM   3000  CE2 TYR A 201      25.174  20.860  32.744  1.00 22.54           C
ATOM   3001  CZ  TYR A 201      24.113  19.927  32.717  1.00 20.65           C
ATOM   3002  OH  TYR A 201      22.896  20.252  33.200  1.00 19.95           O
ATOM   3003  H   TYR A 201      28.631  17.305  32.556  1.00 23.72           H
ATOM   3004  HA  TYR A 201      27.266  17.077  29.996  1.00 28.36           H
ATOM   3005  HB2 TYR A 201      28.682  19.366  31.381  1.00 18.56           H
ATOM   3006  HB3 TYR A 201      27.892  19.528  29.842  1.00 18.56           H
ATOM   3007  HD1 TYR A 201      25.597  17.356  31.102  1.00 24.30           H
ATOM   3008  HD2 TYR A 201      27.191  21.245  32.120  1.00 25.28           H
ATOM   3009  HE1 TYR A 201      23.485  17.937  32.151  1.00 22.20           H
ATOM   3010  HE2 TYR A 201      25.045  21.829  33.205  1.00 26.96           H
ATOM   3011  HH  TYR A 201      22.901  21.071  33.711  1.00 23.85           H
ATOM   3012  N   ASP A 202      30.520  17.144  29.942  1.00 18.74           N
ATOM   3013  CA  ASP A 202      31.683  16.885  29.119  1.00 20.27           C
ATOM   3014  C   ASP A 202      31.472  15.570  28.335  1.00 21.47           C
ATOM   3015  O   ASP A 202      31.794  15.498  27.152  1.00 23.27           O
ATOM   3016  CB  ASP A 202      32.919  16.808  30.041  1.00 18.58           C
ATOM   3017  CG  ASP A 202      34.204  16.740  29.236  1.00 24.49           C
ATOM   3018  OD1 ASP A 202      34.302  17.476  28.226  1.00 23.34           O
ATOM   3019  OD2 ASP A 202      35.074  15.952  29.663  1.00 23.11           O1-
ATOM   3020  H   ASP A 202      30.668  17.219  30.938  1.00 22.39           H
ATOM   3021  HA  ASP A 202      31.795  17.715  28.424  1.00 24.24           H
ATOM   3022  HB2 ASP A 202      32.962  17.719  30.637  1.00 22.21           H
ATOM   3023  HB3 ASP A 202      32.867  15.965  30.723  1.00 22.21           H
ATOM   3024  N   TYR A 203      30.902  14.547  28.982  1.00 22.39           N
ATOM   3025  CA  TYR A 203      30.552  13.266  28.372  1.00 20.27           C
ATOM   3026  C   TYR A 203      29.415  13.374  27.362  1.00 15.57           C
ATOM   3027  O   TYR A 203      29.475  12.765  26.294  1.00 20.58           O
ATOM   3028  CB  TYR A 203      30.212  12.271  29.491  1.00 19.35           C
ATOM   3029  CG  TYR A 203      29.758  10.903  29.027  1.00 23.93           C
ATOM   3030  CD1 TYR A 203      30.693   9.864  28.923  1.00 27.08           C
ATOM   3031  CD2 TYR A 203      28.407  10.655  28.732  1.00 24.77           C
ATOM   3032  CE1 TYR A 203      30.303   8.598  28.461  1.00 30.77           C
ATOM   3033  CE2 TYR A 203      28.006   9.382  28.284  1.00 30.73           C
ATOM   3034  CZ  TYR A 203      28.958   8.347  28.133  1.00 25.95           C
ATOM   3035  OH  TYR A 203      28.587   7.103  27.719  1.00 26.10           O
ATOM   3036  H   TYR A 203      30.685  14.667  29.961  1.00 26.78           H
ATOM   3037  HA  TYR A 203      31.429  12.886  27.851  1.00 24.24           H
ATOM   3038  HB2 TYR A 203      31.091  12.156  30.125  1.00 23.13           H
ATOM   3039  HB3 TYR A 203      29.417  12.689  30.105  1.00 23.13           H
ATOM   3040  HD1 TYR A 203      31.729  10.043  29.170  1.00 32.40           H
ATOM   3041  HD2 TYR A 203      27.679  11.444  28.834  1.00 29.64           H
ATOM   3042  HE1 TYR A 203      31.040   7.817  28.354  1.00 36.83           H
ATOM   3043  HE2 TYR A 203      26.970   9.199  28.041  1.00 36.78           H
ATOM   3044  HH  TYR A 203      29.342   6.510  27.621  1.00 31.23           H
ATOM   3045  N   LEU A 204      28.348  14.096  27.727  1.00 19.28           N
ATOM   3046  CA  LEU A 204      27.116  14.168  26.954  1.00 20.19           C
ATOM   3047  C   LEU A 204      27.194  15.088  25.730  1.00 23.16           C
ATOM   3048  O   LEU A 204      26.578  14.745  24.721  1.00 18.28           O
ATOM   3049  CB  LEU A 204      25.941  14.598  27.842  1.00 15.37           C
ATOM   3050  CG  LEU A 204      25.467  13.531  28.844  1.00 21.29           C
ATOM   3051  CD1 LEU A 204      24.427  14.196  29.742  1.00 20.99           C
ATOM   3052  CD2 LEU A 204      24.828  12.302  28.179  1.00 21.06           C
ATOM   3053  H   LEU A 204      28.367  14.564  28.622  1.00 23.05           H
ATOM   3054  HA  LEU A 204      26.910  13.165  26.583  1.00 24.14           H
ATOM   3055  HB2 LEU A 204      26.261  15.480  28.399  1.00 18.36           H
ATOM   3056  HB3 LEU A 204      25.098  14.893  27.214  1.00 18.36           H
ATOM   3057  HG  LEU A 204      26.308  13.208  29.458  1.00 25.46           H
ATOM   3058 HD11 LEU A 204      24.007  13.474  30.439  1.00 25.10           H
ATOM   3059 HD12 LEU A 204      24.897  14.999  30.313  1.00 25.10           H
ATOM   3060 HD13 LEU A 204      23.623  14.609  29.132  1.00 25.10           H
ATOM   3061 HD21 LEU A 204      24.444  11.624  28.940  1.00 25.18           H
ATOM   3062 HD22 LEU A 204      24.003  12.610  27.538  1.00 25.18           H
ATOM   3063 HD23 LEU A 204      25.567  11.764  27.587  1.00 25.18           H
ATOM   3064  N   ILE A 205      27.834  16.268  25.823  1.00 22.93           N
ATOM   3065  CA  ILE A 205      27.824  17.296  24.755  1.00 21.74           C
ATOM   3066  C   ILE A 205      28.199  16.715  23.372  1.00 26.77           C
ATOM   3067  O   ILE A 205      27.403  16.938  22.460  1.00 25.65           O
ATOM   3068  CB  ILE A 205      28.727  18.486  25.146  1.00 26.85           C
ATOM   3069  CG1 ILE A 205      27.905  19.410  26.054  1.00 24.62           C
ATOM   3070  CG2 ILE A 205      29.306  19.268  23.942  1.00 28.64           C
ATOM   3071  CD1 ILE A 205      28.743  20.435  26.827  1.00 23.49           C
ATOM   3072  H   ILE A 205      28.350  16.477  26.667  1.00 27.42           H
ATOM   3073  HA  ILE A 205      26.804  17.669  24.668  1.00 25.99           H
ATOM   3074  HB  ILE A 205      29.570  18.107  25.725  1.00 32.12           H
ATOM   3075 HG12 ILE A 205      27.172  19.939  25.445  1.00 29.45           H
ATOM   3076 HG13 ILE A 205      27.365  18.808  26.786  1.00 29.45           H
ATOM   3077 HG21 ILE A 205      29.890  20.118  24.286  1.00 34.28           H
ATOM   3078 HG22 ILE A 205      29.986  18.636  23.371  1.00 34.28           H
ATOM   3079 HG23 ILE A 205      28.498  19.623  23.301  1.00 34.28           H
ATOM   3080 HD11 ILE A 205      28.088  21.028  27.464  1.00 28.09           H
ATOM   3081 HD12 ILE A 205      29.474  19.919  27.452  1.00 28.09           H
ATOM   3082 HD13 ILE A 205      29.257  21.112  26.147  1.00 28.09           H
ATOM   3083  N   PRO A 206      29.314  15.954  23.196  1.00 20.30           N
ATOM   3084  CA  PRO A 206      29.683  15.366  21.914  1.00 20.94           C
ATOM   3085  C   PRO A 206      28.666  14.329  21.422  1.00 30.02           C
ATOM   3086  O   PRO A 206      28.451  14.226  20.215  1.00 25.45           O
ATOM   3087  CB  PRO A 206      31.036  14.670  22.150  1.00 26.80           C
ATOM   3088  CG  PRO A 206      31.595  15.270  23.437  1.00 25.51           C
ATOM   3089  CD  PRO A 206      30.314  15.593  24.197  1.00 25.58           C
ATOM   3090  HA  PRO A 206      29.864  16.158  21.187  1.00 25.03           H
ATOM   3091  HB2 PRO A 206      30.840  13.616  22.352  1.00 32.07           H
ATOM   3092  HB3 PRO A 206      31.727  14.746  21.310  1.00 32.07           H
ATOM   3093  HG2 PRO A 206      32.198  14.551  23.992  1.00 30.52           H
ATOM   3094  HG3 PRO A 206      32.172  16.169  23.218  1.00 30.52           H
ATOM   3095  HD2 PRO A 206      29.979  14.713  24.744  1.00 30.60           H
ATOM   3096  HD3 PRO A 206      30.536  16.418  24.868  1.00 30.60           H
ATOM   3097  N   ILE A 207      28.043  13.578  22.354  1.00 23.55           N
ATOM   3098  CA  ILE A 207      27.074  12.544  22.042  1.00 21.80           C
ATOM   3099  C   ILE A 207      25.797  13.175  21.492  1.00 20.69           C
ATOM   3100  O   ILE A 207      25.199  12.674  20.542  1.00 18.82           O
ATOM   3101  CB  ILE A 207      26.831  11.611  23.253  1.00 18.82           C
ATOM   3102  CG1 ILE A 207      28.134  10.863  23.636  1.00 14.32           C
ATOM   3103  CG2 ILE A 207      25.722  10.600  22.901  1.00 19.70           C
ATOM   3104  CD1 ILE A 207      28.032  10.144  24.994  1.00 23.77           C
ATOM   3105  H   ILE A 207      28.253  13.743  23.330  1.00 28.16           H
ATOM   3106  HA  ILE A 207      27.512  11.932  21.257  1.00 26.07           H
ATOM   3107  HB  ILE A 207      26.506  12.213  24.100  1.00 22.50           H
ATOM   3108 HG12 ILE A 207      28.386  10.142  22.859  1.00 17.10           H
ATOM   3109 HG13 ILE A 207      28.960  11.569  23.708  1.00 17.10           H
ATOM   3110 HG21 ILE A 207      25.540   9.928  23.738  1.00 23.55           H
ATOM   3111 HG22 ILE A 207      24.788  11.108  22.678  1.00 23.55           H
ATOM   3112 HG23 ILE A 207      26.020  10.019  22.030  1.00 23.55           H
ATOM   3113 HD11 ILE A 207      29.018   9.775  25.281  1.00 28.43           H
ATOM   3114 HD12 ILE A 207      27.682  10.837  25.757  1.00 28.43           H
ATOM   3115 HD13 ILE A 207      27.343   9.305  24.937  1.00 28.43           H
ATOM   3116  N   ILE A 208      25.365  14.282  22.087  1.00 25.25           N
ATOM   3117  CA  ILE A 208      24.212  15.025  21.620  1.00 25.32           C
ATOM   3118  C   ILE A 208      24.506  15.621  20.243  1.00 20.83           C
ATOM   3119  O   ILE A 208      23.635  15.553  19.374  1.00 26.58           O
ATOM   3120  CB  ILE A 208      23.793  16.041  22.693  1.00 24.79           C
ATOM   3121  CG1 ILE A 208      23.182  15.266  23.871  1.00 24.07           C
ATOM   3122  CG2 ILE A 208      22.783  17.062  22.178  1.00 18.44           C
ATOM   3123  CD1 ILE A 208      23.172  16.082  25.148  1.00 16.05           C
ATOM   3124  H   ILE A 208      25.866  14.639  22.889  1.00 30.21           H
ATOM   3125  HA  ILE A 208      23.391  14.317  21.505  1.00 30.29           H
ATOM   3126  HB  ILE A 208      24.682  16.577  23.031  1.00 29.66           H
ATOM   3127 HG12 ILE A 208      22.166  14.954  23.625  1.00 28.79           H
ATOM   3128 HG13 ILE A 208      23.773  14.375  24.078  1.00 28.79           H
ATOM   3129 HG21 ILE A 208      22.537  17.772  22.965  1.00 22.04           H
ATOM   3130 HG22 ILE A 208      23.196  17.630  21.347  1.00 22.04           H
ATOM   3131 HG23 ILE A 208      21.884  16.549  21.847  1.00 22.04           H
ATOM   3132 HD11 ILE A 208      22.823  15.451  25.962  1.00 19.17           H
ATOM   3133 HD12 ILE A 208      24.180  16.430  25.375  1.00 19.17           H
ATOM   3134 HD13 ILE A 208      22.496  16.925  25.038  1.00 19.17           H
ATOM   3135  N   GLU A 209      25.695  16.203  20.036  1.00 24.84           N
ATOM   3136  CA  GLU A 209      26.046  16.775  18.738  1.00 31.80           C
ATOM   3137  C   GLU A 209      25.975  15.662  17.657  1.00 28.39           C
ATOM   3138  O   GLU A 209      25.300  15.856  16.645  1.00 21.36           O
ATOM   3139  CB  GLU A 209      27.382  17.551  18.798  1.00 44.47           C
ATOM   3140  CG  GLU A 209      27.806  18.221  17.463  1.00 58.20           C
ATOM   3141  CD  GLU A 209      29.311  18.583  17.331  1.00 57.82           C
ATOM   3142  OE1 GLU A 209      30.008  18.685  18.367  1.00 47.87           O
ATOM   3143  OE2 GLU A 209      29.750  18.750  16.168  1.00 55.91           O1-
ATOM   3144  H   GLU A 209      26.368  16.263  20.790  1.00 29.72           H
ATOM   3145  HA  GLU A 209      25.280  17.518  18.504  1.00 38.07           H
ATOM   3146  HB2 GLU A 209      27.284  18.334  19.550  1.00 53.27           H
ATOM   3147  HB3 GLU A 209      28.163  16.863  19.123  1.00 53.27           H
ATOM   3148  HG2 GLU A 209      27.524  17.609  16.605  1.00 69.75           H
ATOM   3149  HG3 GLU A 209      27.225  19.136  17.338  1.00 69.75           H
ATOM   3150  N   GLN A 210      26.577  14.475  17.876  1.00 25.78           N
ATOM   3151  CA  GLN A 210      26.548  13.418  16.862  1.00 28.48           C
ATOM   3152  C   GLN A 210      25.141  12.817  16.668  1.00 26.59           C
ATOM   3153  O   GLN A 210      24.828  12.402  15.557  1.00 27.94           O
ATOM   3154  CB  GLN A 210      27.679  12.398  17.096  1.00 30.57           C
ATOM   3155  CG  GLN A 210      27.499  11.485  18.306  1.00 42.01           C
ATOM   3156  CD  GLN A 210      28.797  10.796  18.779  1.00 48.05           C
ATOM   3157  OE1 GLN A 210      29.911  11.165  18.408  1.00 46.04           O
ATOM   3158  NE2 GLN A 210      28.664   9.800  19.654  1.00 40.94           N
ATOM   3159  H   GLN A 210      27.103  14.319  18.726  1.00 30.84           H
ATOM   3160  HA  GLN A 210      26.796  13.900  15.917  1.00 34.08           H
ATOM   3161  HB2 GLN A 210      27.762  11.769  16.208  1.00 36.59           H
ATOM   3162  HB3 GLN A 210      28.612  12.954  17.200  1.00 36.59           H
ATOM   3163  HG2 GLN A 210      27.154  12.108  19.122  1.00 50.32           H
ATOM   3164  HG3 GLN A 210      26.730  10.737  18.099  1.00 50.32           H
ATOM   3165 HE21 GLN A 210      27.752   9.523  19.982  1.00 49.04           H
ATOM   3166 HE22 GLN A 210      29.497   9.362  20.021  1.00 49.04           H
ATOM   3167  N   ARG A 211      24.262  12.810  17.685  1.00 28.66           N
ATOM   3168  CA  ARG A 211      22.883  12.311  17.559  1.00 25.00           C
ATOM   3169  C   ARG A 211      21.951  13.308  16.852  1.00 27.57           C
ATOM   3170  O   ARG A 211      20.967  12.906  16.237  1.00 28.72           O
ATOM   3171  CB  ARG A 211      22.326  11.956  18.944  1.00 29.00           C
ATOM   3172  CG  ARG A 211      22.378  10.480  19.324  1.00 31.62           C
ATOM   3173  CD  ARG A 211      23.701   9.882  19.761  1.00 28.70           C
ATOM   3174  NE  ARG A 211      23.426   8.809  20.714  1.00 27.50           N
ATOM   3175  CZ  ARG A 211      24.262   7.866  21.107  1.00 25.38           C
ATOM   3176  NH1 ARG A 211      23.886   7.114  22.117  1.00 25.28           N
ATOM   3177  NH2 ARG A 211      25.433   7.655  20.519  1.00 50.16           N1+
ATOM   3178  H   ARG A 211      24.548  13.175  18.586  1.00 34.30           H
ATOM   3179  HA  ARG A 211      22.878  11.408  16.948  1.00 29.91           H
ATOM   3180  HB2 ARG A 211      22.795  12.567  19.715  1.00 34.71           H
ATOM   3181  HB3 ARG A 211      21.265  12.214  18.952  1.00 34.71           H
ATOM   3182  HG2 ARG A 211      21.666  10.344  20.141  1.00 37.85           H
ATOM   3183  HG3 ARG A 211      22.038   9.906  18.465  1.00 37.85           H
ATOM   3184  HD2 ARG A 211      24.204   9.486  18.878  1.00 34.35           H
ATOM   3185  HD3 ARG A 211      24.329  10.617  20.237  1.00 34.35           H
ATOM   3186  HE  ARG A 211      22.549   8.867  21.213  1.00 32.91           H
ATOM   3187 HH11 ARG A 211      22.987   7.266  22.551  1.00 30.25           H
ATOM   3188 HH12 ARG A 211      24.491   6.373  22.444  1.00 30.25           H
ATOM   3189 HH21 ARG A 211      25.706   8.222  19.733  1.00 60.10           H
ATOM   3190 HH22 ARG A 211      26.031   6.914  20.852  1.00 60.10           H
ATOM   3191  N   ARG A 212      22.224  14.613  16.907  1.00 25.30           N
ATOM   3192  CA  ARG A 212      21.472  15.564  16.076  1.00 29.31           C
ATOM   3193  C   ARG A 212      21.856  15.506  14.596  1.00 33.22           C
ATOM   3194  O   ARG A 212      21.024  15.784  13.735  1.00 39.93           O
ATOM   3195  CB  ARG A 212      21.694  16.980  16.554  1.00 35.08           C
ATOM   3196  CG  ARG A 212      21.106  17.266  17.929  1.00 28.21           C
ATOM   3197  CD  ARG A 212      21.713  18.594  18.378  1.00 26.16           C
ATOM   3198  NE  ARG A 212      20.777  19.305  19.217  1.00 40.48           N
ATOM   3199  CZ  ARG A 212      19.968  20.270  18.800  1.00 35.39           C
ATOM   3200  NH1 ARG A 212      18.756  20.324  19.345  1.00 27.53           N
ATOM   3201  NH2 ARG A 212      20.349  21.168  17.893  1.00 27.49           N1+
ATOM   3202  H   ARG A 212      23.024  14.937  17.434  1.00 30.26           H
ATOM   3203  HA  ARG A 212      20.406  15.347  16.146  1.00 35.07           H
ATOM   3204  HB2 ARG A 212      22.764  17.198  16.546  1.00 42.01           H
ATOM   3205  HB3 ARG A 212      21.202  17.651  15.847  1.00 42.01           H
ATOM   3206  HG2 ARG A 212      20.017  17.307  17.869  1.00 33.76           H
ATOM   3207  HG3 ARG A 212      21.397  16.492  18.635  1.00 33.76           H
ATOM   3208  HD2 ARG A 212      22.688  18.500  18.860  1.00 31.30           H
ATOM   3209  HD3 ARG A 212      21.840  19.180  17.467  1.00 31.30           H
ATOM   3210  HE  ARG A 212      20.382  18.724  19.941  1.00 48.49           H
ATOM   3211 HH11 ARG A 212      18.474  19.629  20.020  1.00 32.94           H
ATOM   3212 HH12 ARG A 212      18.100  21.045  19.085  1.00 32.94           H
ATOM   3213 HH21 ARG A 212      21.284  21.113  17.518  1.00 32.90           H
ATOM   3214 HH22 ARG A 212      19.720  21.898  17.604  1.00 32.90           H
ATOM   3215  N   GLN A 213      23.122  15.190  14.315  1.00 30.17           N
ATOM   3216  CA  GLN A 213      23.644  15.049  12.955  1.00 39.32           C
ATOM   3217  C   GLN A 213      23.091  13.761  12.330  1.00 33.69           C
ATOM   3218  O   GLN A 213      22.696  13.768  11.168  1.00 36.51           O
ATOM   3219  CB  GLN A 213      25.189  15.026  12.994  1.00 37.46           C
ATOM   3220  CG  GLN A 213      25.870  16.078  12.117  1.00 57.61           C
ATOM   3221  CD  GLN A 213      25.657  17.495  12.640  1.00 52.14           C
ATOM   3222  OE1 GLN A 213      24.890  18.256  12.064  1.00 43.24           O
ATOM   3223  NE2 GLN A 213      26.309  17.850  13.749  1.00 65.74           N
ATOM   3224  H   GLN A 213      23.756  15.030  15.085  1.00 36.11           H
ATOM   3225  HA  GLN A 213      23.307  15.899  12.356  1.00 47.10           H
ATOM   3226  HB2 GLN A 213      25.541  15.158  14.017  1.00 44.86           H
ATOM   3227  HB3 GLN A 213      25.547  14.051  12.665  1.00 44.86           H
ATOM   3228  HG2 GLN A 213      26.940  15.866  12.092  1.00 69.04           H
ATOM   3229  HG3 GLN A 213      25.463  16.000  11.108  1.00 69.04           H
ATOM   3230 HE21 GLN A 213      26.919  17.198  14.220  1.00 78.79           H
ATOM   3231 HE22 GLN A 213      26.184  18.777  14.123  1.00 78.79           H
ATOM   3232  N   LYS A 214      23.152  12.656  13.093  1.00 24.21           N
ATOM   3233  CA  LYS A 214      22.860  11.277  12.683  1.00 33.96           C
ATOM   3234  C   LYS A 214      21.999  10.638  13.802  1.00 29.53           C
ATOM   3235  O   LYS A 214      22.545   9.959  14.683  1.00 29.25           O
ATOM   3236  CB  LYS A 214      24.146  10.437  12.408  1.00 38.57           C
ATOM   3237  CG  LYS A 214      25.111  10.939  11.307  1.00 42.09           C
ATOM   3238  CD  LYS A 214      26.267   9.941  11.039  1.00 43.93           C
ATOM   3239  CE  LYS A 214      27.575  10.599  10.541  1.00 57.43           C
ATOM   3240  NZ  LYS A 214      28.744   9.687  10.647  1.00 49.80           N1+
ATOM   3241  H   LYS A 214      23.499  12.771  14.037  1.00 28.96           H
ATOM   3242  HA  LYS A 214      22.274  11.306  11.765  1.00 40.66           H
ATOM   3243  HB2 LYS A 214      24.714  10.370  13.337  1.00 46.19           H
ATOM   3244  HB3 LYS A 214      23.833   9.425  12.142  1.00 46.19           H
ATOM   3245  HG2 LYS A 214      24.538  11.062  10.386  1.00 50.42           H
ATOM   3246  HG3 LYS A 214      25.516  11.909  11.591  1.00 50.42           H
ATOM   3247  HD2 LYS A 214      26.475   9.376  11.949  1.00 52.63           H
ATOM   3248  HD3 LYS A 214      25.937   9.232  10.280  1.00 52.63           H
ATOM   3249  HE2 LYS A 214      27.453  10.905   9.500  1.00 68.82           H
ATOM   3250  HE3 LYS A 214      27.770  11.493  11.135  1.00 68.82           H
ATOM   3251  HZ1 LYS A 214      29.562  10.134  10.257  1.00 59.66           H
ATOM   3252  HZ2 LYS A 214      28.925   9.478  11.619  1.00 59.66           H
ATOM   3253  HZ3 LYS A 214      28.562   8.825  10.154  1.00 59.66           H
ATOM   3254  N   PRO A 215      20.668  10.847  13.791  1.00 30.95           N
ATOM   3255  CA  PRO A 215      19.813  10.309  14.848  1.00 41.21           C
ATOM   3256  C   PRO A 215      19.539   8.821  14.691  1.00 29.12           C
ATOM   3257  O   PRO A 215      19.233   8.360  13.594  1.00 38.28           O
ATOM   3258  CB  PRO A 215      18.491  11.077  14.709  1.00 31.42           C
ATOM   3259  CG  PRO A 215      18.494  11.650  13.301  1.00 35.46           C
ATOM   3260  CD  PRO A 215      19.967  11.850  12.999  1.00 31.93           C
ATOM   3261  HA  PRO A 215      20.203  10.545  15.840  1.00 49.36           H
ATOM   3262  HB2 PRO A 215      17.592  10.498  14.931  1.00 37.61           H
ATOM   3263  HB3 PRO A 215      18.565  11.916  15.393  1.00 37.61           H
ATOM   3264  HG2 PRO A 215      18.045  10.930  12.615  1.00 42.46           H
ATOM   3265  HG3 PRO A 215      17.976  12.611  13.266  1.00 42.46           H
ATOM   3266  HD2 PRO A 215      20.113  11.706  11.929  1.00 38.23           H
ATOM   3267  HD3 PRO A 215      20.259  12.847  13.338  1.00 38.23           H
ATOM   3268  N   GLY A 216      19.581   8.135  15.844  1.00 32.21           N
ATOM   3269  CA  GLY A 216      19.046   6.802  16.118  1.00 28.25           C
ATOM   3270  C   GLY A 216      17.646   6.865  16.768  1.00 28.88           C
ATOM   3271  O   GLY A 216      16.950   7.887  16.701  1.00 23.12           O
ATOM   3272  H   GLY A 216      19.887   8.645  16.660  1.00 38.55           H
ATOM   3273  HA2 GLY A 216      18.984   6.234  15.191  1.00 33.81           H
ATOM   3274  HA3 GLY A 216      19.724   6.298  16.809  1.00 33.81           H
ATOM   3275  N   THR A 217      17.246   5.747  17.398  1.00 24.72           N
ATOM   3276  CA  THR A 217      15.961   5.558  18.102  1.00 23.30           C
ATOM   3277  C   THR A 217      16.105   5.475  19.644  1.00 22.54           C
ATOM   3278  O   THR A 217      15.102   5.293  20.348  1.00 23.48           O
ATOM   3279  CB  THR A 217      15.253   4.288  17.577  1.00 27.59           C
ATOM   3280  OG1 THR A 217      16.059   3.165  17.833  1.00 34.15           O
ATOM   3281  CG2 THR A 217      14.952   4.306  16.070  1.00 36.01           C
ATOM   3282  H   THR A 217      17.869   4.952  17.397  1.00 29.57           H
ATOM   3283  HA  THR A 217      15.316   6.408  17.882  1.00 27.86           H
ATOM   3284  HB  THR A 217      14.304   4.172  18.103  1.00 33.02           H
ATOM   3285  HG1 THR A 217      15.487   2.438  18.086  1.00 40.89           H
ATOM   3286 HG21 THR A 217      14.427   3.393  15.793  1.00 43.12           H
ATOM   3287 HG22 THR A 217      14.332   5.166  15.820  1.00 43.12           H
ATOM   3288 HG23 THR A 217      15.879   4.345  15.496  1.00 43.12           H
ATOM   3289  N   ASP A 218      17.340   5.581  20.155  1.00 21.18           N
ATOM   3290  CA  ASP A 218      17.697   5.640  21.576  1.00 21.57           C
ATOM   3291  C   ASP A 218      17.192   6.939  22.234  1.00 24.53           C
ATOM   3292  O   ASP A 218      16.901   7.928  21.560  1.00 20.58           O
ATOM   3293  CB  ASP A 218      19.235   5.597  21.706  1.00 20.98           C
ATOM   3294  CG  ASP A 218      19.903   6.829  21.087  1.00 25.51           C
ATOM   3295  OD1 ASP A 218      20.084   7.830  21.816  1.00 23.38           O
ATOM   3296  OD2 ASP A 218      20.242   6.754  19.886  1.00 37.50           O1-
ATOM   3297  H   ASP A 218      18.101   5.728  19.508  1.00 25.32           H
ATOM   3298  HA  ASP A 218      17.280   4.780  22.098  1.00 25.80           H
ATOM   3299  HB2 ASP A 218      19.469   5.557  22.768  1.00 25.08           H
ATOM   3300  HB3 ASP A 218      19.586   4.698  21.199  1.00 25.08           H
ATOM   3301  N   ALA A 219      17.127   6.948  23.569  1.00 19.32           N
ATOM   3302  CA  ALA A 219      16.587   8.047  24.351  1.00 20.28           C
ATOM   3303  C   ALA A 219      17.302   9.388  24.136  1.00 20.34           C
ATOM   3304  O   ALA A 219      16.639  10.425  24.123  1.00 19.30           O
ATOM   3305  CB  ALA A 219      16.626   7.648  25.825  1.00 23.81           C
ATOM   3306  H   ALA A 219      17.393   6.114  24.072  1.00 23.09           H
ATOM   3307  HA  ALA A 219      15.544   8.172  24.058  1.00 24.24           H
ATOM   3308  HB1 ALA A 219      16.165   8.430  26.429  1.00 28.47           H
ATOM   3309  HB2 ALA A 219      16.066   6.725  25.963  1.00 28.47           H
ATOM   3310  HB3 ALA A 219      17.656   7.509  26.149  1.00 28.47           H
ATOM   3311  N   ILE A 220      18.636   9.390  23.995  1.00 18.70           N
ATOM   3312  CA  ILE A 220      19.395  10.624  23.793  1.00 19.73           C
ATOM   3313  C   ILE A 220      19.065  11.264  22.426  1.00 22.81           C
ATOM   3314  O   ILE A 220      19.006  12.491  22.326  1.00 20.14           O
ATOM   3315  CB  ILE A 220      20.904  10.374  24.050  1.00 16.04           C
ATOM   3316  CG1 ILE A 220      21.123  10.051  25.548  1.00 20.52           C
ATOM   3317  CG2 ILE A 220      21.715  11.595  23.621  1.00 17.91           C
ATOM   3318  CD1 ILE A 220      22.559   9.739  25.968  1.00 17.72           C
ATOM   3319  H   ILE A 220      19.140   8.514  23.973  1.00 22.35           H
ATOM   3320  HA  ILE A 220      19.061  11.331  24.554  1.00 23.59           H
ATOM   3321  HB  ILE A 220      21.228   9.520  23.455  1.00 19.16           H
ATOM   3322 HG12 ILE A 220      20.776  10.893  26.147  1.00 24.54           H
ATOM   3323 HG13 ILE A 220      20.520   9.183  25.819  1.00 24.54           H
ATOM   3324 HG21 ILE A 220      22.761  11.459  23.875  1.00 21.40           H
ATOM   3325 HG22 ILE A 220      21.661  11.726  22.541  1.00 21.40           H
ATOM   3326 HG23 ILE A 220      21.327  12.488  24.112  1.00 21.40           H
ATOM   3327 HD11 ILE A 220      22.560   9.361  26.988  1.00 21.17           H
ATOM   3328 HD12 ILE A 220      22.967   8.978  25.301  1.00 21.17           H
ATOM   3329 HD13 ILE A 220      23.182  10.632  25.936  1.00 21.17           H
ATOM   3330  N   SER A 221      18.851  10.449  21.381  1.00 21.28           N
ATOM   3331  CA  SER A 221      18.443  10.926  20.060  1.00 19.59           C
ATOM   3332  C   SER A 221      17.060  11.514  20.101  1.00 26.90           C
ATOM   3333  O   SER A 221      16.867  12.557  19.486  1.00 23.86           O
ATOM   3334  CB  SER A 221      18.392   9.822  19.015  1.00 22.67           C
ATOM   3335  OG  SER A 221      19.675   9.352  18.710  1.00 25.13           O
ATOM   3336  H   SER A 221      18.932   9.449  21.521  1.00 25.45           H
ATOM   3337  HA  SER A 221      19.132  11.701  19.725  1.00 23.41           H
ATOM   3338  HB2 SER A 221      17.773   8.998  19.365  1.00 27.12           H
ATOM   3339  HB3 SER A 221      17.952  10.229  18.104  1.00 27.12           H
ATOM   3340  HG  SER A 221      19.945   8.729  19.397  1.00 30.06           H
ATOM   3341  N   ILE A 222      16.106  10.850  20.781  1.00 25.83           N
ATOM   3342  CA  ILE A 222      14.749  11.357  20.900  1.00 16.95           C
ATOM   3343  C   ILE A 222      14.796  12.715  21.600  1.00 18.37           C
ATOM   3344  O   ILE A 222      14.247  13.670  21.072  1.00 19.28           O
ATOM   3345  CB  ILE A 222      13.828  10.345  21.604  1.00 23.02           C
ATOM   3346  CG1 ILE A 222      13.760   8.964  20.906  1.00 25.93           C
ATOM   3347  CG2 ILE A 222      12.424  10.940  21.796  1.00 25.18           C
ATOM   3348  CD1 ILE A 222      13.269   8.966  19.458  1.00 27.33           C
ATOM   3349  H   ILE A 222      16.337   9.984  21.250  1.00 30.90           H
ATOM   3350  HA  ILE A 222      14.362  11.519  19.895  1.00 20.25           H
ATOM   3351  HB  ILE A 222      14.248  10.187  22.593  1.00 27.53           H
ATOM   3352 HG12 ILE A 222      14.741   8.515  20.900  1.00 31.03           H
ATOM   3353 HG13 ILE A 222      13.120   8.302  21.488  1.00 31.03           H
ATOM   3354 HG21 ILE A 222      11.758  10.185  22.211  1.00 30.12           H
ATOM   3355 HG22 ILE A 222      12.466  11.774  22.498  1.00 30.12           H
ATOM   3356 HG23 ILE A 222      12.020  11.294  20.848  1.00 30.12           H
ATOM   3357 HD11 ILE A 222      13.275   7.941  19.086  1.00 32.70           H
ATOM   3358 HD12 ILE A 222      12.252   9.354  19.403  1.00 32.70           H
ATOM   3359 HD13 ILE A 222      13.929   9.568  18.834  1.00 32.70           H
ATOM   3360  N   VAL A 223      15.492  12.846  22.735  1.00 19.14           N
ATOM   3361  CA  VAL A 223      15.546  14.126  23.456  1.00 18.29           C
ATOM   3362  C   VAL A 223      16.185  15.183  22.576  1.00 27.68           C
ATOM   3363  O   VAL A 223      15.644  16.280  22.504  1.00 17.82           O
ATOM   3364  CB  VAL A 223      16.263  13.998  24.820  1.00 15.16           C
ATOM   3365  CG1 VAL A 223      16.544  15.348  25.464  1.00 13.21           C
ATOM   3366  CG2 VAL A 223      15.391  13.187  25.793  1.00 22.33           C
ATOM   3367  H   VAL A 223      15.982  12.048  23.114  1.00 22.87           H
ATOM   3368  HA  VAL A 223      14.522  14.445  23.650  1.00 21.86           H
ATOM   3369  HB  VAL A 223      17.217  13.481  24.684  1.00 18.10           H
ATOM   3370 HG11 VAL A 223      17.029  15.196  26.427  1.00 15.76           H
ATOM   3371 HG12 VAL A 223      17.221  15.931  24.844  1.00 15.76           H
ATOM   3372 HG13 VAL A 223      15.614  15.895  25.608  1.00 15.76           H
ATOM   3373 HG21 VAL A 223      15.904  13.080  26.749  1.00 26.70           H
ATOM   3374 HG22 VAL A 223      14.435  13.686  25.950  1.00 26.70           H
ATOM   3375 HG23 VAL A 223      15.204  12.195  25.390  1.00 26.70           H
ATOM   3376  N   ALA A 224      17.339  14.880  21.964  1.00 23.48           N
ATOM   3377  CA  ALA A 224      18.154  15.884  21.282  1.00 19.03           C
ATOM   3378  C   ALA A 224      17.517  16.417  20.000  1.00 19.41           C
ATOM   3379  O   ALA A 224      17.859  17.509  19.549  1.00 21.77           O
ATOM   3380  CB  ALA A 224      19.525  15.294  20.979  1.00 20.15           C
ATOM   3381  H   ALA A 224      17.718  13.947  22.064  1.00 28.08           H
ATOM   3382  HA  ALA A 224      18.287  16.723  21.963  1.00 22.74           H
ATOM   3383  HB1 ALA A 224      20.128  16.038  20.468  1.00 24.09           H
ATOM   3384  HB2 ALA A 224      20.017  15.009  21.908  1.00 24.09           H
ATOM   3385  HB3 ALA A 224      19.427  14.419  20.336  1.00 24.09           H
ATOM   3386  N   ASN A 225      16.628  15.628  19.397  1.00 16.95           N
ATOM   3387  CA  ASN A 225      15.871  15.976  18.203  1.00 22.65           C
ATOM   3388  C   ASN A 225      14.417  16.348  18.543  1.00 21.85           C
ATOM   3389  O   ASN A 225      13.580  16.445  17.649  1.00 25.32           O
ATOM   3390  CB  ASN A 225      15.994  14.812  17.201  1.00 21.80           C
ATOM   3391  CG  ASN A 225      17.415  14.718  16.641  1.00 25.49           C
ATOM   3392  OD1 ASN A 225      17.822  15.520  15.806  1.00 28.64           O
ATOM   3393  ND2 ASN A 225      18.188  13.743  17.101  1.00 24.40           N
ATOM   3394  H   ASN A 225      16.407  14.744  19.834  1.00 20.25           H
ATOM   3395  HA  ASN A 225      16.315  16.855  17.736  1.00 27.09           H
ATOM   3396  HB2 ASN A 225      15.685  13.875  17.660  1.00 26.07           H
ATOM   3397  HB3 ASN A 225      15.335  15.044  16.367  1.00 26.07           H
ATOM   3398 HD21 ASN A 225      19.130  13.644  16.747  1.00 29.18           H
ATOM   3399 HD22 ASN A 225      17.822  13.096  17.783  1.00 29.18           H
ATOM   3400  N   GLY A 226      14.104  16.523  19.833  1.00 16.87           N
ATOM   3401  CA  GLY A 226      12.745  16.701  20.312  1.00 24.33           C
ATOM   3402  C   GLY A 226      12.228  18.123  20.134  1.00 23.39           C
ATOM   3403  O   GLY A 226      12.971  19.053  19.805  1.00 24.67           O
ATOM   3404  H   GLY A 226      14.825  16.413  20.532  1.00 20.15           H
ATOM   3405  HA2 GLY A 226      12.087  16.021  19.767  1.00 29.10           H
ATOM   3406  HA3 GLY A 226      12.727  16.462  21.375  1.00 29.10           H
ATOM   3407  N   GLN A 227      10.926  18.271  20.385  1.00 24.39           N
ATOM   3408  CA  GLN A 227      10.222  19.541  20.356  1.00 20.25           C
ATOM   3409  C   GLN A 227       9.456  19.716  21.653  1.00 19.14           C
ATOM   3410  O   GLN A 227       8.907  18.748  22.174  1.00 25.86           O
ATOM   3411  CB  GLN A 227       9.274  19.566  19.148  1.00 27.31           C
ATOM   3412  CG  GLN A 227      10.028  19.483  17.809  1.00 28.60           C
ATOM   3413  CD  GLN A 227       9.044  19.482  16.663  1.00 33.86           C
ATOM   3414  OE1 GLN A 227       8.562  18.425  16.272  1.00 42.16           O
ATOM   3415  NE2 GLN A 227       8.709  20.660  16.141  1.00 38.06           N
ATOM   3416  H   GLN A 227      10.387  17.457  20.644  1.00 29.17           H
ATOM   3417  HA  GLN A 227      10.935  20.358  20.264  1.00 24.20           H
ATOM   3418  HB2 GLN A 227       8.584  18.723  19.216  1.00 32.68           H
ATOM   3419  HB3 GLN A 227       8.691  20.489  19.169  1.00 32.68           H
ATOM   3420  HG2 GLN A 227      10.724  20.314  17.708  1.00 34.22           H
ATOM   3421  HG3 GLN A 227      10.557  18.531  17.783  1.00 34.22           H
ATOM   3422 HE21 GLN A 227       9.107  21.512  16.506  1.00 45.58           H
ATOM   3423 HE22 GLN A 227       8.036  20.691  15.391  1.00 45.58           H
ATOM   3424  N   VAL A 228       9.400  20.960  22.152  1.00 28.52           N
ATOM   3425  CA  VAL A 228       8.652  21.366  23.352  1.00 20.13           C
ATOM   3426  C   VAL A 228       7.703  22.503  22.976  1.00 24.65           C
ATOM   3427  O   VAL A 228       8.151  23.501  22.435  1.00 25.85           O
ATOM   3428  CB  VAL A 228       9.601  21.746  24.507  1.00 28.45           C
ATOM   3429  CG1 VAL A 228      10.224  20.473  25.084  1.00 37.34           C
ATOM   3430  CG2 VAL A 228      10.764  22.666  24.149  1.00 25.07           C
ATOM   3431  H   VAL A 228       9.860  21.697  21.636  1.00 34.13           H
ATOM   3432  HA  VAL A 228       8.037  20.531  23.690  1.00 24.06           H
ATOM   3433  HB  VAL A 228       9.026  22.232  25.293  1.00 34.05           H
ATOM   3434 HG11 VAL A 228      10.804  20.726  25.964  1.00 44.72           H
ATOM   3435 HG12 VAL A 228       9.442  19.772  25.376  1.00 44.72           H
ATOM   3436 HG13 VAL A 228      10.875  19.994  24.354  1.00 44.72           H
ATOM   3437 HG21 VAL A 228      11.305  22.942  25.052  1.00 29.99           H
ATOM   3438 HG22 VAL A 228      11.449  22.163  23.463  1.00 29.99           H
ATOM   3439 HG23 VAL A 228      10.392  23.580  23.693  1.00 29.99           H
ATOM   3440  N   ASN A 229       6.383  22.337  23.176  1.00 31.84           N
ATOM   3441  CA  ASN A 229       5.342  23.238  22.653  1.00 25.50           C
ATOM   3442  C   ASN A 229       5.602  23.687  21.193  1.00 25.94           C
ATOM   3443  O   ASN A 229       5.446  24.862  20.855  1.00 27.34           O
ATOM   3444  CB  ASN A 229       5.061  24.395  23.639  1.00 32.07           C
ATOM   3445  CG  ASN A 229       4.375  23.919  24.932  1.00 37.76           C
ATOM   3446  OD1 ASN A 229       4.247  22.720  25.190  1.00 31.07           O
ATOM   3447  ND2 ASN A 229       3.933  24.864  25.764  1.00 35.72           N
ATOM   3448  H   ASN A 229       6.069  21.510  23.663  1.00 38.11           H
ATOM   3449  HA  ASN A 229       4.429  22.643  22.608  1.00 30.51           H
ATOM   3450  HB2 ASN A 229       6.004  24.879  23.896  1.00 38.39           H
ATOM   3451  HB3 ASN A 229       4.425  25.145  23.169  1.00 38.39           H
ATOM   3452 HD21 ASN A 229       3.469  24.591  26.615  1.00 42.78           H
ATOM   3453 HD22 ASN A 229       4.083  25.838  25.547  1.00 42.78           H
ATOM   3454  N   GLY A 230       5.955  22.720  20.330  1.00 20.29           N
ATOM   3455  CA  GLY A 230       6.014  22.846  18.876  1.00 27.13           C
ATOM   3456  C   GLY A 230       7.320  23.410  18.295  1.00 25.27           C
ATOM   3457  O   GLY A 230       7.537  23.301  17.090  1.00 41.01           O
ATOM   3458  H   GLY A 230       6.097  21.793  20.702  1.00 24.25           H
ATOM   3459  HA2 GLY A 230       5.867  21.851  18.455  1.00 32.46           H
ATOM   3460  HA3 GLY A 230       5.199  23.492  18.551  1.00 32.46           H
ATOM   3461  N   ARG A 231       8.188  24.010  19.115  1.00 28.91           N
ATOM   3462  CA  ARG A 231       9.490  24.559  18.709  1.00 24.15           C
ATOM   3463  C   ARG A 231      10.560  23.519  18.989  1.00 28.99           C
ATOM   3464  O   ARG A 231      10.362  22.709  19.892  1.00 27.40           O
ATOM   3465  CB  ARG A 231       9.795  25.854  19.506  1.00 30.38           C
ATOM   3466  CG  ARG A 231       9.501  25.687  21.012  1.00 28.61           C
ATOM   3467  CD  ARG A 231      10.252  26.511  22.049  1.00 36.01           C
ATOM   3468  NE  ARG A 231      11.622  26.027  22.113  1.00 35.52           N
ATOM   3469  CZ  ARG A 231      12.362  25.757  23.185  1.00 26.54           C
ATOM   3470  NH1 ARG A 231      13.562  25.268  22.936  1.00 29.16           N
ATOM   3471  NH2 ARG A 231      11.984  25.942  24.443  1.00 28.51           N1+
ATOM   3472  H   ARG A 231       7.965  24.038  20.102  1.00 34.59           H
ATOM   3473  HA  ARG A 231       9.494  24.794  17.647  1.00 28.88           H
ATOM   3474  HB2 ARG A 231      10.828  26.165  19.350  1.00 36.37           H
ATOM   3475  HB3 ARG A 231       9.141  26.639  19.126  1.00 36.37           H
ATOM   3476  HG2 ARG A 231       8.430  25.789  21.186  1.00 34.24           H
ATOM   3477  HG3 ARG A 231       9.793  24.673  21.256  1.00 34.24           H
ATOM   3478  HD2 ARG A 231      10.233  27.569  21.784  1.00 43.12           H
ATOM   3479  HD3 ARG A 231       9.767  26.375  23.019  1.00 43.12           H
ATOM   3480  HE  ARG A 231      12.051  25.825  21.222  1.00 42.54           H
ATOM   3481 HH11 ARG A 231      13.865  25.104  21.987  1.00 34.90           H
ATOM   3482 HH12 ARG A 231      14.173  25.048  23.709  1.00 34.90           H
ATOM   3483 HH21 ARG A 231      11.071  26.317  24.654  1.00 34.12           H
ATOM   3484 HH22 ARG A 231      12.627  25.708  25.190  1.00 34.12           H
ATOM   3485  N   PRO A 232      11.716  23.543  18.308  1.00 32.27           N
ATOM   3486  CA  PRO A 232      12.742  22.542  18.579  1.00 20.61           C
ATOM   3487  C   PRO A 232      13.500  22.902  19.875  1.00 20.54           C
ATOM   3488  O   PRO A 232      13.682  24.072  20.208  1.00 18.34           O
ATOM   3489  CB  PRO A 232      13.622  22.565  17.324  1.00 23.45           C
ATOM   3490  CG  PRO A 232      13.480  23.990  16.781  1.00 28.70           C
ATOM   3491  CD  PRO A 232      12.041  24.366  17.151  1.00 27.84           C
ATOM   3492  HA  PRO A 232      12.329  21.535  18.611  1.00 24.63           H
ATOM   3493  HB2 PRO A 232      14.661  22.275  17.486  1.00 28.05           H
ATOM   3494  HB3 PRO A 232      13.154  21.884  16.610  1.00 28.05           H
ATOM   3495  HG2 PRO A 232      14.210  24.641  17.265  1.00 34.35           H
ATOM   3496  HG3 PRO A 232      13.599  24.023  15.697  1.00 34.35           H
ATOM   3497  HD2 PRO A 232      12.000  25.430  17.387  1.00 33.32           H
ATOM   3498  HD3 PRO A 232      11.385  24.096  16.324  1.00 33.32           H
ATOM   3499  N   ILE A 233      13.911  21.858  20.606  1.00 21.19           N
ATOM   3500  CA  ILE A 233      14.810  21.922  21.764  1.00 25.91           C
ATOM   3501  C   ILE A 233      16.199  22.398  21.299  1.00 18.73           C
ATOM   3502  O   ILE A 233      16.623  22.042  20.199  1.00 21.97           O
ATOM   3503  CB  ILE A 233      14.875  20.507  22.412  1.00 20.48           C
ATOM   3504  CG1 ILE A 233      15.399  20.609  23.862  1.00 22.94           C
ATOM   3505  CG2 ILE A 233      15.750  19.519  21.609  1.00 17.13           C
ATOM   3506  CD1 ILE A 233      15.080  19.385  24.710  1.00 25.81           C
ATOM   3507  H   ILE A 233      13.687  20.930  20.269  1.00 25.34           H
ATOM   3508  HA  ILE A 233      14.408  22.625  22.496  1.00 31.00           H
ATOM   3509  HB  ILE A 233      13.863  20.102  22.457  1.00 24.49           H
ATOM   3510 HG12 ILE A 233      16.476  20.763  23.859  1.00 27.44           H
ATOM   3511 HG13 ILE A 233      14.928  21.463  24.349  1.00 27.44           H
ATOM   3512 HG21 ILE A 233      15.590  18.521  21.973  1.00 20.46           H
ATOM   3513 HG22 ILE A 233      15.479  19.531  20.554  1.00 20.46           H
ATOM   3514 HG23 ILE A 233      16.807  19.762  21.713  1.00 20.46           H
ATOM   3515 HD11 ILE A 233      15.516  19.526  25.699  1.00 30.88           H
ATOM   3516 HD12 ILE A 233      13.999  19.290  24.808  1.00 30.88           H
ATOM   3517 HD13 ILE A 233      15.497  18.480  24.271  1.00 30.88           H
ATOM   3518  N   THR A 234      16.913  23.170  22.128  1.00 23.11           N
ATOM   3519  CA  THR A 234      18.311  23.567  21.872  1.00 19.17           C
ATOM   3520  C   THR A 234      19.232  22.430  22.311  1.00 24.67           C
ATOM   3521  O   THR A 234      18.832  21.577  23.103  1.00 27.06           O
ATOM   3522  CB  THR A 234      18.651  24.874  22.604  1.00 18.26           C
ATOM   3523  OG1 THR A 234      18.727  24.745  24.002  1.00 23.80           O
ATOM   3524  CG2 THR A 234      17.608  25.961  22.376  1.00 25.68           C
ATOM   3525  H   THR A 234      16.516  23.433  23.021  1.00 27.63           H
ATOM   3526  HA  THR A 234      18.471  23.750  20.810  1.00 22.92           H
ATOM   3527  HB  THR A 234      19.603  25.228  22.228  1.00 21.82           H
ATOM   3528  HG1 THR A 234      17.831  24.660  24.341  1.00 28.46           H
ATOM   3529 HG21 THR A 234      17.924  26.875  22.882  1.00 30.73           H
ATOM   3530 HG22 THR A 234      17.494  26.144  21.308  1.00 30.73           H
ATOM   3531 HG23 THR A 234      16.651  25.667  22.800  1.00 30.73           H
ATOM   3532  N   SER A 235      20.478  22.429  21.830  1.00 24.77           N
ATOM   3533  CA  SER A 235      21.535  21.580  22.367  1.00 29.19           C
ATOM   3534  C   SER A 235      21.696  21.687  23.901  1.00 22.82           C
ATOM   3535  O   SER A 235      21.866  20.656  24.540  1.00 22.82           O
ATOM   3536  CB  SER A 235      22.846  21.950  21.684  1.00 21.78           C
ATOM   3537  OG  SER A 235      22.783  21.604  20.314  1.00 28.46           O
ATOM   3538  H   SER A 235      20.753  23.139  21.166  1.00 29.63           H
ATOM   3539  HA  SER A 235      21.304  20.539  22.132  1.00 34.94           H
ATOM   3540  HB2 SER A 235      23.033  23.017  21.786  1.00 26.05           H
ATOM   3541  HB3 SER A 235      23.657  21.398  22.155  1.00 26.05           H
ATOM   3542  HG  SER A 235      23.668  21.643  19.944  1.00 34.06           H
ATOM   3543  N   ASP A 236      21.660  22.904  24.478  1.00 25.18           N
ATOM   3544  CA  ASP A 236      21.813  23.155  25.911  1.00 28.05           C
ATOM   3545  C   ASP A 236      20.666  22.511  26.701  1.00 17.66           C
ATOM   3546  O   ASP A 236      20.936  21.745  27.614  1.00 21.32           O
ATOM   3547  CB  ASP A 236      21.941  24.665  26.185  1.00 26.22           C
ATOM   3548  CG  ASP A 236      22.123  24.974  27.690  1.00 33.78           C
ATOM   3549  OD1 ASP A 236      21.194  25.568  28.290  1.00 26.29           O
ATOM   3550  OD2 ASP A 236      23.201  24.613  28.214  1.00 25.47           O1-
ATOM   3551  H   ASP A 236      21.504  23.710  23.891  1.00 30.12           H
ATOM   3552  HA  ASP A 236      22.744  22.690  26.232  1.00 33.57           H
ATOM   3553  HB2 ASP A 236      22.837  24.992  25.659  1.00 31.37           H
ATOM   3554  HB3 ASP A 236      21.056  25.174  25.803  1.00 31.37           H
ATOM   3555  N   GLU A 237      19.405  22.778  26.349  1.00 18.74           N
ATOM   3556  CA  GLU A 237      18.242  22.136  26.971  1.00 27.24           C
ATOM   3557  C   GLU A 237      18.310  20.596  26.924  1.00 22.50           C
ATOM   3558  O   GLU A 237      18.002  19.953  27.925  1.00 23.22           O
ATOM   3559  CB  GLU A 237      16.941  22.617  26.302  1.00 16.08           C
ATOM   3560  CG  GLU A 237      16.573  24.064  26.679  1.00 31.86           C
ATOM   3561  CD  GLU A 237      15.540  24.715  25.763  1.00 24.77           C
ATOM   3562  OE1 GLU A 237      14.869  25.660  26.201  1.00 21.98           O
ATOM   3563  OE2 GLU A 237      15.431  24.244  24.608  1.00 34.24           O1-
ATOM   3564  H   GLU A 237      19.236  23.441  25.609  1.00 22.40           H
ATOM   3565  HA  GLU A 237      18.228  22.450  28.014  1.00 32.59           H
ATOM   3566  HB2 GLU A 237      17.070  22.528  25.225  1.00 19.21           H
ATOM   3567  HB3 GLU A 237      16.118  21.971  26.604  1.00 19.21           H
ATOM   3568  HG2 GLU A 237      16.227  24.128  27.712  1.00 38.14           H
ATOM   3569  HG3 GLU A 237      17.468  24.685  26.627  1.00 38.14           H
ATOM   3570  N   ALA A 238      18.709  20.006  25.782  1.00 20.83           N
ATOM   3571  CA  ALA A 238      18.831  18.559  25.579  1.00 18.82           C
ATOM   3572  C   ALA A 238      19.825  17.922  26.562  1.00 19.81           C
ATOM   3573  O   ALA A 238      19.545  16.888  27.155  1.00 19.85           O
ATOM   3574  CB  ALA A 238      19.281  18.278  24.147  1.00 18.93           C
ATOM   3575  H   ALA A 238      18.968  20.600  25.007  1.00 24.90           H
ATOM   3576  HA  ALA A 238      17.848  18.107  25.727  1.00 22.50           H
ATOM   3577  HB1 ALA A 238      19.408  17.204  24.017  1.00 22.63           H
ATOM   3578  HB2 ALA A 238      18.521  18.635  23.451  1.00 22.63           H
ATOM   3579  HB3 ALA A 238      20.229  18.774  23.937  1.00 22.63           H
ATOM   3580  N   LYS A 239      20.999  18.532  26.711  1.00 18.25           N
ATOM   3581  CA  LYS A 239      22.025  18.137  27.653  1.00 19.09           C
ATOM   3582  C   LYS A 239      21.498  18.204  29.082  1.00 20.99           C
ATOM   3583  O   LYS A 239      21.713  17.282  29.866  1.00 19.93           O
ATOM   3584  CB  LYS A 239      23.197  19.083  27.412  1.00 14.34           C
ATOM   3585  CG  LYS A 239      24.369  19.008  28.372  1.00 14.61           C
ATOM   3586  CD  LYS A 239      25.195  20.301  28.293  1.00 29.29           C
ATOM   3587  CE  LYS A 239      24.517  21.486  28.965  1.00 19.58           C
ATOM   3588  NZ  LYS A 239      25.406  22.650  29.041  1.00 22.59           N1+
ATOM   3589  H   LYS A 239      21.187  19.348  26.148  1.00 21.80           H
ATOM   3590  HA  LYS A 239      22.333  17.111  27.461  1.00 22.82           H
ATOM   3591  HB2 LYS A 239      23.572  18.897  26.405  1.00 17.12           H
ATOM   3592  HB3 LYS A 239      22.813  20.098  27.436  1.00 17.12           H
ATOM   3593  HG2 LYS A 239      23.987  18.927  29.385  1.00 17.44           H
ATOM   3594  HG3 LYS A 239      24.992  18.141  28.154  1.00 17.44           H
ATOM   3595  HD2 LYS A 239      26.154  20.129  28.765  1.00 35.06           H
ATOM   3596  HD3 LYS A 239      25.370  20.555  27.246  1.00 35.06           H
ATOM   3597  HE2 LYS A 239      23.661  21.762  28.349  1.00 23.40           H
ATOM   3598  HE3 LYS A 239      24.166  21.217  29.963  1.00 23.40           H
ATOM   3599  HZ1 LYS A 239      25.038  23.300  29.719  1.00 27.01           H
ATOM   3600  HZ2 LYS A 239      26.335  22.377  29.339  1.00 27.01           H
ATOM   3601  HZ3 LYS A 239      25.447  23.115  28.146  1.00 27.01           H
ATOM   3602  N   ARG A 240      20.775  19.283  29.403  1.00 20.96           N
ATOM   3603  CA  ARG A 240      20.213  19.498  30.716  1.00 18.27           C
ATOM   3604  C   ARG A 240      19.165  18.441  31.086  1.00 16.29           C
ATOM   3605  O   ARG A 240      19.092  18.057  32.245  1.00 17.77           O
ATOM   3606  CB  ARG A 240      19.686  20.920  30.815  1.00 16.46           C
ATOM   3607  CG  ARG A 240      20.820  21.930  30.969  1.00 23.61           C
ATOM   3608  CD  ARG A 240      20.391  23.357  30.662  1.00 15.37           C
ATOM   3609  NE  ARG A 240      19.508  23.891  31.697  1.00 20.46           N
ATOM   3610  CZ  ARG A 240      18.837  25.037  31.577  1.00 20.06           C
ATOM   3611  NH1 ARG A 240      18.182  25.530  32.620  1.00 22.78           N
ATOM   3612  NH2 ARG A 240      18.828  25.698  30.421  1.00 22.69           N1+
ATOM   3613  H   ARG A 240      20.646  20.006  28.709  1.00 25.06           H
ATOM   3614  HA  ARG A 240      21.019  19.388  31.446  1.00 21.83           H
ATOM   3615  HB2 ARG A 240      19.065  21.154  29.952  1.00 19.66           H
ATOM   3616  HB3 ARG A 240      19.085  20.987  31.722  1.00 19.66           H
ATOM   3617  HG2 ARG A 240      21.213  21.880  31.983  1.00 28.24           H
ATOM   3618  HG3 ARG A 240      21.626  21.681  30.279  1.00 28.24           H
ATOM   3619  HD2 ARG A 240      21.263  24.003  30.555  1.00 18.35           H
ATOM   3620  HD3 ARG A 240      19.850  23.337  29.718  1.00 18.35           H
ATOM   3621  HE  ARG A 240      19.524  23.439  32.600  1.00 24.45           H
ATOM   3622 HH11 ARG A 240      18.202  25.042  33.506  1.00 27.24           H
ATOM   3623 HH12 ARG A 240      17.685  26.404  32.545  1.00 27.24           H
ATOM   3624 HH21 ARG A 240      19.363  25.346  29.638  1.00 27.14           H
ATOM   3625 HH22 ARG A 240      18.329  26.568  30.344  1.00 27.14           H
ATOM   3626  N   MET A 241      18.418  17.928  30.108  1.00 19.85           N
ATOM   3627  CA  MET A 241      17.459  16.830  30.261  1.00 15.62           C
ATOM   3628  C   MET A 241      18.147  15.466  30.317  1.00 22.43           C
ATOM   3629  O   MET A 241      17.778  14.627  31.133  1.00 20.58           O
ATOM   3630  CB  MET A 241      16.406  16.942  29.146  1.00 17.33           C
ATOM   3631  CG  MET A 241      15.160  16.071  29.399  1.00 39.77           C
ATOM   3632  SD  MET A 241      13.621  16.385  28.417  1.00 37.37           S
ATOM   3633  CE  MET A 241      13.775  18.135  28.048  1.00 19.11           C
ATOM   3634  H   MET A 241      18.541  18.309  29.180  1.00 23.73           H
ATOM   3635  HA  MET A 241      16.954  16.964  31.215  1.00 18.65           H
ATOM   3636  HB2 MET A 241      16.102  17.987  29.113  1.00 20.70           H
ATOM   3637  HB3 MET A 241      16.848  16.683  28.187  1.00 20.70           H
ATOM   3638  HG2 MET A 241      15.457  15.034  29.233  1.00 47.63           H
ATOM   3639  HG3 MET A 241      14.896  16.158  30.453  1.00 47.63           H
ATOM   3640  HE1 MET A 241      12.899  18.442  27.487  1.00 22.84           H
ATOM   3641  HE2 MET A 241      13.836  18.690  28.978  1.00 22.84           H
ATOM   3642  HE3 MET A 241      14.668  18.313  27.454  1.00 22.84           H
ATOM   3643  N   CYS A 242      19.164  15.232  29.480  1.00 18.90           N
ATOM   3644  CA  CYS A 242      19.889  13.974  29.471  1.00 17.73           C
ATOM   3645  C   CYS A 242      20.612  13.740  30.788  1.00 19.09           C
ATOM   3646  O   CYS A 242      20.659  12.608  31.255  1.00 18.23           O
ATOM   3647  CB  CYS A 242      20.818  13.895  28.261  1.00 19.77           C
ATOM   3648  SG  CYS A 242      19.859  13.697  26.724  1.00 20.48           S
ATOM   3649  H   CYS A 242      19.459  15.955  28.840  1.00 22.59           H
ATOM   3650  HA  CYS A 242      19.156  13.175  29.359  1.00 21.19           H
ATOM   3651  HB2 CYS A 242      21.423  14.801  28.203  1.00 23.64           H
ATOM   3652  HB3 CYS A 242      21.473  13.033  28.375  1.00 23.64           H
ATOM   3653  HG  CYS A 242      19.525  14.985  26.611  1.00 24.49           H
ATOM   3654  N   GLY A 243      21.163  14.785  31.406  1.00 17.05           N
ATOM   3655  CA  GLY A 243      21.862  14.630  32.669  1.00 18.84           C
ATOM   3656  C   GLY A 243      20.921  14.099  33.756  1.00 20.12           C
ATOM   3657  O   GLY A 243      21.278  13.211  34.531  1.00 22.36           O
ATOM   3658  H   GLY A 243      21.122  15.700  30.979  1.00 20.37           H
ATOM   3659  HA2 GLY A 243      22.671  13.909  32.534  1.00 22.52           H
ATOM   3660  HA3 GLY A 243      22.281  15.589  32.979  1.00 22.52           H
ATOM   3661  N   LEU A 244      19.716  14.653  33.814  1.00 18.56           N
ATOM   3662  CA  LEU A 244      18.701  14.247  34.790  1.00 13.77           C
ATOM   3663  C   LEU A 244      18.386  12.759  34.636  1.00 17.14           C
ATOM   3664  O   LEU A 244      18.337  12.031  35.623  1.00 24.78           O
ATOM   3665  CB  LEU A 244      17.394  15.008  34.550  1.00 17.51           C
ATOM   3666  CG  LEU A 244      16.307  14.727  35.617  1.00 17.85           C
ATOM   3667  CD1 LEU A 244      16.781  15.048  37.033  1.00 15.53           C
ATOM   3668  CD2 LEU A 244      15.095  15.587  35.266  1.00 22.18           C
ATOM   3669  H   LEU A 244      19.502  15.364  33.157  1.00 22.18           H
ATOM   3670  HA  LEU A 244      19.060  14.428  35.840  1.00 16.43           H
ATOM   3671  HB2 LEU A 244      17.608  16.094  34.531  1.00 20.92           H
ATOM   3672  HB3 LEU A 244      16.973  14.777  33.557  1.00 20.92           H
ATOM   3673  HG  LEU A 244      16.013  13.650  35.569  1.00 21.33           H
ATOM   3674 HD11 LEU A 244      15.987  14.807  37.764  1.00 18.54           H
ATOM   3675 HD12 LEU A 244      17.662  14.465  37.322  1.00 18.54           H
ATOM   3676 HD13 LEU A 244      16.995  16.113  37.161  1.00 18.54           H
ATOM   3677 HD21 LEU A 244      14.285  15.402  35.996  1.00 26.52           H
ATOM   3678 HD22 LEU A 244      15.309  16.661  35.341  1.00 26.52           H
ATOM   3679 HD23 LEU A 244      14.710  15.394  34.264  1.00 26.52           H
ATOM   3680  N   LEU A 245      18.182  12.332  33.382  1.00 17.79           N
ATOM   3681  CA  LEU A 245      17.841  10.960  33.031  1.00 19.31           C
ATOM   3682  C   LEU A 245      18.954   9.957  33.375  1.00 18.61           C
ATOM   3683  O   LEU A 245      18.649   8.910  33.943  1.00 14.70           O
ATOM   3684  CB  LEU A 245      17.435  10.860  31.560  1.00 16.14           C
ATOM   3685  CG  LEU A 245      16.131  11.580  31.186  1.00 14.66           C
ATOM   3686  CD1 LEU A 245      15.996  11.568  29.656  1.00 21.20           C
ATOM   3687  CD2 LEU A 245      14.892  10.939  31.826  1.00 21.99           C
ATOM   3688  H   LEU A 245      18.270  12.998  32.623  1.00 21.25           H
ATOM   3689  HA  LEU A 245      16.973  10.687  33.631  1.00 23.08           H
ATOM   3690  HB2 LEU A 245      18.249  11.283  30.974  1.00 19.28           H
ATOM   3691  HB3 LEU A 245      17.343   9.808  31.293  1.00 19.28           H
ATOM   3692  HG  LEU A 245      16.189  12.609  31.535  1.00 17.50           H
ATOM   3693 HD11 LEU A 245      15.080  12.080  29.358  1.00 25.35           H
ATOM   3694 HD12 LEU A 245      16.842  12.090  29.207  1.00 25.35           H
ATOM   3695 HD13 LEU A 245      15.965  10.544  29.284  1.00 25.35           H
ATOM   3696 HD21 LEU A 245      13.987  11.369  31.398  1.00 26.30           H
ATOM   3697 HD22 LEU A 245      14.894   9.863  31.652  1.00 26.30           H
ATOM   3698 HD23 LEU A 245      14.890  11.142  32.896  1.00 26.30           H
ATOM   3699  N   LEU A 246      20.218  10.292  33.082  1.00 17.67           N
ATOM   3700  CA  LEU A 246      21.389   9.553  33.551  1.00 21.72           C
ATOM   3701  C   LEU A 246      21.354   9.322  35.062  1.00 17.79           C
ATOM   3702  O   LEU A 246      21.474   8.189  35.501  1.00 17.19           O
ATOM   3703  CB  LEU A 246      22.701  10.297  33.210  1.00 22.42           C
ATOM   3704  CG  LEU A 246      23.458   9.671  32.045  1.00 32.10           C
ATOM   3705  CD1 LEU A 246      24.647  10.568  31.669  1.00 35.98           C
ATOM   3706  CD2 LEU A 246      23.990   8.267  32.385  1.00 36.88           C
ATOM   3707  H   LEU A 246      20.386  11.168  32.608  1.00 21.11           H
ATOM   3708  HA  LEU A 246      21.363   8.581  33.063  1.00 25.97           H
ATOM   3709  HB2 LEU A 246      22.461  11.329  32.952  1.00 26.82           H
ATOM   3710  HB3 LEU A 246      23.372  10.322  34.073  1.00 26.82           H
ATOM   3711  HG  LEU A 246      22.797   9.593  31.181  1.00 38.43           H
ATOM   3712 HD11 LEU A 246      25.107  10.205  30.749  1.00 43.09           H
ATOM   3713 HD12 LEU A 246      24.314  11.594  31.529  1.00 43.09           H
ATOM   3714 HD13 LEU A 246      25.391  10.545  32.463  1.00 43.09           H
ATOM   3715 HD21 LEU A 246      24.450   7.826  31.501  1.00 44.16           H
ATOM   3716 HD22 LEU A 246      24.730   8.333  33.184  1.00 44.16           H
ATOM   3717 HD23 LEU A 246      23.191   7.606  32.711  1.00 44.16           H
ATOM   3718  N   VAL A 247      21.194  10.388  35.846  1.00 15.55           N
ATOM   3719  CA  VAL A 247      20.984  10.265  37.281  1.00 17.65           C
ATOM   3720  C   VAL A 247      19.790   9.360  37.641  1.00 15.82           C
ATOM   3721  O   VAL A 247      19.939   8.552  38.549  1.00 19.06           O
ATOM   3722  CB  VAL A 247      20.817  11.640  37.966  1.00 20.54           C
ATOM   3723  CG1 VAL A 247      20.468  11.468  39.447  1.00 24.83           C
ATOM   3724  CG2 VAL A 247      22.146  12.388  37.825  1.00 20.50           C
ATOM   3725  H   VAL A 247      21.061  11.268  35.410  1.00 18.57           H
ATOM   3726  HA  VAL A 247      21.876   9.737  37.737  1.00 21.08           H
ATOM   3727  HB  VAL A 247      19.989  12.206  37.467  1.00 24.56           H
ATOM   3728 HG11 VAL A 247      20.334  12.441  39.932  1.00 29.71           H
ATOM   3729 HG12 VAL A 247      19.537  10.896  39.580  1.00 29.71           H
ATOM   3730 HG13 VAL A 247      21.247  10.918  39.988  1.00 29.71           H
ATOM   3731 HG21 VAL A 247      22.125  13.302  38.427  1.00 24.50           H
ATOM   3732 HG22 VAL A 247      22.978  11.774  38.185  1.00 24.50           H
ATOM   3733 HG23 VAL A 247      22.364  12.655  36.791  1.00 24.50           H
ATOM   3734  N   GLY A 248      18.631   9.395  36.898  1.00 19.13           N
ATOM   3735  CA  GLY A 248      17.514   8.510  37.280  1.00 22.72           C
ATOM   3736  C   GLY A 248      17.846   7.026  37.101  1.00 20.07           C
ATOM   3737  O   GLY A 248      17.548   6.204  37.908  1.00 16.97           O
ATOM   3738  H   GLY A 248      18.440  10.127  36.212  1.00 22.87           H
ATOM   3739  HA2 GLY A 248      17.208   8.685  38.344  1.00 27.18           H
ATOM   3740  HA3 GLY A 248      16.597   8.749  36.682  1.00 27.18           H
ATOM   3741  N   GLY A 249      18.481   6.710  35.952  1.00 18.04           N
ATOM   3742  CA  GLY A 249      18.865   5.343  35.609  1.00 18.59           C
ATOM   3743  C   GLY A 249      19.946   4.775  36.526  1.00 14.83           C
ATOM   3744  O   GLY A 249      20.022   3.560  36.681  1.00 17.61           O
ATOM   3745  H   GLY A 249      18.724   7.446  35.308  1.00 21.56           H
ATOM   3746  HA2 GLY A 249      17.984   4.704  35.685  1.00 22.21           H
ATOM   3747  HA3 GLY A 249      19.241   5.329  34.588  1.00 22.21           H
ATOM   3748  N   LEU A 250      20.815   5.632  37.082  1.00 19.27           N
ATOM   3749  CA  LEU A 250      22.050   5.237  37.770  1.00 19.16           C
ATOM   3750  C   LEU A 250      22.032   5.379  39.293  1.00 23.35           C
ATOM   3751  O   LEU A 250      22.923   4.801  39.917  1.00 18.61           O
ATOM   3752  CB  LEU A 250      23.264   6.005  37.209  1.00 15.28           C
ATOM   3753  CG  LEU A 250      23.962   5.348  36.005  1.00 20.92           C
ATOM   3754  CD1 LEU A 250      23.046   5.102  34.799  1.00 17.07           C
ATOM   3755  CD2 LEU A 250      25.100   6.287  35.590  1.00 17.14           C
ATOM   3756  H   LEU A 250      20.698   6.616  36.890  1.00 23.03           H
ATOM   3757  HA  LEU A 250      22.222   4.182  37.579  1.00 22.90           H
ATOM   3758  HB2 LEU A 250      22.968   7.018  36.960  1.00 18.25           H
ATOM   3759  HB3 LEU A 250      24.014   6.112  37.992  1.00 18.25           H
ATOM   3760  HG  LEU A 250      24.385   4.396  36.327  1.00 25.01           H
ATOM   3761 HD11 LEU A 250      23.634   4.733  33.958  1.00 20.40           H
ATOM   3762 HD12 LEU A 250      22.299   4.349  35.047  1.00 20.40           H
ATOM   3763 HD13 LEU A 250      22.554   6.024  34.500  1.00 20.40           H
ATOM   3764 HD21 LEU A 250      25.623   5.863  34.735  1.00 20.48           H
ATOM   3765 HD22 LEU A 250      24.704   7.266  35.322  1.00 20.48           H
ATOM   3766 HD23 LEU A 250      25.805   6.402  36.411  1.00 20.48           H
ATOM   3767  N   ASP A 251      21.113   6.160  39.891  1.00 19.52           N
ATOM   3768  CA  ASP A 251      21.140   6.413  41.336  1.00 17.64           C
ATOM   3769  C   ASP A 251      19.745   6.502  42.016  1.00 22.43           C
ATOM   3770  O   ASP A 251      19.584   7.220  42.998  1.00 25.21           O
ATOM   3771  CB  ASP A 251      22.001   7.663  41.592  1.00 27.41           C
ATOM   3772  CG  ASP A 251      22.490   7.671  43.039  1.00 29.30           C
ATOM   3773  OD1 ASP A 251      22.279   8.687  43.731  1.00 31.79           O
ATOM   3774  OD2 ASP A 251      23.075   6.645  43.444  1.00 31.20           O1-
ATOM   3775  H   ASP A 251      20.451   6.674  39.329  1.00 23.34           H
ATOM   3776  HA  ASP A 251      21.629   5.569  41.813  1.00 21.07           H
ATOM   3777  HB2 ASP A 251      22.878   7.595  40.945  1.00 32.80           H
ATOM   3778  HB3 ASP A 251      21.448   8.575  41.359  1.00 32.80           H
ATOM   3779  N   THR A 252      18.728   5.747  41.576  1.00 21.46           N
ATOM   3780  CA  THR A 252      17.412   5.751  42.230  1.00 19.42           C
ATOM   3781  C   THR A 252      17.046   4.308  42.638  1.00 19.43           C
ATOM   3782  O   THR A 252      17.362   3.862  43.746  1.00 19.71           O
ATOM   3783  CB  THR A 252      16.373   6.465  41.341  1.00 16.41           C
ATOM   3784  OG1 THR A 252      16.135   5.787  40.128  1.00 16.18           O
ATOM   3785  CG2 THR A 252      16.756   7.890  40.989  1.00 14.52           C
ATOM   3786  H   THR A 252      18.859   5.153  40.770  1.00 25.66           H
ATOM   3787  HA  THR A 252      17.454   6.318  43.159  1.00 23.21           H
ATOM   3788  HB  THR A 252      15.451   6.539  41.909  1.00 19.60           H
ATOM   3789  HG1 THR A 252      16.896   5.898  39.549  1.00 19.33           H
ATOM   3790 HG21 THR A 252      15.947   8.347  40.422  1.00 17.33           H
ATOM   3791 HG22 THR A 252      16.938   8.453  41.902  1.00 17.33           H
ATOM   3792 HG23 THR A 252      17.659   7.905  40.379  1.00 17.33           H
ATOM   3793  N   VAL A 253      16.488   3.549  41.696  1.00 15.38           N
ATOM   3794  CA  VAL A 253      16.213   2.132  41.747  1.00 15.40           C
ATOM   3795  C   VAL A 253      17.427   1.360  42.241  1.00 14.93           C
ATOM   3796  O   VAL A 253      17.197   0.468  43.034  1.00 11.30           O
ATOM   3797  CB  VAL A 253      15.694   1.623  40.381  1.00 18.51           C
ATOM   3798  CG1 VAL A 253      14.289   2.119  40.081  1.00 22.46           C
ATOM   3799  CG2 VAL A 253      16.519   2.171  39.200  1.00 44.88           C
ATOM   3800  H   VAL A 253      16.318   3.988  40.803  1.00 18.36           H
ATOM   3801  HA  VAL A 253      15.417   1.985  42.474  1.00 18.39           H
ATOM   3802  HB  VAL A 253      15.701   0.530  40.360  1.00 22.12           H
ATOM   3803 HG11 VAL A 253      13.946   1.651  39.163  1.00 26.86           H
ATOM   3804 HG12 VAL A 253      13.614   1.838  40.890  1.00 26.86           H
ATOM   3805 HG13 VAL A 253      14.273   3.201  39.957  1.00 26.86           H
ATOM   3806 HG21 VAL A 253      16.126   1.845  38.249  1.00 53.76           H
ATOM   3807 HG22 VAL A 253      16.477   3.258  39.154  1.00 53.76           H
ATOM   3808 HG23 VAL A 253      17.546   1.827  39.299  1.00 53.76           H
ATOM   3809  N   VAL A 254      18.685   1.693  41.868  1.00 15.49           N
ATOM   3810  CA  VAL A 254      19.869   0.958  42.354  1.00 16.90           C
ATOM   3811  C   VAL A 254      19.936   0.970  43.882  1.00 19.18           C
ATOM   3812  O   VAL A 254      20.217  -0.049  44.491  1.00 21.09           O
ATOM   3813  CB  VAL A 254      21.228   1.390  41.741  1.00 29.70           C
ATOM   3814  CG1 VAL A 254      21.241   1.422  40.202  1.00 21.29           C
ATOM   3815  CG2 VAL A 254      21.700   2.770  42.188  1.00 34.50           C
ATOM   3816  H   VAL A 254      18.826   2.457  41.225  1.00 18.49           H
ATOM   3817  HA  VAL A 254      19.720  -0.081  42.066  1.00 20.19           H
ATOM   3818  HB  VAL A 254      21.981   0.672  42.077  1.00 35.55           H
ATOM   3819 HG11 VAL A 254      22.240   1.671  39.857  1.00 25.46           H
ATOM   3820 HG12 VAL A 254      20.960   0.456  39.790  1.00 25.46           H
ATOM   3821 HG13 VAL A 254      20.560   2.174  39.828  1.00 25.46           H
ATOM   3822 HG21 VAL A 254      22.661   2.984  41.726  1.00 41.30           H
ATOM   3823 HG22 VAL A 254      20.967   3.518  41.888  1.00 41.30           H
ATOM   3824 HG23 VAL A 254      21.844   2.804  43.267  1.00 41.30           H
ATOM   3825  N   ASN A 255      19.636   2.107  44.508  1.00 20.07           N
ATOM   3826  CA  ASN A 255      19.675   2.233  45.951  1.00 22.46           C
ATOM   3827  C   ASN A 255      18.433   1.611  46.572  1.00 19.69           C
ATOM   3828  O   ASN A 255      18.559   0.918  47.576  1.00 18.62           O
ATOM   3829  CB  ASN A 255      19.817   3.700  46.341  1.00 16.47           C
ATOM   3830  CG  ASN A 255      21.072   4.308  45.741  1.00 23.26           C
ATOM   3831  OD1 ASN A 255      22.163   3.823  45.992  1.00 17.10           O
ATOM   3832  ND2 ASN A 255      20.944   5.373  44.963  1.00 21.92           N
ATOM   3833  H   ASN A 255      19.337   2.907  43.968  1.00 23.99           H
ATOM   3834  HA  ASN A 255      20.546   1.692  46.315  1.00 26.86           H
ATOM   3835  HB2 ASN A 255      18.942   4.256  46.019  1.00 19.67           H
ATOM   3836  HB3 ASN A 255      19.915   3.698  47.423  1.00 19.67           H
ATOM   3837 HD21 ASN A 255      21.775   5.802  44.577  1.00 26.22           H
ATOM   3838 HD22 ASN A 255      20.041   5.772  44.766  1.00 26.22           H
ATOM   3839  N   PHE A 256      17.250   1.839  45.975  1.00 16.41           N
ATOM   3840  CA  PHE A 256      16.017   1.297  46.505  1.00 14.09           C
ATOM   3841  C   PHE A 256      16.004  -0.209  46.573  1.00 15.68           C
ATOM   3842  O   PHE A 256      15.511  -0.716  47.583  1.00 21.79           O
ATOM   3843  CB  PHE A 256      14.813   1.771  45.730  1.00 20.59           C
ATOM   3844  CG  PHE A 256      13.538   1.204  46.316  1.00 14.91           C
ATOM   3845  CD1 PHE A 256      12.894   0.125  45.695  1.00 20.34           C
ATOM   3846  CD2 PHE A 256      13.040   1.714  47.522  1.00 18.05           C
ATOM   3847  CE1 PHE A 256      11.711  -0.385  46.242  1.00 21.48           C
ATOM   3848  CE2 PHE A 256      11.863   1.200  48.069  1.00 19.40           C
ATOM   3849  CZ  PHE A 256      11.186   0.167  47.418  1.00 16.70           C
ATOM   3850  H   PHE A 256      17.214   2.396  45.133  1.00 19.59           H
ATOM   3851  HA  PHE A 256      15.911   1.666  47.522  1.00 16.82           H
ATOM   3852  HB2 PHE A 256      14.769   2.858  45.770  1.00 24.62           H
ATOM   3853  HB3 PHE A 256      14.913   1.462  44.691  1.00 24.62           H
ATOM   3854  HD1 PHE A 256      13.309  -0.313  44.800  1.00 24.32           H
ATOM   3855  HD2 PHE A 256      13.563   2.504  48.037  1.00 21.57           H
ATOM   3856  HE1 PHE A 256      11.210  -1.216  45.769  1.00 25.68           H
ATOM   3857  HE2 PHE A 256      11.482   1.619  48.984  1.00 23.19           H
ATOM   3858  HZ  PHE A 256      10.276  -0.233  47.827  1.00 19.95           H
ATOM   3859  N   LEU A 257      16.520  -0.908  45.546  1.00 16.28           N
ATOM   3860  CA  LEU A 257      16.568  -2.377  45.507  1.00 15.28           C
ATOM   3861  C   LEU A 257      17.340  -2.955  46.695  1.00 19.75           C
ATOM   3862  O   LEU A 257      16.932  -3.992  47.220  1.00 23.66           O
ATOM   3863  CB  LEU A 257      17.157  -2.890  44.198  1.00 13.81           C
ATOM   3864  CG  LEU A 257      16.269  -2.607  42.965  1.00 18.95           C
ATOM   3865  CD1 LEU A 257      17.057  -2.984  41.711  1.00 15.04           C
ATOM   3866  CD2 LEU A 257      14.932  -3.367  42.967  1.00 16.85           C
ATOM   3867  H   LEU A 257      16.930  -0.406  44.769  1.00 19.45           H
ATOM   3868  HA  LEU A 257      15.544  -2.742  45.581  1.00 18.24           H
ATOM   3869  HB2 LEU A 257      18.128  -2.409  44.057  1.00 16.48           H
ATOM   3870  HB3 LEU A 257      17.329  -3.965  44.281  1.00 16.48           H
ATOM   3871  HG  LEU A 257      16.014  -1.558  42.924  1.00 22.65           H
ATOM   3872 HD11 LEU A 257      16.481  -2.721  40.825  1.00 17.95           H
ATOM   3873 HD12 LEU A 257      18.005  -2.445  41.694  1.00 17.95           H
ATOM   3874 HD13 LEU A 257      17.252  -4.056  41.702  1.00 17.95           H
ATOM   3875 HD21 LEU A 257      14.408  -3.181  42.029  1.00 20.13           H
ATOM   3876 HD22 LEU A 257      15.109  -4.434  43.067  1.00 20.13           H
ATOM   3877 HD23 LEU A 257      14.303  -3.023  43.787  1.00 20.13           H
ATOM   3878  N   SER A 258      18.425  -2.313  47.142  1.00 15.89           N
ATOM   3879  CA  SER A 258      19.182  -2.810  48.285  1.00 16.05           C
ATOM   3880  C   SER A 258      18.429  -2.635  49.594  1.00 16.26           C
ATOM   3881  O   SER A 258      18.482  -3.558  50.402  1.00 21.81           O
ATOM   3882  CB  SER A 258      20.573  -2.191  48.376  1.00 19.66           C
ATOM   3883  OG  SER A 258      21.322  -2.546  47.242  1.00 27.33           O
ATOM   3884  H   SER A 258      18.734  -1.462  46.689  1.00 18.98           H
ATOM   3885  HA  SER A 258      19.328  -3.883  48.154  1.00 19.17           H
ATOM   3886  HB2 SER A 258      20.490  -1.106  48.414  1.00 23.50           H
ATOM   3887  HB3 SER A 258      21.081  -2.550  49.273  1.00 23.50           H
ATOM   3888  HG  SER A 258      21.488  -3.489  47.253  1.00 32.70           H
ATOM   3889  N   PHE A 259      17.721  -1.516  49.830  1.00 16.90           N
ATOM   3890  CA  PHE A 259      16.895  -1.426  51.038  1.00 22.45           C
ATOM   3891  C   PHE A 259      15.819  -2.528  51.076  1.00 20.43           C
ATOM   3892  O   PHE A 259      15.518  -3.056  52.142  1.00 23.95           O
ATOM   3893  CB  PHE A 259      16.202  -0.067  51.174  1.00 19.99           C
ATOM   3894  CG  PHE A 259      17.096   1.128  51.403  1.00 19.77           C
ATOM   3895  CD1 PHE A 259      17.920   1.216  52.550  1.00 17.82           C
ATOM   3896  CD2 PHE A 259      17.050   2.193  50.490  1.00 18.33           C
ATOM   3897  CE1 PHE A 259      18.727   2.347  52.727  1.00 20.20           C
ATOM   3898  CE2 PHE A 259      17.851   3.320  50.692  1.00 23.70           C
ATOM   3899  CZ  PHE A 259      18.686   3.403  51.806  1.00 16.51           C
ATOM   3900  H   PHE A 259      17.683  -0.769  49.149  1.00 20.19           H
ATOM   3901  HA  PHE A 259      17.540  -1.562  51.908  1.00 26.85           H
ATOM   3902  HB2 PHE A 259      15.577   0.102  50.294  1.00 23.89           H
ATOM   3903  HB3 PHE A 259      15.545  -0.140  52.041  1.00 23.89           H
ATOM   3904  HD1 PHE A 259      17.951   0.416  53.274  1.00 21.29           H
ATOM   3905  HD2 PHE A 259      16.398   2.153  49.631  1.00 21.90           H
ATOM   3906  HE1 PHE A 259      19.389   2.411  53.571  1.00 24.15           H
ATOM   3907  HE2 PHE A 259      17.823   4.133  49.985  1.00 28.35           H
ATOM   3908  HZ  PHE A 259      19.299   4.278  51.946  1.00 19.72           H
ATOM   3909  N   SER A 260      15.192  -2.832  49.934  1.00 15.97           N
ATOM   3910  CA  SER A 260      14.108  -3.798  49.859  1.00 24.65           C
ATOM   3911  C   SER A 260      14.607  -5.227  50.106  1.00 28.81           C
ATOM   3912  O   SER A 260      13.956  -5.999  50.815  1.00 20.35           O
ATOM   3913  CB  SER A 260      13.462  -3.701  48.489  1.00 20.24           C
ATOM   3914  OG  SER A 260      12.813  -2.459  48.350  1.00 20.51           O
ATOM   3915  H   SER A 260      15.451  -2.351  49.085  1.00 19.07           H
ATOM   3916  HA  SER A 260      13.354  -3.560  50.612  1.00 29.49           H
ATOM   3917  HB2 SER A 260      14.219  -3.803  47.710  1.00 24.19           H
ATOM   3918  HB3 SER A 260      12.735  -4.505  48.392  1.00 24.19           H
ATOM   3919  HG  SER A 260      12.703  -2.290  47.535  1.00 24.52           H
ATOM   3920  N   MET A 261      15.750  -5.573  49.500  1.00 18.73           N
ATOM   3921  CA  MET A 261      16.309  -6.912  49.581  1.00 22.46           C
ATOM   3922  C   MET A 261      16.949  -7.182  50.948  1.00 23.03           C
ATOM   3923  O   MET A 261      16.911  -8.330  51.381  1.00 21.23           O
ATOM   3924  CB  MET A 261      17.273  -7.155  48.398  1.00 23.87           C
ATOM   3925  CG  MET A 261      17.400  -8.644  48.061  1.00 23.42           C
ATOM   3926  SD  MET A 261      15.872  -9.362  47.405  1.00 29.08           S
ATOM   3927  CE  MET A 261      15.956  -8.892  45.663  1.00 28.17           C
ATOM   3928  H   MET A 261      16.225  -4.893  48.921  1.00 22.38           H
ATOM   3929  HA  MET A 261      15.474  -7.607  49.486  1.00 26.85           H
ATOM   3930  HB2 MET A 261      16.915  -6.634  47.511  1.00 28.55           H
ATOM   3931  HB3 MET A 261      18.261  -6.767  48.650  1.00 28.55           H
ATOM   3932  HG2 MET A 261      18.177  -8.757  47.307  1.00 28.01           H
ATOM   3933  HG3 MET A 261      17.705  -9.202  48.944  1.00 28.01           H
ATOM   3934  HE1 MET A 261      15.074  -9.267  45.144  1.00 33.71           H
ATOM   3935  HE2 MET A 261      15.996  -7.807  45.581  1.00 33.71           H
ATOM   3936  HE3 MET A 261      16.848  -9.327  45.213  1.00 33.71           H
ATOM   3937  N   GLU A 262      17.493  -6.158  51.633  1.00 19.29           N
ATOM   3938  CA  GLU A 262      17.954  -6.232  53.028  1.00 26.07           C
ATOM   3939  C   GLU A 262      16.809  -6.563  53.995  1.00 31.72           C
ATOM   3940  O   GLU A 262      16.946  -7.448  54.846  1.00 24.06           O
ATOM   3941  CB  GLU A 262      18.578  -4.898  53.454  1.00 21.75           C
ATOM   3942  CG  GLU A 262      19.024  -4.902  54.924  1.00 20.32           C
ATOM   3943  CD  GLU A 262      19.452  -3.548  55.478  1.00 28.46           C
ATOM   3944  OE1 GLU A 262      19.753  -3.521  56.685  1.00 25.25           O
ATOM   3945  OE2 GLU A 262      19.460  -2.552  54.726  1.00 24.78           O1-
ATOM   3946  H   GLU A 262      17.534  -5.249  51.190  1.00 23.06           H
ATOM   3947  HA  GLU A 262      18.720  -7.005  53.101  1.00 31.19           H
ATOM   3948  HB2 GLU A 262      19.442  -4.692  52.825  1.00 26.00           H
ATOM   3949  HB3 GLU A 262      17.849  -4.107  53.296  1.00 26.00           H
ATOM   3950  HG2 GLU A 262      18.255  -5.286  55.592  1.00 24.29           H
ATOM   3951  HG3 GLU A 262      19.860  -5.590  55.046  1.00 24.29           H
ATOM   3952  N   PHE A 263      15.693  -5.834  53.872  1.00 23.96           N
ATOM   3953  CA  PHE A 263      14.457  -6.139  54.572  1.00 23.84           C
ATOM   3954  C   PHE A 263      13.982  -7.580  54.305  1.00 28.63           C
ATOM   3955  O   PHE A 263      13.664  -8.314  55.242  1.00 24.39           O
ATOM   3956  CB  PHE A 263      13.370  -5.109  54.222  1.00 19.85           C
ATOM   3957  CG  PHE A 263      12.009  -5.450  54.821  1.00 25.73           C
ATOM   3958  CD1 PHE A 263      11.052  -6.125  54.039  1.00 20.99           C
ATOM   3959  CD2 PHE A 263      11.755  -5.228  56.194  1.00 24.08           C
ATOM   3960  CE1 PHE A 263       9.862  -6.583  54.624  1.00 21.60           C
ATOM   3961  CE2 PHE A 263      10.568  -5.706  56.785  1.00 25.40           C
ATOM   3962  CZ  PHE A 263       9.621  -6.378  55.996  1.00 20.23           C
ATOM   3963  H   PHE A 263      15.674  -5.076  53.203  1.00 28.66           H
ATOM   3964  HA  PHE A 263      14.668  -6.049  55.639  1.00 28.52           H
ATOM   3965  HB2 PHE A 263      13.694  -4.133  54.578  1.00 23.72           H
ATOM   3966  HB3 PHE A 263      13.266  -5.051  53.138  1.00 23.72           H
ATOM   3967  HD1 PHE A 263      11.244  -6.312  52.995  1.00 25.10           H
ATOM   3968  HD2 PHE A 263      12.490  -4.732  56.808  1.00 28.81           H
ATOM   3969  HE1 PHE A 263       9.136  -7.102  54.016  1.00 25.82           H
ATOM   3970  HE2 PHE A 263      10.386  -5.555  57.839  1.00 30.39           H
ATOM   3971  HZ  PHE A 263       8.706  -6.721  56.446  1.00 24.18           H
ATOM   3972  N   LEU A 264      13.936  -8.008  53.044  1.00 23.50           N
ATOM   3973  CA  LEU A 264      13.430  -9.330  52.719  1.00 23.90           C
ATOM   3974  C   LEU A 264      14.357 -10.422  53.314  1.00 26.24           C
ATOM   3975  O   LEU A 264      13.871 -11.438  53.801  1.00 24.88           O
ATOM   3976  CB  LEU A 264      13.264  -9.412  51.191  1.00 29.78           C
ATOM   3977  CG  LEU A 264      11.842  -9.553  50.619  1.00 34.67           C
ATOM   3978  CD1 LEU A 264      10.733  -8.741  51.302  1.00 25.86           C
ATOM   3979  CD2 LEU A 264      11.918  -9.149  49.137  1.00 19.91           C
ATOM   3980  H   LEU A 264      14.232  -7.399  52.291  1.00 28.10           H
ATOM   3981  HA  LEU A 264      12.460  -9.443  53.195  1.00 28.59           H
ATOM   3982  HB2 LEU A 264      13.714  -8.522  50.750  1.00 35.64           H
ATOM   3983  HB3 LEU A 264      13.845 -10.257  50.824  1.00 35.64           H
ATOM   3984  HG  LEU A 264      11.557 -10.606  50.660  1.00 41.51           H
ATOM   3985 HD11 LEU A 264       9.791  -8.905  50.779  1.00 30.94           H
ATOM   3986 HD12 LEU A 264      10.598  -9.046  52.338  1.00 30.94           H
ATOM   3987 HD13 LEU A 264      10.981  -7.683  51.259  1.00 30.94           H
ATOM   3988 HD21 LEU A 264      10.980  -9.408  48.651  1.00 23.80           H
ATOM   3989 HD22 LEU A 264      12.088  -8.076  49.045  1.00 23.80           H
ATOM   3990 HD23 LEU A 264      12.731  -9.679  48.640  1.00 23.80           H
ATOM   3991  N   ALA A 265      15.677 -10.209  53.302  1.00 24.76           N
ATOM   3992  CA  ALA A 265      16.678 -11.086  53.918  1.00 29.21           C
ATOM   3993  C   ALA A 265      16.447 -11.230  55.432  1.00 21.93           C
ATOM   3994  O   ALA A 265      16.706 -12.280  56.005  1.00 23.81           O
ATOM   3995  CB  ALA A 265      18.095 -10.540  53.633  1.00 19.69           C
ATOM   3996  H   ALA A 265      16.018  -9.357  52.878  1.00 29.62           H
ATOM   3997  HA  ALA A 265      16.597 -12.070  53.456  1.00 34.96           H
ATOM   3998  HB1 ALA A 265      18.844 -11.234  54.009  1.00 23.53           H
ATOM   3999  HB2 ALA A 265      18.248 -10.421  52.562  1.00 23.53           H
ATOM   4000  HB3 ALA A 265      18.232  -9.573  54.116  1.00 23.53           H
ATOM   4001  N   LYS A 266      15.980 -10.171  56.088  1.00 25.99           N
ATOM   4002  CA  LYS A 266      15.789 -10.136  57.538  1.00 31.85           C
ATOM   4003  C   LYS A 266      14.416 -10.634  57.972  1.00 28.59           C
ATOM   4004  O   LYS A 266      14.234 -10.879  59.157  1.00 25.56           O
ATOM   4005  CB  LYS A 266      16.038  -8.715  58.065  1.00 21.89           C
ATOM   4006  CG  LYS A 266      17.530  -8.349  57.994  1.00 19.61           C
ATOM   4007  CD  LYS A 266      17.764  -6.916  58.479  1.00 18.00           C
ATOM   4008  CE  LYS A 266      19.277  -6.638  58.437  1.00 32.26           C
ATOM   4009  NZ  LYS A 266      19.618  -5.300  58.962  1.00 28.68           N1+
ATOM   4010  H   LYS A 266      15.778  -9.328  55.565  1.00 31.10           H
ATOM   4011  HA  LYS A 266      16.517 -10.799  58.009  1.00 38.13           H
ATOM   4012  HB2 LYS A 266      15.433  -8.002  57.502  1.00 26.17           H
ATOM   4013  HB3 LYS A 266      15.728  -8.667  59.110  1.00 26.17           H
ATOM   4014  HG2 LYS A 266      18.094  -9.044  58.616  1.00 23.43           H
ATOM   4015  HG3 LYS A 266      17.894  -8.449  56.973  1.00 23.43           H
ATOM   4016  HD2 LYS A 266      17.245  -6.219  57.822  1.00 21.51           H
ATOM   4017  HD3 LYS A 266      17.386  -6.798  59.496  1.00 21.51           H
ATOM   4018  HE2 LYS A 266      19.827  -7.406  58.982  1.00 38.62           H
ATOM   4019  HE3 LYS A 266      19.582  -6.679  57.390  1.00 38.62           H
ATOM   4020  HZ1 LYS A 266      20.592  -5.269  59.229  1.00 34.32           H
ATOM   4021  HZ2 LYS A 266      19.466  -4.606  58.236  1.00 34.32           H
ATOM   4022  HZ3 LYS A 266      19.037  -5.073  59.757  1.00 34.32           H
ATOM   4023  N   SER A 267      13.458 -10.752  57.049  1.00 24.99           N
ATOM   4024  CA  SER A 267      12.059 -10.992  57.368  1.00 26.88           C
ATOM   4025  C   SER A 267      11.488 -12.156  56.548  1.00 27.94           C
ATOM   4026  O   SER A 267      10.746 -11.944  55.586  1.00 30.19           O
ATOM   4027  CB  SER A 267      11.301  -9.678  57.204  1.00 36.49           C
ATOM   4028  OG  SER A 267      10.050  -9.852  57.833  1.00 34.56           O
ATOM   4029  H   SER A 267      13.691 -10.544  56.088  1.00 29.89           H
ATOM   4030  HA  SER A 267      11.987 -11.253  58.422  1.00 32.16           H
ATOM   4031  HB2 SER A 267      11.844  -8.859  57.679  1.00 43.70           H
ATOM   4032  HB3 SER A 267      11.169  -9.455  56.143  1.00 43.70           H
ATOM   4033  HG  SER A 267       9.453  -9.471  57.381  1.00 41.38           H
ATOM   4034  N   PRO A 268      11.823 -13.408  56.910  1.00 33.14           N
ATOM   4035  CA  PRO A 268      11.342 -14.578  56.194  1.00 23.05           C
ATOM   4036  C   PRO A 268       9.826 -14.687  56.128  1.00 29.07           C
ATOM   4037  O   PRO A 268       9.326 -15.287  55.182  1.00 33.09           O
ATOM   4038  CB  PRO A 268      11.903 -15.778  56.959  1.00 27.99           C
ATOM   4039  CG  PRO A 268      12.273 -15.236  58.327  1.00 24.66           C
ATOM   4040  CD  PRO A 268      12.690 -13.802  58.009  1.00 25.78           C
ATOM   4041  HA  PRO A 268      11.776 -14.594  55.198  1.00 27.57           H
ATOM   4042  HB2 PRO A 268      11.239 -16.642  57.012  1.00 33.50           H
ATOM   4043  HB3 PRO A 268      12.832 -16.054  56.459  1.00 33.50           H
ATOM   4044  HG2 PRO A 268      11.408 -15.277  58.989  1.00 29.50           H
ATOM   4045  HG3 PRO A 268      13.115 -15.784  58.747  1.00 29.50           H
ATOM   4046  HD2 PRO A 268      12.528 -13.201  58.901  1.00 30.84           H
ATOM   4047  HD3 PRO A 268      13.730 -13.774  57.684  1.00 30.84           H
ATOM   4048  N   GLU A 269       9.126 -14.074  57.094  1.00 36.93           N
ATOM   4049  CA  GLU A 269       7.674 -13.952  57.207  1.00 36.63           C
ATOM   4050  C   GLU A 269       7.090 -13.264  55.958  1.00 37.83           C
ATOM   4051  O   GLU A 269       6.272 -13.838  55.246  1.00 26.50           O
ATOM   4052  CB  GLU A 269       7.335 -13.116  58.464  1.00 62.26           C
ATOM   4053  CG  GLU A 269       7.992 -13.599  59.760  1.00 67.39           C
ATOM   4054  CD  GLU A 269       7.405 -14.952  60.145  1.00 76.08           C
ATOM   4055  OE1 GLU A 269       6.281 -14.945  60.694  1.00 73.37           O
ATOM   4056  OE2 GLU A 269       8.080 -15.966  59.859  1.00 71.83           O1-
ATOM   4057  H   GLU A 269       9.655 -13.686  57.861  1.00 44.22           H
ATOM   4058  HA  GLU A 269       7.238 -14.947  57.309  1.00 43.87           H
ATOM   4059  HB2 GLU A 269       7.653 -12.085  58.312  1.00 74.61           H
ATOM   4060  HB3 GLU A 269       6.252 -13.112  58.594  1.00 74.61           H
ATOM   4061  HG2 GLU A 269       9.074 -13.657  59.638  1.00 80.78           H
ATOM   4062  HG3 GLU A 269       7.732 -12.868  60.524  1.00 80.78           H
ATOM   4063  N   HIS A 270       7.529 -12.021  55.695  1.00 36.84           N
ATOM   4064  CA  HIS A 270       7.119 -11.199  54.561  1.00 31.66           C
ATOM   4065  C   HIS A 270       7.541 -11.808  53.217  1.00 29.52           C
ATOM   4066  O   HIS A 270       6.856 -11.572  52.231  1.00 37.68           O
ATOM   4067  CB  HIS A 270       7.638  -9.757  54.716  1.00 22.46           C
ATOM   4068  CG  HIS A 270       7.056  -8.975  55.876  1.00 23.61           C
ATOM   4069  ND1 HIS A 270       7.424  -9.022  57.210  1.00 28.28           N1+
ATOM   4070  CD2 HIS A 270       6.048  -8.059  55.781  1.00 27.25           C
ATOM   4071  CE1 HIS A 270       6.675  -8.150  57.903  1.00 33.24           C
ATOM   4072  NE2 HIS A 270       5.823  -7.565  57.048  1.00 35.41           N
ATOM   4073  H   HIS A 270       8.247 -11.646  56.294  1.00 44.12           H
ATOM   4074  HA  HIS A 270       6.028 -11.153  54.562  1.00 37.89           H
ATOM   4075  HB2 HIS A 270       7.398  -9.218  53.801  1.00 26.87           H
ATOM   4076  HB3 HIS A 270       8.723  -9.772  54.809  1.00 26.87           H
ATOM   4077  HD1 HIS A 270       8.164  -9.585  57.601  1.00 33.84           H
ATOM   4078  HD2 HIS A 270       5.541  -7.754  54.875  1.00 32.61           H
ATOM   4079  HE1 HIS A 270       6.738  -7.950  58.965  1.00 39.79           H
ATOM   4080  HE2 HIS A 270       5.126  -6.870  57.287  1.00 42.40           H
ATOM   4081  N   ARG A 271       8.631 -12.584  53.131  1.00 23.60           N
ATOM   4082  CA  ARG A 271       9.009 -13.178  51.854  1.00 24.84           C
ATOM   4083  C   ARG A 271       8.108 -14.377  51.537  1.00 32.14           C
ATOM   4084  O   ARG A 271       7.632 -14.515  50.407  1.00 25.23           O
ATOM   4085  CB  ARG A 271      10.444 -13.454  51.674  1.00 33.41           C
ATOM   4086  CG  ARG A 271      11.059 -14.695  52.169  1.00 42.48           C
ATOM   4087  CD  ARG A 271      12.549 -14.844  51.860  1.00 36.54           C
ATOM   4088  NE  ARG A 271      13.439 -14.177  52.803  1.00 35.08           N
ATOM   4089  CZ  ARG A 271      14.066 -14.810  53.806  1.00 33.13           C
ATOM   4090  NH1 ARG A 271      14.551 -14.115  54.829  1.00 30.76           N
ATOM   4091  NH2 ARG A 271      14.223 -16.130  53.823  1.00 32.07           N1+
ATOM   4092  H   ARG A 271       9.195 -12.765  53.949  1.00 28.22           H
ATOM   4093  HA  ARG A 271       8.780 -12.433  51.091  1.00 29.72           H
ATOM   4094  HB2 ARG A 271      10.660 -13.311  50.618  1.00 40.00           H
ATOM   4095  HB3 ARG A 271      11.045 -12.731  52.231  1.00 40.00           H
ATOM   4096  HG2 ARG A 271      10.882 -14.852  53.227  1.00 50.88           H
ATOM   4097  HG3 ARG A 271      10.529 -15.466  51.607  1.00 50.88           H
ATOM   4098  HD2 ARG A 271      12.681 -15.898  52.029  1.00 43.76           H
ATOM   4099  HD3 ARG A 271      12.817 -14.631  50.826  1.00 43.76           H
ATOM   4100  HE  ARG A 271      13.328 -13.178  52.903  1.00 42.00           H
ATOM   4101 HH11 ARG A 271      14.461 -13.109  54.845  1.00 36.82           H
ATOM   4102 HH12 ARG A 271      15.037 -14.593  55.574  1.00 36.82           H
ATOM   4103 HH21 ARG A 271      13.861 -16.682  53.060  1.00 38.39           H
ATOM   4104 HH22 ARG A 271      14.703 -16.574  54.594  1.00 38.39           H
ATOM   4105  N   GLN A 272       7.762 -15.154  52.563  1.00 33.26           N
ATOM   4106  CA  GLN A 272       6.784 -16.240  52.479  1.00 43.59           C
ATOM   4107  C   GLN A 272       5.416 -15.764  51.977  1.00 32.89           C
ATOM   4108  O   GLN A 272       4.800 -16.449  51.163  1.00 34.28           O
ATOM   4109  CB  GLN A 272       6.633 -16.924  53.860  1.00 44.56           C
ATOM   4110  CG  GLN A 272       6.388 -18.427  53.730  1.00 57.49           C
ATOM   4111  CD  GLN A 272       7.549 -19.087  52.989  1.00 64.65           C
ATOM   4112  OE1 GLN A 272       7.350 -19.674  51.929  1.00 47.80           O
ATOM   4113  NE2 GLN A 272       8.774 -18.929  53.504  1.00 62.10           N
ATOM   4114  H   GLN A 272       8.177 -14.974  53.466  1.00 39.82           H
ATOM   4115  HA  GLN A 272       7.163 -16.952  51.748  1.00 52.22           H
ATOM   4116  HB2 GLN A 272       7.524 -16.774  54.463  1.00 53.38           H
ATOM   4117  HB3 GLN A 272       5.795 -16.488  54.406  1.00 53.38           H
ATOM   4118  HG2 GLN A 272       6.310 -18.862  54.728  1.00 68.90           H
ATOM   4119  HG3 GLN A 272       5.455 -18.604  53.192  1.00 68.90           H
ATOM   4120 HE21 GLN A 272       8.898 -18.410  54.361  1.00 74.43           H
ATOM   4121 HE22 GLN A 272       9.568 -19.317  53.019  1.00 74.43           H
ATOM   4122  N   GLU A 273       4.948 -14.609  52.466  1.00 24.60           N
ATOM   4123  CA  GLU A 273       3.683 -14.006  52.061  1.00 33.92           C
ATOM   4124  C   GLU A 273       3.616 -13.794  50.538  1.00 36.19           C
ATOM   4125  O   GLU A 273       2.549 -13.994  49.945  1.00 30.66           O
ATOM   4126  CB  GLU A 273       3.465 -12.697  52.842  1.00 30.15           C
ATOM   4127  CG  GLU A 273       2.197 -11.920  52.446  1.00 35.83           C
ATOM   4128  CD  GLU A 273       1.869 -10.683  53.297  1.00 33.06           C
ATOM   4129  OE1 GLU A 273       0.767 -10.129  53.054  1.00 40.72           O
ATOM   4130  OE2 GLU A 273       2.688 -10.310  54.168  1.00 28.41           O1-
ATOM   4131  H   GLU A 273       5.492 -14.119  53.162  1.00 29.43           H
ATOM   4132  HA  GLU A 273       2.892 -14.698  52.350  1.00 40.61           H
ATOM   4133  HB2 GLU A 273       3.424 -12.930  53.906  1.00 36.09           H
ATOM   4134  HB3 GLU A 273       4.321 -12.046  52.673  1.00 36.09           H
ATOM   4135  HG2 GLU A 273       2.286 -11.581  51.415  1.00 42.90           H
ATOM   4136  HG3 GLU A 273       1.328 -12.580  52.443  1.00 42.90           H
ATOM   4137  N   LEU A 274       4.753 -13.416  49.921  1.00 33.15           N
ATOM   4138  CA  LEU A 274       4.835 -13.119  48.490  1.00 30.72           C
ATOM   4139  C   LEU A 274       5.036 -14.372  47.659  1.00 21.81           C
ATOM   4140  O   LEU A 274       4.656 -14.367  46.502  1.00 29.69           O
ATOM   4141  CB  LEU A 274       5.937 -12.084  48.201  1.00 21.72           C
ATOM   4142  CG  LEU A 274       5.744 -10.711  48.865  1.00 28.07           C
ATOM   4143  CD1 LEU A 274       6.823  -9.752  48.357  1.00 31.87           C
ATOM   4144  CD2 LEU A 274       4.359 -10.108  48.605  1.00 27.93           C
ATOM   4145  H   LEU A 274       5.607 -13.363  50.460  1.00 39.69           H
ATOM   4146  HA  LEU A 274       3.880 -12.702  48.168  1.00 36.77           H
ATOM   4147  HB2 LEU A 274       6.892 -12.492  48.529  1.00 25.98           H
ATOM   4148  HB3 LEU A 274       5.977 -11.942  47.120  1.00 25.98           H
ATOM   4149  HG  LEU A 274       5.873 -10.827  49.939  1.00 33.59           H
ATOM   4150 HD11 LEU A 274       6.731  -8.796  48.872  1.00 38.15           H
ATOM   4151 HD12 LEU A 274       7.811 -10.166  48.569  1.00 38.15           H
ATOM   4152 HD13 LEU A 274       6.718  -9.592  47.283  1.00 38.15           H
ATOM   4153 HD21 LEU A 274       4.306  -9.126  49.061  1.00 33.42           H
ATOM   4154 HD22 LEU A 274       4.174 -10.030  47.533  1.00 33.42           H
ATOM   4155 HD23 LEU A 274       3.589 -10.720  49.069  1.00 33.42           H
ATOM   4156  N   ILE A 275       5.640 -15.417  48.224  1.00 30.90           N
ATOM   4157  CA  ILE A 275       5.742 -16.723  47.584  1.00 32.88           C
ATOM   4158  C   ILE A 275       4.344 -17.349  47.505  1.00 30.57           C
ATOM   4159  O   ILE A 275       3.912 -17.750  46.428  1.00 31.46           O
ATOM   4160  CB  ILE A 275       6.800 -17.604  48.302  1.00 39.66           C
ATOM   4161  CG1 ILE A 275       8.221 -16.996  48.138  1.00 34.16           C
ATOM   4162  CG2 ILE A 275       6.809 -19.057  47.769  1.00 27.52           C
ATOM   4163  CD1 ILE A 275       9.229 -17.512  49.173  1.00 31.92           C
ATOM   4164  H   ILE A 275       5.957 -15.335  49.180  1.00 36.99           H
ATOM   4165  HA  ILE A 275       6.093 -16.563  46.564  1.00 39.36           H
ATOM   4166  HB  ILE A 275       6.548 -17.633  49.364  1.00 47.50           H
ATOM   4167 HG12 ILE A 275       8.599 -17.208  47.136  1.00 40.90           H
ATOM   4168 HG13 ILE A 275       8.182 -15.913  48.243  1.00 40.90           H
ATOM   4169 HG21 ILE A 275       7.535 -19.661  48.312  1.00 32.93           H
ATOM   4170 HG22 ILE A 275       5.829 -19.509  47.908  1.00 32.93           H
ATOM   4171 HG23 ILE A 275       7.057 -19.071  46.708  1.00 32.93           H
ATOM   4172 HD11 ILE A 275      10.183 -17.003  49.032  1.00 38.21           H
ATOM   4173 HD12 ILE A 275       8.869 -17.308  50.181  1.00 38.21           H
ATOM   4174 HD13 ILE A 275       9.377 -18.583  49.059  1.00 38.21           H
ATOM   4175  N   GLU A 276       3.624 -17.384  48.629  1.00 33.89           N
ATOM   4176  CA  GLU A 276       2.290 -17.980  48.731  1.00 29.03           C
ATOM   4177  C   GLU A 276       1.226 -17.205  47.964  1.00 37.32           C
ATOM   4178  O   GLU A 276       0.389 -17.834  47.319  1.00 44.04           O
ATOM   4179  CB  GLU A 276       1.854 -18.109  50.202  1.00 38.01           C
ATOM   4180  CG  GLU A 276       2.648 -19.198  50.960  1.00 39.86           C
ATOM   4181  CD  GLU A 276       2.350 -19.322  52.458  1.00 51.81           C
ATOM   4182  OE1 GLU A 276       2.988 -20.224  53.060  1.00 46.77           O
ATOM   4183  OE2 GLU A 276       1.523 -18.544  52.982  1.00 49.85           O1-
ATOM   4184  H   GLU A 276       4.034 -17.015  49.476  1.00 40.57           H
ATOM   4185  HA  GLU A 276       2.348 -18.981  48.305  1.00 34.74           H
ATOM   4186  HB2 GLU A 276       1.989 -17.146  50.696  1.00 45.52           H
ATOM   4187  HB3 GLU A 276       0.794 -18.366  50.237  1.00 45.52           H
ATOM   4188  HG2 GLU A 276       2.491 -20.174  50.499  1.00 47.74           H
ATOM   4189  HG3 GLU A 276       3.721 -19.034  50.854  1.00 47.74           H
ATOM   4190  N   ARG A 277       1.231 -15.863  48.050  1.00 35.81           N
ATOM   4191  CA  ARG A 277       0.238 -15.005  47.396  1.00 43.20           C
ATOM   4192  C   ARG A 277       0.915 -14.018  46.399  1.00 39.08           C
ATOM   4193  O   ARG A 277       0.943 -12.821  46.656  1.00 35.05           O
ATOM   4194  CB  ARG A 277      -0.670 -14.376  48.472  1.00 44.91           C
ATOM   4195  CG  ARG A 277      -1.644 -15.373  49.137  1.00 49.07           C
ATOM   4196  CD  ARG A 277      -2.030 -15.028  50.589  1.00 56.41           C
ATOM   4197  NE  ARG A 277      -0.874 -15.094  51.520  1.00 75.62           N
ATOM   4198  CZ  ARG A 277      -0.857 -15.566  52.789  1.00 77.44           C
ATOM   4199  NH1 ARG A 277       0.278 -15.564  53.503  1.00 55.89           N
ATOM   4200  NH2 ARG A 277      -1.958 -16.044  53.374  1.00 70.27           N1+
ATOM   4201  H   ARG A 277       1.950 -15.409  48.598  1.00 42.88           H
ATOM   4202  HA  ARG A 277      -0.419 -15.616  46.773  1.00 51.75           H
ATOM   4203  HB2 ARG A 277      -0.057 -13.879  49.221  1.00 53.80           H
ATOM   4204  HB3 ARG A 277      -1.297 -13.636  47.978  1.00 53.80           H
ATOM   4205  HG2 ARG A 277      -2.543 -15.464  48.526  1.00 58.79           H
ATOM   4206  HG3 ARG A 277      -1.177 -16.357  49.172  1.00 58.79           H
ATOM   4207  HD2 ARG A 277      -2.454 -14.028  50.619  1.00 67.60           H
ATOM   4208  HD3 ARG A 277      -2.801 -15.731  50.907  1.00 67.60           H
ATOM   4209  HE  ARG A 277       0.003 -14.754  51.150  1.00 90.65           H
ATOM   4210 HH11 ARG A 277       1.139 -15.232  53.096  1.00 66.97           H
ATOM   4211 HH12 ARG A 277       0.292 -15.934  54.441  1.00 66.97           H
ATOM   4212 HH21 ARG A 277      -2.826 -16.066  52.865  1.00 84.23           H
ATOM   4213 HH22 ARG A 277      -1.908 -16.392  54.320  1.00 84.23           H
ATOM   4214  N   PRO A 278       1.439 -14.475  45.237  1.00 35.76           N
ATOM   4215  CA  PRO A 278       2.140 -13.646  44.244  1.00 37.66           C
ATOM   4216  C   PRO A 278       1.414 -12.395  43.722  1.00 37.66           C
ATOM   4217  O   PRO A 278       2.071 -11.473  43.244  1.00 34.73           O
ATOM   4218  CB  PRO A 278       2.318 -14.568  43.028  1.00 37.57           C
ATOM   4219  CG  PRO A 278       2.404 -15.959  43.626  1.00 34.52           C
ATOM   4220  CD  PRO A 278       1.408 -15.860  44.778  1.00 36.40           C
ATOM   4221  HA  PRO A 278       3.131 -13.396  44.621  1.00 45.10           H
ATOM   4222  HB2 PRO A 278       1.403 -14.524  42.434  1.00 44.99           H
ATOM   4223  HB3 PRO A 278       3.179 -14.323  42.405  1.00 44.99           H
ATOM   4224  HG2 PRO A 278       2.080 -16.721  42.917  1.00 41.33           H
ATOM   4225  HG3 PRO A 278       3.419 -16.160  43.973  1.00 41.33           H
ATOM   4226  HD2 PRO A 278       0.416 -16.114  44.413  1.00 43.59           H
ATOM   4227  HD3 PRO A 278       1.749 -16.547  45.544  1.00 43.59           H
ATOM   4228  N   GLU A 279       0.077 -12.383  43.776  1.00 33.43           N
ATOM   4229  CA  GLU A 279      -0.779 -11.293  43.325  1.00 31.27           C
ATOM   4230  C   GLU A 279      -0.547 -10.016  44.171  1.00 30.17           C
ATOM   4231  O   GLU A 279      -0.954  -8.929  43.774  1.00 29.62           O
ATOM   4232  CB  GLU A 279      -2.277 -11.687  43.430  1.00 32.93           C
ATOM   4233  CG  GLU A 279      -2.606 -13.180  43.302  1.00 51.35           C
ATOM   4234  CD  GLU A 279      -2.306 -13.990  44.571  1.00 44.54           C
ATOM   4235  OE1 GLU A 279      -2.587 -13.505  45.691  1.00 40.80           O
ATOM   4236  OE2 GLU A 279      -1.767 -15.095  44.383  1.00 48.72           O1-
ATOM   4237  H   GLU A 279      -0.382 -13.191  44.173  1.00 40.03           H
ATOM   4238  HA  GLU A 279      -0.548 -11.082  42.281  1.00 37.43           H
ATOM   4239  HB2 GLU A 279      -2.698 -11.315  44.365  1.00 39.42           H
ATOM   4240  HB3 GLU A 279      -2.800 -11.178  42.621  1.00 39.42           H
ATOM   4241  HG2 GLU A 279      -3.682 -13.240  43.138  1.00 61.52           H
ATOM   4242  HG3 GLU A 279      -2.118 -13.620  42.431  1.00 61.52           H
ATOM   4243  N   ARG A 280       0.035 -10.127  45.371  1.00 32.95           N
ATOM   4244  CA  ARG A 280       0.271  -8.964  46.196  1.00 25.74           C
ATOM   4245  C   ARG A 280       1.664  -8.397  46.047  1.00 26.70           C
ATOM   4246  O   ARG A 280       1.922  -7.404  46.706  1.00 23.66           O
ATOM   4247  CB  ARG A 280      -0.157  -9.244  47.625  1.00 36.12           C
ATOM   4248  CG  ARG A 280       0.811 -10.091  48.418  1.00 33.73           C
ATOM   4249  CD  ARG A 280      -0.015 -11.071  49.257  1.00 43.15           C
ATOM   4250  NE  ARG A 280      -0.752 -10.445  50.368  1.00 48.10           N
ATOM   4251  CZ  ARG A 280      -1.928 -10.887  50.824  1.00 47.08           C
ATOM   4252  NH1 ARG A 280      -2.794 -11.500  50.026  1.00 54.25           N
ATOM   4253  NH2 ARG A 280      -2.240 -10.715  52.106  1.00 45.32           N1+
ATOM   4254  H   ARG A 280       0.343 -11.032  45.707  1.00 39.45           H
ATOM   4255  HA  ARG A 280      -0.394  -8.163  45.867  1.00 30.80           H
ATOM   4256  HB2 ARG A 280      -0.214  -8.282  48.132  1.00 43.26           H
ATOM   4257  HB3 ARG A 280      -1.160  -9.678  47.619  1.00 43.26           H
ATOM   4258  HG2 ARG A 280       1.450 -10.650  47.740  1.00 40.38           H
ATOM   4259  HG3 ARG A 280       1.441  -9.460  49.047  1.00 40.38           H
ATOM   4260  HD2 ARG A 280      -0.648 -11.707  48.647  1.00 51.68           H
ATOM   4261  HD3 ARG A 280       0.744 -11.701  49.719  1.00 51.68           H
ATOM   4262  HE  ARG A 280      -0.175  -9.987  51.063  1.00 57.63           H
ATOM   4263 HH11 ARG A 280      -2.565 -11.636  49.051  1.00 65.00           H
ATOM   4264 HH12 ARG A 280      -3.676 -11.823  50.390  1.00 65.00           H
ATOM   4265 HH21 ARG A 280      -1.579 -10.239  52.709  1.00 54.29           H
ATOM   4266 HH22 ARG A 280      -3.125 -11.030  52.464  1.00 54.29           H
ATOM   4267  N   ILE A 281       2.526  -8.933  45.162  1.00 20.10           N
ATOM   4268  CA  ILE A 281       3.808  -8.295  44.859  1.00 26.22           C
ATOM   4269  C   ILE A 281       3.604  -6.812  44.495  1.00 26.26           C
ATOM   4270  O   ILE A 281       4.316  -5.991  45.063  1.00 26.87           O
ATOM   4271  CB  ILE A 281       4.611  -9.100  43.808  1.00 30.98           C
ATOM   4272  CG1 ILE A 281       5.022 -10.459  44.415  1.00 27.60           C
ATOM   4273  CG2 ILE A 281       5.852  -8.309  43.348  1.00 33.96           C
ATOM   4274  CD1 ILE A 281       5.634 -11.422  43.392  1.00 26.44           C
ATOM   4275  H   ILE A 281       2.262  -9.760  44.645  1.00 24.03           H
ATOM   4276  HA  ILE A 281       4.395  -8.314  45.778  1.00 31.37           H
ATOM   4277  HB  ILE A 281       3.985  -9.293  42.939  1.00 37.08           H
ATOM   4278 HG12 ILE A 281       5.747 -10.286  45.211  1.00 33.03           H
ATOM   4279 HG13 ILE A 281       4.155 -10.950  44.856  1.00 33.03           H
ATOM   4280 HG21 ILE A 281       6.427  -8.873  42.615  1.00 40.65           H
ATOM   4281 HG22 ILE A 281       5.556  -7.373  42.877  1.00 40.65           H
ATOM   4282 HG23 ILE A 281       6.483  -8.094  44.209  1.00 40.65           H
ATOM   4283 HD11 ILE A 281       5.724 -12.412  43.839  1.00 31.63           H
ATOM   4284 HD12 ILE A 281       4.992 -11.495  42.514  1.00 31.63           H
ATOM   4285 HD13 ILE A 281       6.630 -11.085  43.108  1.00 31.63           H
ATOM   4286  N   PRO A 282       2.649  -6.424  43.625  1.00 24.70           N
ATOM   4287  CA  PRO A 282       2.403  -5.023  43.333  1.00 29.08           C
ATOM   4288  C   PRO A 282       2.103  -4.163  44.573  1.00 30.92           C
ATOM   4289  O   PRO A 282       2.726  -3.114  44.721  1.00 30.46           O
ATOM   4290  CB  PRO A 282       1.216  -5.025  42.367  1.00 17.71           C
ATOM   4291  CG  PRO A 282       1.372  -6.354  41.640  1.00 30.67           C
ATOM   4292  CD  PRO A 282       1.832  -7.265  42.767  1.00 29.62           C
ATOM   4293  HA  PRO A 282       3.260  -4.631  42.785  1.00 34.81           H
ATOM   4294  HB2 PRO A 282       0.294  -5.064  42.952  1.00 21.16           H
ATOM   4295  HB3 PRO A 282       1.202  -4.173  41.689  1.00 21.16           H
ATOM   4296  HG2 PRO A 282       0.420  -6.712  41.248  1.00 36.71           H
ATOM   4297  HG3 PRO A 282       2.121  -6.276  40.850  1.00 36.71           H
ATOM   4298  HD2 PRO A 282       0.973  -7.616  43.330  1.00 35.45           H
ATOM   4299  HD3 PRO A 282       2.396  -8.077  42.316  1.00 35.45           H
ATOM   4300  N   ALA A 283       1.223  -4.610  45.487  1.00 25.91           N
ATOM   4301  CA  ALA A 283       0.950  -3.889  46.722  1.00 25.23           C
ATOM   4302  C   ALA A 283       2.198  -3.818  47.606  1.00 26.70           C
ATOM   4303  O   ALA A 283       2.432  -2.789  48.234  1.00 28.22           O
ATOM   4304  CB  ALA A 283      -0.229  -4.513  47.470  1.00 20.35           C
ATOM   4305  H   ALA A 283       0.767  -5.499  45.348  1.00 31.00           H
ATOM   4306  HA  ALA A 283       0.669  -2.870  46.459  1.00 30.19           H
ATOM   4307  HB1 ALA A 283      -0.415  -3.953  48.387  1.00 24.33           H
ATOM   4308  HB2 ALA A 283      -1.123  -4.472  46.848  1.00 24.33           H
ATOM   4309  HB3 ALA A 283      -0.005  -5.549  47.718  1.00 24.33           H
ATOM   4310  N   ALA A 284       3.009  -4.886  47.629  1.00 19.93           N
ATOM   4311  CA  ALA A 284       4.235  -4.945  48.418  1.00 24.54           C
ATOM   4312  C   ALA A 284       5.294  -3.968  47.897  1.00 26.70           C
ATOM   4313  O   ALA A 284       5.945  -3.309  48.703  1.00 20.48           O
ATOM   4314  CB  ALA A 284       4.747  -6.378  48.468  1.00 24.13           C
ATOM   4315  H   ALA A 284       2.782  -5.682  47.051  1.00 23.82           H
ATOM   4316  HA  ALA A 284       3.991  -4.658  49.440  1.00 29.35           H
ATOM   4317  HB1 ALA A 284       5.620  -6.429  49.121  1.00 28.87           H
ATOM   4318  HB2 ALA A 284       3.958  -7.009  48.873  1.00 28.87           H
ATOM   4319  HB3 ALA A 284       5.023  -6.724  47.473  1.00 28.87           H
ATOM   4320  N   CYS A 285       5.407  -3.824  46.567  1.00 22.99           N
ATOM   4321  CA  CYS A 285       6.178  -2.761  45.945  1.00 20.52           C
ATOM   4322  C   CYS A 285       5.791  -1.397  46.517  1.00 15.22           C
ATOM   4323  O   CYS A 285       6.672  -0.674  46.983  1.00 19.15           O
ATOM   4324  CB  CYS A 285       6.045  -2.820  44.416  1.00 30.39           C
ATOM   4325  SG  CYS A 285       6.917  -1.423  43.655  1.00 25.66           S
ATOM   4326  H   CYS A 285       4.829  -4.397  45.967  1.00 27.49           H
ATOM   4327  HA  CYS A 285       7.227  -2.940  46.184  1.00 24.53           H
ATOM   4328  HB2 CYS A 285       6.473  -3.754  44.050  1.00 36.38           H
ATOM   4329  HB3 CYS A 285       5.000  -2.775  44.126  1.00 36.38           H
ATOM   4330  HG  CYS A 285       6.696  -1.797  42.389  1.00 30.70           H
ATOM   4331  N   GLU A 286       4.495  -1.056  46.541  1.00 22.36           N
ATOM   4332  CA  GLU A 286       4.077   0.238  47.079  1.00 22.85           C
ATOM   4333  C   GLU A 286       4.459   0.416  48.568  1.00 21.09           C
ATOM   4334  O   GLU A 286       4.948   1.481  48.956  1.00 25.49           O
ATOM   4335  CB  GLU A 286       2.579   0.477  46.857  1.00 18.58           C
ATOM   4336  CG  GLU A 286       2.336   1.982  46.674  1.00 21.16           C
ATOM   4337  CD  GLU A 286       2.784   2.514  45.309  1.00 25.04           C
ATOM   4338  OE1 GLU A 286       2.693   3.744  45.116  1.00 23.61           O
ATOM   4339  OE2 GLU A 286       3.212   1.692  44.468  1.00 20.62           O1-
ATOM   4340  H   GLU A 286       3.794  -1.686  46.178  1.00 26.74           H
ATOM   4341  HA  GLU A 286       4.620   0.995  46.512  1.00 27.33           H
ATOM   4342  HB2 GLU A 286       2.224  -0.070  45.984  1.00 22.20           H
ATOM   4343  HB3 GLU A 286       2.015   0.130  47.723  1.00 22.20           H
ATOM   4344  HG2 GLU A 286       1.272   2.188  46.777  1.00 25.30           H
ATOM   4345  HG3 GLU A 286       2.801   2.572  47.465  1.00 25.30           H
ATOM   4346  N   GLU A 287       4.249  -0.607  49.408  1.00 22.34           N
ATOM   4347  CA  GLU A 287       4.588  -0.519  50.822  1.00 18.96           C
ATOM   4348  C   GLU A 287       6.113  -0.403  51.072  1.00 20.71           C
ATOM   4349  O   GLU A 287       6.537   0.324  51.971  1.00 15.25           O
ATOM   4350  CB  GLU A 287       3.914  -1.686  51.562  1.00 26.14           C
ATOM   4351  CG  GLU A 287       4.263  -1.807  53.058  1.00 26.83           C
ATOM   4352  CD  GLU A 287       3.635  -0.731  53.948  1.00 24.29           C
ATOM   4353  OE1 GLU A 287       3.148   0.274  53.397  1.00 23.74           O
ATOM   4354  OE2 GLU A 287       3.673  -0.910  55.185  1.00 23.90           O1-
ATOM   4355  H   GLU A 287       3.837  -1.466  49.064  1.00 26.71           H
ATOM   4356  HA  GLU A 287       4.130   0.399  51.183  1.00 22.66           H
ATOM   4357  HB2 GLU A 287       2.832  -1.580  51.467  1.00 31.28           H
ATOM   4358  HB3 GLU A 287       4.197  -2.618  51.070  1.00 31.28           H
ATOM   4359  HG2 GLU A 287       3.980  -2.787  53.443  1.00 32.10           H
ATOM   4360  HG3 GLU A 287       5.342  -1.774  53.196  1.00 32.10           H
ATOM   4361  N   LEU A 288       6.945  -1.122  50.311  1.00 14.09           N
ATOM   4362  CA  LEU A 288       8.388  -1.001  50.443  1.00 17.41           C
ATOM   4363  C   LEU A 288       8.843   0.387  49.995  1.00 19.73           C
ATOM   4364  O   LEU A 288       9.761   0.925  50.594  1.00 20.26           O
ATOM   4365  CB  LEU A 288       9.103  -2.103  49.657  1.00 15.20           C
ATOM   4366  CG  LEU A 288       8.871  -3.505  50.227  1.00 16.28           C
ATOM   4367  CD1 LEU A 288       9.463  -4.480  49.221  1.00 18.25           C
ATOM   4368  CD2 LEU A 288       9.504  -3.680  51.621  1.00 14.01           C
ATOM   4369  H   LEU A 288       6.572  -1.719  49.585  1.00 16.82           H
ATOM   4370  HA  LEU A 288       8.646  -1.105  51.494  1.00 20.80           H
ATOM   4371  HB2 LEU A 288       8.734  -2.073  48.630  1.00 18.15           H
ATOM   4372  HB3 LEU A 288      10.173  -1.901  49.643  1.00 18.15           H
ATOM   4373  HG  LEU A 288       7.806  -3.699  50.318  1.00 19.45           H
ATOM   4374 HD11 LEU A 288       9.310  -5.500  49.569  1.00 21.81           H
ATOM   4375 HD12 LEU A 288       8.970  -4.363  48.256  1.00 21.81           H
ATOM   4376 HD13 LEU A 288      10.531  -4.293  49.112  1.00 21.81           H
ATOM   4377 HD21 LEU A 288       9.410  -4.719  51.935  1.00 16.72           H
ATOM   4378 HD22 LEU A 288      10.559  -3.419  51.588  1.00 16.72           H
ATOM   4379 HD23 LEU A 288       8.998  -3.058  52.358  1.00 16.72           H
ATOM   4380  N   LEU A 289       8.216   0.959  48.959  1.00 19.08           N
ATOM   4381  CA  LEU A 289       8.460   2.318  48.479  1.00 21.11           C
ATOM   4382  C   LEU A 289       8.166   3.345  49.570  1.00 21.35           C
ATOM   4383  O   LEU A 289       8.903   4.330  49.685  1.00 18.93           O
ATOM   4384  CB  LEU A 289       7.634   2.612  47.193  1.00 18.30           C
ATOM   4385  CG  LEU A 289       8.237   2.038  45.897  1.00 23.59           C
ATOM   4386  CD1 LEU A 289       7.220   2.083  44.744  1.00 22.35           C
ATOM   4387  CD2 LEU A 289       9.492   2.815  45.467  1.00 17.93           C
ATOM   4388  H   LEU A 289       7.487   0.434  48.495  1.00 22.81           H
ATOM   4389  HA  LEU A 289       9.516   2.400  48.239  1.00 25.24           H
ATOM   4390  HB2 LEU A 289       6.641   2.190  47.316  1.00 21.87           H
ATOM   4391  HB3 LEU A 289       7.512   3.690  47.077  1.00 21.87           H
ATOM   4392  HG  LEU A 289       8.521   1.001  46.066  1.00 28.21           H
ATOM   4393 HD11 LEU A 289       7.669   1.678  43.836  1.00 26.73           H
ATOM   4394 HD12 LEU A 289       6.341   1.490  44.999  1.00 26.73           H
ATOM   4395 HD13 LEU A 289       6.919   3.112  44.567  1.00 26.73           H
ATOM   4396 HD21 LEU A 289       9.913   2.365  44.569  1.00 21.42           H
ATOM   4397 HD22 LEU A 289       9.234   3.855  45.258  1.00 21.42           H
ATOM   4398 HD23 LEU A 289      10.250   2.780  46.245  1.00 21.42           H
ATOM   4399  N   ARG A 290       7.098   3.126  50.358  1.00 20.00           N
ATOM   4400  CA  ARG A 290       6.805   3.949  51.525  1.00 16.16           C
ATOM   4401  C   ARG A 290       7.869   3.727  52.604  1.00 19.81           C
ATOM   4402  O   ARG A 290       8.480   4.688  53.049  1.00 17.19           O
ATOM   4403  CB  ARG A 290       5.367   3.716  52.020  1.00 21.26           C
ATOM   4404  CG  ARG A 290       5.057   4.488  53.323  1.00 16.60           C
ATOM   4405  CD  ARG A 290       3.823   3.971  54.062  1.00 19.47           C
ATOM   4406  NE  ARG A 290       4.069   2.720  54.785  1.00 15.44           N
ATOM   4407  CZ  ARG A 290       4.771   2.635  55.916  1.00 19.65           C
ATOM   4408  NH1 ARG A 290       5.158   3.725  56.593  1.00 11.96           N
ATOM   4409  NH2 ARG A 290       5.086   1.422  56.350  1.00 17.76           N1+
ATOM   4410  H   ARG A 290       6.497   2.334  50.164  1.00 23.91           H
ATOM   4411  HA  ARG A 290       6.867   4.995  51.225  1.00 19.30           H
ATOM   4412  HB2 ARG A 290       4.678   4.033  51.236  1.00 25.42           H
ATOM   4413  HB3 ARG A 290       5.208   2.650  52.194  1.00 25.42           H
ATOM   4414  HG2 ARG A 290       5.891   4.419  54.018  1.00 19.83           H
ATOM   4415  HG3 ARG A 290       4.912   5.539  53.085  1.00 19.83           H
ATOM   4416  HD2 ARG A 290       3.456   4.726  54.753  1.00 23.27           H
ATOM   4417  HD3 ARG A 290       3.044   3.800  53.322  1.00 23.27           H
ATOM   4418  HE  ARG A 290       3.845   1.852  54.310  1.00 18.44           H
ATOM   4419 HH11 ARG A 290       4.930   4.647  56.252  1.00 14.26           H
ATOM   4420 HH12 ARG A 290       5.692   3.630  57.441  1.00 14.26           H
ATOM   4421 HH21 ARG A 290       4.782   0.608  55.829  1.00 21.22           H
ATOM   4422 HH22 ARG A 290       5.608   1.305  57.205  1.00 21.22           H
ATOM   4423  N   ARG A 291       8.113   2.492  53.056  1.00 21.82           N
ATOM   4424  CA  ARG A 291       8.972   2.281  54.235  1.00 19.57           C
ATOM   4425  C   ARG A 291      10.451   2.613  53.966  1.00 18.46           C
ATOM   4426  O   ARG A 291      11.161   3.014  54.894  1.00 24.42           O
ATOM   4427  CB  ARG A 291       8.746   0.850  54.781  1.00 13.78           C
ATOM   4428  CG  ARG A 291       9.684   0.416  55.891  1.00 12.82           C
ATOM   4429  CD  ARG A 291       9.530   1.239  57.164  1.00 16.59           C
ATOM   4430  NE  ARG A 291      10.458   0.774  58.187  1.00 20.02           N
ATOM   4431  CZ  ARG A 291      11.778   0.989  58.191  1.00 24.33           C
ATOM   4432  NH1 ARG A 291      12.355   1.828  57.345  1.00 25.21           N
ATOM   4433  NH2 ARG A 291      12.537   0.352  59.068  1.00 27.23           N1+
ATOM   4434  H   ARG A 291       7.613   1.707  52.662  1.00 26.09           H
ATOM   4435  HA  ARG A 291       8.645   2.978  55.008  1.00 23.39           H
ATOM   4436  HB2 ARG A 291       7.718   0.756  55.128  1.00 16.44           H
ATOM   4437  HB3 ARG A 291       8.889   0.141  53.963  1.00 16.44           H
ATOM   4438  HG2 ARG A 291       9.470  -0.615  56.136  1.00 15.29           H
ATOM   4439  HG3 ARG A 291      10.713   0.452  55.535  1.00 15.29           H
ATOM   4440  HD2 ARG A 291       9.677   2.302  56.977  1.00 19.81           H
ATOM   4441  HD3 ARG A 291       8.518   1.081  57.538  1.00 19.81           H
ATOM   4442  HE  ARG A 291      10.095   0.108  58.853  1.00 23.93           H
ATOM   4443 HH11 ARG A 291      11.803   2.323  56.660  1.00 30.15           H
ATOM   4444 HH12 ARG A 291      13.356   1.953  57.379  1.00 30.15           H
ATOM   4445 HH21 ARG A 291      12.134  -0.284  59.737  1.00 32.58           H
ATOM   4446 HH22 ARG A 291      13.535   0.530  59.099  1.00 32.58           H
ATOM   4447  N   PHE A 292      10.912   2.419  52.725  1.00 22.90           N
ATOM   4448  CA  PHE A 292      12.307   2.547  52.295  1.00 22.48           C
ATOM   4449  C   PHE A 292      12.508   3.691  51.283  1.00 20.97           C
ATOM   4450  O   PHE A 292      13.443   3.670  50.479  1.00 17.79           O
ATOM   4451  CB  PHE A 292      12.827   1.183  51.818  1.00 17.90           C
ATOM   4452  CG  PHE A 292      12.754   0.117  52.892  1.00 15.94           C
ATOM   4453  CD1 PHE A 292      11.833  -0.944  52.779  1.00 19.91           C
ATOM   4454  CD2 PHE A 292      13.526   0.251  54.064  1.00 22.25           C
ATOM   4455  CE1 PHE A 292      11.649  -1.839  53.853  1.00 22.58           C
ATOM   4456  CE2 PHE A 292      13.378  -0.668  55.114  1.00 21.92           C
ATOM   4457  CZ  PHE A 292      12.415  -1.690  55.023  1.00 26.13           C
ATOM   4458  H   PHE A 292      10.262   2.090  52.025  1.00 27.39           H
ATOM   4459  HA  PHE A 292      12.913   2.822  53.158  1.00 26.88           H
ATOM   4460  HB2 PHE A 292      12.273   0.863  50.942  1.00 21.39           H
ATOM   4461  HB3 PHE A 292      13.866   1.304  51.523  1.00 21.39           H
ATOM   4462  HD1 PHE A 292      11.231  -1.041  51.890  1.00 23.80           H
ATOM   4463  HD2 PHE A 292      14.229   1.066  54.167  1.00 26.61           H
ATOM   4464  HE1 PHE A 292      10.917  -2.629  53.791  1.00 27.01           H
ATOM   4465  HE2 PHE A 292      13.973  -0.562  56.008  1.00 26.21           H
ATOM   4466  HZ  PHE A 292      12.271  -2.366  55.850  1.00 31.26           H
ATOM   4467  N   SER A 293      11.656   4.717  51.382  1.00 11.81           N
ATOM   4468  CA  SER A 293      11.793   6.001  50.685  1.00 17.98           C
ATOM   4469  C   SER A 293      13.179   6.629  50.951  1.00 17.68           C
ATOM   4470  O   SER A 293      13.723   6.518  52.054  1.00 19.73           O
ATOM   4471  CB  SER A 293      10.675   6.923  51.197  1.00 14.56           C
ATOM   4472  OG  SER A 293      10.326   7.913  50.256  1.00 22.68           O
ATOM   4473  H   SER A 293      10.897   4.630  52.039  1.00 14.09           H
ATOM   4474  HA  SER A 293      11.650   5.832  49.616  1.00 21.49           H
ATOM   4475  HB2 SER A 293       9.782   6.344  51.412  1.00 17.38           H
ATOM   4476  HB3 SER A 293      11.000   7.394  52.122  1.00 17.38           H
ATOM   4477  HG  SER A 293       9.648   7.548  49.675  1.00 27.12           H
ATOM   4478  N   LEU A 294      13.769   7.263  49.938  1.00 15.51           N
ATOM   4479  CA  LEU A 294      15.214   7.496  49.915  1.00 14.83           C
ATOM   4480  C   LEU A 294      15.667   8.836  49.360  1.00 18.75           C
ATOM   4481  O   LEU A 294      16.870   9.062  49.282  1.00 26.24           O
ATOM   4482  CB  LEU A 294      15.899   6.310  49.215  1.00 14.11           C
ATOM   4483  CG  LEU A 294      15.651   6.122  47.715  1.00 16.59           C
ATOM   4484  CD1 LEU A 294      16.715   5.137  47.219  1.00 18.25           C
ATOM   4485  CD2 LEU A 294      14.252   5.565  47.416  1.00 13.93           C
ATOM   4486  H   LEU A 294      13.274   7.348  49.061  1.00 18.52           H
ATOM   4487  HA  LEU A 294      15.577   7.504  50.942  1.00 17.70           H
ATOM   4488  HB2 LEU A 294      16.970   6.444  49.361  1.00 16.84           H
ATOM   4489  HB3 LEU A 294      15.624   5.388  49.728  1.00 16.84           H
ATOM   4490  HG  LEU A 294      15.772   7.085  47.217  1.00 19.82           H
ATOM   4491 HD11 LEU A 294      16.574   4.924  46.160  1.00 21.81           H
ATOM   4492 HD12 LEU A 294      17.696   5.584  47.344  1.00 21.81           H
ATOM   4493 HD13 LEU A 294      16.661   4.202  47.778  1.00 21.81           H
ATOM   4494 HD21 LEU A 294      14.205   5.192  46.393  1.00 16.62           H
ATOM   4495 HD22 LEU A 294      14.024   4.749  48.097  1.00 16.62           H
ATOM   4496 HD23 LEU A 294      13.499   6.343  47.519  1.00 16.62           H
ATOM   4497  N   VAL A 295      14.751   9.708  48.949  1.00 19.72           N
ATOM   4498  CA  VAL A 295      15.056  10.960  48.256  1.00 19.89           C
ATOM   4499  C   VAL A 295      14.638  12.100  49.196  1.00 18.08           C
ATOM   4500  O   VAL A 295      13.638  12.036  49.871  1.00 12.97           O
ATOM   4501  CB  VAL A 295      14.304  11.131  46.895  1.00 22.19           C
ATOM   4502  CG1 VAL A 295      14.798  12.376  46.166  1.00 17.80           C
ATOM   4503  CG2 VAL A 295      14.498   9.911  45.998  1.00 14.88           C
ATOM   4504  H   VAL A 295      13.794   9.481  49.082  1.00 23.57           H
ATOM   4505  HA  VAL A 295      16.155  11.031  48.031  1.00 23.78           H
ATOM   4506  HB  VAL A 295      13.213  11.257  47.110  1.00 26.53           H
ATOM   4507 HG11 VAL A 295      14.338  12.448  45.166  1.00 21.27           H
ATOM   4508 HG12 VAL A 295      14.499  13.303  46.677  1.00 21.27           H
ATOM   4509 HG13 VAL A 295      15.883  12.386  46.044  1.00 21.27           H
ATOM   4510 HG21 VAL A 295      13.964  10.030  45.044  1.00 17.76           H
ATOM   4511 HG22 VAL A 295      15.553   9.745  45.776  1.00 17.76           H
ATOM   4512 HG23 VAL A 295      14.108   8.998  46.458  1.00 17.76           H
ATOM   4513  N   ALA A 296      15.522  13.119  49.215  1.00 14.92           N
ATOM   4514  CA  ALA A 296      15.388  14.353  49.975  1.00 16.07           C
ATOM   4515  C   ALA A 296      16.066  15.521  49.258  1.00 16.30           C
ATOM   4516  O   ALA A 296      17.225  15.858  49.501  1.00 16.28           O
ATOM   4517  CB  ALA A 296      15.957  14.191  51.388  1.00 12.96           C
ATOM   4518  H   ALA A 296      16.364  13.027  48.664  1.00 17.81           H
ATOM   4519  HA  ALA A 296      14.326  14.581  50.045  1.00 19.19           H
ATOM   4520  HB1 ALA A 296      15.853  15.129  51.938  1.00 15.46           H
ATOM   4521  HB2 ALA A 296      15.422  13.405  51.920  1.00 15.46           H
ATOM   4522  HB3 ALA A 296      17.015  13.933  51.328  1.00 15.46           H
ATOM   4523  N   ASP A 297      15.300  16.193  48.411  1.00 20.32           N
ATOM   4524  CA  ASP A 297      15.624  17.553  48.004  1.00 16.62           C
ATOM   4525  C   ASP A 297      14.609  18.504  48.647  1.00 19.46           C
ATOM   4526  O   ASP A 297      14.063  18.263  49.696  1.00 17.41           O
ATOM   4527  CB  ASP A 297      15.858  17.684  46.506  1.00 17.22           C
ATOM   4528  CG  ASP A 297      14.563  17.700  45.543  1.00 21.61           C
ATOM   4529  OD1 ASP A 297      13.540  17.271  46.050  1.00 20.71           O
ATOM   4530  OD2 ASP A 297      14.856  18.084  44.401  1.00 21.61           O1-
ATOM   4531  H   ASP A 297      14.402  15.836  48.156  1.00 24.29           H
ATOM   4532  HA  ASP A 297      16.590  17.898  48.491  1.00 19.85           H
ATOM   4533  HB2 ASP A 297      16.433  18.577  46.264  1.00 20.57           H
ATOM   4534  HB3 ASP A 297      16.429  16.820  46.147  1.00 20.57           H
ATOM   4535  N   GLY A 298      14.487  19.674  48.001  1.00 18.69           N
ATOM   4536  CA  GLY A 298      13.795  20.814  48.538  1.00 20.82           C
ATOM   4537  C   GLY A 298      13.815  21.989  47.564  1.00 20.95           C
ATOM   4538  O   GLY A 298      13.696  21.839  46.347  1.00 18.83           O
ATOM   4539  H   GLY A 298      14.986  19.803  47.134  1.00 22.34           H
ATOM   4540  HA2 GLY A 298      12.766  20.540  48.770  1.00 24.90           H
ATOM   4541  HA3 GLY A 298      14.275  21.098  49.471  1.00 24.90           H
ATOM   4542  N   ARG A 299      13.858  23.185  48.132  1.00 19.77           N
ATOM   4543  CA  ARG A 299      13.306  24.355  47.474  1.00 24.53           C
ATOM   4544  C   ARG A 299      13.897  25.638  48.085  1.00 21.82           C
ATOM   4545  O   ARG A 299      14.456  25.576  49.178  1.00 25.26           O
ATOM   4546  CB  ARG A 299      11.763  24.214  47.634  1.00 21.52           C
ATOM   4547  CG  ARG A 299      11.024  24.261  46.313  1.00 18.48           C
ATOM   4548  CD  ARG A 299      10.261  23.091  45.721  1.00 22.35           C
ATOM   4549  NE  ARG A 299      11.157  22.280  44.949  1.00 28.85           N
ATOM   4550  CZ  ARG A 299      10.875  21.161  44.304  1.00 22.40           C
ATOM   4551  NH1 ARG A 299      11.849  20.295  44.244  1.00 23.14           N
ATOM   4552  NH2 ARG A 299       9.718  20.880  43.732  1.00 20.88           N1+
ATOM   4553  H   ARG A 299      13.981  23.239  49.136  1.00 23.63           H
ATOM   4554  HA  ARG A 299      13.599  24.328  46.424  1.00 29.34           H
ATOM   4555  HB2 ARG A 299      11.495  23.271  48.110  1.00 25.74           H
ATOM   4556  HB3 ARG A 299      11.407  25.018  48.280  1.00 25.74           H
ATOM   4557  HG2 ARG A 299      10.326  25.054  46.416  1.00 22.08           H
ATOM   4558  HG3 ARG A 299      11.719  24.544  45.544  1.00 22.08           H
ATOM   4559  HD2 ARG A 299       9.644  22.527  46.419  1.00 26.73           H
ATOM   4560  HD3 ARG A 299       9.629  23.558  44.969  1.00 26.73           H
ATOM   4561  HE  ARG A 299      12.105  22.312  45.295  1.00 34.53           H
ATOM   4562 HH11 ARG A 299      12.740  20.494  44.674  1.00 27.67           H
ATOM   4563 HH12 ARG A 299      11.716  19.413  43.768  1.00 27.67           H
ATOM   4564 HH21 ARG A 299       8.970  21.553  43.775  1.00 24.97           H
ATOM   4565 HH22 ARG A 299       9.605  19.996  43.255  1.00 24.97           H
ATOM   4566  N   ILE A 300      13.818  26.784  47.385  1.00 21.83           N
ATOM   4567  CA  ILE A 300      14.353  28.091  47.837  1.00 20.39           C
ATOM   4568  C   ILE A 300      13.224  29.125  47.906  1.00 22.87           C
ATOM   4569  O   ILE A 300      12.374  29.161  47.023  1.00 19.63           O
ATOM   4570  CB  ILE A 300      15.522  28.585  46.939  1.00 18.74           C
ATOM   4571  CG1 ILE A 300      16.197  29.817  47.595  1.00 21.09           C
ATOM   4572  CG2 ILE A 300      15.065  28.945  45.518  1.00 11.26           C
ATOM   4573  CD1 ILE A 300      17.495  30.261  46.909  1.00 17.14           C
ATOM   4574  H   ILE A 300      13.334  26.769  46.497  1.00 26.10           H
ATOM   4575  HA  ILE A 300      14.753  27.977  48.845  1.00 24.38           H
ATOM   4576  HB  ILE A 300      16.261  27.787  46.874  1.00 22.40           H
ATOM   4577 HG12 ILE A 300      15.508  30.661  47.598  1.00 25.22           H
ATOM   4578 HG13 ILE A 300      16.442  29.573  48.629  1.00 25.22           H
ATOM   4579 HG21 ILE A 300      15.914  29.176  44.884  1.00 13.42           H
ATOM   4580 HG22 ILE A 300      14.543  28.108  45.067  1.00 13.42           H
ATOM   4581 HG23 ILE A 300      14.408  29.811  45.542  1.00 13.42           H
ATOM   4582 HD11 ILE A 300      17.929  31.090  47.465  1.00 20.48           H
ATOM   4583 HD12 ILE A 300      18.203  29.434  46.895  1.00 20.48           H
ATOM   4584 HD13 ILE A 300      17.308  30.592  45.889  1.00 20.48           H
ATOM   4585  N   LEU A 301      13.205  29.968  48.950  1.00 14.15           N
ATOM   4586  CA  LEU A 301      12.146  30.936  49.167  1.00 13.12           C
ATOM   4587  C   LEU A 301      12.253  32.065  48.147  1.00 16.82           C
ATOM   4588  O   LEU A 301      13.316  32.674  48.044  1.00 20.65           O
ATOM   4589  CB  LEU A 301      12.189  31.468  50.613  1.00 19.77           C
ATOM   4590  CG  LEU A 301      11.362  30.660  51.634  1.00 21.67           C
ATOM   4591  CD1 LEU A 301       9.849  30.730  51.357  1.00 15.42           C
ATOM   4592  CD2 LEU A 301      11.820  29.194  51.776  1.00 21.76           C
ATOM   4593  H   LEU A 301      13.942  29.914  49.638  1.00 16.89           H
ATOM   4594  HA  LEU A 301      11.196  30.429  49.025  1.00 15.65           H
ATOM   4595  HB2 LEU A 301      13.227  31.504  50.948  1.00 23.63           H
ATOM   4596  HB3 LEU A 301      11.820  32.493  50.628  1.00 23.63           H
ATOM   4597  HG  LEU A 301      11.521  31.120  52.609  1.00 25.91           H
ATOM   4598 HD11 LEU A 301       9.295  30.378  52.227  1.00 18.41           H
ATOM   4599 HD12 LEU A 301       9.560  31.756  51.128  1.00 18.41           H
ATOM   4600 HD13 LEU A 301       9.593  30.091  50.514  1.00 18.41           H
ATOM   4601 HD21 LEU A 301      11.255  28.710  52.571  1.00 26.02           H
ATOM   4602 HD22 LEU A 301      11.656  28.652  50.845  1.00 26.02           H
ATOM   4603 HD23 LEU A 301      12.875  29.153  52.041  1.00 26.02           H
ATOM   4604  N   THR A 302      11.158  32.369  47.431  1.00 16.13           N
ATOM   4605  CA  THR A 302      11.084  33.439  46.409  1.00 16.24           C
ATOM   4606  C   THR A 302      10.749  34.812  47.016  1.00 26.54           C
ATOM   4607  O   THR A 302      10.896  35.836  46.349  1.00 25.27           O
ATOM   4608  CB  THR A 302      10.044  33.132  45.330  1.00 18.91           C
ATOM   4609  OG1 THR A 302       8.767  33.203  45.914  1.00 21.81           O
ATOM   4610  CG2 THR A 302      10.245  31.777  44.650  1.00 24.19           C
ATOM   4611  H   THR A 302      10.323  31.819  47.582  1.00 19.26           H
ATOM   4612  HA  THR A 302      12.053  33.514  45.915  1.00 19.39           H
ATOM   4613  HB  THR A 302      10.115  33.906  44.566  1.00 22.59           H
ATOM   4614  HG1 THR A 302       8.157  32.693  45.370  1.00 26.07           H
ATOM   4615 HG21 THR A 302       9.497  31.641  43.869  1.00 28.94           H
ATOM   4616 HG22 THR A 302      11.238  31.736  44.202  1.00 28.94           H
ATOM   4617 HG23 THR A 302      10.132  30.962  45.367  1.00 28.94           H
ATOM   4618  N   SER A 303      10.264  34.834  48.261  1.00 23.30           N
ATOM   4619  CA  SER A 303       9.944  36.044  48.991  1.00 25.30           C
ATOM   4620  C   SER A 303       9.913  35.776  50.503  1.00 18.89           C
ATOM   4621  O   SER A 303       9.846  34.618  50.937  1.00 18.44           O
ATOM   4622  CB  SER A 303       8.614  36.616  48.484  1.00 24.63           C
ATOM   4623  OG  SER A 303       7.535  35.755  48.770  1.00 33.67           O
ATOM   4624  H   SER A 303      10.129  33.957  48.746  1.00 27.86           H
ATOM   4625  HA  SER A 303      10.716  36.783  48.783  1.00 30.27           H
ATOM   4626  HB2 SER A 303       8.433  37.572  48.974  1.00 29.47           H
ATOM   4627  HB3 SER A 303       8.669  36.776  47.406  1.00 29.47           H
ATOM   4628  HG  SER A 303       6.720  36.180  48.496  1.00 40.31           H
ATOM   4629  N   ASP A 304       9.968  36.857  51.303  1.00 23.28           N
ATOM   4630  CA  ASP A 304       9.667  36.764  52.724  1.00 30.12           C
ATOM   4631  C   ASP A 304       8.244  36.195  52.867  1.00 28.67           C
ATOM   4632  O   ASP A 304       7.336  36.615  52.150  1.00 30.01           O
ATOM   4633  CB  ASP A 304       9.836  38.121  53.426  1.00 26.22           C
ATOM   4634  CG  ASP A 304      11.251  38.737  53.457  1.00 37.39           C
ATOM   4635  OD1 ASP A 304      12.224  38.147  52.929  1.00 26.43           O
ATOM   4636  OD2 ASP A 304      11.352  39.823  54.059  1.00 36.53           O1-
ATOM   4637  H   ASP A 304      10.087  37.778  50.913  1.00 27.84           H
ATOM   4638  HA  ASP A 304      10.376  36.074  53.179  1.00 36.06           H
ATOM   4639  HB2 ASP A 304       9.164  38.852  52.979  1.00 31.37           H
ATOM   4640  HB3 ASP A 304       9.479  38.046  54.454  1.00 31.37           H
ATOM   4641  N   TYR A 305       8.064  35.197  53.735  1.00 27.98           N
ATOM   4642  CA  TYR A 305       6.805  34.486  53.889  1.00 19.50           C
ATOM   4643  C   TYR A 305       6.681  33.889  55.288  1.00 27.84           C
ATOM   4644  O   TYR A 305       7.633  33.275  55.771  1.00 29.69           O
ATOM   4645  CB  TYR A 305       6.787  33.372  52.845  1.00 26.16           C
ATOM   4646  CG  TYR A 305       5.508  32.563  52.752  1.00 29.40           C
ATOM   4647  CD1 TYR A 305       4.246  33.185  52.862  1.00 32.40           C
ATOM   4648  CD2 TYR A 305       5.582  31.185  52.489  1.00 22.90           C
ATOM   4649  CE1 TYR A 305       3.069  32.434  52.700  1.00 25.84           C
ATOM   4650  CE2 TYR A 305       4.409  30.441  52.322  1.00 24.41           C
ATOM   4651  CZ  TYR A 305       3.148  31.062  52.416  1.00 19.98           C
ATOM   4652  OH  TYR A 305       2.005  30.348  52.224  1.00 29.55           O
ATOM   4653  H   TYR A 305       8.853  34.862  54.274  1.00 33.48           H
ATOM   4654  HA  TYR A 305       5.980  35.173  53.721  1.00 23.30           H
ATOM   4655  HB2 TYR A 305       6.961  33.818  51.866  1.00 31.30           H
ATOM   4656  HB3 TYR A 305       7.621  32.698  53.044  1.00 31.30           H
ATOM   4657  HD1 TYR A 305       4.169  34.241  53.065  1.00 38.79           H
ATOM   4658  HD2 TYR A 305       6.539  30.689  52.406  1.00 27.39           H
ATOM   4659  HE1 TYR A 305       2.104  32.909  52.793  1.00 30.92           H
ATOM   4660  HE2 TYR A 305       4.478  29.386  52.108  1.00 29.19           H
ATOM   4661  HH  TYR A 305       1.214  30.846  52.437  1.00 35.37           H
ATOM   4662  N   GLU A 306       5.488  34.005  55.898  1.00 27.36           N
ATOM   4663  CA  GLU A 306       5.149  33.282  57.114  1.00 26.75           C
ATOM   4664  C   GLU A 306       4.426  31.977  56.763  1.00 22.71           C
ATOM   4665  O   GLU A 306       3.392  31.985  56.100  1.00 23.81           O
ATOM   4666  CB  GLU A 306       4.379  34.166  58.109  1.00 30.31           C
ATOM   4667  CG  GLU A 306       4.235  33.475  59.488  1.00 42.81           C
ATOM   4668  CD  GLU A 306       2.782  33.289  59.944  1.00 47.33           C
ATOM   4669  OE1 GLU A 306       2.275  32.141  59.923  1.00 40.89           O
ATOM   4670  OE2 GLU A 306       2.215  34.322  60.362  1.00 47.61           O1-
ATOM   4671  H   GLU A 306       4.740  34.502  55.442  1.00 32.74           H
ATOM   4672  HA  GLU A 306       6.079  33.027  57.615  1.00 32.00           H
ATOM   4673  HB2 GLU A 306       4.906  35.112  58.234  1.00 36.28           H
ATOM   4674  HB3 GLU A 306       3.394  34.380  57.697  1.00 36.28           H
ATOM   4675  HG2 GLU A 306       4.733  32.506  59.478  1.00 51.28           H
ATOM   4676  HG3 GLU A 306       4.729  34.135  60.204  1.00 51.28           H
ATOM   4677  N   PHE A 307       4.985  30.854  57.224  1.00 27.51           N
ATOM   4678  CA  PHE A 307       4.508  29.507  56.935  1.00 23.46           C
ATOM   4679  C   PHE A 307       4.351  28.754  58.258  1.00 27.21           C
ATOM   4680  O   PHE A 307       5.352  28.527  58.942  1.00 22.75           O
ATOM   4681  CB  PHE A 307       5.566  28.869  56.027  1.00 25.86           C
ATOM   4682  CG  PHE A 307       5.170  27.551  55.417  1.00 20.00           C
ATOM   4683  CD1 PHE A 307       4.016  27.471  54.624  1.00 20.96           C
ATOM   4684  CD2 PHE A 307       5.997  26.428  55.564  1.00 24.54           C
ATOM   4685  CE1 PHE A 307       3.653  26.248  54.038  1.00 18.66           C
ATOM   4686  CE2 PHE A 307       5.657  25.219  54.948  1.00 21.56           C
ATOM   4687  CZ  PHE A 307       4.478  25.130  54.199  1.00 21.62           C
ATOM   4688  H   PHE A 307       5.836  30.926  57.767  1.00 32.92           H
ATOM   4689  HA  PHE A 307       3.548  29.543  56.421  1.00 28.06           H
ATOM   4690  HB2 PHE A 307       5.756  29.553  55.198  1.00 30.94           H
ATOM   4691  HB3 PHE A 307       6.502  28.760  56.578  1.00 30.94           H
ATOM   4692  HD1 PHE A 307       3.408  28.348  54.460  1.00 25.06           H
ATOM   4693  HD2 PHE A 307       6.909  26.496  56.134  1.00 29.35           H
ATOM   4694  HE1 PHE A 307       2.752  26.171  53.444  1.00 22.29           H
ATOM   4695  HE2 PHE A 307       6.298  24.356  55.054  1.00 25.78           H
ATOM   4696  HZ  PHE A 307       4.207  24.195  53.731  1.00 25.85           H
ATOM   4697  N   HIS A 308       3.110  28.406  58.653  1.00 24.21           N
ATOM   4698  CA  HIS A 308       2.856  27.737  59.948  1.00 24.96           C
ATOM   4699  C   HIS A 308       3.601  28.436  61.095  1.00 18.78           C
ATOM   4700  O   HIS A 308       4.287  27.783  61.869  1.00 24.58           O
ATOM   4701  CB  HIS A 308       3.227  26.240  59.899  1.00 29.13           C
ATOM   4702  CG  HIS A 308       2.375  25.423  58.966  1.00 31.44           C
ATOM   4703  ND1 HIS A 308       1.501  24.419  59.332  1.00 28.63           N1+
ATOM   4704  CD2 HIS A 308       2.322  25.550  57.613  1.00 21.66           C
ATOM   4705  CE1 HIS A 308       0.917  23.966  58.218  1.00 30.37           C
ATOM   4706  NE2 HIS A 308       1.392  24.654  57.166  1.00 26.55           N
ATOM   4707  H   HIS A 308       2.318  28.664  58.082  1.00 28.96           H
ATOM   4708  HA  HIS A 308       1.792  27.818  60.170  1.00 29.85           H
ATOM   4709  HB2 HIS A 308       3.122  25.812  60.898  1.00 34.87           H
ATOM   4710  HB3 HIS A 308       4.270  26.135  59.602  1.00 34.87           H
ATOM   4711  HD1 HIS A 308       1.354  24.071  60.270  1.00 34.26           H
ATOM   4712  HD2 HIS A 308       2.898  26.231  57.008  1.00 25.90           H
ATOM   4713  HE1 HIS A 308       0.184  23.172  58.169  1.00 36.35           H
ATOM   4714  HE2 HIS A 308       1.117  24.521  56.197  1.00 31.77           H
ATOM   4715  N   GLY A 309       3.466  29.762  61.192  1.00 30.18           N
ATOM   4716  CA  GLY A 309       3.959  30.566  62.315  1.00 28.57           C
ATOM   4717  C   GLY A 309       5.476  30.756  62.379  1.00 27.95           C
ATOM   4718  O   GLY A 309       5.969  31.251  63.385  1.00 26.53           O
ATOM   4719  H   GLY A 309       2.910  30.246  60.496  1.00 36.12           H
ATOM   4720  HA2 GLY A 309       3.502  31.553  62.256  1.00 34.19           H
ATOM   4721  HA3 GLY A 309       3.649  30.083  63.240  1.00 34.19           H
ATOM   4722  N   VAL A 310       6.198  30.387  61.317  1.00 22.61           N
ATOM   4723  CA  VAL A 310       7.631  30.533  61.182  1.00 21.05           C
ATOM   4724  C   VAL A 310       7.905  31.615  60.135  1.00 22.25           C
ATOM   4725  O   VAL A 310       7.399  31.538  59.020  1.00 23.62           O
ATOM   4726  CB  VAL A 310       8.259  29.190  60.813  1.00 16.87           C
ATOM   4727  CG1 VAL A 310       9.782  29.308  60.769  1.00 21.34           C
ATOM   4728  CG2 VAL A 310       7.884  28.129  61.851  1.00 26.04           C
ATOM   4729  H   VAL A 310       5.715  29.959  60.539  1.00 27.04           H
ATOM   4730  HA  VAL A 310       8.059  30.849  62.133  1.00 25.17           H
ATOM   4731  HB  VAL A 310       7.899  28.873  59.835  1.00 20.15           H
ATOM   4732 HG11 VAL A 310      10.226  28.350  60.504  1.00 25.51           H
ATOM   4733 HG12 VAL A 310      10.090  30.046  60.030  1.00 25.51           H
ATOM   4734 HG13 VAL A 310      10.158  29.613  61.745  1.00 25.51           H
ATOM   4735 HG21 VAL A 310       8.380  27.195  61.603  1.00 31.16           H
ATOM   4736 HG22 VAL A 310       8.195  28.446  62.847  1.00 31.16           H
ATOM   4737 HG23 VAL A 310       6.812  27.946  61.844  1.00 31.16           H
ATOM   4738  N   GLN A 311       8.708  32.622  60.501  1.00 27.26           N
ATOM   4739  CA  GLN A 311       9.150  33.648  59.579  1.00 27.88           C
ATOM   4740  C   GLN A 311      10.299  33.088  58.748  1.00 24.83           C
ATOM   4741  O   GLN A 311      11.341  32.727  59.290  1.00 28.71           O
ATOM   4742  CB  GLN A 311       9.527  34.917  60.354  1.00 32.04           C
ATOM   4743  CG  GLN A 311       9.970  36.067  59.422  1.00 48.04           C
ATOM   4744  CD  GLN A 311       8.909  36.541  58.404  1.00 61.74           C
ATOM   4745  OE1 GLN A 311       9.183  36.679  57.205  1.00 44.28           O
ATOM   4746  NE2 GLN A 311       7.692  36.822  58.880  1.00 44.68           N
ATOM   4747  H   GLN A 311       9.095  32.634  61.434  1.00 32.62           H
ATOM   4748  HA  GLN A 311       8.318  33.894  58.917  1.00 33.37           H
ATOM   4749  HB2 GLN A 311       8.676  35.241  60.955  1.00 38.36           H
ATOM   4750  HB3 GLN A 311      10.346  34.679  61.034  1.00 38.36           H
ATOM   4751  HG2 GLN A 311      10.242  36.919  60.044  1.00 57.56           H
ATOM   4752  HG3 GLN A 311      10.873  35.775  58.884  1.00 57.56           H
ATOM   4753 HE21 GLN A 311       7.488  36.685  59.858  1.00 53.52           H
ATOM   4754 HE22 GLN A 311       6.978  37.149  58.245  1.00 53.52           H
ATOM   4755  N   LEU A 312      10.082  33.033  57.435  1.00 27.56           N
ATOM   4756  CA  LEU A 312      11.056  32.638  56.412  1.00 32.65           C
ATOM   4757  C   LEU A 312      11.413  33.890  55.596  1.00 28.92           C
ATOM   4758  O   LEU A 312      10.518  34.681  55.299  1.00 32.77           O
ATOM   4759  CB  LEU A 312      10.458  31.549  55.490  1.00 19.21           C
ATOM   4760  CG  LEU A 312       9.700  30.400  56.192  1.00 23.28           C
ATOM   4761  CD1 LEU A 312       9.146  29.450  55.129  1.00 15.86           C
ATOM   4762  CD2 LEU A 312      10.579  29.583  57.160  1.00 23.75           C
ATOM   4763  H   LEU A 312       9.173  33.315  57.095  1.00 32.98           H
ATOM   4764  HA  LEU A 312      11.960  32.240  56.873  1.00 39.08           H
ATOM   4765  HB2 LEU A 312       9.784  32.025  54.776  1.00 22.96           H
ATOM   4766  HB3 LEU A 312      11.282  31.118  54.921  1.00 22.96           H
ATOM   4767  HG  LEU A 312       8.848  30.804  56.741  1.00 27.84           H
ATOM   4768 HD11 LEU A 312       8.623  28.620  55.604  1.00 18.94           H
ATOM   4769 HD12 LEU A 312       8.447  29.988  54.487  1.00 18.94           H
ATOM   4770 HD13 LEU A 312       9.963  29.060  54.525  1.00 18.94           H
ATOM   4771 HD21 LEU A 312       9.961  28.864  57.697  1.00 28.41           H
ATOM   4772 HD22 LEU A 312      11.346  29.043  56.607  1.00 28.41           H
ATOM   4773 HD23 LEU A 312      11.058  30.241  57.883  1.00 28.41           H
ATOM   4774  N   LYS A 313      12.699  34.073  55.236  1.00 23.96           N
ATOM   4775  CA  LYS A 313      13.173  35.184  54.392  1.00 24.72           C
ATOM   4776  C   LYS A 313      13.524  34.706  52.985  1.00 21.88           C
ATOM   4777  O   LYS A 313      13.961  33.578  52.794  1.00 21.52           O
ATOM   4778  CB  LYS A 313      14.333  35.954  55.068  1.00 34.07           C
ATOM   4779  CG  LYS A 313      13.718  37.025  55.994  1.00 52.63           C
ATOM   4780  CD  LYS A 313      14.691  38.025  56.642  1.00 56.23           C
ATOM   4781  CE  LYS A 313      13.941  39.231  57.257  1.00 56.61           C
ATOM   4782  NZ  LYS A 313      12.789  38.838  58.112  1.00 46.49           N1+
ATOM   4783  H   LYS A 313      13.380  33.371  55.498  1.00 28.65           H
ATOM   4784  HA  LYS A 313      12.359  35.891  54.240  1.00 29.57           H
ATOM   4785  HB2 LYS A 313      14.992  35.277  55.612  1.00 40.79           H
ATOM   4786  HB3 LYS A 313      14.910  36.475  54.303  1.00 40.79           H
ATOM   4787  HG2 LYS A 313      13.000  37.611  55.420  1.00 63.07           H
ATOM   4788  HG3 LYS A 313      13.170  36.505  56.781  1.00 63.07           H
ATOM   4789  HD2 LYS A 313      15.262  37.517  57.420  1.00 67.39           H
ATOM   4790  HD3 LYS A 313      15.388  38.390  55.886  1.00 67.39           H
ATOM   4791  HE2 LYS A 313      14.638  39.838  57.836  1.00 67.84           H
ATOM   4792  HE3 LYS A 313      13.569  39.842  56.432  1.00 67.84           H
ATOM   4793  HZ1 LYS A 313      12.416  39.644  58.590  1.00 55.69           H
ATOM   4794  HZ2 LYS A 313      12.065  38.439  57.529  1.00 55.69           H
ATOM   4795  HZ3 LYS A 313      13.083  38.142  58.782  1.00 55.69           H
ATOM   4796  N   LYS A 314      13.312  35.582  51.995  1.00 18.19           N
ATOM   4797  CA  LYS A 314      13.704  35.356  50.622  1.00 19.34           C
ATOM   4798  C   LYS A 314      15.150  34.862  50.583  1.00 19.92           C
ATOM   4799  O   LYS A 314      16.034  35.453  51.208  1.00 20.78           O
ATOM   4800  CB  LYS A 314      13.541  36.647  49.811  1.00 20.73           C
ATOM   4801  CG  LYS A 314      13.948  36.383  48.346  1.00 21.66           C
ATOM   4802  CD  LYS A 314      13.715  37.572  47.407  1.00 25.88           C
ATOM   4803  CE  LYS A 314      14.235  37.162  46.018  1.00 29.25           C
ATOM   4804  NZ  LYS A 314      13.815  38.094  44.957  1.00 37.09           N1+
ATOM   4805  H   LYS A 314      12.954  36.497  52.235  1.00 21.74           H
ATOM   4806  HA  LYS A 314      13.050  34.593  50.196  1.00 23.11           H
ATOM   4807  HB2 LYS A 314      12.511  36.983  49.863  1.00 24.78           H
ATOM   4808  HB3 LYS A 314      14.178  37.425  50.234  1.00 24.78           H
ATOM   4809  HG2 LYS A 314      15.004  36.117  48.302  1.00 25.91           H
ATOM   4810  HG3 LYS A 314      13.369  35.538  47.975  1.00 25.91           H
ATOM   4811  HD2 LYS A 314      12.649  37.793  47.361  1.00 30.96           H
ATOM   4812  HD3 LYS A 314      14.260  38.446  47.767  1.00 30.96           H
ATOM   4813  HE2 LYS A 314      15.325  37.097  46.041  1.00 35.01           H
ATOM   4814  HE3 LYS A 314      13.841  36.173  45.781  1.00 35.01           H
ATOM   4815  HZ1 LYS A 314      14.209  37.794  44.077  1.00 44.41           H
ATOM   4816  HZ2 LYS A 314      12.807  38.087  44.887  1.00 44.41           H
ATOM   4817  HZ3 LYS A 314      14.137  39.027  45.174  1.00 44.41           H
ATOM   4818  N   GLY A 315      15.354  33.779  49.827  1.00 22.44           N
ATOM   4819  CA  GLY A 315      16.649  33.147  49.593  1.00 15.77           C
ATOM   4820  C   GLY A 315      17.019  32.086  50.640  1.00 22.77           C
ATOM   4821  O   GLY A 315      17.995  31.366  50.424  1.00 20.19           O
ATOM   4822  H   GLY A 315      14.555  33.359  49.375  1.00 26.84           H
ATOM   4823  HA2 GLY A 315      16.595  32.657  48.623  1.00 18.83           H
ATOM   4824  HA3 GLY A 315      17.430  33.909  49.573  1.00 18.83           H
ATOM   4825  N   ASP A 316      16.266  31.954  51.743  1.00 15.84           N
ATOM   4826  CA  ASP A 316      16.368  30.779  52.601  1.00 19.57           C
ATOM   4827  C   ASP A 316      16.088  29.499  51.818  1.00 18.64           C
ATOM   4828  O   ASP A 316      15.147  29.452  51.033  1.00 19.73           O
ATOM   4829  CB  ASP A 316      15.403  30.835  53.786  1.00 18.23           C
ATOM   4830  CG  ASP A 316      15.698  31.870  54.867  1.00 24.64           C
ATOM   4831  OD1 ASP A 316      16.761  32.532  54.811  1.00 23.34           O
ATOM   4832  OD2 ASP A 316      14.852  31.944  55.781  1.00 28.20           O1-
ATOM   4833  H   ASP A 316      15.505  32.596  51.917  1.00 18.92           H
ATOM   4834  HA  ASP A 316      17.381  30.737  53.004  1.00 23.40           H
ATOM   4835  HB2 ASP A 316      14.373  30.963  53.450  1.00 21.78           H
ATOM   4836  HB3 ASP A 316      15.390  29.861  54.273  1.00 21.78           H
ATOM   4837  N   GLN A 317      16.873  28.454  52.055  1.00 19.09           N
ATOM   4838  CA  GLN A 317      16.641  27.115  51.522  1.00 16.92           C
ATOM   4839  C   GLN A 317      15.812  26.346  52.537  1.00 18.05           C
ATOM   4840  O   GLN A 317      16.019  26.492  53.734  1.00 21.22           O
ATOM   4841  CB  GLN A 317      17.975  26.407  51.263  1.00 13.57           C
ATOM   4842  CG  GLN A 317      18.848  27.204  50.290  1.00 21.35           C
ATOM   4843  CD  GLN A 317      20.067  26.388  49.918  1.00 22.98           C
ATOM   4844  OE1 GLN A 317      21.069  26.400  50.620  1.00 22.16           O
ATOM   4845  NE2 GLN A 317      19.945  25.607  48.857  1.00 17.52           N
ATOM   4846  H   GLN A 317      17.624  28.554  52.723  1.00 22.81           H
ATOM   4847  HA  GLN A 317      16.106  27.165  50.573  1.00 20.22           H
ATOM   4848  HB2 GLN A 317      18.515  26.267  52.201  1.00 16.20           H
ATOM   4849  HB3 GLN A 317      17.772  25.424  50.840  1.00 16.20           H
ATOM   4850  HG2 GLN A 317      18.277  27.457  49.397  1.00 25.52           H
ATOM   4851  HG3 GLN A 317      19.184  28.103  50.802  1.00 25.52           H
ATOM   4852 HE21 GLN A 317      19.090  25.610  48.324  1.00 20.93           H
ATOM   4853 HE22 GLN A 317      20.689  24.967  48.615  1.00 20.93           H
ATOM   4854  N   ILE A 318      14.915  25.484  52.057  1.00 16.03           N
ATOM   4855  CA  ILE A 318      14.152  24.557  52.880  1.00 19.30           C
ATOM   4856  C   ILE A 318      14.200  23.153  52.256  1.00 22.69           C
ATOM   4857  O   ILE A 318      13.774  22.949  51.124  1.00 22.40           O
ATOM   4858  CB  ILE A 318      12.728  25.105  53.108  1.00 25.24           C
ATOM   4859  CG1 ILE A 318      11.911  24.143  54.001  1.00 28.10           C
ATOM   4860  CG2 ILE A 318      11.974  25.437  51.820  1.00 19.49           C
ATOM   4861  CD1 ILE A 318      10.563  24.722  54.437  1.00 24.67           C
ATOM   4862  H   ILE A 318      14.790  25.421  51.058  1.00 19.15           H
ATOM   4863  HA  ILE A 318      14.630  24.490  53.856  1.00 23.06           H
ATOM   4864  HB  ILE A 318      12.827  26.043  53.655  1.00 30.19           H
ATOM   4865 HG12 ILE A 318      11.724  23.215  53.460  1.00 33.63           H
ATOM   4866 HG13 ILE A 318      12.482  23.901  54.899  1.00 33.63           H
ATOM   4867 HG21 ILE A 318      11.059  25.967  52.069  1.00 23.29           H
ATOM   4868 HG22 ILE A 318      12.563  26.091  51.181  1.00 23.29           H
ATOM   4869 HG23 ILE A 318      11.725  24.524  51.281  1.00 23.29           H
ATOM   4870 HD11 ILE A 318      10.100  24.045  55.154  1.00 29.52           H
ATOM   4871 HD12 ILE A 318      10.705  25.699  54.898  1.00 29.52           H
ATOM   4872 HD13 ILE A 318       9.898  24.829  53.583  1.00 29.52           H
ATOM   4873  N   LEU A 319      14.733  22.192  53.015  1.00 21.13           N
ATOM   4874  CA  LEU A 319      14.718  20.776  52.700  1.00 16.56           C
ATOM   4875  C   LEU A 319      13.275  20.316  52.915  1.00 18.74           C
ATOM   4876  O   LEU A 319      12.690  20.624  53.954  1.00 15.08           O
ATOM   4877  CB  LEU A 319      15.637  20.069  53.714  1.00 21.34           C
ATOM   4878  CG  LEU A 319      16.560  18.915  53.277  1.00 28.05           C
ATOM   4879  CD1 LEU A 319      16.653  17.898  54.424  1.00 15.89           C
ATOM   4880  CD2 LEU A 319      16.188  18.221  51.989  1.00 19.54           C
ATOM   4881  H   LEU A 319      15.086  22.443  53.928  1.00 25.26           H
ATOM   4882  HA  LEU A 319      15.048  20.613  51.677  1.00 19.78           H
ATOM   4883  HB2 LEU A 319      16.286  20.814  54.174  1.00 25.51           H
ATOM   4884  HB3 LEU A 319      15.002  19.696  54.517  1.00 25.51           H
ATOM   4885  HG  LEU A 319      17.561  19.323  53.130  1.00 33.57           H
ATOM   4886 HD11 LEU A 319      17.404  17.149  54.188  1.00 18.97           H
ATOM   4887 HD12 LEU A 319      16.947  18.397  55.346  1.00 18.97           H
ATOM   4888 HD13 LEU A 319      15.685  17.427  54.570  1.00 18.97           H
[truncated: 156,951 more chars]
