# Supplementary material for: High-throughput quantum-mechanics/molecular-mechanics (ONIOM) macromolecular crystallographic refinement with PHENIX/DivCon: the impact of mixed Hamiltonian methods on ligand and protein structure
Source: Acta Crystallogr D Struct Biol. 2018 Oct 29;74(Pt 11):1063–77. doi: 10.1107/S2059798318012913 (PMC6213575; doi:10.1107/S2059798318012913)
Supplement: Supplementary file 2 [file d-74-01063-sup2.gz › results_ONIOM/1P2Y-H.cif]

#
# Files merged : Wed Jan 11 09:27:25 2017
#
#	/scratch/oleg/2711258.gondor.quantumbioinc.com/ligandsCIF/HEM.cif
#	/scratch/oleg/2711258.gondor.quantumbioinc.com/ligandsCIF/NCT.cif
#
data_comp_list


#
data_comp_HEM
#
loop_
_chem_comp_atom.comp_id
_chem_comp_atom.atom_id
_chem_comp_atom.type_symbol
_chem_comp_atom.type_energy
_chem_comp_atom.partial_charge
_chem_comp_atom.x
_chem_comp_atom.y
_chem_comp_atom.z
HEM        FE      Fe  FE    2.22008391297   12.4680   10.2020   39.3310
HEM        CHA     C   CR1H  -0.0600541578805   11.6430   13.5060   39.2930
HEM        HHA     H   HCR6  0.149951595072   11.4172   14.5621   39.2920
HEM        CHB     C   CR1H  -0.0600541578805   12.1040   10.1560   42.7110
HEM        HHB     H   HCR6  0.149951595072   12.0397   10.1668   43.7890
HEM        CHC     C   CR1H  -0.0600541578805   13.3780    6.9330   39.4010
HEM        HHC     H   HCR6  0.149951595072   13.6065    5.8775   39.4054
HEM        CHD     C   CR1H  -0.0600541578805   13.0100   10.3160   35.9660
HEM        HHD     H   HCR6  0.149951595072   13.1853   10.3534   34.9010
HEM        NA      N   NR5   0.0191432341145   11.9380   11.5280   40.6900
HEM        C1A     C   CR56  -0.196645426177   11.6000   12.8520   40.5070
HEM        C2A     C   CR5   -0.181046423356   11.2860   13.4970   41.7620
HEM        C3A     C   CR5   -0.181046423356   11.4510   12.5570   42.7280
HEM        C4A     C   CR56  -0.196645426177   11.8590   11.3480   42.0560
HEM        CMA     C   CH3   -0.0590542218021   11.2930   12.7420   44.2460
HEM        HMA1    H   HCH3  0.0799471205534   10.9727   13.7625   44.4562
HEM        HMA2    H   HCH3  0.0799471205534   12.2478   12.5525   44.7365
HEM        HMA3    H   HCH3  0.0799471205534   10.5464   12.0422   44.6216
HEM        CAA     C   CH2   0.0209433491736   10.9280   14.9730   41.9750
HEM        HAA1    H   HCH2  0.0799471205534   10.0467   15.0210   42.6147
HEM        HAA2    H   HCH2  0.0799471205534   10.6965   15.4110   41.0041
HEM        CBA     C   CH2   -0.266040990012   12.0330   15.8040   42.6220
HEM        HBA1    H   HCH2  0.0799471205534   12.8879   15.8307   41.9463
HEM        HBA2    H   HCH2  0.0799471205534   12.3240   15.3262   43.5575
HEM        CGA     C   C     0.905999919871   11.6060   17.2360   42.9210
HEM        O1A     O   O     -0.900000463659   10.4020   17.4900   43.1310
HEM        O2A     O   O     -0.900000463659   12.4800   18.1120   42.9450
HEM        NB      N   NR5   0.0191432341145   12.6320    8.8090   40.7610
HEM        C1B     C   CR56  -0.196645426177   12.4230    8.9540   42.1150
HEM        C2B     C   CR5   -0.181046423356   12.5550    7.6880   42.8320
HEM        C3B     C   CR5   -0.181046423356   12.9270    6.7630   41.8740
HEM        C4B     C   CR56  -0.196645426177   12.9580    7.4850   40.6070
HEM        CMB     C   CH3   -0.0590542218021   12.1850    7.4460   44.3100
HEM        HMB1    H   HCH3  0.0799471205534   11.9408    8.3968   44.7838
HEM        HMB2    H   HCH3  0.0799471205534   13.0296    6.9894   44.8259
HEM        HMB3    H   HCH3  0.0799471205534   11.3232    6.7809   44.3646
HEM        CAB     C   CH2   0.0209433491736   13.2160    5.4000   41.9930
HEM        HAB1    H   HCH2  0.0799471205534   14.3008    5.3465   41.9008
HEM        HAB2    H   HCH2  0.0799471205534   12.7540    4.9499   41.1143
HEM        CBB     C   CH3   -0.240042651976   12.9020    4.4770   43.0760
HEM        HBB1    H   HCH3  0.0799471205534   13.3294    4.8501   44.0067
HEM        HBB2    H   HCH3  0.0799471205534   13.3216    3.4965   42.8509
HEM        HBB3    H   HCH3  0.0799471205534   11.8202    4.3940   43.1805
HEM        NC      N   NR5   0.0191432341145   13.1860    8.9240   37.9970
HEM        C1C     C   CR56  -0.196645426177   13.5340    7.5990   38.1910
HEM        C2C     C   CR5   -0.181046423356   13.9760    6.9840   36.9540
HEM        C3C     C   CR5   -0.181046423356   13.9010    7.9390   35.9710
HEM        C4C     C   CR56  -0.196645426177   13.3790    9.1270   36.6300
HEM        CMC     C   CH3   -0.0590542218021   14.3820    5.5310   36.8410
HEM        HMC1    H   HCH3  0.0799471205534   14.3284    5.0614   37.8232
HEM        HMC2    H   HCH3  0.0799471205534   15.4023    5.4672   36.4630
HEM        HMC3    H   HCH3  0.0799471205534   13.7078    5.0176   36.1555
HEM        CAC     C   CH2   0.0209433491736   14.2520    7.9110   34.6260
HEM        HAC1    H   HCH2  0.0799471205534   14.6969    8.8886   34.4402
HEM        HAC2    H   HCH2  0.0799471205534   13.3013    7.8382   34.0979
HEM        CBC     C   CH3   -0.240042651976   15.1100    6.9930   33.9450
HEM        HBC1    H   HCH3  0.0799471205534   16.0946    7.0009   34.4125
HEM        HBC2    H   HCH3  0.0799471205534   15.2016    7.2883   32.8998
HEM        HBC3    H   HCH3  0.0799471205534   14.6881    5.9897   34.0034
HEM        ND      N   NR5   0.0191432341145   12.2530   11.5900   37.9170
HEM        C1D     C   CR56  -0.196645426177   12.4390   11.4520   36.5520
HEM        C2D     C   CR5   -0.181046423356   12.1980   12.6870   35.8510
HEM        C3D     C   CR5   -0.181046423356   11.9200   13.6030   36.7840
HEM        C4D     C   CR56  -0.196645426177   11.9510   12.9230   38.0770
HEM        CMD     C   CH3   -0.0590542218021   12.2650   12.9440   34.3620
HEM        HMD1    H   HCH3  0.0799471205534   12.5110   12.0170   33.8440
HEM        HMD2    H   HCH3  0.0799471205534   13.0326   13.6900   34.1562
HEM        HMD3    H   HCH3  0.0799471205534   11.2996   13.3102   34.0127
HEM        CAD     C   CH2   0.0209433491736   11.6840   15.0740   36.5330
HEM        HAD1    H   HCH2  0.0799471205534   12.0349   15.3009   35.5263
HEM        HAD2    H   HCH2  0.0799471205534   12.2736   15.6347   37.2583
HEM        CBD     C   CH2   -0.266040990012   10.2500   15.5440   36.6400
HEM        HBD1    H   HCH2  0.0799471205534    9.8093   15.1233   37.5438
HEM        HBD2    H   HCH2  0.0799471205534    9.6989   15.1905   35.7686
HEM        CGD     C   C     0.905999919871   10.1450   17.0620   36.7040
HEM        O1D     O   O     -0.900000463659    9.1350   17.6180   36.2120
HEM        O2D     O   O     -0.900000463659   11.0800   17.6950   37.2520
#
loop_
_chem_comp_bond.comp_id
_chem_comp_bond.atom_id_1
_chem_comp_bond.atom_id_2
_chem_comp_bond.type
_chem_comp_bond.value_dist
_chem_comp_bond.value_dist_esd
HEM  NB      FE     single        1.840 0.020
HEM  C1B     NB     aromatic      1.364 0.020
HEM  CHB     C1B    single        1.426 0.020
HEM  HHB     CHB    single        1.088 0.020
HEM  C4A     CHB    double        1.321 0.020
HEM  C3A     C4A    aromatic      1.385 0.020
HEM  CMA     C3A    single        1.488 0.020
HEM  HMA1    CMA    single        1.095 0.020
HEM  HMA2    CMA    single        1.095 0.020
HEM  HMA3    CMA    single        1.094 0.020
HEM  C2A     C3A    aromatic      1.459 0.020
HEM  CAA     C2A    single        1.500 0.020
HEM  HAA1    CAA    single        1.097 0.020
HEM  HAA2    CAA    single        1.097 0.020
HEM  CBA     CAA    single        1.526 0.020
HEM  HBA1    CBA    single        1.098 0.020
HEM  HBA2    CBA    single        1.098 0.020
HEM  CGA     CBA    single        1.532 0.020
HEM  O1A     CGA    single        1.261 0.020
HEM  O2A     CGA    double        1.265 0.020
HEM  C1A     C2A    aromatic      1.387 0.020
HEM  CHA     C1A    double        1.321 0.020
HEM  HHA     CHA    single        1.087 0.020
HEM  C4D     CHA    single        1.426 0.020
HEM  C3D     C4D    aromatic      1.390 0.020
HEM  CAD     C3D    single        1.498 0.020
HEM  HAD1    CAD    single        1.097 0.020
HEM  HAD2    CAD    single        1.097 0.020
HEM  CBD     CAD    single        1.526 0.020
HEM  HBD1    CBD    single        1.098 0.020
HEM  HBD2    CBD    single        1.098 0.020
HEM  CGD     CBD    single        1.532 0.020
HEM  O1D     CGD    single        1.265 0.020
HEM  O2D     CGD    double        1.261 0.020
HEM  C2D     C3D    aromatic      1.448 0.020
HEM  CMD     C2D    single        1.487 0.020
HEM  HMD1    CMD    single        1.095 0.020
HEM  HMD2    CMD    single        1.095 0.020
HEM  HMD3    CMD    single        1.095 0.020
HEM  C1D     C2D    aromatic      1.389 0.020
HEM  CHD     C1D    single        1.426 0.020
HEM  HHD     CHD    single        1.087 0.020
HEM  C4C     CHD    double        1.321 0.020
HEM  C3C     C4C    aromatic      1.387 0.020
HEM  CAC     C3C    single        1.498 0.020
HEM  HAC1    CAC    single        1.096 0.020
HEM  HAC2    CAC    single        1.096 0.020
HEM  CBC     CAC    single        1.521 0.020
HEM  HBC1    CBC    single        1.095 0.020
HEM  HBC2    CBC    single        1.095 0.020
HEM  HBC3    CBC    single        1.095 0.020
HEM  C2C     C3C    aromatic      1.459 0.020
HEM  CMC     C2C    single        1.488 0.020
HEM  HMC1    CMC    single        1.095 0.020
HEM  HMC2    CMC    single        1.095 0.020
HEM  HMC3    CMC    single        1.094 0.020
HEM  C1C     C2C    aromatic      1.385 0.020
HEM  CHC     C1C    double        1.321 0.020
HEM  HHC     CHC    single        1.088 0.020
HEM  C4B     CHC    single        1.426 0.020
HEM  C3B     C4B    aromatic      1.390 0.020
HEM  CAB     C3B    single        1.496 0.020
HEM  HAB1    CAB    single        1.097 0.020
HEM  HAB2    CAB    single        1.096 0.020
HEM  CBB     CAB    single        1.521 0.020
HEM  HBB1    CBB    single        1.095 0.020
HEM  HBB2    CBB    single        1.095 0.020
HEM  HBB3    CBB    single        1.095 0.020
HEM  C2B     C3B    aromatic      1.448 0.020
HEM  CMB     C2B    single        1.487 0.020
HEM  HMB1    CMB    single        1.095 0.020
HEM  HMB2    CMB    single        1.094 0.020
HEM  HMB3    CMB    single        1.094 0.020
HEM  NC      C1C    aromatic      1.352 0.020
HEM  ND      C1D    aromatic      1.364 0.020
HEM  NA      C1A    aromatic      1.353 0.020
HEM  FE      ND     single        1.839 0.020
HEM  FE      NC     single        1.825 0.020
HEM  FE      NA     single        1.825 0.020
HEM  NA      C4A    aromatic      1.352 0.020
HEM  NB      C4B    aromatic      1.364 0.020
HEM  C1B     C2B    aromatic      1.389 0.020
HEM  NC      C4C    aromatic      1.353 0.020
HEM  ND      C4D    aromatic      1.364 0.020
#
loop_
_chem_comp_angle.comp_id
_chem_comp_angle.atom_id_1
_chem_comp_angle.atom_id_2
_chem_comp_angle.atom_id_3
_chem_comp_angle.value_angle
_chem_comp_angle.value_angle_esd
HEM  NB      FE      ND           141.38 3.000
HEM  NB      FE      NC            96.28 3.000
HEM  NC      FE      ND            96.35 3.000
HEM  NA      FE      NB            96.26 3.000
HEM  NA      FE      ND            96.35 3.000
HEM  NA      FE      NC           141.17 3.000
HEM  HHA     CHA     C4D          115.36 3.000
HEM  HHA     CHA     C1A          118.58 3.000
HEM  C1A     CHA     C4D          126.05 3.000
HEM  HHB     CHB     C1B          115.53 3.000
HEM  HHB     CHB     C4A          118.61 3.000
HEM  C4A     CHB     C1B          125.85 3.000
HEM  HHC     CHC     C4B          115.55 3.000
HEM  HHC     CHC     C1C          118.53 3.000
HEM  C4B     CHC     C1C          125.91 3.000
HEM  HHD     CHD     C1D          115.26 3.000
HEM  HHD     CHD     C4C          118.75 3.000
HEM  C4C     CHD     C1D          125.98 3.000
HEM  C1A     NA      C4A          108.22 3.000
HEM  FE      NA      C4A          124.83 3.000
HEM  FE      NA      C1A          124.90 3.000
HEM  CHA     C1A     C2A          128.40 3.000
HEM  CHA     C1A     NA           123.81 3.000
HEM  NA      C1A     C2A          107.34 3.000
HEM  C3A     C2A     CAA          125.91 3.000
HEM  C1A     C2A     CAA          128.36 3.000
HEM  C1A     C2A     C3A          105.34 3.000
HEM  C2A     C3A     CMA          126.09 3.000
HEM  C2A     C3A     C4A          105.29 3.000
HEM  C4A     C3A     CMA          128.12 3.000
HEM  CHB     C4A     C3A          128.27 3.000
HEM  CHB     C4A     NA           123.90 3.000
HEM  NA      C4A     C3A          107.34 3.000
HEM  HMA1    CMA     HMA2         107.24 3.000
HEM  HMA1    CMA     HMA3         108.51 3.000
HEM  HMA2    CMA     HMA3         108.50 3.000
HEM  C3A     CMA     HMA1         110.87 3.000
HEM  C3A     CMA     HMA2         111.30 3.000
HEM  C3A     CMA     HMA3         110.32 3.000
HEM  HAA1    CAA     HAA2         105.40 3.000
HEM  HAA1    CAA     CBA          109.63 3.000
HEM  HAA2    CAA     CBA          110.00 3.000
HEM  C2A     CAA     HAA1         109.71 3.000
HEM  C2A     CAA     HAA2         109.99 3.000
HEM  C2A     CAA     CBA          111.91 3.000
HEM  HBA1    CBA     HBA2         106.82 3.000
HEM  HBA1    CBA     CGA          107.49 3.000
HEM  HBA2    CBA     CGA          107.59 3.000
HEM  CAA     CBA     HBA1         109.69 3.000
HEM  CAA     CBA     HBA2         109.57 3.000
HEM  CAA     CBA     CGA          115.31 3.000
HEM  CBA     CGA     O1A          116.68 3.000
HEM  CBA     CGA     O2A          114.03 3.000
HEM  O1A     CGA     O2A          129.29 3.000
HEM  C1B     NB      C4B          108.82 3.000
HEM  FE      NB      C1B          124.73 3.000
HEM  FE      NB      C4B          124.79 3.000
HEM  CHB     C1B     C2B          134.16 3.000
HEM  CHB     C1B     NB           119.79 3.000
HEM  NB      C1B     C2B          105.33 3.000
HEM  C3B     C2B     CMB          126.47 3.000
HEM  C1B     C2B     CMB          126.69 3.000
HEM  C1B     C2B     C3B          106.08 3.000
HEM  C2B     C3B     CAB          126.55 3.000
HEM  C2B     C3B     C4B          106.12 3.000
HEM  C4B     C3B     CAB          126.72 3.000
HEM  CHC     C4B     C3B          134.16 3.000
HEM  CHC     C4B     NB           119.78 3.000
HEM  NB      C4B     C3B          105.35 3.000
HEM  HMB1    CMB     HMB2         108.31 3.000
HEM  HMB1    CMB     HMB3         107.49 3.000
HEM  HMB2    CMB     HMB3         108.52 3.000
HEM  C2B     CMB     HMB1         111.08 3.000
HEM  C2B     CMB     HMB2         110.37 3.000
HEM  C2B     CMB     HMB3         110.96 3.000
HEM  HAB1    CAB     HAB2         106.18 3.000
HEM  HAB1    CAB     CBB          109.17 3.000
HEM  HAB2    CAB     CBB          109.38 3.000
HEM  C3B     CAB     HAB1         109.52 3.000
HEM  C3B     CAB     HAB2         109.55 3.000
HEM  C3B     CAB     CBB          112.82 3.000
HEM  HBB1    CBB     HBB2         108.05 3.000
HEM  HBB1    CBB     HBB3         107.78 3.000
HEM  HBB2    CBB     HBB3         108.00 3.000
HEM  CAB     CBB     HBB1         111.31 3.000
HEM  CAB     CBB     HBB2         110.22 3.000
HEM  CAB     CBB     HBB3         111.34 3.000
HEM  C1C     NC      C4C          108.21 3.000
HEM  FE      NC      C1C          124.80 3.000
HEM  FE      NC      C4C          124.92 3.000
HEM  CHC     C1C     C2C          128.26 3.000
HEM  CHC     C1C     NC           123.91 3.000
HEM  NC      C1C     C2C          107.34 3.000
HEM  C3C     C2C     CMC          126.10 3.000
HEM  C1C     C2C     CMC          128.10 3.000
HEM  C1C     C2C     C3C          105.30 3.000
HEM  C2C     C3C     CAC          125.91 3.000
HEM  C2C     C3C     C4C          105.32 3.000
HEM  C4C     C3C     CAC          128.39 3.000
HEM  CHD     C4C     C3C          128.43 3.000
HEM  CHD     C4C     NC           123.77 3.000
HEM  NC      C4C     C3C          107.34 3.000
HEM  HMC1    CMC     HMC2         107.24 3.000
HEM  HMC1    CMC     HMC3         108.50 3.000
HEM  HMC2    CMC     HMC3         108.51 3.000
HEM  C2C     CMC     HMC1         111.29 3.000
HEM  C2C     CMC     HMC2         110.87 3.000
HEM  C2C     CMC     HMC3         110.31 3.000
HEM  HAC1    CAC     HAC2         105.77 3.000
HEM  HAC1    CAC     CBC          109.42 3.000
HEM  HAC2    CAC     CBC          109.05 3.000
HEM  C3C     CAC     HAC1         110.35 3.000
HEM  C3C     CAC     HAC2         110.04 3.000
HEM  C3C     CAC     CBC          112.02 3.000
HEM  HBC1    CBC     HBC2         108.08 3.000
HEM  HBC1    CBC     HBC3         107.85 3.000
HEM  HBC2    CBC     HBC3         108.13 3.000
HEM  CAC     CBC     HBC1         111.22 3.000
HEM  CAC     CBC     HBC2         110.30 3.000
HEM  CAC     CBC     HBC3         111.13 3.000
HEM  C1D     ND      C4D          108.91 3.000
HEM  FE      ND      C1D          124.67 3.000
HEM  FE      ND      C4D          124.79 3.000
HEM  CHD     C1D     C2D          134.18 3.000
HEM  CHD     C1D     ND           119.86 3.000
HEM  ND      C1D     C2D          105.28 3.000
HEM  C3D     C2D     CMD          126.33 3.000
HEM  C1D     C2D     CMD          126.85 3.000
HEM  C1D     C2D     C3D          106.11 3.000
HEM  C2D     C3D     CAD          126.32 3.000
HEM  C2D     C3D     C4D          106.16 3.000
HEM  C4D     C3D     CAD          126.95 3.000
HEM  CHA     C4D     C3D          134.28 3.000
HEM  CHA     C4D     ND           119.80 3.000
HEM  ND      C4D     C3D          105.28 3.000
HEM  HMD1    CMD     HMD2         108.36 3.000
HEM  HMD1    CMD     HMD3         107.55 3.000
HEM  HMD2    CMD     HMD3         108.52 3.000
HEM  C2D     CMD     HMD1         111.21 3.000
HEM  C2D     CMD     HMD2         110.34 3.000
HEM  C2D     CMD     HMD3         110.75 3.000
HEM  HAD1    CAD     HAD2         105.74 3.000
HEM  HAD1    CAD     CBD          109.81 3.000
HEM  HAD2    CAD     CBD          109.78 3.000
HEM  C3D     CAD     HAD1         109.68 3.000
HEM  C3D     CAD     HAD2         109.78 3.000
HEM  C3D     CAD     CBD          111.87 3.000
HEM  HBD1    CBD     HBD2         106.81 3.000
HEM  HBD1    CBD     CGD          107.54 3.000
HEM  HBD2    CBD     CGD          107.58 3.000
HEM  CAD     CBD     HBD1         109.63 3.000
HEM  CAD     CBD     HBD2         109.63 3.000
HEM  CAD     CBD     CGD          115.30 3.000
HEM  CBD     CGD     O1D          114.03 3.000
HEM  CBD     CGD     O2D          116.68 3.000
HEM  O1D     CGD     O2D          129.29 3.000
#
loop_
_chem_comp_tor.comp_id
_chem_comp_tor.id
_chem_comp_tor.atom_id_1
_chem_comp_tor.atom_id_2
_chem_comp_tor.atom_id_3
_chem_comp_tor.atom_id_4
_chem_comp_tor.value_angle
_chem_comp_tor.value_angle_esd
_chem_comp_tor.period
HEM CONST_1       NB      FE      ND      C1D          -97.83  20.0 3
HEM CONST_2       NB      FE      NC      C1C           -9.51  20.0 3
HEM CONST_3       NA      FE      NB      C1B           10.44  20.0 3
HEM CONST_4       HHA     CHA     C4D     C3D           -4.48  20.0 1
HEM CONST_5       HHA     CHA     C1A     C2A            3.68  20.0 1
HEM CONST_6       HHB     CHB     C1B     C2B            4.18  20.0 1
HEM CONST_7       HHB     CHB     C4A     C3A           -3.34  20.0 1
HEM CONST_8       HHC     CHC     C4B     C3B           -3.94  20.0 1
HEM CONST_9       HHC     CHC     C1C     C2C            3.30  20.0 1
HEM CONST_10      HHD     CHD     C1D     C2D            4.54  20.0 1
HEM CONST_11      HHD     CHD     C4C     C3C           -3.65  20.0 1
HEM CONST_12      C1A     NA      C4A     C3A          -25.70  20.0 1
HEM CONST_13      FE      NA      C1A     C2A         -170.66  20.0 1
HEM CONST_14      CHA     C1A     C2A     CAA          -15.10  20.0 1
HEM Var_1         C3A     C2A     CAA     HAA1         -19.99   0.0 0
HEM CONST_15      C1A     C2A     C3A     CMA         -173.36  20.0 1
HEM Var_2         C2A     C3A     CMA     HMA1         -39.07   0.0 0
HEM CONST_16      CHB     C4A     C3A     CMA           15.93  20.0 1
HEM Var_3         HAA1    CAA     CBA     HBA1        -179.11   0.0 0
HEM Var_4         HBA1    CBA     CGA     O1A          122.14   0.0 0
HEM CONST_17      C1B     NB      C4B     C3B           28.45  20.0 1
HEM CONST_18      FE      NB      C1B     C2B          165.28  20.0 1
HEM CONST_19      CHB     C1B     C2B     CMB           18.04  20.0 1
HEM Var_5         C3B     C2B     CMB     HMB1        -161.55   0.0 0
HEM CONST_20      C1B     C2B     C3B     CAB          170.89  20.0 1
HEM Var_6         C2B     C3B     CAB     HAB1         157.86   0.0 0
HEM CONST_21      CHC     C4B     C3B     CAB          -17.97  20.0 1
HEM Var_7         HAB1    CAB     CBB     HBB1          62.34   0.0 0
HEM CONST_22      C1C     NC      C4C     C3C          -25.11  20.0 1
HEM CONST_23      FE      NC      C1C     C2C         -170.02  20.0 1
HEM CONST_24      CHC     C1C     C2C     CMC          -15.95  20.0 1
HEM Var_8         C3C     C2C     CMC     HMC1         158.33   0.0 0
HEM CONST_25      C1C     C2C     C3C     CAC         -172.45  20.0 1
HEM Var_9         C2C     C3C     CAC     HAC1         136.25   0.0 0
HEM CONST_26      CHD     C4C     C3C     CAC           15.17  20.0 1
HEM Var_10        HAC1    CAC     CBC     HBC1          62.06   0.0 0
HEM CONST_27      C1D     ND      C4D     C3D           28.40  20.0 1
HEM CONST_28      FE      ND      C1D     C2D          165.17  20.0 1
HEM CONST_29      CHD     C1D     C2D     CMD           18.01  20.0 1
HEM Var_11        C3D     C2D     CMD     HMD1        -163.77   0.0 0
HEM CONST_30      C1D     C2D     C3D     CAD          171.21  20.0 1
HEM Var_12        C2D     C3D     CAD     HAD1         -24.60   0.0 0
HEM CONST_31      CHA     C4D     C3D     CAD          -17.73  20.0 1
HEM Var_13        HAD1    CAD     CBD     HBD1        -179.30   0.0 0
HEM Var_14        HBD1    CBD     CGD     O1D          -57.53   0.0 0
#
loop_
_chem_comp_tree.comp_id
_chem_comp_tree.atom_id
_chem_comp_tree.atom_back
_chem_comp_tree.atom_forward
_chem_comp_tree.connect_type
HEM      FE     ?      NB     START
HEM      NB     FE     C1B    ?
HEM      C1B    NB     CHB    ?
HEM      CHB    C1B    HHB    ?
HEM      HHB    CHB    ?      ?
HEM      C4A    CHB    C3A    ?
HEM      C3A    C4A    CMA    ?
HEM      CMA    C3A    HMA1   ?
HEM      HMA1   CMA    ?      ?
HEM      HMA2   CMA    ?      ?
HEM      HMA3   CMA    ?      ?
HEM      C2A    C3A    CAA    ?
HEM      CAA    C2A    HAA1   ?
HEM      HAA1   CAA    ?      ?
HEM      HAA2   CAA    ?      ?
HEM      CBA    CAA    HBA1   ?
HEM      HBA1   CBA    ?      ?
HEM      HBA2   CBA    ?      ?
HEM      CGA    CBA    O1A    ?
HEM      O1A    CGA    ?      ?
HEM      O2A    CGA    ?      ?
HEM      C1A    C2A    CHA    ?
HEM      CHA    C1A    HHA    ?
HEM      HHA    CHA    ?      ?
HEM      C4D    CHA    C3D    ?
HEM      C3D    C4D    CAD    ?
HEM      CAD    C3D    HAD1   ?
HEM      HAD1   CAD    ?      ?
HEM      HAD2   CAD    ?      ?
HEM      CBD    CAD    HBD1   ?
HEM      HBD1   CBD    ?      ?
HEM      HBD2   CBD    ?      ?
HEM      CGD    CBD    O1D    ?
HEM      O1D    CGD    ?      ?
HEM      O2D    CGD    ?      ?
HEM      C2D    C3D    CMD    ?
HEM      CMD    C2D    HMD1   ?
HEM      HMD1   CMD    ?      ?
HEM      HMD2   CMD    ?      ?
HEM      HMD3   CMD    ?      ?
HEM      C1D    C2D    CHD    ?
HEM      CHD    C1D    HHD    ?
HEM      HHD    CHD    ?      ?
HEM      C4C    CHD    C3C    ?
HEM      C3C    C4C    CAC    ?
HEM      CAC    C3C    HAC1   ?
HEM      HAC1   CAC    ?      ?
HEM      HAC2   CAC    ?      ?
HEM      CBC    CAC    HBC1   ?
HEM      HBC1   CBC    ?      ?
HEM      HBC2   CBC    ?      ?
HEM      HBC3   CBC    ?      ?
HEM      C2C    C3C    CMC    ?
HEM      CMC    C2C    HMC1   ?
HEM      HMC1   CMC    ?      ?
HEM      HMC2   CMC    ?      ?
HEM      HMC3   CMC    ?      ?
HEM      C1C    C2C    CHC    ?
HEM      CHC    C1C    HHC    ?
HEM      HHC    CHC    ?      ?
HEM      C4B    CHC    C3B    ?
HEM      C3B    C4B    CAB    ?
HEM      CAB    C3B    HAB1   ?
HEM      HAB1   CAB    ?      ?
HEM      HAB2   CAB    ?      ?
HEM      CBB    CAB    HBB1   ?
HEM      HBB1   CBB    ?      ?
HEM      HBB2   CBB    ?      ?
HEM      HBB3   CBB    ?      ?
HEM      C2B    C3B    CMB    ?
HEM      CMB    C2B    HMB1   ?
HEM      HMB1   CMB    ?      ?
HEM      HMB2   CMB    ?      ?
HEM      HMB3   CMB    ?      ?
HEM      NC     C1C    ?      ?
HEM      ND     C1D    ?      ?
HEM      NA     C1A    ?      END
HEM      FE     ND     ?      ADD
HEM      FE     NC     ?      ADD
HEM      FE     NA     ?      ADD
HEM      NA     C4A    ?      ADD
HEM      NB     C4B    ?      ADD
HEM      C1B    C2B    ?      ADD
HEM      NC     C4C    ?      ADD
HEM      ND     C4D    ?      ADD
#
loop_
_chem_comp_chir.comp_id
_chem_comp_chir.id
_chem_comp_chir.atom_id_centre
_chem_comp_chir.atom_id_1
_chem_comp_chir.atom_id_2
_chem_comp_chir.atom_id_3
_chem_comp_chir.volume_sign
HEM chir_1  FE      NB      ND      NC     positive
#
loop_
_chem_comp_plane_atom.comp_id
_chem_comp_plane_atom.plane_id
_chem_comp_plane_atom.atom_id
_chem_comp_plane_atom.dist_esd
HEM plan-1  C2A    0.020
HEM plan-1  C3A    0.020
HEM plan-1  CMA    0.020
HEM plan-1  CAA    0.020
HEM plan-2  C2C    0.020
HEM plan-2  C3C    0.020
HEM plan-2  CMC    0.020
HEM plan-2  CAC    0.020
HEM plan-3  C2A    0.020
HEM plan-3  CAA    0.020
HEM plan-3  CBA    0.020
HEM plan-3  CGA    0.020
HEM plan-3  O1A    0.020
HEM plan-3  O2A    0.020
HEM plan-4  C3D    0.020
HEM plan-4  CAD    0.020
HEM plan-4  CBD    0.020
HEM plan-4  CGD    0.020
HEM plan-4  O1D    0.020
HEM plan-4  O2D    0.020
#
data_comp_NCT
#
loop_
_chem_comp_atom.comp_id
_chem_comp_atom.atom_id
_chem_comp_atom.type_symbol
_chem_comp_atom.type_energy
_chem_comp_atom.partial_charge
_chem_comp_atom.x
_chem_comp_atom.y
_chem_comp_atom.z
NCT        N1      N   NR16  -0.390033063722   14.5300   10.9590   39.3960
NCT        C1      C   CR16  0.210955494295   14.8480   11.5340   40.5560
NCT        H1      H   HCR6  0.149951595072   14.1841   11.3968   41.3967
NCT        C2      C   CR6   -0.143548820419   15.9830   12.2950   40.7340
NCT        C3      C   CR16  -0.150048404928   16.8250   12.4490   39.6380
NCT        H3      H   HCR6  0.149951595072   17.7192   13.0479   39.7274
NCT        C4      C   CR16  -0.150048404928   16.5230   11.8390   38.4340
NCT        H4      H   HCR6  0.149951595072   17.1813   11.9325   37.5829
NCT        C5      C   CR16  0.210955494295   15.3520   11.1050   38.3520
NCT        H5      H   HCR6  0.149951595072   15.0943   10.6352   37.4143
NCT        N2      N   NT1   -0.958996692279   17.6410   13.4010   42.2340
NCT        H2      H   H     0.449970771579   17.9496   13.8485   41.3827
NCT        C6      C   CH1   0.566478218456   16.2700   12.9520   42.0610
NCT        H6      H   HCH1  0.0799471205534   16.0174   12.1684   42.7753
NCT        C7      C   CH2   -0.160047765711   15.4670   14.2580   42.2210
NCT        H71     H   HCH2  0.0799471205534   14.4710   14.0520   42.6130
NCT        H72     H   HCH2  0.0799471205534   15.3814   14.7767   41.2662
NCT        C8      C   CH2   -0.160047765711   16.2810   15.0920   43.2200
NCT        H81     H   HCH2  0.0799471205534   15.7802   15.1301   44.1874
NCT        H82     H   HCH2  0.0799471205534   16.4269   16.1055   42.8462
NCT        C9      C   CH2   0.342963931958   17.6370   14.3510   43.3350
NCT        H91     H   HCH2  0.0799471205534   18.4661   15.0521   43.2392
NCT        H92     H   HCH2  0.0799471205534   17.7096   13.8309   44.2901
NCT        C10     C   CH3   0.262958818223   18.6320   12.3520   42.3570
NCT        H101    H   HCH3  0.0799471205534   18.4300   11.7646   43.2527
NCT        H102    H   HCH3  0.0799471205534   19.6245   12.7966   42.4302
NCT        H103    H   HCH3  0.0799471205534   18.5873   11.7054   41.4807
#
loop_
_chem_comp_bond.comp_id
_chem_comp_bond.atom_id_1
_chem_comp_bond.atom_id_2
_chem_comp_bond.type
_chem_comp_bond.value_dist
_chem_comp_bond.value_dist_esd
NCT  C5      N1     aromatic      1.338 0.020
NCT  H5      C5     single        1.081 0.020
NCT  C4      C5     aromatic      1.385 0.020
NCT  H4      C4     single        1.085 0.020
NCT  C3      C4     aromatic      1.392 0.020
NCT  H3      C3     single        1.087 0.020
NCT  C2      C3     aromatic      1.400 0.020
NCT  C6      C2     single        1.505 0.020
NCT  H6      C6     single        1.099 0.020
NCT  C7      C6     single        1.528 0.020
NCT  H71     C7     single        1.095 0.020
NCT  H72     C7     single        1.097 0.020
NCT  C8      C7     single        1.516 0.020
NCT  H81     C8     single        1.097 0.020
NCT  H82     C8     single        1.094 0.020
NCT  C9      C8     single        1.517 0.020
NCT  H91     C9     single        1.095 0.020
NCT  H92     C9     single        1.094 0.020
NCT  N2      C9     single        1.519 0.020
NCT  H2      N2     single        1.029 0.020
NCT  C10     N2     single        1.498 0.020
NCT  H101    C10    single        1.093 0.020
NCT  H102    C10    single        1.093 0.020
NCT  H103    C10    single        1.093 0.020
NCT  C1      C2     aromatic      1.394 0.020
NCT  H1      C1     single        1.081 0.020
NCT  N1      C1     aromatic      1.339 0.020
NCT  N2      C6     single        1.533 0.020
#
loop_
_chem_comp_angle.comp_id
_chem_comp_angle.atom_id_1
_chem_comp_angle.atom_id_2
_chem_comp_angle.atom_id_3
_chem_comp_angle.value_angle
_chem_comp_angle.value_angle_esd
NCT  C1      N1      C5           122.48 3.000
NCT  H1      C1      C2           124.31 3.000
NCT  N1      C1      H1           115.08 3.000
NCT  N1      C1      C2           120.60 3.000
NCT  C3      C2      C6           122.31 3.000
NCT  C1      C2      C3           117.61 3.000
NCT  C1      C2      C6           120.07 3.000
NCT  H3      C3      C4           118.92 3.000
NCT  C2      C3      H3           120.58 3.000
NCT  C2      C3      C4           120.50 3.000
NCT  H4      C4      C5           120.66 3.000
NCT  C3      C4      H4           120.62 3.000
NCT  C3      C4      C5           118.72 3.000
NCT  C4      C5      H5           124.08 3.000
NCT  N1      C5      H5           115.84 3.000
NCT  N1      C5      C4           120.08 3.000
NCT  H2      N2      C10          106.81 3.000
NCT  H2      N2      C9           106.52 3.000
NCT  H2      N2      C6           108.17 3.000
NCT  C9      N2      C10          113.81 3.000
NCT  C6      N2      C10          113.68 3.000
NCT  C6      N2      C9           107.48 3.000
NCT  H6      C6      C7           108.29 3.000
NCT  C2      C6      H6           110.10 3.000
NCT  C2      C6      C7           114.50 3.000
NCT  C2      C6      N2           114.73 3.000
NCT  N2      C6      H6           105.61 3.000
NCT  N2      C6      C7           102.97 3.000
NCT  H71     C7      H72          107.73 3.000
NCT  H71     C7      C8           112.16 3.000
NCT  H72     C7      C8           109.99 3.000
NCT  C6      C7      H71          112.07 3.000
NCT  C6      C7      H72          112.22 3.000
NCT  C6      C7      C8           102.68 3.000
NCT  H81     C8      H82          107.93 3.000
NCT  H81     C8      C9           110.13 3.000
NCT  H82     C8      C9           112.18 3.000
NCT  C7      C8      H81          110.24 3.000
NCT  C7      C8      H82          112.56 3.000
NCT  C7      C8      C9           103.79 3.000
NCT  H91     C9      H92          110.11 3.000
NCT  C8      C9      H91          111.89 3.000
NCT  C8      C9      H92          113.07 3.000
NCT  N2      C9      H91          106.44 3.000
NCT  N2      C9      H92          110.02 3.000
NCT  N2      C9      C8           104.99 3.000
NCT  H101    C10     H102         110.96 3.000
NCT  H101    C10     H103         111.07 3.000
NCT  H102    C10     H103         110.07 3.000
NCT  N2      C10     H101         108.74 3.000
NCT  N2      C10     H102         107.83 3.000
NCT  N2      C10     H103         108.07 3.000
#
loop_
_chem_comp_tor.comp_id
_chem_comp_tor.id
_chem_comp_tor.atom_id_1
_chem_comp_tor.atom_id_2
_chem_comp_tor.atom_id_3
_chem_comp_tor.atom_id_4
_chem_comp_tor.value_angle
_chem_comp_tor.value_angle_esd
_chem_comp_tor.period
NCT CONST_1       C1      N1      C5      H5           179.99  20.0 1
NCT CONST_2       H1      C1      C2      C3           179.96  20.0 1
NCT Var_1         C3      C2      C6      H6          -176.88   0.0 0
NCT CONST_3       C1      C2      C3      H3          -179.87  20.0 1
NCT CONST_4       H3      C3      C4      H4            -0.09  20.0 1
NCT CONST_5       H4      C4      C5      H5            -0.02  20.0 1
NCT Var_2         H2      N2      C10     H101         177.99   0.0 0
NCT CONST_6       H2      N2      C9      H91            3.12  20.0 3
NCT CONST_7       H2      N2      C6      H6           151.59  20.0 3
NCT CONST_8       H6      C6      C7      H71          -47.06  20.0 3
NCT CONST_9       H71     C7      C8      H81           45.20  20.0 3
NCT CONST_10      H81     C8      C9      H91         -156.98  20.0 3
#
loop_
_chem_comp_tree.comp_id
_chem_comp_tree.atom_id
_chem_comp_tree.atom_back
_chem_comp_tree.atom_forward
_chem_comp_tree.connect_type
NCT      N1     ?      C5     START
NCT      C5     N1     H5     ?
NCT      H5     C5     ?      ?
NCT      C4     C5     H4     ?
NCT      H4     C4     ?      ?
NCT      C3     C4     H3     ?
NCT      H3     C3     ?      ?
NCT      C2     C3     C6     ?
NCT      C6     C2     H6     ?
NCT      H6     C6     ?      ?
NCT      C7     C6     H71    ?
NCT      H71    C7     ?      ?
NCT      H72    C7     ?      ?
NCT      C8     C7     H81    ?
NCT      H81    C8     ?      ?
NCT      H82    C8     ?      ?
NCT      C9     C8     H91    ?
NCT      H91    C9     ?      ?
NCT      H92    C9     ?      ?
NCT      N2     C9     H2     ?
NCT      H2     N2     ?      ?
NCT      C10    N2     H101   ?
NCT      H101   C10    ?      ?
NCT      H102   C10    ?      ?
NCT      H103   C10    ?      ?
NCT      C1     C2     H1     ?
NCT      H1     C1     ?      END
NCT      N1     C1     ?      ADD
NCT      N2     C6     ?      ADD
#
loop_
_chem_comp_chir.comp_id
_chem_comp_chir.id
_chem_comp_chir.atom_id_centre
_chem_comp_chir.atom_id_1
_chem_comp_chir.atom_id_2
_chem_comp_chir.atom_id_3
_chem_comp_chir.volume_sign
NCT chir_1  C6      C7      C2      N2     negative
#
loop_
_chem_comp_plane_atom.comp_id
_chem_comp_plane_atom.plane_id
_chem_comp_plane_atom.atom_id
_chem_comp_plane_atom.dist_esd
NCT plan-1  N1     0.020
NCT plan-1  C1     0.020
NCT plan-1  C2     0.020
NCT plan-1  C3     0.020
NCT plan-1  C4     0.020
NCT plan-1  C5     0.020
NCT plan-1  C6     0.020
