# Supplementary material for: High-throughput quantum-mechanics/molecular-mechanics (ONIOM) macromolecular crystallographic refinement with PHENIX/DivCon: the impact of mixed Hamiltonian methods on ligand and protein structure
Source: Acta Crystallogr D Struct Biol. 2018 Oct 29;74(Pt 11):1063–77. doi: 10.1107/S2059798318012913 (PMC6213575; doi:10.1107/S2059798318012913)
Supplement: Supplementary file 2 [file d-74-01063-sup2.gz › results_ONIOM/1P62-H_refine_001.pdb]

REMARK Date 2017-01-11 Time 10:57:40 EST -0500 (1484150260.34 s)
REMARK PHENIX refinement
REMARK 
REMARK ****************** INPUT FILES AND LABELS ******************************
REMARK Reflections:
REMARK   file name      : 1P62.sf
REMARK   labels         : ['r1p62sf,wavelength_id=1,_refln.F_meas_au,_refln.F_meas_sigma_au']
REMARK R-free flags:
REMARK   file name      : 1P62.sf
REMARK   label          : r1p62sf,wavelength_id=1,_refln.status
REMARK   test_flag_value: 0
REMARK Model file name(s): 
REMARK   /scratch/oleg/2711259.gondor.quantumbioinc.com/1P62-H.pdb
REMARK 
REMARK ******************** REFINEMENT SUMMARY: QUICK FACTS *******************
REMARK Start: r_work = 0.1760 r_free = 0.2098 bonds = 0.024 angles = 1.698
REMARK Final: r_work = 0.1668 r_free = 0.2069 bonds = 0.017 angles = 1.886
REMARK ************************************************************************
REMARK 
REMARK ****************** REFINEMENT STATISTICS STEP BY STEP ******************
REMARK leading digit, like 1_, means number of macro-cycle                     
REMARK 0    : statistics at the very beginning when nothing is done yet        
REMARK 1_bss: bulk solvent correction and/or (anisotropic) scaling             
REMARK 1_xyz: refinement of coordinates                                        
REMARK 1_adp: refinement of ADPs (Atomic Displacement Parameters)              
REMARK 1_occ: refinement of occupancies                                        
REMARK ------------------------------------------------------------------------
REMARK  stage       r-work r-free bonds angles b_min b_max b_ave n_water shift
REMARK       0    : 0.2598 0.2727 0.024  1.70  20.2  71.8  35.8 432      0.000
REMARK       1_bss: 0.1760 0.2098 0.024  1.70  20.2  71.8  35.8 432      0.000
REMARK 1_settarget: 0.1760 0.2098 0.024  1.70  20.2  71.8  35.8 432      0.000
REMARK       1_nqh: 0.1760 0.2098 0.024  1.70  20.2  71.8  35.8 432      0.000
REMARK    1_weight: 0.1760 0.2098 0.024  1.70  20.2  71.8  35.8 432      0.000
REMARK    1_checkH: 0.1761 0.2099 0.024  1.70  20.2  71.8  35.8 432      0.411
REMARK    1_xyzrec: 0.1752 0.2192 0.016  2.05  20.2  71.8  35.8 432      0.528
REMARK    1_checkH: 0.1753 0.2192 0.016  2.05  20.2  71.8  35.8 432      0.527
REMARK       1_adp: 0.1685 0.2177 0.016  2.05  20.1  77.9  36.5 432      0.527
REMARK   1_regHadp: 0.1686 0.2182 0.016  2.05  20.1  77.9  36.5 432      0.527
REMARK       2_bss: 0.1684 0.2180 0.016  2.05  20.2  78.0  36.6 432      0.527
REMARK 2_settarget: 0.1684 0.2180 0.016  2.05  20.2  78.0  36.6 432      0.527
REMARK 2_updatecdl: 0.1684 0.2180 0.016  2.05  20.2  78.0  36.6 432      0.527
REMARK       2_nqh: 0.1684 0.2180 0.016  2.05  20.2  78.0  36.6 432      0.527
REMARK    2_weight: 0.1684 0.2180 0.016  2.05  20.2  78.0  36.6 432      0.527
REMARK    2_checkH: 0.1684 0.2181 0.016  2.05  20.2  78.0  36.6 432      0.527
REMARK    2_xyzrec: 0.1691 0.2097 0.017  1.87  20.2  78.0  36.6 432      0.503
REMARK    2_checkH: 0.1692 0.2098 0.017  1.87  20.2  78.0  36.6 432      0.504
REMARK       2_adp: 0.1681 0.2074 0.017  1.87  20.5  80.5  36.6 432      0.504
REMARK   2_regHadp: 0.1684 0.2075 0.017  1.87  20.5  80.5  36.6 432      0.504
REMARK       3_bss: 0.1682 0.2070 0.017  1.87  20.6  80.5  36.6 432      0.504
REMARK 3_settarget: 0.1682 0.2070 0.017  1.87  20.6  80.5  36.6 432      0.504
REMARK 3_updatecdl: 0.1682 0.2070 0.017  1.87  20.6  80.5  36.6 432      0.504
REMARK       3_nqh: 0.1682 0.2070 0.017  1.87  20.6  80.5  36.6 432      0.504
REMARK    3_weight: 0.1682 0.2070 0.017  1.87  20.6  80.5  36.6 432      0.504
REMARK    3_checkH: 0.1682 0.2070 0.017  1.87  20.6  80.5  36.6 432      0.504
REMARK    3_xyzrec: 0.1669 0.2070 0.017  1.89  20.6  80.5  36.6 432      0.510
REMARK    3_checkH: 0.1669 0.2069 0.017  1.89  20.6  80.5  36.6 432      0.510
REMARK       3_adp: 0.1669 0.2069 0.017  1.89  20.6  80.5  36.6 432      0.510
REMARK   3_regHadp: 0.1669 0.2069 0.017  1.89  20.6  80.5  36.6 432      0.510
REMARK         end: 0.1668 0.2069 0.017  1.89  20.6  80.5  36.6 432      0.510
REMARK ------------------------------------------------------------------------
REMARK MODEL CONTENT.
REMARK  ELEMENT        ATOM RECORD COUNT   OCCUPANCY SUM
REMARK        C                     1233         1233.00
REMARK        F                        2            2.00
REMARK        H                     2147         2147.00
REMARK        O                      476          476.00
REMARK        N                      321          321.00
REMARK        P                        2            2.00
REMARK        S                        9            9.00
REMARK     Mg2+                        1            1.00
REMARK      O1-                       38           38.00
REMARK    TOTAL                     4229         4229.00
REMARK -----------------------------------------------------------------------
REMARK r_free_flags.md5.hexdigest 4f171f0bd5965f04cfd827eb96c64b19
REMARK 
REMARK IF THIS FILE IS FOR PDB DEPOSITION: REMOVE ALL FROM THIS LINE UP.
REMARK   3
REMARK   3 REFINEMENT.
REMARK   3   PROGRAM     : PHENIX (1.11.1_2575: ???)
REMARK   3   AUTHORS     : Adams,Afonine,Bunkoczi,Burnley,Chen,Dar,Davis,
REMARK   3               : Draizen,Echols,Gildea,Gros,Grosse-Kunstleve,Headd,
REMARK   3               : Hintze,Hung,Ioerger,Liebschner,McCoy,McKee,Moriarty,
REMARK   3               : Oeffner,Poon,Read,Richardson,Richardson,Sacchettini,
REMARK   3               : Sauter,Sobolev,Storoni,Terwilliger,Williams,Zwart
REMARK   3
REMARK   3  REFINEMENT TARGET : ML
REMARK   3  
REMARK   3  DATA USED IN REFINEMENT.
REMARK   3   RESOLUTION RANGE HIGH (ANGSTROMS) : 1.900   
REMARK   3   RESOLUTION RANGE LOW  (ANGSTROMS) : 19.911  
REMARK   3   MIN(FOBS/SIGMA_FOBS)              : 1.37  
REMARK   3   COMPLETENESS FOR RANGE        (%) : 99.51 
REMARK   3   NUMBER OF REFLECTIONS             : 25410     
REMARK   3   NUMBER OF REFLECTIONS (NON-ANOMALOUS) : 25410     
REMARK   3  
REMARK   3  FIT TO DATA USED IN REFINEMENT.
REMARK   3   R VALUE     (WORKING + TEST SET) : 0.1707
REMARK   3   R VALUE            (WORKING SET) : 0.1668
REMARK   3   FREE R VALUE                     : 0.2069
REMARK   3   FREE R VALUE TEST SET SIZE   (%) : 10.03 
REMARK   3   FREE R VALUE TEST SET COUNT      : 2549      
REMARK   3  
REMARK   3  FIT TO DATA USED IN REFINEMENT (IN BINS).
REMARK   3   BIN  RESOLUTION RANGE  COMPL.    NWORK NFREE   RWORK  RFREE  CCWORK CCFREE
REMARK   3     1 19.9123 -  4.9552    0.98     1393   146  0.1641 0.1995   0.940  0.900
REMARK   3     2  4.9552 -  3.9431    1.00     1322   145  0.1370 0.1630   0.952  0.938
REMARK   3     3  3.9431 -  3.4476    1.00     1303   145  0.1568 0.1960   0.941  0.884
REMARK   3     4  3.4476 -  3.1337    1.00     1300   126  0.1796 0.2537   0.918  0.862
REMARK   3     5  3.1337 -  2.9098    1.00     1284   135  0.1919 0.2437   0.911  0.847
REMARK   3     6  2.9098 -  2.7387    1.00     1282   147  0.1792 0.2168   0.921  0.906
REMARK   3     7  2.7387 -  2.6019    1.00     1250   153  0.1770 0.1953   0.924  0.891
REMARK   3     8  2.6019 -  2.4888    1.00     1255   141  0.1669 0.2221   0.926  0.865
REMARK   3     9  2.4888 -  2.3932    1.00     1246   155  0.1561 0.1935   0.937  0.896
REMARK   3    10  2.3932 -  2.3107    1.00     1262   141  0.1546 0.1943   0.937  0.913
REMARK   3    11  2.3107 -  2.2386    1.00     1240   160  0.1610 0.2427   0.931  0.786
REMARK   3    12  2.2386 -  2.1747    1.00     1252   132  0.1667 0.2205   0.913  0.864
REMARK   3    13  2.1747 -  2.1175    0.99     1270   131  0.1719 0.2060   0.916  0.896
REMARK   3    14  2.1175 -  2.0659    0.99     1240   138  0.1699 0.1953   0.910  0.881
REMARK   3    15  2.0659 -  2.0190    0.99     1240   127  0.1852 0.2086   0.896  0.836
REMARK   3    16  2.0190 -  1.9760    1.00     1239   137  0.2015 0.2305   0.880  0.834
REMARK   3    17  1.9760 -  1.9365    0.99     1247   144  0.2144 0.2410   0.857  0.832
REMARK   3    18  1.9365 -  1.9000    0.99     1236   146  0.2364 0.2759   0.806  0.748
REMARK   3  
REMARK   3  BULK SOLVENT MODELLING.
REMARK   3   METHOD USED        : FLAT BULK SOLVENT MODEL
REMARK   3   SOLVENT RADIUS     : 1.11    
REMARK   3   SHRINKAGE RADIUS   : 0.90    
REMARK   3   GRID STEP FACTOR   : 4.00    
REMARK   3  
REMARK   3  ERROR ESTIMATES.
REMARK   3   COORDINATE ERROR (MAXIMUM-LIKELIHOOD BASED)     : 0.17    
REMARK   3   PHASE ERROR (DEGREES, MAXIMUM-LIKELIHOOD BASED) : 18.81   
REMARK   3  
REMARK   3  STRUCTURE FACTORS CALCULATION ALGORITHM : FFT
REMARK   3  
REMARK   3  RESTRAINTS LIBRARY
REMARK   3    GEOSTD + MON.LIB. + CDL v1.2
REMARK   3  
REMARK   3  DEVIATIONS FROM IDEAL VALUES.
REMARK   3                 RMSD     MAX  COUNT
REMARK   3   BOND      :  0.017   0.105   1986
REMARK   3   ANGLE     :  1.886  11.274   2702
REMARK   3   CHIRALITY :  0.119   0.371    290
REMARK   3   PLANARITY :  0.016   0.113    338
REMARK   3   DIHEDRAL  : 18.066 176.773   1163
REMARK   3   MIN NONBONDED DISTANCE : 1.950 
REMARK   3  
REMARK   3  MOLPROBITY STATISTICS.
REMARK   3   ALL-ATOM CLASHSCORE : 0.26
REMARK   3   RAMACHANDRAN PLOT:
REMARK   3     OUTLIERS : 0.00  %
REMARK   3     ALLOWED  : 3.56  %
REMARK   3     FAVORED  : 96.44 %
REMARK   3   ROTAMER OUTLIERS : 1.94 %
REMARK   3   CBETA DEVIATIONS : 0
REMARK   3   PEPTIDE PLANE:
REMARK   3     CIS-PROLINE     : 0
REMARK   3     CIS-GENERAL     : 0
REMARK   3     TWISTED PROLINE : 0
REMARK   3     TWISTED GENERAL : 0
REMARK   3  
REMARK   3  ATOMIC DISPLACEMENT PARAMETERS.
REMARK   3   WILSON B : 31.69
REMARK   3   RMS(B_ISO_OR_EQUIVALENT_BONDED) : 4.34
REMARK   3   ATOMS          NUMBER OF ATOMS
REMARK   3                    ISO.  ANISO. 
REMARK   3    ALL         :   4229       0
REMARK   3    ALL (NO H)  :   2082       0
REMARK   3    SOLVENT     :    144       0
REMARK   3    NON-SOLVENT :   1938       0
REMARK   3    HYDROGENS   :   2147       0
REMARK   3
REMARK   3
REMARK   3   OTHER REFINEMENT REMARKS:
REMARK   3   XRAY REFINEMENT USING QUANTUM MECHANICAL FUNCTIONAL
REMARK   3   PROGRAM      :QuantumBio DivCon 6 build-7.1.1-b4015.17
REMARK   3   AUTHORS      :BORBULEVYCH O.Y., PLUMLEY J., 
REMARK   3                :MARTIN, R.I., WESTERHOFF L.M. 
REMARK   3
REMARK   3   REFERENCE     :BORBULEVYCH O.Y., PLUMLEY J.A.,
REMARK   3                 :MARTIN, R.I., MERZ, K.M.,  WESTERHOFF L.M.
REMARK   3                 :ACTA CRYSTLLOGRAPHICA SECTION D, 2014, 
REMARK   3                 :V. D70, pp. 1233-1247
REMARK   3   QM METHOD(HAMILTONIAN): PM6 AMBERFF14
REMARK   3   REGION QM REFINEMENT: 
REMARK   3      MAIN/BUFFER QM REGION RADII (A): 3.0 / 0.0
REMARK   3      LIGAND / STRAIN ENERGY: GEO_B_302 / 11.64 KCAL/MOLE
REMARK   3
HELIX    1   1 LYS B   34  VAL B   38  1               Generated by MOE    5
HELIX    2   2 LYS B   42  LEU B   44  5               Generated by MOE    3
HELIX    3   3 VAL B   55  CYS B   59  1               Generated by MOE    5
HELIX    4   4 VAL B   81  GLU B   87  1               Generated by MOE    7
HELIX    5   5 PRO B   89  LEU B  112  1               Generated by MOE   24
HELIX    6   6 LYS B  115  ASP B  118  5               Generated by MOE    4
HELIX    7   7 VAL B  130  TYR B  135  1               Generated by MOE    6
HELIX    8   8 PHE B  137  GLU B  143  1               Generated by MOE    7
HELIX    9   9 GLU B  149  LEU B  170  1               Generated by MOE   22
HELIX   10  10 PRO B  182  ARG B  192  1               Generated by MOE   11
HELIX   11  11 ASN B  195  GLU B  197  5               Generated by MOE    3
HELIX   12  12 LEU B  202  LEU B  216  1               Generated by MOE   15
HELIX   13  13 ASP B  226  GLN B  229  5               Generated by MOE    4
HELIX   14  14 PHE B  242  SER B  258  1               Generated by MOE   17
SHEET    1       LYS B  22  GLU B  27                  Generated by MOE
SHEET    2       TRP B  48  VAL B  51                  Generated by MOE
SHEET    3       VAL B 123  GLU B 127                  Generated by MOE
SHEET    4       GLY B 174  GLN B 179                  Generated by MOE
SHEET    5       ILE B 233  ASP B 237                  Generated by MOE
CRYST1   81.200   81.200   94.600  90.00  90.00  90.00 P 43 21 2
SCALE1      0.012315  0.000000  0.000000        0.00000
SCALE2      0.000000  0.012315  0.000000        0.00000
SCALE3      0.000000  0.000000  0.010571        0.00000
ATOM      1  N   ARG B  20      48.257  54.795  15.971  1.00 56.37           N
ATOM      2  CA  ARG B  20      48.689  56.014  16.726  1.00 58.37           C
ATOM      3  C   ARG B  20      50.193  56.006  17.066  1.00 48.43           C
ATOM      4  O   ARG B  20      50.930  56.935  16.743  1.00 46.17           O
ATOM      5  CB  ARG B  20      47.857  56.220  18.017  1.00 57.49           C
ATOM      6  CG  ARG B  20      47.090  57.551  18.000  1.00 62.70           C
ATOM      7  CD  ARG B  20      47.953  58.776  18.316  1.00 66.96           C
ATOM      8  NE  ARG B  20      47.986  59.062  19.766  1.00 73.28           N
ATOM      9  CZ  ARG B  20      48.739  60.009  20.346  1.00 71.40           C
ATOM     10  NH1 ARG B  20      49.344  60.963  19.630  1.00 66.41           N
ATOM     11  NH2 ARG B  20      48.895  59.981  21.669  1.00 69.09           N1+
ATOM     12  H1  ARG B  20      47.294  54.859  15.671  1.00 67.64           H
ATOM     13  H2  ARG B  20      48.398  53.945  16.500  1.00 67.64           H
ATOM     14  HA  ARG B  20      48.520  56.877  16.078  1.00 70.04           H
ATOM     15  HB2 ARG B  20      48.507  56.210  18.894  1.00 68.98           H
ATOM     16  HB3 ARG B  20      47.146  55.400  18.141  1.00 68.98           H
ATOM     17  HG2 ARG B  20      46.297  57.492  18.750  1.00 75.23           H
ATOM     18  HG3 ARG B  20      46.606  57.678  17.030  1.00 75.23           H
ATOM     19  HD2 ARG B  20      47.459  59.618  17.827  1.00 80.35           H
ATOM     20  HD3 ARG B  20      48.960  58.688  17.904  1.00 80.35           H
ATOM     21  HE  ARG B  20      47.592  58.360  20.375  1.00 87.93           H
ATOM     22 HH11 ARG B  20      49.924  61.653  20.088  1.00 79.69           H
ATOM     23 HH12 ARG B  20      49.241  60.989  18.628  1.00 79.69           H
ATOM     24 HH21 ARG B  20      48.461  59.260  22.227  1.00 82.90           H
ATOM     25 HH22 ARG B  20      49.480  60.672  22.119  1.00 82.90           H
ATOM     26  N   ILE B  21      50.645  54.950  17.742  1.00 52.86           N
ATOM     27  CA  ILE B  21      52.069  54.723  17.953  1.00 41.18           C
ATOM     28  C   ILE B  21      52.616  54.179  16.624  1.00 34.54           C
ATOM     29  O   ILE B  21      52.054  53.209  16.105  1.00 39.95           O
ATOM     30  CB  ILE B  21      52.240  53.790  19.161  1.00 45.61           C
ATOM     31  CG1 ILE B  21      51.751  54.492  20.453  1.00 46.25           C
ATOM     32  CG2 ILE B  21      53.706  53.339  19.324  1.00 42.30           C
ATOM     33  CD1 ILE B  21      51.181  53.501  21.474  1.00 54.87           C
ATOM     34  H   ILE B  21      50.008  54.210  17.998  1.00 63.42           H
ATOM     35  HA  ILE B  21      52.574  55.660  18.183  1.00 49.41           H
ATOM     36  HB  ILE B  21      51.633  52.901  18.978  1.00 54.73           H
ATOM     37 HG12 ILE B  21      52.569  55.045  20.907  1.00 55.50           H
ATOM     38 HG13 ILE B  21      50.961  55.208  20.234  1.00 55.50           H
ATOM     39 HG21 ILE B  21      53.822  52.769  20.244  1.00 50.76           H
ATOM     40 HG22 ILE B  21      53.996  52.699  18.490  1.00 50.76           H
ATOM     41 HG23 ILE B  21      54.367  54.205  19.357  1.00 50.76           H
ATOM     42 HD11 ILE B  21      50.813  54.039  22.341  1.00 65.84           H
ATOM     43 HD12 ILE B  21      50.352  52.948  21.032  1.00 65.84           H
ATOM     44 HD13 ILE B  21      51.955  52.814  21.808  1.00 65.84           H
ATOM     45  N   LYS B  22      53.662  54.816  16.082  1.00 31.24           N
ATOM     46  CA  LYS B  22      54.454  54.247  14.975  1.00 34.45           C
ATOM     47  C   LYS B  22      55.374  53.143  15.519  1.00 37.54           C
ATOM     48  O   LYS B  22      55.988  53.338  16.576  1.00 32.87           O
ATOM     49  CB  LYS B  22      55.205  55.314  14.164  1.00 42.76           C
ATOM     50  CG  LYS B  22      54.217  56.195  13.353  1.00 42.53           C
ATOM     51  CD  LYS B  22      54.670  57.663  13.286  1.00 61.18           C
ATOM     52  CE  LYS B  22      55.775  57.929  12.254  1.00 65.01           C
ATOM     53  NZ  LYS B  22      56.372  59.278  12.416  1.00 62.41           N1+
ATOM     54  H   LYS B  22      54.030  55.633  16.551  1.00 37.48           H
ATOM     55  HA  LYS B  22      53.764  53.772  14.283  1.00 41.33           H
ATOM     56  HB2 LYS B  22      55.827  55.913  14.826  1.00 51.31           H
ATOM     57  HB3 LYS B  22      55.861  54.806  13.455  1.00 51.31           H
ATOM     58  HG2 LYS B  22      54.095  55.782  12.349  1.00 51.04           H
ATOM     59  HG3 LYS B  22      53.238  56.188  13.829  1.00 51.04           H
ATOM     60  HD2 LYS B  22      53.802  58.272  13.027  1.00 73.42           H
ATOM     61  HD3 LYS B  22      55.018  57.977  14.272  1.00 73.42           H
ATOM     62  HE2 LYS B  22      56.551  57.170  12.363  1.00 78.00           H
ATOM     63  HE3 LYS B  22      55.352  57.846  11.249  1.00 78.00           H
ATOM     64  HZ1 LYS B  22      57.039  59.440  11.671  1.00 74.88           H
ATOM     65  HZ2 LYS B  22      55.646  59.979  12.356  1.00 74.88           H
ATOM     66  HZ3 LYS B  22      56.836  59.346  13.311  1.00 74.88           H
ATOM     67  N   LYS B  23      55.418  51.974  14.850  1.00 32.51           N
ATOM     68  CA  LYS B  23      56.237  50.844  15.318  1.00 29.16           C
ATOM     69  C   LYS B  23      57.307  50.531  14.267  1.00 27.77           C
ATOM     70  O   LYS B  23      56.973  50.309  13.097  1.00 27.56           O
ATOM     71  CB  LYS B  23      55.366  49.618  15.608  1.00 34.81           C
ATOM     72  CG  LYS B  23      54.475  49.794  16.855  1.00 36.40           C
ATOM     73  CD  LYS B  23      53.144  49.057  16.683  1.00 40.00           C
ATOM     74  CE  LYS B  23      52.171  49.802  15.750  1.00 41.92           C
ATOM     75  NZ  LYS B  23      51.156  48.883  15.192  1.00 39.18           N1+
ATOM     76  H   LYS B  23      54.900  51.877  13.988  1.00 39.01           H
ATOM     77  HA  LYS B  23      56.744  51.099  16.247  1.00 34.98           H
ATOM     78  HB2 LYS B  23      54.768  49.391  14.725  1.00 41.77           H
ATOM     79  HB3 LYS B  23      56.020  48.765  15.787  1.00 41.77           H
ATOM     80  HG2 LYS B  23      55.004  49.446  17.745  1.00 43.67           H
ATOM     81  HG3 LYS B  23      54.237  50.848  16.994  1.00 43.67           H
ATOM     82  HD2 LYS B  23      53.354  48.068  16.272  1.00 48.00           H
ATOM     83  HD3 LYS B  23      52.670  48.924  17.654  1.00 48.00           H
ATOM     84  HE2 LYS B  23      51.677  50.610  16.291  1.00 50.31           H
ATOM     85  HE3 LYS B  23      52.744  50.233  14.926  1.00 50.31           H
ATOM     86  HZ1 LYS B  23      50.440  49.408  14.708  1.00 47.01           H
ATOM     87  HZ2 LYS B  23      51.606  48.280  14.517  1.00 47.01           H
ATOM     88  HZ3 LYS B  23      50.743  48.313  15.916  1.00 47.01           H
ATOM     89  N   ILE B  24      58.576  50.488  14.693  1.00 27.35           N
ATOM     90  CA  ILE B  24      59.711  50.267  13.794  1.00 25.66           C
ATOM     91  C   ILE B  24      60.513  49.089  14.338  1.00 23.83           C
ATOM     92  O   ILE B  24      60.918  49.163  15.497  1.00 26.05           O
ATOM     93  CB  ILE B  24      60.594  51.520  13.778  1.00 24.08           C
ATOM     94  CG1 ILE B  24      59.822  52.830  13.410  1.00 31.49           C
ATOM     95  CG2 ILE B  24      61.830  51.337  12.887  1.00 26.12           C
ATOM     96  CD1 ILE B  24      59.294  52.903  11.993  1.00 31.70           C
ATOM     97  H   ILE B  24      58.780  50.676  15.662  1.00 32.82           H
ATOM     98  HA  ILE B  24      59.364  50.049  12.789  1.00 30.79           H
ATOM     99  HB  ILE B  24      60.964  51.658  14.793  1.00 28.90           H
ATOM    100 HG12 ILE B  24      58.995  52.990  14.102  1.00 37.79           H
ATOM    101 HG13 ILE B  24      60.512  53.668  13.541  1.00 37.79           H
ATOM    102 HG21 ILE B  24      62.356  52.287  12.793  1.00 31.34           H
ATOM    103 HG22 ILE B  24      62.524  50.616  13.322  1.00 31.34           H
ATOM    104 HG23 ILE B  24      61.537  50.986  11.898  1.00 31.34           H
ATOM    105 HD11 ILE B  24      58.702  53.812  11.895  1.00 38.03           H
ATOM    106 HD12 ILE B  24      60.112  52.920  11.274  1.00 38.03           H
ATOM    107 HD13 ILE B  24      58.650  52.052  11.781  1.00 38.03           H
ATOM    108  N   SER B  25      60.777  48.066  13.527  1.00 25.62           N
ATOM    109  CA  SER B  25      61.694  46.971  13.945  1.00 22.01           C
ATOM    110  C   SER B  25      63.114  47.266  13.492  1.00 27.80           C
ATOM    111  O   SER B  25      63.336  47.615  12.332  1.00 28.89           O
ATOM    112  CB  SER B  25      61.185  45.623  13.431  1.00 27.42           C
ATOM    113  OG  SER B  25      62.012  44.668  14.049  1.00 28.86           O
ATOM    114  H   SER B  25      60.432  48.079  12.578  1.00 30.74           H
ATOM    115  HA  SER B  25      61.685  46.912  15.032  1.00 26.40           H
ATOM    116  HB2 SER B  25      60.147  45.476  13.727  1.00 32.90           H
ATOM    117  HB3 SER B  25      61.293  45.563  12.347  1.00 32.90           H
ATOM    118  HG  SER B  25      62.149  43.932  13.439  1.00 34.63           H
ATOM    119  N   ILE B  26      64.074  47.091  14.400  1.00 25.01           N
ATOM    120  CA  ILE B  26      65.504  47.121  14.143  1.00 22.00           C
ATOM    121  C   ILE B  26      65.922  45.646  13.994  1.00 21.90           C
ATOM    122  O   ILE B  26      65.798  44.874  14.951  1.00 23.72           O
ATOM    123  CB  ILE B  26      66.233  47.821  15.293  1.00 25.21           C
ATOM    124  CG1 ILE B  26      65.650  49.292  15.443  1.00 27.78           C
ATOM    125  CG2 ILE B  26      67.742  47.863  14.922  1.00 26.14           C
ATOM    126  CD1 ILE B  26      66.050  49.870  16.789  1.00 40.27           C
ATOM    127  H   ILE B  26      63.797  46.792  15.323  1.00 30.01           H
ATOM    128  HA  ILE B  26      65.707  47.662  13.224  1.00 26.40           H
ATOM    129  HB  ILE B  26      66.091  47.272  16.222  1.00 30.25           H
ATOM    130 HG12 ILE B  26      65.984  49.939  14.631  1.00 33.33           H
ATOM    131 HG13 ILE B  26      64.561  49.299  15.433  1.00 33.33           H
ATOM    132 HG21 ILE B  26      68.314  48.223  15.778  1.00 31.37           H
ATOM    133 HG22 ILE B  26      68.117  46.874  14.664  1.00 31.37           H
ATOM    134 HG23 ILE B  26      67.898  48.522  14.066  1.00 31.37           H
ATOM    135 HD11 ILE B  26      65.668  50.885  16.872  1.00 48.32           H
ATOM    136 HD12 ILE B  26      65.638  49.258  17.593  1.00 48.32           H
ATOM    137 HD13 ILE B  26      67.136  49.901  16.861  1.00 48.32           H
ATOM    138  N   GLU B  27      66.377  45.285  12.792  1.00 25.67           N
ATOM    139  CA  GLU B  27      66.765  43.925  12.415  1.00 25.68           C
ATOM    140  C   GLU B  27      68.270  43.867  12.122  1.00 25.86           C
ATOM    141  O   GLU B  27      68.862  44.818  11.612  1.00 22.79           O
ATOM    142  CB  GLU B  27      65.955  43.467  11.173  1.00 26.45           C
ATOM    143  CG  GLU B  27      64.415  43.558  11.369  1.00 23.08           C
ATOM    144  CD  GLU B  27      63.815  42.428  12.221  1.00 32.13           C
ATOM    145  OE1 GLU B  27      62.605  42.491  12.508  1.00 24.85           O
ATOM    146  OE2 GLU B  27      64.549  41.493  12.588  1.00 28.88           O1-
ATOM    147  H   GLU B  27      66.405  45.978  12.059  1.00 30.79           H
ATOM    148  HA  GLU B  27      66.540  43.241  13.234  1.00 30.82           H
ATOM    149  HB2 GLU B  27      66.207  44.105  10.323  1.00 31.73           H
ATOM    150  HB3 GLU B  27      66.246  42.454  10.902  1.00 31.73           H
ATOM    151  HG2 GLU B  27      64.104  44.523  11.768  1.00 27.70           H
ATOM    152  HG3 GLU B  27      63.928  43.514  10.395  1.00 27.70           H
ATOM    153  N   GLY B  28      68.880  42.724  12.401  1.00 23.74           N
ATOM    154  CA  GLY B  28      70.285  42.499  12.175  1.00 26.67           C
ATOM    155  C   GLY B  28      70.750  41.208  12.793  1.00 23.35           C
ATOM    156  O   GLY B  28      70.157  40.690  13.748  1.00 23.32           O
ATOM    157  H   GLY B  28      68.344  41.970  12.806  1.00 28.49           H
ATOM    158  HA2 GLY B  28      70.458  42.468  11.099  1.00 32.00           H
ATOM    159  HA3 GLY B  28      70.855  43.325  12.606  1.00 32.00           H
ATOM    160  N   ASN B  29      71.862  40.728  12.259  1.00 23.14           N
ATOM    161  CA  ASN B  29      72.514  39.538  12.782  1.00 24.31           C
ATOM    162  C   ASN B  29      72.981  39.717  14.241  1.00 24.71           C
ATOM    163  O   ASN B  29      73.054  40.819  14.790  1.00 23.07           O
ATOM    164  CB  ASN B  29      73.678  39.178  11.861  1.00 23.01           C
ATOM    165  CG  ASN B  29      73.912  37.661  11.766  1.00 23.91           C
ATOM    166  OD1 ASN B  29      73.393  36.845  12.529  1.00 23.62           O
ATOM    167  ND2 ASN B  29      74.674  37.270  10.769  1.00 24.44           N
ATOM    168  H   ASN B  29      72.287  41.211  11.483  1.00 27.76           H
ATOM    169  HA  ASN B  29      71.788  38.724  12.751  1.00 29.17           H
ATOM    170  HB2 ASN B  29      73.504  39.570  10.858  1.00 27.61           H
ATOM    171  HB3 ASN B  29      74.587  39.626  12.257  1.00 27.61           H
ATOM    172 HD21 ASN B  29      74.844  36.286  10.628  1.00 29.32           H
ATOM    173 HD22 ASN B  29      75.066  37.957  10.144  1.00 29.32           H
ATOM    174  N   ILE B  30      73.279  38.573  14.865  1.00 24.34           N
ATOM    175  CA  ILE B  30      73.966  38.503  16.173  1.00 23.06           C
ATOM    176  C   ILE B  30      75.205  39.425  16.158  1.00 24.29           C
ATOM    177  O   ILE B  30      76.058  39.346  15.299  1.00 24.32           O
ATOM    178  CB  ILE B  30      74.402  37.024  16.475  1.00 23.57           C
ATOM    179  CG1 ILE B  30      73.184  36.085  16.385  1.00 24.22           C
ATOM    180  CG2 ILE B  30      75.057  36.962  17.848  1.00 25.22           C
ATOM    181  CD1 ILE B  30      73.554  34.600  16.462  1.00 28.20           C
ATOM    182  H   ILE B  30      73.302  37.760  14.292  1.00 29.20           H
ATOM    183  HA  ILE B  30      73.267  38.845  16.984  1.00 27.67           H
ATOM    184  HB  ILE B  30      75.142  36.722  15.699  1.00 28.28           H
ATOM    185 HG12 ILE B  30      72.481  36.341  17.201  1.00 29.06           H
ATOM    186 HG13 ILE B  30      72.627  36.267  15.448  1.00 29.06           H
ATOM    187 HG21 ILE B  30      75.457  35.960  18.041  1.00 30.26           H
ATOM    188 HG22 ILE B  30      75.889  37.660  17.955  1.00 30.26           H
ATOM    189 HG23 ILE B  30      74.350  37.171  18.671  1.00 30.26           H
ATOM    190 HD11 ILE B  30      72.695  33.965  16.242  1.00 33.84           H
ATOM    191 HD12 ILE B  30      74.343  34.336  15.756  1.00 33.84           H
ATOM    192 HD13 ILE B  30      73.903  34.350  17.471  1.00 33.84           H
ATOM    193  N   ALA B  31      75.225  40.344  17.153  1.00 25.93           N
ATOM    194  CA  ALA B  31      76.293  41.307  17.431  1.00 29.88           C
ATOM    195  C   ALA B  31      76.497  42.347  16.317  1.00 27.25           C
ATOM    196  O   ALA B  31      77.560  42.961  16.258  1.00 27.68           O
ATOM    197  CB  ALA B  31      77.581  40.553  17.782  1.00 26.21           C
ATOM    198  H   ALA B  31      74.446  40.364  17.799  1.00 31.12           H
ATOM    199  HA  ALA B  31      76.011  41.857  18.323  1.00 35.85           H
ATOM    200  HB1 ALA B  31      78.270  41.227  18.287  1.00 31.45           H
ATOM    201  HB2 ALA B  31      77.354  39.722  18.442  1.00 31.45           H
ATOM    202  HB3 ALA B  31      78.053  40.165  16.878  1.00 31.45           H
ATOM    203  N   ALA B  32      75.513  42.578  15.427  1.00 26.36           N
ATOM    204  CA  ALA B  32      75.652  43.591  14.375  1.00 26.23           C
ATOM    205  C   ALA B  32      75.696  45.008  14.942  1.00 29.00           C
ATOM    206  O   ALA B  32      76.270  45.883  14.292  1.00 26.33           O
ATOM    207  CB  ALA B  32      74.501  43.488  13.349  1.00 26.09           C
ATOM    208  H   ALA B  32      74.658  42.042  15.469  1.00 31.63           H
ATOM    209  HA  ALA B  32      76.585  43.394  13.848  1.00 31.47           H
ATOM    210  HB1 ALA B  32      74.675  44.218  12.557  1.00 31.30           H
ATOM    211  HB2 ALA B  32      74.470  42.485  12.917  1.00 31.30           H
ATOM    212  HB3 ALA B  32      73.546  43.722  13.819  1.00 31.30           H
ATOM    213  N   GLY B  33      75.031  45.243  16.094  1.00 28.02           N
ATOM    214  CA  GLY B  33      75.037  46.523  16.807  1.00 29.25           C
ATOM    215  C   GLY B  33      73.648  47.119  17.025  1.00 28.01           C
ATOM    216  O   GLY B  33      73.499  48.339  17.151  1.00 27.20           O
ATOM    217  H   GLY B  33      74.526  44.477  16.525  1.00 33.62           H
ATOM    218  HA2 GLY B  33      75.508  46.371  17.773  1.00 35.09           H
ATOM    219  HA3 GLY B  33      75.630  47.252  16.263  1.00 35.09           H
ATOM    220  N   LYS B  34      72.610  46.278  17.146  1.00 25.19           N
ATOM    221  CA  LYS B  34      71.238  46.735  17.363  1.00 28.93           C
ATOM    222  C   LYS B  34      71.130  47.475  18.712  1.00 31.13           C
ATOM    223  O   LYS B  34      70.507  48.533  18.766  1.00 31.59           O
ATOM    224  CB  LYS B  34      70.252  45.522  17.314  1.00 28.02           C
ATOM    225  CG  LYS B  34      70.242  44.699  15.999  1.00 30.38           C
ATOM    226  CD  LYS B  34      69.277  43.498  16.117  1.00 25.92           C
ATOM    227  CE  LYS B  34      69.658  42.439  17.131  1.00 26.38           C
ATOM    228  NZ  LYS B  34      71.019  41.893  16.869  1.00 25.56           N1+
ATOM    229  H   LYS B  34      72.771  45.281  17.122  1.00 30.23           H
ATOM    230  HA  LYS B  34      70.971  47.425  16.569  1.00 34.72           H
ATOM    231  HB2 LYS B  34      70.482  44.858  18.147  1.00 33.62           H
ATOM    232  HB3 LYS B  34      69.244  45.916  17.454  1.00 33.62           H
ATOM    233  HG2 LYS B  34      69.919  45.332  15.174  1.00 36.46           H
ATOM    234  HG3 LYS B  34      71.244  44.341  15.772  1.00 36.46           H
ATOM    235  HD2 LYS B  34      68.287  43.872  16.384  1.00 31.09           H
ATOM    236  HD3 LYS B  34      69.193  43.020  15.142  1.00 31.09           H
ATOM    237  HE2 LYS B  34      69.638  42.884  18.127  1.00 31.65           H
ATOM    238  HE3 LYS B  34      68.922  41.636  17.117  1.00 31.65           H
ATOM    239  HZ1 LYS B  34      71.183  41.091  17.463  1.00 30.67           H
ATOM    240  HZ2 LYS B  34      71.141  41.645  15.899  1.00 30.67           H
ATOM    241  HZ3 LYS B  34      71.709  42.594  17.104  1.00 30.67           H
ATOM    242  N   SER B  35      71.720  46.934  19.780  1.00 30.33           N
ATOM    243  CA  SER B  35      71.595  47.525  21.110  1.00 35.80           C
ATOM    244  C   SER B  35      72.389  48.873  21.196  1.00 36.83           C
ATOM    245  O   SER B  35      71.857  49.869  21.653  1.00 33.10           O
ATOM    246  CB  SER B  35      72.114  46.574  22.198  1.00 36.81           C
ATOM    247  OG  SER B  35      71.185  45.487  22.420  1.00 35.63           O
ATOM    248  H   SER B  35      72.227  46.053  19.675  1.00 36.39           H
ATOM    249  HA  SER B  35      70.522  47.776  21.337  1.00 42.95           H
ATOM    250  HB2 SER B  35      72.276  47.066  23.169  1.00 44.17           H
ATOM    251  HB3 SER B  35      73.047  46.041  21.856  1.00 44.17           H
ATOM    252  HG  SER B  35      70.258  45.835  22.354  1.00 42.75           H
ATOM    253  N   THR B  36      73.632  48.868  20.678  1.00 31.04           N
ATOM    254  CA  THR B  36      74.474  50.078  20.497  1.00 33.74           C
ATOM    255  C   THR B  36      73.684  51.158  19.749  1.00 34.58           C
ATOM    256  O   THR B  36      73.659  52.339  20.101  1.00 33.27           O
ATOM    257  CB  THR B  36      75.777  49.671  19.785  1.00 25.19           C
ATOM    258  OG1 THR B  36      76.486  48.700  20.563  1.00 30.81           O
ATOM    259  CG2 THR B  36      76.677  50.853  19.481  1.00 27.57           C
ATOM    260  H   THR B  36      74.001  47.986  20.338  1.00 37.24           H
ATOM    261  HA  THR B  36      74.740  50.451  21.486  1.00 40.48           H
ATOM    262  HB  THR B  36      75.527  49.208  18.830  1.00 30.23           H
ATOM    263  HG1 THR B  36      75.938  47.907  20.631  1.00 36.97           H
ATOM    264 HG21 THR B  36      77.593  50.503  19.003  1.00 33.08           H
ATOM    265 HG22 THR B  36      76.164  51.540  18.811  1.00 33.08           H
ATOM    266 HG23 THR B  36      76.940  51.368  20.404  1.00 33.08           H
ATOM    267  N   PHE B  37      72.998  50.759  18.682  1.00 32.73           N
ATOM    268  CA  PHE B  37      72.233  51.687  17.879  1.00 31.81           C
ATOM    269  C   PHE B  37      70.992  52.218  18.628  1.00 40.44           C
ATOM    270  O   PHE B  37      70.693  53.408  18.566  1.00 41.44           O
ATOM    271  CB  PHE B  37      71.994  51.040  16.516  1.00 37.91           C
ATOM    272  CG  PHE B  37      71.027  51.789  15.644  1.00 42.46           C
ATOM    273  CD1 PHE B  37      71.495  52.710  14.691  1.00 37.00           C
ATOM    274  CD2 PHE B  37      69.649  51.571  15.822  1.00 45.10           C
ATOM    275  CE1 PHE B  37      70.574  53.356  13.848  1.00 41.87           C
ATOM    276  CE2 PHE B  37      68.724  52.273  15.030  1.00 48.76           C
ATOM    277  CZ  PHE B  37      69.198  53.139  14.030  1.00 42.40           C
ATOM    278  H   PHE B  37      73.037  49.792  18.393  1.00 39.27           H
ATOM    279  HA  PHE B  37      72.872  52.549  17.681  1.00 38.16           H
ATOM    280  HB2 PHE B  37      72.947  50.935  15.995  1.00 45.49           H
ATOM    281  HB3 PHE B  37      71.586  50.043  16.678  1.00 45.49           H
ATOM    282  HD1 PHE B  37      72.554  52.907  14.589  1.00 44.40           H
ATOM    283  HD2 PHE B  37      69.299  50.882  16.575  1.00 54.12           H
ATOM    284  HE1 PHE B  37      70.924  54.036  13.083  1.00 50.24           H
ATOM    285  HE2 PHE B  37      67.662  52.116  15.159  1.00 58.51           H
ATOM    286  HZ  PHE B  37      68.486  53.631  13.387  1.00 50.88           H
ATOM    287  N   VAL B  38      70.298  51.355  19.380  1.00 39.64           N
ATOM    288  CA  VAL B  38      69.136  51.693  20.223  1.00 51.11           C
ATOM    289  C   VAL B  38      69.484  52.659  21.376  1.00 44.45           C
ATOM    290  O   VAL B  38      68.664  53.485  21.773  1.00 50.32           O
ATOM    291  CB  VAL B  38      68.493  50.362  20.741  1.00 44.10           C
ATOM    292  CG1 VAL B  38      68.435  50.136  22.264  1.00 50.24           C
ATOM    293  CG2 VAL B  38      67.130  50.243  20.102  1.00 49.64           C
ATOM    294  H   VAL B  38      70.597  50.389  19.379  1.00 47.57           H
ATOM    295  HA  VAL B  38      68.424  52.213  19.581  1.00 61.33           H
ATOM    296  HB  VAL B  38      69.057  49.515  20.370  1.00 52.92           H
ATOM    297 HG11 VAL B  38      67.984  49.166  22.478  1.00 60.28           H
ATOM    298 HG12 VAL B  38      69.440  50.123  22.682  1.00 60.28           H
ATOM    299 HG13 VAL B  38      67.869  50.925  22.756  1.00 60.28           H
ATOM    300 HG21 VAL B  38      66.695  49.268  20.328  1.00 59.57           H
ATOM    301 HG22 VAL B  38      66.474  51.043  20.441  1.00 59.57           H
ATOM    302 HG23 VAL B  38      67.262  50.322  19.029  1.00 59.57           H
ATOM    303  N   ASN B  39      70.686  52.501  21.943  1.00 49.23           N
ATOM    304  CA  ASN B  39      71.172  53.214  23.110  1.00 41.93           C
ATOM    305  C   ASN B  39      71.391  54.694  22.775  1.00 50.51           C
ATOM    306  O   ASN B  39      71.567  55.473  23.716  1.00 58.74           O
ATOM    307  CB  ASN B  39      72.439  52.516  23.671  1.00 42.30           C
ATOM    308  CG  ASN B  39      72.164  51.547  24.836  1.00 47.29           C
ATOM    309  OD1 ASN B  39      72.176  51.954  25.999  1.00 55.17           O
ATOM    310  ND2 ASN B  39      71.901  50.272  24.572  1.00 44.14           N
ATOM    311  H   ASN B  39      71.301  51.800  21.551  1.00 59.07           H
ATOM    312  HA  ASN B  39      70.402  53.156  23.882  1.00 50.31           H
ATOM    313  HB2 ASN B  39      72.978  52.005  22.872  1.00 50.76           H
ATOM    314  HB3 ASN B  39      73.083  53.306  24.062  1.00 50.76           H
ATOM    315 HD21 ASN B  39      71.707  49.630  25.327  1.00 52.97           H
ATOM    316 HD22 ASN B  39      71.889  49.942  23.617  1.00 52.97           H
ATOM    317  N   ILE B  40      71.369  55.090  21.480  1.00 40.74           N
ATOM    318  CA  ILE B  40      71.452  56.487  21.070  1.00 51.85           C
ATOM    319  C   ILE B  40      70.136  57.080  20.556  1.00 49.57           C
ATOM    320  O   ILE B  40      70.105  58.274  20.252  1.00 43.51           O
ATOM    321  CB  ILE B  40      72.661  56.763  20.153  1.00 44.00           C
ATOM    322  CG1 ILE B  40      72.698  55.984  18.843  1.00 43.11           C
ATOM    323  CG2 ILE B  40      73.995  56.532  20.906  1.00 48.10           C
ATOM    324  CD1 ILE B  40      71.600  56.372  17.850  1.00 49.94           C
ATOM    325  H   ILE B  40      71.214  54.401  20.756  1.00 48.88           H
ATOM    326  HA  ILE B  40      71.656  57.070  21.967  1.00 62.21           H
ATOM    327  HB  ILE B  40      72.631  57.825  19.907  1.00 52.80           H
ATOM    328 HG12 ILE B  40      73.655  56.173  18.355  1.00 51.72           H
ATOM    329 HG13 ILE B  40      72.652  54.920  19.053  1.00 51.72           H
ATOM    330 HG21 ILE B  40      74.839  56.777  20.260  1.00 57.71           H
ATOM    331 HG22 ILE B  40      74.043  57.159  21.798  1.00 57.71           H
ATOM    332 HG23 ILE B  40      74.073  55.491  21.208  1.00 57.71           H
ATOM    333 HD11 ILE B  40      71.780  55.855  16.908  1.00 59.93           H
ATOM    334 HD12 ILE B  40      70.618  56.079  18.213  1.00 59.93           H
ATOM    335 HD13 ILE B  40      71.623  57.447  17.674  1.00 59.93           H
ATOM    336  N   LEU B  41      69.058  56.287  20.476  1.00 46.59           N
ATOM    337  CA  LEU B  41      67.771  56.763  19.965  1.00 49.38           C
ATOM    338  C   LEU B  41      67.065  57.674  20.945  1.00 49.79           C
ATOM    339  O   LEU B  41      66.604  58.729  20.517  1.00 48.29           O
ATOM    340  CB  LEU B  41      66.847  55.604  19.562  1.00 49.07           C
ATOM    341  CG  LEU B  41      67.321  54.819  18.329  1.00 49.93           C
ATOM    342  CD1 LEU B  41      66.336  53.654  18.096  1.00 51.04           C
ATOM    343  CD2 LEU B  41      67.460  55.690  17.070  1.00 44.26           C
ATOM    344  H   LEU B  41      69.140  55.311  20.725  1.00 55.91           H
ATOM    345  HA  LEU B  41      67.965  57.359  19.076  1.00 59.25           H
ATOM    346  HB2 LEU B  41      66.767  54.918  20.406  1.00 58.87           H
ATOM    347  HB3 LEU B  41      65.851  56.002  19.359  1.00 58.87           H
ATOM    348  HG  LEU B  41      68.300  54.398  18.551  1.00 59.91           H
ATOM    349 HD11 LEU B  41      66.693  53.031  17.275  1.00 61.25           H
ATOM    350 HD12 LEU B  41      66.258  53.035  18.990  1.00 61.25           H
ATOM    351 HD13 LEU B  41      65.355  54.049  17.841  1.00 61.25           H
ATOM    352 HD21 LEU B  41      67.718  55.069  16.210  1.00 53.11           H
ATOM    353 HD22 LEU B  41      66.520  56.202  16.865  1.00 53.11           H
ATOM    354 HD23 LEU B  41      68.256  56.423  17.202  1.00 53.11           H
ATOM    355  N   LYS B  42      66.937  57.265  22.218  1.00 44.73           N
ATOM    356  CA  LYS B  42      66.096  57.974  23.180  1.00 48.67           C
ATOM    357  C   LYS B  42      66.562  59.411  23.403  1.00 52.83           C
ATOM    358  O   LYS B  42      65.745  60.263  23.767  1.00 54.44           O
ATOM    359  CB  LYS B  42      66.012  57.212  24.527  1.00 53.55           C
ATOM    360  CG  LYS B  42      65.405  55.811  24.353  1.00 51.14           C
ATOM    361  CD  LYS B  42      65.088  55.109  25.688  1.00 55.66           C
ATOM    362  CE  LYS B  42      63.855  55.689  26.401  1.00 53.19           C
ATOM    363  NZ  LYS B  42      63.350  54.784  27.470  1.00 59.02           N1+
ATOM    364  H   LYS B  42      67.350  56.386  22.500  1.00 53.67           H
ATOM    365  HA  LYS B  42      65.089  58.032  22.763  1.00 58.41           H
ATOM    366  HB2 LYS B  42      67.015  57.114  24.944  1.00 64.26           H
ATOM    367  HB3 LYS B  42      65.408  57.785  25.230  1.00 64.26           H
ATOM    368  HG2 LYS B  42      64.473  55.905  23.793  1.00 61.37           H
ATOM    369  HG3 LYS B  42      66.085  55.185  23.771  1.00 61.37           H
ATOM    370  HD2 LYS B  42      64.927  54.047  25.494  1.00 66.79           H
ATOM    371  HD3 LYS B  42      65.952  55.205  26.347  1.00 66.79           H
ATOM    372  HE2 LYS B  42      64.100  56.665  26.824  1.00 63.82           H
ATOM    373  HE3 LYS B  42      63.064  55.822  25.659  1.00 63.82           H
ATOM    374  HZ1 LYS B  42      62.562  55.205  27.942  1.00 70.82           H
ATOM    375  HZ2 LYS B  42      63.014  53.924  27.047  1.00 70.82           H
ATOM    376  HZ3 LYS B  42      64.082  54.561  28.127  1.00 70.82           H
ATOM    377  N   GLN B  43      67.856  59.697  23.191  1.00 49.22           N
ATOM    378  CA  GLN B  43      68.372  61.056  23.393  1.00 51.05           C
ATOM    379  C   GLN B  43      68.070  62.003  22.208  1.00 50.75           C
ATOM    380  O   GLN B  43      68.255  63.205  22.352  1.00 52.65           O
ATOM    381  CB  GLN B  43      69.863  61.018  23.768  1.00 50.06           C
ATOM    382  CG  GLN B  43      70.738  60.434  22.654  1.00 53.31           C
ATOM    383  CD  GLN B  43      72.258  60.502  22.877  1.00 53.91           C
ATOM    384  OE1 GLN B  43      73.024  60.319  21.937  1.00 48.28           O
ATOM    385  NE2 GLN B  43      72.723  60.765  24.098  1.00 45.51           N
ATOM    386  H   GLN B  43      68.493  58.965  22.909  1.00 59.06           H
ATOM    387  HA  GLN B  43      67.863  61.475  24.260  1.00 61.25           H
ATOM    388  HB2 GLN B  43      70.199  62.031  23.999  1.00 60.06           H
ATOM    389  HB3 GLN B  43      69.976  60.411  24.668  1.00 60.06           H
ATOM    390  HG2 GLN B  43      70.484  59.389  22.502  1.00 63.97           H
ATOM    391  HG3 GLN B  43      70.517  60.907  21.697  1.00 63.97           H
ATOM    392 HE21 GLN B  43      72.088  60.906  24.866  1.00 54.61           H
ATOM    393 HE22 GLN B  43      73.721  60.823  24.229  1.00 54.61           H
ATOM    394  N   LEU B  44      67.633  61.493  21.046  1.00 47.74           N
ATOM    395  CA  LEU B  44      67.289  62.275  19.849  1.00 47.76           C
ATOM    396  C   LEU B  44      65.829  62.773  19.876  1.00 54.83           C
ATOM    397  O   LEU B  44      65.487  63.642  19.074  1.00 53.41           O
ATOM    398  CB  LEU B  44      67.525  61.447  18.567  1.00 54.22           C
ATOM    399  CG  LEU B  44      68.945  60.850  18.437  1.00 50.01           C
ATOM    400  CD1 LEU B  44      68.957  59.740  17.360  1.00 41.05           C
ATOM    401  CD2 LEU B  44      69.989  61.947  18.170  1.00 52.70           C
ATOM    402  H   LEU B  44      67.511  60.492  20.981  1.00 57.29           H
ATOM    403  HA  LEU B  44      67.930  63.155  19.808  1.00 57.31           H
ATOM    404  HB2 LEU B  44      66.801  60.631  18.560  1.00 65.06           H
ATOM    405  HB3 LEU B  44      67.321  62.069  17.695  1.00 65.06           H
ATOM    406  HG  LEU B  44      69.215  60.392  19.383  1.00 60.01           H
ATOM    407 HD11 LEU B  44      69.942  59.279  17.307  1.00 49.25           H
ATOM    408 HD12 LEU B  44      68.239  58.965  17.626  1.00 49.25           H
ATOM    409 HD13 LEU B  44      68.686  60.149  16.390  1.00 49.25           H
ATOM    410 HD21 LEU B  44      70.976  61.496  18.059  1.00 63.23           H
ATOM    411 HD22 LEU B  44      69.736  62.495  17.262  1.00 63.23           H
ATOM    412 HD23 LEU B  44      70.026  62.639  19.010  1.00 63.23           H
ATOM    413  N   CYS B  45      64.970  62.220  20.756  1.00 49.92           N
ATOM    414  CA  CYS B  45      63.576  62.634  20.903  1.00 47.05           C
ATOM    415  C   CYS B  45      62.979  62.005  22.176  1.00 55.01           C
ATOM    416  O   CYS B  45      63.090  60.793  22.396  1.00 48.12           O
ATOM    417  CB  CYS B  45      62.801  62.270  19.620  1.00 47.97           C
ATOM    418  SG  CYS B  45      61.017  62.635  19.774  1.00 56.58           S
ATOM    419  H   CYS B  45      65.291  61.460  21.345  1.00 59.90           H
ATOM    420  HA  CYS B  45      63.546  63.722  21.011  1.00 56.46           H
ATOM    421  HB2 CYS B  45      63.197  62.807  18.762  1.00 57.56           H
ATOM    422  HB3 CYS B  45      62.951  61.210  19.442  1.00 57.56           H
ATOM    423  HG  CYS B  45      60.660  61.379  19.482  1.00 67.89           H
ATOM    424  N   GLU B  46      62.295  62.833  22.990  1.00 49.97           N
ATOM    425  CA  GLU B  46      61.644  62.412  24.233  1.00 48.22           C
ATOM    426  C   GLU B  46      60.429  61.505  23.999  1.00 41.93           C
ATOM    427  O   GLU B  46      60.047  60.750  24.888  1.00 47.02           O
ATOM    428  CB  GLU B  46      61.223  63.658  25.027  1.00 53.74           C
ATOM    429  H   GLU B  46      62.225  63.808  22.742  1.00 59.96           H
ATOM    430  HA  GLU B  46      62.376  61.864  24.831  1.00 57.86           H
ATOM    431  HB1 GLU B  46      62.106  64.240  25.297  1.00 64.48           H
ATOM    432  HB3 GLU B  46      60.709  63.350  25.938  1.00 64.48           H
ATOM    433  N   ASP B  47      59.824  61.555  22.810  1.00 43.82           N
ATOM    434  CA  ASP B  47      58.685  60.705  22.456  1.00 50.48           C
ATOM    435  C   ASP B  47      59.052  59.293  21.939  1.00 46.37           C
ATOM    436  O   ASP B  47      58.163  58.569  21.502  1.00 38.64           O
ATOM    437  CB  ASP B  47      57.783  61.441  21.462  1.00 53.42           C
ATOM    438  CG  ASP B  47      57.039  62.645  22.041  1.00 57.04           C
ATOM    439  OD1 ASP B  47      57.033  62.809  23.286  1.00 45.75           O
ATOM    440  OD2 ASP B  47      56.430  63.337  21.195  1.00 59.81           O1-
ATOM    441  H   ASP B  47      60.167  62.195  22.109  1.00 52.58           H
ATOM    442  HA  ASP B  47      58.091  60.548  23.358  1.00 60.57           H
ATOM    443  HB2 ASP B  47      58.333  61.741  20.569  1.00 64.10           H
ATOM    444  HB3 ASP B  47      57.016  60.767  21.083  1.00 64.10           H
ATOM    445  N   TRP B  48      60.337  58.919  21.944  1.00 41.32           N
ATOM    446  CA  TRP B  48      60.803  57.629  21.426  1.00 41.66           C
ATOM    447  C   TRP B  48      61.071  56.649  22.560  1.00 44.03           C
ATOM    448  O   TRP B  48      61.641  57.016  23.583  1.00 37.99           O
ATOM    449  CB  TRP B  48      62.045  57.870  20.580  1.00 31.12           C
ATOM    450  CG  TRP B  48      61.823  58.625  19.314  1.00 37.45           C
ATOM    451  CD1 TRP B  48      60.667  59.191  18.859  1.00 37.09           C
ATOM    452  CD2 TRP B  48      62.810  58.861  18.281  1.00 35.86           C
ATOM    453  NE1 TRP B  48      60.877  59.717  17.609  1.00 37.48           N
ATOM    454  CE2 TRP B  48      62.190  59.566  17.209  1.00 37.84           C
ATOM    455  CE3 TRP B  48      64.173  58.532  18.139  1.00 44.67           C
ATOM    456  CZ2 TRP B  48      62.900  59.944  16.063  1.00 41.09           C
ATOM    457  CZ3 TRP B  48      64.891  58.911  16.995  1.00 42.48           C
ATOM    458  CH2 TRP B  48      64.270  59.639  15.972  1.00 42.33           C
ATOM    459  H   TRP B  48      61.035  59.547  22.317  1.00 49.58           H
ATOM    460  HA  TRP B  48      60.055  57.192  20.768  1.00 49.98           H
ATOM    461  HB2 TRP B  48      62.805  58.376  21.174  1.00 37.34           H
ATOM    462  HB3 TRP B  48      62.485  56.910  20.320  1.00 37.34           H
ATOM    463  HD1 TRP B  48      59.709  59.180  19.356  1.00 44.51           H
ATOM    464  HE1 TRP B  48      60.148  60.167  17.071  1.00 44.97           H
ATOM    465  HE3 TRP B  48      64.669  57.979  18.920  1.00 53.60           H
ATOM    466  HZ2 TRP B  48      62.402  60.467  15.262  1.00 49.30           H
ATOM    467  HZ3 TRP B  48      65.937  58.654  16.911  1.00 50.97           H
ATOM    468  HH2 TRP B  48      64.839  59.934  15.102  1.00 50.79           H
ATOM    469  N   GLU B  49      60.672  55.391  22.362  1.00 38.16           N
ATOM    470  CA  GLU B  49      60.848  54.313  23.338  1.00 37.57           C
ATOM    471  C   GLU B  49      61.393  53.046  22.641  1.00 32.25           C
ATOM    472  O   GLU B  49      61.287  52.921  21.421  1.00 34.51           O
ATOM    473  CB  GLU B  49      59.501  54.072  24.041  1.00 38.07           C
ATOM    474  CG  GLU B  49      59.483  52.970  25.120  1.00 48.28           C
ATOM    475  CD  GLU B  49      60.431  53.363  26.263  1.00 55.21           C
ATOM    476  OE1 GLU B  49      61.618  52.942  26.207  1.00 46.63           O
ATOM    477  OE2 GLU B  49      59.976  54.132  27.145  1.00 60.59           O1-
ATOM    478  H   GLU B  49      60.199  55.159  21.496  1.00 45.79           H
ATOM    479  HA  GLU B  49      61.576  54.614  24.091  1.00 45.08           H
ATOM    480  HB2 GLU B  49      59.166  55.009  24.494  1.00 45.68           H
ATOM    481  HB3 GLU B  49      58.778  53.806  23.273  1.00 45.68           H
ATOM    482  HG2 GLU B  49      58.462  52.927  25.503  1.00 57.93           H
ATOM    483  HG3 GLU B  49      59.766  52.017  24.675  1.00 57.93           H
ATOM    484  N   VAL B  50      62.014  52.151  23.413  1.00 33.04           N
ATOM    485  CA  VAL B  50      62.674  50.943  22.908  1.00 32.25           C
ATOM    486  C   VAL B  50      62.134  49.701  23.650  1.00 31.15           C
ATOM    487  O   VAL B  50      61.979  49.782  24.868  1.00 32.88           O
ATOM    488  CB  VAL B  50      64.195  51.113  23.088  1.00 39.88           C
ATOM    489  CG1 VAL B  50      64.880  49.867  22.520  1.00 34.47           C
ATOM    490  CG2 VAL B  50      64.703  52.356  22.337  1.00 35.10           C
ATOM    491  H   VAL B  50      62.023  52.287  24.415  1.00 39.65           H
ATOM    492  HA  VAL B  50      62.474  50.830  21.845  1.00 38.70           H
ATOM    493  HB  VAL B  50      64.439  51.206  24.147  1.00 47.85           H
ATOM    494 HG11 VAL B  50      65.941  49.964  22.658  1.00 41.36           H
ATOM    495 HG12 VAL B  50      64.579  48.966  23.053  1.00 41.36           H
ATOM    496 HG13 VAL B  50      64.650  49.760  21.459  1.00 41.36           H
ATOM    497 HG21 VAL B  50      65.789  52.424  22.411  1.00 42.11           H
ATOM    498 HG22 VAL B  50      64.415  52.306  21.287  1.00 42.11           H
ATOM    499 HG23 VAL B  50      64.283  53.259  22.776  1.00 42.11           H
ATOM    500  N   VAL B  51      61.920  48.569  22.934  1.00 28.50           N
ATOM    501  CA  VAL B  51      61.619  47.259  23.503  1.00 27.09           C
ATOM    502  C   VAL B  51      62.841  46.363  23.176  1.00 28.45           C
ATOM    503  O   VAL B  51      62.911  45.823  22.076  1.00 27.52           O
ATOM    504  CB  VAL B  51      60.332  46.625  22.955  1.00 27.50           C
ATOM    505  CG1 VAL B  51      59.994  45.444  23.872  1.00 28.67           C
ATOM    506  CG2 VAL B  51      59.140  47.599  22.969  1.00 38.87           C
ATOM    507  H   VAL B  51      62.076  48.595  21.936  1.00 34.19           H
ATOM    508  HA  VAL B  51      61.507  47.359  24.583  1.00 32.51           H
ATOM    509  HB  VAL B  51      60.473  46.277  21.934  1.00 33.00           H
ATOM    510 HG11 VAL B  51      59.093  44.942  23.517  1.00 34.40           H
ATOM    511 HG12 VAL B  51      60.806  44.718  23.876  1.00 34.40           H
ATOM    512 HG13 VAL B  51      59.821  45.796  24.889  1.00 34.40           H
ATOM    513 HG21 VAL B  51      58.224  47.077  22.695  1.00 46.64           H
ATOM    514 HG22 VAL B  51      59.045  48.022  23.965  1.00 46.64           H
ATOM    515 HG23 VAL B  51      59.320  48.405  22.256  1.00 46.64           H
ATOM    516  N   PRO B  52      63.818  46.239  24.076  1.00 27.82           N
ATOM    517  CA  PRO B  52      64.917  45.310  23.870  1.00 25.65           C
ATOM    518  C   PRO B  52      64.392  43.874  23.793  1.00 26.86           C
ATOM    519  O   PRO B  52      63.341  43.489  24.324  1.00 26.78           O
ATOM    520  CB  PRO B  52      65.851  45.468  25.086  1.00 33.50           C
ATOM    521  CG  PRO B  52      65.323  46.671  25.847  1.00 36.13           C
ATOM    522  CD  PRO B  52      63.897  46.909  25.357  1.00 31.59           C
ATOM    523  HA  PRO B  52      65.493  45.605  22.994  1.00 30.77           H
ATOM    524  HB2 PRO B  52      65.728  44.588  25.717  1.00 40.20           H
ATOM    525  HB3 PRO B  52      66.901  45.577  24.819  1.00 40.20           H
ATOM    526  HG2 PRO B  52      65.330  46.487  26.920  1.00 43.35           H
ATOM    527  HG3 PRO B  52      65.938  47.538  25.607  1.00 43.35           H
ATOM    528  HD2 PRO B  52      63.187  46.465  26.054  1.00 37.90           H
ATOM    529  HD3 PRO B  52      63.767  47.984  25.246  1.00 37.90           H
ATOM    530  N   GLU B  53      65.174  43.054  23.121  1.00 28.31           N
ATOM    531  CA  GLU B  53      64.914  41.625  23.104  1.00 27.38           C
ATOM    532  C   GLU B  53      65.067  41.143  24.578  1.00 29.93           C
ATOM    533  O   GLU B  53      66.006  41.561  25.225  1.00 28.93           O
ATOM    534  CB  GLU B  53      66.016  40.940  22.251  1.00 33.80           C
ATOM    535  CG  GLU B  53      65.462  39.833  21.390  1.00 34.99           C
ATOM    536  CD  GLU B  53      66.523  39.296  20.411  1.00 30.75           C
ATOM    537  OE1 GLU B  53      66.105  39.035  19.240  1.00 24.44           O
ATOM    538  OE2 GLU B  53      67.713  39.189  20.737  1.00 32.08           O1-
ATOM    539  H   GLU B  53      66.056  43.404  22.764  1.00 33.97           H
ATOM    540  HA  GLU B  53      63.909  41.411  22.687  1.00 32.85           H
ATOM    541  HB2 GLU B  53      66.525  41.701  21.608  1.00 40.55           H
ATOM    542  HB3 GLU B  53      66.841  40.566  22.900  1.00 40.55           H
ATOM    543  HG2 GLU B  53      65.099  39.006  22.025  1.00 41.99           H
ATOM    544  HG3 GLU B  53      64.603  40.218  20.812  1.00 41.99           H
ATOM    545  N   PRO B  54      64.127  40.304  25.078  1.00 32.90           N
ATOM    546  CA  PRO B  54      64.012  39.977  26.494  1.00 41.95           C
ATOM    547  C   PRO B  54      64.929  38.816  26.862  1.00 46.70           C
ATOM    548  O   PRO B  54      64.503  37.759  27.337  1.00 38.08           O
ATOM    549  CB  PRO B  54      62.534  39.678  26.687  1.00 35.47           C
ATOM    550  CG  PRO B  54      62.091  39.061  25.377  1.00 39.58           C
ATOM    551  CD  PRO B  54      62.929  39.847  24.359  1.00 38.22           C
ATOM    552  HA  PRO B  54      64.231  40.854  27.105  1.00 50.34           H
ATOM    553  HB2 PRO B  54      62.292  39.066  27.554  1.00 42.56           H
ATOM    554  HB3 PRO B  54      62.042  40.649  26.777  1.00 42.56           H
ATOM    555  HG2 PRO B  54      62.298  37.991  25.374  1.00 47.50           H
ATOM    556  HG3 PRO B  54      61.034  39.248  25.197  1.00 47.50           H
ATOM    557  HD2 PRO B  54      63.184  39.198  23.521  1.00 45.85           H
ATOM    558  HD3 PRO B  54      62.340  40.709  24.038  1.00 45.85           H
ATOM    559  N   VAL B  55      66.224  39.076  26.665  1.00 40.79           N
ATOM    560  CA  VAL B  55      67.261  38.053  26.608  1.00 45.10           C
ATOM    561  C   VAL B  55      67.524  37.473  28.019  1.00 48.20           C
ATOM    562  O   VAL B  55      68.137  36.444  28.232  1.00 44.89           O
ATOM    563  CB  VAL B  55      68.586  38.647  26.036  1.00 32.99           C
ATOM    564  CG1 VAL B  55      69.707  37.595  25.983  1.00 46.75           C
ATOM    565  CG2 VAL B  55      68.436  39.208  24.618  1.00 38.38           C
ATOM    566  H   VAL B  55      66.466  40.012  26.403  1.00 48.94           H
ATOM    567  HA  VAL B  55      66.944  37.201  25.939  1.00 54.11           H
ATOM    568  HB  VAL B  55      68.894  39.482  26.712  1.00 39.58           H
ATOM    569 HG11 VAL B  55      70.649  38.049  25.649  1.00 56.09           H
ATOM    570 HG12 VAL B  55      69.882  37.124  26.960  1.00 56.09           H
ATOM    571 HG13 VAL B  55      69.474  36.795  25.273  1.00 56.09           H
ATOM    572 HG21 VAL B  55      69.397  39.560  24.222  1.00 46.05           H
ATOM    573 HG22 VAL B  55      68.053  38.460  23.915  1.00 46.05           H
ATOM    574 HG23 VAL B  55      67.755  40.073  24.578  1.00 46.05           H
ATOM    575  N   ALA B  56      67.060  38.235  29.014  1.00 44.06           N
ATOM    576  CA  ALA B  56      67.229  37.968  30.440  1.00 33.10           C
ATOM    577  C   ALA B  56      66.155  37.022  30.958  1.00 36.76           C
ATOM    578  O   ALA B  56      66.483  36.186  31.783  1.00 40.56           O
ATOM    579  CB  ALA B  56      67.139  39.323  31.165  1.00 46.99           C
ATOM    580  H   ALA B  56      66.566  39.074  28.758  1.00 52.87           H
ATOM    581  HA  ALA B  56      68.212  37.521  30.614  1.00 39.72           H
ATOM    582  HB1 ALA B  56      67.257  39.176  32.239  1.00 56.39           H
ATOM    583  HB2 ALA B  56      67.928  39.982  30.802  1.00 56.39           H
ATOM    584  HB3 ALA B  56      66.173  39.792  30.972  1.00 56.39           H
ATOM    585  N   ARG B  57      64.895  37.094  30.458  1.00 38.70           N
ATOM    586  CA  ARG B  57      63.949  35.975  30.616  1.00 41.59           C
ATOM    587  C   ARG B  57      64.550  34.640  30.055  1.00 47.93           C
ATOM    588  O   ARG B  57      64.222  33.568  30.566  1.00 41.22           O
ATOM    589  CB  ARG B  57      62.570  36.352  30.025  1.00 40.74           C
ATOM    590  H   ARG B  57      64.680  37.794  29.764  1.00 46.43           H
ATOM    591  HA  ARG B  57      63.798  35.819  31.686  1.00 49.90           H
ATOM    592  HB1 ARG B  57      62.177  37.251  30.504  1.00 48.88           H
ATOM    593  HB3 ARG B  57      61.859  35.539  30.163  1.00 48.88           H
ATOM    594  N   TRP B  58      65.456  34.690  29.054  1.00 46.49           N
ATOM    595  CA  TRP B  58      66.047  33.546  28.351  1.00 36.42           C
ATOM    596  C   TRP B  58      67.314  32.904  29.023  1.00 35.70           C
ATOM    597  O   TRP B  58      67.488  31.699  29.005  1.00 32.88           O
ATOM    598  CB  TRP B  58      66.472  33.975  26.900  1.00 37.13           C
ATOM    599  CG  TRP B  58      65.350  34.545  26.099  1.00 36.43           C
ATOM    600  CD1 TRP B  58      64.007  34.533  26.442  1.00 35.28           C
ATOM    601  CD2 TRP B  58      65.453  35.212  24.801  1.00 29.02           C
ATOM    602  NE1 TRP B  58      63.261  35.251  25.494  1.00 34.58           N
ATOM    603  CE2 TRP B  58      64.130  35.644  24.454  1.00 29.99           C
ATOM    604  CE3 TRP B  58      66.503  35.513  23.920  1.00 27.25           C
ATOM    605  CZ2 TRP B  58      63.843  36.346  23.268  1.00 30.08           C
ATOM    606  CZ3 TRP B  58      66.241  36.255  22.780  1.00 27.06           C
ATOM    607  CH2 TRP B  58      64.921  36.626  22.441  1.00 30.90           C
ATOM    608  H   TRP B  58      65.755  35.591  28.766  1.00 55.79           H
ATOM    609  HA  TRP B  58      65.292  32.720  28.268  1.00 43.70           H
ATOM    610  HB2 TRP B  58      67.301  34.719  26.965  1.00 44.55           H
ATOM    611  HB3 TRP B  58      66.884  33.094  26.364  1.00 44.55           H
ATOM    612  HD1 TRP B  58      63.520  34.097  27.289  1.00 42.34           H
ATOM    613  HE1 TRP B  58      62.267  35.203  25.404  1.00 41.49           H
ATOM    614  HE3 TRP B  58      67.516  35.181  24.137  1.00 32.70           H
ATOM    615  HZ2 TRP B  58      62.830  36.615  23.001  1.00 36.10           H
ATOM    616  HZ3 TRP B  58      67.058  36.512  22.099  1.00 32.47           H
ATOM    617  HH2 TRP B  58      64.747  37.147  21.494  1.00 37.08           H
ATOM    618  N   CYS B  59      68.192  33.737  29.612  1.00 33.12           N
ATOM    619  CA  CYS B  59      69.379  33.319  30.341  1.00 31.85           C
ATOM    620  C   CYS B  59      69.120  32.965  31.828  1.00 36.43           C
ATOM    621  O   CYS B  59      69.988  32.350  32.452  1.00 34.86           O
ATOM    622  CB  CYS B  59      70.553  34.310  30.174  1.00 43.89           C
ATOM    623  SG  CYS B  59      71.064  34.428  28.415  1.00 38.78           S
ATOM    624  H   CYS B  59      68.004  34.726  29.566  1.00 39.74           H
ATOM    625  HA  CYS B  59      69.718  32.397  29.876  1.00 38.22           H
ATOM    626  HB2 CYS B  59      70.273  35.294  30.557  1.00 52.66           H
ATOM    627  HB3 CYS B  59      71.406  33.929  30.733  1.00 52.66           H
ATOM    628  HG  CYS B  59      72.377  34.563  28.660  1.00 46.53           H
ATOM    629  N   ASN B  60      67.994  33.393  32.400  1.00 37.67           N
ATOM    630  CA  ASN B  60      67.624  33.057  33.779  1.00 38.81           C
ATOM    631  C   ASN B  60      66.120  32.882  33.829  1.00 36.13           C
ATOM    632  O   ASN B  60      65.335  33.815  33.990  1.00 36.61           O
ATOM    633  CB  ASN B  60      68.198  34.107  34.758  1.00 45.42           C
ATOM    634  CG  ASN B  60      68.283  33.527  36.175  1.00 60.97           C
ATOM    635  OD1 ASN B  60      67.330  32.918  36.660  1.00 49.64           O
ATOM    636  ND2 ASN B  60      69.411  33.733  36.867  1.00 60.19           N
ATOM    637  H   ASN B  60      67.329  33.921  31.851  1.00 45.20           H
ATOM    638  HA  ASN B  60      68.068  32.090  34.015  1.00 46.57           H
ATOM    639  HB2 ASN B  60      69.183  34.441  34.430  1.00 54.50           H
ATOM    640  HB3 ASN B  60      67.507  34.951  34.774  1.00 54.50           H
ATOM    641 HD21 ASN B  60      69.518  33.341  37.788  1.00 72.22           H
ATOM    642 HD22 ASN B  60      70.179  34.233  36.439  1.00 72.22           H
ATOM    643  N   VAL B  61      65.692  31.636  33.576  1.00 36.24           N
ATOM    644  CA  VAL B  61      64.296  31.303  33.360  1.00 34.73           C
ATOM    645  C   VAL B  61      63.572  31.320  34.705  1.00 36.80           C
ATOM    646  O   VAL B  61      63.886  30.539  35.599  1.00 36.84           O
ATOM    647  CB  VAL B  61      64.160  29.955  32.611  1.00 37.39           C
ATOM    648  CG1 VAL B  61      62.685  29.549  32.564  1.00 32.75           C
ATOM    649  CG2 VAL B  61      64.681  30.093  31.158  1.00 34.69           C
ATOM    650  H   VAL B  61      66.377  30.910  33.421  1.00 43.48           H
ATOM    651  HA  VAL B  61      63.855  32.067  32.719  1.00 41.68           H
ATOM    652  HB  VAL B  61      64.724  29.175  33.124  1.00 44.86           H
ATOM    653 HG11 VAL B  61      62.576  28.629  31.989  1.00 39.29           H
ATOM    654 HG12 VAL B  61      62.292  29.368  33.564  1.00 39.29           H
ATOM    655 HG13 VAL B  61      62.107  30.339  32.081  1.00 39.29           H
ATOM    656 HG21 VAL B  61      64.637  29.123  30.661  1.00 41.63           H
ATOM    657 HG22 VAL B  61      64.061  30.799  30.605  1.00 41.63           H
ATOM    658 HG23 VAL B  61      65.714  30.441  31.142  1.00 41.63           H
ATOM    659  N   GLN B  62      62.580  32.202  34.793  1.00 39.43           N
ATOM    660  CA  GLN B  62      61.815  32.476  36.001  1.00 52.94           C
ATOM    661  C   GLN B  62      60.350  32.699  35.637  1.00 52.59           C
ATOM    662  O   GLN B  62      60.007  33.191  34.555  1.00 53.91           O
ATOM    663  CB  GLN B  62      62.365  33.717  36.757  1.00 51.94           C
ATOM    664  CG  GLN B  62      63.838  33.664  37.202  1.00 49.17           C
ATOM    665  CD  GLN B  62      64.177  32.608  38.269  1.00 61.37           C
ATOM    666  OE1 GLN B  62      63.421  31.678  38.553  1.00 64.18           O
ATOM    667  NE2 GLN B  62      65.351  32.745  38.883  1.00 62.75           N
ATOM    668  H   GLN B  62      62.341  32.749  33.980  1.00 47.31           H
ATOM    669  HA  GLN B  62      61.869  31.610  36.658  1.00 63.52           H
ATOM    670  HB2 GLN B  62      62.237  34.596  36.123  1.00 62.32           H
ATOM    671  HB3 GLN B  62      61.755  33.869  37.648  1.00 62.32           H
ATOM    672  HG2 GLN B  62      64.463  33.475  36.334  1.00 59.01           H
ATOM    673  HG3 GLN B  62      64.118  34.650  37.577  1.00 59.01           H
ATOM    674 HE21 GLN B  62      65.974  33.488  38.606  1.00 75.30           H
ATOM    675 HE22 GLN B  62      65.618  32.081  39.593  1.00 75.30           H
ATOM    676  N   SER B  63      59.497  32.324  36.599  1.00 52.49           N
ATOM    677  CA  SER B  63      58.082  32.645  36.649  1.00 55.75           C
ATOM    678  C   SER B  63      57.868  34.166  36.658  1.00 61.71           C
ATOM    679  O   SER B  63      58.735  34.918  37.111  1.00 65.26           O
ATOM    680  CB  SER B  63      57.489  32.019  37.930  1.00 54.07           C
ATOM    681  OG  SER B  63      57.835  32.710  39.108  1.00 63.15           O
ATOM    682  H   SER B  63      59.890  31.930  37.443  1.00 62.99           H
ATOM    683  HA  SER B  63      57.593  32.201  35.781  1.00 66.89           H
ATOM    684  HB2 SER B  63      56.406  31.988  37.851  1.00 64.88           H
ATOM    685  HB3 SER B  63      57.866  31.003  38.036  1.00 64.88           H
ATOM    686  HG  SER B  63      57.041  33.129  39.456  1.00 75.77           H
ATOM    687  N   THR B  64      56.700  34.607  36.178  1.00 63.24           N
ATOM    688  CA  THR B  64      56.318  36.021  36.197  1.00 63.96           C
ATOM    689  C   THR B  64      55.271  36.277  37.291  1.00 65.39           C
ATOM    690  O   THR B  64      55.388  37.338  37.943  1.00 68.70           O
ATOM    691  CB  THR B  64      55.798  36.454  34.815  1.00 64.73           C
ATOM    692  OG1 THR B  64      56.584  35.953  33.745  1.00 58.37           O
ATOM    693  CG2 THR B  64      55.807  37.992  34.735  1.00 69.62           C
ATOM    694  H   THR B  64      56.013  33.945  35.851  1.00 75.89           H
ATOM    695  HA  THR B  64      57.206  36.620  36.404  1.00 76.75           H
ATOM    696  HB  THR B  64      54.776  36.098  34.685  1.00 77.68           H
ATOM    697  HG1 THR B  64      56.792  35.035  33.934  1.00 70.04           H
ATOM    698 HG21 THR B  64      56.828  38.360  34.850  1.00 83.54           H
ATOM    699 HG22 THR B  64      55.181  38.422  35.519  1.00 83.54           H
ATOM    700 HG23 THR B  64      55.435  38.313  33.763  1.00 83.54           H
ATOM    701  HC  THR B  64      54.377  35.415  37.460  1.00 78.46           H
ATOM    702  N   ASN B  77      67.334  31.308  41.126  1.00 61.11           N
ATOM    703  CA  ASN B  77      68.424  30.916  40.197  1.00 61.47           C
ATOM    704  C   ASN B  77      67.976  29.828  39.190  1.00 61.63           C
ATOM    705  O   ASN B  77      68.076  28.627  39.453  1.00 60.52           O
ATOM    706  CB  ASN B  77      69.676  30.504  40.976  1.00 65.96           C
ATOM    707  CG  ASN B  77      70.859  30.188  40.054  1.00 70.64           C
ATOM    708  OD1 ASN B  77      70.850  30.518  38.870  1.00 68.73           O
ATOM    709  ND2 ASN B  77      71.921  29.600  40.607  1.00 74.13           N
ATOM    710  H1  ASN B  77      67.635  32.068  41.720  1.00 73.33           H
ATOM    711  H2  ASN B  77      67.059  30.517  41.693  1.00 73.33           H
ATOM    712  HA  ASN B  77      68.680  31.802  39.613  1.00 73.76           H
ATOM    713  HB2 ASN B  77      69.462  29.643  41.613  1.00 79.15           H
ATOM    714  HB3 ASN B  77      69.967  31.340  41.613  1.00 79.15           H
ATOM    715 HD21 ASN B  77      72.722  29.400  40.025  1.00 88.95           H
ATOM    716 HD22 ASN B  77      71.918  29.346  41.582  1.00 88.95           H
ATOM    717  N   GLY B  78      67.465  30.300  38.046  1.00 54.10           N
ATOM    718  CA  GLY B  78      66.808  29.532  37.001  1.00 45.73           C
ATOM    719  C   GLY B  78      67.780  28.951  35.978  1.00 48.39           C
ATOM    720  O   GLY B  78      68.966  29.295  35.933  1.00 42.77           O
ATOM    721  H   GLY B  78      67.466  31.301  37.904  1.00 64.91           H
ATOM    722  HA2 GLY B  78      66.238  28.719  37.452  1.00 54.87           H
ATOM    723  HA3 GLY B  78      66.133  30.199  36.468  1.00 54.87           H
ATOM    724  N   GLY B  79      67.235  28.068  35.137  1.00 35.16           N
ATOM    725  CA  GLY B  79      67.941  27.504  34.007  1.00 32.62           C
ATOM    726  C   GLY B  79      68.241  28.589  32.935  1.00 29.29           C
ATOM    727  O   GLY B  79      67.603  29.633  32.856  1.00 30.91           O
ATOM    728  H   GLY B  79      66.258  27.830  35.240  1.00 42.19           H
ATOM    729  HA2 GLY B  79      68.885  27.083  34.355  1.00 39.14           H
ATOM    730  HA3 GLY B  79      67.329  26.719  33.562  1.00 39.14           H
ATOM    731  N   ASN B  80      69.197  28.288  32.075  1.00 31.45           N
ATOM    732  CA  ASN B  80      69.613  29.163  30.976  1.00 31.28           C
ATOM    733  C   ASN B  80      69.244  28.508  29.651  1.00 25.09           C
ATOM    734  O   ASN B  80      69.994  27.665  29.139  1.00 26.12           O
ATOM    735  CB  ASN B  80      71.107  29.360  31.181  1.00 31.63           C
ATOM    736  CG  ASN B  80      71.679  30.363  30.205  1.00 39.46           C
ATOM    737  OD1 ASN B  80      71.138  30.606  29.138  1.00 31.13           O
ATOM    738  ND2 ASN B  80      72.829  30.894  30.557  1.00 32.33           N
ATOM    739  H   ASN B  80      69.702  27.421  32.194  1.00 37.73           H
ATOM    740  HA  ASN B  80      69.116  30.131  31.041  1.00 37.53           H
ATOM    741  HB2 ASN B  80      71.303  29.705  32.199  1.00 37.95           H
ATOM    742  HB3 ASN B  80      71.626  28.411  31.043  1.00 37.95           H
ATOM    743 HD21 ASN B  80      73.242  31.598  29.963  1.00 38.79           H
ATOM    744 HD22 ASN B  80      73.279  30.618  31.413  1.00 38.79           H
ATOM    745  N   VAL B  81      68.061  28.823  29.107  1.00 26.68           N
ATOM    746  CA  VAL B  81      67.555  28.129  27.925  1.00 27.81           C
ATOM    747  C   VAL B  81      68.320  28.548  26.642  1.00 28.13           C
ATOM    748  O   VAL B  81      68.417  27.780  25.703  1.00 23.30           O
ATOM    749  CB  VAL B  81      65.977  28.170  27.781  1.00 27.62           C
ATOM    750  CG1 VAL B  81      65.418  29.505  27.491  1.00 25.68           C
ATOM    751  CG2 VAL B  81      65.481  27.114  26.860  1.00 30.63           C
ATOM    752  H   VAL B  81      67.486  29.540  29.529  1.00 32.01           H
ATOM    753  HA  VAL B  81      67.810  27.080  28.069  1.00 33.37           H
ATOM    754  HB  VAL B  81      65.535  27.910  28.744  1.00 33.14           H
ATOM    755 HG11 VAL B  81      64.333  29.456  27.452  1.00 30.82           H
ATOM    756 HG12 VAL B  81      65.692  30.237  28.241  1.00 30.82           H
ATOM    757 HG13 VAL B  81      65.780  29.825  26.523  1.00 30.82           H
ATOM    758 HG21 VAL B  81      64.393  27.067  26.894  1.00 36.75           H
ATOM    759 HG22 VAL B  81      65.776  27.392  25.848  1.00 36.75           H
ATOM    760 HG23 VAL B  81      65.889  26.131  27.099  1.00 36.75           H
ATOM    761  N   LEU B  82      68.889  29.757  26.571  1.00 25.84           N
ATOM    762  CA  LEU B  82      69.803  30.146  25.478  1.00 28.45           C
ATOM    763  C   LEU B  82      71.028  29.196  25.383  1.00 27.27           C
ATOM    764  O   LEU B  82      71.316  28.578  24.365  1.00 23.71           O
ATOM    765  CB  LEU B  82      70.196  31.635  25.675  1.00 26.46           C
ATOM    766  CG  LEU B  82      71.122  32.155  24.553  1.00 25.86           C
ATOM    767  CD1 LEU B  82      70.427  32.131  23.192  1.00 25.98           C
ATOM    768  CD2 LEU B  82      71.677  33.531  24.905  1.00 26.92           C
ATOM    769  H   LEU B  82      68.764  30.367  27.348  1.00 31.00           H
ATOM    770  HA  LEU B  82      69.265  30.059  24.482  1.00 34.14           H
ATOM    771  HB2 LEU B  82      69.263  32.236  25.720  1.00 31.74           H
ATOM    772  HB3 LEU B  82      70.686  31.781  26.657  1.00 31.74           H
ATOM    773  HG  LEU B  82      72.004  31.457  24.480  1.00 31.03           H
ATOM    774 HD11 LEU B  82      71.092  32.453  22.386  1.00 31.17           H
ATOM    775 HD12 LEU B  82      70.108  31.107  22.938  1.00 31.17           H
ATOM    776 HD13 LEU B  82      69.539  32.779  23.170  1.00 31.17           H
ATOM    777 HD21 LEU B  82      72.300  33.932  24.097  1.00 32.30           H
ATOM    778 HD22 LEU B  82      70.888  34.267  25.102  1.00 32.30           H
ATOM    779 HD23 LEU B  82      72.313  33.504  25.793  1.00 32.30           H
ATOM    780  N   GLN B  83      71.707  29.022  26.539  1.00 28.87           N
ATOM    781  CA  GLN B  83      72.812  28.087  26.693  1.00 26.51           C
ATOM    782  C   GLN B  83      72.406  26.647  26.361  1.00 24.68           C
ATOM    783  O   GLN B  83      73.172  25.943  25.722  1.00 25.41           O
ATOM    784  CB  GLN B  83      73.363  28.206  28.112  1.00 28.78           C
ATOM    785  CG  GLN B  83      74.615  27.357  28.315  1.00 34.48           C
ATOM    786  CD  GLN B  83      75.148  27.595  29.729  1.00 47.53           C
ATOM    787  OE1 GLN B  83      75.865  28.559  29.987  1.00 58.24           O
ATOM    788  NE2 GLN B  83      74.742  26.756  30.675  1.00 53.25           N
ATOM    789  H   GLN B  83      71.408  29.524  27.362  1.00 34.64           H
ATOM    790  HA  GLN B  83      73.599  28.384  25.999  1.00 31.80           H
ATOM    791  HB2 GLN B  83      73.618  29.254  28.294  1.00 34.53           H
ATOM    792  HB3 GLN B  83      72.606  27.894  28.829  1.00 34.53           H
ATOM    793  HG2 GLN B  83      74.391  26.301  28.167  1.00 41.37           H
ATOM    794  HG3 GLN B  83      75.361  27.708  27.599  1.00 41.37           H
ATOM    795 HE21 GLN B  83      74.174  25.960  30.424  1.00 63.90           H
ATOM    796 HE22 GLN B  83      75.068  26.888  31.619  1.00 63.90           H
ATOM    797  N   MET B  84      71.232  26.185  26.810  1.00 28.50           N
ATOM    798  CA  MET B  84      70.796  24.804  26.536  1.00 31.37           C
ATOM    799  C   MET B  84      70.681  24.586  25.037  1.00 23.39           C
ATOM    800  O   MET B  84      71.100  23.543  24.537  1.00 22.36           O
ATOM    801  CB  MET B  84      69.482  24.503  27.264  1.00 28.03           C
ATOM    802  CG  MET B  84      69.684  24.421  28.788  1.00 27.24           C
ATOM    803  SD  MET B  84      68.181  24.689  29.761  1.00 29.08           S
ATOM    804  CE  MET B  84      67.199  23.262  29.252  1.00 31.41           C
ATOM    805  H   MET B  84      70.610  26.801  27.313  1.00 34.20           H
ATOM    806  HA  MET B  84      71.557  24.125  26.920  1.00 37.64           H
ATOM    807  HB2 MET B  84      68.763  25.285  27.031  1.00 33.63           H
ATOM    808  HB3 MET B  84      69.082  23.553  26.915  1.00 33.63           H
ATOM    809  HG2 MET B  84      70.098  23.441  29.029  1.00 32.68           H
ATOM    810  HG3 MET B  84      70.414  25.166  29.094  1.00 32.68           H
ATOM    811  HE1 MET B  84      66.257  23.245  29.797  1.00 37.68           H
ATOM    812  HE2 MET B  84      66.992  23.325  28.185  1.00 37.68           H
ATOM    813  HE3 MET B  84      67.756  22.351  29.464  1.00 37.68           H
ATOM    814  N   MET B  85      70.115  25.576  24.315  1.00 24.80           N
ATOM    815  CA  MET B  85      69.979  25.528  22.858  1.00 24.88           C
ATOM    816  C   MET B  85      71.352  25.507  22.150  1.00 23.57           C
ATOM    817  O   MET B  85      71.539  24.674  21.268  1.00 24.04           O
ATOM    818  CB  MET B  85      69.157  26.700  22.281  1.00 22.86           C
ATOM    819  CG  MET B  85      69.106  26.635  20.749  1.00 26.06           C
ATOM    820  SD  MET B  85      68.123  27.989  20.012  1.00 28.79           S
ATOM    821  CE  MET B  85      69.048  29.425  20.610  1.00 27.25           C
ATOM    822  H   MET B  85      69.874  26.413  24.789  1.00 29.76           H
ATOM    823  HA  MET B  85      69.511  24.559  22.537  1.00 29.85           H
ATOM    824  HB2 MET B  85      68.130  26.674  22.700  1.00 27.42           H
ATOM    825  HB3 MET B  85      69.601  27.662  22.619  1.00 27.42           H
ATOM    826  HG2 MET B  85      70.127  26.692  20.315  1.00 31.27           H
ATOM    827  HG3 MET B  85      68.661  25.685  20.398  1.00 31.27           H
ATOM    828  HE1 MET B  85      68.590  30.339  20.174  1.00 32.70           H
ATOM    829  HE2 MET B  85      69.010  29.516  21.701  1.00 32.70           H
ATOM    830  HE3 MET B  85      70.096  29.389  20.291  1.00 32.70           H
ATOM    831  N   TYR B  86      72.340  26.368  22.565  1.00 24.74           N
ATOM    832  CA  TYR B  86      73.648  26.301  21.876  1.00 24.34           C
ATOM    833  C   TYR B  86      74.480  25.019  22.188  1.00 29.46           C
ATOM    834  O   TYR B  86      75.219  24.585  21.335  1.00 29.20           O
ATOM    835  CB  TYR B  86      74.485  27.550  22.183  1.00 28.49           C
ATOM    836  CG  TYR B  86      73.915  28.756  21.473  1.00 27.07           C
ATOM    837  CD1 TYR B  86      73.844  29.987  22.125  1.00 24.73           C
ATOM    838  CD2 TYR B  86      73.539  28.683  20.115  1.00 33.26           C
ATOM    839  CE1 TYR B  86      73.439  31.155  21.443  1.00 27.65           C
ATOM    840  CE2 TYR B  86      73.139  29.822  19.424  1.00 32.11           C
ATOM    841  CZ  TYR B  86      73.046  31.054  20.106  1.00 26.60           C
ATOM    842  OH  TYR B  86      72.602  32.107  19.322  1.00 25.10           O
ATOM    843  H   TYR B  86      72.169  27.141  23.219  1.00 29.68           H
ATOM    844  HA  TYR B  86      73.453  26.239  20.756  1.00 29.20           H
ATOM    845  HB2 TYR B  86      74.558  27.705  23.275  1.00 34.18           H
ATOM    846  HB3 TYR B  86      75.530  27.396  21.829  1.00 34.18           H
ATOM    847  HD1 TYR B  86      74.125  30.060  23.171  1.00 29.67           H
ATOM    848  HD2 TYR B  86      73.583  27.726  19.591  1.00 39.91           H
ATOM    849  HE1 TYR B  86      73.456  32.108  21.962  1.00 33.18           H
ATOM    850  HE2 TYR B  86      72.878  29.784  18.362  1.00 38.53           H
ATOM    851  HH  TYR B  86      72.933  33.019  19.603  1.00 30.12           H
ATOM    852  N   GLU B  87      74.320  24.456  23.402  1.00 26.24           N
ATOM    853  CA  GLU B  87      74.942  23.189  23.801  1.00 30.52           C
ATOM    854  C   GLU B  87      74.384  21.974  23.059  1.00 29.67           C
ATOM    855  O   GLU B  87      75.127  21.045  22.755  1.00 28.75           O
ATOM    856  CB  GLU B  87      74.848  22.997  25.330  1.00 35.90           C
ATOM    857  CG  GLU B  87      75.824  23.900  26.115  1.00 45.37           C
ATOM    858  CD  GLU B  87      75.725  23.777  27.650  1.00 52.77           C
ATOM    859  OE1 GLU B  87      74.822  23.063  28.146  1.00 55.07           O
ATOM    860  OE2 GLU B  87      76.544  24.452  28.306  1.00 56.80           O1-
ATOM    861  H   GLU B  87      73.741  24.924  24.085  1.00 31.49           H
ATOM    862  HA  GLU B  87      76.000  23.254  23.545  1.00 36.62           H
ATOM    863  HB2 GLU B  87      73.827  23.206  25.653  1.00 43.08           H
ATOM    864  HB3 GLU B  87      75.085  21.961  25.576  1.00 43.08           H
ATOM    865  HG2 GLU B  87      76.855  23.698  25.820  1.00 54.45           H
ATOM    866  HG3 GLU B  87      75.675  24.948  25.850  1.00 54.45           H
ATOM    867  N   LYS B  88      73.062  21.924  22.815  1.00 25.34           N
ATOM    868  CA  LYS B  88      72.376  20.779  22.198  1.00 25.44           C
ATOM    869  C   LYS B  88      71.146  21.262  21.398  1.00 23.65           C
ATOM    870  O   LYS B  88      69.998  21.067  21.822  1.00 26.09           O
ATOM    871  CB  LYS B  88      72.094  19.707  23.261  1.00 33.73           C
ATOM    872  CG  LYS B  88      71.798  18.362  22.597  1.00 39.75           C
ATOM    873  CD  LYS B  88      71.589  17.281  23.677  1.00 43.33           C
ATOM    874  CE  LYS B  88      71.171  15.992  22.958  1.00 52.49           C
ATOM    875  NZ  LYS B  88      70.958  14.889  23.914  1.00 63.32           N1+
ATOM    876  H   LYS B  88      72.492  22.692  23.139  1.00 30.40           H
ATOM    877  HA  LYS B  88      73.073  20.349  21.478  1.00 30.52           H
ATOM    878  HB2 LYS B  88      72.982  19.577  23.882  1.00 40.47           H
ATOM    879  HB3 LYS B  88      71.265  20.012  23.900  1.00 40.47           H
ATOM    880  HG2 LYS B  88      70.907  18.440  21.971  1.00 47.69           H
ATOM    881  HG3 LYS B  88      72.641  18.080  21.962  1.00 47.69           H
ATOM    882  HD2 LYS B  88      72.524  17.120  24.215  1.00 51.99           H
ATOM    883  HD3 LYS B  88      70.813  17.588  24.381  1.00 51.99           H
ATOM    884  HE2 LYS B  88      70.252  16.175  22.400  1.00 62.99           H
ATOM    885  HE3 LYS B  88      71.951  15.709  22.246  1.00 62.99           H
ATOM    886  HZ1 LYS B  88      70.686  14.058  23.410  1.00 75.98           H
ATOM    887  HZ2 LYS B  88      71.813  14.715  24.420  1.00 75.98           H
ATOM    888  HZ3 LYS B  88      70.230  15.142  24.572  1.00 75.98           H
ATOM    889  N   PRO B  89      71.364  21.881  20.222  1.00 28.67           N
ATOM    890  CA  PRO B  89      70.264  22.564  19.499  1.00 23.48           C
ATOM    891  C   PRO B  89      69.183  21.594  19.000  1.00 28.18           C
ATOM    892  O   PRO B  89      68.017  21.960  18.941  1.00 23.31           O
ATOM    893  CB  PRO B  89      70.959  23.271  18.315  1.00 24.74           C
ATOM    894  CG  PRO B  89      72.289  22.502  18.137  1.00 28.34           C
ATOM    895  CD  PRO B  89      72.658  22.132  19.567  1.00 28.65           C
ATOM    896  HA  PRO B  89      69.815  23.339  20.120  1.00 28.18           H
ATOM    897  HB2 PRO B  89      70.362  23.323  17.410  1.00 29.68           H
ATOM    898  HB3 PRO B  89      71.202  24.285  18.638  1.00 29.68           H
ATOM    899  HG2 PRO B  89      72.133  21.617  17.522  1.00 34.00           H
ATOM    900  HG3 PRO B  89      73.057  23.138  17.704  1.00 34.00           H
ATOM    901  HD2 PRO B  89      73.289  21.248  19.535  1.00 34.37           H
ATOM    902  HD3 PRO B  89      73.159  22.967  20.046  1.00 34.37           H
ATOM    903  N   GLU B  90      69.523  20.342  18.677  1.00 25.75           N
ATOM    904  CA  GLU B  90      68.539  19.336  18.272  1.00 26.49           C
ATOM    905  C   GLU B  90      67.609  18.920  19.419  1.00 23.13           C
ATOM    906  O   GLU B  90      66.513  18.409  19.149  1.00 27.19           O
ATOM    907  CB  GLU B  90      69.195  18.149  17.516  1.00 27.72           C
ATOM    908  CG  GLU B  90      69.899  17.134  18.440  1.00 37.32           C
ATOM    909  CD  GLU B  90      71.317  17.505  18.942  1.00 44.85           C
ATOM    910  OE1 GLU B  90      71.758  18.675  18.800  1.00 35.12           O
ATOM    911  OE2 GLU B  90      71.935  16.596  19.544  1.00 48.75           O1-
ATOM    912  H   GLU B  90      70.498  20.076  18.689  1.00 30.90           H
ATOM    913  HA  GLU B  90      67.908  19.817  17.530  1.00 31.78           H
ATOM    914  HB2 GLU B  90      68.420  17.620  16.960  1.00 33.26           H
ATOM    915  HB3 GLU B  90      69.905  18.532  16.781  1.00 33.26           H
ATOM    916  HG2 GLU B  90      69.282  16.903  19.309  1.00 44.78           H
ATOM    917  HG3 GLU B  90      69.960  16.172  17.928  1.00 44.78           H
ATOM    918  N   ARG B  91      67.999  19.138  20.686  1.00 22.69           N
ATOM    919  CA  ARG B  91      67.189  18.866  21.859  1.00 23.85           C
ATOM    920  C   ARG B  91      66.315  20.077  22.213  1.00 26.69           C
ATOM    921  O   ARG B  91      65.192  19.874  22.651  1.00 21.84           O
ATOM    922  CB  ARG B  91      68.052  18.424  23.059  1.00 23.19           C
ATOM    923  CG  ARG B  91      67.298  18.179  24.377  1.00 21.97           C
ATOM    924  CD  ARG B  91      66.207  17.120  24.264  1.00 27.35           C
ATOM    925  NE  ARG B  91      65.436  16.997  25.511  1.00 28.33           N
ATOM    926  CZ  ARG B  91      64.354  17.712  25.864  1.00 27.41           C
ATOM    927  NH1 ARG B  91      63.897  18.702  25.090  1.00 26.43           N
ATOM    928  NH2 ARG B  91      63.722  17.423  27.006  1.00 25.69           N1+
ATOM    929  H   ARG B  91      68.885  19.603  20.837  1.00 27.22           H
ATOM    930  HA  ARG B  91      66.510  18.055  21.604  1.00 28.62           H
ATOM    931  HB2 ARG B  91      68.588  17.516  22.790  1.00 27.82           H
ATOM    932  HB3 ARG B  91      68.792  19.197  23.254  1.00 27.82           H
ATOM    933  HG2 ARG B  91      68.014  17.882  25.141  1.00 26.35           H
ATOM    934  HG3 ARG B  91      66.848  19.106  24.715  1.00 26.35           H
ATOM    935  HD2 ARG B  91      65.529  17.368  23.446  1.00 32.82           H
ATOM    936  HD3 ARG B  91      66.668  16.158  24.037  1.00 32.82           H
ATOM    937  HE  ARG B  91      65.763  16.304  26.164  1.00 33.99           H
ATOM    938 HH11 ARG B  91      64.380  18.932  24.233  1.00 31.71           H
ATOM    939 HH12 ARG B  91      63.082  19.237  25.346  1.00 31.71           H
ATOM    940 HH21 ARG B  91      64.082  16.694  27.601  1.00 30.82           H
ATOM    941 HH22 ARG B  91      62.898  17.937  27.275  1.00 30.82           H
ATOM    942  N   TRP B  92      66.864  21.291  22.143  1.00 23.93           N
ATOM    943  CA  TRP B  92      66.331  22.484  22.817  1.00 21.82           C
ATOM    944  C   TRP B  92      65.839  23.610  21.873  1.00 23.34           C
ATOM    945  O   TRP B  92      65.286  24.572  22.409  1.00 22.16           O
ATOM    946  CB  TRP B  92      67.350  23.001  23.846  1.00 21.33           C
ATOM    947  CG  TRP B  92      67.579  22.093  25.010  1.00 23.05           C
ATOM    948  CD1 TRP B  92      68.698  21.375  25.261  1.00 27.23           C
ATOM    949  CD2 TRP B  92      66.605  21.677  26.000  1.00 24.02           C
ATOM    950  NE1 TRP B  92      68.516  20.617  26.395  1.00 23.11           N
ATOM    951  CE2 TRP B  92      67.207  20.703  26.843  1.00 29.47           C
ATOM    952  CE3 TRP B  92      65.247  22.027  26.238  1.00 21.57           C
ATOM    953  CZ2 TRP B  92      66.488  20.084  27.882  1.00 25.88           C
ATOM    954  CZ3 TRP B  92      64.548  21.452  27.309  1.00 27.08           C
ATOM    955  CH2 TRP B  92      65.155  20.481  28.127  1.00 27.84           C
ATOM    956  H   TRP B  92      67.779  21.374  21.724  1.00 28.72           H
ATOM    957  HA  TRP B  92      65.453  22.197  23.392  1.00 26.18           H
ATOM    958  HB2 TRP B  92      68.295  23.150  23.335  1.00 25.59           H
ATOM    959  HB3 TRP B  92      67.013  23.960  24.234  1.00 25.59           H
ATOM    960  HD1 TRP B  92      69.603  21.415  24.673  1.00 32.67           H
ATOM    961  HE1 TRP B  92      69.257  20.076  26.816  1.00 27.73           H
ATOM    962  HE3 TRP B  92      64.761  22.760  25.614  1.00 25.88           H
ATOM    963  HZ2 TRP B  92      66.968  19.344  28.500  1.00 31.05           H
ATOM    964  HZ3 TRP B  92      63.524  21.746  27.489  1.00 32.49           H
ATOM    965  HH2 TRP B  92      64.596  20.042  28.941  1.00 33.41           H
ATOM    966  N   SER B  93      66.029  23.540  20.543  1.00 26.87           N
ATOM    967  CA  SER B  93      65.633  24.635  19.641  1.00 22.87           C
ATOM    968  C   SER B  93      64.127  24.898  19.714  1.00 23.18           C
ATOM    969  O   SER B  93      63.769  26.051  19.816  1.00 21.98           O
ATOM    970  CB  SER B  93      66.016  24.375  18.176  1.00 24.09           C
ATOM    971  OG  SER B  93      67.420  24.433  18.048  1.00 29.44           O
ATOM    972  H   SER B  93      66.482  22.733  20.135  1.00 32.24           H
ATOM    973  HA  SER B  93      66.139  25.547  19.961  1.00 27.44           H
ATOM    974  HB2 SER B  93      65.652  23.405  17.829  1.00 28.90           H
ATOM    975  HB3 SER B  93      65.580  25.161  17.561  1.00 28.90           H
ATOM    976  HG  SER B  93      67.778  23.606  18.386  1.00 35.32           H
ATOM    977  N   PHE B  94      63.265  23.868  19.657  1.00 23.86           N
ATOM    978  CA  PHE B  94      61.803  24.091  19.702  1.00 23.84           C
ATOM    979  C   PHE B  94      61.397  24.826  20.997  1.00 25.06           C
ATOM    980  O   PHE B  94      60.607  25.790  20.970  1.00 24.29           O
ATOM    981  CB  PHE B  94      61.068  22.770  19.563  1.00 22.34           C
ATOM    982  CG  PHE B  94      59.582  22.902  19.825  1.00 23.65           C
ATOM    983  CD1 PHE B  94      58.693  23.264  18.797  1.00 29.02           C
ATOM    984  CD2 PHE B  94      59.102  22.712  21.129  1.00 26.41           C
ATOM    985  CE1 PHE B  94      57.319  23.492  19.080  1.00 25.87           C
ATOM    986  CE2 PHE B  94      57.741  22.880  21.401  1.00 25.85           C
ATOM    987  CZ  PHE B  94      56.859  23.277  20.387  1.00 24.21           C
ATOM    988  H   PHE B  94      63.621  22.924  19.587  1.00 28.63           H
ATOM    989  HA  PHE B  94      61.525  24.720  18.856  1.00 28.60           H
ATOM    990  HB2 PHE B  94      61.233  22.387  18.557  1.00 26.81           H
ATOM    991  HB3 PHE B  94      61.486  22.063  20.274  1.00 26.81           H
ATOM    992  HD1 PHE B  94      59.067  23.418  17.795  1.00 34.82           H
ATOM    993  HD2 PHE B  94      59.777  22.418  21.918  1.00 31.69           H
ATOM    994  HE1 PHE B  94      56.642  23.819  18.306  1.00 31.04           H
ATOM    995  HE2 PHE B  94      57.372  22.694  22.399  1.00 31.02           H
ATOM    996  HZ  PHE B  94      55.815  23.421  20.617  1.00 29.05           H
ATOM    997  N   THR B  95      61.916  24.349  22.145  1.00 24.50           N
ATOM    998  CA  THR B  95      61.543  24.925  23.449  1.00 25.90           C
ATOM    999  C   THR B  95      61.988  26.395  23.521  1.00 27.23           C
ATOM   1000  O   THR B  95      61.231  27.263  23.947  1.00 23.73           O
ATOM   1001  CB  THR B  95      62.173  24.095  24.584  1.00 24.03           C
ATOM   1002  OG1 THR B  95      61.681  22.787  24.533  1.00 25.06           O
ATOM   1003  CG2 THR B  95      61.909  24.640  25.984  1.00 25.32           C
ATOM   1004  H   THR B  95      62.594  23.601  22.120  1.00 29.40           H
ATOM   1005  HA  THR B  95      60.459  24.870  23.540  1.00 31.08           H
ATOM   1006  HB  THR B  95      63.253  24.076  24.424  1.00 28.83           H
ATOM   1007  HG1 THR B  95      61.948  22.394  23.695  1.00 30.06           H
ATOM   1008 HG21 THR B  95      62.340  23.969  26.727  1.00 30.38           H
ATOM   1009 HG22 THR B  95      62.355  25.626  26.107  1.00 30.38           H
ATOM   1010 HG23 THR B  95      60.834  24.700  26.153  1.00 30.38           H
ATOM   1011  N   PHE B  96      63.242  26.653  23.108  1.00 22.24           N
ATOM   1012  CA  PHE B  96      63.809  27.996  23.084  1.00 23.65           C
ATOM   1013  C   PHE B  96      62.980  28.932  22.168  1.00 21.55           C
ATOM   1014  O   PHE B  96      62.551  30.023  22.531  1.00 22.70           O
ATOM   1015  CB  PHE B  96      65.321  27.988  22.707  1.00 23.43           C
ATOM   1016  CG  PHE B  96      65.856  29.409  22.635  1.00 25.84           C
ATOM   1017  CD1 PHE B  96      66.439  30.080  23.720  1.00 24.34           C
ATOM   1018  CD2 PHE B  96      65.659  30.102  21.442  1.00 25.77           C
ATOM   1019  CE1 PHE B  96      66.760  31.441  23.636  1.00 24.42           C
ATOM   1020  CE2 PHE B  96      65.942  31.473  21.364  1.00 24.51           C
ATOM   1021  CZ  PHE B  96      66.479  32.146  22.452  1.00 24.78           C
ATOM   1022  H   PHE B  96      63.761  25.911  22.709  1.00 26.69           H
ATOM   1023  HA  PHE B  96      63.715  28.451  24.116  1.00 28.37           H
ATOM   1024  HB2 PHE B  96      65.874  27.392  23.453  1.00 28.11           H
ATOM   1025  HB3 PHE B  96      65.494  27.484  21.737  1.00 28.11           H
ATOM   1026  HD1 PHE B  96      66.652  29.534  24.627  1.00 29.20           H
ATOM   1027  HD2 PHE B  96      65.237  29.593  20.582  1.00 30.91           H
ATOM   1028  HE1 PHE B  96      67.193  31.962  24.481  1.00 29.30           H
ATOM   1029  HE2 PHE B  96      65.712  31.996  20.434  1.00 29.41           H
ATOM   1030  HZ  PHE B  96      66.692  33.216  22.373  1.00 29.73           H
ATOM   1031  N   GLN B  97      62.748  28.501  20.875  1.00 22.05           N
ATOM   1032  CA  GLN B  97      62.098  29.380  19.879  1.00 23.72           C
ATOM   1033  C   GLN B  97      60.659  29.771  20.255  1.00 29.20           C
ATOM   1034  O   GLN B  97      60.238  30.896  20.084  1.00 28.76           O
ATOM   1035  CB  GLN B  97      62.130  28.702  18.501  1.00 23.28           C
ATOM   1036  CG  GLN B  97      63.493  28.664  17.817  1.00 24.04           C
ATOM   1037  CD  GLN B  97      64.091  30.071  17.642  1.00 23.50           C
ATOM   1038  OE1 GLN B  97      63.413  31.045  17.295  1.00 22.95           O
ATOM   1039  NE2 GLN B  97      65.418  30.240  17.902  1.00 22.67           N
ATOM   1040  H   GLN B  97      63.028  27.579  20.562  1.00 26.45           H
ATOM   1041  HA  GLN B  97      62.680  30.356  19.826  1.00 28.46           H
ATOM   1042  HB2 GLN B  97      61.718  27.674  18.561  1.00 27.93           H
ATOM   1043  HB3 GLN B  97      61.437  29.287  17.838  1.00 27.93           H
ATOM   1044  HG2 GLN B  97      64.191  28.020  18.375  1.00 28.85           H
ATOM   1045  HG3 GLN B  97      63.392  28.209  16.810  1.00 28.85           H
ATOM   1046 HE21 GLN B  97      66.037  29.504  18.216  1.00 27.19           H
ATOM   1047 HE22 GLN B  97      65.852  31.180  17.824  1.00 27.19           H
ATOM   1048  N   THR B  98      59.931  28.786  20.803  1.00 26.19           N
ATOM   1049  CA  THR B  98      58.583  29.019  21.362  1.00 30.89           C
ATOM   1050  C   THR B  98      58.621  29.996  22.542  1.00 30.10           C
ATOM   1051  O   THR B  98      57.809  30.918  22.557  1.00 35.73           O
ATOM   1052  CB  THR B  98      57.874  27.677  21.688  1.00 28.19           C
ATOM   1053  OG1 THR B  98      57.610  26.995  20.470  1.00 35.72           O
ATOM   1054  CG2 THR B  98      56.523  27.924  22.352  1.00 35.86           C
ATOM   1055  H   THR B  98      60.326  27.859  20.870  1.00 31.42           H
ATOM   1056  HA  THR B  98      58.001  29.492  20.567  1.00 37.07           H
ATOM   1057  HB  THR B  98      58.483  27.054  22.349  1.00 33.83           H
ATOM   1058  HG1 THR B  98      57.714  26.051  20.621  1.00 42.86           H
ATOM   1059 HG21 THR B  98      56.021  26.975  22.537  1.00 43.02           H
ATOM   1060 HG22 THR B  98      56.650  28.445  23.299  1.00 43.02           H
ATOM   1061 HG23 THR B  98      55.896  28.510  21.677  1.00 43.02           H
ATOM   1062  N   TYR B  99      59.534  29.825  23.524  1.00 30.57           N
ATOM   1063  CA  TYR B  99      59.587  30.707  24.682  1.00 34.54           C
ATOM   1064  C   TYR B  99      60.029  32.129  24.265  1.00 37.98           C
ATOM   1065  O   TYR B  99      59.489  33.121  24.757  1.00 28.81           O
ATOM   1066  CB  TYR B  99      60.482  30.151  25.773  1.00 32.34           C
ATOM   1067  CG  TYR B  99      60.555  30.991  27.053  1.00 31.36           C
ATOM   1068  CD1 TYR B  99      59.434  31.166  27.899  1.00 38.89           C
ATOM   1069  CD2 TYR B  99      61.772  31.567  27.419  1.00 35.98           C
ATOM   1070  CE1 TYR B  99      59.572  31.832  29.148  1.00 38.20           C
ATOM   1071  CE2 TYR B  99      61.909  32.257  28.640  1.00 40.86           C
ATOM   1072  CZ  TYR B  99      60.826  32.356  29.542  1.00 43.12           C
ATOM   1073  OH  TYR B  99      61.001  32.930  30.779  1.00 50.71           O
ATOM   1074  H   TYR B  99      60.192  29.059  23.474  1.00 36.68           H
ATOM   1075  HA  TYR B  99      58.581  30.762  25.094  1.00 41.45           H
ATOM   1076  HB2 TYR B  99      60.095  29.167  26.046  1.00 38.80           H
ATOM   1077  HB3 TYR B  99      61.487  30.008  25.374  1.00 38.80           H
ATOM   1078  HD1 TYR B  99      58.479  30.748  27.615  1.00 46.66           H
ATOM   1079  HD2 TYR B  99      62.632  31.456  26.772  1.00 43.18           H
ATOM   1080  HE1 TYR B  99      58.729  31.928  29.814  1.00 45.83           H
ATOM   1081  HE2 TYR B  99      62.874  32.644  28.901  1.00 49.03           H
ATOM   1082  HH  TYR B  99      61.912  33.184  30.950  1.00 60.85           H
ATOM   1083  N   ALA B 100      61.011  32.217  23.368  1.00 31.20           N
ATOM   1084  CA  ALA B 100      61.594  33.472  22.883  1.00 32.48           C
ATOM   1085  C   ALA B 100      60.530  34.358  22.301  1.00 30.93           C
ATOM   1086  O   ALA B 100      60.443  35.544  22.657  1.00 33.96           O
ATOM   1087  CB  ALA B 100      62.752  33.231  21.872  1.00 31.88           C
ATOM   1088  H   ALA B 100      61.362  31.362  22.964  1.00 37.44           H
ATOM   1089  HA  ALA B 100      62.018  33.985  23.740  1.00 38.97           H
ATOM   1090  HB1 ALA B 100      63.182  34.183  21.561  1.00 38.26           H
ATOM   1091  HB2 ALA B 100      63.531  32.646  22.353  1.00 38.26           H
ATOM   1092  HB3 ALA B 100      62.384  32.710  20.987  1.00 38.26           H
ATOM   1093  N   CYS B 101      59.705  33.796  21.435  1.00 31.61           N
ATOM   1094  CA  CYS B 101      58.684  34.549  20.741  1.00 37.80           C
ATOM   1095  C   CYS B 101      57.491  34.932  21.636  1.00 41.60           C
ATOM   1096  O   CYS B 101      56.986  36.051  21.540  1.00 30.71           O
ATOM   1097  CB  CYS B 101      58.279  33.721  19.545  1.00 43.09           C
ATOM   1098  SG  CYS B 101      57.233  34.706  18.461  1.00 37.18           S
ATOM   1099  H   CYS B 101      59.831  32.825  21.190  1.00 37.93           H
ATOM   1100  HA  CYS B 101      59.140  35.467  20.366  1.00 45.36           H
ATOM   1101  HB2 CYS B 101      59.175  33.444  18.988  1.00 51.70           H
ATOM   1102  HB3 CYS B 101      57.766  32.819  19.873  1.00 51.70           H
ATOM   1103  HG  CYS B 101      57.187  33.807  17.476  1.00 44.61           H
ATOM   1104  N   LEU B 102      57.044  34.040  22.538  1.00 32.92           N
ATOM   1105  CA  LEU B 102      56.018  34.384  23.550  1.00 36.18           C
ATOM   1106  C   LEU B 102      56.472  35.571  24.394  1.00 34.64           C
ATOM   1107  O   LEU B 102      55.698  36.498  24.603  1.00 33.29           O
ATOM   1108  CB  LEU B 102      55.727  33.203  24.494  1.00 30.37           C
ATOM   1109  CG  LEU B 102      54.750  33.520  25.654  1.00 40.94           C
ATOM   1110  CD1 LEU B 102      53.364  33.833  25.096  1.00 44.85           C
ATOM   1111  CD2 LEU B 102      54.676  32.333  26.636  1.00 44.28           C
ATOM   1112  H   LEU B 102      57.450  33.115  22.554  1.00 39.50           H
ATOM   1113  HA  LEU B 102      55.102  34.655  23.025  1.00 43.41           H
ATOM   1114  HB2 LEU B 102      55.353  32.357  23.932  1.00 36.44           H
ATOM   1115  HB3 LEU B 102      56.673  32.883  24.934  1.00 36.44           H
ATOM   1116  HG  LEU B 102      55.095  34.383  26.223  1.00 49.12           H
ATOM   1117 HD11 LEU B 102      52.669  34.019  25.916  1.00 53.82           H
ATOM   1118 HD12 LEU B 102      53.401  34.724  24.470  1.00 53.82           H
ATOM   1119 HD13 LEU B 102      53.005  32.991  24.504  1.00 53.82           H
ATOM   1120 HD21 LEU B 102      54.043  32.593  27.486  1.00 53.13           H
ATOM   1121 HD22 LEU B 102      54.259  31.462  26.129  1.00 53.13           H
ATOM   1122 HD23 LEU B 102      55.673  32.091  27.005  1.00 53.13           H
ATOM   1123  N   SER B 103      57.692  35.502  24.937  1.00 28.61           N
ATOM   1124  CA  SER B 103      58.240  36.539  25.798  1.00 35.19           C
ATOM   1125  C   SER B 103      58.454  37.863  25.040  1.00 30.92           C
ATOM   1126  O   SER B 103      58.270  38.914  25.640  1.00 27.41           O
ATOM   1127  CB  SER B 103      59.511  36.082  26.492  1.00 39.30           C
ATOM   1128  OG  SER B 103      60.513  35.897  25.545  1.00 40.61           O
ATOM   1129  H   SER B 103      58.280  34.714  24.709  1.00 34.32           H
ATOM   1130  HA  SER B 103      57.507  36.716  26.586  1.00 42.22           H
ATOM   1131  HB2 SER B 103      59.836  36.844  27.202  1.00 47.15           H
ATOM   1132  HB3 SER B 103      59.334  35.145  27.022  1.00 47.15           H
ATOM   1133  HG  SER B 103      60.253  35.173  24.965  1.00 48.73           H
ATOM   1134  N   ARG B 104      58.733  37.823  23.727  1.00 29.08           N
ATOM   1135  CA  ARG B 104      58.820  39.029  22.898  1.00 28.34           C
ATOM   1136  C   ARG B 104      57.431  39.704  22.773  1.00 32.26           C
ATOM   1137  O   ARG B 104      57.299  40.896  22.983  1.00 30.46           O
ATOM   1138  CB  ARG B 104      59.325  38.712  21.473  1.00 24.09           C
ATOM   1139  CG  ARG B 104      59.484  39.997  20.653  1.00 25.83           C
ATOM   1140  CD  ARG B 104      59.759  39.640  19.187  1.00 27.51           C
ATOM   1141  NE  ARG B 104      60.968  38.800  18.979  1.00 27.38           N
ATOM   1142  CZ  ARG B 104      62.243  39.247  19.174  1.00 25.46           C
ATOM   1143  NH1 ARG B 104      62.477  40.542  19.644  1.00 28.08           N
ATOM   1144  NH2 ARG B 104      63.306  38.398  18.985  1.00 21.94           N1+
ATOM   1145  H   ARG B 104      58.789  36.933  23.289  1.00 34.89           H
ATOM   1146  HA  ARG B 104      59.522  39.771  23.370  1.00 34.01           H
ATOM   1147  HB2 ARG B 104      60.310  38.200  21.550  1.00 28.90           H
ATOM   1148  HB3 ARG B 104      58.657  38.008  20.948  1.00 28.90           H
ATOM   1149  HG2 ARG B 104      58.572  40.623  20.693  1.00 30.99           H
ATOM   1150  HG3 ARG B 104      60.279  40.631  21.089  1.00 30.99           H
ATOM   1151  HD2 ARG B 104      58.907  39.049  18.769  1.00 33.00           H
ATOM   1152  HD3 ARG B 104      59.831  40.571  18.577  1.00 33.00           H
ATOM   1153  HE  ARG B 104      60.772  37.748  18.722  1.00 32.86           H
ATOM   1154 HH11 ARG B 104      61.767  41.256  19.498  1.00 33.69           H
ATOM   1155 HH12 ARG B 104      63.436  40.928  19.604  1.00 33.69           H
ATOM   1156 HH21 ARG B 104      63.122  37.451  18.560  1.00 26.32           H
ATOM   1157 HH22 ARG B 104      64.301  38.720  19.045  1.00 26.32           H
ATOM   1158  N   ILE B 105      56.402  38.910  22.429  1.00 26.22           N
ATOM   1159  CA  ILE B 105      55.016  39.437  22.286  1.00 28.22           C
ATOM   1160  C   ILE B 105      54.572  40.105  23.600  1.00 27.92           C
ATOM   1161  O   ILE B 105      54.062  41.237  23.584  1.00 29.86           O
ATOM   1162  CB  ILE B 105      54.074  38.299  21.860  1.00 32.38           C
ATOM   1163  CG1 ILE B 105      54.411  37.840  20.411  1.00 32.67           C
ATOM   1164  CG2 ILE B 105      52.599  38.702  22.008  1.00 33.29           C
ATOM   1165  CD1 ILE B 105      53.719  36.520  20.023  1.00 38.61           C
ATOM   1166  H   ILE B 105      56.571  37.936  22.228  1.00 31.46           H
ATOM   1167  HA  ILE B 105      55.006  40.192  21.497  1.00 33.86           H
ATOM   1168  HB  ILE B 105      54.245  37.456  22.530  1.00 38.86           H
ATOM   1169 HG12 ILE B 105      54.112  38.621  19.714  1.00 39.20           H
ATOM   1170 HG13 ILE B 105      55.483  37.703  20.299  1.00 39.20           H
ATOM   1171 HG21 ILE B 105      51.948  37.870  21.746  1.00 39.95           H
ATOM   1172 HG22 ILE B 105      52.375  38.961  23.041  1.00 39.95           H
ATOM   1173 HG23 ILE B 105      52.369  39.546  21.358  1.00 39.95           H
ATOM   1174 HD11 ILE B 105      54.063  36.212  19.036  1.00 46.33           H
ATOM   1175 HD12 ILE B 105      53.973  35.739  20.740  1.00 46.33           H
ATOM   1176 HD13 ILE B 105      52.641  36.654  19.985  1.00 46.33           H
ATOM   1177  N   ARG B 106      54.797  39.446  24.749  1.00 27.81           N
ATOM   1178  CA  ARG B 106      54.419  40.008  26.056  1.00 28.07           C
ATOM   1179  C   ARG B 106      55.127  41.338  26.320  1.00 30.82           C
ATOM   1180  O   ARG B 106      54.481  42.297  26.748  1.00 27.47           O
ATOM   1181  CB  ARG B 106      54.712  39.034  27.206  1.00 31.45           C
ATOM   1182  CG  ARG B 106      53.782  37.822  27.104  1.00 41.03           C
ATOM   1183  CD  ARG B 106      54.184  36.704  28.061  1.00 45.50           C
ATOM   1184  NE  ARG B 106      53.953  37.085  29.468  1.00 46.86           N
ATOM   1185  CZ  ARG B 106      54.067  36.210  30.488  1.00 54.23           C
ATOM   1186  NH1 ARG B 106      54.802  35.110  30.367  1.00 43.56           N
ATOM   1187  NH2 ARG B 106      53.448  36.432  31.652  1.00 48.75           N1+
ATOM   1188  H   ARG B 106      55.285  38.562  24.724  1.00 33.36           H
ATOM   1189  HA  ARG B 106      53.349  40.207  26.039  1.00 33.69           H
ATOM   1190  HB2 ARG B 106      55.757  38.724  27.166  1.00 37.73           H
ATOM   1191  HB3 ARG B 106      54.526  39.530  28.159  1.00 37.73           H
ATOM   1192  HG2 ARG B 106      52.756  38.134  27.311  1.00 49.23           H
ATOM   1193  HG3 ARG B 106      53.807  37.411  26.097  1.00 49.23           H
ATOM   1194  HD2 ARG B 106      53.705  35.753  27.818  1.00 54.60           H
ATOM   1195  HD3 ARG B 106      55.261  36.581  27.927  1.00 54.60           H
ATOM   1196  HE  ARG B 106      53.384  37.904  29.620  1.00 56.23           H
ATOM   1197 HH11 ARG B 106      55.311  34.946  29.510  1.00 52.27           H
ATOM   1198 HH12 ARG B 106      54.892  34.473  31.140  1.00 52.27           H
ATOM   1199 HH21 ARG B 106      52.888  37.260  31.785  1.00 58.50           H
ATOM   1200 HH22 ARG B 106      53.557  35.775  32.408  1.00 58.50           H
ATOM   1201  N   ALA B 107      56.440  41.406  26.078  1.00 30.94           N
ATOM   1202  CA  ALA B 107      57.219  42.638  26.269  1.00 27.11           C
ATOM   1203  C   ALA B 107      56.757  43.758  25.311  1.00 29.46           C
ATOM   1204  O   ALA B 107      56.659  44.928  25.726  1.00 30.27           O
ATOM   1205  CB  ALA B 107      58.735  42.364  26.147  1.00 28.20           C
ATOM   1206  H   ALA B 107      56.914  40.608  25.682  1.00 37.12           H
ATOM   1207  HA  ALA B 107      57.046  42.975  27.289  1.00 32.53           H
ATOM   1208  HB1 ALA B 107      59.292  43.300  26.213  1.00 33.83           H
ATOM   1209  HB2 ALA B 107      59.057  41.723  26.968  1.00 33.83           H
ATOM   1210  HB3 ALA B 107      58.953  41.879  25.195  1.00 33.83           H
ATOM   1211  N   GLN B 108      56.475  43.437  24.038  1.00 25.08           N
ATOM   1212  CA  GLN B 108      56.073  44.429  23.043  1.00 29.94           C
ATOM   1213  C   GLN B 108      54.654  44.946  23.376  1.00 33.43           C
ATOM   1214  O   GLN B 108      54.429  46.151  23.357  1.00 28.56           O
ATOM   1215  CB  GLN B 108      56.220  43.874  21.620  1.00 29.88           C
ATOM   1216  CG  GLN B 108      57.700  43.670  21.199  1.00 26.59           C
ATOM   1217  CD  GLN B 108      57.892  43.195  19.767  1.00 29.25           C
ATOM   1218  OE1 GLN B 108      59.014  43.181  19.224  1.00 30.01           O
ATOM   1219  NE2 GLN B 108      56.809  42.779  19.141  1.00 25.78           N
ATOM   1220  H   GLN B 108      56.491  42.467  23.752  1.00 30.09           H
ATOM   1221  HA  GLN B 108      56.750  45.281  23.121  1.00 35.92           H
ATOM   1222  HB2 GLN B 108      55.694  42.922  21.561  1.00 35.85           H
ATOM   1223  HB3 GLN B 108      55.763  44.578  20.926  1.00 35.85           H
ATOM   1224  HG2 GLN B 108      58.245  44.607  21.308  1.00 31.91           H
ATOM   1225  HG3 GLN B 108      58.235  42.998  21.867  1.00 31.91           H
ATOM   1226 HE21 GLN B 108      55.921  42.756  19.616  1.00 30.93           H
ATOM   1227 HE22 GLN B 108      56.886  42.477  18.184  1.00 30.93           H
ATOM   1228  N   LEU B 109      53.721  44.059  23.757  1.00 30.01           N
ATOM   1229  CA  LEU B 109      52.396  44.465  24.220  1.00 36.39           C
ATOM   1230  C   LEU B 109      52.460  45.337  25.487  1.00 37.42           C
ATOM   1231  O   LEU B 109      51.667  46.265  25.620  1.00 36.82           O
ATOM   1232  CB  LEU B 109      51.498  43.243  24.472  1.00 34.54           C
ATOM   1233  CG  LEU B 109      51.047  42.460  23.226  1.00 30.39           C
ATOM   1234  CD1 LEU B 109      50.286  41.201  23.673  1.00 30.48           C
ATOM   1235  CD2 LEU B 109      50.160  43.312  22.293  1.00 40.06           C
ATOM   1236  H   LEU B 109      53.956  43.077  23.775  1.00 36.00           H
ATOM   1237  HA  LEU B 109      51.947  45.071  23.434  1.00 43.67           H
ATOM   1238  HB2 LEU B 109      52.042  42.566  25.132  1.00 41.44           H
ATOM   1239  HB3 LEU B 109      50.609  43.571  25.011  1.00 41.44           H
ATOM   1240  HG  LEU B 109      51.919  42.149  22.658  1.00 36.47           H
ATOM   1241 HD11 LEU B 109      50.076  40.578  22.806  1.00 36.57           H
ATOM   1242 HD12 LEU B 109      50.893  40.632  24.375  1.00 36.57           H
ATOM   1243 HD13 LEU B 109      49.345  41.472  24.150  1.00 36.57           H
ATOM   1244 HD21 LEU B 109      49.833  42.710  21.444  1.00 48.07           H
ATOM   1245 HD22 LEU B 109      49.288  43.674  22.837  1.00 48.07           H
ATOM   1246 HD23 LEU B 109      50.712  44.166  21.904  1.00 48.07           H
ATOM   1247  N   ALA B 110      53.373  45.058  26.427  1.00 34.96           N
ATOM   1248  CA  ALA B 110      53.470  45.839  27.656  1.00 33.62           C
ATOM   1249  C   ALA B 110      53.868  47.288  27.350  1.00 37.35           C
ATOM   1250  O   ALA B 110      53.294  48.204  27.938  1.00 37.06           O
ATOM   1251  CB  ALA B 110      54.395  45.140  28.636  1.00 35.88           C
ATOM   1252  H   ALA B 110      54.024  44.300  26.285  1.00 41.95           H
ATOM   1253  HA  ALA B 110      52.485  45.863  28.120  1.00 40.34           H
ATOM   1254  HB1 ALA B 110      54.437  45.713  29.561  1.00 43.06           H
ATOM   1255  HB2 ALA B 110      54.014  44.141  28.849  1.00 43.06           H
ATOM   1256  HB3 ALA B 110      55.400  45.076  28.222  1.00 43.06           H
ATOM   1257  N   SER B 111      54.794  47.494  26.400  1.00 30.65           N
ATOM   1258  CA  SER B 111      55.243  48.823  25.985  1.00 33.72           C
ATOM   1259  C   SER B 111      54.169  49.608  25.238  1.00 35.56           C
ATOM   1260  O   SER B 111      54.099  50.828  25.406  1.00 37.50           O
ATOM   1261  CB  SER B 111      56.529  48.750  25.136  1.00 35.35           C
ATOM   1262  OG  SER B 111      57.575  48.361  25.998  1.00 50.39           O
ATOM   1263  H   SER B 111      55.177  46.696  25.914  1.00 36.78           H
ATOM   1264  HA  SER B 111      55.478  49.397  26.884  1.00 40.46           H
ATOM   1265  HB2 SER B 111      56.406  48.033  24.321  1.00 42.42           H
ATOM   1266  HB3 SER B 111      56.766  49.729  24.724  1.00 42.42           H
ATOM   1267  HG  SER B 111      57.435  47.448  26.262  1.00 60.46           H
ATOM   1268  N   LEU B 112      53.339  48.953  24.425  1.00 41.76           N
ATOM   1269  CA  LEU B 112      52.274  49.653  23.684  1.00 41.42           C
ATOM   1270  C   LEU B 112      51.209  50.230  24.604  1.00 54.17           C
ATOM   1271  O   LEU B 112      50.686  51.320  24.352  1.00 54.37           O
ATOM   1272  CB  LEU B 112      51.634  48.711  22.662  1.00 39.35           C
ATOM   1273  CG  LEU B 112      52.504  48.668  21.403  1.00 50.64           C
ATOM   1274  CD1 LEU B 112      52.145  47.421  20.609  1.00 52.90           C
ATOM   1275  CD2 LEU B 112      52.339  49.918  20.524  1.00 49.08           C
ATOM   1276  H   LEU B 112      53.423  47.952  24.325  1.00 50.10           H
ATOM   1277  HA  LEU B 112      52.736  50.488  23.161  1.00 49.70           H
ATOM   1278  HB2 LEU B 112      51.561  47.716  23.103  1.00 47.21           H
ATOM   1279  HB3 LEU B 112      50.627  49.034  22.404  1.00 47.21           H
ATOM   1280  HG  LEU B 112      53.552  48.591  21.693  1.00 60.77           H
ATOM   1281 HD11 LEU B 112      52.762  47.367  19.711  1.00 63.48           H
ATOM   1282 HD12 LEU B 112      52.337  46.544  21.229  1.00 63.48           H
ATOM   1283 HD13 LEU B 112      51.091  47.443  20.330  1.00 63.48           H
ATOM   1284 HD21 LEU B 112      52.996  49.856  19.659  1.00 58.89           H
ATOM   1285 HD22 LEU B 112      51.305  50.004  20.189  1.00 58.89           H
ATOM   1286 HD23 LEU B 112      52.616  50.809  21.076  1.00 58.89           H
ATOM   1287  N   ASN B 113      50.883  49.461  25.647  1.00 53.46           N
ATOM   1288  CA  ASN B 113      49.809  49.745  26.593  1.00 56.94           C
ATOM   1289  C   ASN B 113      50.291  50.549  27.809  1.00 57.31           C
ATOM   1290  O   ASN B 113      49.476  50.813  28.690  1.00 58.80           O
ATOM   1291  CB  ASN B 113      49.107  48.422  26.963  1.00 51.59           C
ATOM   1292  CG  ASN B 113      48.413  47.809  25.733  1.00 62.27           C
ATOM   1293  OD1 ASN B 113      47.426  48.352  25.242  1.00 66.05           O
ATOM   1294  ND2 ASN B 113      48.901  46.684  25.212  1.00 52.57           N
ATOM   1295  H   ASN B 113      51.383  48.590  25.768  1.00 64.15           H
ATOM   1296  HA  ASN B 113      49.066  50.364  26.086  1.00 68.33           H
ATOM   1297  HB2 ASN B 113      49.823  47.726  27.403  1.00 61.90           H
ATOM   1298  HB3 ASN B 113      48.332  48.677  27.687  1.00 61.90           H
ATOM   1299 HD21 ASN B 113      48.459  46.283  24.399  1.00 63.08           H
ATOM   1300 HD22 ASN B 113      49.732  46.265  25.606  1.00 63.08           H
ATOM   1301  N   GLY B 114      51.578  50.955  27.816  1.00 52.32           N
ATOM   1302  CA  GLY B 114      52.242  51.809  28.793  1.00 53.15           C
ATOM   1303  C   GLY B 114      52.111  53.299  28.445  1.00 62.00           C
ATOM   1304  O   GLY B 114      51.264  53.684  27.638  1.00 63.17           O
ATOM   1305  H   GLY B 114      52.146  50.680  27.026  1.00 62.78           H
ATOM   1306  HA2 GLY B 114      51.802  51.637  29.776  1.00 63.77           H
ATOM   1307  HA3 GLY B 114      53.301  51.546  28.808  1.00 63.77           H
ATOM   1308  N   LYS B 115      52.952  54.137  29.077  1.00 61.29           N
ATOM   1309  CA  LYS B 115      52.831  55.612  29.114  1.00 67.88           C
ATOM   1310  C   LYS B 115      53.122  56.337  27.788  1.00 69.01           C
ATOM   1311  O   LYS B 115      52.821  57.525  27.637  1.00 62.44           O
ATOM   1312  CB  LYS B 115      53.730  56.181  30.233  1.00 66.93           C
ATOM   1313  CG  LYS B 115      55.251  55.995  29.991  1.00 63.21           C
ATOM   1314  CD  LYS B 115      56.029  57.285  30.297  1.00 66.53           C
ATOM   1315  CE  LYS B 115      57.538  57.020  30.350  1.00 66.73           C
ATOM   1316  NZ  LYS B 115      58.285  58.275  30.588  1.00 69.99           N1+
ATOM   1317  H   LYS B 115      53.659  53.727  29.671  1.00 73.54           H
ATOM   1318  HA  LYS B 115      51.797  55.849  29.376  1.00 81.45           H
ATOM   1319  HB2 LYS B 115      53.503  57.243  30.345  1.00 80.31           H
ATOM   1320  HB3 LYS B 115      53.467  55.694  31.174  1.00 80.31           H
ATOM   1321  HG2 LYS B 115      55.625  55.170  30.600  1.00 75.85           H
ATOM   1322  HG3 LYS B 115      55.444  55.745  28.947  1.00 75.85           H
ATOM   1323  HD2 LYS B 115      55.821  58.020  29.516  1.00 79.84           H
ATOM   1324  HD3 LYS B 115      55.700  57.690  31.256  1.00 79.84           H
ATOM   1325  HE2 LYS B 115      57.748  56.312  31.153  1.00 80.08           H
ATOM   1326  HE3 LYS B 115      57.857  56.581  29.403  1.00 80.08           H
ATOM   1327  HZ1 LYS B 115      59.275  58.081  30.639  1.00 83.99           H
ATOM   1328  HZ2 LYS B 115      58.115  58.918  29.826  1.00 83.99           H
ATOM   1329  HZ3 LYS B 115      57.979  58.700  31.453  1.00 83.99           H
ATOM   1330  N   LEU B 116      53.749  55.621  26.851  1.00 65.48           N
ATOM   1331  CA  LEU B 116      53.976  56.080  25.492  1.00 63.50           C
ATOM   1332  C   LEU B 116      52.648  56.420  24.772  1.00 62.96           C
ATOM   1333  O   LEU B 116      52.619  57.280  23.894  1.00 59.13           O
ATOM   1334  CB  LEU B 116      54.735  54.943  24.781  1.00 57.86           C
ATOM   1335  CG  LEU B 116      55.115  55.272  23.326  1.00 54.35           C
ATOM   1336  CD1 LEU B 116      56.051  56.488  23.257  1.00 58.86           C
ATOM   1337  CD2 LEU B 116      55.791  54.038  22.728  1.00 52.82           C
ATOM   1338  H   LEU B 116      54.002  54.668  27.064  1.00 78.57           H
ATOM   1339  HA  LEU B 116      54.602  56.973  25.535  1.00 76.20           H
ATOM   1340  HB2 LEU B 116      55.643  54.719  25.345  1.00 69.43           H
ATOM   1341  HB3 LEU B 116      54.112  54.046  24.789  1.00 69.43           H
ATOM   1342  HG  LEU B 116      54.211  55.473  22.755  1.00 65.22           H
ATOM   1343 HD11 LEU B 116      56.397  56.624  22.232  1.00 70.62           H
ATOM   1344 HD12 LEU B 116      55.528  57.394  23.564  1.00 70.62           H
ATOM   1345 HD13 LEU B 116      56.920  56.336  23.898  1.00 70.62           H
ATOM   1346 HD21 LEU B 116      56.157  54.267  21.728  1.00 63.38           H
ATOM   1347 HD22 LEU B 116      56.623  53.753  23.363  1.00 63.38           H
ATOM   1348 HD23 LEU B 116      55.084  53.208  22.675  1.00 63.38           H
ATOM   1349  N   LYS B 117      51.566  55.710  25.140  1.00 64.58           N
ATOM   1350  CA  LYS B 117      50.187  55.848  24.647  1.00 71.58           C
ATOM   1351  C   LYS B 117      49.668  57.295  24.665  1.00 71.91           C
ATOM   1352  O   LYS B 117      48.823  57.646  23.841  1.00 76.08           O
ATOM   1353  CB  LYS B 117      49.327  54.915  25.525  1.00 68.97           C
ATOM   1354  CG  LYS B 117      47.835  54.791  25.184  1.00 69.03           C
ATOM   1355  CD  LYS B 117      47.165  53.651  25.980  1.00 68.50           C
ATOM   1356  CE  LYS B 117      47.588  53.634  27.459  1.00 66.04           C
ATOM   1357  NZ  LYS B 117      46.902  52.574  28.216  1.00 65.64           N1+
ATOM   1358  H   LYS B 117      51.705  55.011  25.859  1.00 77.49           H
ATOM   1359  HA  LYS B 117      50.142  55.503  23.619  1.00 85.89           H
ATOM   1360  HB2 LYS B 117      49.760  53.913  25.483  1.00 82.76           H
ATOM   1361  HB3 LYS B 117      49.408  55.283  26.550  1.00 82.76           H
ATOM   1362  HG2 LYS B 117      47.321  55.733  25.379  1.00 82.84           H
ATOM   1363  HG3 LYS B 117      47.748  54.560  24.121  1.00 82.84           H
ATOM   1364  HD2 LYS B 117      46.084  53.781  25.923  1.00 82.19           H
ATOM   1365  HD3 LYS B 117      47.423  52.696  25.520  1.00 82.19           H
ATOM   1366  HE2 LYS B 117      48.663  53.454  27.514  1.00 79.25           H
ATOM   1367  HE3 LYS B 117      47.381  54.607  27.908  1.00 79.25           H
ATOM   1368  HZ1 LYS B 117      47.185  52.624  29.185  1.00 78.76           H
ATOM   1369  HZ2 LYS B 117      45.903  52.695  28.145  1.00 78.76           H
ATOM   1370  HZ3 LYS B 117      47.168  51.671  27.849  1.00 78.76           H
ATOM   1371  N   ASP B 118      50.186  58.105  25.595  1.00 67.06           N
ATOM   1372  CA  ASP B 118      49.726  59.449  25.899  1.00 64.61           C
ATOM   1373  C   ASP B 118      50.785  60.525  25.538  1.00 69.07           C
ATOM   1374  O   ASP B 118      50.658  61.667  25.982  1.00 72.66           O
ATOM   1375  CB  ASP B 118      49.321  59.474  27.386  1.00 69.14           C
ATOM   1376  CG  ASP B 118      48.297  58.395  27.802  1.00 75.31           C
ATOM   1377  OD1 ASP B 118      48.380  57.956  28.973  1.00 68.38           O
ATOM   1378  OD2 ASP B 118      47.437  58.023  26.968  1.00 80.39           O1-
ATOM   1379  H   ASP B 118      50.887  57.727  26.214  1.00 80.47           H
ATOM   1380  HA  ASP B 118      48.834  59.667  25.311  1.00 77.53           H
ATOM   1381  HB2 ASP B 118      50.199  59.431  28.034  1.00 82.97           H
ATOM   1382  HB3 ASP B 118      48.844  60.437  27.570  1.00 82.97           H
ATOM   1383  N   ALA B 119      51.812  60.193  24.727  1.00 59.83           N
ATOM   1384  CA  ALA B 119      52.789  61.144  24.186  1.00 54.69           C
ATOM   1385  C   ALA B 119      52.266  61.831  22.923  1.00 51.96           C
ATOM   1386  O   ALA B 119      51.251  61.419  22.364  1.00 57.17           O
ATOM   1387  CB  ALA B 119      54.111  60.406  23.902  1.00 60.38           C
ATOM   1388  H   ALA B 119      51.873  59.240  24.397  1.00 71.79           H
ATOM   1389  HA  ALA B 119      52.997  61.912  24.931  1.00 65.62           H
ATOM   1390  HB1 ALA B 119      54.867  61.114  23.564  1.00 72.45           H
ATOM   1391  HB2 ALA B 119      54.469  59.920  24.810  1.00 72.45           H
ATOM   1392  HB3 ALA B 119      53.958  59.656  23.133  1.00 72.45           H
ATOM   1393  N   GLU B 120      52.959  62.885  22.476  1.00 55.18           N
ATOM   1394  CA  GLU B 120      52.577  63.710  21.335  1.00 55.94           C
ATOM   1395  C   GLU B 120      52.763  62.999  19.980  1.00 62.77           C
ATOM   1396  O   GLU B 120      51.766  62.794  19.275  1.00 63.52           O
ATOM   1397  CB  GLU B 120      53.366  65.030  21.373  1.00 56.06           C
ATOM   1398  H   GLU B 120      53.801  63.152  22.967  1.00 66.21           H
ATOM   1399  HA  GLU B 120      51.522  63.961  21.446  1.00 67.12           H
ATOM   1400  HB1 GLU B 120      53.133  65.571  22.290  1.00 67.27           H
ATOM   1401  HB3 GLU B 120      53.090  65.648  20.518  1.00 67.27           H
ATOM   1402  N   LYS B 121      54.017  62.636  19.624  1.00 55.99           N
ATOM   1403  CA  LYS B 121      54.413  61.947  18.379  1.00 49.64           C
ATOM   1404  C   LYS B 121      55.129  60.612  18.698  1.00 46.55           C
ATOM   1405  O   LYS B 121      56.318  60.483  18.393  1.00 50.43           O
ATOM   1406  CB  LYS B 121      55.325  62.879  17.568  1.00 50.80           C
ATOM   1407  H   LYS B 121      54.771  62.865  20.262  1.00 67.18           H
ATOM   1408  HA  LYS B 121      53.526  61.723  17.785  1.00 59.57           H
ATOM   1409  HB1 LYS B 121      54.804  63.813  17.350  1.00 60.95           H
ATOM   1410  HB3 LYS B 121      55.612  62.407  16.627  1.00 60.95           H
ATOM   1411  N   PRO B 122      54.450  59.638  19.344  1.00 46.72           N
ATOM   1412  CA  PRO B 122      55.114  58.442  19.866  1.00 47.92           C
ATOM   1413  C   PRO B 122      55.660  57.515  18.761  1.00 39.68           C
ATOM   1414  O   PRO B 122      55.001  57.255  17.750  1.00 37.72           O
ATOM   1415  CB  PRO B 122      54.021  57.714  20.660  1.00 48.09           C
ATOM   1416  CG  PRO B 122      52.690  58.179  20.049  1.00 50.82           C
ATOM   1417  CD  PRO B 122      53.028  59.631  19.692  1.00 54.65           C
ATOM   1418  HA  PRO B 122      55.877  58.714  20.592  1.00 57.50           H
ATOM   1419  HB2 PRO B 122      54.131  56.633  20.672  1.00 57.70           H
ATOM   1420  HB3 PRO B 122      54.076  58.086  21.679  1.00 57.70           H
ATOM   1421  HG2 PRO B 122      52.436  57.594  19.168  1.00 60.98           H
ATOM   1422  HG3 PRO B 122      51.881  58.150  20.780  1.00 60.98           H
ATOM   1423  HD2 PRO B 122      52.404  59.930  18.850  1.00 65.57           H
ATOM   1424  HD3 PRO B 122      52.865  60.254  20.569  1.00 65.57           H
ATOM   1425  N   VAL B 123      56.877  56.993  18.992  1.00 39.89           N
ATOM   1426  CA  VAL B 123      57.533  55.992  18.127  1.00 35.11           C
ATOM   1427  C   VAL B 123      58.146  54.921  19.054  1.00 32.28           C
ATOM   1428  O   VAL B 123      58.807  55.239  20.045  1.00 32.04           O
ATOM   1429  CB  VAL B 123      58.620  56.587  17.196  1.00 33.87           C
ATOM   1430  CG1 VAL B 123      59.191  55.530  16.241  1.00 31.15           C
ATOM   1431  CG2 VAL B 123      58.094  57.740  16.302  1.00 38.33           C
ATOM   1432  H   VAL B 123      57.353  57.247  19.848  1.00 47.86           H
ATOM   1433  HA  VAL B 123      56.777  55.516  17.503  1.00 42.13           H
ATOM   1434  HB  VAL B 123      59.441  56.960  17.806  1.00 40.64           H
ATOM   1435 HG11 VAL B 123      59.997  55.967  15.652  1.00 37.38           H
ATOM   1436 HG12 VAL B 123      59.598  54.688  16.801  1.00 37.38           H
ATOM   1437 HG13 VAL B 123      58.415  55.165  15.566  1.00 37.38           H
ATOM   1438 HG21 VAL B 123      58.902  58.117  15.677  1.00 45.99           H
ATOM   1439 HG22 VAL B 123      57.278  57.396  15.670  1.00 45.99           H
ATOM   1440 HG23 VAL B 123      57.734  58.556  16.927  1.00 45.99           H
ATOM   1441  N   LEU B 124      57.829  53.656  18.758  1.00 31.21           N
ATOM   1442  CA  LEU B 124      58.319  52.489  19.469  1.00 30.24           C
ATOM   1443  C   LEU B 124      59.271  51.688  18.542  1.00 29.75           C
ATOM   1444  O   LEU B 124      58.885  51.348  17.435  1.00 27.80           O
ATOM   1445  CB  LEU B 124      57.068  51.721  19.920  1.00 32.14           C
ATOM   1446  CG  LEU B 124      57.346  50.576  20.905  1.00 44.65           C
ATOM   1447  CD1 LEU B 124      57.956  51.077  22.217  1.00 41.62           C
ATOM   1448  CD2 LEU B 124      56.024  49.856  21.234  1.00 38.02           C
ATOM   1449  H   LEU B 124      57.219  53.480  17.971  1.00 37.45           H
ATOM   1450  HA  LEU B 124      58.874  52.819  20.344  1.00 36.28           H
ATOM   1451  HB2 LEU B 124      56.374  52.410  20.401  1.00 38.56           H
ATOM   1452  HB3 LEU B 124      56.571  51.325  19.034  1.00 38.56           H
ATOM   1453  HG  LEU B 124      58.030  49.865  20.440  1.00 53.57           H
ATOM   1454 HD11 LEU B 124      58.112  50.245  22.899  1.00 49.94           H
ATOM   1455 HD12 LEU B 124      58.924  51.545  22.045  1.00 49.94           H
ATOM   1456 HD13 LEU B 124      57.276  51.778  22.688  1.00 49.94           H
ATOM   1457 HD21 LEU B 124      56.200  49.048  21.944  1.00 45.62           H
ATOM   1458 HD22 LEU B 124      55.323  50.564  21.678  1.00 45.62           H
ATOM   1459 HD23 LEU B 124      55.590  49.449  20.320  1.00 45.62           H
ATOM   1460  N   PHE B 125      60.513  51.480  18.975  1.00 26.77           N
ATOM   1461  CA  PHE B 125      61.538  50.775  18.230  1.00 27.29           C
ATOM   1462  C   PHE B 125      61.647  49.392  18.895  1.00 28.03           C
ATOM   1463  O   PHE B 125      61.906  49.309  20.098  1.00 30.14           O
ATOM   1464  CB  PHE B 125      62.872  51.491  18.301  1.00 27.26           C
ATOM   1465  CG  PHE B 125      62.891  52.819  17.586  1.00 27.90           C
ATOM   1466  CD1 PHE B 125      62.553  53.979  18.299  1.00 29.14           C
ATOM   1467  CD2 PHE B 125      63.188  52.881  16.215  1.00 27.43           C
ATOM   1468  CE1 PHE B 125      62.529  55.204  17.635  1.00 31.05           C
ATOM   1469  CE2 PHE B 125      63.218  54.121  15.561  1.00 32.55           C
ATOM   1470  CZ  PHE B 125      62.902  55.277  16.285  1.00 34.54           C
ATOM   1471  H   PHE B 125      60.776  51.816  19.890  1.00 32.12           H
ATOM   1472  HA  PHE B 125      61.260  50.696  17.186  1.00 32.75           H
ATOM   1473  HB2 PHE B 125      63.157  51.630  19.344  1.00 32.71           H
ATOM   1474  HB3 PHE B 125      63.610  50.848  17.822  1.00 32.71           H
ATOM   1475  HD1 PHE B 125      62.274  53.924  19.338  1.00 34.97           H
ATOM   1476  HD2 PHE B 125      63.442  51.981  15.671  1.00 32.91           H
ATOM   1477  HE1 PHE B 125      62.237  56.090  18.169  1.00 37.26           H
ATOM   1478  HE2 PHE B 125      63.480  54.182  14.516  1.00 39.06           H
ATOM   1479  HZ  PHE B 125      62.916  56.237  15.792  1.00 41.45           H
ATOM   1480  N   PHE B 126      61.437  48.325  18.135  1.00 30.35           N
ATOM   1481  CA  PHE B 126      61.550  46.957  18.617  1.00 27.66           C
ATOM   1482  C   PHE B 126      62.947  46.412  18.252  1.00 26.78           C
ATOM   1483  O   PHE B 126      63.393  46.538  17.107  1.00 26.77           O
ATOM   1484  CB  PHE B 126      60.513  46.077  17.925  1.00 27.03           C
ATOM   1485  CG  PHE B 126      59.034  46.345  18.150  1.00 28.11           C
ATOM   1486  CD1 PHE B 126      58.126  45.951  17.163  1.00 32.21           C
ATOM   1487  CD2 PHE B 126      58.559  46.884  19.359  1.00 32.46           C
ATOM   1488  CE1 PHE B 126      56.742  46.110  17.379  1.00 31.05           C
ATOM   1489  CE2 PHE B 126      57.184  47.039  19.582  1.00 33.62           C
ATOM   1490  CZ  PHE B 126      56.278  46.660  18.581  1.00 30.35           C
ATOM   1491  H   PHE B 126      61.217  48.463  17.160  1.00 36.41           H
ATOM   1492  HA  PHE B 126      61.395  46.902  19.694  1.00 33.19           H
ATOM   1493  HB2 PHE B 126      60.714  46.085  16.854  1.00 32.43           H
ATOM   1494  HB3 PHE B 126      60.684  45.061  18.275  1.00 32.43           H
ATOM   1495  HD1 PHE B 126      58.483  45.505  16.248  1.00 38.64           H
ATOM   1496  HD2 PHE B 126      59.250  47.166  20.134  1.00 38.95           H
ATOM   1497  HE1 PHE B 126      56.041  45.805  16.616  1.00 37.26           H
ATOM   1498  HE2 PHE B 126      56.828  47.395  20.533  1.00 40.34           H
ATOM   1499  HZ  PHE B 126      55.216  46.752  18.757  1.00 36.42           H
ATOM   1500  N   GLU B 127      63.644  45.767  19.193  1.00 23.49           N
ATOM   1501  CA  GLU B 127      64.898  45.088  18.862  1.00 24.01           C
ATOM   1502  C   GLU B 127      64.399  43.662  18.404  1.00 23.01           C
ATOM   1503  O   GLU B 127      64.073  42.789  19.199  1.00 23.12           O
ATOM   1504  CB  GLU B 127      65.874  44.945  20.054  1.00 24.95           C
ATOM   1505  CG  GLU B 127      67.135  44.172  19.646  1.00 25.92           C
ATOM   1506  CD  GLU B 127      68.159  43.958  20.790  1.00 31.70           C
ATOM   1507  OE1 GLU B 127      69.353  43.810  20.460  1.00 29.10           O
ATOM   1508  OE2 GLU B 127      67.761  43.968  21.986  1.00 30.12           O1-
ATOM   1509  H   GLU B 127      63.260  45.675  20.103  1.00 28.18           H
ATOM   1510  HA  GLU B 127      65.447  45.601  18.037  1.00 28.81           H
ATOM   1511  HB2 GLU B 127      66.143  45.941  20.445  1.00 29.94           H
ATOM   1512  HB3 GLU B 127      65.392  44.410  20.903  1.00 29.94           H
ATOM   1513  HG2 GLU B 127      66.878  43.152  19.297  1.00 31.09           H
ATOM   1514  HG3 GLU B 127      67.673  44.671  18.823  1.00 31.09           H
ATOM   1515  N   ARG B 128      64.302  43.501  17.027  1.00 24.33           N
ATOM   1516  CA  ARG B 128      63.727  42.361  16.274  1.00 23.59           C
ATOM   1517  C   ARG B 128      62.194  42.289  16.501  1.00 22.70           C
ATOM   1518  O   ARG B 128      61.591  42.960  17.310  1.00 26.20           O
ATOM   1519  CB  ARG B 128      64.417  41.032  16.640  1.00 24.01           C
ATOM   1520  CG  ARG B 128      65.896  41.027  16.208  1.00 22.64           C
ATOM   1521  CD  ARG B 128      66.378  39.593  15.926  1.00 23.09           C
ATOM   1522  NE  ARG B 128      67.817  39.576  15.642  1.00 23.75           N
ATOM   1523  CZ  ARG B 128      68.764  39.041  16.498  1.00 23.25           C
ATOM   1524  NH1 ARG B 128      68.393  38.602  17.718  1.00 25.39           N
ATOM   1525  NH2 ARG B 128      70.060  38.896  16.007  1.00 22.18           N1+
ATOM   1526  H   ARG B 128      64.599  44.259  16.412  1.00 29.19           H
ATOM   1527  HA  ARG B 128      63.893  42.549  15.178  1.00 28.30           H
ATOM   1528  HB2 ARG B 128      64.376  40.872  17.743  1.00 28.81           H
ATOM   1529  HB3 ARG B 128      63.883  40.172  16.198  1.00 28.81           H
ATOM   1530  HG2 ARG B 128      66.046  41.665  15.320  1.00 27.16           H
ATOM   1531  HG3 ARG B 128      66.520  41.487  17.007  1.00 27.16           H
ATOM   1532  HD2 ARG B 128      66.129  38.938  16.808  1.00 27.70           H
ATOM   1533  HD3 ARG B 128      65.845  39.157  15.050  1.00 27.70           H
ATOM   1534  HE  ARG B 128      68.099  39.915  14.718  1.00 28.49           H
ATOM   1535 HH11 ARG B 128      67.427  38.826  18.146  1.00 30.47           H
ATOM   1536 HH12 ARG B 128      69.099  38.345  18.430  1.00 30.47           H
ATOM   1537 HH21 ARG B 128      70.302  39.377  15.149  1.00 26.62           H
ATOM   1538 HH22 ARG B 128      70.845  38.769  16.676  1.00 26.62           H
ATOM   1539  N   SER B 129      61.603  41.388  15.707  1.00 26.39           N
ATOM   1540  CA  SER B 129      60.178  41.160  15.558  1.00 26.65           C
ATOM   1541  C   SER B 129      59.825  39.661  15.631  1.00 25.99           C
ATOM   1542  O   SER B 129      60.677  38.768  15.460  1.00 24.08           O
ATOM   1543  CB  SER B 129      59.700  41.755  14.219  1.00 25.35           C
ATOM   1544  OG  SER B 129      60.289  41.130  13.086  1.00 25.93           O
ATOM   1545  H   SER B 129      62.193  40.831  15.106  1.00 31.67           H
ATOM   1546  HA  SER B 129      59.660  41.665  16.368  1.00 31.97           H
ATOM   1547  HB2 SER B 129      58.620  41.632  14.135  1.00 30.41           H
ATOM   1548  HB3 SER B 129      59.929  42.823  14.185  1.00 30.41           H
ATOM   1549  HG  SER B 129      61.185  41.475  12.981  1.00 31.11           H
ATOM   1550  N   VAL B 130      58.508  39.403  15.734  1.00 24.21           N
ATOM   1551  CA  VAL B 130      57.998  38.026  15.593  1.00 25.71           C
ATOM   1552  C   VAL B 130      58.314  37.432  14.204  1.00 22.43           C
ATOM   1553  O   VAL B 130      58.352  36.205  14.017  1.00 24.99           O
ATOM   1554  CB  VAL B 130      56.484  37.971  15.896  1.00 30.43           C
ATOM   1555  CG1 VAL B 130      56.165  38.408  17.351  1.00 28.95           C
ATOM   1556  CG2 VAL B 130      55.680  38.796  14.876  1.00 32.44           C
ATOM   1557  H   VAL B 130      57.850  40.163  15.809  1.00 29.04           H
ATOM   1558  HA  VAL B 130      58.502  37.407  16.334  1.00 30.84           H
ATOM   1559  HB  VAL B 130      56.168  36.931  15.797  1.00 36.51           H
ATOM   1560 HG11 VAL B 130      55.104  38.273  17.547  1.00 34.74           H
ATOM   1561 HG12 VAL B 130      56.736  37.793  18.049  1.00 34.74           H
ATOM   1562 HG13 VAL B 130      56.418  39.455  17.512  1.00 34.74           H
ATOM   1563 HG21 VAL B 130      54.618  38.684  15.087  1.00 38.92           H
ATOM   1564 HG22 VAL B 130      55.939  39.853  14.935  1.00 38.92           H
ATOM   1565 HG23 VAL B 130      55.864  38.440  13.863  1.00 38.92           H
ATOM   1566  N   TYR B 131      58.497  38.281  13.192  1.00 22.10           N
ATOM   1567  CA  TYR B 131      58.793  37.839  11.840  1.00 30.02           C
ATOM   1568  C   TYR B 131      60.225  37.316  11.698  1.00 27.56           C
ATOM   1569  O   TYR B 131      60.434  36.291  11.046  1.00 26.88           O
ATOM   1570  CB  TYR B 131      58.519  38.923  10.800  1.00 27.94           C
ATOM   1571  CG  TYR B 131      57.176  39.585  10.990  1.00 27.26           C
ATOM   1572  CD1 TYR B 131      57.145  40.937  11.385  1.00 32.19           C
ATOM   1573  CD2 TYR B 131      55.981  38.852  10.820  1.00 37.95           C
ATOM   1574  CE1 TYR B 131      55.906  41.567  11.578  1.00 31.93           C
ATOM   1575  CE2 TYR B 131      54.743  39.480  11.060  1.00 33.29           C
ATOM   1576  CZ  TYR B 131      54.705  40.840  11.419  1.00 32.54           C
ATOM   1577  OH  TYR B 131      53.505  41.438  11.664  1.00 37.82           O
ATOM   1578  H   TYR B 131      58.467  39.271  13.378  1.00 26.52           H
ATOM   1579  HA  TYR B 131      58.119  37.011  11.618  1.00 36.02           H
ATOM   1580  HB2 TYR B 131      59.300  39.682  10.853  1.00 33.52           H
ATOM   1581  HB3 TYR B 131      58.547  38.466   9.809  1.00 33.52           H
ATOM   1582  HD1 TYR B 131      58.054  41.502  11.511  1.00 38.62           H
ATOM   1583  HD2 TYR B 131      56.000  37.809  10.525  1.00 45.54           H
ATOM   1584  HE1 TYR B 131      55.866  42.596  11.884  1.00 38.31           H
ATOM   1585  HE2 TYR B 131      53.822  38.922  10.967  1.00 39.94           H
ATOM   1586  HH  TYR B 131      52.885  40.888  11.528  1.00 45.38           H
ATOM   1587  N   SER B 132      61.211  37.997  12.271  1.00 24.77           N
ATOM   1588  CA  SER B 132      62.575  37.383  12.294  1.00 25.75           C
ATOM   1589  C   SER B 132      62.655  36.143  13.163  1.00 20.67           C
ATOM   1590  O   SER B 132      63.381  35.213  12.794  1.00 24.75           O
ATOM   1591  CB  SER B 132      63.666  38.361  12.642  1.00 28.31           C
ATOM   1592  OG  SER B 132      63.291  39.247  13.644  1.00 27.18           O
ATOM   1593  H   SER B 132      61.031  38.829  12.813  1.00 29.73           H
ATOM   1594  HA  SER B 132      62.802  37.055  11.284  1.00 30.89           H
ATOM   1595  HB2 SER B 132      64.564  37.829  12.960  1.00 33.96           H
ATOM   1596  HB3 SER B 132      63.889  38.931  11.739  1.00 33.96           H
ATOM   1597  HG  SER B 132      63.602  40.128  13.393  1.00 32.62           H
ATOM   1598  N   ASP B 133      61.912  36.086  14.272  1.00 23.71           N
ATOM   1599  CA  ASP B 133      61.859  34.881  15.121  1.00 25.10           C
ATOM   1600  C   ASP B 133      61.569  33.621  14.274  1.00 23.96           C
ATOM   1601  O   ASP B 133      62.252  32.611  14.368  1.00 23.12           O
ATOM   1602  CB  ASP B 133      60.792  34.957  16.219  1.00 23.86           C
ATOM   1603  CG  ASP B 133      61.190  35.923  17.350  1.00 25.49           C
ATOM   1604  OD1 ASP B 133      62.407  36.200  17.558  1.00 23.02           O
ATOM   1605  OD2 ASP B 133      60.248  36.391  18.034  1.00 25.92           O1-
ATOM   1606  H   ASP B 133      61.404  36.892  14.544  1.00 28.45           H
ATOM   1607  HA  ASP B 133      62.864  34.733  15.616  1.00 30.12           H
ATOM   1608  HB2 ASP B 133      59.814  35.256  15.829  1.00 28.63           H
ATOM   1609  HB3 ASP B 133      60.642  33.961  16.713  1.00 28.63           H
ATOM   1610  N   ARG B 134      60.525  33.716  13.441  1.00 23.33           N
ATOM   1611  CA  ARG B 134      60.066  32.614  12.595  1.00 25.32           C
ATOM   1612  C   ARG B 134      60.847  32.433  11.310  1.00 22.87           C
ATOM   1613  O   ARG B 134      61.280  31.319  11.018  1.00 24.05           O
ATOM   1614  CB  ARG B 134      58.548  32.762  12.356  1.00 24.91           C
ATOM   1615  CG  ARG B 134      58.017  31.807  11.273  1.00 28.70           C
ATOM   1616  CD  ARG B 134      56.496  31.942  11.216  1.00 25.41           C
ATOM   1617  NE  ARG B 134      55.865  30.947  10.314  1.00 29.12           N
ATOM   1618  CZ  ARG B 134      54.534  30.841  10.166  1.00 32.08           C
ATOM   1619  NH1 ARG B 134      53.716  31.544  10.928  1.00 28.86           N
ATOM   1620  NH2 ARG B 134      54.032  30.029   9.238  1.00 34.28           N1+
ATOM   1621  H   ARG B 134      60.013  34.588  13.408  1.00 28.00           H
ATOM   1622  HA  ARG B 134      60.200  31.690  13.146  1.00 30.38           H
ATOM   1623  HB2 ARG B 134      58.023  32.581  13.292  1.00 29.89           H
ATOM   1624  HB3 ARG B 134      58.345  33.784  12.035  1.00 29.89           H
ATOM   1625  HG2 ARG B 134      58.426  32.054  10.296  1.00 34.44           H
ATOM   1626  HG3 ARG B 134      58.286  30.777  11.506  1.00 34.44           H
ATOM   1627  HD2 ARG B 134      56.146  31.727  12.225  1.00 30.49           H
ATOM   1628  HD3 ARG B 134      56.196  32.952  10.935  1.00 30.49           H
ATOM   1629  HE  ARG B 134      56.452  30.432   9.673  1.00 34.94           H
ATOM   1630 HH11 ARG B 134      54.069  32.172  11.637  1.00 34.63           H
ATOM   1631 HH12 ARG B 134      52.717  31.472  10.787  1.00 34.63           H
ATOM   1632 HH21 ARG B 134      54.646  29.484   8.650  1.00 41.14           H
ATOM   1633 HH22 ARG B 134      53.030  29.948   9.127  1.00 41.14           H
ATOM   1634  N   TYR B 135      61.014  33.513  10.521  1.00 24.53           N
ATOM   1635  CA  TYR B 135      61.511  33.422   9.143  1.00 24.54           C
ATOM   1636  C   TYR B 135      63.054  33.444   9.033  1.00 25.04           C
ATOM   1637  O   TYR B 135      63.577  33.103   7.973  1.00 26.51           O
ATOM   1638  CB  TYR B 135      60.818  34.441   8.220  1.00 27.62           C
ATOM   1639  CG  TYR B 135      59.333  34.172   8.058  1.00 27.23           C
ATOM   1640  CD1 TYR B 135      58.381  34.923   8.775  1.00 28.33           C
ATOM   1641  CD2 TYR B 135      58.908  33.118   7.229  1.00 29.71           C
ATOM   1642  CE1 TYR B 135      57.011  34.587   8.700  1.00 31.30           C
ATOM   1643  CE2 TYR B 135      57.544  32.790   7.125  1.00 33.10           C
ATOM   1644  CZ  TYR B 135      56.591  33.511   7.878  1.00 32.63           C
ATOM   1645  OH  TYR B 135      55.272  33.199   7.793  1.00 37.50           O
ATOM   1646  H   TYR B 135      60.682  34.410  10.846  1.00 29.43           H
ATOM   1647  HA  TYR B 135      61.210  32.445   8.760  1.00 29.44           H
ATOM   1648  HB2 TYR B 135      60.978  35.449   8.602  1.00 33.14           H
ATOM   1649  HB3 TYR B 135      61.281  34.383   7.242  1.00 33.14           H
ATOM   1650  HD1 TYR B 135      58.686  35.742   9.400  1.00 33.99           H
ATOM   1651  HD2 TYR B 135      59.633  32.538   6.675  1.00 35.65           H
ATOM   1652  HE1 TYR B 135      56.292  35.156   9.269  1.00 37.55           H
ATOM   1653  HE2 TYR B 135      57.235  31.980   6.482  1.00 39.71           H
ATOM   1654  HH  TYR B 135      55.100  32.432   7.239  1.00 44.99           H
ATOM   1655  N   ILE B 136      63.763  33.852  10.089  1.00 23.19           N
ATOM   1656  CA  ILE B 136      65.222  33.835  10.155  1.00 27.78           C
ATOM   1657  C   ILE B 136      65.622  32.677  11.074  1.00 26.93           C
ATOM   1658  O   ILE B 136      66.188  31.693  10.612  1.00 26.11           O
ATOM   1659  CB  ILE B 136      65.825  35.199  10.606  1.00 25.24           C
ATOM   1660  CG1 ILE B 136      65.386  36.455   9.805  1.00 33.16           C
ATOM   1661  CG2 ILE B 136      67.358  35.064  10.620  1.00 24.59           C
ATOM   1662  CD1 ILE B 136      65.769  36.403   8.345  1.00 35.97           C
ATOM   1663  H   ILE B 136      63.271  34.157  10.918  1.00 27.83           H
ATOM   1664  HA  ILE B 136      65.627  33.610   9.167  1.00 33.33           H
ATOM   1665  HB  ILE B 136      65.543  35.372  11.641  1.00 30.28           H
ATOM   1666 HG12 ILE B 136      64.304  36.553   9.851  1.00 39.79           H
ATOM   1667 HG13 ILE B 136      65.831  37.349  10.248  1.00 39.79           H
ATOM   1668 HG21 ILE B 136      67.817  36.038  10.754  1.00 29.50           H
ATOM   1669 HG22 ILE B 136      67.664  34.432  11.447  1.00 29.50           H
ATOM   1670 HG23 ILE B 136      67.709  34.624   9.691  1.00 29.50           H
ATOM   1671 HD11 ILE B 136      65.463  37.331   7.866  1.00 43.16           H
ATOM   1672 HD12 ILE B 136      66.848  36.299   8.236  1.00 43.16           H
ATOM   1673 HD13 ILE B 136      65.258  35.567   7.867  1.00 43.16           H
ATOM   1674  N   PHE B 137      65.378  32.812  12.382  1.00 23.77           N
ATOM   1675  CA  PHE B 137      66.042  31.939  13.378  1.00 22.31           C
ATOM   1676  C   PHE B 137      65.412  30.521  13.464  1.00 23.01           C
ATOM   1677  O   PHE B 137      66.104  29.522  13.343  1.00 24.04           O
ATOM   1678  CB  PHE B 137      65.959  32.617  14.772  1.00 23.48           C
ATOM   1679  CG  PHE B 137      66.937  33.763  14.862  1.00 25.65           C
ATOM   1680  CD1 PHE B 137      66.489  35.078  14.621  1.00 22.85           C
ATOM   1681  CD2 PHE B 137      68.269  33.542  15.221  1.00 21.45           C
ATOM   1682  CE1 PHE B 137      67.388  36.129  14.622  1.00 23.63           C
ATOM   1683  CE2 PHE B 137      69.178  34.612  15.245  1.00 24.91           C
ATOM   1684  CZ  PHE B 137      68.760  35.898  14.896  1.00 23.76           C
ATOM   1685  H   PHE B 137      64.887  33.610  12.697  1.00 28.52           H
ATOM   1686  HA  PHE B 137      67.118  31.809  13.091  1.00 26.76           H
ATOM   1687  HB2 PHE B 137      64.921  32.942  14.984  1.00 28.17           H
ATOM   1688  HB3 PHE B 137      66.185  31.872  15.567  1.00 28.17           H
ATOM   1689  HD1 PHE B 137      65.437  35.269  14.437  1.00 27.42           H
ATOM   1690  HD2 PHE B 137      68.614  32.545  15.492  1.00 25.74           H
ATOM   1691  HE1 PHE B 137      67.034  37.128  14.392  1.00 28.35           H
ATOM   1692  HE2 PHE B 137      70.215  34.427  15.519  1.00 29.89           H
ATOM   1693  HZ  PHE B 137      69.474  36.710  14.856  1.00 28.50           H
ATOM   1694  N   ALA B 138      64.072  30.437  13.658  1.00 21.06           N
ATOM   1695  CA  ALA B 138      63.354  29.137  13.765  1.00 22.19           C
ATOM   1696  C   ALA B 138      63.463  28.353  12.438  1.00 21.99           C
ATOM   1697  O   ALA B 138      63.820  27.174  12.432  1.00 23.21           O
ATOM   1698  CB  ALA B 138      61.889  29.402  14.200  1.00 24.70           C
ATOM   1699  H   ALA B 138      63.518  31.282  13.728  1.00 25.27           H
ATOM   1700  HA  ALA B 138      63.828  28.538  14.542  1.00 26.62           H
ATOM   1701  HB1 ALA B 138      61.420  28.460  14.475  1.00 29.64           H
ATOM   1702  HB2 ALA B 138      61.852  30.063  15.064  1.00 29.64           H
ATOM   1703  HB3 ALA B 138      61.337  29.840  13.372  1.00 29.64           H
ATOM   1704  N   SER B 139      63.244  29.042  11.304  1.00 25.86           N
ATOM   1705  CA  SER B 139      63.396  28.491   9.962  1.00 25.79           C
ATOM   1706  C   SER B 139      64.797  27.916   9.731  1.00 27.06           C
ATOM   1707  O   SER B 139      64.920  26.780   9.260  1.00 24.64           O
ATOM   1708  CB  SER B 139      63.017  29.562   8.917  1.00 25.25           C
ATOM   1709  OG  SER B 139      63.287  29.038   7.661  1.00 30.92           O
ATOM   1710  H   SER B 139      62.930  30.000  11.369  1.00 31.03           H
ATOM   1711  HA  SER B 139      62.681  27.673   9.870  1.00 30.95           H
ATOM   1712  HB2 SER B 139      61.951  29.776   8.979  1.00 30.30           H
ATOM   1713  HB3 SER B 139      63.588  30.479   9.057  1.00 30.30           H
ATOM   1714  HG  SER B 139      62.768  29.525   7.015  1.00 37.10           H
ATOM   1715  N   ASN B 140      65.865  28.649  10.097  1.00 24.01           N
ATOM   1716  CA  ASN B 140      67.232  28.168   9.954  1.00 24.27           C
ATOM   1717  C   ASN B 140      67.496  26.900  10.786  1.00 28.46           C
ATOM   1718  O   ASN B 140      68.123  25.958  10.307  1.00 25.99           O
ATOM   1719  CB  ASN B 140      68.215  29.283  10.308  1.00 22.21           C
ATOM   1720  CG  ASN B 140      69.658  28.770  10.170  1.00 25.24           C
ATOM   1721  OD1 ASN B 140      70.083  28.359   9.093  1.00 30.50           O
ATOM   1722  ND2 ASN B 140      70.435  28.821  11.218  1.00 27.33           N
ATOM   1723  H   ASN B 140      65.732  29.560  10.515  1.00 28.81           H
ATOM   1724  HA  ASN B 140      67.381  27.907   8.907  1.00 29.12           H
ATOM   1725  HB2 ASN B 140      68.070  30.051   9.557  1.00 26.65           H
ATOM   1726  HB3 ASN B 140      68.009  29.691  11.292  1.00 26.65           H
ATOM   1727 HD21 ASN B 140      71.398  28.549  11.124  1.00 32.79           H
ATOM   1728 HD22 ASN B 140      70.083  29.198  12.088  1.00 32.79           H
ATOM   1729  N   LEU B 141      66.998  26.846  12.024  1.00 25.68           N
ATOM   1730  CA  LEU B 141      67.160  25.654  12.849  1.00 25.21           C
ATOM   1731  C   LEU B 141      66.419  24.438  12.264  1.00 24.84           C
ATOM   1732  O   LEU B 141      66.953  23.340  12.284  1.00 24.11           O
ATOM   1733  CB  LEU B 141      66.758  26.013  14.288  1.00 23.33           C
ATOM   1734  CG  LEU B 141      67.749  26.957  15.005  1.00 24.49           C
ATOM   1735  CD1 LEU B 141      67.088  27.673  16.184  1.00 21.85           C
ATOM   1736  CD2 LEU B 141      69.022  26.204  15.485  1.00 24.60           C
ATOM   1737  H   LEU B 141      66.436  27.606  12.382  1.00 30.81           H
ATOM   1738  HA  LEU B 141      68.218  25.396  12.845  1.00 30.25           H
ATOM   1739  HB2 LEU B 141      65.786  26.510  14.233  1.00 27.99           H
ATOM   1740  HB3 LEU B 141      66.642  25.104  14.882  1.00 27.99           H
ATOM   1741  HG  LEU B 141      68.079  27.712  14.301  1.00 29.38           H
ATOM   1742 HD11 LEU B 141      67.805  28.353  16.642  1.00 26.22           H
ATOM   1743 HD12 LEU B 141      66.242  28.259  15.831  1.00 26.22           H
ATOM   1744 HD13 LEU B 141      66.754  26.960  16.936  1.00 26.22           H
ATOM   1745 HD21 LEU B 141      69.740  26.923  15.869  1.00 29.52           H
ATOM   1746 HD22 LEU B 141      68.779  25.500  16.270  1.00 29.52           H
ATOM   1747 HD23 LEU B 141      69.476  25.660  14.658  1.00 29.52           H
ATOM   1748  N   TYR B 142      65.196  24.614  11.759  1.00 21.99           N
ATOM   1749  CA  TYR B 142      64.481  23.540  11.072  1.00 25.17           C
ATOM   1750  C   TYR B 142      65.262  23.048   9.831  1.00 28.57           C
ATOM   1751  O   TYR B 142      65.416  21.839   9.638  1.00 25.49           O
ATOM   1752  CB  TYR B 142      63.070  24.001  10.712  1.00 24.71           C
ATOM   1753  CG  TYR B 142      62.394  23.088   9.700  1.00 25.78           C
ATOM   1754  CD1 TYR B 142      62.068  21.761  10.064  1.00 28.23           C
ATOM   1755  CD2 TYR B 142      62.169  23.536   8.395  1.00 27.58           C
ATOM   1756  CE1 TYR B 142      61.458  20.896   9.130  1.00 33.53           C
ATOM   1757  CE2 TYR B 142      61.642  22.660   7.434  1.00 37.36           C
ATOM   1758  CZ  TYR B 142      61.257  21.353   7.805  1.00 35.66           C
ATOM   1759  OH  TYR B 142      60.644  20.581   6.874  1.00 43.38           O
ATOM   1760  H   TYR B 142      64.772  25.532  11.769  1.00 26.39           H
ATOM   1761  HA  TYR B 142      64.397  22.695  11.757  1.00 30.20           H
ATOM   1762  HB2 TYR B 142      62.469  24.027  11.624  1.00 29.65           H
ATOM   1763  HB3 TYR B 142      63.114  25.011  10.308  1.00 29.65           H
ATOM   1764  HD1 TYR B 142      62.257  21.417  11.068  1.00 33.87           H
ATOM   1765  HD2 TYR B 142      62.434  24.542   8.107  1.00 33.09           H
ATOM   1766  HE1 TYR B 142      61.171  19.894   9.417  1.00 40.23           H
ATOM   1767  HE2 TYR B 142      61.483  23.002   6.423  1.00 44.83           H
ATOM   1768  HH  TYR B 142      60.448  19.690   7.195  1.00 52.06           H
ATOM   1769  N   GLU B 143      65.788  23.964   9.021  1.00 25.79           N
ATOM   1770  CA  GLU B 143      66.536  23.593   7.805  1.00 28.56           C
ATOM   1771  C   GLU B 143      67.857  22.867   8.128  1.00 33.29           C
ATOM   1772  O   GLU B 143      68.342  22.095   7.296  1.00 30.63           O
ATOM   1773  CB  GLU B 143      66.838  24.850   6.958  1.00 29.82           C
ATOM   1774  CG  GLU B 143      65.566  25.445   6.330  1.00 31.37           C
ATOM   1775  CD  GLU B 143      65.725  26.787   5.581  1.00 37.11           C
ATOM   1776  OE1 GLU B 143      66.800  27.400   5.668  1.00 42.62           O
ATOM   1777  OE2 GLU B 143      64.744  27.204   4.932  1.00 44.80           O1-
ATOM   1778  H   GLU B 143      65.607  24.941   9.202  1.00 30.94           H
ATOM   1779  HA  GLU B 143      65.919  22.919   7.212  1.00 34.27           H
ATOM   1780  HB2 GLU B 143      67.329  25.595   7.583  1.00 35.78           H
ATOM   1781  HB3 GLU B 143      67.525  24.576   6.156  1.00 35.78           H
ATOM   1782  HG2 GLU B 143      65.140  24.724   5.633  1.00 37.64           H
ATOM   1783  HG3 GLU B 143      64.783  25.573   7.072  1.00 37.64           H
ATOM   1784  N   SER B 144      68.451  23.182   9.290  1.00 24.21           N
ATOM   1785  CA  SER B 144      69.658  22.559   9.836  1.00 27.28           C
ATOM   1786  C   SER B 144      69.372  21.263  10.631  1.00 30.56           C
ATOM   1787  O   SER B 144      70.238  20.782  11.345  1.00 28.40           O
ATOM   1788  CB  SER B 144      70.384  23.603  10.705  1.00 32.38           C
ATOM   1789  OG  SER B 144      70.725  24.698   9.876  1.00 33.03           O
ATOM   1790  H   SER B 144      68.007  23.889   9.859  1.00 29.05           H
ATOM   1791  HA  SER B 144      70.324  22.284   9.019  1.00 32.74           H
ATOM   1792  HB2 SER B 144      69.756  23.936  11.528  1.00 38.85           H
ATOM   1793  HB3 SER B 144      71.295  23.165  11.109  1.00 38.85           H
ATOM   1794  HG  SER B 144      69.917  25.176   9.659  1.00 39.64           H
ATOM   1795  N   GLU B 145      68.152  20.727  10.560  1.00 26.04           N
ATOM   1796  CA  GLU B 145      67.681  19.519  11.264  1.00 25.67           C
ATOM   1797  C   GLU B 145      67.816  19.622  12.792  1.00 25.72           C
ATOM   1798  O   GLU B 145      68.017  18.643  13.493  1.00 27.67           O
ATOM   1799  CB  GLU B 145      68.333  18.235  10.670  1.00 34.08           C
ATOM   1800  CG  GLU B 145      67.980  18.074   9.180  1.00 41.49           C
ATOM   1801  CD  GLU B 145      68.601  16.821   8.509  1.00 54.02           C
ATOM   1802  OE1 GLU B 145      68.712  16.842   7.267  1.00 56.51           O
ATOM   1803  OE2 GLU B 145      68.947  15.854   9.221  1.00 54.37           O1-
ATOM   1804  H   GLU B 145      67.481  21.178   9.955  1.00 31.24           H
ATOM   1805  HA  GLU B 145      66.612  19.452  11.067  1.00 30.80           H
ATOM   1806  HB2 GLU B 145      69.417  18.277  10.785  1.00 40.89           H
ATOM   1807  HB3 GLU B 145      67.960  17.366  11.210  1.00 40.89           H
ATOM   1808  HG2 GLU B 145      66.897  17.982   9.098  1.00 49.78           H
ATOM   1809  HG3 GLU B 145      68.242  18.959   8.601  1.00 49.78           H
ATOM   1810  N   CYS B 146      67.636  20.820  13.366  1.00 24.11           N
ATOM   1811  CA  CYS B 146      67.601  21.037  14.817  1.00 22.18           C
ATOM   1812  C   CYS B 146      66.157  21.056  15.371  1.00 24.72           C
ATOM   1813  O   CYS B 146      65.981  20.952  16.576  1.00 22.96           O
ATOM   1814  CB  CYS B 146      68.357  22.305  15.181  1.00 25.82           C
ATOM   1815  SG  CYS B 146      70.146  22.066  14.868  1.00 30.08           S
ATOM   1816  H   CYS B 146      67.463  21.609  12.764  1.00 28.92           H
ATOM   1817  HA  CYS B 146      68.119  20.216  15.308  1.00 26.61           H
ATOM   1818  HB2 CYS B 146      67.993  23.128  14.571  1.00 30.98           H
ATOM   1819  HB3 CYS B 146      68.203  22.546  16.232  1.00 30.98           H
ATOM   1820  HG  CYS B 146      70.512  23.331  15.064  1.00 36.09           H
ATOM   1821  N   MET B 147      65.167  21.104  14.482  1.00 24.68           N
ATOM   1822  CA  MET B 147      63.782  20.784  14.731  1.00 23.23           C
ATOM   1823  C   MET B 147      63.339  19.778  13.677  1.00 27.56           C
ATOM   1824  O   MET B 147      63.701  19.916  12.498  1.00 27.34           O
ATOM   1825  CB  MET B 147      62.908  22.058  14.604  1.00 24.47           C
ATOM   1826  CG  MET B 147      63.116  23.062  15.728  1.00 25.80           C
ATOM   1827  SD  MET B 147      61.690  24.249  15.746  1.00 32.96           S
ATOM   1828  CE  MET B 147      62.621  25.733  15.447  1.00 37.60           C
ATOM   1829  H   MET B 147      65.416  21.190  13.507  1.00 29.61           H
ATOM   1830  HA  MET B 147      63.663  20.370  15.724  1.00 27.87           H
ATOM   1831  HB2 MET B 147      63.107  22.556  13.659  1.00 29.35           H
ATOM   1832  HB3 MET B 147      61.864  21.745  14.601  1.00 29.35           H
ATOM   1833  HG2 MET B 147      63.160  22.546  16.685  1.00 30.95           H
ATOM   1834  HG3 MET B 147      64.060  23.583  15.567  1.00 30.95           H
ATOM   1835  HE1 MET B 147      61.940  26.581  15.457  1.00 45.11           H
ATOM   1836  HE2 MET B 147      63.371  25.848  16.229  1.00 45.11           H
ATOM   1837  HE3 MET B 147      63.100  25.661  14.469  1.00 45.11           H
ATOM   1838  N   ASN B 148      62.549  18.777  14.083  1.00 26.85           N
ATOM   1839  CA  ASN B 148      61.964  17.813  13.151  1.00 31.43           C
ATOM   1840  C   ASN B 148      60.632  18.325  12.585  1.00 31.60           C
ATOM   1841  O   ASN B 148      60.201  19.442  12.893  1.00 25.86           O
ATOM   1842  CB  ASN B 148      61.907  16.434  13.836  1.00 30.04           C
ATOM   1843  CG  ASN B 148      60.897  16.324  14.980  1.00 25.98           C
ATOM   1844  OD1 ASN B 148      59.929  17.069  15.052  1.00 26.57           O
ATOM   1845  ND2 ASN B 148      61.061  15.316  15.839  1.00 26.36           N
ATOM   1846  H   ASN B 148      62.273  18.724  15.055  1.00 32.21           H
ATOM   1847  HA  ASN B 148      62.635  17.699  12.298  1.00 37.71           H
ATOM   1848  HB2 ASN B 148      61.621  15.706  13.082  1.00 36.05           H
ATOM   1849  HB3 ASN B 148      62.899  16.164  14.197  1.00 36.05           H
ATOM   1850 HD21 ASN B 148      60.387  15.185  16.574  1.00 31.63           H
ATOM   1851 HD22 ASN B 148      61.878  14.726  15.778  1.00 31.63           H
ATOM   1852  N   GLU B 149      59.998  17.568  11.672  1.00 28.47           N
ATOM   1853  CA  GLU B 149      58.745  18.044  11.035  1.00 29.83           C
ATOM   1854  C   GLU B 149      57.650  18.327  12.040  1.00 26.06           C
ATOM   1855  O   GLU B 149      56.895  19.274  11.853  1.00 31.65           O
ATOM   1856  CB  GLU B 149      58.130  17.030  10.060  1.00 37.16           C
ATOM   1857  CG  GLU B 149      59.006  16.748   8.846  1.00 41.95           C
ATOM   1858  CD  GLU B 149      59.225  17.972   7.953  1.00 48.57           C
ATOM   1859  OE1 GLU B 149      58.282  18.770   7.772  1.00 45.58           O
ATOM   1860  OE2 GLU B 149      60.370  18.061   7.459  1.00 57.66           O1-
ATOM   1861  H   GLU B 149      60.421  16.710  11.355  1.00 34.16           H
ATOM   1862  HA  GLU B 149      58.966  18.970  10.500  1.00 35.79           H
ATOM   1863  HB2 GLU B 149      57.972  16.089  10.587  1.00 44.59           H
ATOM   1864  HB3 GLU B 149      57.161  17.393   9.719  1.00 44.59           H
ATOM   1865  HG2 GLU B 149      59.959  16.320   9.116  1.00 50.33           H
ATOM   1866  HG3 GLU B 149      58.481  16.001   8.249  1.00 50.33           H
ATOM   1867  N   THR B 150      57.510  17.485  13.079  1.00 31.43           N
ATOM   1868  CA  THR B 150      56.491  17.659  14.102  1.00 26.93           C
ATOM   1869  C   THR B 150      56.692  18.964  14.873  1.00 28.22           C
ATOM   1870  O   THR B 150      55.740  19.710  15.088  1.00 27.01           O
ATOM   1871  CB  THR B 150      56.433  16.444  15.046  1.00 29.84           C
ATOM   1872  OG1 THR B 150      56.190  15.275  14.277  1.00 34.11           O
ATOM   1873  CG2 THR B 150      55.280  16.634  16.056  1.00 31.57           C
ATOM   1874  H   THR B 150      58.172  16.729  13.197  1.00 37.71           H
ATOM   1875  HA  THR B 150      55.536  17.712  13.574  1.00 32.31           H
ATOM   1876  HB  THR B 150      57.375  16.333  15.582  1.00 35.80           H
ATOM   1877  HG1 THR B 150      56.914  15.155  13.654  1.00 40.93           H
ATOM   1878 HG21 THR B 150      55.161  15.730  16.653  1.00 37.88           H
ATOM   1879 HG22 THR B 150      55.483  17.467  16.726  1.00 37.88           H
ATOM   1880 HG23 THR B 150      54.349  16.819  15.519  1.00 37.88           H
ATOM   1881  N   GLU B 151      57.909  19.212  15.337  1.00 25.38           N
ATOM   1882  CA  GLU B 151      58.249  20.427  16.066  1.00 25.26           C
ATOM   1883  C   GLU B 151      57.972  21.664  15.190  1.00 26.18           C
ATOM   1884  O   GLU B 151      57.447  22.661  15.687  1.00 25.66           O
ATOM   1885  CB  GLU B 151      59.756  20.384  16.480  1.00 22.33           C
ATOM   1886  CG  GLU B 151      60.018  19.426  17.658  1.00 22.70           C
ATOM   1887  CD  GLU B 151      61.509  19.263  17.948  1.00 23.35           C
ATOM   1888  OE1 GLU B 151      62.240  18.952  16.986  1.00 26.03           O
ATOM   1889  OE2 GLU B 151      61.906  19.469  19.114  1.00 24.93           O1-
ATOM   1890  H   GLU B 151      58.654  18.565  15.116  1.00 30.45           H
ATOM   1891  HA  GLU B 151      57.638  20.479  16.968  1.00 30.30           H
ATOM   1892  HB2 GLU B 151      60.350  20.084  15.620  1.00 26.79           H
ATOM   1893  HB3 GLU B 151      60.070  21.388  16.762  1.00 26.79           H
ATOM   1894  HG2 GLU B 151      59.481  19.761  18.545  1.00 27.24           H
ATOM   1895  HG3 GLU B 151      59.642  18.450  17.352  1.00 27.24           H
ATOM   1896  N   TRP B 152      58.363  21.618  13.902  1.00 25.97           N
ATOM   1897  CA  TRP B 152      58.202  22.735  12.984  1.00 27.82           C
ATOM   1898  C   TRP B 152      56.726  23.027  12.680  1.00 27.36           C
ATOM   1899  O   TRP B 152      56.328  24.194  12.667  1.00 24.25           O
ATOM   1900  CB  TRP B 152      59.044  22.459  11.715  1.00 26.84           C
ATOM   1901  CG  TRP B 152      59.029  23.545  10.676  1.00 24.61           C
ATOM   1902  CD1 TRP B 152      58.702  23.388   9.376  1.00 31.08           C
ATOM   1903  CD2 TRP B 152      59.305  24.978  10.833  1.00 24.06           C
ATOM   1904  NE1 TRP B 152      58.869  24.584   8.706  1.00 28.45           N
ATOM   1905  CE2 TRP B 152      59.175  25.617   9.565  1.00 27.64           C
ATOM   1906  CE3 TRP B 152      59.682  25.788  11.924  1.00 25.02           C
ATOM   1907  CZ2 TRP B 152      59.416  26.986   9.371  1.00 29.69           C
ATOM   1908  CZ3 TRP B 152      59.924  27.171  11.738  1.00 28.52           C
ATOM   1909  CH2 TRP B 152      59.777  27.780  10.473  1.00 29.50           C
ATOM   1910  H   TRP B 152      58.817  20.790  13.547  1.00 31.16           H
ATOM   1911  HA  TRP B 152      58.618  23.614  13.477  1.00 33.37           H
ATOM   1912  HB2 TRP B 152      60.074  22.309  12.034  1.00 32.21           H
ATOM   1913  HB3 TRP B 152      58.694  21.535  11.249  1.00 32.21           H
ATOM   1914  HD1 TRP B 152      58.430  22.450   8.912  1.00 37.29           H
ATOM   1915  HE1 TRP B 152      58.734  24.673   7.711  1.00 34.14           H
ATOM   1916  HE3 TRP B 152      59.826  25.343  12.895  1.00 30.01           H
ATOM   1917  HZ2 TRP B 152      59.329  27.417   8.389  1.00 35.62           H
ATOM   1918  HZ3 TRP B 152      60.202  27.774  12.586  1.00 34.23           H
ATOM   1919  HH2 TRP B 152      59.951  28.840  10.349  1.00 35.39           H
ATOM   1920  N   THR B 153      55.903  21.984  12.461  1.00 28.57           N
ATOM   1921  CA  THR B 153      54.443  22.124  12.351  1.00 29.76           C
ATOM   1922  C   THR B 153      53.825  22.744  13.599  1.00 26.74           C
ATOM   1923  O   THR B 153      53.030  23.684  13.451  1.00 28.60           O
ATOM   1924  CB  THR B 153      53.769  20.757  12.016  1.00 28.02           C
ATOM   1925  OG1 THR B 153      54.275  20.307  10.788  1.00 30.39           O
ATOM   1926  CG2 THR B 153      52.241  20.900  11.882  1.00 29.68           C
ATOM   1927  H   THR B 153      56.293  21.052  12.443  1.00 34.27           H
ATOM   1928  HA  THR B 153      54.258  22.793  11.511  1.00 35.71           H
ATOM   1929  HB  THR B 153      54.000  20.023  12.787  1.00 33.62           H
ATOM   1930  HG1 THR B 153      55.209  20.103  10.895  1.00 36.46           H
ATOM   1931 HG21 THR B 153      51.815  19.953  11.555  1.00 35.62           H
ATOM   1932 HG22 THR B 153      51.787  21.165  12.839  1.00 35.62           H
ATOM   1933 HG23 THR B 153      52.007  21.655  11.135  1.00 35.62           H
ATOM   1934  N   ILE B 154      54.116  22.205  14.806  1.00 25.54           N
ATOM   1935  CA  ILE B 154      53.602  22.772  16.077  1.00 23.81           C
ATOM   1936  C   ILE B 154      54.047  24.239  16.211  1.00 31.92           C
ATOM   1937  O   ILE B 154      53.234  25.089  16.579  1.00 25.20           O
ATOM   1938  CB  ILE B 154      54.039  21.965  17.321  1.00 23.17           C
ATOM   1939  CG1 ILE B 154      53.458  20.529  17.290  1.00 27.10           C
ATOM   1940  CG2 ILE B 154      53.718  22.671  18.654  1.00 26.07           C
ATOM   1941  CD1 ILE B 154      53.971  19.599  18.392  1.00 26.45           C
ATOM   1942  H   ILE B 154      54.755  21.426  14.860  1.00 30.64           H
ATOM   1943  HA  ILE B 154      52.513  22.758  16.023  1.00 28.57           H
ATOM   1944  HB  ILE B 154      55.126  21.863  17.265  1.00 27.80           H
ATOM   1945 HG12 ILE B 154      52.374  20.606  17.389  1.00 32.51           H
ATOM   1946 HG13 ILE B 154      53.654  20.060  16.329  1.00 32.51           H
ATOM   1947 HG21 ILE B 154      54.086  22.094  19.499  1.00 31.28           H
ATOM   1948 HG22 ILE B 154      54.201  23.645  18.704  1.00 31.28           H
ATOM   1949 HG23 ILE B 154      52.639  22.806  18.743  1.00 31.28           H
ATOM   1950 HD11 ILE B 154      53.593  18.589  18.228  1.00 31.73           H
ATOM   1951 HD12 ILE B 154      55.061  19.588  18.376  1.00 31.73           H
ATOM   1952 HD13 ILE B 154      53.617  19.926  19.370  1.00 31.73           H
ATOM   1953  N   TYR B 155      55.341  24.540  15.956  1.00 27.14           N
ATOM   1954  CA  TYR B 155      55.833  25.927  16.040  1.00 23.13           C
ATOM   1955  C   TYR B 155      55.051  26.895  15.116  1.00 24.37           C
ATOM   1956  O   TYR B 155      54.622  27.969  15.573  1.00 26.98           O
ATOM   1957  CB  TYR B 155      57.342  26.000  15.716  1.00 30.08           C
ATOM   1958  CG  TYR B 155      57.867  27.441  15.697  1.00 26.04           C
ATOM   1959  CD1 TYR B 155      58.258  28.053  16.901  1.00 26.21           C
ATOM   1960  CD2 TYR B 155      57.819  28.187  14.507  1.00 24.41           C
ATOM   1961  CE1 TYR B 155      58.643  29.411  16.913  1.00 24.28           C
ATOM   1962  CE2 TYR B 155      58.230  29.544  14.504  1.00 26.17           C
ATOM   1963  CZ  TYR B 155      58.649  30.152  15.716  1.00 27.04           C
ATOM   1964  OH  TYR B 155      58.989  31.472  15.760  1.00 26.51           O
ATOM   1965  H   TYR B 155      55.981  23.811  15.674  1.00 32.56           H
ATOM   1966  HA  TYR B 155      55.700  26.273  17.065  1.00 27.75           H
ATOM   1967  HB2 TYR B 155      57.885  25.424  16.464  1.00 36.10           H
ATOM   1968  HB3 TYR B 155      57.524  25.542  14.743  1.00 36.10           H
ATOM   1969  HD1 TYR B 155      58.228  27.502  17.826  1.00 31.45           H
ATOM   1970  HD2 TYR B 155      57.455  27.741  13.595  1.00 29.29           H
ATOM   1971  HE1 TYR B 155      58.922  29.886  17.839  1.00 29.13           H
ATOM   1972  HE2 TYR B 155      58.187  30.114  13.596  1.00 31.40           H
ATOM   1973  HH  TYR B 155      58.991  31.872  14.887  1.00 31.80           H
ATOM   1974  N   GLN B 156      54.854  26.536  13.845  1.00 26.08           N
ATOM   1975  CA  GLN B 156      54.150  27.408  12.877  1.00 26.66           C
ATOM   1976  C   GLN B 156      52.681  27.629  13.254  1.00 32.89           C
ATOM   1977  O   GLN B 156      52.196  28.763  13.146  1.00 29.39           O
ATOM   1978  CB  GLN B 156      54.287  26.875  11.451  1.00 29.10           C
ATOM   1979  CG  GLN B 156      55.737  27.004  10.909  1.00 27.84           C
ATOM   1980  CD  GLN B 156      55.824  26.340   9.544  1.00 32.04           C
ATOM   1981  OE1 GLN B 156      55.802  27.029   8.531  1.00 33.42           O
ATOM   1982  NE2 GLN B 156      55.872  25.001   9.498  1.00 30.07           N
ATOM   1983  H   GLN B 156      55.194  25.638  13.522  1.00 31.29           H
ATOM   1984  HA  GLN B 156      54.637  28.385  12.903  1.00 31.98           H
ATOM   1985  HB2 GLN B 156      53.965  25.834  11.429  1.00 34.91           H
ATOM   1986  HB3 GLN B 156      53.625  27.443  10.797  1.00 34.91           H
ATOM   1987  HG2 GLN B 156      55.975  28.062  10.818  1.00 33.40           H
ATOM   1988  HG3 GLN B 156      56.438  26.532  11.595  1.00 33.40           H
ATOM   1989 HE21 GLN B 156      55.913  24.463  10.352  1.00 36.08           H
ATOM   1990 HE22 GLN B 156      55.892  24.543   8.602  1.00 36.08           H
ATOM   1991  N   ASP B 157      52.004  26.553  13.708  1.00 30.20           N
ATOM   1992  CA  ASP B 157      50.635  26.602  14.253  1.00 36.78           C
ATOM   1993  C   ASP B 157      50.510  27.592  15.437  1.00 33.27           C
ATOM   1994  O   ASP B 157      49.655  28.478  15.462  1.00 34.69           O
ATOM   1995  CB  ASP B 157      50.213  25.183  14.702  1.00 38.09           C
ATOM   1996  CG  ASP B 157      48.765  25.113  15.220  1.00 44.47           C
ATOM   1997  OD1 ASP B 157      47.935  25.831  14.646  1.00 39.04           O
ATOM   1998  OD2 ASP B 157      48.502  24.388  16.203  1.00 48.16           O1-
ATOM   1999  H   ASP B 157      52.460  25.653  13.698  1.00 36.24           H
ATOM   2000  HA  ASP B 157      49.974  26.930  13.449  1.00 44.13           H
ATOM   2001  HB2 ASP B 157      50.265  24.536  13.823  1.00 45.70           H
ATOM   2002  HB3 ASP B 157      50.889  24.782  15.455  1.00 45.70           H
ATOM   2003  N   TRP B 158      51.401  27.482  16.417  1.00 30.83           N
ATOM   2004  CA  TRP B 158      51.485  28.386  17.569  1.00 31.09           C
ATOM   2005  C   TRP B 158      51.750  29.845  17.142  1.00 31.02           C
ATOM   2006  O   TRP B 158      51.096  30.771  17.610  1.00 30.76           O
ATOM   2007  CB  TRP B 158      52.542  27.817  18.517  1.00 32.82           C
ATOM   2008  CG  TRP B 158      52.830  28.646  19.723  1.00 38.04           C
ATOM   2009  CD1 TRP B 158      52.161  28.572  20.901  1.00 53.36           C
ATOM   2010  CD2 TRP B 158      53.794  29.717  19.875  1.00 41.39           C
ATOM   2011  NE1 TRP B 158      52.571  29.595  21.734  1.00 54.34           N
ATOM   2012  CE2 TRP B 158      53.578  30.338  21.145  1.00 45.29           C
ATOM   2013  CE3 TRP B 158      54.790  30.266  19.037  1.00 46.16           C
ATOM   2014  CZ2 TRP B 158      54.258  31.504  21.520  1.00 48.05           C
ATOM   2015  CZ3 TRP B 158      55.490  31.431  19.405  1.00 53.55           C
ATOM   2016  CH2 TRP B 158      55.189  32.067  20.626  1.00 50.63           C
ATOM   2017  H   TRP B 158      52.109  26.767  16.331  1.00 36.99           H
ATOM   2018  HA  TRP B 158      50.527  28.368  18.090  1.00 37.31           H
ATOM   2019  HB2 TRP B 158      52.222  26.836  18.850  1.00 39.38           H
ATOM   2020  HB3 TRP B 158      53.472  27.695  17.962  1.00 39.38           H
ATOM   2021  HD1 TRP B 158      51.350  27.888  21.109  1.00 64.03           H
ATOM   2022  HE1 TRP B 158      52.146  29.777  22.631  1.00 65.21           H
ATOM   2023  HE3 TRP B 158      54.988  29.810  18.077  1.00 55.38           H
ATOM   2024  HZ2 TRP B 158      53.949  32.038  22.401  1.00 57.65           H
ATOM   2025  HZ3 TRP B 158      56.204  31.865  18.719  1.00 64.25           H
ATOM   2026  HH2 TRP B 158      55.632  33.021  20.833  1.00 60.75           H
ATOM   2027  N   HIS B 159      52.697  30.061  16.231  1.00 29.27           N
ATOM   2028  CA  HIS B 159      53.031  31.402  15.737  1.00 27.19           C
ATOM   2029  C   HIS B 159      51.844  32.093  15.000  1.00 32.80           C
ATOM   2030  O   HIS B 159      51.519  33.252  15.311  1.00 31.28           O
ATOM   2031  CB  HIS B 159      54.284  31.289  14.868  1.00 24.08           C
ATOM   2032  CG  HIS B 159      54.858  32.627  14.477  1.00 25.25           C
ATOM   2033  ND1 HIS B 159      54.392  33.424  13.423  1.00 25.86           N
ATOM   2034  CD2 HIS B 159      55.951  33.236  15.053  1.00 24.83           C
ATOM   2035  CE1 HIS B 159      55.210  34.486  13.380  1.00 26.55           C
ATOM   2036  NE2 HIS B 159      56.140  34.395  14.347  1.00 25.01           N
ATOM   2037  H   HIS B 159      53.206  29.273  15.858  1.00 35.12           H
ATOM   2038  HA  HIS B 159      53.288  32.009  16.606  1.00 32.62           H
ATOM   2039  HB2 HIS B 159      54.040  30.735  13.959  1.00 28.90           H
ATOM   2040  HB3 HIS B 159      55.048  30.740  15.418  1.00 28.90           H
ATOM   2041  HD2 HIS B 159      56.557  32.857  15.859  1.00 29.79           H
ATOM   2042  HE1 HIS B 159      55.106  35.316  12.698  1.00 31.85           H
ATOM   2043  HE2 HIS B 159      56.834  35.101  14.556  1.00 30.00           H
ATOM   2044  N   ASP B 160      51.208  31.374  14.061  1.00 31.59           N
ATOM   2045  CA  ASP B 160      49.982  31.828  13.377  1.00 37.07           C
ATOM   2046  C   ASP B 160      48.907  32.237  14.378  1.00 32.38           C
ATOM   2047  O   ASP B 160      48.324  33.319  14.288  1.00 35.39           O
ATOM   2048  CB  ASP B 160      49.442  30.745  12.410  1.00 31.95           C
ATOM   2049  CG  ASP B 160      50.154  30.604  11.077  1.00 35.06           C
ATOM   2050  OD1 ASP B 160      50.836  31.564  10.667  1.00 33.36           O
ATOM   2051  OD2 ASP B 160      49.964  29.543  10.441  1.00 40.30           O1-
ATOM   2052  H   ASP B 160      51.527  30.436  13.857  1.00 37.91           H
ATOM   2053  HA  ASP B 160      50.227  32.713  12.788  1.00 44.48           H
ATOM   2054  HB2 ASP B 160      49.393  29.773  12.900  1.00 38.34           H
ATOM   2055  HB3 ASP B 160      48.405  30.989  12.180  1.00 38.34           H
ATOM   2056  N   TRP B 161      48.620  31.363  15.340  1.00 31.94           N
ATOM   2057  CA  TRP B 161      47.585  31.612  16.330  1.00 34.12           C
ATOM   2058  C   TRP B 161      47.906  32.812  17.225  1.00 36.02           C
ATOM   2059  O   TRP B 161      47.078  33.697  17.387  1.00 36.10           O
ATOM   2060  CB  TRP B 161      47.325  30.330  17.115  1.00 35.09           C
ATOM   2061  CG  TRP B 161      46.182  30.474  18.065  1.00 36.65           C
ATOM   2062  CD1 TRP B 161      44.867  30.420  17.726  1.00 43.56           C
ATOM   2063  CD2 TRP B 161      46.216  30.796  19.473  1.00 34.60           C
ATOM   2064  NE1 TRP B 161      44.092  30.675  18.835  1.00 39.53           N
ATOM   2065  CE2 TRP B 161      44.862  30.929  19.934  1.00 36.79           C
ATOM   2066  CE3 TRP B 161      47.236  31.083  20.394  1.00 40.48           C
ATOM   2067  CZ2 TRP B 161      44.550  31.285  21.249  1.00 42.38           C
ATOM   2068  CZ3 TRP B 161      46.923  31.503  21.701  1.00 48.21           C
ATOM   2069  CH2 TRP B 161      45.591  31.588  22.133  1.00 44.57           C
ATOM   2070  H   TRP B 161      49.097  30.471  15.361  1.00 38.33           H
ATOM   2071  HA  TRP B 161      46.669  31.854  15.787  1.00 40.94           H
ATOM   2072  HB2 TRP B 161      47.087  29.536  16.409  1.00 42.10           H
ATOM   2073  HB3 TRP B 161      48.222  30.063  17.672  1.00 42.10           H
ATOM   2074  HD1 TRP B 161      44.489  30.242  16.730  1.00 52.26           H
ATOM   2075  HE1 TRP B 161      43.083  30.716  18.806  1.00 47.43           H
ATOM   2076  HE3 TRP B 161      48.268  31.024  20.080  1.00 48.57           H
ATOM   2077  HZ2 TRP B 161      43.520  31.343  21.566  1.00 50.85           H
ATOM   2078  HZ3 TRP B 161      47.719  31.742  22.392  1.00 57.85           H
ATOM   2079  HH2 TRP B 161      45.370  31.891  23.145  1.00 53.48           H
ATOM   2080  N   MET B 162      49.107  32.895  17.790  1.00 31.01           N
ATOM   2081  CA  MET B 162      49.528  34.040  18.591  1.00 34.81           C
ATOM   2082  C   MET B 162      49.456  35.361  17.806  1.00 39.03           C
ATOM   2083  O   MET B 162      49.057  36.374  18.370  1.00 42.50           O
ATOM   2084  CB  MET B 162      50.954  33.795  19.104  1.00 36.89           C
ATOM   2085  CG  MET B 162      51.016  32.749  20.205  1.00 41.42           C
ATOM   2086  SD  MET B 162      50.236  33.229  21.771  1.00 49.04           S
ATOM   2087  CE  MET B 162      51.294  34.641  22.135  1.00 47.05           C
ATOM   2088  H   MET B 162      49.773  32.151  17.634  1.00 37.21           H
ATOM   2089  HA  MET B 162      48.858  34.118  19.448  1.00 41.77           H
ATOM   2090  HB2 MET B 162      51.569  33.451  18.271  1.00 44.26           H
ATOM   2091  HB3 MET B 162      51.373  34.732  19.454  1.00 44.26           H
ATOM   2092  HG2 MET B 162      50.560  31.823  19.856  1.00 49.71           H
ATOM   2093  HG3 MET B 162      52.066  32.543  20.399  1.00 49.71           H
ATOM   2094  HE1 MET B 162      51.119  34.962  23.162  1.00 56.46           H
ATOM   2095  HE2 MET B 162      52.340  34.358  22.016  1.00 56.46           H
ATOM   2096  HE3 MET B 162      51.048  35.462  21.463  1.00 56.46           H
ATOM   2097  N   ASN B 163      49.850  35.383  16.531  1.00 35.65           N
ATOM   2098  CA  ASN B 163      49.765  36.574  15.669  1.00 45.19           C
ATOM   2099  C   ASN B 163      48.306  36.902  15.293  1.00 44.46           C
ATOM   2100  O   ASN B 163      47.943  38.048  15.138  1.00 48.87           O
ATOM   2101  CB  ASN B 163      50.610  36.362  14.391  1.00 47.93           C
ATOM   2102  CG  ASN B 163      50.866  37.688  13.646  1.00 64.94           C
ATOM   2103  OD1 ASN B 163      50.089  38.104  12.784  1.00 64.45           O
ATOM   2104  ND2 ASN B 163      51.939  38.396  14.004  1.00 58.13           N
ATOM   2105  H   ASN B 163      50.151  34.519  16.099  1.00 42.77           H
ATOM   2106  HA  ASN B 163      50.158  37.426  16.220  1.00 54.22           H
ATOM   2107  HB2 ASN B 163      51.565  35.899  14.650  1.00 57.51           H
ATOM   2108  HB3 ASN B 163      50.043  35.699  13.734  1.00 57.51           H
ATOM   2109 HD21 ASN B 163      52.131  39.264  13.525  1.00 69.75           H
ATOM   2110 HD22 ASN B 163      52.542  38.062  14.741  1.00 69.75           H
ATOM   2111  N   ASN B 164      47.436  35.927  15.138  1.00 39.54           N
ATOM   2112  CA  ASN B 164      46.002  36.152  14.940  1.00 40.96           C
ATOM   2113  C   ASN B 164      45.344  36.873  16.145  1.00 47.32           C
ATOM   2114  O   ASN B 164      44.479  37.734  15.959  1.00 45.39           O
ATOM   2115  CB  ASN B 164      45.385  34.778  14.640  1.00 50.48           C
ATOM   2116  CG  ASN B 164      43.872  34.789  14.428  1.00 67.01           C
ATOM   2117  OD1 ASN B 164      43.335  35.600  13.676  1.00 73.23           O
ATOM   2118  ND2 ASN B 164      43.183  33.810  15.015  1.00 67.63           N
ATOM   2119  H   ASN B 164      47.762  34.970  15.182  1.00 47.44           H
ATOM   2120  HA  ASN B 164      45.880  36.779  14.055  1.00 49.15           H
ATOM   2121  HB2 ASN B 164      45.829  34.458  13.695  1.00 60.58           H
ATOM   2122  HB3 ASN B 164      45.641  34.062  15.419  1.00 60.58           H
ATOM   2123 HD21 ASN B 164      42.190  33.748  14.854  1.00 81.16           H
ATOM   2124 HD22 ASN B 164      43.651  33.158  15.627  1.00 81.16           H
ATOM   2125  N   GLN B 165      45.742  36.541  17.378  1.00 39.41           N
ATOM   2126  CA  GLN B 165      45.246  37.223  18.578  1.00 45.45           C
ATOM   2127  C   GLN B 165      45.828  38.634  18.783  1.00 57.61           C
ATOM   2128  O   GLN B 165      45.102  39.495  19.283  1.00 54.12           O
ATOM   2129  CB  GLN B 165      45.514  36.389  19.825  1.00 47.55           C
ATOM   2130  CG  GLN B 165      45.037  34.928  19.798  1.00 40.30           C
ATOM   2131  CD  GLN B 165      43.600  34.668  19.341  1.00 56.37           C
ATOM   2132  OE1 GLN B 165      43.361  33.998  18.335  1.00 63.58           O
ATOM   2133  NE2 GLN B 165      42.620  35.154  20.098  1.00 45.96           N
ATOM   2134  H   GLN B 165      46.413  35.794  17.492  1.00 47.29           H
ATOM   2135  HA  GLN B 165      44.166  37.328  18.478  1.00 54.54           H
ATOM   2136  HB2 GLN B 165      46.590  36.372  19.979  1.00 57.05           H
ATOM   2137  HB3 GLN B 165      45.069  36.890  20.685  1.00 57.05           H
ATOM   2138  HG2 GLN B 165      45.703  34.357  19.168  1.00 48.36           H
ATOM   2139  HG3 GLN B 165      45.143  34.531  20.808  1.00 48.36           H
ATOM   2140 HE21 GLN B 165      42.840  35.701  20.916  1.00 55.15           H
ATOM   2141 HE22 GLN B 165      41.666  34.977  19.829  1.00 55.15           H
ATOM   2142  N   PHE B 166      47.124  38.868  18.475  1.00 57.58           N
ATOM   2143  CA  PHE B 166      47.862  40.104  18.845  1.00 58.21           C
ATOM   2144  C   PHE B 166      48.527  40.826  17.655  1.00 58.59           C
ATOM   2145  O   PHE B 166      49.189  41.848  17.812  1.00 55.67           O
ATOM   2146  CB  PHE B 166      48.896  39.800  19.923  1.00 50.06           C
ATOM   2147  CG  PHE B 166      48.369  38.995  21.105  1.00 54.41           C
ATOM   2148  CD1 PHE B 166      48.691  37.635  21.246  1.00 53.56           C
ATOM   2149  CD2 PHE B 166      47.534  39.596  22.060  1.00 57.83           C
ATOM   2150  CE1 PHE B 166      48.092  36.840  22.241  1.00 55.27           C
ATOM   2151  CE2 PHE B 166      47.007  38.827  23.116  1.00 55.64           C
ATOM   2152  CZ  PHE B 166      47.250  37.441  23.186  1.00 54.47           C
ATOM   2153  H   PHE B 166      47.659  38.116  18.064  1.00 69.09           H
ATOM   2154  HA  PHE B 166      47.159  40.816  19.280  1.00 69.85           H
ATOM   2155  HB2 PHE B 166      49.724  39.258  19.466  1.00 60.07           H
ATOM   2156  HB3 PHE B 166      49.278  40.748  20.300  1.00 60.07           H
ATOM   2157  HD1 PHE B 166      49.386  37.178  20.564  1.00 64.26           H
ATOM   2158  HD2 PHE B 166      47.283  40.644  21.972  1.00 69.40           H
ATOM   2159  HE1 PHE B 166      48.298  35.779  22.289  1.00 66.31           H
ATOM   2160  HE2 PHE B 166      46.362  39.294  23.844  1.00 66.76           H
ATOM   2161  HZ  PHE B 166      46.793  36.842  23.962  1.00 65.36           H
ATOM   2162  N   GLY B 167      48.356  40.307  16.449  1.00 59.57           N
ATOM   2163  CA  GLY B 167      49.116  40.715  15.279  1.00 64.37           C
ATOM   2164  C   GLY B 167      48.876  42.174  14.953  1.00 62.56           C
ATOM   2165  O   GLY B 167      49.859  42.879  14.726  1.00 54.92           O
ATOM   2166  H   GLY B 167      47.753  39.502  16.343  1.00 71.48           H
ATOM   2167  HA2 GLY B 167      50.177  40.573  15.485  1.00 77.24           H
ATOM   2168  HA3 GLY B 167      48.844  40.126  14.403  1.00 77.24           H
ATOM   2169  N   GLN B 168      47.604  42.614  14.933  1.00 56.54           N
ATOM   2170  CA  GLN B 168      47.320  43.980  14.524  1.00 57.58           C
ATOM   2171  C   GLN B 168      47.924  44.999  15.470  1.00 43.34           C
ATOM   2172  O   GLN B 168      48.499  45.970  14.978  1.00 46.66           O
ATOM   2173  CB  GLN B 168      45.829  44.217  14.204  1.00 61.27           C
ATOM   2174  CG  GLN B 168      45.581  44.056  12.686  1.00 63.35           C
ATOM   2175  CD  GLN B 168      44.148  44.414  12.295  1.00 68.50           C
ATOM   2176  OE1 GLN B 168      43.187  43.988  12.931  1.00 66.80           O
ATOM   2177  NE2 GLN B 168      43.985  45.188  11.224  1.00 68.90           N
ATOM   2178  H   GLN B 168      46.835  41.980  15.109  1.00 67.85           H
ATOM   2179  HA  GLN B 168      47.857  44.117  13.584  1.00 69.10           H
ATOM   2180  HB2 GLN B 168      45.215  43.504  14.756  1.00 73.52           H
ATOM   2181  HB3 GLN B 168      45.542  45.227  14.501  1.00 73.52           H
ATOM   2182  HG2 GLN B 168      46.274  44.682  12.123  1.00 76.01           H
ATOM   2183  HG3 GLN B 168      45.750  43.006  12.441  1.00 76.01           H
ATOM   2184 HE21 GLN B 168      44.796  45.508  10.711  1.00 82.67           H
ATOM   2185 HE22 GLN B 168      43.054  45.423  10.921  1.00 82.67           H
ATOM   2186  N   SER B 169      47.839  44.802  16.794  1.00 39.96           N
ATOM   2187  CA  SER B 169      48.452  45.743  17.722  1.00 42.03           C
ATOM   2188  C   SER B 169      49.962  45.907  17.448  1.00 38.09           C
ATOM   2189  O   SER B 169      50.491  46.996  17.653  1.00 38.78           O
ATOM   2190  CB  SER B 169      48.100  45.457  19.204  1.00 43.68           C
ATOM   2191  OG  SER B 169      47.900  44.082  19.510  1.00 56.97           O
ATOM   2192  H   SER B 169      47.420  43.959  17.158  1.00 47.94           H
ATOM   2193  HA  SER B 169      48.020  46.719  17.510  1.00 50.43           H
ATOM   2194  HB2 SER B 169      48.900  45.837  19.841  1.00 52.41           H
ATOM   2195  HB3 SER B 169      47.187  45.995  19.451  1.00 52.41           H
ATOM   2196  HG  SER B 169      48.668  43.578  19.225  1.00 68.36           H
ATOM   2197  N   LEU B 170      50.648  44.857  16.961  1.00 34.93           N
ATOM   2198  CA  LEU B 170      52.095  44.822  16.761  1.00 34.37           C
ATOM   2199  C   LEU B 170      52.562  45.102  15.329  1.00 35.73           C
ATOM   2200  O   LEU B 170      53.774  45.142  15.125  1.00 31.80           O
ATOM   2201  CB  LEU B 170      52.678  43.483  17.269  1.00 35.25           C
ATOM   2202  CG  LEU B 170      52.414  43.134  18.766  1.00 37.50           C
ATOM   2203  CD1 LEU B 170      53.080  41.816  19.191  1.00 40.64           C
ATOM   2204  CD2 LEU B 170      52.904  44.241  19.693  1.00 36.59           C
ATOM   2205  H   LEU B 170      50.145  44.006  16.750  1.00 41.91           H
ATOM   2206  HA  LEU B 170      52.535  45.613  17.367  1.00 41.24           H
ATOM   2207  HB2 LEU B 170      52.284  42.681  16.643  1.00 42.29           H
ATOM   2208  HB3 LEU B 170      53.759  43.506  17.131  1.00 42.29           H
ATOM   2209  HG  LEU B 170      51.338  43.023  18.907  1.00 45.00           H
ATOM   2210 HD11 LEU B 170      52.855  41.606  20.238  1.00 48.77           H
ATOM   2211 HD12 LEU B 170      52.701  40.997  18.581  1.00 48.77           H
ATOM   2212 HD13 LEU B 170      54.161  41.883  19.066  1.00 48.77           H
ATOM   2213 HD21 LEU B 170      52.781  43.947  20.734  1.00 43.91           H
ATOM   2214 HD22 LEU B 170      53.954  44.458  19.500  1.00 43.91           H
ATOM   2215 HD23 LEU B 170      52.309  45.124  19.503  1.00 43.91           H
ATOM   2216  N   GLU B 171      51.666  45.297  14.352  1.00 31.50           N
ATOM   2217  CA  GLU B 171      52.009  45.542  12.942  1.00 32.25           C
ATOM   2218  C   GLU B 171      53.009  46.686  12.742  1.00 31.63           C
ATOM   2219  O   GLU B 171      52.935  47.736  13.387  1.00 31.37           O
ATOM   2220  CB  GLU B 171      50.743  45.818  12.102  1.00 39.17           C
ATOM   2221  CG  GLU B 171      50.122  44.513  11.625  1.00 48.37           C
ATOM   2222  CD  GLU B 171      48.827  44.682  10.841  1.00 56.16           C
ATOM   2223  OE1 GLU B 171      48.460  45.836  10.514  1.00 53.76           O
ATOM   2224  OE2 GLU B 171      48.222  43.617  10.610  1.00 56.65           O1-
ATOM   2225  H   GLU B 171      50.685  45.221  14.575  1.00 37.79           H
ATOM   2226  HA  GLU B 171      52.469  44.633  12.556  1.00 38.70           H
ATOM   2227  HB2 GLU B 171      50.017  46.381  12.690  1.00 47.00           H
ATOM   2228  HB3 GLU B 171      51.008  46.411  11.224  1.00 47.00           H
ATOM   2229  HG2 GLU B 171      50.823  43.992  10.976  1.00 58.04           H
ATOM   2230  HG3 GLU B 171      49.954  43.821  12.445  1.00 58.04           H
ATOM   2231  N   LEU B 172      53.976  46.471  11.848  1.00 30.63           N
ATOM   2232  CA  LEU B 172      55.091  47.409  11.655  1.00 29.42           C
ATOM   2233  C   LEU B 172      54.752  48.471  10.611  1.00 34.09           C
ATOM   2234  O   LEU B 172      54.213  48.175   9.534  1.00 32.24           O
ATOM   2235  CB  LEU B 172      56.337  46.623  11.162  1.00 26.95           C
ATOM   2236  CG  LEU B 172      56.829  45.483  12.089  1.00 27.14           C
ATOM   2237  CD1 LEU B 172      58.080  44.820  11.461  1.00 28.78           C
ATOM   2238  CD2 LEU B 172      57.237  45.981  13.476  1.00 28.73           C
ATOM   2239  H   LEU B 172      53.960  45.626  11.299  1.00 36.75           H
ATOM   2240  HA  LEU B 172      55.336  47.897  12.599  1.00 35.30           H
ATOM   2241  HB2 LEU B 172      56.108  46.196  10.187  1.00 32.34           H
ATOM   2242  HB3 LEU B 172      57.150  47.337  11.020  1.00 32.34           H
ATOM   2243  HG  LEU B 172      56.043  44.742  12.199  1.00 32.56           H
ATOM   2244 HD11 LEU B 172      58.407  43.979  12.073  1.00 34.53           H
ATOM   2245 HD12 LEU B 172      57.840  44.457  10.461  1.00 34.53           H
ATOM   2246 HD13 LEU B 172      58.889  45.548  11.392  1.00 34.53           H
ATOM   2247 HD21 LEU B 172      57.741  45.180  14.016  1.00 34.47           H
ATOM   2248 HD22 LEU B 172      57.910  46.837  13.391  1.00 34.47           H
ATOM   2249 HD23 LEU B 172      56.353  46.275  14.044  1.00 34.47           H
ATOM   2250  N   ASP B 173      55.178  49.690  10.913  1.00 29.72           N
ATOM   2251  CA  ASP B 173      55.169  50.835  10.016  1.00 32.92           C
ATOM   2252  C   ASP B 173      56.461  50.931   9.203  1.00 36.38           C
ATOM   2253  O   ASP B 173      56.481  51.554   8.144  1.00 30.23           O
ATOM   2254  CB  ASP B 173      54.910  52.118  10.832  1.00 34.43           C
ATOM   2255  CG  ASP B 173      53.517  52.113  11.477  1.00 34.36           C
ATOM   2256  OD1 ASP B 173      52.507  52.081  10.752  1.00 39.61           O
ATOM   2257  OD2 ASP B 173      53.467  52.083  12.711  1.00 34.98           O1-
ATOM   2258  H   ASP B 173      55.588  49.841  11.823  1.00 35.65           H
ATOM   2259  HA  ASP B 173      54.340  50.715   9.317  1.00 39.50           H
ATOM   2260  HB2 ASP B 173      55.677  52.240  11.598  1.00 41.31           H
ATOM   2261  HB3 ASP B 173      54.954  52.945  10.123  1.00 41.31           H
ATOM   2262  N   GLY B 174      57.562  50.334   9.685  1.00 29.43           N
ATOM   2263  CA  GLY B 174      58.859  50.395   8.991  1.00 26.94           C
ATOM   2264  C   GLY B 174      59.870  49.437   9.630  1.00 27.08           C
ATOM   2265  O   GLY B 174      59.649  48.958  10.746  1.00 26.14           O
ATOM   2266  H   GLY B 174      57.514  49.841  10.566  1.00 35.31           H
ATOM   2267  HA2 GLY B 174      58.712  50.127   7.947  1.00 32.32           H
ATOM   2268  HA3 GLY B 174      59.245  51.414   9.034  1.00 32.32           H
ATOM   2269  N   ILE B 175      60.960  49.181   8.901  1.00 28.42           N
ATOM   2270  CA  ILE B 175      62.075  48.334   9.310  1.00 27.70           C
ATOM   2271  C   ILE B 175      63.382  49.077   9.081  1.00 26.30           C
ATOM   2272  O   ILE B 175      63.598  49.628   8.014  1.00 30.04           O
ATOM   2273  CB  ILE B 175      62.061  46.982   8.554  1.00 28.25           C
ATOM   2274  CG1 ILE B 175      60.825  46.175   8.986  1.00 27.48           C
ATOM   2275  CG2 ILE B 175      63.397  46.238   8.770  1.00 25.77           C
ATOM   2276  CD1 ILE B 175      60.568  44.932   8.113  1.00 25.78           C
ATOM   2277  H   ILE B 175      61.012  49.574   7.970  1.00 34.10           H
ATOM   2278  HA  ILE B 175      61.980  48.129  10.375  1.00 33.24           H
ATOM   2279  HB  ILE B 175      61.982  47.208   7.497  1.00 33.90           H
ATOM   2280 HG12 ILE B 175      60.936  45.882  10.029  1.00 32.97           H
ATOM   2281 HG13 ILE B 175      59.926  46.780   8.908  1.00 32.97           H
ATOM   2282 HG21 ILE B 175      63.340  45.221   8.397  1.00 30.92           H
ATOM   2283 HG22 ILE B 175      64.208  46.730   8.239  1.00 30.92           H
ATOM   2284 HG23 ILE B 175      63.631  46.193   9.835  1.00 30.92           H
ATOM   2285 HD11 ILE B 175      59.661  44.437   8.457  1.00 30.93           H
ATOM   2286 HD12 ILE B 175      60.444  45.242   7.075  1.00 30.93           H
ATOM   2287 HD13 ILE B 175      61.389  44.220   8.183  1.00 30.93           H
ATOM   2288  N   ILE B 176      64.276  49.060  10.066  1.00 25.69           N
ATOM   2289  CA  ILE B 176      65.669  49.492   9.915  1.00 25.54           C
ATOM   2290  C   ILE B 176      66.552  48.248   9.957  1.00 27.18           C
ATOM   2291  O   ILE B 176      66.605  47.592  10.983  1.00 25.59           O
ATOM   2292  CB  ILE B 176      66.063  50.518  11.020  1.00 30.53           C
ATOM   2293  CG1 ILE B 176      65.133  51.764  10.928  1.00 32.29           C
ATOM   2294  CG2 ILE B 176      67.541  50.949  10.855  1.00 32.50           C
ATOM   2295  CD1 ILE B 176      65.362  52.812  12.013  1.00 33.75           C
ATOM   2296  H   ILE B 176      64.027  48.604  10.930  1.00 30.82           H
ATOM   2297  HA  ILE B 176      65.796  49.967   8.946  1.00 30.64           H
ATOM   2298  HB  ILE B 176      65.945  50.054  12.001  1.00 36.63           H
ATOM   2299 HG12 ILE B 176      65.260  52.240   9.954  1.00 38.74           H
ATOM   2300 HG13 ILE B 176      64.092  51.454  11.002  1.00 38.74           H
ATOM   2301 HG21 ILE B 176      67.839  51.613  11.664  1.00 39.00           H
ATOM   2302 HG22 ILE B 176      68.191  50.078  10.899  1.00 39.00           H
ATOM   2303 HG23 ILE B 176      67.680  51.448   9.896  1.00 39.00           H
ATOM   2304 HD11 ILE B 176      64.578  53.566  11.946  1.00 40.50           H
ATOM   2305 HD12 ILE B 176      65.323  52.350  12.999  1.00 40.50           H
ATOM   2306 HD13 ILE B 176      66.326  53.294  11.872  1.00 40.50           H
ATOM   2307  N   TYR B 177      67.227  47.934   8.849  1.00 27.63           N
ATOM   2308  CA  TYR B 177      68.157  46.828   8.718  1.00 26.03           C
ATOM   2309  C   TYR B 177      69.587  47.351   8.913  1.00 27.20           C
ATOM   2310  O   TYR B 177      70.145  48.119   8.113  1.00 27.99           O
ATOM   2311  CB  TYR B 177      67.938  46.129   7.358  1.00 27.45           C
ATOM   2312  CG  TYR B 177      68.923  45.015   6.978  1.00 28.25           C
ATOM   2313  CD1 TYR B 177      69.523  44.165   7.951  1.00 22.70           C
ATOM   2314  CD2 TYR B 177      69.182  44.787   5.616  1.00 30.72           C
ATOM   2315  CE1 TYR B 177      70.388  43.128   7.558  1.00 21.61           C
ATOM   2316  CE2 TYR B 177      70.064  43.749   5.219  1.00 28.15           C
ATOM   2317  CZ  TYR B 177      70.664  42.924   6.187  1.00 26.71           C
ATOM   2318  OH  TYR B 177      71.456  41.878   5.799  1.00 25.47           O
ATOM   2319  H   TYR B 177      67.135  48.542   8.049  1.00 33.15           H
ATOM   2320  HA  TYR B 177      67.937  46.092   9.492  1.00 31.23           H
ATOM   2321  HB2 TYR B 177      66.927  45.727   7.335  1.00 32.94           H
ATOM   2322  HB3 TYR B 177      67.986  46.892   6.580  1.00 32.94           H
ATOM   2323  HD1 TYR B 177      69.322  44.305   9.001  1.00 27.24           H
ATOM   2324  HD2 TYR B 177      68.707  45.402   4.867  1.00 36.86           H
ATOM   2325  HE1 TYR B 177      70.827  42.484   8.303  1.00 25.93           H
ATOM   2326  HE2 TYR B 177      70.250  43.573   4.171  1.00 33.78           H
ATOM   2327  HH  TYR B 177      71.678  41.907   4.861  1.00 30.56           H
ATOM   2328  N   LEU B 178      70.213  46.877   9.987  1.00 24.45           N
ATOM   2329  CA  LEU B 178      71.602  47.115  10.273  1.00 24.77           C
ATOM   2330  C   LEU B 178      72.418  45.976   9.642  1.00 28.77           C
ATOM   2331  O   LEU B 178      72.496  44.877  10.194  1.00 26.84           O
ATOM   2332  CB  LEU B 178      71.804  47.193  11.772  1.00 25.28           C
ATOM   2333  CG  LEU B 178      70.930  48.233  12.524  1.00 25.67           C
ATOM   2334  CD1 LEU B 178      71.431  48.224  13.957  1.00 31.33           C
ATOM   2335  CD2 LEU B 178      70.984  49.621  11.867  1.00 29.57           C
ATOM   2336  H   LEU B 178      69.722  46.241  10.597  1.00 29.34           H
ATOM   2337  HA  LEU B 178      71.907  48.063   9.832  1.00 29.72           H
ATOM   2338  HB2 LEU B 178      71.600  46.213  12.208  1.00 30.33           H
ATOM   2339  HB3 LEU B 178      72.856  47.420  11.941  1.00 30.33           H
ATOM   2340  HG  LEU B 178      69.894  47.891  12.524  1.00 30.80           H
ATOM   2341 HD11 LEU B 178      70.849  48.925  14.554  1.00 37.59           H
ATOM   2342 HD12 LEU B 178      71.309  47.222  14.371  1.00 37.59           H
ATOM   2343 HD13 LEU B 178      72.483  48.507  13.997  1.00 37.59           H
ATOM   2344 HD21 LEU B 178      70.421  50.332  12.470  1.00 35.48           H
ATOM   2345 HD22 LEU B 178      72.016  49.961  11.794  1.00 35.48           H
ATOM   2346 HD23 LEU B 178      70.546  49.593  10.869  1.00 35.48           H
ATOM   2347  N   GLN B 179      73.034  46.272   8.495  1.00 28.15           N
ATOM   2348  CA  GLN B 179      73.730  45.319   7.659  1.00 25.21           C
ATOM   2349  C   GLN B 179      75.213  45.336   7.999  1.00 27.06           C
ATOM   2350  O   GLN B 179      75.865  46.382   8.007  1.00 25.61           O
ATOM   2351  CB  GLN B 179      73.441  45.713   6.202  1.00 27.30           C
ATOM   2352  CG  GLN B 179      74.015  44.760   5.154  1.00 30.94           C
ATOM   2353  CD  GLN B 179      74.004  45.420   3.768  1.00 38.38           C
ATOM   2354  OE1 GLN B 179      74.457  46.550   3.606  1.00 32.47           O
ATOM   2355  NE2 GLN B 179      73.513  44.719   2.758  1.00 34.81           N
ATOM   2356  H   GLN B 179      72.961  47.213   8.135  1.00 33.78           H
ATOM   2357  HA  GLN B 179      73.319  44.322   7.825  1.00 30.25           H
ATOM   2358  HB2 GLN B 179      72.362  45.766   6.054  1.00 32.75           H
ATOM   2359  HB3 GLN B 179      73.854  46.711   6.046  1.00 32.75           H
ATOM   2360  HG2 GLN B 179      75.062  44.594   5.408  1.00 37.13           H
ATOM   2361  HG3 GLN B 179      73.471  43.817   5.156  1.00 37.13           H
ATOM   2362 HE21 GLN B 179      73.171  43.777   2.913  1.00 41.77           H
ATOM   2363 HE22 GLN B 179      73.489  45.125   1.835  1.00 41.77           H
ATOM   2364  N   ALA B 180      75.766  44.141   8.249  1.00 23.91           N
ATOM   2365  CA  ALA B 180      77.146  43.944   8.597  1.00 26.05           C
ATOM   2366  C   ALA B 180      77.551  42.557   8.095  1.00 25.14           C
ATOM   2367  O   ALA B 180      76.720  41.665   8.021  1.00 27.02           O
ATOM   2368  CB  ALA B 180      77.358  44.076  10.132  1.00 26.02           C
ATOM   2369  H   ALA B 180      75.189  43.315   8.186  1.00 28.69           H
ATOM   2370  HA  ALA B 180      77.766  44.680   8.084  1.00 31.25           H
ATOM   2371  HB1 ALA B 180      78.415  43.962  10.368  1.00 31.22           H
ATOM   2372  HB2 ALA B 180      77.031  45.055  10.471  1.00 31.22           H
ATOM   2373  HB3 ALA B 180      76.789  43.305  10.658  1.00 31.22           H
ATOM   2374  N   THR B 181      78.829  42.381   7.756  1.00 23.68           N
ATOM   2375  CA  THR B 181      79.292  41.089   7.253  1.00 23.29           C
ATOM   2376  C   THR B 181      79.270  40.081   8.410  1.00 27.46           C
ATOM   2377  O   THR B 181      79.390  40.468   9.584  1.00 23.97           O
ATOM   2378  CB  THR B 181      80.711  41.148   6.656  1.00 25.33           C
ATOM   2379  OG1 THR B 181      81.616  41.419   7.700  1.00 25.26           O
ATOM   2380  CG2 THR B 181      80.888  42.204   5.549  1.00 25.54           C
ATOM   2381  H   THR B 181      79.479  43.150   7.822  1.00 28.41           H
ATOM   2382  HA  THR B 181      78.619  40.763   6.461  1.00 27.94           H
ATOM   2383  HB  THR B 181      80.951  40.175   6.229  1.00 30.39           H
ATOM   2384  HG1 THR B 181      81.403  42.275   8.080  1.00 30.31           H
ATOM   2385 HG21 THR B 181      81.912  42.166   5.183  1.00 30.65           H
ATOM   2386 HG22 THR B 181      80.209  42.000   4.720  1.00 30.65           H
ATOM   2387 HG23 THR B 181      80.701  43.208   5.929  1.00 30.65           H
ATOM   2388  N   PRO B 182      79.187  38.777   8.099  1.00 26.71           N
ATOM   2389  CA  PRO B 182      79.235  37.771   9.153  1.00 25.57           C
ATOM   2390  C   PRO B 182      80.580  37.764   9.871  1.00 26.10           C
ATOM   2391  O   PRO B 182      80.611  37.583  11.086  1.00 24.97           O
ATOM   2392  CB  PRO B 182      78.953  36.451   8.427  1.00 28.13           C
ATOM   2393  CG  PRO B 182      78.939  36.721   6.929  1.00 25.22           C
ATOM   2394  CD  PRO B 182      78.694  38.227   6.834  1.00 23.98           C
ATOM   2395  HA  PRO B 182      78.422  37.937   9.861  1.00 30.68           H
ATOM   2396  HB2 PRO B 182      79.595  35.615   8.696  1.00 33.75           H
ATOM   2397  HB3 PRO B 182      77.928  36.185   8.706  1.00 33.75           H
ATOM   2398  HG2 PRO B 182      79.911  36.468   6.509  1.00 30.26           H
ATOM   2399  HG3 PRO B 182      78.151  36.168   6.418  1.00 30.26           H
ATOM   2400  HD2 PRO B 182      79.242  38.609   5.972  1.00 28.77           H
ATOM   2401  HD3 PRO B 182      77.625  38.403   6.748  1.00 28.77           H
ATOM   2402  N   GLU B 183      81.671  38.108   9.171  1.00 25.26           N
ATOM   2403  CA  GLU B 183      82.979  38.247   9.792  1.00 27.84           C
ATOM   2404  C   GLU B 183      83.058  39.408  10.805  1.00 27.83           C
ATOM   2405  O   GLU B 183      83.665  39.259  11.879  1.00 27.17           O
ATOM   2406  CB  GLU B 183      84.076  38.378   8.725  1.00 27.59           C
ATOM   2407  CG  GLU B 183      84.156  37.170   7.779  1.00 25.69           C
ATOM   2408  CD  GLU B 183      83.245  37.154   6.541  1.00 29.27           C
ATOM   2409  OE1 GLU B 183      82.387  38.060   6.382  1.00 25.40           O
ATOM   2410  OE2 GLU B 183      83.362  36.161   5.780  1.00 33.03           O1-
ATOM   2411  H   GLU B 183      81.608  38.253   8.173  1.00 30.31           H
ATOM   2412  HA  GLU B 183      83.167  37.321  10.339  1.00 33.41           H
ATOM   2413  HB2 GLU B 183      83.919  39.299   8.161  1.00 33.11           H
ATOM   2414  HB3 GLU B 183      85.038  38.471   9.231  1.00 33.11           H
ATOM   2415  HG2 GLU B 183      85.179  37.079   7.417  1.00 30.83           H
ATOM   2416  HG3 GLU B 183      84.012  36.245   8.337  1.00 30.83           H
ATOM   2417  N   THR B 184      82.471  40.567  10.476  1.00 24.10           N
ATOM   2418  CA  THR B 184      82.331  41.679  11.418  1.00 27.51           C
ATOM   2419  C   THR B 184      81.538  41.229  12.655  1.00 27.92           C
ATOM   2420  O   THR B 184      81.903  41.573  13.787  1.00 23.80           O
ATOM   2421  CB  THR B 184      81.618  42.868  10.751  1.00 32.16           C
ATOM   2422  OG1 THR B 184      82.467  43.376   9.748  1.00 28.27           O
ATOM   2423  CG2 THR B 184      81.282  44.041  11.706  1.00 30.17           C
ATOM   2424  H   THR B 184      81.996  40.646   9.588  1.00 28.91           H
ATOM   2425  HA  THR B 184      83.332  41.997  11.707  1.00 33.01           H
ATOM   2426  HB  THR B 184      80.690  42.529  10.295  1.00 38.59           H
ATOM   2427  HG1 THR B 184      81.925  43.887   9.141  1.00 33.92           H
ATOM   2428 HG21 THR B 184      80.838  44.860  11.143  1.00 36.21           H
ATOM   2429 HG22 THR B 184      80.571  43.721  12.463  1.00 36.21           H
ATOM   2430 HG23 THR B 184      82.193  44.404  12.181  1.00 36.21           H
ATOM   2431  N   CYS B 185      80.414  40.512  12.437  1.00 22.87           N
ATOM   2432  CA  CYS B 185      79.595  40.023  13.559  1.00 27.04           C
ATOM   2433  C   CYS B 185      80.391  39.098  14.479  1.00 26.02           C
ATOM   2434  O   CYS B 185      80.277  39.173  15.710  1.00 25.57           O
ATOM   2435  CB  CYS B 185      78.288  39.362  13.022  1.00 20.71           C
ATOM   2436  SG  CYS B 185      77.169  40.605  12.356  1.00 26.08           S
ATOM   2437  H   CYS B 185      80.155  40.242  11.497  1.00 27.44           H
ATOM   2438  HA  CYS B 185      79.293  40.883  14.159  1.00 32.44           H
ATOM   2439  HB2 CYS B 185      78.531  38.646  12.241  1.00 24.84           H
ATOM   2440  HB3 CYS B 185      77.808  38.827  13.835  1.00 24.84           H
ATOM   2441  HG  CYS B 185      77.892  40.861  11.261  1.00 31.29           H
ATOM   2442  N   LEU B 186      81.222  38.228  13.902  1.00 23.87           N
ATOM   2443  CA  LEU B 186      82.009  37.266  14.651  1.00 25.17           C
ATOM   2444  C   LEU B 186      83.001  37.994  15.538  1.00 26.69           C
ATOM   2445  O   LEU B 186      83.210  37.597  16.693  1.00 27.31           O
ATOM   2446  CB  LEU B 186      82.692  36.275  13.689  1.00 23.18           C
ATOM   2447  CG  LEU B 186      83.514  35.164  14.380  1.00 29.70           C
ATOM   2448  CD1 LEU B 186      82.583  34.101  14.978  1.00 38.15           C
ATOM   2449  CD2 LEU B 186      84.524  34.465  13.466  1.00 28.53           C
ATOM   2450  H   LEU B 186      81.298  38.216  12.895  1.00 28.64           H
ATOM   2451  HA  LEU B 186      81.319  36.714  15.288  1.00 30.19           H
ATOM   2452  HB2 LEU B 186      81.952  35.835  13.026  1.00 27.81           H
ATOM   2453  HB3 LEU B 186      83.370  36.852  13.058  1.00 27.81           H
ATOM   2454  HG  LEU B 186      84.088  35.596  15.199  1.00 35.63           H
ATOM   2455 HD11 LEU B 186      83.166  33.378  15.550  1.00 45.78           H
ATOM   2456 HD12 LEU B 186      81.855  34.560  15.648  1.00 45.78           H
ATOM   2457 HD13 LEU B 186      82.059  33.576  14.178  1.00 45.78           H
ATOM   2458 HD21 LEU B 186      85.099  33.737  14.035  1.00 34.23           H
ATOM   2459 HD22 LEU B 186      84.012  33.963  12.647  1.00 34.23           H
ATOM   2460 HD23 LEU B 186      85.210  35.205  13.054  1.00 34.23           H
ATOM   2461  N   HIS B 187      83.590  39.077  15.021  1.00 27.20           N
ATOM   2462  CA  HIS B 187      84.486  39.940  15.798  1.00 27.53           C
ATOM   2463  C   HIS B 187      83.732  40.643  16.946  1.00 29.47           C
ATOM   2464  O   HIS B 187      84.248  40.729  18.064  1.00 29.21           O
ATOM   2465  CB  HIS B 187      85.136  40.948  14.861  1.00 32.95           C
ATOM   2466  CG  HIS B 187      86.087  41.860  15.587  1.00 32.81           C
ATOM   2467  ND1 HIS B 187      87.223  41.432  16.268  1.00 35.26           N
ATOM   2468  CD2 HIS B 187      85.912  43.197  15.782  1.00 32.88           C
ATOM   2469  CE1 HIS B 187      87.730  42.538  16.828  1.00 33.93           C
ATOM   2470  NE2 HIS B 187      86.981  43.608  16.527  1.00 31.16           N
ATOM   2471  H   HIS B 187      83.342  39.375  14.088  1.00 32.63           H
ATOM   2472  HA  HIS B 187      85.275  39.322  16.224  1.00 33.04           H
ATOM   2473  HB2 HIS B 187      84.368  41.549  14.379  1.00 39.54           H
ATOM   2474  HB3 HIS B 187      85.688  40.406  14.091  1.00 39.54           H
ATOM   2475  HD2 HIS B 187      85.082  43.805  15.448  1.00 39.45           H
ATOM   2476  HE1 HIS B 187      88.656  42.572  17.382  1.00 40.72           H
ATOM   2477  HE2 HIS B 187      87.174  44.563  16.799  1.00 37.38           H
ATOM   2478  N   ARG B 188      82.535  41.178  16.686  1.00 23.88           N
ATOM   2479  CA  ARG B 188      81.705  41.847  17.683  1.00 27.72           C
ATOM   2480  C   ARG B 188      81.189  40.905  18.797  1.00 29.55           C
ATOM   2481  O   ARG B 188      80.974  41.403  19.918  1.00 26.30           O
ATOM   2482  CB  ARG B 188      80.591  42.642  16.992  1.00 28.36           C
ATOM   2483  CG  ARG B 188      81.185  43.897  16.320  1.00 31.00           C
ATOM   2484  CD  ARG B 188      80.124  44.697  15.561  1.00 25.69           C
ATOM   2485  NE  ARG B 188      80.835  45.766  14.819  1.00 28.11           N
ATOM   2486  CZ  ARG B 188      80.351  46.572  13.880  1.00 27.71           C
ATOM   2487  NH1 ARG B 188      79.066  46.538  13.536  1.00 25.83           N
ATOM   2488  NH2 ARG B 188      81.186  47.411  13.238  1.00 26.66           N1+
ATOM   2489  H   ARG B 188      82.165  41.088  15.749  1.00 28.65           H
ATOM   2490  HA  ARG B 188      82.333  42.575  18.194  1.00 33.26           H
ATOM   2491  HB2 ARG B 188      80.085  42.013  16.264  1.00 34.02           H
ATOM   2492  HB3 ARG B 188      79.863  42.962  17.733  1.00 34.02           H
ATOM   2493  HG2 ARG B 188      81.625  44.545  17.076  1.00 37.19           H
ATOM   2494  HG3 ARG B 188      81.973  43.605  15.625  1.00 37.19           H
ATOM   2495  HD2 ARG B 188      79.571  44.060  14.869  1.00 30.82           H
ATOM   2496  HD3 ARG B 188      79.424  45.139  16.273  1.00 30.82           H
ATOM   2497  HE  ARG B 188      81.823  45.847  15.013  1.00 33.72           H
ATOM   2498 HH11 ARG B 188      78.426  45.909  13.999  1.00 31.00           H
ATOM   2499 HH12 ARG B 188      78.734  47.162  12.816  1.00 31.00           H
ATOM   2500 HH21 ARG B 188      82.163  47.441  13.490  1.00 31.98           H
ATOM   2501 HH22 ARG B 188      80.825  48.029  12.526  1.00 31.98           H
ATOM   2502  N   ILE B 189      81.022  39.595  18.525  1.00 27.55           N
ATOM   2503  CA  ILE B 189      80.715  38.601  19.585  1.00 27.58           C
ATOM   2504  C   ILE B 189      81.898  38.579  20.580  1.00 28.05           C
ATOM   2505  O   ILE B 189      81.724  38.593  21.794  1.00 27.53           O
ATOM   2506  CB  ILE B 189      80.466  37.201  19.007  1.00 26.72           C
ATOM   2507  CG1 ILE B 189      79.106  37.131  18.273  1.00 26.68           C
ATOM   2508  CG2 ILE B 189      80.578  36.114  20.103  1.00 29.51           C
ATOM   2509  CD1 ILE B 189      78.871  35.783  17.564  1.00 28.09           C
ATOM   2510  H   ILE B 189      81.187  39.257  17.588  1.00 33.06           H
ATOM   2511  HA  ILE B 189      79.821  38.921  20.117  1.00 33.09           H
ATOM   2512  HB  ILE B 189      81.248  37.000  18.278  1.00 32.05           H
ATOM   2513 HG12 ILE B 189      78.305  37.292  18.995  1.00 32.02           H
ATOM   2514 HG13 ILE B 189      79.036  37.921  17.533  1.00 32.02           H
ATOM   2515 HG21 ILE B 189      80.382  35.130  19.685  1.00 35.41           H
ATOM   2516 HG22 ILE B 189      81.582  36.072  20.526  1.00 35.41           H
ATOM   2517 HG23 ILE B 189      79.851  36.301  20.896  1.00 35.41           H
ATOM   2518 HD11 ILE B 189      78.006  35.877  16.908  1.00 33.71           H
ATOM   2519 HD12 ILE B 189      79.740  35.519  16.965  1.00 33.71           H
ATOM   2520 HD13 ILE B 189      78.681  34.992  18.288  1.00 33.71           H
ATOM   2521  N   TYR B 190      83.111  38.542  20.045  1.00 24.90           N
ATOM   2522  CA  TYR B 190      84.345  38.607  20.808  1.00 29.38           C
ATOM   2523  C   TYR B 190      84.461  39.891  21.635  1.00 29.19           C
ATOM   2524  O   TYR B 190      84.857  39.836  22.809  1.00 30.21           O
ATOM   2525  CB  TYR B 190      85.544  38.352  19.886  1.00 31.37           C
ATOM   2526  CG  TYR B 190      86.860  38.799  20.489  1.00 39.29           C
ATOM   2527  CD1 TYR B 190      87.563  37.960  21.378  1.00 43.97           C
ATOM   2528  CD2 TYR B 190      87.316  40.106  20.227  1.00 41.22           C
ATOM   2529  CE1 TYR B 190      88.747  38.407  21.987  1.00 44.55           C
ATOM   2530  CE2 TYR B 190      88.485  40.572  20.853  1.00 46.50           C
ATOM   2531  CZ  TYR B 190      89.212  39.719  21.718  1.00 48.85           C
ATOM   2532  OH  TYR B 190      90.360  40.174  22.299  1.00 60.84           O
ATOM   2533  H   TYR B 190      83.191  38.516  19.039  1.00 29.88           H
ATOM   2534  HA  TYR B 190      84.324  37.783  21.521  1.00 35.25           H
ATOM   2535  HB2 TYR B 190      85.598  37.309  19.611  1.00 37.63           H
ATOM   2536  HB3 TYR B 190      85.413  38.887  18.953  1.00 37.63           H
ATOM   2537  HD1 TYR B 190      87.191  36.968  21.595  1.00 52.76           H
ATOM   2538  HD2 TYR B 190      86.767  40.749  19.551  1.00 49.46           H
ATOM   2539  HE1 TYR B 190      89.287  37.759  22.661  1.00 53.46           H
ATOM   2540  HE2 TYR B 190      88.833  41.577  20.660  1.00 55.79           H
ATOM   2541  HH  TYR B 190      90.554  41.083  22.061  1.00 73.01           H
ATOM   2542  N   LEU B 191      84.187  41.044  21.031  1.00 27.07           N
ATOM   2543  CA  LEU B 191      84.173  42.334  21.729  1.00 28.30           C
ATOM   2544  C   LEU B 191      83.170  42.366  22.915  1.00 34.87           C
ATOM   2545  O   LEU B 191      83.542  42.788  24.010  1.00 32.89           O
ATOM   2546  CB  LEU B 191      83.866  43.494  20.781  1.00 28.36           C
ATOM   2547  CG  LEU B 191      84.990  43.831  19.774  1.00 31.00           C
ATOM   2548  CD1 LEU B 191      84.499  45.014  18.943  1.00 29.56           C
ATOM   2549  CD2 LEU B 191      86.360  44.149  20.431  1.00 42.78           C
ATOM   2550  H   LEU B 191      83.928  41.030  20.054  1.00 32.48           H
ATOM   2551  HA  LEU B 191      85.167  42.491  22.141  1.00 33.95           H
ATOM   2552  HB2 LEU B 191      82.954  43.251  20.237  1.00 34.03           H
ATOM   2553  HB3 LEU B 191      83.661  44.390  21.371  1.00 34.03           H
ATOM   2554  HG  LEU B 191      85.129  42.977  19.113  1.00 37.20           H
ATOM   2555 HD11 LEU B 191      85.221  45.239  18.158  1.00 35.46           H
ATOM   2556 HD12 LEU B 191      83.549  44.771  18.465  1.00 35.46           H
ATOM   2557 HD13 LEU B 191      84.356  45.896  19.567  1.00 35.46           H
ATOM   2558 HD21 LEU B 191      87.060  44.486  19.668  1.00 51.33           H
ATOM   2559 HD22 LEU B 191      86.250  44.925  21.188  1.00 51.33           H
ATOM   2560 HD23 LEU B 191      86.775  43.252  20.886  1.00 51.33           H
ATOM   2561  N   ARG B 192      81.901  41.959  22.739  1.00 27.16           N
ATOM   2562  CA  ARG B 192      80.927  41.988  23.825  1.00 26.29           C
ATOM   2563  C   ARG B 192      81.243  40.990  24.953  1.00 30.42           C
ATOM   2564  O   ARG B 192      81.014  41.329  26.103  1.00 29.97           O
ATOM   2565  CB  ARG B 192      79.490  41.920  23.228  1.00 25.63           C
ATOM   2566  CG  ARG B 192      78.396  41.452  24.165  1.00 25.52           C
ATOM   2567  CD  ARG B 192      78.144  42.538  25.237  1.00 28.60           C
ATOM   2568  NE  ARG B 192      77.107  42.121  26.189  1.00 25.87           N
ATOM   2569  CZ  ARG B 192      77.284  41.282  27.193  1.00 27.04           C
ATOM   2570  NH1 ARG B 192      78.491  40.832  27.519  1.00 25.25           N
ATOM   2571  NH2 ARG B 192      76.207  40.869  27.859  1.00 29.67           N1+
ATOM   2572  H   ARG B 192      81.614  41.592  21.842  1.00 32.59           H
ATOM   2573  HA  ARG B 192      80.998  42.966  24.298  1.00 31.54           H
ATOM   2574  HB2 ARG B 192      79.222  42.890  22.815  1.00 30.75           H
ATOM   2575  HB3 ARG B 192      79.498  41.206  22.400  1.00 30.75           H
ATOM   2576  HG2 ARG B 192      77.484  41.303  23.586  1.00 30.62           H
ATOM   2577  HG3 ARG B 192      78.668  40.504  24.626  1.00 30.62           H
ATOM   2578  HD2 ARG B 192      79.059  42.773  25.774  1.00 34.32           H
ATOM   2579  HD3 ARG B 192      77.806  43.448  24.737  1.00 34.32           H
ATOM   2580  HE  ARG B 192      76.162  42.395  25.972  1.00 31.04           H
ATOM   2581 HH11 ARG B 192      79.293  41.148  26.994  1.00 30.30           H
ATOM   2582 HH12 ARG B 192      78.607  40.169  28.267  1.00 30.30           H
ATOM   2583 HH21 ARG B 192      75.297  41.214  27.596  1.00 35.60           H
ATOM   2584 HH22 ARG B 192      76.303  40.208  28.615  1.00 35.60           H
ATOM   2585  N   GLY B 193      81.745  39.784  24.659  1.00 26.72           N
ATOM   2586  CA  GLY B 193      82.084  38.722  25.611  1.00 28.93           C
ATOM   2587  C   GLY B 193      80.879  38.080  26.328  1.00 30.05           C
ATOM   2588  O   GLY B 193      81.047  37.594  27.448  1.00 29.82           O
ATOM   2589  H   GLY B 193      81.936  39.585  23.688  1.00 32.06           H
ATOM   2590  HA2 GLY B 193      82.636  37.934  25.099  1.00 34.71           H
ATOM   2591  HA3 GLY B 193      82.729  39.153  26.376  1.00 34.71           H
ATOM   2592  N   ARG B 194      79.676  38.097  25.730  1.00 29.24           N
ATOM   2593  CA  ARG B 194      78.529  37.357  26.253  1.00 26.72           C
ATOM   2594  C   ARG B 194      78.876  35.880  26.249  1.00 29.15           C
ATOM   2595  O   ARG B 194      79.116  35.291  25.200  1.00 28.44           O
ATOM   2596  CB  ARG B 194      77.230  37.736  25.517  1.00 24.57           C
ATOM   2597  CG  ARG B 194      76.020  37.009  26.101  1.00 29.65           C
ATOM   2598  CD  ARG B 194      74.686  37.352  25.409  1.00 27.00           C
ATOM   2599  NE  ARG B 194      74.306  38.771  25.530  1.00 27.76           N
ATOM   2600  CZ  ARG B 194      74.371  39.726  24.591  1.00 32.76           C
ATOM   2601  NH1 ARG B 194      74.850  39.486  23.370  1.00 30.22           N
ATOM   2602  NH2 ARG B 194      73.969  40.971  24.861  1.00 28.92           N1+
ATOM   2603  H   ARG B 194      79.585  38.539  24.826  1.00 35.08           H
ATOM   2604  HA  ARG B 194      78.384  37.657  27.292  1.00 32.06           H
ATOM   2605  HB2 ARG B 194      77.089  38.813  25.592  1.00 29.48           H
ATOM   2606  HB3 ARG B 194      77.318  37.470  24.465  1.00 29.48           H
ATOM   2607  HG2 ARG B 194      76.181  35.936  25.990  1.00 35.58           H
ATOM   2608  HG3 ARG B 194      75.939  37.232  27.165  1.00 35.58           H
ATOM   2609  HD2 ARG B 194      74.742  37.067  24.361  1.00 32.39           H
ATOM   2610  HD3 ARG B 194      73.906  36.743  25.873  1.00 32.39           H
ATOM   2611  HE  ARG B 194      73.964  39.042  26.437  1.00 33.31           H
ATOM   2612 HH11 ARG B 194      75.161  38.559  23.109  1.00 36.26           H
ATOM   2613 HH12 ARG B 194      74.870  40.227  22.685  1.00 36.26           H
ATOM   2614 HH21 ARG B 194      73.578  41.189  25.760  1.00 34.70           H
ATOM   2615 HH22 ARG B 194      73.993  41.681  24.137  1.00 34.70           H
ATOM   2616  N   ASN B 195      78.892  35.274  27.456  1.00 29.71           N
ATOM   2617  CA  ASN B 195      79.361  33.914  27.653  1.00 28.45           C
ATOM   2618  C   ASN B 195      78.682  32.906  26.711  1.00 29.36           C
ATOM   2619  O   ASN B 195      79.361  32.069  26.113  1.00 23.69           O
ATOM   2620  CB  ASN B 195      79.123  33.481  29.112  1.00 28.70           C
ATOM   2621  CG  ASN B 195      79.889  34.320  30.147  1.00 40.80           C
ATOM   2622  OD1 ASN B 195      80.133  35.510  29.978  1.00 35.07           O
ATOM   2623  ND2 ASN B 195      80.127  33.739  31.318  1.00 43.73           N
ATOM   2624  H   ASN B 195      78.688  35.815  28.284  1.00 35.64           H
ATOM   2625  HA  ASN B 195      80.434  33.900  27.457  1.00 34.13           H
ATOM   2626  HB2 ASN B 195      78.059  33.597  29.322  1.00 34.44           H
ATOM   2627  HB3 ASN B 195      79.391  32.429  29.231  1.00 34.44           H
ATOM   2628 HD21 ASN B 195      80.581  34.268  32.048  1.00 52.47           H
ATOM   2629 HD22 ASN B 195      79.851  32.781  31.465  1.00 52.47           H
ATOM   2630  N   GLU B 196      77.356  32.987  26.564  1.00 25.84           N
ATOM   2631  CA  GLU B 196      76.603  31.971  25.824  1.00 28.32           C
ATOM   2632  C   GLU B 196      76.998  31.933  24.321  1.00 29.20           C
ATOM   2633  O   GLU B 196      76.707  30.956  23.634  1.00 27.81           O
ATOM   2634  CB  GLU B 196      75.094  32.234  25.962  1.00 29.18           C
ATOM   2635  CG  GLU B 196      74.657  32.018  27.408  1.00 29.70           C
ATOM   2636  CD  GLU B 196      74.786  33.206  28.362  1.00 39.70           C
ATOM   2637  OE1 GLU B 196      75.283  34.281  27.955  1.00 30.11           O
ATOM   2638  OE2 GLU B 196      74.408  32.996  29.535  1.00 37.88           O1-
ATOM   2639  H   GLU B 196      76.840  33.734  27.008  1.00 31.01           H
ATOM   2640  HA  GLU B 196      76.827  31.000  26.263  1.00 33.98           H
ATOM   2641  HB2 GLU B 196      74.861  33.251  25.640  1.00 35.01           H
ATOM   2642  HB3 GLU B 196      74.541  31.546  25.324  1.00 35.01           H
ATOM   2643  HG2 GLU B 196      73.611  31.699  27.408  1.00 35.63           H
ATOM   2644  HG3 GLU B 196      75.194  31.175  27.844  1.00 35.63           H
ATOM   2645  N   GLU B 197      77.522  33.047  23.789  1.00 24.04           N
ATOM   2646  CA  GLU B 197      77.720  33.234  22.347  1.00 23.17           C
ATOM   2647  C   GLU B 197      79.142  32.931  21.860  1.00 30.24           C
ATOM   2648  O   GLU B 197      79.403  32.930  20.671  1.00 23.93           O
ATOM   2649  CB  GLU B 197      77.293  34.642  21.910  1.00 25.39           C
ATOM   2650  CG  GLU B 197      75.760  34.742  21.979  1.00 22.40           C
ATOM   2651  CD  GLU B 197      75.288  36.220  21.767  1.00 25.90           C
ATOM   2652  OE1 GLU B 197      76.025  37.131  22.135  1.00 28.66           O
ATOM   2653  OE2 GLU B 197      74.149  36.387  21.251  1.00 29.02           O1-
ATOM   2654  H   GLU B 197      77.654  33.827  24.385  1.00 28.84           H
ATOM   2655  HA  GLU B 197      77.052  32.521  21.774  1.00 27.79           H
ATOM   2656  HB2 GLU B 197      77.737  35.438  22.542  1.00 30.47           H
ATOM   2657  HB3 GLU B 197      77.654  34.851  20.884  1.00 30.47           H
ATOM   2658  HG2 GLU B 197      75.269  34.115  21.227  1.00 26.88           H
ATOM   2659  HG3 GLU B 197      75.386  34.427  22.960  1.00 26.88           H
ATOM   2660  N   GLN B 198      80.058  32.658  22.814  1.00 27.51           N
ATOM   2661  CA  GLN B 198      81.494  32.581  22.476  1.00 26.07           C
ATOM   2662  C   GLN B 198      81.820  31.415  21.533  1.00 29.39           C
ATOM   2663  O   GLN B 198      82.765  31.500  20.750  1.00 34.49           O
ATOM   2664  CB  GLN B 198      82.388  32.611  23.726  1.00 29.80           C
ATOM   2665  CG  GLN B 198      82.280  33.925  24.543  1.00 29.16           C
ATOM   2666  CD  GLN B 198      82.467  35.178  23.675  1.00 30.89           C
ATOM   2667  OE1 GLN B 198      83.526  35.409  23.094  1.00 30.33           O
ATOM   2668  NE2 GLN B 198      81.423  35.985  23.549  1.00 29.07           N
ATOM   2669  H   GLN B 198      79.770  32.590  23.778  1.00 33.01           H
ATOM   2670  HA  GLN B 198      81.725  33.481  21.907  1.00 31.28           H
ATOM   2671  HB2 GLN B 198      82.115  31.773  24.366  1.00 35.75           H
ATOM   2672  HB3 GLN B 198      83.428  32.480  23.428  1.00 35.75           H
ATOM   2673  HG2 GLN B 198      81.335  33.965  25.080  1.00 34.99           H
ATOM   2674  HG3 GLN B 198      83.099  33.890  25.261  1.00 34.99           H
ATOM   2675 HE21 GLN B 198      80.545  35.759  23.995  1.00 34.88           H
ATOM   2676 HE22 GLN B 198      81.492  36.797  22.954  1.00 34.88           H
ATOM   2677  N   GLY B 199      81.067  30.319  21.610  1.00 25.75           N
ATOM   2678  CA  GLY B 199      81.228  29.150  20.764  1.00 30.38           C
ATOM   2679  C   GLY B 199      80.593  29.261  19.381  1.00 31.01           C
ATOM   2680  O   GLY B 199      80.716  28.289  18.638  1.00 26.84           O
ATOM   2681  H   GLY B 199      80.292  30.307  22.259  1.00 30.89           H
ATOM   2682  HA2 GLY B 199      82.293  28.962  20.628  1.00 36.45           H
ATOM   2683  HA3 GLY B 199      80.763  28.305  21.271  1.00 36.45           H
ATOM   2684  N   ILE B 200      79.854  30.341  19.040  1.00 27.05           N
ATOM   2685  CA  ILE B 200      79.111  30.355  17.782  1.00 22.32           C
ATOM   2686  C   ILE B 200      80.108  30.383  16.599  1.00 24.45           C
ATOM   2687  O   ILE B 200      80.948  31.305  16.522  1.00 26.47           O
ATOM   2688  CB  ILE B 200      78.153  31.581  17.693  1.00 24.59           C
ATOM   2689  CG1 ILE B 200      77.033  31.423  18.749  1.00 25.18           C
ATOM   2690  CG2 ILE B 200      77.526  31.684  16.286  1.00 28.17           C
ATOM   2691  CD1 ILE B 200      76.158  32.675  18.875  1.00 28.67           C
ATOM   2692  H   ILE B 200      79.749  31.118  19.679  1.00 32.46           H
ATOM   2693  HA  ILE B 200      78.508  29.452  17.756  1.00 26.78           H
ATOM   2694  HB  ILE B 200      78.718  32.494  17.882  1.00 29.51           H
ATOM   2695 HG12 ILE B 200      76.407  30.573  18.480  1.00 30.21           H
ATOM   2696 HG13 ILE B 200      77.468  31.218  19.725  1.00 30.21           H
ATOM   2697 HG21 ILE B 200      76.841  32.528  16.217  1.00 33.81           H
ATOM   2698 HG22 ILE B 200      78.293  31.858  15.533  1.00 33.81           H
ATOM   2699 HG23 ILE B 200      77.010  30.752  16.059  1.00 33.81           H
ATOM   2700 HD11 ILE B 200      75.468  32.534  19.703  1.00 34.40           H
ATOM   2701 HD12 ILE B 200      76.782  33.550  19.052  1.00 34.40           H
ATOM   2702 HD13 ILE B 200      75.569  32.824  17.973  1.00 34.40           H
ATOM   2703  N   PRO B 201      79.968  29.491  15.623  1.00 27.56           N
ATOM   2704  CA  PRO B 201      80.921  29.483  14.514  1.00 30.43           C
ATOM   2705  C   PRO B 201      80.491  30.430  13.388  1.00 27.20           C
ATOM   2706  O   PRO B 201      79.311  30.729  13.210  1.00 25.53           O
ATOM   2707  CB  PRO B 201      80.903  28.022  14.058  1.00 30.89           C
ATOM   2708  CG  PRO B 201      79.477  27.552  14.323  1.00 32.94           C
ATOM   2709  CD  PRO B 201      79.069  28.338  15.588  1.00 24.34           C
ATOM   2710  HA  PRO B 201      81.941  29.677  14.847  1.00 36.52           H
ATOM   2711  HB2 PRO B 201      81.210  27.852  13.033  1.00 37.06           H
ATOM   2712  HB3 PRO B 201      81.567  27.484  14.733  1.00 37.06           H
ATOM   2713  HG2 PRO B 201      78.840  27.784  13.468  1.00 39.52           H
ATOM   2714  HG3 PRO B 201      79.459  26.485  14.532  1.00 39.52           H
ATOM   2715  HD2 PRO B 201      78.025  28.638  15.505  1.00 29.21           H
ATOM   2716  HD3 PRO B 201      79.248  27.701  16.457  1.00 29.21           H
ATOM   2717  N   LEU B 202      81.461  30.891  12.586  1.00 25.44           N
ATOM   2718  CA  LEU B 202      81.196  31.740  11.409  1.00 26.32           C
ATOM   2719  C   LEU B 202      80.136  31.157  10.465  1.00 24.08           C
ATOM   2720  O   LEU B 202      79.288  31.909   9.969  1.00 23.71           O
ATOM   2721  CB  LEU B 202      82.498  31.992  10.622  1.00 27.27           C
ATOM   2722  CG  LEU B 202      82.348  32.981   9.448  1.00 27.66           C
ATOM   2723  CD1 LEU B 202      81.802  34.340   9.892  1.00 25.85           C
ATOM   2724  CD2 LEU B 202      83.750  33.188   8.825  1.00 30.23           C
ATOM   2725  H   LEU B 202      82.414  30.646  12.792  1.00 30.53           H
ATOM   2726  HA  LEU B 202      80.822  32.691  11.786  1.00 31.58           H
ATOM   2727  HB2 LEU B 202      83.253  32.364  11.313  1.00 32.72           H
ATOM   2728  HB3 LEU B 202      82.855  31.040  10.227  1.00 32.72           H
ATOM   2729  HG  LEU B 202      81.679  32.559   8.698  1.00 33.18           H
ATOM   2730 HD11 LEU B 202      81.883  35.038   9.056  1.00 31.02           H
ATOM   2731 HD12 LEU B 202      80.755  34.258  10.185  1.00 31.02           H
ATOM   2732 HD13 LEU B 202      82.378  34.720  10.735  1.00 31.02           H
ATOM   2733 HD21 LEU B 202      83.689  33.891   7.996  1.00 36.27           H
ATOM   2734 HD22 LEU B 202      84.444  33.571   9.574  1.00 36.27           H
ATOM   2735 HD23 LEU B 202      84.133  32.242   8.440  1.00 36.27           H
ATOM   2736  N   GLU B 203      80.141  29.834  10.245  1.00 27.18           N
ATOM   2737  CA  GLU B 203      79.168  29.166   9.357  1.00 24.94           C
ATOM   2738  C   GLU B 203      77.701  29.452   9.787  1.00 28.11           C
ATOM   2739  O   GLU B 203      76.824  29.662   8.932  1.00 22.93           O
ATOM   2740  CB  GLU B 203      79.427  27.636   9.340  1.00 34.13           C
ATOM   2741  CG  GLU B 203      78.419  26.808   8.509  1.00 36.73           C
ATOM   2742  CD  GLU B 203      78.738  25.298   8.533  1.00 42.98           C
ATOM   2743  OE1 GLU B 203      78.562  24.686   9.603  1.00 51.21           O
ATOM   2744  OE2 GLU B 203      79.161  24.778   7.479  1.00 50.52           O1-
ATOM   2745  H   GLU B 203      80.794  29.259  10.754  1.00 32.62           H
ATOM   2746  HA  GLU B 203      79.315  29.565   8.354  1.00 29.92           H
ATOM   2747  HB2 GLU B 203      80.425  27.471   8.935  1.00 40.95           H
ATOM   2748  HB3 GLU B 203      79.413  27.262  10.366  1.00 40.95           H
ATOM   2749  HG2 GLU B 203      77.435  26.943   8.963  1.00 44.07           H
ATOM   2750  HG3 GLU B 203      78.427  27.171   7.482  1.00 44.07           H
ATOM   2751  N   TYR B 204      77.437  29.442  11.103  1.00 23.32           N
ATOM   2752  CA  TYR B 204      76.089  29.761  11.609  1.00 23.09           C
ATOM   2753  C   TYR B 204      75.709  31.240  11.348  1.00 24.05           C
ATOM   2754  O   TYR B 204      74.596  31.537  10.870  1.00 22.96           O
ATOM   2755  CB  TYR B 204      76.022  29.374  13.093  1.00 26.76           C
ATOM   2756  CG  TYR B 204      74.625  29.481  13.723  1.00 24.27           C
ATOM   2757  CD1 TYR B 204      73.675  28.477  13.468  1.00 24.64           C
ATOM   2758  CD2 TYR B 204      74.330  30.499  14.637  1.00 22.76           C
ATOM   2759  CE1 TYR B 204      72.398  28.534  14.072  1.00 29.68           C
ATOM   2760  CE2 TYR B 204      73.058  30.574  15.246  1.00 23.59           C
ATOM   2761  CZ  TYR B 204      72.070  29.620  14.909  1.00 27.02           C
ATOM   2762  OH  TYR B 204      70.857  29.613  15.520  1.00 26.48           O
ATOM   2763  H   TYR B 204      78.185  29.331  11.772  1.00 27.98           H
ATOM   2764  HA  TYR B 204      75.371  29.143  11.071  1.00 27.70           H
ATOM   2765  HB2 TYR B 204      76.334  28.335  13.196  1.00 32.11           H
ATOM   2766  HB3 TYR B 204      76.727  29.984  13.653  1.00 32.11           H
ATOM   2767  HD1 TYR B 204      73.906  27.668  12.791  1.00 29.56           H
ATOM   2768  HD2 TYR B 204      75.073  31.242  14.874  1.00 27.30           H
ATOM   2769  HE1 TYR B 204      71.663  27.768  13.883  1.00 35.61           H
ATOM   2770  HE2 TYR B 204      72.853  31.359  15.956  1.00 28.30           H
ATOM   2771  HH  TYR B 204      70.800  30.286  16.209  1.00 31.78           H
ATOM   2772  N   LEU B 205      76.622  32.172  11.659  1.00 23.56           N
ATOM   2773  CA  LEU B 205      76.409  33.590  11.355  1.00 24.20           C
ATOM   2774  C   LEU B 205      76.176  33.810   9.862  1.00 24.35           C
ATOM   2775  O   LEU B 205      75.392  34.683   9.499  1.00 22.36           O
ATOM   2776  CB  LEU B 205      77.614  34.436  11.791  1.00 24.22           C
ATOM   2777  CG  LEU B 205      77.859  34.421  13.305  1.00 26.42           C
ATOM   2778  CD1 LEU B 205      79.171  35.144  13.640  1.00 28.31           C
ATOM   2779  CD2 LEU B 205      76.676  35.052  14.054  1.00 29.09           C
ATOM   2780  H   LEU B 205      77.531  31.890  11.998  1.00 28.27           H
ATOM   2781  HA  LEU B 205      75.509  33.922  11.870  1.00 29.03           H
ATOM   2782  HB2 LEU B 205      78.502  34.039  11.302  1.00 29.06           H
ATOM   2783  HB3 LEU B 205      77.480  35.466  11.453  1.00 29.06           H
ATOM   2784  HG  LEU B 205      77.958  33.389  13.641  1.00 31.70           H
ATOM   2785 HD11 LEU B 205      79.395  35.047  14.702  1.00 33.96           H
ATOM   2786 HD12 LEU B 205      79.979  34.689  13.069  1.00 33.96           H
ATOM   2787 HD13 LEU B 205      79.093  36.202  13.389  1.00 33.96           H
ATOM   2788 HD21 LEU B 205      76.868  35.029  15.128  1.00 34.90           H
ATOM   2789 HD22 LEU B 205      76.529  36.088  13.738  1.00 34.90           H
ATOM   2790 HD23 LEU B 205      75.766  34.477  13.897  1.00 34.90           H
ATOM   2791  N   GLU B 206      76.924  33.112   8.997  1.00 22.88           N
ATOM   2792  CA  GLU B 206      76.761  33.256   7.561  1.00 25.72           C
ATOM   2793  C   GLU B 206      75.376  32.732   7.103  1.00 25.30           C
ATOM   2794  O   GLU B 206      74.704  33.397   6.294  1.00 24.73           O
ATOM   2795  CB  GLU B 206      77.945  32.544   6.877  1.00 26.60           C
ATOM   2796  CG  GLU B 206      77.956  32.807   5.387  1.00 32.73           C
ATOM   2797  CD  GLU B 206      79.324  32.561   4.724  1.00 29.63           C
ATOM   2798  OE1 GLU B 206      79.448  33.052   3.582  1.00 31.63           O
ATOM   2799  OE2 GLU B 206      80.193  31.904   5.347  1.00 31.31           O1-
ATOM   2800  H   GLU B 206      77.618  32.458   9.328  1.00 27.45           H
ATOM   2801  HA  GLU B 206      76.833  34.321   7.339  1.00 30.86           H
ATOM   2802  HB2 GLU B 206      78.874  32.916   7.314  1.00 31.91           H
ATOM   2803  HB3 GLU B 206      77.876  31.468   7.049  1.00 31.91           H
ATOM   2804  HG2 GLU B 206      77.210  32.186   4.895  1.00 39.27           H
ATOM   2805  HG3 GLU B 206      77.644  33.829   5.182  1.00 39.27           H
ATOM   2806  N   LYS B 207      74.889  31.580   7.623  1.00 23.19           N
ATOM   2807  CA  LYS B 207      73.487  31.191   7.347  1.00 22.64           C
ATOM   2808  C   LYS B 207      72.471  32.292   7.664  1.00 22.71           C
ATOM   2809  O   LYS B 207      71.606  32.592   6.834  1.00 24.26           O
ATOM   2810  CB  LYS B 207      73.077  29.845   8.026  1.00 23.65           C
ATOM   2811  CG  LYS B 207      73.755  28.606   7.382  1.00 31.69           C
ATOM   2812  CD  LYS B 207      73.548  27.369   8.266  1.00 32.47           C
ATOM   2813  CE  LYS B 207      74.210  26.116   7.707  1.00 38.86           C
ATOM   2814  NZ  LYS B 207      73.789  24.960   8.521  1.00 52.62           N1+
ATOM   2815  H   LYS B 207      75.450  31.022   8.256  1.00 27.83           H
ATOM   2816  HA  LYS B 207      73.413  31.032   6.269  1.00 27.16           H
ATOM   2817  HB2 LYS B 207      73.286  29.896   9.093  1.00 28.38           H
ATOM   2818  HB3 LYS B 207      72.005  29.713   7.889  1.00 28.38           H
ATOM   2819  HG2 LYS B 207      73.336  28.433   6.391  1.00 38.03           H
ATOM   2820  HG3 LYS B 207      74.822  28.780   7.296  1.00 38.03           H
ATOM   2821  HD2 LYS B 207      73.953  27.556   9.264  1.00 38.95           H
ATOM   2822  HD3 LYS B 207      72.476  27.186   8.362  1.00 38.95           H
ATOM   2823  HE2 LYS B 207      73.902  25.973   6.670  1.00 46.62           H
ATOM   2824  HE3 LYS B 207      75.296  26.223   7.754  1.00 46.62           H
ATOM   2825  HZ1 LYS B 207      74.208  24.115   8.161  1.00 63.15           H
ATOM   2826  HZ2 LYS B 207      74.086  25.094   9.477  1.00 63.15           H
ATOM   2827  HZ3 LYS B 207      72.780  24.878   8.497  1.00 63.15           H
ATOM   2828  N   LEU B 208      72.555  32.882   8.868  1.00 22.90           N
ATOM   2829  CA  LEU B 208      71.677  33.966   9.301  1.00 22.19           C
ATOM   2830  C   LEU B 208      71.814  35.221   8.425  1.00 23.21           C
ATOM   2831  O   LEU B 208      70.815  35.865   8.120  1.00 22.32           O
ATOM   2832  CB  LEU B 208      71.925  34.313  10.791  1.00 20.59           C
ATOM   2833  CG  LEU B 208      71.642  33.150  11.762  1.00 24.67           C
ATOM   2834  CD1 LEU B 208      72.190  33.525  13.147  1.00 25.13           C
ATOM   2835  CD2 LEU B 208      70.140  32.857  11.823  1.00 25.80           C
ATOM   2836  H   LEU B 208      73.266  32.558   9.506  1.00 27.47           H
ATOM   2837  HA  LEU B 208      70.645  33.625   9.203  1.00 26.62           H
ATOM   2838  HB2 LEU B 208      72.965  34.619  10.893  1.00 24.70           H
ATOM   2839  HB3 LEU B 208      71.319  35.173  11.070  1.00 24.70           H
ATOM   2840  HG  LEU B 208      72.148  32.248  11.426  1.00 29.60           H
ATOM   2841 HD11 LEU B 208      71.964  32.723  13.846  1.00 30.16           H
ATOM   2842 HD12 LEU B 208      73.272  33.654  13.089  1.00 30.16           H
ATOM   2843 HD13 LEU B 208      71.742  34.452  13.500  1.00 30.16           H
ATOM   2844 HD21 LEU B 208      69.958  32.073  12.549  1.00 30.96           H
ATOM   2845 HD22 LEU B 208      69.621  33.756  12.152  1.00 30.96           H
ATOM   2846 HD23 LEU B 208      69.767  32.537  10.853  1.00 30.96           H
ATOM   2847  N   HIS B 209      73.026  35.579   8.009  1.00 24.09           N
ATOM   2848  CA  HIS B 209      73.271  36.677   7.084  1.00 23.82           C
ATOM   2849  C   HIS B 209      72.502  36.518   5.773  1.00 24.57           C
ATOM   2850  O   HIS B 209      71.818  37.466   5.353  1.00 23.52           O
ATOM   2851  CB  HIS B 209      74.803  36.785   6.784  1.00 23.80           C
ATOM   2852  CG  HIS B 209      75.138  37.939   5.870  1.00 24.16           C
ATOM   2853  ND1 HIS B 209      75.066  39.284   6.180  1.00 26.02           N
ATOM   2854  CD2 HIS B 209      75.577  37.861   4.575  1.00 29.25           C
ATOM   2855  CE1 HIS B 209      75.494  39.974   5.114  1.00 31.22           C
ATOM   2856  NE2 HIS B 209      75.750  39.158   4.086  1.00 26.27           N
ATOM   2857  H   HIS B 209      73.814  35.008   8.277  1.00 28.91           H
ATOM   2858  HA  HIS B 209      72.944  37.601   7.564  1.00 28.58           H
ATOM   2859  HB2 HIS B 209      75.156  35.868   6.324  1.00 28.56           H
ATOM   2860  HB3 HIS B 209      75.340  36.915   7.720  1.00 28.56           H
ATOM   2861  HD1 HIS B 209      74.836  39.678   7.081  1.00 31.22           H
ATOM   2862  HD2 HIS B 209      75.755  36.951   4.022  1.00 35.09           H
ATOM   2863  HE1 HIS B 209      75.641  41.045   5.099  1.00 37.46           H
ATOM   2864  N   TYR B 210      72.605  35.349   5.114  1.00 23.15           N
ATOM   2865  CA  TYR B 210      71.931  35.133   3.846  1.00 25.05           C
ATOM   2866  C   TYR B 210      70.400  35.176   3.995  1.00 23.88           C
ATOM   2867  O   TYR B 210      69.716  35.627   3.077  1.00 23.83           O
ATOM   2868  CB  TYR B 210      72.477  33.863   3.177  1.00 26.60           C
ATOM   2869  CG  TYR B 210      73.802  34.146   2.477  1.00 26.69           C
ATOM   2870  CD1 TYR B 210      75.013  34.222   3.186  1.00 30.08           C
ATOM   2871  CD2 TYR B 210      73.821  34.401   1.100  1.00 28.66           C
ATOM   2872  CE1 TYR B 210      76.243  34.521   2.571  1.00 26.12           C
ATOM   2873  CE2 TYR B 210      75.042  34.738   0.468  1.00 29.82           C
ATOM   2874  CZ  TYR B 210      76.261  34.774   1.185  1.00 29.20           C
ATOM   2875  OH  TYR B 210      77.445  35.058   0.564  1.00 26.95           O
ATOM   2876  H   TYR B 210      73.181  34.607   5.488  1.00 27.77           H
ATOM   2877  HA  TYR B 210      72.190  35.971   3.198  1.00 30.06           H
ATOM   2878  HB2 TYR B 210      72.599  33.065   3.910  1.00 31.91           H
ATOM   2879  HB3 TYR B 210      71.751  33.525   2.441  1.00 31.91           H
ATOM   2880  HD1 TYR B 210      75.010  34.100   4.236  1.00 36.10           H
ATOM   2881  HD2 TYR B 210      72.906  34.358   0.527  1.00 34.39           H
ATOM   2882  HE1 TYR B 210      77.158  34.556   3.139  1.00 31.34           H
ATOM   2883  HE2 TYR B 210      75.055  34.925  -0.594  1.00 35.78           H
ATOM   2884  HH  TYR B 210      77.325  35.286  -0.359  1.00 32.34           H
ATOM   2885  N   LYS B 211      69.840  34.768   5.141  1.00 24.99           N
ATOM   2886  CA  LYS B 211      68.410  34.919   5.383  1.00 28.04           C
ATOM   2887  C   LYS B 211      68.018  36.391   5.530  1.00 26.21           C
ATOM   2888  O   LYS B 211      66.981  36.780   4.982  1.00 23.60           O
ATOM   2889  CB  LYS B 211      67.892  34.083   6.565  1.00 29.23           C
ATOM   2890  CG  LYS B 211      67.958  32.585   6.246  1.00 30.69           C
ATOM   2891  CD  LYS B 211      67.009  31.772   7.121  1.00 40.41           C
ATOM   2892  CE  LYS B 211      66.811  30.334   6.623  1.00 36.70           C
ATOM   2893  NZ  LYS B 211      65.983  30.228   5.404  1.00 36.97           N1+
ATOM   2894  H   LYS B 211      70.425  34.426   5.894  1.00 29.98           H
ATOM   2895  HA  LYS B 211      67.890  34.556   4.494  1.00 33.64           H
ATOM   2896  HB2 LYS B 211      68.475  34.306   7.460  1.00 35.07           H
ATOM   2897  HB3 LYS B 211      66.856  34.356   6.747  1.00 35.07           H
ATOM   2898  HG2 LYS B 211      67.664  32.436   5.207  1.00 36.82           H
ATOM   2899  HG3 LYS B 211      68.977  32.221   6.365  1.00 36.82           H
ATOM   2900  HD2 LYS B 211      67.435  31.733   8.122  1.00 48.49           H
ATOM   2901  HD3 LYS B 211      66.037  32.266   7.175  1.00 48.49           H
ATOM   2902  HE2 LYS B 211      67.789  29.890   6.427  1.00 44.04           H
ATOM   2903  HE3 LYS B 211      66.331  29.758   7.415  1.00 44.04           H
ATOM   2904  HZ1 LYS B 211      65.946  29.252   5.129  1.00 44.36           H
ATOM   2905  HZ2 LYS B 211      65.043  30.547   5.585  1.00 44.36           H
ATOM   2906  HZ3 LYS B 211      66.388  30.763   4.652  1.00 44.36           H
ATOM   2907  N   HIS B 212      68.807  37.190   6.257  1.00 24.52           N
ATOM   2908  CA  HIS B 212      68.571  38.646   6.338  1.00 23.97           C
ATOM   2909  C   HIS B 212      68.631  39.291   4.941  1.00 27.38           C
ATOM   2910  O   HIS B 212      67.806  40.140   4.625  1.00 27.65           O
ATOM   2911  CB  HIS B 212      69.566  39.399   7.252  1.00 24.23           C
ATOM   2912  CG  HIS B 212      69.299  39.241   8.730  1.00 24.75           C
ATOM   2913  ND1 HIS B 212      69.706  38.172   9.477  1.00 24.86           N
ATOM   2914  CD2 HIS B 212      68.636  40.085   9.573  1.00 25.20           C
ATOM   2915  CE1 HIS B 212      69.334  38.376  10.754  1.00 26.81           C
ATOM   2916  NE2 HIS B 212      68.566  39.469  10.832  1.00 27.29           N
ATOM   2917  H   HIS B 212      69.640  36.813   6.685  1.00 29.42           H
ATOM   2918  HA  HIS B 212      67.571  38.795   6.742  1.00 28.76           H
ATOM   2919  HB2 HIS B 212      69.507  40.464   7.041  1.00 29.08           H
ATOM   2920  HB3 HIS B 212      70.572  39.058   7.025  1.00 29.08           H
ATOM   2921  HD1 HIS B 212      70.247  37.391   9.133  1.00 29.82           H
ATOM   2922  HD2 HIS B 212      68.194  41.035   9.312  1.00 30.24           H
ATOM   2923  HE1 HIS B 212      69.565  37.720  11.582  1.00 32.17           H
ATOM   2924  N   GLU B 213      69.621  38.916   4.121  1.00 24.45           N
ATOM   2925  CA  GLU B 213      69.766  39.507   2.777  1.00 26.19           C
ATOM   2926  C   GLU B 213      68.576  39.107   1.891  1.00 26.73           C
ATOM   2927  O   GLU B 213      68.040  39.947   1.188  1.00 28.76           O
ATOM   2928  CB  GLU B 213      71.110  39.123   2.161  1.00 30.13           C
ATOM   2929  CG  GLU B 213      72.356  39.658   2.916  1.00 30.41           C
ATOM   2930  CD  GLU B 213      72.766  41.107   2.552  1.00 39.18           C
ATOM   2931  OE1 GLU B 213      73.521  41.290   1.573  1.00 32.63           O
ATOM   2932  OE2 GLU B 213      72.391  42.034   3.305  1.00 30.42           O1-
ATOM   2933  H   GLU B 213      70.296  38.234   4.432  1.00 29.34           H
ATOM   2934  HA  GLU B 213      69.754  40.590   2.880  1.00 31.42           H
ATOM   2935  HB2 GLU B 213      71.171  38.035   2.110  1.00 36.15           H
ATOM   2936  HB3 GLU B 213      71.136  39.502   1.138  1.00 36.15           H
ATOM   2937  HG2 GLU B 213      72.167  39.613   3.989  1.00 36.49           H
ATOM   2938  HG3 GLU B 213      73.178  38.991   2.647  1.00 36.49           H
ATOM   2939  N   SER B 214      68.123  37.844   1.948  1.00 25.57           N
ATOM   2940  CA  SER B 214      66.931  37.426   1.219  1.00 26.97           C
ATOM   2941  C   SER B 214      65.696  38.245   1.623  1.00 31.21           C
ATOM   2942  O   SER B 214      64.945  38.682   0.740  1.00 30.68           O
ATOM   2943  CB  SER B 214      66.740  35.909   1.359  1.00 30.37           C
ATOM   2944  OG  SER B 214      65.613  35.524   0.621  1.00 46.25           O
ATOM   2945  H   SER B 214      68.564  37.185   2.575  1.00 30.68           H
ATOM   2946  HA  SER B 214      67.131  37.621   0.165  1.00 32.36           H
ATOM   2947  HB2 SER B 214      67.613  35.378   0.975  1.00 36.44           H
ATOM   2948  HB3 SER B 214      66.580  35.657   2.408  1.00 36.44           H
ATOM   2949  HG  SER B 214      65.779  35.701  -0.309  1.00 55.49           H
ATOM   2950  N   TRP B 215      65.442  38.415   2.933  1.00 27.88           N
ATOM   2951  CA  TRP B 215      64.244  39.080   3.414  1.00 28.61           C
ATOM   2952  C   TRP B 215      64.254  40.585   3.106  1.00 30.87           C
ATOM   2953  O   TRP B 215      63.251  41.139   2.652  1.00 29.37           O
ATOM   2954  CB  TRP B 215      64.057  38.830   4.920  1.00 29.01           C
ATOM   2955  CG  TRP B 215      62.809  39.374   5.543  1.00 26.13           C
ATOM   2956  CD1 TRP B 215      61.610  39.593   4.953  1.00 34.72           C
ATOM   2957  CD2 TRP B 215      62.671  39.812   6.918  1.00 26.18           C
ATOM   2958  NE1 TRP B 215      60.720  40.083   5.886  1.00 30.56           N
ATOM   2959  CE2 TRP B 215      61.351  40.319   7.101  1.00 31.86           C
ATOM   2960  CE3 TRP B 215      63.549  39.834   8.027  1.00 26.22           C
ATOM   2961  CZ2 TRP B 215      60.924  40.819   8.331  1.00 31.17           C
ATOM   2962  CZ3 TRP B 215      63.127  40.369   9.249  1.00 28.07           C
ATOM   2963  CH2 TRP B 215      61.826  40.863   9.401  1.00 29.76           C
ATOM   2964  H   TRP B 215      66.087  38.051   3.619  1.00 33.46           H
ATOM   2965  HA  TRP B 215      63.387  38.642   2.903  1.00 34.33           H
ATOM   2966  HB2 TRP B 215      64.039  37.754   5.084  1.00 34.81           H
ATOM   2967  HB3 TRP B 215      64.918  39.220   5.462  1.00 34.81           H
ATOM   2968  HD1 TRP B 215      61.374  39.387   3.919  1.00 41.67           H
ATOM   2969  HE1 TRP B 215      59.746  40.249   5.677  1.00 36.67           H
ATOM   2970  HE3 TRP B 215      64.561  39.474   7.931  1.00 31.46           H
ATOM   2971  HZ2 TRP B 215      59.912  41.176   8.459  1.00 37.40           H
ATOM   2972  HZ3 TRP B 215      63.809  40.388  10.085  1.00 33.68           H
ATOM   2973  HH2 TRP B 215      61.507  41.246  10.359  1.00 35.70           H
ATOM   2974  N   LEU B 216      65.367  41.248   3.417  1.00 26.96           N
ATOM   2975  CA  LEU B 216      65.403  42.698   3.586  1.00 26.02           C
ATOM   2976  C   LEU B 216      66.166  43.424   2.479  1.00 30.60           C
ATOM   2977  O   LEU B 216      65.986  44.627   2.324  1.00 28.62           O
ATOM   2978  CB  LEU B 216      66.002  43.070   4.958  1.00 29.38           C
ATOM   2979  CG  LEU B 216      65.228  42.550   6.192  1.00 27.10           C
ATOM   2980  CD1 LEU B 216      65.939  42.853   7.515  1.00 23.50           C
ATOM   2981  CD2 LEU B 216      63.780  43.057   6.264  1.00 24.95           C
ATOM   2982  H   LEU B 216      66.151  40.724   3.776  1.00 32.35           H
ATOM   2983  HA  LEU B 216      64.380  43.072   3.553  1.00 31.22           H
ATOM   2984  HB2 LEU B 216      67.023  42.684   5.002  1.00 35.25           H
ATOM   2985  HB3 LEU B 216      66.059  44.158   5.027  1.00 35.25           H
ATOM   2986  HG  LEU B 216      65.172  41.464   6.122  1.00 32.51           H
ATOM   2987 HD11 LEU B 216      65.506  42.246   8.311  1.00 28.20           H
ATOM   2988 HD12 LEU B 216      67.002  42.620   7.441  1.00 28.20           H
ATOM   2989 HD13 LEU B 216      65.798  43.896   7.784  1.00 28.20           H
ATOM   2990 HD21 LEU B 216      63.304  42.699   7.176  1.00 29.94           H
ATOM   2991 HD22 LEU B 216      63.784  44.148   6.287  1.00 29.94           H
ATOM   2992 HD23 LEU B 216      63.208  42.714   5.404  1.00 29.94           H
ATOM   2993  N   LEU B 217      67.067  42.758   1.757  1.00 29.61           N
ATOM   2994  CA  LEU B 217      67.823  43.398   0.663  1.00 27.09           C
ATOM   2995  C   LEU B 217      67.167  42.991  -0.675  1.00 34.13           C
ATOM   2996  O   LEU B 217      66.693  43.846  -1.424  1.00 33.03           O
ATOM   2997  CB  LEU B 217      69.314  43.030   0.776  1.00 29.80           C
ATOM   2998  CG  LEU B 217      70.139  43.633  -0.378  1.00 42.42           C
ATOM   2999  CD1 LEU B 217      70.218  45.149  -0.188  1.00 44.35           C
ATOM   3000  CD2 LEU B 217      71.548  43.052  -0.405  1.00 37.44           C
ATOM   3001  H   LEU B 217      67.201  41.770   1.923  1.00 35.53           H
ATOM   3002  HA  LEU B 217      67.752  44.475   0.766  1.00 32.50           H
ATOM   3003  HB2 LEU B 217      69.716  43.363   1.733  1.00 35.75           H
ATOM   3004  HB3 LEU B 217      69.414  41.948   0.740  1.00 35.75           H
ATOM   3005  HG  LEU B 217      69.672  43.417  -1.340  1.00 50.90           H
ATOM   3006 HD11 LEU B 217      70.866  45.577  -0.953  1.00 53.22           H
ATOM   3007 HD12 LEU B 217      69.235  45.609  -0.293  1.00 53.22           H
ATOM   3008 HD13 LEU B 217      70.630  45.381   0.797  1.00 53.22           H
ATOM   3009 HD21 LEU B 217      72.079  43.451  -1.269  1.00 44.92           H
ATOM   3010 HD22 LEU B 217      72.084  43.323   0.505  1.00 44.92           H
ATOM   3011 HD23 LEU B 217      71.504  41.967  -0.496  1.00 44.92           H
ATOM   3012  N   HIS B 218      67.136  41.688  -1.001  1.00 28.47           N
ATOM   3013  CA  HIS B 218      66.553  41.157  -2.253  1.00 28.87           C
ATOM   3014  C   HIS B 218      65.003  41.180  -2.212  1.00 37.70           C
ATOM   3015  O   HIS B 218      64.355  41.224  -3.252  1.00 31.90           O
ATOM   3016  CB  HIS B 218      67.097  39.757  -2.563  1.00 26.60           C
ATOM   3017  CG  HIS B 218      68.601  39.742  -2.676  1.00 30.35           C
ATOM   3018  ND1 HIS B 218      69.336  40.657  -3.447  1.00 32.69           N
ATOM   3019  CD2 HIS B 218      69.476  38.906  -2.029  1.00 28.17           C
ATOM   3020  CE1 HIS B 218      70.631  40.385  -3.190  1.00 36.06           C
ATOM   3021  NE2 HIS B 218      70.740  39.357  -2.331  1.00 32.58           N
ATOM   3022  H   HIS B 218      67.570  41.030  -0.370  1.00 34.16           H
ATOM   3023  HA  HIS B 218      66.865  41.802  -3.075  1.00 34.64           H
ATOM   3024  HB2 HIS B 218      66.684  39.410  -3.508  1.00 31.91           H
ATOM   3025  HB3 HIS B 218      66.780  39.063  -1.786  1.00 31.91           H
ATOM   3026  HD2 HIS B 218      69.223  38.112  -1.341  1.00 33.80           H
ATOM   3027  HE1 HIS B 218      71.455  41.035  -3.449  1.00 43.26           H
ATOM   3028  HE2 HIS B 218      71.597  39.076  -1.875  1.00 39.09           H
ATOM   3029  N   ARG B 219      64.416  41.075  -1.015  1.00 33.07           N
ATOM   3030  CA  ARG B 219      62.964  40.982  -0.766  1.00 29.35           C
ATOM   3031  C   ARG B 219      62.336  39.788  -1.493  1.00 36.82           C
ATOM   3032  O   ARG B 219      61.216  39.864  -1.982  1.00 35.80           O
ATOM   3033  CB  ARG B 219      62.289  42.331  -1.049  1.00 35.84           C
ATOM   3034  CG  ARG B 219      62.985  43.486  -0.281  1.00 32.69           C
ATOM   3035  CD  ARG B 219      62.108  44.737  -0.215  1.00 40.34           C
ATOM   3036  NE  ARG B 219      60.964  44.549   0.702  1.00 42.60           N
ATOM   3037  CZ  ARG B 219      60.280  45.532   1.315  1.00 48.19           C
ATOM   3038  NH1 ARG B 219      60.494  46.839   1.089  1.00 43.44           N
ATOM   3039  NH2 ARG B 219      59.364  45.190   2.204  1.00 49.02           N1+
ATOM   3040  H   ARG B 219      65.021  41.056  -0.206  1.00 39.68           H
ATOM   3041  HA  ARG B 219      62.821  40.784   0.291  1.00 35.21           H
ATOM   3042  HB2 ARG B 219      62.344  42.542  -2.117  1.00 43.00           H
ATOM   3043  HB3 ARG B 219      61.237  42.270  -0.768  1.00 43.00           H
ATOM   3044  HG2 ARG B 219      63.184  43.170   0.743  1.00 39.22           H
ATOM   3045  HG3 ARG B 219      63.932  43.733  -0.754  1.00 39.22           H
ATOM   3046  HD2 ARG B 219      62.725  45.569   0.119  1.00 48.40           H
ATOM   3047  HD3 ARG B 219      61.734  44.963  -1.214  1.00 48.40           H
ATOM   3048  HE  ARG B 219      60.722  43.597   0.944  1.00 51.12           H
ATOM   3049 HH11 ARG B 219      61.198  47.136   0.429  1.00 52.12           H
ATOM   3050 HH12 ARG B 219      59.950  47.525   1.594  1.00 52.12           H
ATOM   3051 HH21 ARG B 219      59.180  44.215   2.396  1.00 58.82           H
ATOM   3052 HH22 ARG B 219      58.844  45.906   2.691  1.00 58.82           H
ATOM   3053  N   THR B 220      63.059  38.673  -1.561  1.00 27.85           N
ATOM   3054  CA  THR B 220      62.644  37.433  -2.183  1.00 30.55           C
ATOM   3055  C   THR B 220      62.170  36.382  -1.185  1.00 38.69           C
ATOM   3056  O   THR B 220      61.722  35.323  -1.629  1.00 44.32           O
ATOM   3057  CB  THR B 220      63.815  36.871  -2.997  1.00 36.88           C
ATOM   3058  OG1 THR B 220      64.918  36.707  -2.128  1.00 32.88           O
ATOM   3059  CG2 THR B 220      64.162  37.785  -4.178  1.00 35.73           C
ATOM   3060  H   THR B 220      63.981  38.686  -1.151  1.00 33.41           H
ATOM   3061  HA  THR B 220      61.820  37.629  -2.868  1.00 36.66           H
ATOM   3062  HB  THR B 220      63.531  35.896  -3.393  1.00 44.25           H
ATOM   3063  HG1 THR B 220      65.653  36.358  -2.638  1.00 39.46           H
ATOM   3064 HG21 THR B 220      64.962  37.337  -4.764  1.00 42.87           H
ATOM   3065 HG22 THR B 220      63.277  37.918  -4.802  1.00 42.87           H
ATOM   3066 HG23 THR B 220      64.503  38.751  -3.822  1.00 42.87           H
ATOM   3067  N   LEU B 221      62.250  36.634   0.131  1.00 35.30           N
ATOM   3068  CA  LEU B 221      61.789  35.668   1.141  1.00 42.23           C
ATOM   3069  C   LEU B 221      60.256  35.832   1.315  1.00 41.74           C
ATOM   3070  O   LEU B 221      59.776  36.890   1.701  1.00 50.28           O
ATOM   3071  CB  LEU B 221      62.583  35.871   2.455  1.00 43.24           C
ATOM   3072  CG  LEU B 221      62.477  34.713   3.482  1.00 46.34           C
ATOM   3073  CD1 LEU B 221      63.700  34.651   4.423  1.00 41.35           C
ATOM   3074  CD2 LEU B 221      61.216  34.878   4.339  1.00 48.01           C
ATOM   3075  H   LEU B 221      62.614  37.522   0.449  1.00 42.35           H
ATOM   3076  HA  LEU B 221      62.009  34.661   0.786  1.00 50.67           H
ATOM   3077  HB2 LEU B 221      63.632  35.980   2.186  1.00 51.89           H
ATOM   3078  HB3 LEU B 221      62.263  36.800   2.928  1.00 51.89           H
ATOM   3079  HG  LEU B 221      62.400  33.759   2.957  1.00 55.61           H
ATOM   3080 HD11 LEU B 221      63.643  33.753   5.041  1.00 49.62           H
ATOM   3081 HD12 LEU B 221      64.618  34.602   3.836  1.00 49.62           H
ATOM   3082 HD13 LEU B 221      63.734  35.526   5.070  1.00 49.62           H
ATOM   3083 HD21 LEU B 221      61.120  34.014   4.997  1.00 57.61           H
ATOM   3084 HD22 LEU B 221      61.273  35.795   4.930  1.00 57.61           H
ATOM   3085 HD23 LEU B 221      60.327  34.916   3.721  1.00 57.61           H
ATOM   3086  N   LYS B 222      59.493  34.764   1.040  1.00 47.72           N
ATOM   3087  CA  LYS B 222      58.031  34.735   1.113  1.00 46.16           C
ATOM   3088  C   LYS B 222      57.612  34.430   2.555  1.00 49.09           C
ATOM   3089  O   LYS B 222      58.183  33.528   3.178  1.00 41.46           O
ATOM   3090  CB  LYS B 222      57.518  33.651   0.150  1.00 47.64           C
ATOM   3091  H   LYS B 222      59.952  33.905   0.771  1.00 57.26           H
ATOM   3092  HA  LYS B 222      57.621  35.699   0.803  1.00 55.39           H
ATOM   3093  HB1 LYS B 222      57.825  33.878  -0.872  1.00 57.17           H
ATOM   3094  HB3 LYS B 222      56.429  33.603   0.189  1.00 57.17           H
ATOM   3095  N   THR B 223      56.609  35.162   3.057  1.00 47.33           N
ATOM   3096  CA  THR B 223      55.985  34.951   4.377  1.00 43.74           C
ATOM   3097  C   THR B 223      54.456  34.883   4.220  1.00 44.39           C
ATOM   3098  O   THR B 223      53.932  35.171   3.144  1.00 44.45           O
ATOM   3099  CB  THR B 223      56.297  36.076   5.387  1.00 44.86           C
ATOM   3100  OG1 THR B 223      55.417  37.181   5.217  1.00 40.36           O
ATOM   3101  CG2 THR B 223      57.745  36.595   5.366  1.00 39.45           C
ATOM   3102  H   THR B 223      56.196  35.874   2.470  1.00 56.79           H
ATOM   3103  HA  THR B 223      56.318  34.001   4.797  1.00 52.49           H
ATOM   3104  HB  THR B 223      56.106  35.670   6.378  1.00 53.83           H
ATOM   3105  HG1 THR B 223      55.829  37.968   5.585  1.00 48.43           H
ATOM   3106 HG21 THR B 223      57.874  37.346   6.145  1.00 47.34           H
ATOM   3107 HG22 THR B 223      58.437  35.770   5.537  1.00 47.34           H
ATOM   3108 HG23 THR B 223      57.966  37.074   4.410  1.00 47.34           H
ATOM   3109  N   ASN B 224      53.764  34.568   5.324  1.00 42.67           N
ATOM   3110  CA  ASN B 224      52.298  34.489   5.429  1.00 46.36           C
ATOM   3111  C   ASN B 224      51.638  35.849   5.734  1.00 51.05           C
ATOM   3112  O   ASN B 224      50.467  35.882   6.089  1.00 50.91           O
ATOM   3113  CB  ASN B 224      51.889  33.441   6.492  1.00 49.62           C
ATOM   3114  CG  ASN B 224      52.327  32.000   6.190  1.00 59.51           C
ATOM   3115  OD1 ASN B 224      53.486  31.715   5.887  1.00 64.93           O
ATOM   3116  ND2 ASN B 224      51.420  31.042   6.377  1.00 68.17           N
ATOM   3117  H   ASN B 224      54.282  34.380   6.169  1.00 51.20           H
ATOM   3118  HA  ASN B 224      51.897  34.150   4.472  1.00 55.63           H
ATOM   3119  HB2 ASN B 224      52.378  33.744   7.418  1.00 59.54           H
ATOM   3120  HB3 ASN B 224      50.810  33.460   6.649  1.00 59.54           H
ATOM   3121 HD21 ASN B 224      51.689  30.076   6.265  1.00 81.80           H
ATOM   3122 HD22 ASN B 224      50.484  31.283   6.664  1.00 81.80           H
ATOM   3123  N   PHE B 225      52.383  36.959   5.666  1.00 47.53           N
ATOM   3124  CA  PHE B 225      51.956  38.265   6.180  1.00 49.39           C
ATOM   3125  C   PHE B 225      52.168  39.247   5.036  1.00 47.45           C
ATOM   3126  O   PHE B 225      53.239  39.830   4.905  1.00 48.96           O
ATOM   3127  CB  PHE B 225      52.716  38.633   7.488  1.00 41.37           C
ATOM   3128  CG  PHE B 225      52.585  37.634   8.641  1.00 49.22           C
ATOM   3129  CD1 PHE B 225      53.583  36.667   8.857  1.00 42.03           C
ATOM   3130  CD2 PHE B 225      51.430  37.611   9.450  1.00 48.63           C
ATOM   3131  CE1 PHE B 225      53.419  35.661   9.829  1.00 44.82           C
ATOM   3132  CE2 PHE B 225      51.250  36.590  10.392  1.00 48.09           C
ATOM   3133  CZ  PHE B 225      52.241  35.611  10.587  1.00 55.69           C
ATOM   3134  H   PHE B 225      53.321  36.889   5.299  1.00 57.04           H
ATOM   3135  HA  PHE B 225      50.888  38.239   6.405  1.00 59.27           H
ATOM   3136  HB2 PHE B 225      53.773  38.743   7.254  1.00 49.64           H
ATOM   3137  HB3 PHE B 225      52.352  39.603   7.829  1.00 49.64           H
ATOM   3138  HD1 PHE B 225      54.470  36.672   8.242  1.00 50.44           H
ATOM   3139  HD2 PHE B 225      50.643  38.337   9.297  1.00 58.36           H
ATOM   3140  HE1 PHE B 225      54.172  34.901   9.969  1.00 53.78           H
ATOM   3141  HE2 PHE B 225      50.324  36.530  10.943  1.00 57.70           H
ATOM   3142  HZ  PHE B 225      52.092  34.818  11.308  1.00 66.83           H
ATOM   3143  N   ASP B 226      51.170  39.355   4.147  1.00 51.79           N
ATOM   3144  CA  ASP B 226      51.316  39.999   2.832  1.00 51.31           C
ATOM   3145  C   ASP B 226      51.830  41.464   2.880  1.00 51.87           C
ATOM   3146  O   ASP B 226      52.589  41.869   1.997  1.00 49.55           O
ATOM   3147  CB  ASP B 226      49.952  39.962   2.128  1.00 65.02           C
ATOM   3148  CG  ASP B 226      49.396  38.556   1.880  1.00 69.96           C
ATOM   3149  OD1 ASP B 226      50.208  37.601   1.835  1.00 64.38           O
ATOM   3150  OD2 ASP B 226      48.153  38.471   1.732  1.00 71.76           O1-
ATOM   3151  H   ASP B 226      50.328  38.818   4.298  1.00 62.15           H
ATOM   3152  HA  ASP B 226      52.026  39.412   2.247  1.00 61.56           H
ATOM   3153  HB2 ASP B 226      49.213  40.553   2.672  1.00 78.02           H
ATOM   3154  HB3 ASP B 226      50.057  40.443   1.154  1.00 78.02           H
ATOM   3155  N   TYR B 227      51.413  42.236   3.905  1.00 48.99           N
ATOM   3156  CA  TYR B 227      51.780  43.642   4.101  1.00 47.01           C
ATOM   3157  C   TYR B 227      53.296  43.824   4.182  1.00 48.43           C
ATOM   3158  O   TYR B 227      53.813  44.869   3.782  1.00 46.41           O
ATOM   3159  CB  TYR B 227      51.044  44.194   5.333  1.00 45.56           C
ATOM   3160  CG  TYR B 227      51.755  44.085   6.685  1.00 50.41           C
ATOM   3161  CD1 TYR B 227      52.533  45.159   7.165  1.00 40.14           C
ATOM   3162  CD2 TYR B 227      51.628  42.932   7.476  1.00 43.14           C
ATOM   3163  CE1 TYR B 227      53.163  45.077   8.426  1.00 35.51           C
ATOM   3164  CE2 TYR B 227      52.241  42.845   8.738  1.00 41.11           C
ATOM   3165  CZ  TYR B 227      53.010  43.927   9.228  1.00 38.57           C
ATOM   3166  OH  TYR B 227      53.675  43.831  10.419  1.00 32.67           O
ATOM   3167  H   TYR B 227      50.779  41.831   4.582  1.00 58.78           H
ATOM   3168  HA  TYR B 227      51.420  44.192   3.232  1.00 56.41           H
ATOM   3169  HB2 TYR B 227      50.877  45.253   5.147  1.00 54.67           H
ATOM   3170  HB3 TYR B 227      50.060  43.734   5.411  1.00 54.67           H
ATOM   3171  HD1 TYR B 227      52.642  46.054   6.572  1.00 48.16           H
ATOM   3172  HD2 TYR B 227      51.059  42.092   7.117  1.00 51.76           H
ATOM   3173  HE1 TYR B 227      53.774  45.888   8.778  1.00 42.61           H
ATOM   3174  HE2 TYR B 227      52.132  41.946   9.325  1.00 49.32           H
ATOM   3175  HH  TYR B 227      53.582  43.056  10.731  1.00 39.20           H
ATOM   3176  N   LEU B 228      54.023  42.826   4.704  1.00 45.45           N
ATOM   3177  CA  LEU B 228      55.461  42.943   4.887  1.00 45.07           C
ATOM   3178  C   LEU B 228      56.204  43.157   3.572  1.00 49.85           C
ATOM   3179  O   LEU B 228      57.269  43.764   3.599  1.00 47.06           O
ATOM   3180  CB  LEU B 228      56.041  41.697   5.581  1.00 41.88           C
ATOM   3181  CG  LEU B 228      55.796  41.592   7.087  1.00 41.31           C
ATOM   3182  CD1 LEU B 228      56.403  40.246   7.528  1.00 41.34           C
ATOM   3183  CD2 LEU B 228      56.449  42.734   7.886  1.00 42.64           C
ATOM   3184  H   LEU B 228      53.563  41.973   4.992  1.00 54.53           H
ATOM   3185  HA  LEU B 228      55.648  43.818   5.508  1.00 54.08           H
ATOM   3186  HB2 LEU B 228      55.633  40.814   5.091  1.00 50.25           H
ATOM   3187  HB3 LEU B 228      57.120  41.690   5.424  1.00 50.25           H
ATOM   3188  HG  LEU B 228      54.723  41.592   7.285  1.00 49.57           H
ATOM   3189 HD11 LEU B 228      56.143  40.070   8.563  1.00 49.60           H
ATOM   3190 HD12 LEU B 228      55.992  39.431   6.932  1.00 49.60           H
ATOM   3191 HD13 LEU B 228      57.490  40.264   7.422  1.00 49.60           H
ATOM   3192 HD21 LEU B 228      56.351  42.541   8.954  1.00 51.17           H
ATOM   3193 HD22 LEU B 228      57.506  42.813   7.635  1.00 51.17           H
ATOM   3194 HD23 LEU B 228      55.957  43.679   7.667  1.00 51.17           H
ATOM   3195  N   GLN B 229      55.666  42.675   2.437  1.00 45.45           N
ATOM   3196  CA  GLN B 229      56.334  42.808   1.159  1.00 47.46           C
ATOM   3197  C   GLN B 229      56.450  44.295   0.745  1.00 46.09           C
ATOM   3198  O   GLN B 229      57.335  44.624  -0.038  1.00 51.50           O
ATOM   3199  CB  GLN B 229      55.617  41.896   0.148  1.00 51.64           C
ATOM   3200  CG  GLN B 229      56.386  41.677  -1.163  1.00 61.71           C
ATOM   3201  CD  GLN B 229      57.744  40.957  -1.014  1.00 62.57           C
ATOM   3202  OE1 GLN B 229      57.976  40.142  -0.118  1.00 55.52           O
ATOM   3203  NE2 GLN B 229      58.648  41.218  -1.955  1.00 53.12           N
ATOM   3204  H   GLN B 229      54.749  42.248   2.455  1.00 54.54           H
ATOM   3205  HA  GLN B 229      57.348  42.427   1.283  1.00 56.95           H
ATOM   3206  HB2 GLN B 229      55.432  40.921   0.603  1.00 61.96           H
ATOM   3207  HB3 GLN B 229      54.648  42.341  -0.092  1.00 61.96           H
ATOM   3208  HG2 GLN B 229      55.751  41.040  -1.781  1.00 74.04           H
ATOM   3209  HG3 GLN B 229      56.516  42.626  -1.686  1.00 74.04           H
ATOM   3210 HE21 GLN B 229      58.441  41.885  -2.682  1.00 63.74           H
ATOM   3211 HE22 GLN B 229      59.532  40.730  -1.931  1.00 63.74           H
ATOM   3212  N   GLU B 230      55.587  45.172   1.283  1.00 44.44           N
ATOM   3213  CA  GLU B 230      55.510  46.602   0.977  1.00 49.64           C
ATOM   3214  C   GLU B 230      55.990  47.506   2.143  1.00 49.33           C
ATOM   3215  O   GLU B 230      56.065  48.721   1.947  1.00 43.07           O
ATOM   3216  CB  GLU B 230      54.045  46.993   0.653  1.00 54.26           C
ATOM   3217  CG  GLU B 230      53.192  46.025  -0.202  1.00 60.27           C
ATOM   3218  CD  GLU B 230      53.591  45.948  -1.682  1.00 71.54           C
ATOM   3219  OE1 GLU B 230      54.806  45.845  -1.967  1.00 68.87           O
ATOM   3220  OE2 GLU B 230      52.660  45.966  -2.520  1.00 80.51           O1-
ATOM   3221  H   GLU B 230      54.868  44.812   1.896  1.00 53.32           H
ATOM   3222  HA  GLU B 230      56.125  46.818   0.105  1.00 59.57           H
ATOM   3223  HB2 GLU B 230      53.515  47.134   1.597  1.00 65.11           H
ATOM   3224  HB3 GLU B 230      54.059  47.960   0.149  1.00 65.11           H
ATOM   3225  HG2 GLU B 230      53.268  45.023   0.224  1.00 72.32           H
ATOM   3226  HG3 GLU B 230      52.143  46.313  -0.126  1.00 72.32           H
ATOM   3227  N   VAL B 231      56.233  46.981   3.365  1.00 43.27           N
ATOM   3228  CA  VAL B 231      56.673  47.817   4.497  1.00 38.34           C
ATOM   3229  C   VAL B 231      57.970  48.541   4.088  1.00 34.92           C
ATOM   3230  O   VAL B 231      58.880  47.889   3.550  1.00 38.50           O
ATOM   3231  CB  VAL B 231      56.826  46.968   5.796  1.00 41.94           C
ATOM   3232  CG1 VAL B 231      57.528  47.672   6.969  1.00 43.07           C
ATOM   3233  CG2 VAL B 231      55.442  46.602   6.355  1.00 50.29           C
ATOM   3234  H   VAL B 231      56.115  45.987   3.511  1.00 51.91           H
ATOM   3235  HA  VAL B 231      55.890  48.545   4.691  1.00 46.01           H
ATOM   3236  HB  VAL B 231      57.375  46.049   5.573  1.00 50.32           H
ATOM   3237 HG11 VAL B 231      57.584  47.004   7.831  1.00 51.68           H
ATOM   3238 HG12 VAL B 231      58.546  47.939   6.688  1.00 51.68           H
ATOM   3239 HG13 VAL B 231      56.977  48.571   7.251  1.00 51.68           H
ATOM   3240 HG21 VAL B 231      55.554  45.957   7.224  1.00 60.34           H
ATOM   3241 HG22 VAL B 231      54.899  47.504   6.645  1.00 60.34           H
ATOM   3242 HG23 VAL B 231      54.866  46.077   5.603  1.00 60.34           H
ATOM   3243  N   PRO B 232      58.137  49.856   4.350  1.00 30.75           N
ATOM   3244  CA  PRO B 232      59.376  50.546   4.009  1.00 30.37           C
ATOM   3245  C   PRO B 232      60.570  50.009   4.821  1.00 31.82           C
ATOM   3246  O   PRO B 232      60.450  49.757   6.028  1.00 30.28           O
ATOM   3247  CB  PRO B 232      59.121  52.016   4.370  1.00 32.05           C
ATOM   3248  CG  PRO B 232      57.598  52.139   4.304  1.00 39.07           C
ATOM   3249  CD  PRO B 232      57.151  50.797   4.843  1.00 35.83           C
ATOM   3250  HA  PRO B 232      59.532  50.517   2.932  1.00 36.44           H
ATOM   3251  HB2 PRO B 232      59.406  52.173   5.410  1.00 38.45           H
ATOM   3252  HB3 PRO B 232      59.641  52.726   3.729  1.00 38.45           H
ATOM   3253  HG2 PRO B 232      57.220  52.935   4.941  1.00 46.88           H
ATOM   3254  HG3 PRO B 232      57.278  52.288   3.271  1.00 46.88           H
ATOM   3255  HD2 PRO B 232      57.172  50.804   5.932  1.00 42.99           H
ATOM   3256  HD3 PRO B 232      56.156  50.598   4.447  1.00 42.99           H
ATOM   3257  N   ILE B 233      61.737  49.912   4.171  1.00 33.25           N
ATOM   3258  CA  ILE B 233      62.980  49.444   4.786  1.00 32.73           C
ATOM   3259  C   ILE B 233      64.077  50.474   4.520  1.00 32.34           C
ATOM   3260  O   ILE B 233      64.360  50.827   3.369  1.00 34.59           O
ATOM   3261  CB  ILE B 233      63.408  48.058   4.225  1.00 34.89           C
ATOM   3262  CG1 ILE B 233      62.301  46.982   4.356  1.00 32.26           C
ATOM   3263  CG2 ILE B 233      64.697  47.574   4.921  1.00 32.94           C
ATOM   3264  CD1 ILE B 233      62.648  45.643   3.685  1.00 35.34           C
ATOM   3265  H   ILE B 233      61.769  50.145   3.190  1.00 39.89           H
ATOM   3266  HA  ILE B 233      62.830  49.337   5.853  1.00 39.27           H
ATOM   3267  HB  ILE B 233      63.628  48.175   3.164  1.00 41.86           H
ATOM   3268 HG12 ILE B 233      62.090  46.794   5.404  1.00 38.71           H
ATOM   3269 HG13 ILE B 233      61.384  47.339   3.898  1.00 38.71           H
ATOM   3270 HG21 ILE B 233      65.039  46.636   4.491  1.00 39.53           H
ATOM   3271 HG22 ILE B 233      65.504  48.289   4.776  1.00 39.53           H
ATOM   3272 HG23 ILE B 233      64.524  47.444   5.989  1.00 39.53           H
ATOM   3273 HD11 ILE B 233      61.801  44.962   3.761  1.00 42.41           H
ATOM   3274 HD12 ILE B 233      62.886  45.809   2.636  1.00 42.41           H
ATOM   3275 HD13 ILE B 233      63.494  45.168   4.172  1.00 42.41           H
ATOM   3276  N   LEU B 234      64.757  50.875   5.590  1.00 26.97           N
ATOM   3277  CA  LEU B 234      65.993  51.624   5.576  1.00 31.35           C
ATOM   3278  C   LEU B 234      67.149  50.653   5.858  1.00 31.89           C
ATOM   3279  O   LEU B 234      67.173  50.069   6.937  1.00 28.72           O
ATOM   3280  CB  LEU B 234      65.915  52.744   6.644  1.00 27.77           C
ATOM   3281  CG  LEU B 234      67.259  53.534   6.827  1.00 29.44           C
ATOM   3282  CD1 LEU B 234      67.599  54.373   5.582  1.00 40.30           C
ATOM   3283  CD2 LEU B 234      67.211  54.424   8.073  1.00 35.10           C
ATOM   3284  H   LEU B 234      64.424  50.578   6.497  1.00 32.36           H
ATOM   3285  HA  LEU B 234      66.129  52.073   4.593  1.00 37.61           H
ATOM   3286  HB2 LEU B 234      65.135  53.446   6.362  1.00 33.32           H
ATOM   3287  HB3 LEU B 234      65.635  52.293   7.594  1.00 33.32           H
ATOM   3288  HG  LEU B 234      68.075  52.832   6.978  1.00 35.33           H
ATOM   3289 HD11 LEU B 234      68.581  54.832   5.700  1.00 48.36           H
ATOM   3290 HD12 LEU B 234      67.626  53.743   4.692  1.00 48.36           H
ATOM   3291 HD13 LEU B 234      66.851  55.155   5.449  1.00 48.36           H
ATOM   3292 HD21 LEU B 234      68.145  54.970   8.187  1.00 42.12           H
ATOM   3293 HD22 LEU B 234      66.394  55.137   7.988  1.00 42.12           H
ATOM   3294 HD23 LEU B 234      67.062  53.812   8.961  1.00 42.12           H
ATOM   3295  N   THR B 235      68.106  50.528   4.938  1.00 29.96           N
ATOM   3296  CA  THR B 235      69.315  49.698   5.096  1.00 31.03           C
ATOM   3297  C   THR B 235      70.498  50.597   5.430  1.00 32.78           C
ATOM   3298  O   THR B 235      70.842  51.507   4.672  1.00 33.04           O
ATOM   3299  CB  THR B 235      69.524  48.818   3.851  1.00 33.17           C
ATOM   3300  OG1 THR B 235      68.446  47.905   3.723  1.00 31.78           O
ATOM   3301  CG2 THR B 235      70.820  47.987   3.950  1.00 33.28           C
ATOM   3302  H   THR B 235      68.025  51.046   4.078  1.00 35.95           H
ATOM   3303  HA  THR B 235      69.150  49.012   5.926  1.00 37.23           H
ATOM   3304  HB  THR B 235      69.565  49.441   2.958  1.00 39.80           H
ATOM   3305  HG1 THR B 235      68.362  47.652   2.803  1.00 38.13           H
ATOM   3306 HG21 THR B 235      70.912  47.360   3.060  1.00 39.94           H
ATOM   3307 HG22 THR B 235      71.694  48.637   4.013  1.00 39.94           H
ATOM   3308 HG23 THR B 235      70.778  47.334   4.825  1.00 39.94           H
ATOM   3309  N   LEU B 236      71.128  50.359   6.575  1.00 31.10           N
ATOM   3310  CA  LEU B 236      72.313  51.067   7.060  1.00 30.44           C
ATOM   3311  C   LEU B 236      73.494  50.095   7.119  1.00 36.34           C
ATOM   3312  O   LEU B 236      73.432  49.115   7.861  1.00 29.89           O
ATOM   3313  CB  LEU B 236      72.037  51.659   8.453  1.00 31.24           C
ATOM   3314  CG  LEU B 236      70.861  52.648   8.532  1.00 38.48           C
ATOM   3315  CD1 LEU B 236      70.696  53.095   9.995  1.00 31.07           C
ATOM   3316  CD2 LEU B 236      71.122  53.870   7.631  1.00 39.36           C
ATOM   3317  H   LEU B 236      70.777  49.612   7.158  1.00 37.32           H
ATOM   3318  HA  LEU B 236      72.566  51.874   6.378  1.00 36.52           H
ATOM   3319  HB2 LEU B 236      71.828  50.840   9.142  1.00 37.48           H
ATOM   3320  HB3 LEU B 236      72.944  52.149   8.810  1.00 37.48           H
ATOM   3321  HG  LEU B 236      69.948  52.149   8.211  1.00 46.18           H
ATOM   3322 HD11 LEU B 236      69.863  53.793  10.075  1.00 37.28           H
ATOM   3323 HD12 LEU B 236      70.478  52.232  10.623  1.00 37.28           H
ATOM   3324 HD13 LEU B 236      71.604  53.577  10.354  1.00 37.28           H
ATOM   3325 HD21 LEU B 236      70.374  54.638   7.821  1.00 47.22           H
ATOM   3326 HD22 LEU B 236      72.113  54.281   7.826  1.00 47.22           H
ATOM   3327 HD23 LEU B 236      71.040  53.581   6.584  1.00 47.22           H
ATOM   3328  N   ASP B 237      74.588  50.394   6.395  1.00 30.07           N
ATOM   3329  CA  ASP B 237      75.835  49.645   6.511  1.00 32.94           C
ATOM   3330  C   ASP B 237      76.515  50.077   7.815  1.00 34.29           C
ATOM   3331  O   ASP B 237      76.913  51.239   7.967  1.00 29.90           O
ATOM   3332  CB  ASP B 237      76.698  49.844   5.231  1.00 33.72           C
ATOM   3333  CG  ASP B 237      78.003  49.055   5.221  1.00 38.63           C
ATOM   3334  OD1 ASP B 237      78.438  48.645   4.124  1.00 37.76           O
ATOM   3335  OD2 ASP B 237      78.583  48.875   6.306  1.00 30.28           O1-
ATOM   3336  H   ASP B 237      74.601  51.243   5.859  1.00 36.08           H
ATOM   3337  HA  ASP B 237      75.599  48.584   6.571  1.00 39.53           H
ATOM   3338  HB2 ASP B 237      76.115  49.623   4.332  1.00 40.46           H
ATOM   3339  HB3 ASP B 237      76.983  50.896   5.187  1.00 40.46           H
ATOM   3340  N   VAL B 238      76.686  49.123   8.751  1.00 26.75           N
ATOM   3341  CA  VAL B 238      77.294  49.367  10.069  1.00 24.46           C
ATOM   3342  C   VAL B 238      78.650  48.629  10.247  1.00 25.26           C
ATOM   3343  O   VAL B 238      79.112  48.450  11.379  1.00 28.18           O
ATOM   3344  CB  VAL B 238      76.271  49.122  11.221  1.00 29.27           C
ATOM   3345  CG1 VAL B 238      75.035  50.030  11.109  1.00 30.79           C
ATOM   3346  CG2 VAL B 238      75.763  47.667  11.332  1.00 26.85           C
ATOM   3347  H   VAL B 238      76.329  48.195   8.565  1.00 32.09           H
ATOM   3348  HA  VAL B 238      77.545  50.426  10.139  1.00 29.35           H
ATOM   3349  HB  VAL B 238      76.764  49.377  12.153  1.00 35.11           H
ATOM   3350 HG11 VAL B 238      74.412  49.914  11.995  1.00 36.94           H
ATOM   3351 HG12 VAL B 238      75.349  51.073  11.037  1.00 36.94           H
ATOM   3352 HG13 VAL B 238      74.437  49.781  10.236  1.00 36.94           H
ATOM   3353 HG21 VAL B 238      75.166  47.546  12.236  1.00 32.21           H
ATOM   3354 HG22 VAL B 238      75.156  47.417  10.464  1.00 32.21           H
ATOM   3355 HG23 VAL B 238      76.616  46.997  11.393  1.00 32.21           H
ATOM   3356  N   ASN B 239      79.339  48.265   9.157  1.00 25.61           N
ATOM   3357  CA  ASN B 239      80.673  47.653   9.257  1.00 30.15           C
ATOM   3358  C   ASN B 239      81.746  48.610   9.820  1.00 28.59           C
ATOM   3359  O   ASN B 239      82.687  48.115  10.452  1.00 28.10           O
ATOM   3360  CB  ASN B 239      81.156  47.114   7.902  1.00 36.53           C
ATOM   3361  CG  ASN B 239      80.383  45.873   7.482  1.00 32.52           C
ATOM   3362  OD1 ASN B 239      80.521  44.811   8.095  1.00 29.18           O
ATOM   3363  ND2 ASN B 239      79.591  46.003   6.426  1.00 28.77           N
ATOM   3364  H   ASN B 239      78.942  48.415   8.239  1.00 30.73           H
ATOM   3365  HA  ASN B 239      80.597  46.811   9.943  1.00 36.18           H
ATOM   3366  HB2 ASN B 239      81.094  47.896   7.143  1.00 43.84           H
ATOM   3367  HB3 ASN B 239      82.197  46.819   8.043  1.00 43.84           H
ATOM   3368 HD21 ASN B 239      79.061  45.211   6.094  1.00 34.52           H
ATOM   3369 HD22 ASN B 239      79.501  46.900   5.966  1.00 34.52           H
ATOM   3370  N   GLU B 240      81.612  49.919   9.628  1.00 31.65           N
ATOM   3371  CA  GLU B 240      82.622  50.865  10.146  1.00 33.72           C
ATOM   3372  C   GLU B 240      82.353  51.178  11.627  1.00 37.28           C
ATOM   3373  O   GLU B 240      81.254  50.930  12.151  1.00 30.65           O
ATOM   3374  CB  GLU B 240      82.677  52.178   9.319  1.00 38.50           C
ATOM   3375  CG  GLU B 240      82.921  52.026   7.793  1.00 48.92           C
ATOM   3376  CD  GLU B 240      84.022  51.019   7.415  1.00 61.06           C
ATOM   3377  OE1 GLU B 240      85.105  51.064   8.051  1.00 65.80           O
ATOM   3378  OE2 GLU B 240      83.759  50.234   6.470  1.00 66.71           O1-
ATOM   3379  H   GLU B 240      80.809  50.290   9.144  1.00 37.98           H
ATOM   3380  HA  GLU B 240      83.608  50.406  10.074  1.00 40.46           H
ATOM   3381  HB2 GLU B 240      81.726  52.675   9.444  1.00 46.20           H
ATOM   3382  HB3 GLU B 240      83.439  52.838   9.736  1.00 46.20           H
ATOM   3383  HG2 GLU B 240      82.007  51.771   7.262  1.00 58.70           H
ATOM   3384  HG3 GLU B 240      83.236  53.006   7.429  1.00 58.70           H
ATOM   3385  N   ASP B 241      83.383  51.728  12.295  1.00 30.87           N
ATOM   3386  CA  ASP B 241      83.308  52.123  13.695  1.00 35.95           C
ATOM   3387  C   ASP B 241      82.184  53.121  13.953  1.00 36.79           C
ATOM   3388  O   ASP B 241      82.001  54.111  13.241  1.00 34.26           O
ATOM   3389  CB  ASP B 241      84.651  52.580  14.284  1.00 43.73           C
ATOM   3390  CG  ASP B 241      85.519  51.445  14.859  1.00 54.36           C
ATOM   3391  OD1 ASP B 241      85.243  50.238  14.635  1.00 46.52           O
ATOM   3392  OD2 ASP B 241      86.445  51.823  15.610  1.00 66.34           O1-
ATOM   3393  H   ASP B 241      84.267  51.863  11.825  1.00 37.05           H
ATOM   3394  HA  ASP B 241      83.055  51.215  14.233  1.00 43.13           H
ATOM   3395  HB2 ASP B 241      85.225  53.110  13.523  1.00 52.47           H
ATOM   3396  HB3 ASP B 241      84.503  53.327  15.066  1.00 52.47           H
ATOM   3397  N   PHE B 242      81.394  52.813  14.978  1.00 36.55           N
ATOM   3398  CA  PHE B 242      80.196  53.544  15.350  1.00 36.01           C
ATOM   3399  C   PHE B 242      80.523  55.028  15.636  1.00 42.59           C
ATOM   3400  O   PHE B 242      79.797  55.890  15.171  1.00 41.28           O
ATOM   3401  CB  PHE B 242      79.568  52.852  16.596  1.00 40.17           C
ATOM   3402  CG  PHE B 242      78.123  53.198  16.820  1.00 39.29           C
ATOM   3403  CD1 PHE B 242      77.142  52.642  15.977  1.00 43.36           C
ATOM   3404  CD2 PHE B 242      77.766  54.127  17.822  1.00 41.29           C
ATOM   3405  CE1 PHE B 242      75.805  53.058  16.109  1.00 43.40           C
ATOM   3406  CE2 PHE B 242      76.426  54.532  17.958  1.00 44.77           C
ATOM   3407  CZ  PHE B 242      75.452  54.003  17.094  1.00 46.33           C
ATOM   3408  H   PHE B 242      81.601  51.971  15.501  1.00 43.86           H
ATOM   3409  HA  PHE B 242      79.500  53.483  14.513  1.00 43.21           H
ATOM   3410  HB2 PHE B 242      79.604  51.777  16.483  1.00 48.20           H
ATOM   3411  HB3 PHE B 242      80.148  53.099  17.487  1.00 48.20           H
ATOM   3412  HD1 PHE B 242      77.414  51.926  15.215  1.00 52.03           H
ATOM   3413  HD2 PHE B 242      78.524  54.547  18.468  1.00 49.54           H
ATOM   3414  HE1 PHE B 242      75.050  52.654  15.449  1.00 52.07           H
ATOM   3415  HE2 PHE B 242      76.146  55.257  18.708  1.00 53.72           H
ATOM   3416  HZ  PHE B 242      74.426  54.321  17.185  1.00 55.59           H
ATOM   3417  N   LYS B 243      81.624  55.314  16.360  1.00 36.51           N
ATOM   3418  CA  LYS B 243      82.116  56.649  16.693  1.00 45.47           C
ATOM   3419  C   LYS B 243      82.216  57.559  15.460  1.00 52.67           C
ATOM   3420  O   LYS B 243      81.859  58.733  15.549  1.00 54.07           O
ATOM   3421  CB  LYS B 243      83.478  56.441  17.373  1.00 45.66           C
ATOM   3422  CG  LYS B 243      84.047  57.689  18.051  1.00 51.60           C
ATOM   3423  CD  LYS B 243      85.287  57.282  18.883  1.00 48.81           C
ATOM   3424  CE  LYS B 243      85.916  58.510  19.573  1.00 60.13           C
ATOM   3425  NZ  LYS B 243      87.294  58.225  20.045  1.00 52.62           N1+
ATOM   3426  H   LYS B 243      82.176  54.538  16.703  1.00 43.81           H
ATOM   3427  HA  LYS B 243      81.422  57.099  17.403  1.00 54.56           H
ATOM   3428  HB2 LYS B 243      83.362  55.687  18.149  1.00 54.78           H
ATOM   3429  HB3 LYS B 243      84.196  56.060  16.644  1.00 54.78           H
ATOM   3430  HG2 LYS B 243      84.316  58.426  17.293  1.00 61.91           H
ATOM   3431  HG3 LYS B 243      83.292  58.117  18.710  1.00 61.91           H
ATOM   3432  HD2 LYS B 243      84.995  56.560  19.646  1.00 58.57           H
ATOM   3433  HD3 LYS B 243      86.019  56.813  18.223  1.00 58.57           H
ATOM   3434  HE2 LYS B 243      85.938  59.346  18.870  1.00 72.15           H
ATOM   3435  HE3 LYS B 243      85.296  58.796  20.424  1.00 72.15           H
ATOM   3436  HZ1 LYS B 243      87.672  59.038  20.511  1.00 63.14           H
ATOM   3437  HZ2 LYS B 243      87.277  57.443  20.684  1.00 63.14           H
ATOM   3438  HZ3 LYS B 243      87.876  57.987  19.253  1.00 63.14           H
ATOM   3439  N   ASP B 244      82.668  57.010  14.321  1.00 47.49           N
ATOM   3440  CA  ASP B 244      82.852  57.742  13.065  1.00 48.79           C
ATOM   3441  C   ASP B 244      81.542  57.894  12.252  1.00 48.90           C
ATOM   3442  O   ASP B 244      81.358  58.872  11.534  1.00 45.98           O
ATOM   3443  CB  ASP B 244      83.884  57.031  12.180  1.00 47.50           C
ATOM   3444  CG  ASP B 244      85.266  56.711  12.771  1.00 56.50           C
ATOM   3445  OD1 ASP B 244      85.658  57.318  13.796  1.00 60.27           O
ATOM   3446  OD2 ASP B 244      85.938  55.865  12.138  1.00 54.57           O1-
ATOM   3447  H   ASP B 244      82.933  56.035  14.329  1.00 56.98           H
ATOM   3448  HA  ASP B 244      83.237  58.734  13.301  1.00 58.55           H
ATOM   3449  HB2 ASP B 244      83.466  56.112  11.765  1.00 57.00           H
ATOM   3450  HB3 ASP B 244      84.059  57.663  11.308  1.00 57.00           H
ATOM   3451  N   LYS B 245      80.656  56.893  12.273  1.00 42.82           N
ATOM   3452  CA  LYS B 245      79.476  56.855  11.417  1.00 48.81           C
ATOM   3453  C   LYS B 245      78.267  57.514  12.058  1.00 46.33           C
ATOM   3454  O   LYS B 245      77.296  57.730  11.348  1.00 47.50           O
ATOM   3455  CB  LYS B 245      79.152  55.394  11.023  1.00 47.49           C
ATOM   3456  CG  LYS B 245      80.266  54.682  10.240  1.00 50.48           C
ATOM   3457  CD  LYS B 245      80.587  55.251   8.842  1.00 53.25           C
ATOM   3458  CE  LYS B 245      79.571  54.768   7.802  1.00 57.43           C
ATOM   3459  NZ  LYS B 245      78.935  55.894   7.091  1.00 66.76           N1+
ATOM   3460  H   LYS B 245      80.851  56.083  12.848  1.00 51.38           H
ATOM   3461  HA  LYS B 245      79.680  57.412  10.505  1.00 58.57           H
ATOM   3462  HB2 LYS B 245      78.948  54.817  11.927  1.00 56.99           H
ATOM   3463  HB3 LYS B 245      78.248  55.386  10.411  1.00 56.99           H
ATOM   3464  HG2 LYS B 245      81.181  54.654  10.829  1.00 60.57           H
ATOM   3465  HG3 LYS B 245      79.931  53.651  10.119  1.00 60.57           H
ATOM   3466  HD2 LYS B 245      80.613  56.340   8.877  1.00 63.89           H
ATOM   3467  HD3 LYS B 245      81.580  54.913   8.541  1.00 63.89           H
ATOM   3468  HE2 LYS B 245      80.085  54.125   7.084  1.00 68.91           H
ATOM   3469  HE3 LYS B 245      78.800  54.179   8.299  1.00 68.91           H
ATOM   3470  HZ1 LYS B 245      78.265  55.532   6.428  1.00 80.11           H
ATOM   3471  HZ2 LYS B 245      78.462  56.492   7.756  1.00 80.11           H
ATOM   3472  HZ3 LYS B 245      79.643  56.428   6.606  1.00 80.11           H
ATOM   3473  N   TYR B 246      78.302  57.781  13.367  1.00 49.33           N
ATOM   3474  CA  TYR B 246      77.150  58.162  14.170  1.00 45.79           C
ATOM   3475  C   TYR B 246      76.295  59.255  13.510  1.00 47.74           C
ATOM   3476  O   TYR B 246      75.093  59.067  13.338  1.00 42.45           O
ATOM   3477  CB  TYR B 246      77.621  58.546  15.596  1.00 51.36           C
ATOM   3478  CG  TYR B 246      76.563  59.237  16.431  1.00 45.38           C
ATOM   3479  CD1 TYR B 246      75.480  58.490  16.933  1.00 51.66           C
ATOM   3480  CD2 TYR B 246      76.659  60.611  16.720  1.00 47.58           C
ATOM   3481  CE1 TYR B 246      74.504  59.105  17.738  1.00 56.82           C
ATOM   3482  CE2 TYR B 246      75.671  61.243  17.500  1.00 54.56           C
ATOM   3483  CZ  TYR B 246      74.587  60.490  18.027  1.00 57.52           C
ATOM   3484  OH  TYR B 246      73.617  61.081  18.795  1.00 50.89           O
ATOM   3485  H   TYR B 246      79.151  57.560  13.868  1.00 59.19           H
ATOM   3486  HA  TYR B 246      76.516  57.279  14.272  1.00 54.94           H
ATOM   3487  HB2 TYR B 246      77.939  57.641  16.117  1.00 61.62           H
ATOM   3488  HB3 TYR B 246      78.490  59.203  15.527  1.00 61.62           H
ATOM   3489  HD1 TYR B 246      75.402  57.437  16.709  1.00 61.98           H
ATOM   3490  HD2 TYR B 246      77.490  61.190  16.343  1.00 57.09           H
ATOM   3491  HE1 TYR B 246      73.676  58.532  18.114  1.00 68.18           H
ATOM   3492  HE2 TYR B 246      75.747  62.304  17.698  1.00 65.47           H
ATOM   3493  HH  TYR B 246      73.798  62.007  18.967  1.00 61.06           H
ATOM   3494  N   GLU B 247      76.894  60.387  13.130  1.00 46.85           N
ATOM   3495  CA  GLU B 247      76.117  61.547  12.688  1.00 48.48           C
ATOM   3496  C   GLU B 247      75.352  61.239  11.387  1.00 44.33           C
ATOM   3497  O   GLU B 247      74.158  61.545  11.279  1.00 44.83           O
ATOM   3498  CB  GLU B 247      77.020  62.788  12.517  1.00 50.15           C
ATOM   3499  CG  GLU B 247      77.720  63.276  13.801  1.00 53.53           C
ATOM   3500  CD  GLU B 247      76.838  64.000  14.846  1.00 71.11           C
ATOM   3501  OE1 GLU B 247      75.617  64.165  14.604  1.00 73.65           O
ATOM   3502  OE2 GLU B 247      77.406  64.379  15.898  1.00 72.71           O1-
ATOM   3503  H   GLU B 247      77.889  60.495  13.255  1.00 56.21           H
ATOM   3504  HA  GLU B 247      75.386  61.764  13.467  1.00 58.17           H
ATOM   3505  HB2 GLU B 247      77.790  62.548  11.783  1.00 60.18           H
ATOM   3506  HB3 GLU B 247      76.423  63.605  12.110  1.00 60.18           H
ATOM   3507  HG2 GLU B 247      78.257  62.461  14.288  1.00 64.23           H
ATOM   3508  HG3 GLU B 247      78.519  63.965  13.523  1.00 64.23           H
ATOM   3509  N   SER B 248      76.023  60.625  10.399  1.00 43.01           N
ATOM   3510  CA  SER B 248      75.371  60.308   9.120  1.00 48.58           C
ATOM   3511  C   SER B 248      74.218  59.305   9.301  1.00 45.06           C
ATOM   3512  O   SER B 248      73.174  59.490   8.683  1.00 46.89           O
ATOM   3513  CB  SER B 248      76.382  59.853   8.055  1.00 53.39           C
ATOM   3514  OG  SER B 248      76.958  58.590   8.349  1.00 57.57           O
ATOM   3515  H   SER B 248      76.999  60.390  10.526  1.00 51.61           H
ATOM   3516  HA  SER B 248      74.934  61.238   8.753  1.00 58.29           H
ATOM   3517  HB2 SER B 248      75.878  59.801   7.090  1.00 64.07           H
ATOM   3518  HB3 SER B 248      77.176  60.597   7.989  1.00 64.07           H
ATOM   3519  HG  SER B 248      77.407  58.659   9.198  1.00 69.08           H
ATOM   3520  N   LEU B 249      74.379  58.289  10.171  1.00 47.62           N
ATOM   3521  CA  LEU B 249      73.296  57.369  10.539  1.00 41.59           C
ATOM   3522  C   LEU B 249      72.081  58.095  11.110  1.00 39.56           C
ATOM   3523  O   LEU B 249      70.968  57.761  10.715  1.00 39.38           O
ATOM   3524  CB  LEU B 249      73.742  56.319  11.577  1.00 43.87           C
ATOM   3525  CG  LEU B 249      74.900  55.373  11.164  1.00 51.98           C
ATOM   3526  CD1 LEU B 249      75.018  54.254  12.219  1.00 48.94           C
ATOM   3527  CD2 LEU B 249      74.775  54.795   9.747  1.00 44.06           C
ATOM   3528  H   LEU B 249      75.253  58.207  10.672  1.00 57.13           H
ATOM   3529  HA  LEU B 249      72.973  56.855   9.633  1.00 49.91           H
ATOM   3530  HB2 LEU B 249      74.022  56.818  12.505  1.00 52.64           H
ATOM   3531  HB3 LEU B 249      72.870  55.701  11.801  1.00 52.64           H
ATOM   3532  HG  LEU B 249      75.828  55.921  11.196  1.00 62.37           H
ATOM   3533 HD11 LEU B 249      75.908  53.657  12.020  1.00 58.72           H
ATOM   3534 HD12 LEU B 249      75.106  54.687  13.216  1.00 58.72           H
ATOM   3535 HD13 LEU B 249      74.139  53.609  12.186  1.00 58.72           H
ATOM   3536 HD21 LEU B 249      75.612  54.123   9.553  1.00 52.87           H
ATOM   3537 HD22 LEU B 249      73.845  54.237   9.653  1.00 52.87           H
ATOM   3538 HD23 LEU B 249      74.803  55.593   9.005  1.00 52.87           H
ATOM   3539  N   VAL B 250      72.280  59.009  12.076  1.00 44.24           N
ATOM   3540  CA  VAL B 250      71.197  59.760  12.707  1.00 44.84           C
ATOM   3541  C   VAL B 250      70.400  60.525  11.631  1.00 48.32           C
ATOM   3542  O   VAL B 250      69.171  60.440  11.624  1.00 44.71           O
ATOM   3543  CB  VAL B 250      71.726  60.686  13.839  1.00 43.14           C
ATOM   3544  CG1 VAL B 250      70.607  61.638  14.313  1.00 51.36           C
ATOM   3545  CG2 VAL B 250      72.242  59.916  15.061  1.00 51.57           C
ATOM   3546  H   VAL B 250      73.225  59.203  12.381  1.00 53.09           H
ATOM   3547  HA  VAL B 250      70.524  59.037  13.165  1.00 53.80           H
ATOM   3548  HB  VAL B 250      72.552  61.279  13.452  1.00 51.76           H
ATOM   3549 HG11 VAL B 250      70.965  62.249  15.141  1.00 61.63           H
ATOM   3550 HG12 VAL B 250      70.318  62.309  13.505  1.00 61.63           H
ATOM   3551 HG13 VAL B 250      69.740  61.063  14.629  1.00 61.63           H
ATOM   3552 HG21 VAL B 250      72.657  60.615  15.788  1.00 61.88           H
ATOM   3553 HG22 VAL B 250      71.434  59.350  15.520  1.00 61.88           H
ATOM   3554 HG23 VAL B 250      73.027  59.220  14.773  1.00 61.88           H
ATOM   3555  N   GLU B 251      71.080  61.246  10.727  1.00 47.03           N
ATOM   3556  CA  GLU B 251      70.416  61.952   9.634  1.00 49.35           C
ATOM   3557  C   GLU B 251      69.527  61.017   8.802  1.00 44.32           C
ATOM   3558  O   GLU B 251      68.376  61.357   8.555  1.00 37.74           O
ATOM   3559  CB  GLU B 251      71.424  62.658   8.711  1.00 52.85           C
ATOM   3560  CG  GLU B 251      71.614  64.134   9.092  1.00 63.19           C
ATOM   3561  CD  GLU B 251      72.324  64.978   8.014  1.00 76.70           C
ATOM   3562  OE1 GLU B 251      72.449  66.205   8.248  1.00 76.32           O
ATOM   3563  OE2 GLU B 251      72.726  64.399   6.973  1.00 72.95           O1-
ATOM   3564  H   GLU B 251      72.089  61.298  10.782  1.00 56.43           H
ATOM   3565  HA  GLU B 251      69.769  62.704  10.088  1.00 59.22           H
ATOM   3566  HB2 GLU B 251      72.390  62.151   8.757  1.00 63.42           H
ATOM   3567  HB3 GLU B 251      71.062  62.605   7.682  1.00 63.42           H
ATOM   3568  HG2 GLU B 251      70.650  64.605   9.297  1.00 75.83           H
ATOM   3569  HG3 GLU B 251      72.159  64.219  10.033  1.00 75.83           H
ATOM   3570  N   LYS B 252      70.041  59.847   8.377  1.00 42.31           N
ATOM   3571  CA  LYS B 252      69.256  58.931   7.550  1.00 43.02           C
ATOM   3572  C   LYS B 252      68.016  58.412   8.282  1.00 36.74           C
ATOM   3573  O   LYS B 252      66.982  58.263   7.651  1.00 43.11           O
ATOM   3574  CB  LYS B 252      70.107  57.780   7.021  1.00 36.86           C
ATOM   3575  CG  LYS B 252      71.296  58.249   6.165  1.00 45.29           C
ATOM   3576  CD  LYS B 252      71.529  57.292   4.998  1.00 51.84           C
ATOM   3577  CE  LYS B 252      72.947  57.458   4.445  1.00 61.72           C
ATOM   3578  NZ  LYS B 252      73.659  56.166   4.410  1.00 63.18           N1+
ATOM   3579  H   LYS B 252      70.999  59.607   8.601  1.00 50.77           H
ATOM   3580  HA  LYS B 252      68.901  59.492   6.682  1.00 51.62           H
ATOM   3581  HB2 LYS B 252      70.490  57.209   7.868  1.00 44.23           H
ATOM   3582  HB3 LYS B 252      69.464  57.123   6.432  1.00 44.23           H
ATOM   3583  HG2 LYS B 252      71.073  59.231   5.745  1.00 54.34           H
ATOM   3584  HG3 LYS B 252      72.188  58.325   6.779  1.00 54.34           H
ATOM   3585  HD2 LYS B 252      71.363  56.263   5.323  1.00 62.21           H
ATOM   3586  HD3 LYS B 252      70.814  57.526   4.207  1.00 62.21           H
ATOM   3587  HE2 LYS B 252      72.883  57.871   3.437  1.00 74.07           H
ATOM   3588  HE3 LYS B 252      73.498  58.161   5.072  1.00 74.07           H
ATOM   3589  HZ1 LYS B 252      74.581  56.292   4.021  1.00 75.81           H
ATOM   3590  HZ2 LYS B 252      73.738  55.790   5.345  1.00 75.81           H
ATOM   3591  HZ3 LYS B 252      73.141  55.508   3.844  1.00 75.81           H
ATOM   3592  N   VAL B 253      68.108  58.147   9.595  1.00 40.04           N
ATOM   3593  CA  VAL B 253      66.971  57.723  10.399  1.00 34.21           C
ATOM   3594  C   VAL B 253      65.911  58.813  10.469  1.00 41.63           C
ATOM   3595  O   VAL B 253      64.735  58.507  10.278  1.00 40.08           O
ATOM   3596  CB  VAL B 253      67.412  57.304  11.820  1.00 37.37           C
ATOM   3597  CG1 VAL B 253      66.203  57.087  12.743  1.00 36.91           C
ATOM   3598  CG2 VAL B 253      68.228  55.990  11.772  1.00 39.00           C
ATOM   3599  H   VAL B 253      68.998  58.274  10.060  1.00 48.05           H
ATOM   3600  HA  VAL B 253      66.529  56.855   9.910  1.00 41.05           H
ATOM   3601  HB  VAL B 253      68.036  58.087  12.252  1.00 44.84           H
ATOM   3602 HG11 VAL B 253      66.540  56.713  13.712  1.00 44.28           H
ATOM   3603 HG12 VAL B 253      65.671  58.022  12.911  1.00 44.28           H
ATOM   3604 HG13 VAL B 253      65.520  56.360  12.304  1.00 44.28           H
ATOM   3605 HG21 VAL B 253      68.621  55.786  12.766  1.00 46.79           H
ATOM   3606 HG22 VAL B 253      67.593  55.167  11.445  1.00 46.79           H
ATOM   3607 HG23 VAL B 253      69.060  56.073  11.078  1.00 46.79           H
ATOM   3608  N   LYS B 254      66.307  60.052  10.807  1.00 42.63           N
ATOM   3609  CA  LYS B 254      65.372  61.195  10.909  1.00 39.51           C
ATOM   3610  C   LYS B 254      64.592  61.397   9.603  1.00 37.95           C
ATOM   3611  O   LYS B 254      63.360  61.521   9.619  1.00 45.25           O
ATOM   3612  CB  LYS B 254      66.134  62.461  11.365  1.00 50.16           C
ATOM   3613  CG  LYS B 254      66.520  62.385  12.854  1.00 46.75           C
ATOM   3614  CD  LYS B 254      67.190  63.661  13.388  1.00 52.56           C
ATOM   3615  CE  LYS B 254      67.137  63.661  14.924  1.00 62.24           C
ATOM   3616  NZ  LYS B 254      67.805  64.847  15.516  1.00 73.37           N1+
ATOM   3617  H   LYS B 254      67.292  60.224  10.965  1.00 51.16           H
ATOM   3618  HA  LYS B 254      64.626  60.959  11.668  1.00 47.41           H
ATOM   3619  HB2 LYS B 254      67.021  62.609  10.746  1.00 60.19           H
ATOM   3620  HB3 LYS B 254      65.474  63.320  11.236  1.00 60.19           H
ATOM   3621  HG2 LYS B 254      65.620  62.191  13.440  1.00 56.10           H
ATOM   3622  HG3 LYS B 254      67.208  61.553  13.000  1.00 56.10           H
ATOM   3623  HD2 LYS B 254      68.231  63.681  13.061  1.00 63.06           H
ATOM   3624  HD3 LYS B 254      66.678  64.541  12.997  1.00 63.06           H
ATOM   3625  HE2 LYS B 254      66.092  63.642  15.241  1.00 74.68           H
ATOM   3626  HE3 LYS B 254      67.621  62.755  15.291  1.00 74.68           H
ATOM   3627  HZ1 LYS B 254      67.724  64.818  16.524  1.00 88.04           H
ATOM   3628  HZ2 LYS B 254      68.784  64.848  15.261  1.00 88.04           H
ATOM   3629  HZ3 LYS B 254      67.375  65.693  15.169  1.00 88.04           H
ATOM   3630  N   GLU B 255      65.292  61.337   8.468  1.00 39.18           N
ATOM   3631  CA  GLU B 255      64.697  61.411   7.134  1.00 43.17           C
ATOM   3632  C   GLU B 255      63.714  60.247   6.813  1.00 51.40           C
ATOM   3633  O   GLU B 255      62.590  60.485   6.361  1.00 39.79           O
ATOM   3634  CB  GLU B 255      65.852  61.488   6.129  1.00 46.38           C
ATOM   3635  CG  GLU B 255      65.389  61.591   4.668  1.00 51.60           C
ATOM   3636  CD  GLU B 255      66.482  61.285   3.632  1.00 66.52           C
ATOM   3637  OE1 GLU B 255      67.576  60.807   4.021  1.00 68.70           O
ATOM   3638  OE2 GLU B 255      66.194  61.534   2.440  1.00 77.14           O1-
ATOM   3639  H   GLU B 255      66.295  61.212   8.520  1.00 47.01           H
ATOM   3640  HA  GLU B 255      64.143  62.348   7.072  1.00 51.80           H
ATOM   3641  HB2 GLU B 255      66.458  62.367   6.354  1.00 55.66           H
ATOM   3642  HB3 GLU B 255      66.478  60.604   6.257  1.00 55.66           H
ATOM   3643  HG2 GLU B 255      64.569  60.903   4.469  1.00 61.91           H
ATOM   3644  HG3 GLU B 255      64.964  62.576   4.469  1.00 61.91           H
ATOM   3645  N   PHE B 256      64.122  58.980   7.022  1.00 46.64           N
ATOM   3646  CA  PHE B 256      63.239  57.817   6.849  1.00 43.34           C
ATOM   3647  C   PHE B 256      61.934  57.971   7.659  1.00 36.93           C
ATOM   3648  O   PHE B 256      60.840  57.734   7.147  1.00 42.72           O
ATOM   3649  CB  PHE B 256      64.023  56.537   7.244  1.00 37.77           C
ATOM   3650  CG  PHE B 256      63.237  55.241   7.229  1.00 34.57           C
ATOM   3651  CD1 PHE B 256      63.029  54.527   8.435  1.00 36.32           C
ATOM   3652  CD2 PHE B 256      62.764  54.710   6.008  1.00 32.07           C
ATOM   3653  CE1 PHE B 256      62.317  53.312   8.422  1.00 31.67           C
ATOM   3654  CE2 PHE B 256      62.041  53.510   6.001  1.00 32.11           C
ATOM   3655  CZ  PHE B 256      61.812  52.822   7.211  1.00 33.45           C
ATOM   3656  H   PHE B 256      65.065  58.811   7.347  1.00 55.96           H
ATOM   3657  HA  PHE B 256      62.977  57.739   5.793  1.00 52.01           H
ATOM   3658  HB2 PHE B 256      64.869  56.433   6.565  1.00 45.32           H
ATOM   3659  HB3 PHE B 256      64.433  56.676   8.246  1.00 45.32           H
ATOM   3660  HD1 PHE B 256      63.398  54.915   9.373  1.00 43.58           H
ATOM   3661  HD2 PHE B 256      62.944  55.228   5.078  1.00 38.48           H
ATOM   3662  HE1 PHE B 256      62.137  52.776   9.343  1.00 38.00           H
ATOM   3663  HE2 PHE B 256      61.680  53.104   5.070  1.00 38.53           H
ATOM   3664  HZ  PHE B 256      61.238  51.909   7.210  1.00 40.14           H
ATOM   3665  N   LEU B 257      62.032  58.344   8.936  1.00 39.60           N
ATOM   3666  CA  LEU B 257      60.859  58.482   9.805  1.00 41.59           C
ATOM   3667  C   LEU B 257      59.877  59.573   9.319  1.00 47.36           C
ATOM   3668  O   LEU B 257      58.666  59.442   9.540  1.00 42.18           O
ATOM   3669  CB  LEU B 257      61.323  58.734  11.245  1.00 38.01           C
ATOM   3670  CG  LEU B 257      62.039  57.517  11.879  1.00 49.24           C
ATOM   3671  CD1 LEU B 257      62.611  57.932  13.238  1.00 52.08           C
ATOM   3672  CD2 LEU B 257      61.102  56.313  12.044  1.00 42.87           C
ATOM   3673  H   LEU B 257      62.945  58.537   9.324  1.00 47.52           H
ATOM   3674  HA  LEU B 257      60.316  57.539   9.770  1.00 49.90           H
ATOM   3675  HB2 LEU B 257      62.007  59.584  11.242  1.00 45.60           H
ATOM   3676  HB3 LEU B 257      60.461  58.997  11.859  1.00 45.60           H
ATOM   3677  HG  LEU B 257      62.860  57.197  11.240  1.00 59.08           H
ATOM   3678 HD11 LEU B 257      63.209  57.118  13.645  1.00 62.49           H
ATOM   3679 HD12 LEU B 257      63.252  58.807  13.118  1.00 62.49           H
ATOM   3680 HD13 LEU B 257      61.800  58.165  13.928  1.00 62.49           H
ATOM   3681 HD21 LEU B 257      61.624  55.517  12.574  1.00 51.44           H
ATOM   3682 HD22 LEU B 257      60.213  56.596  12.609  1.00 51.44           H
ATOM   3683 HD23 LEU B 257      60.813  55.924  11.070  1.00 51.44           H
ATOM   3684  N   SER B 258      60.397  60.635   8.670  1.00 45.05           N
ATOM   3685  CA  SER B 258      59.560  61.686   8.047  1.00 51.51           C
ATOM   3686  C   SER B 258      58.612  61.165   6.950  1.00 57.38           C
ATOM   3687  O   SER B 258      57.514  61.710   6.795  1.00 57.13           O
ATOM   3688  CB  SER B 258      60.443  62.799   7.471  1.00 49.75           C
ATOM   3689  OG  SER B 258      61.196  63.344   8.526  1.00 57.84           O
ATOM   3690  H   SER B 258      61.397  60.688   8.530  1.00 54.05           H
ATOM   3691  HA  SER B 258      58.933  62.126   8.824  1.00 61.80           H
ATOM   3692  HB2 SER B 258      61.101  62.421   6.689  1.00 59.70           H
ATOM   3693  HB3 SER B 258      59.806  63.577   7.052  1.00 59.70           H
ATOM   3694  HG  SER B 258      61.852  62.692   8.795  1.00 69.40           H
ATOM   3695  N   THR B 259      59.040  60.133   6.197  1.00 49.27           N
ATOM   3696  CA  THR B 259      58.273  59.500   5.125  1.00 46.56           C
ATOM   3697  C   THR B 259      57.163  58.563   5.622  1.00 51.57           C
ATOM   3698  O   THR B 259      56.344  58.138   4.810  1.00 57.04           O
ATOM   3699  CB  THR B 259      59.203  58.761   4.142  1.00 48.43           C
ATOM   3700  OG1 THR B 259      59.700  57.526   4.666  1.00 46.56           O
ATOM   3701  CG2 THR B 259      60.376  59.658   3.704  1.00 47.24           C
ATOM   3702  H   THR B 259      59.968  59.768   6.366  1.00 59.12           H
ATOM   3703  HA  THR B 259      57.783  60.292   4.559  1.00 55.86           H
ATOM   3704  HB  THR B 259      58.611  58.526   3.255  1.00 58.11           H
ATOM   3705  HG1 THR B 259      60.015  57.663   5.564  1.00 55.86           H
ATOM   3706 HG21 THR B 259      60.965  59.138   2.949  1.00 56.68           H
ATOM   3707 HG22 THR B 259      59.999  60.593   3.293  1.00 56.68           H
ATOM   3708 HG23 THR B 259      61.036  59.867   4.542  1.00 56.68           H
ATOM   3709  N   LEU B 260      57.137  58.197   6.911  1.00 46.48           N
ATOM   3710  CA  LEU B 260      56.163  57.243   7.460  1.00 50.11           C
ATOM   3711  C   LEU B 260      54.938  57.953   8.077  1.00 59.31           C
ATOM   3712  O   LEU B 260      54.870  59.201   7.996  1.00 64.15           O
ATOM   3713  CB  LEU B 260      56.847  56.362   8.533  1.00 52.27           C
ATOM   3714  CG  LEU B 260      58.105  55.603   8.081  1.00 48.07           C
ATOM   3715  CD1 LEU B 260      58.643  54.804   9.263  1.00 46.52           C
ATOM   3716  CD2 LEU B 260      57.876  54.638   6.914  1.00 41.91           C
ATOM   3717  OXT LEU B 260      54.104  57.246   8.694  1.00 68.10           O1-
ATOM   3718  H   LEU B 260      57.791  58.618   7.555  1.00 55.77           H
ATOM   3719  HA  LEU B 260      55.801  56.584   6.672  1.00 60.13           H
ATOM   3720  HB2 LEU B 260      57.114  57.002   9.377  1.00 62.72           H
ATOM   3721  HB3 LEU B 260      56.124  55.627   8.889  1.00 62.72           H
ATOM   3722  HG  LEU B 260      58.870  56.318   7.787  1.00 57.68           H
ATOM   3723 HD11 LEU B 260      59.622  54.396   9.012  1.00 55.82           H
ATOM   3724 HD12 LEU B 260      58.739  55.455  10.131  1.00 55.82           H
ATOM   3725 HD13 LEU B 260      57.958  53.987   9.501  1.00 55.82           H
ATOM   3726 HD21 LEU B 260      58.796  54.085   6.720  1.00 50.29           H
ATOM   3727 HD22 LEU B 260      57.078  53.940   7.160  1.00 50.29           H
ATOM   3728 HD23 LEU B 260      57.608  55.197   6.018  1.00 50.29           H
TER
HETATM 3729 MG    MG B 401      71.193  43.528  21.513  1.00 31.28          Mg2+
HETATM 3730  C1' ADP B 301      80.238  46.516  19.475  1.00 30.99           C
HETATM 3731  C2  ADP B 301      82.286  49.414  16.753  1.00 31.09           C
HETATM 3732  C2' ADP B 301      79.501  46.766  20.838  1.00 33.66           C
HETATM 3733  C3' ADP B 301      79.551  45.380  21.493  1.00 29.92           C
HETATM 3734  C4  ADP B 301      80.520  48.234  17.622  1.00 31.29           C
HETATM 3735  C4' ADP B 301      79.370  44.421  20.272  1.00 25.30           C
HETATM 3736  C5  ADP B 301      79.654  48.706  16.583  1.00 26.12           C
HETATM 3737  C5' ADP B 301      77.944  44.023  19.943  1.00 28.59           C
HETATM 3738  C6  ADP B 301      80.235  49.532  15.582  1.00 29.65           C
HETATM 3739  C8  ADP B 301      78.415  47.380  17.836  1.00 32.23           C
HETATM 3740  N1  ADP B 301      81.548  49.914  15.712  1.00 30.95           N
HETATM 3741  N3  ADP B 301      81.848  48.586  17.724  1.00 30.77           N
HETATM 3742  N6  ADP B 301      79.532  50.011  14.501  1.00 32.16           N
HETATM 3743  N7  ADP B 301      78.365  48.152  16.751  1.00 28.90           N
HETATM 3744  N9  ADP B 301      79.730  47.398  18.429  1.00 30.98           N
HETATM 3745  O1A ADP B 301      75.476  44.223  21.715  1.00 30.69           O1-
HETATM 3746  O1B ADP B 301      73.107  43.548  17.587  1.00 27.04           O1-
HETATM 3747  O2' ADP B 301      80.154  47.824  21.515  1.00 36.72           O
HETATM 3748  O2A ADP B 301      74.976  46.392  20.305  1.00 28.39           O1-
HETATM 3749  O2B ADP B 301      72.516  44.106  20.053  1.00 30.22           O1-
HETATM 3750  O3' ADP B 301      80.853  45.172  22.083  1.00 34.21           O
HETATM 3751  O3A ADP B 301      74.970  44.052  19.199  1.00 31.53           O
HETATM 3752  O3B ADP B 301      73.620  41.873  19.506  1.00 30.69           O1-
HETATM 3753  O4' ADP B 301      80.002  45.142  19.117  1.00 29.62           O
HETATM 3754  O5' ADP B 301      77.123  45.182  19.906  1.00 26.98           O
HETATM 3755  PA  ADP B 301      75.522  45.017  20.398  1.00 31.25           P1+
HETATM 3756  PB  ADP B 301      73.451  43.367  19.038  1.00 27.90           P1+
HETATM 3757  H2  ADP B 301      83.341  49.724  16.772  1.00 37.30           H
HETATM 3758  H1' ADP B 301      81.346  46.649  19.549  1.00 37.18           H
HETATM 3759  H2' ADP B 301      78.447  47.119  20.703  1.00 40.39           H
HETATM 3760  H3' ADP B 301      78.839  45.238  22.326  1.00 35.90           H
HETATM 3761  H4' ADP B 301      80.018  43.528  20.365  1.00 30.36           H
HETATM 3762  H8  ADP B 301      77.601  46.789  18.290  1.00 38.67           H
HETATM 3763 H5'1 ADP B 301      77.899  43.576  18.924  1.00 34.31           H
HETATM 3764 H5'2 ADP B 301      77.594  43.294  20.713  1.00 34.31           H
HETATM 3765 HN61 ADP B 301      78.551  49.816  14.397  1.00 38.58           H
HETATM 3766 HN62 ADP B 301      80.006  50.541  13.789  1.00 38.58           H
HETATM 3767 HO2' ADP B 301      80.993  47.492  21.916  1.00 44.05           H
HETATM 3768 HO3' ADP B 301      81.506  44.916  21.400  1.00 41.05           H
HETATM 3769  C1' GEO B 302      69.233  34.439  19.929  1.00 25.09           C
HETATM 3770  C2  GEO B 302      67.508  33.125  18.664  1.00 26.09           C
HETATM 3771  C2' GEO B 302      70.408  35.096  19.110  1.00 27.22           C
HETATM 3772  C3' GEO B 302      71.405  35.626  20.194  1.00 28.68           C
HETATM 3773  C4  GEO B 302      65.419  34.163  18.124  1.00 21.95           C
HETATM 3774  C4' GEO B 302      70.481  35.867  21.399  1.00 26.51           C
HETATM 3775  C5  GEO B 302      65.891  35.457  18.562  1.00 24.67           C
HETATM 3776  C5' GEO B 302      70.267  37.363  21.787  1.00 24.32           C
HETATM 3777  C6  GEO B 302      67.135  35.547  19.104  1.00 24.85           C
HETATM 3778  F1  GEO B 302      69.955  36.091  18.334  1.00 26.31           F
HETATM 3779  F2  GEO B 302      70.892  34.236  18.212  1.00 27.44           F
HETATM 3780  N1  GEO B 302      67.937  34.407  19.215  1.00 23.42           N
HETATM 3781  N3  GEO B 302      66.236  33.064  18.156  1.00 22.95           N
HETATM 3782  N4  GEO B 302      64.178  34.017  17.616  1.00 22.78           N
HETATM 3783  O2  GEO B 302      68.268  32.158  18.745  1.00 21.72           O
HETATM 3784  O3' GEO B 302      72.408  34.608  20.410  1.00 26.57           O
HETATM 3785  O4' GEO B 302      69.131  35.331  21.064  1.00 27.78           O
HETATM 3786  O5' GEO B 302      70.022  38.074  20.565  1.00 33.12           O
HETATM 3787  H1  GEO B 302      72.100  33.984  21.113  1.00 31.88           H
HETATM 3788  H1' GEO B 302      69.471  33.410  20.285  1.00 30.11           H
HETATM 3789  H3' GEO B 302      72.016  36.530  19.911  1.00 34.41           H
HETATM 3790  H4' GEO B 302      70.806  35.276  22.280  1.00 31.80           H
HETATM 3791  H5  GEO B 302      65.250  36.330  18.453  1.00 29.60           H
HETATM 3792  H5' GEO B 302      69.337  38.793  20.707  1.00 39.74           H
HETATM 3793  H6  GEO B 302      67.526  36.496  19.513  1.00 29.82           H
HETATM 3794 H5'1 GEO B 302      69.424  37.462  22.483  1.00 29.18           H
HETATM 3795 H5'2 GEO B 302      71.224  37.772  22.179  1.00 29.18           H
HETATM 3796 HN41 GEO B 302      63.821  33.085  17.369  1.00 27.34           H
HETATM 3797 HN42 GEO B 302      63.511  34.815  17.582  1.00 27.34           H
HETATM 3798  O   HOH B 402      67.156  40.480  12.979  1.00 27.22           O
HETATM 3799  H1  HOH B 402      67.556  40.078  12.201  1.00 32.67           H
HETATM 3800  H2  HOH B 402      66.248  40.662  12.719  1.00 32.67           H
HETATM 3801  O   HOH B 403      62.873  21.543  22.409  1.00 23.45           O
HETATM 3802  H1  HOH B 403      63.572  20.886  22.382  1.00 28.13           H
HETATM 3803  H2  HOH B 403      62.130  21.105  21.986  1.00 28.13           H
HETATM 3804  O   HOH B 404      73.157  42.225  10.213  1.00 26.05           O
HETATM 3805  H1  HOH B 404      73.345  41.995   9.300  1.00 31.25           H
HETATM 3806  H2  HOH B 404      73.073  43.182  10.209  1.00 31.25           H
HETATM 3807  O   HOH B 405      68.988  29.907  13.515  1.00 26.39           O
HETATM 3808  H1  HOH B 405      68.101  29.638  13.761  1.00 31.66           H
HETATM 3809  H2  HOH B 405      69.498  29.817  14.323  1.00 31.66           H
HETATM 3810  O   HOH B 406      60.866  31.989  17.698  1.00 23.20           O
HETATM 3811  H1  HOH B 406      61.817  31.854  17.755  1.00 27.84           H
HETATM 3812  H2  HOH B 406      60.551  31.410  17.014  1.00 27.84           H
HETATM 3813  O   HOH B 407      60.999  19.730  21.556  1.00 24.54           O
HETATM 3814  H1  HOH B 407      61.470  19.563  20.729  1.00 29.44           H
HETATM 3815  H2  HOH B 407      60.080  19.732  21.285  1.00 29.44           H
HETATM 3816  O   HOH B 408      75.934  39.166   9.064  1.00 25.08           O
HETATM 3817  H1  HOH B 408      75.962  40.081   8.769  1.00 30.09           H
HETATM 3818  H2  HOH B 408      76.831  38.854   8.944  1.00 30.09           H
HETATM 3819  O   HOH B 409      64.760  17.720  17.013  1.00 26.42           O
HETATM 3820  H1  HOH B 409      63.886  18.119  16.947  1.00 31.70           H
HETATM 3821  H2  HOH B 409      65.237  18.291  17.623  1.00 31.70           H
HETATM 3822  O   HOH B 410      79.218  38.320  22.877  1.00 27.81           O
HETATM 3823  H1  HOH B 410      79.959  38.577  22.325  1.00 33.37           H
HETATM 3824  H2  HOH B 410      78.450  38.430  22.307  1.00 33.37           H
HETATM 3825  O   HOH B 411      64.283  21.177  18.932  1.00 22.26           O
HETATM 3826  H1  HOH B 411      64.670  21.077  18.058  1.00 26.71           H
HETATM 3827  H2  HOH B 411      63.494  20.633  18.896  1.00 26.71           H
HETATM 3828  O   HOH B 412      57.122  41.884  16.472  1.00 28.60           O
HETATM 3829  H1  HOH B 412      56.515  42.109  15.760  1.00 34.32           H
HETATM 3830  H2  HOH B 412      57.740  42.616  16.495  1.00 34.32           H
HETATM 3831  O   HOH B 413      77.382  39.151  20.949  1.00 32.35           O
HETATM 3832  H1  HOH B 413      76.813  39.925  20.978  1.00 38.82           H
HETATM 3833  H2  HOH B 413      76.819  38.431  21.253  1.00 38.82           H
HETATM 3834  O   HOH B 414      71.489  39.472  18.574  1.00 23.82           O
HETATM 3835  H1  HOH B 414      71.505  38.849  19.344  1.00 28.58           H
HETATM 3836  H2  HOH B 414      72.297  40.007  18.734  1.00 28.58           H
HETATM 3837  O   HOH B 415      77.761  49.723  22.893  1.00 33.14           O
HETATM 3838  H1  HOH B 415      78.572  50.063  22.519  1.00 39.77           H
HETATM 3839  H2  HOH B 415      77.278  49.383  22.136  1.00 39.77           H
HETATM 3840  O   HOH B 416      70.660  31.423  17.444  1.00 27.29           O
HETATM 3841  H1  HOH B 416      69.744  31.464  17.726  1.00 32.74           H
HETATM 3842  H2  HOH B 416      71.191  31.778  18.150  1.00 32.74           H
HETATM 3843  O   HOH B 417      61.699  43.403  20.775  1.00 28.56           O
HETATM 3844  H1  HOH B 417      62.225  43.285  19.981  1.00 34.27           H
HETATM 3845  H2  HOH B 417      62.222  43.993  21.318  1.00 34.27           H
HETATM 3846  O   HOH B 418      73.409  38.819  20.433  1.00 31.12           O
HETATM 3847  H1  HOH B 418      73.977  39.562  20.588  1.00 37.34           H
HETATM 3848  H2  HOH B 418      73.868  38.004  20.799  1.00 37.34           H
HETATM 3849  O   HOH B 419      57.105  29.465   8.047  1.00 33.38           O
HETATM 3850  H1  HOH B 419      56.848  28.543   8.144  1.00 40.06           H
HETATM 3851  H2  HOH B 419      57.640  29.474   7.250  1.00 40.06           H
HETATM 3852  O   HOH B 420      75.553  41.376  21.377  1.00 29.88           O
HETATM 3853  H1  HOH B 420      74.909  41.398  20.657  1.00 35.85           H
HETATM 3854  H2  HOH B 420      75.603  42.298  21.653  1.00 35.85           H
HETATM 3855  O   HOH B 421      72.789  39.001  27.991  1.00 42.51           O
HETATM 3856  H1  HOH B 421      71.953  39.379  27.711  1.00 51.01           H
HETATM 3857  H2  HOH B 421      72.560  38.124  28.310  1.00 51.01           H
HETATM 3858  O   HOH B 422      76.819  48.673  14.558  1.00 34.42           O
HETATM 3859  H1  HOH B 422      76.496  47.797  14.329  1.00 41.31           H
HETATM 3860  H2  HOH B 422      77.358  48.527  15.340  1.00 41.31           H
HETATM 3861  O   HOH B 423      84.189  30.133  13.265  1.00 31.72           O
HETATM 3862  H1  HOH B 423      84.470  29.310  12.862  1.00 38.07           H
HETATM 3863  H2  HOH B 423      84.819  30.292  13.968  1.00 38.07           H
HETATM 3864  O   HOH B 424      56.864  29.530  36.355  1.00 44.95           O
HETATM 3865  H1  HOH B 424      56.137  28.917  36.480  1.00 53.94           H
HETATM 3866  H2  HOH B 424      57.410  29.119  35.684  1.00 53.94           H
HETATM 3867  O   HOH B 425      75.552  53.524  21.933  1.00 36.93           O
HETATM 3868  H1  HOH B 425      75.036  53.249  21.173  1.00 44.31           H
HETATM 3869  H2  HOH B 425      74.927  53.993  22.483  1.00 44.31           H
HETATM 3870  O   HOH B 426      84.204  41.489   6.497  1.00 31.66           O
HETATM 3871  H1  HOH B 426      83.340  41.779   6.792  1.00 37.99           H
HETATM 3872  H2  HOH B 426      84.088  40.557   6.305  1.00 37.99           H
HETATM 3873  O   HOH B 427      77.939  31.513   1.686  1.00 37.37           O
HETATM 3874  H1  HOH B 427      78.596  31.959   2.231  1.00 44.84           H
HETATM 3875  H2  HOH B 427      77.287  32.191   1.504  1.00 44.84           H
HETATM 3876  O   HOH B 428      85.373  34.246   5.888  1.00 31.39           O
HETATM 3877  H1  HOH B 428      84.845  35.046   5.954  1.00 37.66           H
HETATM 3878  H2  HOH B 428      84.824  33.653   5.374  1.00 37.66           H
HETATM 3879  O   HOH B 429      83.682  35.181  18.139  1.00 33.75           O
HETATM 3880  H1  HOH B 429      83.007  34.495  18.102  1.00 40.50           H
HETATM 3881  H2  HOH B 429      83.327  35.889  17.595  1.00 40.50           H
HETATM 3882  O   HOH B 430      82.396  28.109  10.878  1.00 29.26           O
HETATM 3883  H1  HOH B 430      82.873  28.230  10.057  1.00 35.11           H
HETATM 3884  H2  HOH B 430      81.811  27.369  10.705  1.00 35.11           H
HETATM 3885  O   HOH B 431      47.080  28.377  13.906  1.00 44.33           O
HETATM 3886  H1  HOH B 431      47.187  27.433  14.062  1.00 53.19           H
HETATM 3887  H2  HOH B 431      47.816  28.769  14.378  1.00 53.19           H
HETATM 3888  O   HOH B 432      86.032  37.969  12.168  1.00 31.60           O
HETATM 3889  H1  HOH B 432      85.239  38.508  12.127  1.00 37.92           H
HETATM 3890  H2  HOH B 432      86.158  37.808  13.106  1.00 37.92           H
HETATM 3891  O   HOH B 433      83.830  46.220  14.996  1.00 34.04           O
HETATM 3892  H1  HOH B 433      84.295  45.892  14.221  1.00 40.84           H
HETATM 3893  H2  HOH B 433      84.282  47.039  15.208  1.00 40.84           H
HETATM 3894  O   HOH B 434      70.536  35.554   0.264  1.00 35.34           O
HETATM 3895  H1  HOH B 434      70.166  34.676   0.161  1.00 42.41           H
HETATM 3896  H2  HOH B 434      70.372  35.772   1.183  1.00 42.41           H
HETATM 3897  O   HOH B 435      78.316  29.439  21.975  1.00 33.34           O
HETATM 3898  H1  HOH B 435      77.811  28.938  21.333  1.00 40.00           H
HETATM 3899  H2  HOH B 435      77.650  29.836  22.545  1.00 40.00           H
HETATM 3900  O   HOH B 436      71.475  50.797  28.592  1.00 31.07           O
HETATM 3901  H1  HOH B 436      71.336  51.578  29.128  1.00 37.28           H
HETATM 3902  H2  HOH B 436      71.714  51.142  27.729  1.00 37.28           H
HETATM 3903  O   HOH B 437      79.486  47.967  24.282  1.00 51.88           O
HETATM 3904  H1  HOH B 437      79.743  47.926  23.358  1.00 62.25           H
HETATM 3905  H2  HOH B 437      78.642  48.425  24.263  1.00 62.25           H
HETATM 3906  O   HOH B 438      61.584  50.297   1.202  1.00 38.95           O
HETATM 3907  H1  HOH B 438      62.059  49.547   0.838  1.00 46.74           H
HETATM 3908  H2  HOH B 438      61.888  51.041   0.679  1.00 46.74           H
HETATM 3909  O   HOH B 439      66.391  15.074  27.479  1.00 38.51           O
HETATM 3910  H1  HOH B 439      66.518  14.877  28.408  1.00 46.21           H
HETATM 3911  H2  HOH B 439      66.235  14.215  27.071  1.00 46.21           H
HETATM 3912  O   HOH B 440      73.543  41.488   7.597  1.00 34.30           O
HETATM 3913  H1  HOH B 440      72.678  41.305   7.220  1.00 41.15           H
HETATM 3914  H2  HOH B 440      74.032  41.884   6.874  1.00 41.15           H
HETATM 3915  O   HOH B 441      52.018  41.938  28.137  1.00 38.61           O
HETATM 3916  H1  HOH B 441      51.403  42.458  27.620  1.00 46.33           H
HETATM 3917  H2  HOH B 441      52.882  42.184  27.798  1.00 46.33           H
HETATM 3918  O   HOH B 442      81.902  43.934  27.069  1.00 34.33           O
HETATM 3919  H1  HOH B 442      81.349  44.353  26.406  1.00 41.19           H
HETATM 3920  H2  HOH B 442      81.730  42.997  26.965  1.00 41.19           H
HETATM 3921  O   HOH B 443      65.700  17.281  14.383  1.00 34.02           O
HETATM 3922  H1  HOH B 443      65.428  17.787  15.151  1.00 40.81           H
HETATM 3923  H2  HOH B 443      66.505  17.711  14.083  1.00 40.81           H
HETATM 3924  O   HOH B 444      79.701  51.537   8.099  1.00 37.21           O
HETATM 3925  H1  HOH B 444      80.064  50.977   7.411  1.00 44.65           H
HETATM 3926  H2  HOH B 444      78.750  51.400   8.039  1.00 44.65           H
HETATM 3927  O   HOH B 445      69.046  46.742  23.415  1.00 35.27           O
HETATM 3928  H1  HOH B 445      68.629  46.181  22.755  1.00 42.31           H
HETATM 3929  H2  HOH B 445      68.491  47.521  23.452  1.00 42.31           H
HETATM 3930  O   HOH B 446      74.048  35.075  31.372  1.00 38.41           O
HETATM 3931  H1  HOH B 446      74.015  34.508  30.595  1.00 46.09           H
HETATM 3932  H2  HOH B 446      74.933  34.943  31.716  1.00 46.09           H
HETATM 3933  O   HOH B 447      55.175  42.755  14.744  1.00 33.48           O
HETATM 3934  H1  HOH B 447      54.569  42.290  14.166  1.00 40.17           H
HETATM 3935  H2  HOH B 447      54.828  43.651  14.783  1.00 40.17           H
HETATM 3936  O   HOH B 448      69.632  57.608  24.315  1.00 50.55           O
HETATM 3937  H1  HOH B 448      69.935  57.749  25.212  1.00 60.65           H
HETATM 3938  H2  HOH B 448      70.118  56.833  24.023  1.00 60.65           H
HETATM 3939  O   HOH B 449      65.296  46.986   1.033  1.00 36.92           O
HETATM 3940  H1  HOH B 449      65.744  46.848   0.193  1.00 44.29           H
HETATM 3941  H2  HOH B 449      65.534  46.215   1.555  1.00 44.29           H
HETATM 3942  O   HOH B 450      58.108  45.903  27.951  1.00 36.41           O
HETATM 3943  H1  HOH B 450      58.935  46.185  27.552  1.00 43.68           H
HETATM 3944  H2  HOH B 450      57.591  45.564  27.217  1.00 43.68           H
HETATM 3945  O   HOH B 451      77.954  44.120   4.821  1.00 36.77           O
HETATM 3946  H1  HOH B 451      77.735  44.891   4.289  1.00 44.12           H
HETATM 3947  H2  HOH B 451      78.311  43.496   4.190  1.00 44.12           H
HETATM 3948  O   HOH B 452      80.198  45.415  25.055  1.00 39.83           O
HETATM 3949  H1  HOH B 452      80.672  45.278  24.234  1.00 47.79           H
HETATM 3950  H2  HOH B 452      79.944  46.343  25.018  1.00 47.79           H
HETATM 3951  O   HOH B 453      58.755  14.508  13.128  1.00 34.71           O
HETATM 3952  H1  HOH B 453      59.412  14.556  12.430  1.00 41.64           H
HETATM 3953  H2  HOH B 453      59.226  14.137  13.875  1.00 41.64           H
HETATM 3954  O   HOH B 454      79.813  28.922   5.132  1.00 44.03           O
HETATM 3955  H1  HOH B 454      80.133  29.778   5.434  1.00 52.84           H
HETATM 3956  H2  HOH B 454      79.530  29.087   4.231  1.00 52.84           H
HETATM 3957  O   HOH B 455      79.016  60.186  10.165  1.00 44.00           O
HETATM 3958  H1  HOH B 455      79.546  60.824   9.689  1.00 52.80           H
HETATM 3959  H2  HOH B 455      79.632  59.778  10.780  1.00 52.80           H
HETATM 3960  O   HOH B 456      82.954  53.204  18.007  1.00 45.96           O
HETATM 3961  H1  HOH B 456      82.542  52.561  18.586  1.00 55.14           H
HETATM 3962  H2  HOH B 456      83.741  52.759  17.681  1.00 55.14           H
HETATM 3963  O   HOH B 457      80.582  26.152   5.261  1.00 54.98           O
HETATM 3964  H1  HOH B 457      80.242  27.042   5.387  1.00 65.97           H
HETATM 3965  H2  HOH B 457      80.186  25.642   5.973  1.00 65.97           H
HETATM 3966  O   HOH B 458      85.422  37.535  24.206  1.00 37.68           O
HETATM 3967  H1  HOH B 458      84.923  36.814  23.818  1.00 45.22           H
HETATM 3968  H2  HOH B 458      85.114  38.319  23.746  1.00 45.22           H
HETATM 3969  O   HOH B 459      68.004  52.126   2.459  1.00 37.65           O
HETATM 3970  H1  HOH B 459      67.371  51.716   1.865  1.00 45.18           H
HETATM 3971  H2  HOH B 459      68.440  52.789   1.925  1.00 45.18           H
HETATM 3972  O   HOH B 460      61.444  15.206  10.578  1.00 38.08           O
HETATM 3973  H1  HOH B 460      61.630  14.348  10.195  1.00 45.69           H
HETATM 3974  H2  HOH B 460      61.896  15.825   9.999  1.00 45.69           H
HETATM 3975  O   HOH B 461      58.438  39.113  28.378  1.00 35.46           O
HETATM 3976  H1  HOH B 461      58.472  39.107  27.418  1.00 42.55           H
HETATM 3977  H2  HOH B 461      59.168  39.680  28.635  1.00 42.55           H
HETATM 3978  O   HOH B 462      66.146  46.573  -1.554  1.00 49.36           O
HETATM 3979  H1  HOH B 462      66.213  45.613  -1.565  1.00 59.22           H
HETATM 3980  H2  HOH B 462      66.559  46.846  -2.373  1.00 59.22           H
HETATM 3981  O   HOH B 463      63.506  13.499  15.657  1.00 38.93           O
HETATM 3982  H1  HOH B 463      63.950  13.291  14.833  1.00 46.71           H
HETATM 3983  H2  HOH B 463      64.139  14.042  16.135  1.00 46.71           H
HETATM 3984  O   HOH B 464      65.345  15.066  17.406  1.00 40.04           O
HETATM 3985  H1  HOH B 464      65.430  15.189  18.352  1.00 48.05           H
HETATM 3986  H2  HOH B 464      65.116  15.942  17.078  1.00 48.05           H
HETATM 3987  O   HOH B 465      64.233  18.563  10.056  1.00 37.79           O
HETATM 3988  H1  HOH B 465      64.169  19.213   9.352  1.00 45.34           H
HETATM 3989  H2  HOH B 465      64.192  19.080  10.863  1.00 45.34           H
HETATM 3990  O   HOH B 466      62.415  43.726  26.908  1.00 35.12           O
HETATM 3991  H1  HOH B 466      63.302  43.844  27.249  1.00 42.14           H
HETATM 3992  H2  HOH B 466      62.552  43.458  25.994  1.00 42.14           H
HETATM 3993  O   HOH B 467      88.334  38.780  16.513  1.00 50.12           O
HETATM 3994  H1  HOH B 467      87.953  39.655  16.395  1.00 60.13           H
HETATM 3995  H2  HOH B 467      88.466  38.704  17.459  1.00 60.13           H
HETATM 3996  O   HOH B 468      74.234  48.819   1.913  1.00 42.38           O
HETATM 3997  H1  HOH B 468      74.168  48.033   2.459  1.00 50.85           H
HETATM 3998  H2  HOH B 468      75.146  48.821   1.618  1.00 50.85           H
HETATM 3999  O   HOH B 469      77.173  46.304   3.238  1.00 46.13           O
HETATM 4000  H1  HOH B 469      76.272  46.518   3.493  1.00 55.35           H
HETATM 4001  H2  HOH B 469      77.672  47.103   3.437  1.00 55.35           H
HETATM 4002  O   HOH B 470      67.142  57.955   4.744  1.00 49.61           O
HETATM 4003  H1  HOH B 470      67.286  58.820   4.351  1.00 59.52           H
HETATM 4004  H2  HOH B 470      66.833  58.147   5.631  1.00 59.52           H
HETATM 4005  O   HOH B 471      69.407  27.304   6.682  1.00 39.70           O
HETATM 4006  H1  HOH B 471      69.472  27.687   7.560  1.00 47.63           H
HETATM 4007  H2  HOH B 471      68.471  27.341   6.464  1.00 47.63           H
HETATM 4008  O   HOH B 472      63.044  58.975  24.830  1.00 44.41           O
HETATM 4009  H1  HOH B 472      62.396  58.389  24.430  1.00 53.28           H
HETATM 4010  H2  HOH B 472      63.302  59.564  24.116  1.00 53.28           H
HETATM 4011  O   HOH B 473      86.927  37.222  14.717  1.00 42.50           O
HETATM 4012  H1  HOH B 473      87.459  37.793  15.281  1.00 51.00           H
HETATM 4013  H2  HOH B 473      87.537  36.537  14.437  1.00 51.00           H
HETATM 4014  O   HOH B 474      61.931  41.134  -5.081  1.00 46.27           O
HETATM 4015  H1  HOH B 474      62.802  41.213  -4.689  1.00 55.53           H
HETATM 4016  H2  HOH B 474      61.350  40.993  -4.332  1.00 55.53           H
HETATM 4017  O   HOH B 475      60.657  42.122   2.462  1.00 36.59           O
HETATM 4018  H1  HOH B 475      61.526  41.723   2.560  1.00 43.91           H
HETATM 4019  H2  HOH B 475      60.066  41.523   2.925  1.00 43.91           H
HETATM 4020  O   HOH B 476      61.834  26.848   6.509  1.00 44.80           O
HETATM 4021  H1  HOH B 476      62.530  26.670   5.871  1.00 53.76           H
HETATM 4022  H2  HOH B 476      62.296  27.250   7.247  1.00 53.76           H
HETATM 4023  O   HOH B 477      71.849  35.591  35.798  1.00 41.30           O
HETATM 4024  H1  HOH B 477      71.677  35.416  34.868  1.00 49.56           H
HETATM 4025  H2  HOH B 477      72.802  35.669  35.844  1.00 49.56           H
HETATM 4026  O   HOH B 478      85.109  41.600  26.357  1.00 47.07           O
HETATM 4027  H1  HOH B 478      84.491  42.161  25.884  1.00 56.48           H
HETATM 4028  H2  HOH B 478      85.811  41.437  25.721  1.00 56.48           H
HETATM 4029  O   HOH B 479      54.429  52.561   6.657  1.00 41.60           O
HETATM 4030  H1  HOH B 479      54.048  53.180   7.285  1.00 49.92           H
HETATM 4031  H2  HOH B 479      55.201  52.216   7.109  1.00 49.92           H
HETATM 4032  O   HOH B 480      71.630  54.681  26.575  1.00 51.35           O
HETATM 4033  H1  HOH B 480      71.821  53.740  26.550  1.00 61.61           H
HETATM 4034  H2  HOH B 480      71.958  55.009  25.736  1.00 61.61           H
HETATM 4035  O   HOH B 481      71.058  48.520  26.744  1.00 44.37           O
HETATM 4036  H1  HOH B 481      71.113  49.169  27.450  1.00 53.24           H
HETATM 4037  H2  HOH B 481      70.858  47.696  27.190  1.00 53.24           H
HETATM 4038  O   HOH B 482      67.933  27.911   2.546  1.00 46.32           O
HETATM 4039  H1  HOH B 482      68.700  27.346   2.633  1.00 55.58           H
HETATM 4040  H2  HOH B 482      67.417  27.732   3.334  1.00 55.58           H
HETATM 4041  O   HOH B 483      64.834  20.207   7.340  1.00 41.48           O
HETATM 4042  H1  HOH B 483      64.984  20.782   8.094  1.00 49.77           H
HETATM 4043  H2  HOH B 483      65.670  19.759   7.209  1.00 49.77           H
HETATM 4044  O   HOH B 484      85.502  44.704  24.428  1.00 48.32           O
HETATM 4045  H1  HOH B 484      84.653  44.272  24.305  1.00 57.98           H
HETATM 4046  H2  HOH B 484      86.013  44.072  24.935  1.00 57.98           H
HETATM 4047  O   HOH B 485      58.530  40.352   3.588  1.00 49.31           O
HETATM 4048  H1  HOH B 485      57.614  40.572   3.405  1.00 59.17           H
HETATM 4049  H2  HOH B 485      58.765  39.746   2.881  1.00 59.17           H
HETATM 4050  O   HOH B 486      85.911  51.996  10.785  1.00 46.02           O
HETATM 4051  H1  HOH B 486      85.855  51.660   9.886  1.00 55.21           H
HETATM 4052  H2  HOH B 486      86.484  52.763  10.721  1.00 55.21           H
HETATM 4053  O   HOH B 487      68.690  43.261  26.198  1.00 48.06           O
HETATM 4054  H1  HOH B 487      68.268  42.749  25.503  1.00 57.67           H
HETATM 4055  H2  HOH B 487      68.355  44.150  26.072  1.00 57.67           H
HETATM 4056  O   HOH B 488      70.268  18.355  27.509  1.00 42.82           O
HETATM 4057  H1  HOH B 488      71.000  18.766  27.044  1.00 51.38           H
HETATM 4058  H2  HOH B 488      70.374  18.646  28.416  1.00 51.38           H
HETATM 4059  O   HOH B 489      60.945  46.159  27.418  1.00 45.82           O
HETATM 4060  H1  HOH B 489      60.845  45.875  28.327  1.00 54.98           H
HETATM 4061  H2  HOH B 489      61.466  45.461  27.013  1.00 54.98           H
HETATM 4062  O   HOH B 490      84.026  45.604  10.369  1.00 40.09           O
HETATM 4063  H1  HOH B 490      83.528  46.426  10.328  1.00 48.10           H
HETATM 4064  H2  HOH B 490      83.393  44.926  10.121  1.00 48.10           H
HETATM 4065  O   HOH B 491      57.421  36.613  29.610  1.00 49.33           O
HETATM 4066  H1  HOH B 491      58.220  36.260  30.004  1.00 59.20           H
HETATM 4067  H2  HOH B 491      57.673  37.491  29.312  1.00 59.20           H
HETATM 4068  O   HOH B 492      70.743  25.738  32.455  1.00 52.29           O
HETATM 4069  H1  HOH B 492      70.488  25.181  31.718  1.00 62.74           H
HETATM 4070  H2  HOH B 492      71.690  25.614  32.531  1.00 62.74           H
HETATM 4071  O   HOH B 493      66.462  49.410   1.944  1.00 44.45           O
HETATM 4072  H1  HOH B 493      65.786  49.850   2.466  1.00 53.33           H
HETATM 4073  H2  HOH B 493      66.091  48.544   1.757  1.00 53.33           H
HETATM 4074  O   HOH B 494      73.229  63.714  12.869  1.00 54.44           O
HETATM 4075  H1  HOH B 494      73.560  63.047  12.265  1.00 65.32           H
HETATM 4076  H2  HOH B 494      73.980  63.917  13.436  1.00 65.32           H
HETATM 4077  O   HOH B 495      88.659  43.289  23.302  1.00 54.08           O
HETATM 4078  H1  HOH B 495      88.022  42.628  23.583  1.00 64.90           H
HETATM 4079  H2  HOH B 495      88.273  44.120  23.583  1.00 64.90           H
HETATM 4080  O   HOH B 496      51.619  28.734   8.343  1.00 46.03           O
HETATM 4081  H1  HOH B 496      51.316  27.825   8.322  1.00 55.23           H
HETATM 4082  H2  HOH B 496      51.056  29.150   9.005  1.00 55.23           H
HETATM 4083  O   HOH B 497      56.003  39.056   3.052  1.00 43.02           O
HETATM 4084  H1  HOH B 497      56.048  38.160   3.387  1.00 51.62           H
HETATM 4085  H2  HOH B 497      55.080  39.299   3.148  1.00 51.62           H
HETATM 4086  O   HOH B 498      85.041  35.188  20.539  1.00 42.19           O
HETATM 4087  H1  HOH B 498      84.592  35.125  19.692  1.00 50.62           H
HETATM 4088  H2  HOH B 498      84.330  35.214  21.183  1.00 50.62           H
HETATM 4089  O   HOH B 499      74.378  53.072   4.966  1.00 44.24           O
HETATM 4090  H1  HOH B 499      73.566  52.623   4.717  1.00 53.08           H
HETATM 4091  H2  HOH B 499      75.061  52.620   4.466  1.00 53.08           H
HETATM 4092  O   HOH B 500      85.316  45.008  12.849  1.00 43.04           O
HETATM 4093  H1  HOH B 500      85.987  44.376  12.588  1.00 51.64           H
HETATM 4094  H2  HOH B 500      84.935  45.298  12.014  1.00 51.64           H
HETATM 4095  O   HOH B 501      58.862  25.175   5.819  1.00 44.38           O
HETATM 4096  H1  HOH B 501      59.013  24.468   5.190  1.00 53.25           H
HETATM 4097  H2  HOH B 501      59.719  25.596   5.918  1.00 53.25           H
HETATM 4098  O   HOH B 502      62.953  48.159  -0.147  1.00 50.50           O
HETATM 4099  H1  HOH B 502      63.738  47.850   0.315  1.00 60.59           H
HETATM 4100  H2  HOH B 502      63.280  48.440  -1.003  1.00 60.59           H
HETATM 4101  O   HOH B 503      60.506  39.499   1.245  1.00 46.42           O
HETATM 4102  H1  HOH B 503      59.777  39.913   0.774  1.00 55.70           H
HETATM 4103  H2  HOH B 503      60.212  38.593   1.375  1.00 55.70           H
HETATM 4104  O   HOH B 504      59.867  29.265   6.624  1.00 43.64           O
HETATM 4105  H1  HOH B 504      59.938  29.515   5.702  1.00 52.37           H
HETATM 4106  H2  HOH B 504      60.333  28.427   6.677  1.00 52.37           H
HETATM 4107  O   HOH B 505      81.119  48.264   3.968  1.00 48.77           O
HETATM 4108  H1  HOH B 505      81.411  48.703   4.768  1.00 58.52           H
HETATM 4109  H2  HOH B 505      80.162  48.371   3.972  1.00 58.52           H
HETATM 4110  O   HOH B 506      83.545  48.728  19.987  1.00 45.95           O
HETATM 4111  H1  HOH B 506      84.290  48.775  19.387  1.00 55.13           H
HETATM 4112  H2  HOH B 506      82.789  48.593  19.411  1.00 55.13           H
HETATM 4113  O   HOH B 507      60.738  30.813  38.909  1.00 56.06           O
HETATM 4114  H1  HOH B 507      61.662  31.079  38.897  1.00 67.26           H
HETATM 4115  H2  HOH B 507      60.759  29.892  39.170  1.00 67.26           H
HETATM 4116  O   HOH B 508      64.334  27.563  35.533  1.00 49.52           O
HETATM 4117  H1  HOH B 508      63.505  27.091  35.624  1.00 59.42           H
HETATM 4118  H2  HOH B 508      64.105  28.480  35.703  1.00 59.42           H
HETATM 4119  O   HOH B 509      66.105  12.630  26.274  1.00 39.42           O
HETATM 4120  H1  HOH B 509      66.561  11.794  26.389  1.00 47.30           H
HETATM 4121  H2  HOH B 509      65.620  12.520  25.454  1.00 47.30           H
HETATM 4122  O   HOH B 510      74.352  23.009  14.019  1.00 54.10           O
HETATM 4123  H1  HOH B 510      73.652  22.383  14.207  1.00 64.91           H
HETATM 4124  H2  HOH B 510      75.149  22.478  14.016  1.00 64.91           H
HETATM 4125  O   HOH B 511      58.555  61.323  16.486  1.00 50.92           O
HETATM 4126  H1  HOH B 511      57.836  61.048  17.061  1.00 61.10           H
HETATM 4127  H2  HOH B 511      58.577  62.276  16.574  1.00 61.10           H
HETATM 4128  O   HOH B 512      54.409  31.028  36.588  1.00 53.65           O
HETATM 4129  H1  HOH B 512      55.348  30.873  36.465  1.00 64.37           H
HETATM 4130  H2  HOH B 512      54.360  31.621  37.338  1.00 64.37           H
HETATM 4131  O   HOH B 513      41.262  30.754  19.569  1.00 44.94           O
HETATM 4132  H1  HOH B 513      40.655  30.199  20.057  1.00 53.92           H
HETATM 4133  H2  HOH B 513      40.721  31.469  19.232  1.00 53.92           H
HETATM 4134  O   HOH B 514      81.874  33.148  18.377  1.00 40.60           O
HETATM 4135  H1  HOH B 514      81.583  32.528  17.701  1.00 48.71           H
HETATM 4136  H2  HOH B 514      82.240  32.592  19.067  1.00 48.71           H
HETATM 4137  O   HOH B 515      83.103  35.412  27.662  1.00 49.42           O
HETATM 4138  H1  HOH B 515      82.360  35.996  27.823  1.00 59.31           H
HETATM 4139  H2  HOH B 515      83.836  36.007  27.494  1.00 59.31           H
HETATM 4140  O   HOH B 516      86.941  41.162  24.375  1.00 43.26           O
HETATM 4141  H1  HOH B 516      87.701  40.579  24.416  1.00 51.91           H
HETATM 4142  H2  HOH B 516      86.300  40.674  23.852  1.00 51.91           H
HETATM 4143  O   HOH B 517      60.131  31.565   2.552  1.00 54.14           O
HETATM 4144  H1  HOH B 517      59.482  32.184   2.899  1.00 64.96           H
HETATM 4145  H2  HOH B 517      59.608  30.915   2.083  1.00 64.96           H
HETATM 4146  O   HOH B 518      77.080  29.023   6.189  1.00 42.31           O
HETATM 4147  H1  HOH B 518      78.010  28.973   5.958  1.00 50.77           H
HETATM 4148  H2  HOH B 518      77.071  29.427   7.059  1.00 50.77           H
HETATM 4149  O   HOH B 519      58.431  28.344  38.844  1.00 52.92           O
HETATM 4150  H1  HOH B 519      57.951  28.680  39.601  1.00 63.50           H
HETATM 4151  H2  HOH B 519      58.221  28.959  38.140  1.00 63.50           H
HETATM 4152  O   HOH B 520      45.119  40.731  15.279  1.00 63.53           O
HETATM 4153  H1  HOH B 520      44.828  40.944  14.391  1.00 76.23           H
HETATM 4154  H2  HOH B 520      44.948  39.790  15.361  1.00 76.23           H
HETATM 4155  O   HOH B 521      82.024  31.356  27.418  1.00 48.86           O
HETATM 4156  H1  HOH B 521      81.237  31.516  26.893  1.00 58.63           H
HETATM 4157  H2  HOH B 521      82.254  30.446  27.226  1.00 58.63           H
HETATM 4158  O   HOH B 522      85.459  39.029  27.403  1.00 47.13           O
HETATM 4159  H1  HOH B 522      85.320  39.854  26.930  1.00 56.55           H
HETATM 4160  H2  HOH B 522      85.873  39.295  28.223  1.00 56.55           H
HETATM 4161  O   HOH B 523      75.773  30.520   3.479  1.00 44.68           O
HETATM 4162  H1  HOH B 523      76.552  30.554   2.917  1.00 53.62           H
HETATM 4163  H2  HOH B 523      75.535  31.438   3.607  1.00 53.62           H
HETATM 4164  O   HOH B 524      52.059  48.984   8.057  1.00 44.29           O
HETATM 4165  H1  HOH B 524      52.010  49.861   8.439  1.00 53.15           H
HETATM 4166  H2  HOH B 524      52.873  48.619   8.412  1.00 53.15           H
HETATM 4167  O   HOH B 525      86.264  35.195  17.053  1.00 48.79           O
HETATM 4168  H1  HOH B 525      85.483  34.975  17.566  1.00 58.55           H
HETATM 4169  H2  HOH B 525      86.066  36.055  16.680  1.00 58.55           H
HETATM 4170  O   HOH B 526      50.665  24.942  19.206  1.00 55.94           O
HETATM 4171  H1  HOH B 526      51.277  25.142  18.497  1.00 67.12           H
HETATM 4172  H2  HOH B 526      49.838  24.765  18.753  1.00 67.12           H
HETATM 4173  O   HOH B 527      74.705  19.035  19.165  1.00 50.37           O
HETATM 4174  H1  HOH B 527      74.809  18.100  19.331  1.00 60.44           H
HETATM 4175  H2  HOH B 527      73.762  19.142  19.014  1.00 60.44           H
HETATM 4176  O   HOH B 528      71.939  21.401  26.513  1.00 41.84           O
HETATM 4177  H1  HOH B 528      72.715  21.725  26.979  1.00 50.20           H
HETATM 4178  H2  HOH B 528      71.858  21.991  25.760  1.00 50.20           H
HETATM 4179  O   HOH B 529      67.947  14.644  16.105  1.00 45.15           O
HETATM 4180  H1  HOH B 529      67.059  14.781  16.440  1.00 54.17           H
HETATM 4181  H2  HOH B 529      68.034  15.283  15.396  1.00 54.17           H
HETATM 4182  O   HOH B 530      82.300  35.590  33.224  1.00 48.56           O
HETATM 4183  H1  HOH B 530      83.139  36.001  33.428  1.00 58.27           H
HETATM 4184  H2  HOH B 530      82.021  36.012  32.409  1.00 58.27           H
HETATM 4185  O   HOH B 531      49.125  41.196   5.723  1.00 53.80           O
HETATM 4186  H1  HOH B 531      48.660  41.458   6.519  1.00 64.55           H
HETATM 4187  H2  HOH B 531      48.433  40.918   5.122  1.00 64.55           H
HETATM 4188  O   HOH B 532      74.453  42.147  -1.536  1.00 52.88           O
HETATM 4189  H1  HOH B 532      75.071  42.840  -1.298  1.00 63.46           H
HETATM 4190  H2  HOH B 532      74.039  41.906  -0.704  1.00 63.46           H
HETATM 4191  O   HOH B 533      69.143  15.614  26.238  1.00 51.70           O
HETATM 4192  H1  HOH B 533      69.424  16.395  26.724  1.00 62.04           H
HETATM 4193  H2  HOH B 533      68.305  15.378  26.641  1.00 62.04           H
HETATM 4194  O   HOH B 534      74.877  44.588  -0.019  1.00 52.83           O
HETATM 4195  H1  HOH B 534      75.640  44.749   0.538  1.00 63.39           H
HETATM 4196  H2  HOH B 534      74.508  43.768   0.319  1.00 63.39           H
HETATM 4197  O   HOH B 535      63.383  28.837   3.148  1.00 52.92           O
HETATM 4198  H1  HOH B 535      63.127  28.246   2.441  1.00 63.50           H
HETATM 4199  H2  HOH B 535      63.837  28.265   3.775  1.00 63.50           H
HETATM 4200  O   HOH B 536      71.891  34.709  33.197  1.00 57.44           O
HETATM 4201  H1  HOH B 536      72.598  34.885  32.569  1.00 68.92           H
HETATM 4202  H2  HOH B 536      71.842  33.751  33.231  1.00 68.92           H
HETATM 4203  O   HOH B 537      52.587  37.665  16.698  1.00 47.89           O
HETATM 4204  H1  HOH B 537      52.016  38.141  17.302  1.00 57.47           H
HETATM 4205  H2  HOH B 537      52.377  36.743  16.851  1.00 57.47           H
HETATM 4206  O   HOH B 538      49.303  50.488  13.529  1.00 54.07           O
HETATM 4207  H1  HOH B 538      48.774  50.230  12.771  1.00 64.88           H
HETATM 4208  H2  HOH B 538      50.029  50.987  13.144  1.00 64.88           H
HETATM 4209  O   HOH B 539      53.342  54.468   8.578  1.00 50.66           O
HETATM 4210  H1  HOH B 539      52.948  54.261   9.426  1.00 60.79           H
HETATM 4211  H2  HOH B 539      53.522  55.413   8.618  1.00 60.79           H
HETATM 4212  O   HOH B 540      70.693  31.249  34.921  1.00 46.86           O
HETATM 4213  H1  HOH B 540      70.099  30.576  35.265  1.00 56.23           H
HETATM 4214  H2  HOH B 540      70.325  31.474  34.064  1.00 56.23           H
HETATM 4215  O   HOH B 541      76.891  31.452  31.259  1.00 51.60           O
HETATM 4216  H1  HOH B 541      76.162  31.930  30.858  1.00 61.92           H
HETATM 4217  H2  HOH B 541      76.844  30.581  30.858  1.00 61.92           H
HETATM 4218  O   HOH B 542      47.934  27.307  11.372  1.00 53.99           O
HETATM 4219  H1  HOH B 542      48.524  28.000  11.067  1.00 64.78           H
HETATM 4220  H2  HOH B 542      47.560  27.656  12.184  1.00 64.78           H
HETATM 4221  O   HOH B 543      69.955  43.045  23.262  1.00 29.14           O
HETATM 4222  H1  HOH B 543      68.998  43.242  22.969  1.00 34.96           H
HETATM 4223  H2  HOH B 543      70.126  43.644  23.989  1.00 34.96           H
HETATM 4224  O   HOH B 544      72.873  43.341  22.858  1.00 33.45           O
HETATM 4225  H1  HOH B 544      73.686  43.267  22.243  1.00 40.14           H
HETATM 4226  H2  HOH B 544      73.006  44.227  23.241  1.00 40.14           H
HETATM 4227  O   HOH B 545      71.505  41.686  20.951  1.00 31.61           O
HETATM 4228  H1  HOH B 545      72.553  41.582  20.335  1.00 37.93           H
HETATM 4229  H2  HOH B 545      70.857  41.187  20.487  1.00 37.93           H
TER
END
