# Supplementary material for: High-throughput quantum-mechanics/molecular-mechanics (ONIOM) macromolecular crystallographic refinement with PHENIX/DivCon: the impact of mixed Hamiltonian methods on ligand and protein structure
Source: Acta Crystallogr D Struct Biol. 2018 Oct 29;74(Pt 11):1063–77. doi: 10.1107/S2059798318012913 (PMC6213575; doi:10.1107/S2059798318012913)
Supplement: Supplementary file 2 [file d-74-01063-sup2.gz › results_ONIOM/1P62-H.cif]

# Generated by MOE 2016.08 on 2017-01-11 09:33.33
# Structure optimized with MOE using MMFF94x forcefield to determine
# ideal geometry (Gas Phase with Electrostatics disabled).
data_comp_list
_chem_comp.id	GEO
_chem_comp.three_letter_code	GEO
_chem_comp.name	1P62.B
_chem_comp.group	non-polymer
_chem_comp.number_atoms_all	29
_chem_comp.number_atoms_nh	18
_chem_comp.desc_level	?
#
data_comp_GEO
#
loop_
_chem_comp_atom.comp_id
_chem_comp_atom.atom_id
_chem_comp_atom.type_symbol
_chem_comp_atom.type_energy
_chem_comp_atom.partial_charge
_chem_comp_atom.x
_chem_comp_atom.y
_chem_comp_atom.z
GEO	"O5'"	O	OH1	-0.68	69.9710	38.0950	20.6110	
GEO	"H5'"	H	HOH1	0.4	69.8485	39.0109	20.8713	
GEO	"C5'"	C	CH2	0.12	70.2680	37.3460	21.7920	
GEO	H5'1	H	HCH2	0.08	69.4422	37.4244	22.4991	
GEO	H5'2	H	HCH2	0.08	71.1791	37.7264	22.2539	
GEO	"C4'"	C	CH1	0.2	70.4670	35.8600	21.3710	
GEO	"H4'"	H	HCH1	0.08	70.9677	35.3826	22.2133	
GEO	"O4'"	O	O2	-0.56	69.1490	35.3280	21.0460	
GEO	"C1'"	C	CH1	0.5001	69.2100	34.4730	19.9010	
GEO	"H1'"	H	HCH1	0.08	69.3749	33.4218	20.1376	
GEO	N1	N	NR6	-0.4691	67.9220	34.4220	19.1610	
GEO	C6	C	CR16	-0.041	67.1460	35.4720	18.9970	
GEO	H6	H	HCR6	0.15	67.5373	36.4559	19.2097	
GEO	C5	C	CR16	-0.1356	65.9110	35.3510	18.5820	
GEO	H5	H	HCR6	0.15	65.2595	36.2124	18.5883	
GEO	C4	C	CR6	0.4856	65.4560	34.2010	18.1600	
GEO	N3	N	NRD6	-0.661	66.2500	33.1260	18.1940	
GEO	C2	C	CR6	0.841	67.4980	33.2220	18.6960	
GEO	O2	O	O	-0.57	68.2730	32.1280	18.7270	
GEO	N4	N	NH2	-0.85	64.2250	34.0320	17.6390	
GEO	HN41	H	HNH2	0.4	63.9414	33.1248	17.2975	
GEO	HN42	H	HNH2	0.4	63.5859	34.8125	17.5900	
GEO	"C2'"	C	CT	0.68	70.3860	35.0840	19.0980	
GEO	F1	F	F	-0.34	69.9430	36.0620	18.3370	
GEO	F2	F	F	-0.34	70.8690	34.2060	18.2630	
GEO	"C3'"	C	CH1	0.2	71.3680	35.6020	20.1690	
GEO	"H3'"	H	HCH1	0.08	71.9178	36.5030	19.8969	
GEO	"O3'"	O	OH1	-0.68	72.4070	34.5860	20.4110	
GEO	H1	H	HOH1	0.4	71.9639	33.7702	20.6553	
#
#
loop_
_chem_comp_tree.comp_id
_chem_comp_tree.atom_id
_chem_comp_tree.atom_back
_chem_comp_tree.atom_forward
_chem_comp_tree.connect_type
GEO	"O5'"	?	"H5'"	START	
GEO	"H5'"	"O5'"	?	?	
GEO	"C5'"	"O5'"	H5'1	?	
GEO	H5'1	"C5'"	?	?	
GEO	H5'2	"C5'"	?	?	
GEO	"C4'"	"C5'"	"H4'"	?	
GEO	"H4'"	"C4'"	?	?	
GEO	"C3'"	"C4'"	"H3'"	?	
GEO	"H3'"	"C3'"	?	?	
GEO	"C2'"	"C3'"	"C1'"	?	
GEO	"C1'"	"C2'"	"H1'"	?	
GEO	"H1'"	"C1'"	?	?	
GEO	N1	"C1'"	C6	?	
GEO	C6	N1	H6	?	
GEO	H6	C6	?	?	
GEO	C5	C6	H5	?	
GEO	H5	C5	?	?	
GEO	C4	C5	N4	?	
GEO	N4	C4	HN41	?	
GEO	HN41	N4	?	?	
GEO	HN42	N4	?	?	
GEO	N3	C4	C2	?	
GEO	C2	N3	O2	?	
GEO	O2	C2	?	?	
GEO	"O4'"	"C1'"	?	?	
GEO	F1	"C2'"	?	?	
GEO	F2	"C2'"	?	?	
GEO	"O3'"	"C3'"	H1	?	
GEO	H1	"O3'"	?	END	
GEO	"C4'"	"O4'"	?	ADD	
GEO	N1	C2	?	ADD	
#
#
loop_
_chem_comp_bond.comp_id
_chem_comp_bond.atom_id_1
_chem_comp_bond.atom_id_2
_chem_comp_bond.type
_chem_comp_bond.value_dist
_chem_comp_bond.value_dist_esd
GEO	"H5'"	"O5'"	single	0.972	0.020	
GEO	"C5'"	"O5'"	single	1.420	0.020	
GEO	H5'1	"C5'"	single	1.095	0.020	
GEO	H5'2	"C5'"	single	1.095	0.020	
GEO	"C4'"	"C5'"	single	1.527	0.020	
GEO	"H4'"	"C4'"	single	1.096	0.020	
GEO	"C3'"	"C4'"	single	1.529	0.020	
GEO	"H3'"	"C3'"	single	1.093	0.020	
GEO	"C2'"	"C3'"	single	1.508	0.020	
GEO	"C1'"	"C2'"	single	1.515	0.020	
GEO	"H1'"	"C1'"	single	1.097	0.020	
GEO	N1	"C1'"	single	1.468	0.020	
GEO	C6	N1	single	1.378	0.020	
GEO	H6	C6	single	1.083	0.020	
GEO	C5	C6	double	1.332	0.020	
GEO	H5	C5	single	1.082	0.020	
GEO	C4	C5	single	1.485	0.020	
GEO	N4	C4	single	1.376	0.020	
GEO	HN41	N4	single	1.014	0.020	
GEO	HN42	N4	single	1.015	0.020	
GEO	N3	C4	double	1.306	0.020	
GEO	C2	N3	single	1.384	0.020	
GEO	O2	C2	double	1.233	0.020	
GEO	"O4'"	"C1'"	single	1.439	0.020	
GEO	F1	"C2'"	single	1.352	0.020	
GEO	F2	"C2'"	single	1.346	0.020	
GEO	"O3'"	"C3'"	single	1.426	0.020	
GEO	H1	"O3'"	single	0.972	0.020	
GEO	"C4'"	"O4'"	single	1.445	0.020	
GEO	N1	C2	single	1.411	0.020	
#
#
loop_
_chem_comp_angle.comp_id
_chem_comp_angle.atom_id_1
_chem_comp_angle.atom_id_2
_chem_comp_angle.atom_id_3
_chem_comp_angle.value_angle
_chem_comp_angle.value_angle_esd
GEO	"H5'"	"O5'"	"C5'"	107.12	3.000	
GEO	H5'1	"C5'"	H5'2	109.10	3.000	
GEO	H5'1	"C5'"	"C4'"	110.26	3.000	
GEO	H5'2	"C5'"	"C4'"	110.16	3.000	
GEO	"O5'"	"C5'"	H5'1	107.72	3.000	
GEO	"O5'"	"C5'"	H5'2	108.11	3.000	
GEO	"O5'"	"C5'"	"C4'"	111.41	3.000	
GEO	"H4'"	"C4'"	"C3'"	111.09	3.000	
GEO	"H4'"	"C4'"	"O4'"	106.61	3.000	
GEO	"C5'"	"C4'"	"H4'"	108.21	3.000	
GEO	"C5'"	"C4'"	"C3'"	114.93	3.000	
GEO	"C5'"	"C4'"	"O4'"	108.56	3.000	
GEO	"O4'"	"C4'"	"C3'"	107.10	3.000	
GEO	"C4'"	"O4'"	"C1'"	109.40	3.000	
GEO	"H1'"	"C1'"	"C2'"	109.67	3.000	
GEO	"H1'"	"C1'"	N1	108.29	3.000	
GEO	N1	"C1'"	"C2'"	113.46	3.000	
GEO	"O4'"	"C1'"	"H1'"	106.61	3.000	
GEO	"O4'"	"C1'"	"C2'"	106.03	3.000	
GEO	"O4'"	"C1'"	N1	112.55	3.000	
GEO	C6	N1	C2	120.29	3.000	
GEO	"C1'"	N1	C6	120.35	3.000	
GEO	"C1'"	N1	C2	119.36	3.000	
GEO	H6	C6	C5	120.27	3.000	
GEO	N1	C6	H6	117.61	3.000	
GEO	N1	C6	C5	122.12	3.000	
GEO	H5	C5	C4	120.45	3.000	
GEO	C6	C5	H5	123.02	3.000	
GEO	C6	C5	C4	116.52	3.000	
GEO	C5	C4	N4	118.23	3.000	
GEO	C5	C4	N3	121.57	3.000	
GEO	N3	C4	N4	120.20	3.000	
GEO	C4	N3	C2	121.10	3.000	
GEO	N3	C2	O2	120.12	3.000	
GEO	N1	C2	N3	118.38	3.000	
GEO	N1	C2	O2	121.50	3.000	
GEO	HN41	N4	HN42	117.10	3.000	
GEO	C4	N4	HN41	120.88	3.000	
GEO	C4	N4	HN42	122.02	3.000	
GEO	"C1'"	"C2'"	"C3'"	103.56	3.000	
GEO	"C1'"	"C2'"	F1	111.40	3.000	
GEO	"C1'"	"C2'"	F2	112.30	3.000	
GEO	F1	"C2'"	"C3'"	109.99	3.000	
GEO	F1	"C2'"	F2	107.42	3.000	
GEO	F2	"C2'"	"C3'"	112.21	3.000	
GEO	"H3'"	"C3'"	"O3'"	107.46	3.000	
GEO	"C4'"	"C3'"	"H3'"	113.07	3.000	
GEO	"C4'"	"C3'"	"C2'"	103.56	3.000	
GEO	"C4'"	"C3'"	"O3'"	109.53	3.000	
GEO	"C2'"	"C3'"	"H3'"	113.27	3.000	
GEO	"C2'"	"C3'"	"O3'"	109.90	3.000	
GEO	"C3'"	"O3'"	H1	108.51	3.000	
#
#
loop_
_chem_comp_tor.comp_id
_chem_comp_tor.id
_chem_comp_tor.atom_id_1
_chem_comp_tor.atom_id_2
_chem_comp_tor.atom_id_3
_chem_comp_tor.atom_id_4
_chem_comp_tor.value_angle
_chem_comp_tor.value_angle_esd
_chem_comp_tor.period
GEO	Var_1	"H5'"	"O5'"	"C5'"	H5'1	58.88	0.0	0	
GEO	Var_2	H5'1	"C5'"	"C4'"	"H4'"	-63.98	0.0	0	
GEO	CONST_1	"H4'"	"C4'"	"C3'"	"H3'"	-101.21	20.0	3	
GEO	CONST_2	"H4'"	"C4'"	"O4'"	"C1'"	-119.41	20.0	3	
GEO	CONST_3	"C4'"	"O4'"	"C1'"	"H1'"	97.60	20.0	3	
GEO	CONST_4	"H1'"	"C1'"	"C2'"	"C3'"	-83.61	20.0	3	
GEO	Var_3	"H1'"	"C1'"	N1	C6	149.16	0.0	0	
GEO	CONST_5	C6	N1	C2	N3	-1.52	20.0	1	
GEO	CONST_6	"C1'"	N1	C6	H6	0.09	20.0	1	
GEO	CONST_7	H6	C6	C5	H5	-0.26	20.0	1	
GEO	CONST_8	H5	C5	C4	N4	-0.60	20.0	1	
GEO	Var_4	C5	C4	N4	HN41	179.97	0.0	0	
GEO	CONST_9	C5	C4	N3	C2	0.02	20.0	1	
GEO	CONST_10	C4	N3	C2	O2	-178.84	20.0	1	
GEO	CONST_11	"C1'"	"C2'"	"C3'"	"H3'"	-153.32	20.0	3	
GEO	Var_5	"H3'"	"C3'"	"O3'"	H1	177.68	0.0	0	
#
#
loop_
_chem_comp_chir.comp_id
_chem_comp_chir.id
_chem_comp_chir.atom_id_centre
_chem_comp_chir.atom_id_1
_chem_comp_chir.atom_id_2
_chem_comp_chir.atom_id_3
_chem_comp_chir.volume_sign
GEO	chir_1	"C4'"	"C5'"	"C3'"	"O4'"	positive	
GEO	chir_2	"C1'"	"C2'"	N1	"O4'"	positive	
GEO	chir_3	"C3'"	"C4'"	"C2'"	"O3'"	positive	
#
#
loop_
_chem_comp_plane_atom.comp_id
_chem_comp_plane_atom.plane_id
_chem_comp_plane_atom.atom_id
_chem_comp_plane_atom.dist_esd
GEO	plan-1	"C1'"	0.020	
GEO	plan-1	N1	0.020	
GEO	plan-1	N3	0.020	
GEO	plan-1	C2	0.020	
GEO	plan-1	O2	0.020	
GEO	plan-2	"C1'"	0.020	
GEO	plan-2	N1	0.020	
GEO	plan-2	C6	0.020	
GEO	plan-2	C5	0.020	
GEO	plan-2	C4	0.020	
GEO	plan-2	N3	0.020	
GEO	plan-2	C2	0.020	
GEO	plan-2	N4	0.020	
#
