# Supplementary material for: High-throughput quantum-mechanics/molecular-mechanics (ONIOM) macromolecular crystallographic refinement with PHENIX/DivCon: the impact of mixed Hamiltonian methods on ligand and protein structure
Source: Acta Crystallogr D Struct Biol. 2018 Oct 29;74(Pt 11):1063–77. doi: 10.1107/S2059798318012913 (PMC6213575; doi:10.1107/S2059798318012913)
Supplement: Supplementary file 2 [file d-74-01063-sup2.gz › results_ONIOM/1Q1G-H_refine_001.pdb]

REMARK Date 2017-01-13 Time 01:48:38 EST -0500 (1484290118.66 s)
REMARK PHENIX refinement
REMARK 
REMARK ****************** INPUT FILES AND LABELS ******************************
REMARK Reflections:
REMARK   file name      : 1Q1G.sf
REMARK   labels         : ['r1q1gsf,wavelength_id=1,_refln.F_meas_au,_refln.F_meas_sigma_au']
REMARK R-free flags:
REMARK   file name      : 1Q1G.sf
REMARK   label          : r1q1gsf,wavelength_id=1,_refln.status
REMARK   test_flag_value: 0
REMARK Model file name(s): 
REMARK   /home/oleg/TEST/PDB_LIGANDS_1/astex/full_set/astex_oniom_7.1.1-b4015.17/1Q1G/local/1Q1G-H.pdb
REMARK 
REMARK ******************** REFINEMENT SUMMARY: QUICK FACTS *******************
REMARK Start: r_work = 0.2049 r_free = 0.2327 bonds = 0.014 angles = 1.495
REMARK Final: r_work = 0.1945 r_free = 0.2275 bonds = 0.013 angles = 1.596
REMARK ************************************************************************
REMARK 
REMARK ****************** REFINEMENT STATISTICS STEP BY STEP ******************
REMARK leading digit, like 1_, means number of macro-cycle                     
REMARK 0    : statistics at the very beginning when nothing is done yet        
REMARK 1_bss: bulk solvent correction and/or (anisotropic) scaling             
REMARK 1_xyz: refinement of coordinates                                        
REMARK 1_adp: refinement of ADPs (Atomic Displacement Parameters)              
REMARK 1_occ: refinement of occupancies                                        
REMARK ------------------------------------------------------------------------
REMARK  stage       r-work r-free bonds angles b_min b_max b_ave n_water shift
REMARK       0    : 0.3168 0.3452 0.014  1.50   4.9  71.3  29.3 1071      0.000
REMARK       1_bss: 0.2049 0.2327 0.014  1.50   4.9  71.3  29.3 1071      0.000
REMARK 1_settarget: 0.2049 0.2327 0.014  1.50   4.9  71.3  29.3 1071      0.000
REMARK       1_nqh: 0.2049 0.2327 0.014  1.50   4.9  71.3  29.3 1071      0.003
REMARK    1_weight: 0.2049 0.2327 0.014  1.50   4.9  71.3  29.3 1071      0.003
REMARK    1_checkH: 0.2052 0.2327 0.014  1.50   4.9  71.3  29.3 1071      0.478
REMARK    1_xyzrec: 0.2051 0.2327 0.012  1.45   4.9  71.3  29.3 1071      0.482
REMARK    1_checkH: 0.2051 0.2327 0.012  1.45   4.9  71.3  29.3 1071      0.482
REMARK       1_adp: 0.1969 0.2316 0.012  1.45   9.1  74.0  29.5 1071      0.482
REMARK   1_regHadp: 0.1964 0.2318 0.012  1.45   9.1  74.0  29.5 1071      0.482
REMARK       2_bss: 0.1963 0.2318 0.012  1.45   9.1  74.0  29.5 1071      0.482
REMARK 2_settarget: 0.1963 0.2318 0.012  1.45   9.1  74.0  29.5 1071      0.482
REMARK 2_updatecdl: 0.1963 0.2318 0.012  1.46   9.1  74.0  29.5 1071      0.482
REMARK       2_nqh: 0.1963 0.2318 0.012  1.46   9.1  74.0  29.5 1071      0.482
REMARK    2_weight: 0.1963 0.2318 0.012  1.46   9.1  74.0  29.5 1071      0.482
REMARK    2_checkH: 0.1963 0.2318 0.012  1.46   9.1  74.0  29.5 1071      0.482
REMARK    2_xyzrec: 0.1977 0.2309 0.013  1.70   9.1  74.0  29.5 1071      0.554
REMARK    2_checkH: 0.1977 0.2310 0.013  1.70   9.1  74.0  29.5 1071      0.555
REMARK       2_adp: 0.1961 0.2297 0.013  1.70   7.0  78.6  29.4 1071      0.555
REMARK   2_regHadp: 0.1964 0.2296 0.013  1.70   7.0  78.6  29.4 1071      0.555
REMARK       3_bss: 0.1956 0.2285 0.013  1.70   7.0  78.6  29.4 1071      0.555
REMARK 3_settarget: 0.1956 0.2285 0.013  1.70   7.0  78.6  29.4 1071      0.555
REMARK 3_updatecdl: 0.1956 0.2285 0.013  1.70   7.0  78.6  29.4 1071      0.555
REMARK       3_nqh: 0.1956 0.2285 0.013  1.70   7.0  78.6  29.4 1071      0.555
REMARK    3_weight: 0.1956 0.2285 0.013  1.70   7.0  78.6  29.4 1071      0.555
REMARK    3_checkH: 0.1956 0.2285 0.013  1.70   7.0  78.6  29.4 1071      0.555
REMARK    3_xyzrec: 0.1946 0.2276 0.013  1.60   7.0  78.6  29.4 1071      0.567
REMARK    3_checkH: 0.1947 0.2276 0.013  1.60   7.0  78.6  29.4 1071      0.568
REMARK       3_adp: 0.1946 0.2277 0.013  1.60   7.0  78.7  29.4 1071      0.568
REMARK   3_regHadp: 0.1946 0.2277 0.013  1.60   7.0  78.7  29.4 1071      0.568
REMARK         end: 0.1945 0.2275 0.013  1.60   7.0  78.7  29.4 1071      0.568
REMARK ------------------------------------------------------------------------
REMARK MODEL CONTENT.
REMARK  ELEMENT        ATOM RECORD COUNT   OCCUPANCY SUM
REMARK        C                     7173         7173.00
REMARK        H                    12204        12204.00
REMARK        O                     2292         2292.00
REMARK        N                     1938         1938.00
REMARK        S                      124          124.00
REMARK      O1-                      262          262.00
REMARK    TOTAL                    23993        23993.00
REMARK -----------------------------------------------------------------------
REMARK r_free_flags.md5.hexdigest d315d7a4072e336c6189958b2f29af3d
REMARK 
REMARK IF THIS FILE IS FOR PDB DEPOSITION: REMOVE ALL FROM THIS LINE UP.
REMARK   3
REMARK   3 REFINEMENT.
REMARK   3   PROGRAM     : PHENIX (1.11.1_2575: ???)
REMARK   3   AUTHORS     : Adams,Afonine,Bunkoczi,Burnley,Chen,Dar,Davis,
REMARK   3               : Draizen,Echols,Gildea,Gros,Grosse-Kunstleve,Headd,
REMARK   3               : Hintze,Hung,Ioerger,Liebschner,McCoy,McKee,Moriarty,
REMARK   3               : Oeffner,Poon,Read,Richardson,Richardson,Sacchettini,
REMARK   3               : Sauter,Sobolev,Storoni,Terwilliger,Williams,Zwart
REMARK   3
REMARK   3  REFINEMENT TARGET : ML
REMARK   3  
REMARK   3  DATA USED IN REFINEMENT.
REMARK   3   RESOLUTION RANGE HIGH (ANGSTROMS) : 2.024   
REMARK   3   RESOLUTION RANGE LOW  (ANGSTROMS) : 45.867  
REMARK   3   MIN(FOBS/SIGMA_FOBS)              : 0.00  
REMARK   3   COMPLETENESS FOR RANGE        (%) : 91.45 
REMARK   3   NUMBER OF REFLECTIONS             : 113886    
REMARK   3   NUMBER OF REFLECTIONS (NON-ANOMALOUS) : 113886    
REMARK   3  
REMARK   3  FIT TO DATA USED IN REFINEMENT.
REMARK   3   R VALUE     (WORKING + TEST SET) : 0.1979
REMARK   3   R VALUE            (WORKING SET) : 0.1945
REMARK   3   FREE R VALUE                     : 0.2275
REMARK   3   FREE R VALUE TEST SET SIZE   (%) : 10.01 
REMARK   3   FREE R VALUE TEST SET COUNT      : 11400     
REMARK   3  
REMARK   3  FIT TO DATA USED IN REFINEMENT (IN BINS).
REMARK   3   BIN  RESOLUTION RANGE  COMPL.    NWORK NFREE   RWORK  RFREE  CCWORK CCFREE
REMARK   3     1 45.8783 -  6.2825    0.96     3864   440  0.1795 0.1893   0.929  0.912
REMARK   3     2  6.2825 -  4.9885    0.99     3828   437  0.1733 0.1961   0.924  0.901
REMARK   3     3  4.9885 -  4.3585    0.99     3768   406  0.1435 0.1622   0.945  0.923
REMARK   3     4  4.3585 -  3.9602    0.99     3741   446  0.1485 0.1648   0.938  0.933
REMARK   3     5  3.9602 -  3.6765    0.99     3753   392  0.1725 0.2019   0.918  0.868
REMARK   3     6  3.6765 -  3.4598    0.98     3695   432  0.1861 0.2236   0.908  0.855
REMARK   3     7  3.4598 -  3.2866    0.98     3712   374  0.2034 0.2413   0.885  0.846
REMARK   3     8  3.2866 -  3.1436    0.97     3641   410  0.2061 0.2402   0.879  0.846
REMARK   3     9  3.1436 -  3.0226    0.97     3635   407  0.2034 0.2510   0.880  0.830
REMARK   3    10  3.0226 -  2.9183    0.95     3536   368  0.2040 0.2537   0.879  0.836
REMARK   3    11  2.9183 -  2.8271    0.93     3475   401  0.2039 0.2349   0.881  0.840
REMARK   3    12  2.8271 -  2.7463    0.92     3443   338  0.2071 0.2649   0.881  0.819
REMARK   3    13  2.7463 -  2.6740    0.91     3382   377  0.2076 0.2359   0.881  0.844
REMARK   3    14  2.6740 -  2.6088    0.91     3365   392  0.1970 0.2367   0.888  0.845
REMARK   3    15  2.6088 -  2.5495    0.90     3294   400  0.1988 0.2231   0.892  0.835
REMARK   3    16  2.5495 -  2.4952    0.90     3410   368  0.2033 0.2351   0.877  0.836
REMARK   3    17  2.4952 -  2.4453    0.89     3277   382  0.2046 0.2460   0.882  0.839
REMARK   3    18  2.4453 -  2.3991    0.89     3294   356  0.2116 0.2391   0.878  0.847
REMARK   3    19  2.3991 -  2.3563    0.90     3326   356  0.2185 0.2496   0.870  0.807
REMARK   3    20  2.3563 -  2.3164    0.88     3317   340  0.2166 0.2614   0.870  0.817
REMARK   3    21  2.3164 -  2.2790    0.88     3214   347  0.2207 0.2670   0.857  0.797
REMARK   3    22  2.2790 -  2.2439    0.89     3336   331  0.2256 0.2604   0.868  0.783
REMARK   3    23  2.2439 -  2.2109    0.86     3193   357  0.2359 0.3058   0.836  0.783
REMARK   3    24  2.2109 -  2.1798    0.88     3231   384  0.2441 0.2948   0.835  0.725
REMARK   3    25  2.1798 -  2.1503    0.86     3172   370  0.2494 0.3195   0.826  0.696
REMARK   3    26  2.1503 -  2.1224    0.86     3209   351  0.2511 0.3075   0.828  0.780
REMARK   3    27  2.1224 -  2.0959    0.88     3197   389  0.2426 0.2905   0.827  0.759
REMARK   3    28  2.0959 -  2.0706    0.87     3229   349  0.2338 0.2873   0.845  0.739
REMARK   3    29  2.0706 -  2.0466    0.85     3078   394  0.2406 0.2671   0.839  0.783
REMARK   3    30  2.0466 -  2.0236    0.77     2871   306  0.2575 0.3272   0.824  0.704
REMARK   3  
REMARK   3  BULK SOLVENT MODELLING.
REMARK   3   METHOD USED        : FLAT BULK SOLVENT MODEL
REMARK   3   SOLVENT RADIUS     : 1.11    
REMARK   3   SHRINKAGE RADIUS   : 0.90    
REMARK   3   GRID STEP FACTOR   : 4.00    
REMARK   3  
REMARK   3  ERROR ESTIMATES.
REMARK   3   COORDINATE ERROR (MAXIMUM-LIKELIHOOD BASED)     : 0.23    
REMARK   3   PHASE ERROR (DEGREES, MAXIMUM-LIKELIHOOD BASED) : 22.92   
REMARK   3  
REMARK   3  STRUCTURE FACTORS CALCULATION ALGORITHM : FFT
REMARK   3  
REMARK   3  RESTRAINTS LIBRARY
REMARK   3    GEOSTD + MON.LIB. + CDL v1.2
REMARK   3  
REMARK   3  DEVIATIONS FROM IDEAL VALUES.
REMARK   3                 RMSD     MAX  COUNT
REMARK   3   BOND      :  0.013   0.115  11605
REMARK   3   ANGLE     :  1.596   7.312  15717
REMARK   3   CHIRALITY :  0.085   0.295   1794
REMARK   3   PLANARITY :  0.009   0.086   1986
REMARK   3   DIHEDRAL  : 12.945 179.697   6906
REMARK   3   MIN NONBONDED DISTANCE : 2.235 
REMARK   3  
REMARK   3  MOLPROBITY STATISTICS.
REMARK   3   ALL-ATOM CLASHSCORE : 1.27
REMARK   3   RAMACHANDRAN PLOT:
REMARK   3     OUTLIERS : 0.00  %
REMARK   3     ALLOWED  : 2.63  %
REMARK   3     FAVORED  : 97.37 %
REMARK   3   ROTAMER OUTLIERS : 1.86 %
REMARK   3   CBETA DEVIATIONS : 0
REMARK   3   PEPTIDE PLANE:
REMARK   3     CIS-PROLINE     : 0
REMARK   3     CIS-GENERAL     : 0
REMARK   3     TWISTED PROLINE : 0
REMARK   3     TWISTED GENERAL : 0
REMARK   3  
REMARK   3  ATOMIC DISPLACEMENT PARAMETERS.
REMARK   3   WILSON B : 22.95
REMARK   3   RMS(B_ISO_OR_EQUIVALENT_BONDED) : 4.57
REMARK   3   ATOMS          NUMBER OF ATOMS
REMARK   3                    ISO.  ANISO. 
REMARK   3    ALL         :  23993       0
REMARK   3    ALL (NO H)  :  11789       0
REMARK   3    SOLVENT     :    357       0
REMARK   3    NON-SOLVENT :  11432       0
REMARK   3    HYDROGENS   :  12204       0
REMARK   3
REMARK   3
REMARK   3   OTHER REFINEMENT REMARKS:
REMARK   3   XRAY REFINEMENT USING QUANTUM MECHANICAL FUNCTIONAL
REMARK   3   PROGRAM      :QuantumBio DivCon 6 build-7.1.1-b4015.17
REMARK   3   AUTHORS      :BORBULEVYCH O.Y., PLUMLEY J., 
REMARK   3                :MARTIN, R.I., WESTERHOFF L.M. 
REMARK   3
REMARK   3   REFERENCE     :BORBULEVYCH O.Y., PLUMLEY J.A.,
REMARK   3                 :MARTIN, R.I., MERZ, K.M.,  WESTERHOFF L.M.
REMARK   3                 :ACTA CRYSTLLOGRAPHICA SECTION D, 2014, 
REMARK   3                 :V. D70, pp. 1233-1247
REMARK   3   QM METHOD(HAMILTONIAN): PM6 AMBERFF14
REMARK   3   REGION QM REFINEMENT: 
REMARK   3      MAIN/BUFFER QM REGION RADII (A): 3.0 / 0.0
REMARK   3      LIGAND / STRAIN ENERGY: MTI_A_301 / 15.92 KCAL/MOLE
REMARK   3      LIGAND / STRAIN ENERGY: MTI_B_302 / 13.6 KCAL/MOLE
REMARK   3      LIGAND / STRAIN ENERGY: MTI_C_303 / 15.61 KCAL/MOLE
REMARK   3      LIGAND / STRAIN ENERGY: MTI_D_304 / 18.04 KCAL/MOLE
REMARK   3      LIGAND / STRAIN ENERGY: MTI_E_305 / 14.46 KCAL/MOLE
REMARK   3      LIGAND / STRAIN ENERGY: MTI_F_306 / 15.61 KCAL/MOLE
REMARK   3
HELIX    1   1 PRO A   25  LYS A   32  1               Generated by MOE    8
HELIX    2   2 SER A   68  CYS A   79  1               Generated by MOE   12
HELIX    3   3 VAL A  117  LEU A  121  1               Generated by MOE    5
HELIX    4   4 PHE A  132  GLU A  144  1               Generated by MOE   13
HELIX    5   5 LEU A  170  LYS A  175  1               Generated by MOE    6
HELIX    6   6 LEU A  185  ARG A  195  1               Generated by MOE   11
HELIX    7   7 PRO A  209  GLU A  214  5               Generated by MOE    6
HELIX    8   8 PRO A  223  TYR A  244  1               Generated by MOE   22
HELIX    9   9 LYS B   12  GLN B   14  5               Generated by MOE    3
HELIX   10  10 PRO B   25  VAL B   34  1               Generated by MOE   10
HELIX   11  11 SER B   68  CYS B   79  1               Generated by MOE   12
HELIX   12  12 VAL B  117  LEU B  121  1               Generated by MOE    5
HELIX   13  13 PHE B  132  GLU B  144  1               Generated by MOE   13
HELIX   14  14 LEU B  170  LYS B  175  1               Generated by MOE    6
HELIX   15  15 LEU B  185  LEU B  194  1               Generated by MOE   10
HELIX   16  16 PRO B  209  GLU B  214  5               Generated by MOE    6
HELIX   17  17 PRO B  223  TYR B  244  1               Generated by MOE   22
HELIX   18  18 LYS C   12  GLN C   14  5               Generated by MOE    3
HELIX   19  19 PRO C   25  LYS C   32  1               Generated by MOE    8
HELIX   20  20 SER C   68  CYS C   79  1               Generated by MOE   12
HELIX   21  21 VAL C  117  LEU C  121  1               Generated by MOE    5
HELIX   22  22 PHE C  132  GLU C  144  1               Generated by MOE   13
HELIX   23  23 LEU C  170  LYS C  175  1               Generated by MOE    6
HELIX   24  24 LEU C  185  LEU C  194  1               Generated by MOE   10
HELIX   25  25 TRP C  212  GLU C  214  5               Generated by MOE    3
HELIX   26  26 PRO C  223  TYR C  244  1               Generated by MOE   22
HELIX   27  27 LYS D   12  GLN D   14  5               Generated by MOE    3
HELIX   28  28 PRO D   25  LYS D   32  1               Generated by MOE    8
HELIX   29  29 SER D   68  CYS D   79  1               Generated by MOE   12
HELIX   30  30 VAL D  117  LEU D  121  1               Generated by MOE    5
HELIX   31  31 PHE D  132  GLU D  144  1               Generated by MOE   13
HELIX   32  32 LEU D  170  LYS D  175  1               Generated by MOE    6
HELIX   33  33 LEU D  185  LEU D  194  1               Generated by MOE   10
HELIX   34  34 PRO D  209  GLU D  214  5               Generated by MOE    6
HELIX   35  35 PRO D  223  THR D  242  1               Generated by MOE   20
HELIX   36  36 LYS E   12  GLN E   14  5               Generated by MOE    3
HELIX   37  37 PRO E   25  LYS E   32  1               Generated by MOE    8
HELIX   38  38 SER E   68  CYS E   79  1               Generated by MOE   12
HELIX   39  39 VAL E  117  LEU E  121  1               Generated by MOE    5
HELIX   40  40 PHE E  132  GLU E  144  1               Generated by MOE   13
HELIX   41  41 LEU E  170  LYS E  175  1               Generated by MOE    6
HELIX   42  42 LEU E  185  ARG E  195  1               Generated by MOE   11
HELIX   43  43 PRO E  209  GLU E  214  5               Generated by MOE    6
HELIX   44  44 PRO E  223  THR E  242  1               Generated by MOE   20
HELIX   45  45 LYS F   12  GLN F   14  5               Generated by MOE    3
HELIX   46  46 PRO F   25  LYS F   32  1               Generated by MOE    8
HELIX   47  47 SER F   68  CYS F   79  1               Generated by MOE   12
HELIX   48  48 VAL F  117  LEU F  121  1               Generated by MOE    5
HELIX   49  49 PHE F  132  GLU F  144  1               Generated by MOE   13
HELIX   50  50 LEU F  170  LYS F  175  1               Generated by MOE    6
HELIX   51  51 LEU F  185  ARG F  195  1               Generated by MOE   11
HELIX   52  52 PRO F  209  GLU F  214  5               Generated by MOE    6
HELIX   53  53 PRO F  223  TYR F  244  1               Generated by MOE   22
SHEET    1       VAL A  18  VAL A  22                  Generated by MOE
SHEET    2       SER A  37  ASN A  44                  Generated by MOE
SHEET    3       TYR A  47  TYR A  54                  Generated by MOE
SHEET    4       GLN A  57  PHE A  59                  Generated by MOE
SHEET    5       LEU A  60  SER A  63                  Generated by MOE
SHEET    6       VAL A  85  CYS A  92                  Generated by MOE
SHEET    7       GLY A  93  SER A  94                  Generated by MOE
SHEET    8       ILE A 105  ILE A 105                  Generated by MOE
SHEET    9       CYS A 106  CYS A 108                  Generated by MOE
SHEET   10       ASN A 109  ASN A 109                  Generated by MOE
SHEET   11       ALA A 110  GLU A 114                  Generated by MOE
SHEET   12       ALA A 128  VAL A 129                  Generated by MOE
SHEET   13       PHE A 150  SER A 157                  Generated by MOE
SHEET   14       VAL A 180  GLU A 182                  Generated by MOE
SHEET   15       LYS A 198  VAL A 205                  Generated by MOE
SHEET   16       VAL B  18  VAL B  22                  Generated by MOE
SHEET   17       SER B  37  ASN B  44                  Generated by MOE
SHEET   18       TYR B  47  TYR B  54                  Generated by MOE
SHEET   19       GLN B  57  PHE B  59                  Generated by MOE
SHEET   20       LEU B  60  SER B  63                  Generated by MOE
SHEET   21       VAL B  85  CYS B  92                  Generated by MOE
SHEET   22       GLY B  93  SER B  94                  Generated by MOE
SHEET   23       ILE B 105  ILE B 105                  Generated by MOE
SHEET   24       CYS B 106  CYS B 108                  Generated by MOE
SHEET   25       ASN B 109  ASN B 109                  Generated by MOE
SHEET   26       ALA B 110  GLU B 114                  Generated by MOE
SHEET   27       ALA B 128  VAL B 129                  Generated by MOE
SHEET   28       PHE B 150  SER B 157                  Generated by MOE
SHEET   29       VAL B 180  GLU B 182                  Generated by MOE
SHEET   30       LYS B 198  VAL B 205                  Generated by MOE
SHEET   31       VAL C  18  VAL C  22                  Generated by MOE
SHEET   32       SER C  37  ASN C  44                  Generated by MOE
SHEET   33       TYR C  47  TYR C  54                  Generated by MOE
SHEET   34       GLN C  57  PHE C  59                  Generated by MOE
SHEET   35       LEU C  60  SER C  63                  Generated by MOE
SHEET   36       VAL C  85  CYS C  92                  Generated by MOE
SHEET   37       GLY C  93  SER C  94                  Generated by MOE
SHEET   38       ILE C 105  ILE C 105                  Generated by MOE
SHEET   39       CYS C 106  CYS C 108                  Generated by MOE
SHEET   40       ASN C 109  ASN C 109                  Generated by MOE
SHEET   41       ALA C 110  GLU C 114                  Generated by MOE
SHEET   42       ALA C 128  VAL C 129                  Generated by MOE
SHEET   43       PHE C 150  SER C 157                  Generated by MOE
SHEET   44       VAL C 180  GLU C 182                  Generated by MOE
SHEET   45       LYS C 198  VAL C 205                  Generated by MOE
SHEET   46       VAL D  18  VAL D  22                  Generated by MOE
SHEET   47       SER D  37  ASN D  44                  Generated by MOE
SHEET   48       TYR D  47  TYR D  54                  Generated by MOE
SHEET   49       GLN D  57  PHE D  59                  Generated by MOE
SHEET   50       LEU D  60  SER D  63                  Generated by MOE
SHEET   51       VAL D  85  CYS D  92                  Generated by MOE
SHEET   52       GLY D  93  SER D  94                  Generated by MOE
SHEET   53       ILE D 105  ILE D 105                  Generated by MOE
SHEET   54       CYS D 106  CYS D 108                  Generated by MOE
SHEET   55       ASN D 109  ASN D 109                  Generated by MOE
SHEET   56       ALA D 110  GLU D 114                  Generated by MOE
SHEET   57       ALA D 128  VAL D 129                  Generated by MOE
SHEET   58       PHE D 150  SER D 157                  Generated by MOE
SHEET   59       VAL D 180  GLU D 182                  Generated by MOE
SHEET   60       LYS D 198  VAL D 205                  Generated by MOE
SHEET   61       VAL E  18  VAL E  22                  Generated by MOE
SHEET   62       SER E  37  ASN E  44                  Generated by MOE
SHEET   63       TYR E  47  TYR E  54                  Generated by MOE
SHEET   64       GLN E  57  PHE E  59                  Generated by MOE
SHEET   65       LEU E  60  SER E  63                  Generated by MOE
SHEET   66       VAL E  85  CYS E  92                  Generated by MOE
SHEET   67       GLY E  93  SER E  94                  Generated by MOE
SHEET   68       ILE E 105  ILE E 105                  Generated by MOE
SHEET   69       CYS E 106  CYS E 108                  Generated by MOE
SHEET   70       ASN E 109  ASN E 109                  Generated by MOE
SHEET   71       ALA E 110  GLU E 114                  Generated by MOE
SHEET   72       ALA E 128  VAL E 129                  Generated by MOE
SHEET   73       PHE E 150  SER E 157                  Generated by MOE
SHEET   74       VAL E 180  GLU E 182                  Generated by MOE
SHEET   75       LYS E 198  VAL E 205                  Generated by MOE
SHEET   76       VAL F  18  VAL F  22                  Generated by MOE
SHEET   77       SER F  37  ASN F  44                  Generated by MOE
SHEET   78       TYR F  47  TYR F  54                  Generated by MOE
SHEET   79       GLN F  57  PHE F  59                  Generated by MOE
SHEET   80       LEU F  60  SER F  63                  Generated by MOE
SHEET   81       VAL F  85  CYS F  92                  Generated by MOE
SHEET   82       GLY F  93  SER F  94                  Generated by MOE
SHEET   83       ILE F 105  ILE F 105                  Generated by MOE
SHEET   84       CYS F 106  CYS F 108                  Generated by MOE
SHEET   85       ASN F 109  ASN F 109                  Generated by MOE
SHEET   86       ALA F 110  GLU F 114                  Generated by MOE
SHEET   87       ALA F 128  VAL F 129                  Generated by MOE
SHEET   88       PHE F 150  SER F 157                  Generated by MOE
SHEET   89       VAL F 180  GLU F 182                  Generated by MOE
SHEET   90       LYS F 198  VAL F 205                  Generated by MOE
CRYST1   86.443   91.733  238.939  90.00  90.00  90.00 P 21 21 21
SCALE1      0.011568  0.000000  0.000000        0.00000
SCALE2      0.000000  0.010901  0.000000        0.00000
SCALE3      0.000000  0.000000  0.004185        0.00000
ATOM      1  N   ASN A   3      15.257 -21.542  71.915  1.00 64.63           N
ATOM      2  CA  ASN A   3      16.077 -20.310  72.010  1.00 59.23           C
ATOM      3  C   ASN A   3      15.405 -19.271  72.907  1.00 57.79           C
ATOM      4  O   ASN A   3      14.995 -18.213  72.430  1.00 61.10           O
ATOM      5  CB  ASN A   3      16.376 -19.733  70.615  1.00 56.49           C
ATOM      6  CG  ASN A   3      17.200 -20.695  69.772  1.00 62.59           C
ATOM      7  OD1 ASN A   3      18.314 -21.056  70.139  1.00 65.83           O
ATOM      8  ND2 ASN A   3      16.671 -21.100  68.621  1.00 64.29           N
ATOM      9  H1  ASN A   3      15.076 -21.906  72.840  1.00 77.56           H
ATOM     10  H2  ASN A   3      15.754 -22.238  71.377  1.00 77.56           H
ATOM     11  HA  ASN A   3      17.022 -20.579  72.485  1.00 71.08           H
ATOM     12  HB2 ASN A   3      16.978 -18.837  70.779  1.00 67.78           H
ATOM     13  HB3 ASN A   3      15.447 -19.470  70.107  1.00 67.78           H
ATOM     14 HD21 ASN A   3      17.210 -21.706  68.022  1.00 77.15           H
ATOM     15 HD22 ASN A   3      15.755 -20.781  68.344  1.00 77.15           H
ATOM     16  N   LEU A   4      15.290 -19.582  74.203  1.00 53.57           N
ATOM     17  CA  LEU A   4      14.709 -18.648  75.155  1.00 52.54           C
ATOM     18  C   LEU A   4      15.756 -17.617  75.569  1.00 49.87           C
ATOM     19  O   LEU A   4      16.943 -17.922  75.680  1.00 46.00           O
ATOM     20  CB  LEU A   4      14.140 -19.361  76.389  1.00 50.37           C
ATOM     21  CG  LEU A   4      13.107 -20.466  76.114  1.00 52.70           C
ATOM     22  CD1 LEU A   4      12.612 -21.000  77.463  1.00 55.55           C
ATOM     23  CD2 LEU A   4      11.912 -20.000  75.275  1.00 52.26           C
ATOM     24  H   LEU A   4      15.711 -20.426  74.560  1.00 64.28           H
ATOM     25  HA  LEU A   4      13.884 -18.127  74.673  1.00 63.05           H
ATOM     26  HB2 LEU A   4      14.964 -19.788  76.957  1.00 60.44           H
ATOM     27  HB3 LEU A   4      13.669 -18.605  77.015  1.00 60.44           H
ATOM     28  HG  LEU A   4      13.599 -21.283  75.585  1.00 63.24           H
ATOM     29 HD11 LEU A   4      11.917 -21.822  77.298  1.00 66.66           H
ATOM     30 HD12 LEU A   4      13.459 -21.366  78.043  1.00 66.66           H
ATOM     31 HD13 LEU A   4      12.109 -20.212  78.025  1.00 66.66           H
ATOM     32 HD21 LEU A   4      11.218 -20.829  75.141  1.00 62.71           H
ATOM     33 HD22 LEU A   4      11.392 -19.180  75.768  1.00 62.71           H
ATOM     34 HD23 LEU A   4      12.254 -19.671  74.296  1.00 62.71           H
ATOM     35  N   LEU A   5      15.287 -16.396  75.807  1.00 54.78           N
ATOM     36  CA  LEU A   5      16.070 -15.335  76.393  1.00 44.12           C
ATOM     37  C   LEU A   5      16.329 -15.710  77.840  1.00 41.60           C
ATOM     38  O   LEU A   5      15.439 -16.197  78.539  1.00 41.76           O
ATOM     39  CB  LEU A   5      15.325 -14.004  76.310  1.00 40.88           C
ATOM     40  CG  LEU A   5      14.918 -13.546  74.903  1.00 46.72           C
ATOM     41  CD1 LEU A   5      14.424 -12.112  75.005  1.00 40.75           C
ATOM     42  CD2 LEU A   5      16.062 -13.604  73.897  1.00 43.47           C
ATOM     43  H   LEU A   5      14.299 -16.224  75.694  1.00 65.74           H
ATOM     44  HA  LEU A   5      17.017 -15.233  75.861  1.00 52.94           H
ATOM     45  HB2 LEU A   5      14.443 -14.048  76.944  1.00 49.05           H
ATOM     46  HB3 LEU A   5      16.000 -13.253  76.709  1.00 49.05           H
ATOM     47  HG  LEU A   5      14.109 -14.154  74.538  1.00 56.07           H
ATOM     48 HD11 LEU A   5      14.359 -11.707  74.011  1.00 48.90           H
ATOM     49 HD12 LEU A   5      13.461 -12.054  75.517  1.00 48.90           H
ATOM     50 HD13 LEU A   5      15.166 -11.509  75.500  1.00 48.90           H
ATOM     51 HD21 LEU A   5      15.730 -13.201  72.939  1.00 52.16           H
ATOM     52 HD22 LEU A   5      16.895 -13.019  74.277  1.00 52.16           H
ATOM     53 HD23 LEU A   5      16.380 -14.633  73.751  1.00 52.16           H
ATOM     54  N   ARG A   6      17.579 -15.512  78.241  1.00 38.67           N
ATOM     55  CA  ARG A   6      18.144 -15.973  79.494  1.00 39.80           C
ATOM     56  C   ARG A   6      17.240 -15.782  80.723  1.00 41.99           C
ATOM     57  O   ARG A   6      17.090 -16.729  81.494  1.00 42.49           O
ATOM     58  CB  ARG A   6      19.505 -15.277  79.634  1.00 42.74           C
ATOM     59  CG  ARG A   6      20.186 -15.673  80.935  1.00 45.57           C
ATOM     60  CD  ARG A   6      21.620 -15.165  81.026  1.00 48.59           C
ATOM     61  NE  ARG A   6      22.522 -15.825  80.071  1.00 45.47           N
ATOM     62  CZ  ARG A   6      23.829 -15.567  79.961  1.00 53.25           C
ATOM     63  NH1 ARG A   6      24.403 -14.571  80.623  1.00 54.15           N
ATOM     64  NH2 ARG A   6      24.584 -16.324  79.171  1.00 54.55           N1+
ATOM     65  H   ARG A   6      18.224 -15.117  77.570  1.00 46.40           H
ATOM     66  HA  ARG A   6      18.309 -17.049  79.403  1.00 47.76           H
ATOM     67  HB2 ARG A   6      20.138 -15.547  78.789  1.00 51.29           H
ATOM     68  HB3 ARG A   6      19.366 -14.194  79.619  1.00 51.29           H
ATOM     69  HG2 ARG A   6      19.620 -15.271  81.769  1.00 54.69           H
ATOM     70  HG3 ARG A   6      20.182 -16.756  81.002  1.00 54.69           H
ATOM     71  HD2 ARG A   6      21.602 -14.097  80.811  1.00 58.31           H
ATOM     72  HD3 ARG A   6      21.980 -15.302  82.041  1.00 58.31           H
ATOM     73  HE  ARG A   6      22.155 -16.612  79.560  1.00 54.56           H
ATOM     74 HH11 ARG A   6      23.859 -13.996  81.250  1.00 64.99           H
ATOM     75 HH12 ARG A   6      25.392 -14.402  80.530  1.00 64.99           H
ATOM     76 HH21 ARG A   6      24.174 -17.093  78.668  1.00 65.47           H
ATOM     77 HH22 ARG A   6      25.571 -16.134  79.096  1.00 65.47           H
ATOM     78  N   HIS A   7      16.630 -14.600  80.889  1.00 36.30           N
ATOM     79  CA  HIS A   7      15.873 -14.248  82.080  1.00 36.82           C
ATOM     80  C   HIS A   7      14.366 -13.950  81.835  1.00 36.65           C
ATOM     81  O   HIS A   7      13.575 -14.168  82.723  1.00 38.03           O
ATOM     82  CB  HIS A   7      16.477 -13.009  82.801  1.00 38.91           C
ATOM     83  CG  HIS A   7      17.875 -13.254  83.224  1.00 41.52           C
ATOM     84  ND1 HIS A   7      18.202 -14.246  84.173  1.00 41.08           N1+
ATOM     85  CD2 HIS A   7      19.081 -12.682  82.821  1.00 39.04           C
ATOM     86  CE1 HIS A   7      19.575 -14.268  84.346  1.00 46.78           C
ATOM     87  NE2 HIS A   7      20.117 -13.321  83.518  1.00 42.14           N
ATOM     88  H   HIS A   7      16.803 -13.894  80.207  1.00 43.56           H
ATOM     89  HA  HIS A   7      15.898 -15.103  82.813  1.00 44.18           H
ATOM     90  HB2 HIS A   7      15.853 -12.751  83.694  1.00 46.69           H
ATOM     91  HB3 HIS A   7      16.434 -12.113  82.142  1.00 46.69           H
ATOM     92  HD1 HIS A   7      17.540 -14.840  84.673  1.00 49.30           H
ATOM     93  HD2 HIS A   7      19.249 -11.872  82.118  1.00 46.84           H
ATOM     94  HE1 HIS A   7      20.116 -14.932  85.028  1.00 56.13           H
ATOM     95  HE2 HIS A   7      21.125 -13.099  83.456  1.00 50.57           H
ATOM     96  N   LEU A   8      14.009 -13.507  80.615  1.00 35.42           N
ATOM     97  CA  LEU A   8      12.621 -13.310  80.171  1.00 40.69           C
ATOM     98  C   LEU A   8      11.922 -14.644  79.859  1.00 43.44           C
ATOM     99  O   LEU A   8      10.704 -14.735  79.993  1.00 37.08           O
ATOM    100  CB  LEU A   8      12.543 -12.365  78.952  1.00 38.09           C
ATOM    101  CG  LEU A   8      12.967 -10.902  79.186  1.00 40.04           C
ATOM    102  CD1 LEU A   8      12.896 -10.114  77.873  1.00 42.31           C
ATOM    103  CD2 LEU A   8      12.082 -10.215  80.226  1.00 30.51           C
ATOM    104  H   LEU A   8      14.743 -13.294  79.949  1.00 42.50           H
ATOM    105  HA  LEU A   8      12.076 -12.837  80.987  1.00 48.83           H
ATOM    106  HB2 LEU A   8      13.161 -12.774  78.157  1.00 45.71           H
ATOM    107  HB3 LEU A   8      11.512 -12.352  78.598  1.00 45.71           H
ATOM    108  HG  LEU A   8      13.990 -10.881  79.548  1.00 48.04           H
ATOM    109 HD11 LEU A   8      13.192  -9.084  78.059  1.00 50.77           H
ATOM    110 HD12 LEU A   8      13.577 -10.544  77.146  1.00 50.77           H
ATOM    111 HD13 LEU A   8      11.888 -10.128  77.463  1.00 50.77           H
ATOM    112 HD21 LEU A   8      12.367  -9.169  80.335  1.00 36.61           H
ATOM    113 HD22 LEU A   8      11.036 -10.271  79.931  1.00 36.61           H
ATOM    114 HD23 LEU A   8      12.218 -10.707  81.182  1.00 36.61           H
ATOM    115  N   LYS A   9      12.675 -15.667  79.422  1.00 41.90           N
ATOM    116  CA  LYS A   9      12.202 -17.035  79.146  1.00 45.25           C
ATOM    117  C   LYS A   9      11.235 -17.122  77.954  1.00 46.16           C
ATOM    118  O   LYS A   9      10.353 -17.978  77.918  1.00 49.92           O
ATOM    119  CB  LYS A   9      11.603 -17.695  80.405  1.00 45.57           C
ATOM    120  CG  LYS A   9      12.555 -17.779  81.600  1.00 40.86           C
ATOM    121  CD  LYS A   9      13.799 -18.626  81.315  1.00 39.60           C
ATOM    122  CE  LYS A   9      14.635 -18.705  82.591  1.00 42.42           C
ATOM    123  NZ  LYS A   9      15.856 -19.504  82.410  1.00 50.86           N1+
ATOM    124  H   LYS A   9      13.669 -15.501  79.323  1.00 50.28           H
ATOM    125  HA  LYS A   9      13.076 -17.614  78.863  1.00 54.30           H
ATOM    126  HB2 LYS A   9      10.711 -17.152  80.717  1.00 54.69           H
ATOM    127  HB3 LYS A   9      11.291 -18.707  80.150  1.00 54.69           H
ATOM    128  HG2 LYS A   9      12.852 -16.773  81.896  1.00 49.03           H
ATOM    129  HG3 LYS A   9      12.017 -18.238  82.427  1.00 49.03           H
ATOM    130  HD2 LYS A   9      13.502 -19.626  81.000  1.00 47.51           H
ATOM    131  HD3 LYS A   9      14.388 -18.155  80.531  1.00 47.51           H
ATOM    132  HE2 LYS A   9      14.909 -17.703  82.914  1.00 50.90           H
ATOM    133  HE3 LYS A   9      14.031 -19.155  83.379  1.00 50.90           H
ATOM    134  HZ1 LYS A   9      16.464 -19.356  83.214  1.00 61.03           H
ATOM    135  HZ2 LYS A   9      15.632 -20.482  82.341  1.00 61.03           H
ATOM    136  HZ3 LYS A   9      16.350 -19.192  81.587  1.00 61.03           H
ATOM    137  N   ILE A  10      11.448 -16.267  76.956  1.00 38.82           N
ATOM    138  CA  ILE A  10      10.654 -16.172  75.727  1.00 39.93           C
ATOM    139  C   ILE A  10      11.606 -16.265  74.545  1.00 46.06           C
ATOM    140  O   ILE A  10      12.781 -15.992  74.718  1.00 50.97           O
ATOM    141  CB  ILE A  10       9.850 -14.854  75.702  1.00 39.58           C
ATOM    142  CG1 ILE A  10      10.759 -13.604  75.673  1.00 47.50           C
ATOM    143  CG2 ILE A  10       8.871 -14.859  76.882  1.00 36.56           C
ATOM    144  CD1 ILE A  10      10.007 -12.271  75.627  1.00 41.11           C
ATOM    145  H   ILE A  10      12.226 -15.630  77.046  1.00 46.58           H
ATOM    146  HA  ILE A  10       9.948 -16.999  75.672  1.00 47.91           H
ATOM    147  HB  ILE A  10       9.252 -14.833  74.792  1.00 47.50           H
ATOM    148 HG12 ILE A  10      11.410 -13.604  76.545  1.00 57.00           H
ATOM    149 HG13 ILE A  10      11.389 -13.649  74.786  1.00 57.00           H
ATOM    150 HG21 ILE A  10       8.184 -14.021  76.797  1.00 43.88           H
ATOM    151 HG22 ILE A  10       8.299 -15.787  76.870  1.00 43.88           H
ATOM    152 HG23 ILE A  10       9.407 -14.787  77.825  1.00 43.88           H
ATOM    153 HD11 ILE A  10      10.724 -11.455  75.542  1.00 49.34           H
ATOM    154 HD12 ILE A  10       9.346 -12.247  74.761  1.00 49.34           H
ATOM    155 HD13 ILE A  10       9.427 -12.134  76.539  1.00 49.34           H
ATOM    156  N   SER A  11      11.162 -16.658  73.353  1.00 46.77           N
ATOM    157  CA  SER A  11      12.047 -16.659  72.187  1.00 54.25           C
ATOM    158  C   SER A  11      12.070 -15.291  71.502  1.00 49.60           C
ATOM    159  O   SER A  11      11.206 -14.449  71.755  1.00 43.39           O
ATOM    160  CB  SER A  11      11.685 -17.802  71.228  1.00 52.15           C
ATOM    161  OG  SER A  11      10.423 -17.610  70.631  1.00 52.29           O
ATOM    162  H   SER A  11      10.183 -16.861  73.220  1.00 56.12           H
ATOM    163  HA  SER A  11      13.060 -16.864  72.524  1.00 65.10           H
ATOM    164  HB2 SER A  11      12.444 -17.886  70.451  1.00 62.58           H
ATOM    165  HB3 SER A  11      11.674 -18.741  71.781  1.00 62.58           H
ATOM    166  HG  SER A  11      10.195 -18.395  70.127  1.00 62.75           H
ATOM    167  N   LYS A  12      13.058 -15.088  70.617  1.00 49.67           N
ATOM    168  CA  LYS A  12      13.136 -13.911  69.747  1.00 50.41           C
ATOM    169  C   LYS A  12      11.901 -13.801  68.840  1.00 47.26           C
ATOM    170  O   LYS A  12      11.560 -12.719  68.376  1.00 44.52           O
ATOM    171  CB  LYS A  12      14.446 -13.974  68.942  1.00 49.54           C
ATOM    172  CG  LYS A  12      14.718 -12.687  68.147  1.00 52.77           C
ATOM    173  CD  LYS A  12      15.987 -12.739  67.296  1.00 49.35           C
ATOM    174  CE  LYS A  12      15.812 -13.729  66.148  1.00 57.59           C
ATOM    175  NZ  LYS A  12      16.994 -13.742  65.270  1.00 56.08           N1+
ATOM    176  H   LYS A  12      13.745 -15.817  70.482  1.00 59.60           H
ATOM    177  HA  LYS A  12      13.173 -13.028  70.384  1.00 60.49           H
ATOM    178  HB2 LYS A  12      15.273 -14.120  69.638  1.00 59.45           H
ATOM    179  HB3 LYS A  12      14.406 -14.825  68.265  1.00 59.45           H
ATOM    180  HG2 LYS A  12      13.875 -12.485  67.489  1.00 63.33           H
ATOM    181  HG3 LYS A  12      14.812 -11.858  68.831  1.00 63.33           H
ATOM    182  HD2 LYS A  12      16.181 -11.746  66.892  1.00 59.21           H
ATOM    183  HD3 LYS A  12      16.837 -13.037  67.911  1.00 59.21           H
ATOM    184  HE2 LYS A  12      15.651 -14.726  66.557  1.00 69.11           H
ATOM    185  HE3 LYS A  12      14.933 -13.446  65.569  1.00 69.11           H
ATOM    186  HZ1 LYS A  12      16.853 -14.411  64.529  1.00 67.30           H
ATOM    187  HZ2 LYS A  12      17.135 -12.824  64.874  1.00 67.30           H
ATOM    188  HZ3 LYS A  12      17.810 -14.000  65.806  1.00 67.30           H
ATOM    189  N   GLU A  13      11.237 -14.933  68.596  1.00 50.91           N
ATOM    190  CA  GLU A  13      10.089 -15.051  67.705  1.00 51.83           C
ATOM    191  C   GLU A  13       8.818 -14.478  68.353  1.00 44.31           C
ATOM    192  O   GLU A  13       7.898 -14.062  67.648  1.00 41.26           O
ATOM    193  CB  GLU A  13       9.854 -16.531  67.330  1.00 60.22           C
ATOM    194  CG  GLU A  13      11.102 -17.435  67.265  1.00 59.80           C
ATOM    195  CD  GLU A  13      12.253 -16.863  66.433  1.00 60.60           C
ATOM    196  OE1 GLU A  13      11.991 -16.385  65.307  1.00 61.66           O
ATOM    197  OE2 GLU A  13      13.392 -16.919  66.948  1.00 64.91           O1-
ATOM    198  H   GLU A  13      11.574 -15.777  69.031  1.00 61.09           H
ATOM    199  HA  GLU A  13      10.299 -14.490  66.794  1.00 62.20           H
ATOM    200  HB2 GLU A  13       9.180 -16.970  68.069  1.00 72.27           H
ATOM    201  HB3 GLU A  13       9.345 -16.570  66.367  1.00 72.27           H
ATOM    202  HG2 GLU A  13      11.447 -17.684  68.266  1.00 71.76           H
ATOM    203  HG3 GLU A  13      10.780 -18.362  66.788  1.00 71.76           H
ATOM    204  N   GLN A  14       8.750 -14.509  69.691  1.00 41.65           N
ATOM    205  CA  GLN A  14       7.631 -13.986  70.467  1.00 42.59           C
ATOM    206  C   GLN A  14       7.737 -12.465  70.651  1.00 44.35           C
ATOM    207  O   GLN A  14       6.770 -11.841  71.083  1.00 40.00           O
ATOM    208  CB  GLN A  14       7.521 -14.733  71.813  1.00 47.30           C
ATOM    209  CG  GLN A  14       7.380 -16.258  71.631  1.00 50.28           C
ATOM    210  CD  GLN A  14       7.279 -17.030  72.947  1.00 49.23           C
ATOM    211  OE1 GLN A  14       8.135 -16.929  73.815  1.00 47.70           O
ATOM    212  NE2 GLN A  14       6.256 -17.868  73.093  1.00 44.65           N
ATOM    213  H   GLN A  14       9.540 -14.877  70.204  1.00 49.98           H
ATOM    214  HA  GLN A  14       6.713 -14.172  69.906  1.00 51.11           H
ATOM    215  HB2 GLN A  14       8.394 -14.510  72.429  1.00 56.75           H
ATOM    216  HB3 GLN A  14       6.634 -14.373  72.332  1.00 56.75           H
ATOM    217  HG2 GLN A  14       6.531 -16.480  70.989  1.00 60.34           H
ATOM    218  HG3 GLN A  14       8.290 -16.594  71.152  1.00 60.34           H
ATOM    219 HE21 GLN A  14       5.564 -17.961  72.368  1.00 53.58           H
ATOM    220 HE22 GLN A  14       6.181 -18.396  73.949  1.00 53.58           H
ATOM    221  N   ILE A  15       8.896 -11.869  70.331  1.00 41.44           N
ATOM    222  CA  ILE A  15       9.139 -10.443  70.505  1.00 39.78           C
ATOM    223  C   ILE A  15       8.510  -9.660  69.376  1.00 32.95           C
ATOM    224  O   ILE A  15       8.915  -9.760  68.219  1.00 41.05           O
ATOM    225  CB  ILE A  15      10.631 -10.110  70.691  1.00 42.63           C
ATOM    226  CG1 ILE A  15      11.058 -10.771  72.007  1.00 40.60           C
ATOM    227  CG2 ILE A  15      10.867  -8.588  70.747  1.00 40.81           C
ATOM    228  CD1 ILE A  15      12.527 -10.623  72.342  1.00 48.65           C
ATOM    229  H   ILE A  15       9.634 -12.425  69.923  1.00 49.73           H
ATOM    230  HA  ILE A  15       8.640 -10.145  71.419  1.00 47.74           H
ATOM    231  HB  ILE A  15      11.212 -10.516  69.864  1.00 51.15           H
ATOM    232 HG12 ILE A  15      10.477 -10.347  72.827  1.00 48.73           H
ATOM    233 HG13 ILE A  15      10.852 -11.837  71.956  1.00 48.73           H
ATOM    234 HG21 ILE A  15      11.928  -8.372  70.850  1.00 48.98           H
ATOM    235 HG22 ILE A  15      10.528  -8.120  69.825  1.00 48.98           H
ATOM    236 HG23 ILE A  15      10.332  -8.152  71.591  1.00 48.98           H
ATOM    237 HD11 ILE A  15      12.625 -11.043  73.326  1.00 58.38           H
ATOM    238 HD12 ILE A  15      13.141 -11.184  71.639  1.00 58.38           H
ATOM    239 HD13 ILE A  15      12.832  -9.581  72.394  1.00 58.38           H
ATOM    240  N   THR A  16       7.537  -8.838  69.761  1.00 34.76           N
ATOM    241  CA  THR A  16       6.903  -7.887  68.869  1.00 31.48           C
ATOM    242  C   THR A  16       7.757  -6.613  68.787  1.00 32.48           C
ATOM    243  O   THR A  16       8.551  -6.335  69.688  1.00 35.44           O
ATOM    244  CB  THR A  16       5.500  -7.571  69.396  1.00 34.09           C
ATOM    245  OG1 THR A  16       5.580  -7.046  70.693  1.00 30.63           O
ATOM    246  CG2 THR A  16       4.607  -8.813  69.439  1.00 36.69           C
ATOM    247  H   THR A  16       7.252  -8.829  70.732  1.00 41.71           H
ATOM    248  HA  THR A  16       6.802  -8.337  67.883  1.00 37.78           H
ATOM    249  HB  THR A  16       5.029  -6.830  68.757  1.00 40.91           H
ATOM    250  HG1 THR A  16       6.064  -6.214  70.681  1.00 36.75           H
ATOM    251 HG21 THR A  16       3.628  -8.542  69.826  1.00 44.02           H
ATOM    252 HG22 THR A  16       4.509  -9.222  68.436  1.00 44.02           H
ATOM    253 HG23 THR A  16       5.027  -9.565  70.107  1.00 44.02           H
ATOM    254  N   PRO A  17       7.577  -5.798  67.738  1.00 33.88           N
ATOM    255  CA  PRO A  17       8.337  -4.562  67.589  1.00 35.53           C
ATOM    256  C   PRO A  17       7.962  -3.503  68.624  1.00 35.48           C
ATOM    257  O   PRO A  17       8.815  -2.708  68.983  1.00 29.43           O
ATOM    258  CB  PRO A  17       7.986  -4.072  66.175  1.00 40.37           C
ATOM    259  CG  PRO A  17       6.609  -4.686  65.913  1.00 40.98           C
ATOM    260  CD  PRO A  17       6.734  -6.051  66.578  1.00 37.38           C
ATOM    261  HA  PRO A  17       9.410  -4.756  67.620  1.00 42.64           H
ATOM    262  HB2 PRO A  17       7.998  -2.990  66.050  1.00 48.44           H
ATOM    263  HB3 PRO A  17       8.691  -4.527  65.475  1.00 48.44           H
ATOM    264  HG2 PRO A  17       5.831  -4.080  66.370  1.00 49.17           H
ATOM    265  HG3 PRO A  17       6.421  -4.801  64.847  1.00 49.17           H
ATOM    266  HD2 PRO A  17       5.737  -6.401  66.848  1.00 44.86           H
ATOM    267  HD3 PRO A  17       7.236  -6.742  65.901  1.00 44.86           H
ATOM    268  N   VAL A  18       6.734  -3.509  69.141  1.00 30.84           N
ATOM    269  CA  VAL A  18       6.306  -2.592  70.188  1.00 25.06           C
ATOM    270  C   VAL A  18       6.138  -3.386  71.467  1.00 33.90           C
ATOM    271  O   VAL A  18       5.593  -4.484  71.448  1.00 31.48           O
ATOM    272  CB  VAL A  18       5.008  -1.857  69.808  1.00 30.82           C
ATOM    273  CG1 VAL A  18       4.576  -0.864  70.897  1.00 28.38           C
ATOM    274  CG2 VAL A  18       5.168  -1.093  68.493  1.00 35.45           C
ATOM    275  H   VAL A  18       6.073  -4.198  68.814  1.00 37.01           H
ATOM    276  HA  VAL A  18       7.075  -1.840  70.346  1.00 30.07           H
ATOM    277  HB  VAL A  18       4.213  -2.588  69.683  1.00 36.99           H
ATOM    278 HG11 VAL A  18       3.665  -0.356  70.589  1.00 34.05           H
ATOM    279 HG12 VAL A  18       4.377  -1.391  71.830  1.00 34.05           H
ATOM    280 HG13 VAL A  18       5.352  -0.117  71.067  1.00 34.05           H
ATOM    281 HG21 VAL A  18       4.244  -0.575  68.273  1.00 42.54           H
ATOM    282 HG22 VAL A  18       5.961  -0.356  68.569  1.00 42.54           H
ATOM    283 HG23 VAL A  18       5.385  -1.786  67.684  1.00 42.54           H
ATOM    284  N   VAL A  19       6.610  -2.825  72.577  1.00 28.27           N
ATOM    285  CA  VAL A  19       6.570  -3.461  73.880  1.00 26.86           C
ATOM    286  C   VAL A  19       6.186  -2.406  74.904  1.00 25.98           C
ATOM    287  O   VAL A  19       6.782  -1.336  74.963  1.00 27.48           O
ATOM    288  CB  VAL A  19       7.925  -4.114  74.210  1.00 24.14           C
ATOM    289  CG1 VAL A  19       7.839  -4.803  75.571  1.00 32.88           C
ATOM    290  CG2 VAL A  19       8.347  -5.140  73.152  1.00 31.46           C
ATOM    291  H   VAL A  19       7.050  -1.917  72.520  1.00 33.92           H
ATOM    292  HA  VAL A  19       5.800  -4.233  73.880  1.00 32.23           H
ATOM    293  HB  VAL A  19       8.687  -3.338  74.266  1.00 28.97           H
ATOM    294 HG11 VAL A  19       8.770  -5.315  75.794  1.00 39.46           H
ATOM    295 HG12 VAL A  19       7.655  -4.062  76.344  1.00 39.46           H
ATOM    296 HG13 VAL A  19       7.030  -5.528  75.577  1.00 39.46           H
ATOM    297 HG21 VAL A  19       9.292  -5.599  73.440  1.00 37.75           H
ATOM    298 HG22 VAL A  19       7.589  -5.915  73.051  1.00 37.75           H
ATOM    299 HG23 VAL A  19       8.489  -4.645  72.192  1.00 37.75           H
ATOM    300  N   LEU A  20       5.171  -2.721  75.704  1.00 23.62           N
ATOM    301  CA  LEU A  20       4.777  -1.936  76.855  1.00 21.35           C
ATOM    302  C   LEU A  20       5.479  -2.560  78.054  1.00 31.73           C
ATOM    303  O   LEU A  20       5.385  -3.766  78.241  1.00 33.58           O
ATOM    304  CB  LEU A  20       3.248  -1.980  76.989  1.00 29.32           C
ATOM    305  CG  LEU A  20       2.695  -1.067  78.097  1.00 30.86           C
ATOM    306  CD1 LEU A  20       2.864   0.417  77.742  1.00 23.80           C
ATOM    307  CD2 LEU A  20       1.205  -1.358  78.306  1.00 30.00           C
ATOM    308  H   LEU A  20       4.735  -3.625  75.594  1.00 28.34           H
ATOM    309  HA  LEU A  20       5.088  -0.902  76.716  1.00 25.62           H
ATOM    310  HB2 LEU A  20       2.798  -1.703  76.037  1.00 35.18           H
ATOM    311  HB3 LEU A  20       2.957  -3.006  77.210  1.00 35.18           H
ATOM    312  HG  LEU A  20       3.219  -1.269  79.031  1.00 37.04           H
ATOM    313 HD11 LEU A  20       2.474   1.029  78.551  1.00 28.56           H
ATOM    314 HD12 LEU A  20       3.914   0.656  77.617  1.00 28.56           H
ATOM    315 HD13 LEU A  20       2.338   0.658  76.820  1.00 28.56           H
ATOM    316 HD21 LEU A  20       0.814  -0.713  79.092  1.00 36.01           H
ATOM    317 HD22 LEU A  20       0.654  -1.173  77.384  1.00 36.01           H
ATOM    318 HD23 LEU A  20       1.074  -2.397  78.602  1.00 36.01           H
ATOM    319  N   VAL A  21       6.188  -1.765  78.853  1.00 30.34           N
ATOM    320  CA  VAL A  21       6.832  -2.238  80.072  1.00 23.58           C
ATOM    321  C   VAL A  21       6.255  -1.530  81.291  1.00 20.49           C
ATOM    322  O   VAL A  21       5.882  -0.362  81.225  1.00 26.47           O
ATOM    323  CB  VAL A  21       8.375  -2.153  80.009  1.00 29.44           C
ATOM    324  CG1 VAL A  21       8.950  -3.056  78.915  1.00 19.56           C
ATOM    325  CG2 VAL A  21       8.882  -0.720  79.814  1.00 25.26           C
ATOM    326  H   VAL A  21       6.269  -0.785  78.630  1.00 36.41           H
ATOM    327  HA  VAL A  21       6.582  -3.282  80.173  1.00 28.30           H
ATOM    328  HB  VAL A  21       8.766  -2.524  80.952  1.00 35.32           H
ATOM    329 HG11 VAL A  21      10.039  -2.986  78.909  1.00 23.48           H
ATOM    330 HG12 VAL A  21       8.670  -4.089  79.113  1.00 23.48           H
ATOM    331 HG13 VAL A  21       8.575  -2.755  77.941  1.00 23.48           H
ATOM    332 HG21 VAL A  21       9.970  -0.709  79.780  1.00 30.31           H
ATOM    333 HG22 VAL A  21       8.502  -0.303  78.885  1.00 30.31           H
ATOM    334 HG23 VAL A  21       8.566  -0.105  80.654  1.00 30.31           H
ATOM    335  N   VAL A  22       6.139  -2.282  82.386  1.00 24.85           N
ATOM    336  CA  VAL A  22       5.620  -1.840  83.683  1.00 25.08           C
ATOM    337  C   VAL A  22       6.557  -2.361  84.774  1.00 22.33           C
ATOM    338  O   VAL A  22       7.322  -3.283  84.534  1.00 30.77           O
ATOM    339  CB  VAL A  22       4.169  -2.331  83.907  1.00 22.08           C
ATOM    340  CG1 VAL A  22       3.241  -1.890  82.771  1.00 27.90           C
ATOM    341  CG2 VAL A  22       4.061  -3.855  84.051  1.00 29.24           C
ATOM    342  H   VAL A  22       6.455  -3.241  82.331  1.00 29.82           H
ATOM    343  HA  VAL A  22       5.614  -0.753  83.726  1.00 30.10           H
ATOM    344  HB  VAL A  22       3.788  -1.894  84.831  1.00 26.50           H
ATOM    345 HG11 VAL A  22       2.218  -2.162  83.018  1.00 33.48           H
ATOM    346 HG12 VAL A  22       3.298  -0.811  82.652  1.00 33.48           H
ATOM    347 HG13 VAL A  22       3.525  -2.373  81.836  1.00 33.48           H
ATOM    348 HG21 VAL A  22       3.022  -4.142  84.206  1.00 35.08           H
ATOM    349 HG22 VAL A  22       4.437  -4.350  83.156  1.00 35.08           H
ATOM    350 HG23 VAL A  22       4.643  -4.178  84.912  1.00 35.08           H
ATOM    351  N   GLY A  23       6.531  -1.795  85.976  1.00 22.38           N
ATOM    352  CA  GLY A  23       7.359  -2.291  87.072  1.00 28.37           C
ATOM    353  C   GLY A  23       6.803  -3.590  87.648  1.00 34.55           C
ATOM    354  O   GLY A  23       7.521  -4.588  87.734  1.00 30.57           O
ATOM    355  H   GLY A  23       5.991  -0.952  86.127  1.00 26.86           H
ATOM    356  HA2 GLY A  23       8.364  -2.495  86.707  1.00 34.04           H
ATOM    357  HA3 GLY A  23       7.434  -1.546  87.859  1.00 34.04           H
ATOM    358  N   ASP A  24       5.527  -3.574  88.047  1.00 31.13           N
ATOM    359  CA  ASP A  24       4.934  -4.662  88.816  1.00 34.02           C
ATOM    360  C   ASP A  24       4.508  -5.819  87.892  1.00 32.52           C
ATOM    361  O   ASP A  24       3.702  -5.608  86.983  1.00 30.80           O
ATOM    362  CB  ASP A  24       3.741  -4.085  89.590  1.00 32.70           C
ATOM    363  CG  ASP A  24       3.068  -5.024  90.598  1.00 35.80           C
ATOM    364  OD1 ASP A  24       3.480  -6.199  90.699  1.00 32.88           O
ATOM    365  OD2 ASP A  24       2.105  -4.557  91.245  1.00 37.35           O1-
ATOM    366  H   ASP A  24       4.987  -2.732  87.913  1.00 37.36           H
ATOM    367  HA  ASP A  24       5.667  -5.002  89.537  1.00 40.82           H
ATOM    368  HB2 ASP A  24       4.023  -3.168  90.111  1.00 39.25           H
ATOM    369  HB3 ASP A  24       2.978  -3.754  88.891  1.00 39.25           H
ATOM    370  N   PRO A  25       4.958  -7.065  88.137  1.00 26.46           N
ATOM    371  CA  PRO A  25       4.459  -8.232  87.400  1.00 34.02           C
ATOM    372  C   PRO A  25       2.952  -8.471  87.579  1.00 29.00           C
ATOM    373  O   PRO A  25       2.307  -9.024  86.691  1.00 31.76           O
ATOM    374  CB  PRO A  25       5.288  -9.403  87.955  1.00 35.98           C
ATOM    375  CG  PRO A  25       5.644  -8.948  89.370  1.00 37.94           C
ATOM    376  CD  PRO A  25       5.930  -7.467  89.148  1.00 34.00           C
ATOM    377  HA  PRO A  25       4.665  -8.158  86.340  1.00 40.82           H
ATOM    378  HB2 PRO A  25       4.783 -10.366  87.933  1.00 43.18           H
ATOM    379  HB3 PRO A  25       6.217  -9.474  87.386  1.00 43.18           H
ATOM    380  HG2 PRO A  25       4.800  -9.107  90.044  1.00 45.53           H
ATOM    381  HG3 PRO A  25       6.538  -9.452  89.740  1.00 45.53           H
ATOM    382  HD2 PRO A  25       5.811  -6.950  90.101  1.00 40.80           H
ATOM    383  HD3 PRO A  25       6.938  -7.339  88.755  1.00 40.80           H
ATOM    384  N   GLY A  26       2.368  -7.998  88.680  1.00 25.39           N
ATOM    385  CA  GLY A  26       0.935  -8.063  88.914  1.00 31.50           C
ATOM    386  C   GLY A  26       0.178  -7.092  88.004  1.00 39.16           C
ATOM    387  O   GLY A  26      -0.960  -7.366  87.620  1.00 38.73           O
ATOM    388  H   GLY A  26       2.946  -7.521  89.364  1.00 30.46           H
ATOM    389  HA2 GLY A  26       0.601  -9.079  88.698  1.00 37.80           H
ATOM    390  HA3 GLY A  26       0.729  -7.824  89.955  1.00 37.80           H
ATOM    391  N   ARG A  27       0.801  -5.959  87.657  1.00 34.61           N
ATOM    392  CA  ARG A  27       0.213  -4.978  86.753  1.00 31.88           C
ATOM    393  C   ARG A  27       0.001  -5.548  85.350  1.00 27.37           C
ATOM    394  O   ARG A  27      -0.971  -5.171  84.704  1.00 34.38           O
ATOM    395  CB  ARG A  27       1.055  -3.693  86.727  1.00 33.05           C
ATOM    396  CG  ARG A  27       0.428  -2.544  85.928  1.00 35.32           C
ATOM    397  CD  ARG A  27      -0.936  -2.123  86.481  1.00 40.21           C
ATOM    398  NE  ARG A  27      -0.832  -1.659  87.876  1.00 39.22           N
ATOM    399  CZ  ARG A  27      -1.857  -1.460  88.702  1.00 38.82           C
ATOM    400  NH1 ARG A  27      -3.100  -1.765  88.335  1.00 42.40           N
ATOM    401  NH2 ARG A  27      -1.645  -0.948  89.908  1.00 40.03           N1+
ATOM    402  H   ARG A  27       1.740  -5.801  88.004  1.00 41.54           H
ATOM    403  HA  ARG A  27      -0.762  -4.732  87.170  1.00 38.26           H
ATOM    404  HB2 ARG A  27       1.206  -3.348  87.748  1.00 39.66           H
ATOM    405  HB3 ARG A  27       2.029  -3.906  86.293  1.00 39.66           H
ATOM    406  HG2 ARG A  27       1.097  -1.684  85.949  1.00 42.38           H
ATOM    407  HG3 ARG A  27       0.312  -2.852  84.891  1.00 42.38           H
ATOM    408  HD2 ARG A  27      -1.351  -1.329  85.862  1.00 48.25           H
ATOM    409  HD3 ARG A  27      -1.610  -2.977  86.420  1.00 48.25           H
ATOM    410  HE  ARG A  27       0.090  -1.401  88.204  1.00 47.07           H
ATOM    411 HH11 ARG A  27      -3.264  -2.136  87.412  1.00 50.88           H
ATOM    412 HH12 ARG A  27      -3.869  -1.585  88.957  1.00 50.88           H
ATOM    413 HH21 ARG A  27      -0.704  -0.711  90.190  1.00 48.03           H
ATOM    414 HH22 ARG A  27      -2.410  -0.767  90.538  1.00 48.03           H
ATOM    415  N   VAL A  28       0.866  -6.460  84.891  1.00 33.67           N
ATOM    416  CA  VAL A  28       0.733  -7.092  83.579  1.00 29.76           C
ATOM    417  C   VAL A  28      -0.620  -7.814  83.466  1.00 38.39           C
ATOM    418  O   VAL A  28      -1.289  -7.702  82.441  1.00 30.65           O
ATOM    419  CB  VAL A  28       1.900  -8.062  83.307  1.00 32.82           C
ATOM    420  CG1 VAL A  28       1.760  -8.700  81.920  1.00 24.92           C
ATOM    421  CG2 VAL A  28       3.261  -7.361  83.387  1.00 34.38           C
ATOM    422  H   VAL A  28       1.651  -6.722  85.470  1.00 40.40           H
ATOM    423  HA  VAL A  28       0.770  -6.299  82.829  1.00 35.71           H
ATOM    424  HB  VAL A  28       1.879  -8.858  84.050  1.00 39.39           H
ATOM    425 HG11 VAL A  28       2.606  -9.360  81.728  1.00 29.91           H
ATOM    426 HG12 VAL A  28       0.846  -9.287  81.872  1.00 29.91           H
ATOM    427 HG13 VAL A  28       1.735  -7.933  81.148  1.00 29.91           H
ATOM    428 HG21 VAL A  28       4.060  -8.080  83.206  1.00 41.25           H
ATOM    429 HG22 VAL A  28       3.324  -6.565  82.646  1.00 41.25           H
ATOM    430 HG23 VAL A  28       3.395  -6.943  84.383  1.00 41.25           H
ATOM    431  N   ASP A  29      -1.032  -8.532  84.519  1.00 40.17           N
ATOM    432  CA  ASP A  29      -2.311  -9.241  84.547  1.00 42.53           C
ATOM    433  C   ASP A  29      -3.523  -8.308  84.537  1.00 34.72           C
ATOM    434  O   ASP A  29      -4.543  -8.633  83.930  1.00 48.58           O
ATOM    435  CB  ASP A  29      -2.392 -10.177  85.756  1.00 40.13           C
ATOM    436  CG  ASP A  29      -1.354 -11.294  85.735  1.00 45.69           C
ATOM    437  OD1 ASP A  29      -1.118 -11.875  84.651  1.00 42.69           O
ATOM    438  OD2 ASP A  29      -0.838 -11.584  86.833  1.00 48.41           O1-
ATOM    439  H   ASP A  29      -0.440  -8.579  85.337  1.00 48.21           H
ATOM    440  HA  ASP A  29      -2.358  -9.851  83.648  1.00 51.04           H
ATOM    441  HB2 ASP A  29      -2.335  -9.616  86.689  1.00 48.15           H
ATOM    442  HB3 ASP A  29      -3.373 -10.653  85.731  1.00 48.15           H
ATOM    443  N   LYS A  30      -3.434  -7.169  85.235  1.00 31.10           N
ATOM    444  CA  LYS A  30      -4.500  -6.172  85.272  1.00 35.14           C
ATOM    445  C   LYS A  30      -4.655  -5.454  83.924  1.00 39.57           C
ATOM    446  O   LYS A  30      -5.717  -4.898  83.661  1.00 38.53           O
ATOM    447  CB  LYS A  30      -4.264  -5.167  86.410  1.00 34.33           C
ATOM    448  CG  LYS A  30      -4.206  -5.825  87.795  1.00 34.65           C
ATOM    449  CD  LYS A  30      -3.698  -4.823  88.831  1.00 46.74           C
ATOM    450  CE  LYS A  30      -3.448  -5.493  90.181  1.00 48.60           C
ATOM    451  NZ  LYS A  30      -2.834  -4.550  91.136  1.00 52.72           N1+
ATOM    452  H   LYS A  30      -2.592  -6.993  85.767  1.00 37.32           H
ATOM    453  HA  LYS A  30      -5.438  -6.695  85.475  1.00 42.16           H
ATOM    454  HB2 LYS A  30      -3.336  -4.627  86.220  1.00 41.20           H
ATOM    455  HB3 LYS A  30      -5.084  -4.448  86.410  1.00 41.20           H
ATOM    456  HG2 LYS A  30      -5.197  -6.181  88.071  1.00 41.58           H
ATOM    457  HG3 LYS A  30      -3.519  -6.670  87.771  1.00 41.58           H
ATOM    458  HD2 LYS A  30      -2.765  -4.385  88.480  1.00 56.09           H
ATOM    459  HD3 LYS A  30      -4.443  -4.038  88.957  1.00 56.09           H
ATOM    460  HE2 LYS A  30      -4.392  -5.858  90.583  1.00 58.33           H
ATOM    461  HE3 LYS A  30      -2.781  -6.342  90.037  1.00 58.33           H
ATOM    462  HZ1 LYS A  30      -2.667  -5.013  92.018  1.00 63.26           H
ATOM    463  HZ2 LYS A  30      -1.947  -4.223  90.779  1.00 63.26           H
ATOM    464  HZ3 LYS A  30      -3.441  -3.759  91.290  1.00 63.26           H
ATOM    465  N   ILE A  31      -3.606  -5.446  83.091  1.00 31.96           N
ATOM    466  CA  ILE A  31      -3.610  -4.808  81.775  1.00 32.90           C
ATOM    467  C   ILE A  31      -4.149  -5.745  80.695  1.00 31.88           C
ATOM    468  O   ILE A  31      -4.913  -5.299  79.838  1.00 31.35           O
ATOM    469  CB  ILE A  31      -2.204  -4.280  81.406  1.00 31.85           C
ATOM    470  CG1 ILE A  31      -1.820  -3.108  82.322  1.00 33.07           C
ATOM    471  CG2 ILE A  31      -2.139  -3.831  79.939  1.00 29.54           C
ATOM    472  CD1 ILE A  31      -0.371  -2.654  82.169  1.00 32.82           C
ATOM    473  H   ILE A  31      -2.756  -5.902  83.395  1.00 38.36           H
ATOM    474  HA  ILE A  31      -4.288  -3.955  81.831  1.00 39.48           H
ATOM    475  HB  ILE A  31      -1.477  -5.082  81.544  1.00 38.22           H
ATOM    476 HG12 ILE A  31      -2.464  -2.263  82.100  1.00 39.69           H
ATOM    477 HG13 ILE A  31      -1.971  -3.390  83.358  1.00 39.69           H
ATOM    478 HG21 ILE A  31      -1.142  -3.474  79.693  1.00 35.45           H
ATOM    479 HG22 ILE A  31      -2.354  -4.664  79.274  1.00 35.45           H
ATOM    480 HG23 ILE A  31      -2.860  -3.031  79.764  1.00 35.45           H
ATOM    481 HD11 ILE A  31      -0.166  -1.882  82.909  1.00 39.38           H
ATOM    482 HD12 ILE A  31       0.302  -3.496  82.326  1.00 39.38           H
ATOM    483 HD13 ILE A  31      -0.212  -2.226  81.183  1.00 39.38           H
ATOM    484  N   LYS A  32      -3.704  -7.008  80.682  1.00 32.44           N
ATOM    485  CA  LYS A  32      -4.009  -7.944  79.597  1.00 43.32           C
ATOM    486  C   LYS A  32      -5.513  -8.194  79.448  1.00 38.75           C
ATOM    487  O   LYS A  32      -5.987  -8.422  78.339  1.00 39.18           O
ATOM    488  CB  LYS A  32      -3.228  -9.256  79.788  1.00 38.17           C
ATOM    489  CG  LYS A  32      -3.672 -10.076  81.009  1.00 38.37           C
ATOM    490  CD  LYS A  32      -2.883 -11.382  81.158  1.00 43.46           C
ATOM    491  CE  LYS A  32      -3.387 -12.184  82.356  1.00 38.85           C
ATOM    492  NZ  LYS A  32      -2.628 -13.435  82.498  1.00 41.65           N1+
ATOM    493  H   LYS A  32      -3.050  -7.300  81.398  1.00 38.93           H
ATOM    494  HA  LYS A  32      -3.660  -7.486  78.668  1.00 51.98           H
ATOM    495  HB2 LYS A  32      -3.361  -9.869  78.900  1.00 45.80           H
ATOM    496  HB3 LYS A  32      -2.167  -9.023  79.881  1.00 45.80           H
ATOM    497  HG2 LYS A  32      -3.522  -9.475  81.896  1.00 46.05           H
ATOM    498  HG3 LYS A  32      -4.729 -10.318  80.924  1.00 46.05           H
ATOM    499  HD2 LYS A  32      -2.987 -11.983  80.256  1.00 52.15           H
ATOM    500  HD3 LYS A  32      -1.832 -11.154  81.313  1.00 52.15           H
ATOM    501  HE2 LYS A  32      -3.256 -11.586  83.257  1.00 46.62           H
ATOM    502  HE3 LYS A  32      -4.447 -12.403  82.234  1.00 46.62           H
ATOM    503  HZ1 LYS A  32      -3.244 -14.232  82.470  1.00 49.97           H
ATOM    504  HZ2 LYS A  32      -1.974 -13.526  81.727  1.00 49.97           H
ATOM    505  HZ3 LYS A  32      -2.102 -13.421  83.362  1.00 49.97           H
ATOM    506  N   VAL A  33      -6.250  -8.142  80.562  1.00 31.80           N
ATOM    507  CA  VAL A  33      -7.693  -8.390  80.612  1.00 42.66           C
ATOM    508  C   VAL A  33      -8.518  -7.200  80.090  1.00 47.16           C
ATOM    509  O   VAL A  33      -9.724  -7.333  79.892  1.00 41.19           O
ATOM    510  CB  VAL A  33      -8.134  -8.794  82.040  1.00 37.41           C
ATOM    511  CG1 VAL A  33      -7.444 -10.086  82.497  1.00 34.05           C
ATOM    512  CG2 VAL A  33      -7.890  -7.688  83.077  1.00 35.63           C
ATOM    513  H   VAL A  33      -5.772  -7.948  81.430  1.00 38.16           H
ATOM    514  HA  VAL A  33      -7.899  -9.235  79.953  1.00 51.19           H
ATOM    515  HB  VAL A  33      -9.207  -8.989  82.032  1.00 44.90           H
ATOM    516 HG11 VAL A  33      -7.833 -10.386  83.470  1.00 40.85           H
ATOM    517 HG12 VAL A  33      -7.644 -10.879  81.779  1.00 40.85           H
ATOM    518 HG13 VAL A  33      -6.368  -9.944  82.580  1.00 40.85           H
ATOM    519 HG21 VAL A  33      -8.259  -8.007  84.051  1.00 42.75           H
ATOM    520 HG22 VAL A  33      -6.828  -7.460  83.158  1.00 42.75           H
ATOM    521 HG23 VAL A  33      -8.428  -6.787  82.784  1.00 42.75           H
ATOM    522  N   VAL A  34      -7.880  -6.038  79.906  1.00 41.89           N
ATOM    523  CA  VAL A  34      -8.500  -4.823  79.371  1.00 36.32           C
ATOM    524  C   VAL A  34      -8.313  -4.759  77.849  1.00 34.34           C
ATOM    525  O   VAL A  34      -9.005  -4.007  77.167  1.00 34.82           O
ATOM    526  CB  VAL A  34      -7.933  -3.571  80.078  1.00 42.52           C
ATOM    527  CG1 VAL A  34      -8.691  -2.297  79.686  1.00 47.75           C
ATOM    528  CG2 VAL A  34      -8.038  -3.705  81.601  1.00 43.53           C
ATOM    529  H   VAL A  34      -6.885  -6.009  80.081  1.00 50.26           H
ATOM    530  HA  VAL A  34      -9.569  -4.862  79.580  1.00 43.59           H
ATOM    531  HB  VAL A  34      -6.885  -3.443  79.802  1.00 51.03           H
ATOM    532 HG11 VAL A  34      -8.295  -1.445  80.236  1.00 57.30           H
ATOM    533 HG12 VAL A  34      -8.550  -2.099  78.626  1.00 57.30           H
ATOM    534 HG13 VAL A  34      -9.755  -2.403  79.902  1.00 57.30           H
ATOM    535 HG21 VAL A  34      -7.635  -2.814  82.082  1.00 52.24           H
ATOM    536 HG22 VAL A  34      -9.077  -3.840  81.897  1.00 52.24           H
ATOM    537 HG23 VAL A  34      -7.456  -4.562  81.926  1.00 52.24           H
ATOM    538  N   CYS A  35      -7.367  -5.542  77.320  1.00 35.45           N
ATOM    539  CA  CYS A  35      -7.161  -5.732  75.890  1.00 42.41           C
ATOM    540  C   CYS A  35      -8.278  -6.630  75.317  1.00 46.01           C
ATOM    541  O   CYS A  35      -9.084  -7.196  76.056  1.00 39.73           O
ATOM    542  CB  CYS A  35      -5.749  -6.309  75.660  1.00 45.85           C
ATOM    543  SG  CYS A  35      -4.446  -5.249  76.375  1.00 39.33           S
ATOM    544  H   CYS A  35      -6.846  -6.142  77.944  1.00 42.54           H
ATOM    545  HA  CYS A  35      -7.201  -4.760  75.394  1.00 50.89           H
ATOM    546  HB2 CYS A  35      -5.676  -7.306  76.082  1.00 55.03           H
ATOM    547  HB3 CYS A  35      -5.560  -6.404  74.599  1.00 55.03           H
ATOM    548  HG  CYS A  35      -4.709  -5.523  77.659  1.00 47.19           H
ATOM    549  N   ASP A  36      -8.350  -6.738  73.990  1.00 42.01           N
ATOM    550  CA  ASP A  36      -9.314  -7.593  73.298  1.00 44.86           C
ATOM    551  C   ASP A  36      -9.079  -9.067  73.664  1.00 45.53           C
ATOM    552  O   ASP A  36     -10.007  -9.779  74.045  1.00 45.31           O
ATOM    553  CB  ASP A  36      -9.192  -7.400  71.779  1.00 41.49           C
ATOM    554  CG  ASP A  36      -9.349  -5.961  71.277  1.00 40.33           C
ATOM    555  OD1 ASP A  36      -9.989  -5.141  71.972  1.00 35.54           O
ATOM    556  OD2 ASP A  36      -8.824  -5.695  70.174  1.00 38.78           O1-
ATOM    557  H   ASP A  36      -7.657  -6.266  73.428  1.00 50.41           H
ATOM    558  HA  ASP A  36     -10.320  -7.302  73.603  1.00 53.83           H
ATOM    559  HB2 ASP A  36      -8.259  -7.822  71.404  1.00 49.79           H
ATOM    560  HB3 ASP A  36      -9.972  -7.995  71.303  1.00 49.79           H
ATOM    561  N   SER A  37      -7.826  -9.514  73.551  1.00 39.17           N
ATOM    562  CA  SER A  37      -7.386 -10.848  73.936  1.00 44.11           C
ATOM    563  C   SER A  37      -5.919 -10.818  74.383  1.00 47.26           C
ATOM    564  O   SER A  37      -5.281  -9.762  74.374  1.00 45.18           O
ATOM    565  CB  SER A  37      -7.666 -11.855  72.806  1.00 47.53           C
ATOM    566  OG  SER A  37      -7.073 -11.495  71.575  1.00 48.94           O
ATOM    567  H   SER A  37      -7.115  -8.872  73.226  1.00 47.01           H
ATOM    568  HA  SER A  37      -7.972 -11.172  74.797  1.00 52.93           H
ATOM    569  HB2 SER A  37      -7.322 -12.846  73.101  1.00 57.04           H
ATOM    570  HB3 SER A  37      -8.742 -11.916  72.650  1.00 57.04           H
ATOM    571  HG  SER A  37      -6.117 -11.583  71.649  1.00 58.72           H
ATOM    572  N   TYR A  38      -5.399 -11.970  74.820  1.00 45.45           N
ATOM    573  CA  TYR A  38      -4.009 -12.107  75.234  1.00 44.69           C
ATOM    574  C   TYR A  38      -3.514 -13.554  75.151  1.00 51.46           C
ATOM    575  O   TYR A  38      -4.303 -14.495  75.054  1.00 45.62           O
ATOM    576  CB  TYR A  38      -3.825 -11.551  76.655  1.00 39.07           C
ATOM    577  CG  TYR A  38      -4.544 -12.330  77.739  1.00 46.15           C
ATOM    578  CD1 TYR A  38      -4.029 -13.563  78.185  1.00 45.26           C
ATOM    579  CD2 TYR A  38      -5.722 -11.816  78.312  1.00 46.67           C
ATOM    580  CE1 TYR A  38      -4.704 -14.298  79.173  1.00 43.22           C
ATOM    581  CE2 TYR A  38      -6.380 -12.524  79.333  1.00 47.12           C
ATOM    582  CZ  TYR A  38      -5.876 -13.774  79.760  1.00 47.31           C
ATOM    583  OH  TYR A  38      -6.517 -14.473  80.738  1.00 48.55           O
ATOM    584  H   TYR A  38      -5.972 -12.800  74.838  1.00 54.54           H
ATOM    585  HA  TYR A  38      -3.410 -11.509  74.551  1.00 53.63           H
ATOM    586  HB2 TYR A  38      -2.761 -11.541  76.887  1.00 46.89           H
ATOM    587  HB3 TYR A  38      -4.161 -10.515  76.680  1.00 46.89           H
ATOM    588  HD1 TYR A  38      -3.116 -13.955  77.763  1.00 54.31           H
ATOM    589  HD2 TYR A  38      -6.118 -10.873  77.971  1.00 56.00           H
ATOM    590  HE1 TYR A  38      -4.324 -15.260  79.484  1.00 51.86           H
ATOM    591  HE2 TYR A  38      -7.274 -12.117  79.779  1.00 56.54           H
ATOM    592  HH  TYR A  38      -7.309 -14.029  81.045  1.00 58.26           H
ATOM    593  N   VAL A  39      -2.186 -13.711  75.202  1.00 46.66           N
ATOM    594  CA  VAL A  39      -1.494 -14.995  75.224  1.00 42.15           C
ATOM    595  C   VAL A  39      -0.344 -14.861  76.212  1.00 46.71           C
ATOM    596  O   VAL A  39       0.651 -14.203  75.919  1.00 43.20           O
ATOM    597  CB  VAL A  39      -0.985 -15.377  73.815  1.00 41.42           C
ATOM    598  CG1 VAL A  39      -0.309 -16.755  73.821  1.00 41.73           C
ATOM    599  CG2 VAL A  39      -2.131 -15.436  72.798  1.00 51.81           C
ATOM    600  H   VAL A  39      -1.611 -12.881  75.256  1.00 56.00           H
ATOM    601  HA  VAL A  39      -2.179 -15.766  75.580  1.00 50.58           H
ATOM    602  HB  VAL A  39      -0.250 -14.649  73.474  1.00 49.70           H
ATOM    603 HG11 VAL A  39       0.051 -16.993  72.820  1.00 50.08           H
ATOM    604 HG12 VAL A  39       0.540 -16.752  74.502  1.00 50.08           H
ATOM    605 HG13 VAL A  39      -1.014 -17.526  74.134  1.00 50.08           H
ATOM    606 HG21 VAL A  39      -1.736 -15.611  71.797  1.00 62.17           H
ATOM    607 HG22 VAL A  39      -2.829 -16.225  73.068  1.00 62.17           H
ATOM    608 HG23 VAL A  39      -2.675 -14.500  72.804  1.00 62.17           H
ATOM    609  N   ASP A  40      -0.489 -15.482  77.384  1.00 44.30           N
ATOM    610  CA  ASP A  40       0.582 -15.592  78.366  1.00 44.14           C
ATOM    611  C   ASP A  40       1.785 -16.310  77.750  1.00 51.86           C
ATOM    612  O   ASP A  40       1.628 -17.341  77.094  1.00 51.05           O
ATOM    613  CB  ASP A  40       0.081 -16.350  79.597  1.00 42.80           C
ATOM    614  CG  ASP A  40      -1.165 -15.736  80.232  1.00 43.92           C
ATOM    615  OD1 ASP A  40      -1.276 -14.490  80.239  1.00 47.90           O
ATOM    616  OD2 ASP A  40      -2.000 -16.525  80.722  1.00 56.69           O1-
ATOM    617  H   ASP A  40      -1.359 -15.945  77.593  1.00 53.17           H
ATOM    618  HA  ASP A  40       0.883 -14.596  78.683  1.00 52.96           H
ATOM    619  HB2 ASP A  40      -0.084 -17.403  79.367  1.00 51.36           H
ATOM    620  HB3 ASP A  40       0.877 -16.311  80.342  1.00 51.36           H
ATOM    621  N   LEU A  41       2.977 -15.739  77.950  1.00 41.11           N
ATOM    622  CA  LEU A  41       4.209 -16.241  77.351  1.00 41.29           C
ATOM    623  C   LEU A  41       5.071 -16.925  78.408  1.00 44.95           C
ATOM    624  O   LEU A  41       5.416 -18.096  78.253  1.00 46.58           O
ATOM    625  CB  LEU A  41       4.969 -15.107  76.646  1.00 44.85           C
ATOM    626  CG  LEU A  41       4.166 -14.370  75.558  1.00 52.14           C
ATOM    627  CD1 LEU A  41       5.089 -13.366  74.871  1.00 47.63           C
ATOM    628  CD2 LEU A  41       3.597 -15.311  74.492  1.00 51.67           C
ATOM    629  H   LEU A  41       3.028 -14.894  78.504  1.00 49.33           H
ATOM    630  HA  LEU A  41       3.964 -16.993  76.602  1.00 49.55           H
ATOM    631  HB2 LEU A  41       5.290 -14.377  77.385  1.00 53.82           H
ATOM    632  HB3 LEU A  41       5.866 -15.534  76.194  1.00 53.82           H
ATOM    633  HG  LEU A  41       3.351 -13.819  76.028  1.00 62.57           H
ATOM    634 HD11 LEU A  41       4.553 -12.883  74.058  1.00 57.16           H
ATOM    635 HD12 LEU A  41       5.412 -12.616  75.591  1.00 57.16           H
ATOM    636 HD13 LEU A  41       5.962 -13.873  74.464  1.00 57.16           H
ATOM    637 HD21 LEU A  41       3.066 -14.726  73.742  1.00 62.01           H
ATOM    638 HD22 LEU A  41       4.399 -15.869  74.012  1.00 62.01           H
ATOM    639 HD23 LEU A  41       2.893 -16.003  74.947  1.00 62.01           H
ATOM    640  N   ALA A  42       5.412 -16.201  79.480  1.00 40.09           N
ATOM    641  CA  ALA A  42       6.292 -16.699  80.525  1.00 39.73           C
ATOM    642  C   ALA A  42       6.228 -15.831  81.777  1.00 33.06           C
ATOM    643  O   ALA A  42       5.656 -14.742  81.786  1.00 36.67           O
ATOM    644  CB  ALA A  42       7.731 -16.779  79.992  1.00 42.72           C
ATOM    645  H   ALA A  42       5.074 -15.252  79.568  1.00 48.11           H
ATOM    646  HA  ALA A  42       5.973 -17.707  80.796  1.00 47.67           H
ATOM    647  HB1 ALA A  42       8.390 -17.177  80.764  1.00 51.26           H
ATOM    648  HB2 ALA A  42       7.775 -17.445  79.131  1.00 51.26           H
ATOM    649  HB3 ALA A  42       8.080 -15.790  79.699  1.00 51.26           H
ATOM    650  N   TYR A  43       6.804 -16.363  82.852  1.00 38.38           N
ATOM    651  CA  TYR A  43       6.956 -15.674  84.117  1.00 35.77           C
ATOM    652  C   TYR A  43       8.162 -16.289  84.822  1.00 41.66           C
ATOM    653  O   TYR A  43       8.118 -17.444  85.248  1.00 38.28           O
ATOM    654  CB  TYR A  43       5.685 -15.802  84.964  1.00 35.56           C
ATOM    655  CG  TYR A  43       5.623 -14.953  86.224  1.00 36.24           C
ATOM    656  CD1 TYR A  43       4.633 -15.235  87.185  1.00 34.19           C
ATOM    657  CD2 TYR A  43       6.502 -13.871  86.436  1.00 38.87           C
ATOM    658  CE1 TYR A  43       4.511 -14.437  88.335  1.00 35.04           C
ATOM    659  CE2 TYR A  43       6.382 -13.060  87.576  1.00 34.73           C
ATOM    660  CZ  TYR A  43       5.381 -13.346  88.528  1.00 38.74           C
ATOM    661  OH  TYR A  43       5.228 -12.553  89.615  1.00 32.17           O
ATOM    662  H   TYR A  43       7.246 -17.266  82.761  1.00 46.06           H
ATOM    663  HA  TYR A  43       7.138 -14.624  83.903  1.00 42.92           H
ATOM    664  HB2 TYR A  43       4.831 -15.526  84.348  1.00 42.67           H
ATOM    665  HB3 TYR A  43       5.559 -16.849  85.246  1.00 42.67           H
ATOM    666  HD1 TYR A  43       3.959 -16.064  87.039  1.00 41.03           H
ATOM    667  HD2 TYR A  43       7.270 -13.636  85.724  1.00 46.65           H
ATOM    668  HE1 TYR A  43       3.752 -14.648  89.073  1.00 42.04           H
ATOM    669  HE2 TYR A  43       7.052 -12.223  87.716  1.00 41.68           H
ATOM    670  HH  TYR A  43       5.907 -11.877  89.646  1.00 38.60           H
ATOM    671  N   ASN A  44       9.237 -15.505  84.906  1.00 36.04           N
ATOM    672  CA  ASN A  44      10.466 -15.853  85.600  1.00 38.51           C
ATOM    673  C   ASN A  44      10.913 -14.669  86.443  1.00 32.63           C
ATOM    674  O   ASN A  44      10.971 -13.547  85.942  1.00 34.60           O
ATOM    675  CB  ASN A  44      11.560 -16.177  84.587  1.00 34.37           C
ATOM    676  CG  ASN A  44      12.804 -16.746  85.265  1.00 45.96           C
ATOM    677  OD1 ASN A  44      12.718 -17.446  86.272  1.00 43.82           O
ATOM    678  ND2 ASN A  44      13.963 -16.517  84.671  1.00 44.23           N
ATOM    679  H   ASN A  44       9.188 -14.579  84.502  1.00 43.25           H
ATOM    680  HA  ASN A  44      10.301 -16.718  86.243  1.00 46.21           H
ATOM    681  HB2 ASN A  44      11.167 -16.919  83.900  1.00 41.24           H
ATOM    682  HB3 ASN A  44      11.812 -15.281  84.024  1.00 41.24           H
ATOM    683 HD21 ASN A  44      14.815 -16.866  85.096  1.00 53.08           H
ATOM    684 HD22 ASN A  44      14.011 -15.950  83.835  1.00 53.08           H
ATOM    685  N   ARG A  45      11.241 -14.940  87.708  1.00 27.72           N
ATOM    686  CA  ARG A  45      11.629 -13.920  88.674  1.00 41.38           C
ATOM    687  C   ARG A  45      10.505 -12.872  88.740  1.00 44.48           C
ATOM    688  O   ARG A  45       9.344 -13.228  88.958  1.00 36.41           O
ATOM    689  CB  ARG A  45      13.021 -13.359  88.308  1.00 29.86           C
ATOM    690  CG  ARG A  45      14.168 -14.353  88.547  1.00 40.09           C
ATOM    691  CD  ARG A  45      15.446 -13.829  87.884  1.00 36.73           C
ATOM    692  NE  ARG A  45      16.605 -14.690  88.144  1.00 36.81           N
ATOM    693  CZ  ARG A  45      17.318 -14.701  89.271  1.00 31.19           C
ATOM    694  NH1 ARG A  45      17.045 -13.888  90.285  1.00 32.06           N
ATOM    695  NH2 ARG A  45      18.334 -15.548  89.385  1.00 36.88           N1+
ATOM    696  H   ARG A  45      11.225 -15.902  88.014  1.00 33.27           H
ATOM    697  HA  ARG A  45      11.710 -14.382  89.656  1.00 49.66           H
ATOM    698  HB2 ARG A  45      13.034 -13.018  87.273  1.00 35.83           H
ATOM    699  HB3 ARG A  45      13.209 -12.493  88.931  1.00 35.83           H
ATOM    700  HG2 ARG A  45      14.327 -14.492  89.617  1.00 48.11           H
ATOM    701  HG3 ARG A  45      13.922 -15.313  88.095  1.00 48.11           H
ATOM    702  HD2 ARG A  45      15.290 -13.797  86.806  1.00 44.08           H
ATOM    703  HD3 ARG A  45      15.649 -12.819  88.238  1.00 44.08           H
ATOM    704  HE  ARG A  45      16.855 -15.358  87.427  1.00 44.17           H
ATOM    705 HH11 ARG A  45      16.281 -13.229  90.224  1.00 38.47           H
ATOM    706 HH12 ARG A  45      17.629 -13.902  91.110  1.00 38.47           H
ATOM    707 HH21 ARG A  45      18.550 -16.172  88.622  1.00 44.26           H
ATOM    708 HH22 ARG A  45      18.885 -15.557  90.232  1.00 44.26           H
ATOM    709  N   GLU A  46      10.832 -11.607  88.469  1.00 32.96           N
ATOM    710  CA  GLU A  46       9.890 -10.502  88.418  1.00 35.90           C
ATOM    711  C   GLU A  46       9.497 -10.080  87.001  1.00 28.52           C
ATOM    712  O   GLU A  46       8.843  -9.054  86.836  1.00 33.78           O
ATOM    713  CB  GLU A  46      10.458  -9.331  89.207  1.00 35.18           C
ATOM    714  CG  GLU A  46      11.710  -8.634  88.670  1.00 36.69           C
ATOM    715  CD  GLU A  46      13.054  -9.147  89.200  1.00 38.91           C
ATOM    716  OE1 GLU A  46      14.045  -8.436  88.959  1.00 39.65           O
ATOM    717  OE2 GLU A  46      13.095 -10.227  89.828  1.00 40.21           O1-
ATOM    718  H   GLU A  46      11.811 -11.373  88.370  1.00 39.55           H
ATOM    719  HA  GLU A  46       8.975 -10.814  88.924  1.00 43.08           H
ATOM    720  HB2 GLU A  46       9.679  -8.581  89.357  1.00 42.22           H
ATOM    721  HB3 GLU A  46      10.741  -9.767  90.151  1.00 42.22           H
ATOM    722  HG2 GLU A  46      11.731  -8.672  87.583  1.00 44.02           H
ATOM    723  HG3 GLU A  46      11.644  -7.580  88.916  1.00 44.02           H
ATOM    724  N   TYR A  47       9.894 -10.859  85.991  1.00 25.45           N
ATOM    725  CA  TYR A  47       9.621 -10.601  84.591  1.00 28.52           C
ATOM    726  C   TYR A  47       8.495 -11.523  84.117  1.00 36.94           C
ATOM    727  O   TYR A  47       8.695 -12.722  83.937  1.00 33.91           O
ATOM    728  CB  TYR A  47      10.899 -10.802  83.760  1.00 28.37           C
ATOM    729  CG  TYR A  47      12.168 -10.183  84.330  1.00 27.31           C
ATOM    730  CD1 TYR A  47      13.235 -11.018  84.719  1.00 31.75           C
ATOM    731  CD2 TYR A  47      12.284  -8.790  84.489  1.00 29.88           C
ATOM    732  CE1 TYR A  47      14.416 -10.460  85.239  1.00 35.52           C
ATOM    733  CE2 TYR A  47      13.465  -8.222  85.005  1.00 25.29           C
ATOM    734  CZ  TYR A  47      14.539  -9.059  85.376  1.00 30.77           C
ATOM    735  OH  TYR A  47      15.696  -8.527  85.856  1.00 28.83           O
ATOM    736  H   TYR A  47      10.436 -11.684  86.213  1.00 30.54           H
ATOM    737  HA  TYR A  47       9.291  -9.570  84.482  1.00 34.23           H
ATOM    738  HB2 TYR A  47      11.073 -11.870  83.625  1.00 34.05           H
ATOM    739  HB3 TYR A  47      10.720 -10.379  82.773  1.00 34.05           H
ATOM    740  HD1 TYR A  47      13.155 -12.089  84.617  1.00 38.10           H
ATOM    741  HD2 TYR A  47      11.467  -8.149  84.226  1.00 35.86           H
ATOM    742  HE1 TYR A  47      15.232 -11.100  85.540  1.00 42.62           H
ATOM    743  HE2 TYR A  47      13.547  -7.154  85.133  1.00 30.34           H
ATOM    744  HH  TYR A  47      15.726  -7.569  85.768  1.00 34.60           H
ATOM    745  N   LYS A  48       7.312 -10.950  83.901  1.00 30.12           N
ATOM    746  CA  LYS A  48       6.133 -11.618  83.361  1.00 30.76           C
ATOM    747  C   LYS A  48       5.844 -11.041  81.987  1.00 36.43           C
ATOM    748  O   LYS A  48       5.582  -9.849  81.888  1.00 34.35           O
ATOM    749  CB  LYS A  48       4.955 -11.398  84.310  1.00 30.86           C
ATOM    750  CG  LYS A  48       3.649 -11.949  83.718  1.00 42.34           C
ATOM    751  CD  LYS A  48       2.501 -11.919  84.725  1.00 41.59           C
ATOM    752  CE  LYS A  48       2.778 -12.860  85.892  1.00 43.13           C
ATOM    753  NZ  LYS A  48       1.684 -12.839  86.872  1.00 43.71           N1+
ATOM    754  H   LYS A  48       7.231  -9.959  84.088  1.00 36.15           H
ATOM    755  HA  LYS A  48       6.314 -12.687  83.271  1.00 36.91           H
ATOM    756  HB2 LYS A  48       5.170 -11.869  85.264  1.00 37.03           H
ATOM    757  HB3 LYS A  48       4.829 -10.328  84.478  1.00 37.03           H
ATOM    758  HG2 LYS A  48       3.359 -11.358  82.850  1.00 50.81           H
ATOM    759  HG3 LYS A  48       3.808 -12.982  83.402  1.00 50.81           H
ATOM    760  HD2 LYS A  48       2.379 -10.906  85.098  1.00 49.90           H
ATOM    761  HD3 LYS A  48       1.584 -12.219  84.220  1.00 49.90           H
ATOM    762  HE2 LYS A  48       2.909 -13.871  85.508  1.00 51.75           H
ATOM    763  HE3 LYS A  48       3.699 -12.554  86.385  1.00 51.75           H
ATOM    764  HZ1 LYS A  48       2.030 -12.526  87.765  1.00 52.46           H
ATOM    765  HZ2 LYS A  48       0.956 -12.202  86.568  1.00 52.46           H
ATOM    766  HZ3 LYS A  48       1.281 -13.758  86.961  1.00 52.46           H
ATOM    767  N   SER A  49       5.846 -11.892  80.961  1.00 37.55           N
ATOM    768  CA  SER A  49       5.573 -11.523  79.577  1.00 36.18           C
ATOM    769  C   SER A  49       4.205 -12.049  79.135  1.00 38.65           C
ATOM    770  O   SER A  49       3.841 -13.191  79.421  1.00 41.51           O
ATOM    771  CB  SER A  49       6.656 -12.102  78.655  1.00 33.74           C
ATOM    772  OG  SER A  49       7.929 -11.552  78.905  1.00 48.63           O
ATOM    773  H   SER A  49       6.040 -12.864  81.152  1.00 45.06           H
ATOM    774  HA  SER A  49       5.573 -10.437  79.474  1.00 43.42           H
ATOM    775  HB2 SER A  49       6.709 -13.180  78.795  1.00 40.49           H
ATOM    776  HB3 SER A  49       6.387 -11.903  77.617  1.00 40.49           H
ATOM    777  HG  SER A  49       8.231 -11.868  79.766  1.00 58.35           H
ATOM    778  N   VAL A  50       3.467 -11.205  78.409  1.00 40.70           N
ATOM    779  CA  VAL A  50       2.138 -11.484  77.874  1.00 40.31           C
ATOM    780  C   VAL A  50       2.013 -10.763  76.534  1.00 43.74           C
ATOM    781  O   VAL A  50       2.253  -9.563  76.469  1.00 38.56           O
ATOM    782  CB  VAL A  50       1.053 -10.986  78.853  1.00 42.02           C
ATOM    783  CG1 VAL A  50      -0.337 -11.062  78.217  1.00 42.90           C
ATOM    784  CG2 VAL A  50       1.040 -11.805  80.148  1.00 34.41           C
ATOM    785  H   VAL A  50       3.835 -10.279  78.239  1.00 48.83           H
ATOM    786  HA  VAL A  50       2.020 -12.558  77.724  1.00 48.37           H
ATOM    787  HB  VAL A  50       1.254  -9.944  79.105  1.00 50.42           H
ATOM    788 HG11 VAL A  50      -1.088 -10.775  78.944  1.00 51.47           H
ATOM    789 HG12 VAL A  50      -0.398 -10.370  77.378  1.00 51.47           H
ATOM    790 HG13 VAL A  50      -0.545 -12.076  77.875  1.00 51.47           H
ATOM    791 HG21 VAL A  50       0.260 -11.442  80.809  1.00 41.30           H
ATOM    792 HG22 VAL A  50       0.862 -12.855  79.931  1.00 41.30           H
ATOM    793 HG23 VAL A  50       1.991 -11.699  80.662  1.00 41.30           H
ATOM    794  N   GLU A  51       1.593 -11.466  75.481  1.00 36.54           N
ATOM    795  CA  GLU A  51       1.249 -10.845  74.211  1.00 43.64           C
ATOM    796  C   GLU A  51      -0.174 -10.295  74.280  1.00 46.27           C
ATOM    797  O   GLU A  51      -1.130 -11.056  74.388  1.00 42.28           O
ATOM    798  CB  GLU A  51       1.416 -11.855  73.072  1.00 48.53           C
ATOM    799  CG  GLU A  51       1.288 -11.198  71.691  1.00 49.59           C
ATOM    800  CD  GLU A  51       1.269 -12.270  70.602  1.00 49.84           C
ATOM    801  OE1 GLU A  51       0.183 -12.840  70.357  1.00 55.71           O
ATOM    802  OE2 GLU A  51       2.323 -12.475  69.965  1.00 57.66           O1-
ATOM    803  H   GLU A  51       1.413 -12.453  75.583  1.00 43.84           H
ATOM    804  HA  GLU A  51       1.931 -10.018  74.030  1.00 52.37           H
ATOM    805  HB2 GLU A  51       2.396 -12.324  73.148  1.00 58.23           H
ATOM    806  HB3 GLU A  51       0.653 -12.626  73.170  1.00 58.23           H
ATOM    807  HG2 GLU A  51       0.350 -10.645  71.667  1.00 59.51           H
ATOM    808  HG3 GLU A  51       2.141 -10.533  71.547  1.00 59.51           H
ATOM    809  N   CYS A  52      -0.299  -8.970  74.224  1.00 40.29           N
ATOM    810  CA  CYS A  52      -1.560  -8.248  74.212  1.00 34.73           C
ATOM    811  C   CYS A  52      -2.085  -8.049  72.791  1.00 40.84           C
ATOM    812  O   CYS A  52      -1.321  -7.814  71.854  1.00 40.31           O
ATOM    813  CB  CYS A  52      -1.380  -6.903  74.925  1.00 30.82           C
ATOM    814  SG  CYS A  52      -1.045  -7.151  76.692  1.00 42.19           S
ATOM    815  H   CYS A  52       0.543  -8.416  74.149  1.00 48.34           H
ATOM    816  HA  CYS A  52      -2.302  -8.822  74.769  1.00 41.67           H
ATOM    817  HB2 CYS A  52      -0.557  -6.352  74.473  1.00 36.99           H
ATOM    818  HB3 CYS A  52      -2.282  -6.306  74.807  1.00 36.99           H
ATOM    819  HG  CYS A  52      -0.942  -5.858  77.023  1.00 50.63           H
ATOM    820  N   HIS A  53      -3.411  -8.138  72.655  1.00 45.14           N
ATOM    821  CA  HIS A  53      -4.151  -7.926  71.418  1.00 40.44           C
ATOM    822  C   HIS A  53      -5.107  -6.766  71.615  1.00 39.45           C
ATOM    823  O   HIS A  53      -6.014  -6.858  72.432  1.00 39.84           O
ATOM    824  CB  HIS A  53      -4.925  -9.180  71.036  1.00 40.31           C
ATOM    825  CG  HIS A  53      -4.037 -10.363  70.809  1.00 44.58           C
ATOM    826  ND1 HIS A  53      -4.009 -11.517  71.589  1.00 55.70           N
ATOM    827  CD2 HIS A  53      -3.076 -10.439  69.844  1.00 48.68           C
ATOM    828  CE1 HIS A  53      -3.045 -12.271  71.042  1.00 54.36           C
ATOM    829  NE2 HIS A  53      -2.457 -11.646  70.013  1.00 55.74           N
ATOM    830  H   HIS A  53      -3.959  -8.376  73.471  1.00 54.17           H
ATOM    831  HA  HIS A  53      -3.464  -7.711  70.609  1.00 48.52           H
ATOM    832  HB2 HIS A  53      -5.497  -8.989  70.129  1.00 48.38           H
ATOM    833  HB3 HIS A  53      -5.618  -9.410  71.839  1.00 48.38           H
ATOM    834  HD2 HIS A  53      -2.842  -9.690  69.107  1.00 58.42           H
ATOM    835  HE1 HIS A  53      -2.865 -13.298  71.285  1.00 65.23           H
ATOM    836  HE2 HIS A  53      -1.724 -12.030  69.431  1.00 66.88           H
ATOM    837  N   TYR A  54      -4.919  -5.680  70.871  1.00 35.28           N
ATOM    838  CA  TYR A  54      -5.672  -4.458  71.082  1.00 37.30           C
ATOM    839  C   TYR A  54      -5.843  -3.744  69.752  1.00 38.93           C
ATOM    840  O   TYR A  54      -4.861  -3.399  69.103  1.00 37.81           O
ATOM    841  CB  TYR A  54      -4.917  -3.596  72.101  1.00 34.97           C
ATOM    842  CG  TYR A  54      -5.713  -2.416  72.602  1.00 33.55           C
ATOM    843  CD1 TYR A  54      -6.949  -2.629  73.240  1.00 33.12           C
ATOM    844  CD2 TYR A  54      -5.235  -1.109  72.408  1.00 31.49           C
ATOM    845  CE1 TYR A  54      -7.691  -1.537  73.712  1.00 33.20           C
ATOM    846  CE2 TYR A  54      -5.973  -0.008  72.870  1.00 34.65           C
ATOM    847  CZ  TYR A  54      -7.197  -0.227  73.540  1.00 32.82           C
ATOM    848  OH  TYR A  54      -7.907   0.832  74.005  1.00 29.97           O
ATOM    849  H   TYR A  54      -4.164  -5.671  70.200  1.00 42.34           H
ATOM    850  HA  TYR A  54      -6.660  -4.703  71.474  1.00 44.76           H
ATOM    851  HB2 TYR A  54      -4.652  -4.211  72.961  1.00 41.96           H
ATOM    852  HB3 TYR A  54      -3.989  -3.245  71.650  1.00 41.96           H
ATOM    853  HD1 TYR A  54      -7.330  -3.630  73.371  1.00 39.75           H
ATOM    854  HD2 TYR A  54      -4.286  -0.952  71.922  1.00 37.79           H
ATOM    855  HE1 TYR A  54      -8.634  -1.697  74.214  1.00 39.84           H
ATOM    856  HE2 TYR A  54      -5.596   0.994  72.728  1.00 41.58           H
ATOM    857  HH  TYR A  54      -7.406   1.644  73.934  1.00 35.96           H
ATOM    858  N   LYS A  55      -7.099  -3.530  69.346  1.00 35.70           N
ATOM    859  CA  LYS A  55      -7.460  -2.877  68.086  1.00 31.31           C
ATOM    860  C   LYS A  55      -6.890  -3.631  66.878  1.00 29.54           C
ATOM    861  O   LYS A  55      -6.507  -3.021  65.880  1.00 39.22           O
ATOM    862  CB  LYS A  55      -7.028  -1.402  68.096  1.00 33.76           C
ATOM    863  CG  LYS A  55      -7.678  -0.618  69.237  1.00 35.92           C
ATOM    864  CD  LYS A  55      -7.101   0.798  69.277  1.00 45.32           C
ATOM    865  CE  LYS A  55      -7.805   1.673  70.310  1.00 43.67           C
ATOM    866  NZ  LYS A  55      -9.248   1.787  70.036  1.00 44.67           N1+
ATOM    867  H   LYS A  55      -7.852  -3.883  69.925  1.00 42.84           H
ATOM    868  HA  LYS A  55      -8.546  -2.910  67.993  1.00 37.57           H
ATOM    869  HB2 LYS A  55      -5.943  -1.326  68.173  1.00 40.51           H
ATOM    870  HB3 LYS A  55      -7.329  -0.949  67.152  1.00 40.51           H
ATOM    871  HG2 LYS A  55      -8.756  -0.592  69.079  1.00 43.11           H
ATOM    872  HG3 LYS A  55      -7.466  -1.101  70.191  1.00 43.11           H
ATOM    873  HD2 LYS A  55      -6.045   0.745  69.537  1.00 54.38           H
ATOM    874  HD3 LYS A  55      -7.194   1.261  68.294  1.00 54.38           H
ATOM    875  HE2 LYS A  55      -7.676   1.205  71.286  1.00 52.40           H
ATOM    876  HE3 LYS A  55      -7.347   2.660  70.335  1.00 52.40           H
ATOM    877  HZ1 LYS A  55      -9.551   2.737  70.182  1.00 53.61           H
ATOM    878  HZ2 LYS A  55      -9.431   1.520  69.080  1.00 53.61           H
ATOM    879  HZ3 LYS A  55      -9.758   1.169  70.652  1.00 53.61           H
ATOM    880  N   GLY A  56      -6.845  -4.966  66.964  1.00 36.60           N
ATOM    881  CA  GLY A  56      -6.267  -5.817  65.924  1.00 38.17           C
ATOM    882  C   GLY A  56      -4.738  -5.723  65.841  1.00 46.15           C
ATOM    883  O   GLY A  56      -4.153  -6.198  64.867  1.00 39.96           O
ATOM    884  H   GLY A  56      -7.206  -5.411  67.797  1.00 43.92           H
ATOM    885  HA2 GLY A  56      -6.544  -6.851  66.119  1.00 45.81           H
ATOM    886  HA3 GLY A  56      -6.679  -5.510  64.963  1.00 45.81           H
ATOM    887  N   GLN A  57      -4.102  -5.136  66.863  1.00 46.45           N
ATOM    888  CA  GLN A  57      -2.657  -5.019  66.961  1.00 40.38           C
ATOM    889  C   GLN A  57      -2.103  -5.952  68.016  1.00 43.40           C
ATOM    890  O   GLN A  57      -2.733  -6.199  69.037  1.00 42.61           O
ATOM    891  CB  GLN A  57      -2.223  -3.580  67.259  1.00 40.66           C
ATOM    892  CG  GLN A  57      -2.683  -2.608  66.170  1.00 41.25           C
ATOM    893  CD  GLN A  57      -2.148  -2.877  64.766  1.00 41.23           C
ATOM    894  OE1 GLN A  57      -2.679  -2.348  63.796  1.00 52.13           O
ATOM    895  NE2 GLN A  57      -1.094  -3.665  64.609  1.00 46.11           N
ATOM    896  H   GLN A  57      -4.650  -4.773  67.631  1.00 55.73           H
ATOM    897  HA  GLN A  57      -2.225  -5.312  66.010  1.00 48.46           H
ATOM    898  HB2 GLN A  57      -2.627  -3.257  68.215  1.00 48.80           H
ATOM    899  HB3 GLN A  57      -1.138  -3.541  67.339  1.00 48.80           H
ATOM    900  HG2 GLN A  57      -3.769  -2.577  66.125  1.00 49.49           H
ATOM    901  HG3 GLN A  57      -2.390  -1.600  66.442  1.00 49.49           H
ATOM    902 HE21 GLN A  57      -0.664  -4.097  65.413  1.00 55.34           H
ATOM    903 HE22 GLN A  57      -0.748  -3.837  63.680  1.00 55.34           H
ATOM    904  N   LYS A  58      -0.903  -6.455  67.741  1.00 42.61           N
ATOM    905  CA  LYS A  58      -0.170  -7.380  68.582  1.00 33.34           C
ATOM    906  C   LYS A  58       1.042  -6.641  69.143  1.00 40.71           C
ATOM    907  O   LYS A  58       1.816  -6.071  68.377  1.00 31.28           O
ATOM    908  CB  LYS A  58       0.213  -8.584  67.713  1.00 37.46           C
ATOM    909  CG  LYS A  58       1.090  -9.605  68.443  1.00 56.18           C
ATOM    910  CD  LYS A  58       2.049 -10.330  67.486  1.00 56.69           C
ATOM    911  CE  LYS A  58       1.336 -11.354  66.610  1.00 55.97           C
ATOM    912  NZ  LYS A  58       0.761 -12.437  67.426  1.00 68.66           N1+
ATOM    913  H   LYS A  58      -0.442  -6.150  66.896  1.00 51.13           H
ATOM    914  HA  LYS A  58      -0.793  -7.727  69.407  1.00 40.00           H
ATOM    915  HB2 LYS A  58      -0.698  -9.089  67.394  1.00 44.95           H
ATOM    916  HB3 LYS A  58       0.732  -8.227  66.822  1.00 44.95           H
ATOM    917  HG2 LYS A  58       1.697  -9.107  69.189  1.00 67.42           H
ATOM    918  HG3 LYS A  58       0.449 -10.312  68.963  1.00 67.42           H
ATOM    919  HD2 LYS A  58       2.539  -9.604  66.836  1.00 68.03           H
ATOM    920  HD3 LYS A  58       2.816 -10.836  68.070  1.00 68.03           H
ATOM    921  HE2 LYS A  58       0.538 -10.849  66.065  1.00 67.16           H
ATOM    922  HE3 LYS A  58       2.045 -11.767  65.893  1.00 67.16           H
ATOM    923  HZ1 LYS A  58       1.136 -13.328  67.144  1.00 82.39           H
ATOM    924  HZ2 LYS A  58       1.015 -12.300  68.401  1.00 82.39           H
ATOM    925  HZ3 LYS A  58      -0.243 -12.436  67.355  1.00 82.39           H
ATOM    926  N   PHE A  59       1.207  -6.676  70.464  1.00 38.65           N
ATOM    927  CA  PHE A  59       2.372  -6.138  71.162  1.00 40.98           C
ATOM    928  C   PHE A  59       2.484  -6.747  72.556  1.00 37.82           C
ATOM    929  O   PHE A  59       1.469  -7.050  73.174  1.00 31.80           O
ATOM    930  CB  PHE A  59       2.313  -4.605  71.234  1.00 35.17           C
ATOM    931  CG  PHE A  59       1.063  -4.017  71.844  1.00 35.68           C
ATOM    932  CD1 PHE A  59       0.911  -4.002  73.241  1.00 33.78           C
ATOM    933  CD2 PHE A  59       0.081  -3.436  71.021  1.00 37.19           C
ATOM    934  CE1 PHE A  59      -0.231  -3.427  73.815  1.00 31.41           C
ATOM    935  CE2 PHE A  59      -1.045  -2.829  71.599  1.00 28.31           C
ATOM    936  CZ  PHE A  59      -1.204  -2.830  72.995  1.00 38.30           C
ATOM    937  H   PHE A  59       0.499  -7.126  71.030  1.00 46.38           H
ATOM    938  HA  PHE A  59       3.265  -6.395  70.602  1.00 49.18           H
ATOM    939  HB2 PHE A  59       3.159  -4.246  71.816  1.00 42.20           H
ATOM    940  HB3 PHE A  59       2.428  -4.203  70.230  1.00 42.20           H
ATOM    941  HD1 PHE A  59       1.673  -4.435  73.872  1.00 40.53           H
ATOM    942  HD2 PHE A  59       0.201  -3.438  69.947  1.00 44.63           H
ATOM    943  HE1 PHE A  59      -0.356  -3.445  74.888  1.00 37.69           H
ATOM    944  HE2 PHE A  59      -1.793  -2.372  70.970  1.00 33.97           H
ATOM    945  HZ  PHE A  59      -2.081  -2.382  73.434  1.00 45.96           H
ATOM    946  N   LEU A  60       3.707  -6.915  73.062  1.00 34.43           N
ATOM    947  CA  LEU A  60       3.933  -7.487  74.386  1.00 34.33           C
ATOM    948  C   LEU A  60       3.705  -6.478  75.506  1.00 29.49           C
ATOM    949  O   LEU A  60       3.792  -5.271  75.304  1.00 35.77           O
ATOM    950  CB  LEU A  60       5.352  -8.056  74.499  1.00 30.76           C
ATOM    951  CG  LEU A  60       5.737  -9.069  73.416  1.00 40.87           C
ATOM    952  CD1 LEU A  60       7.152  -9.568  73.703  1.00 36.27           C
ATOM    953  CD2 LEU A  60       4.730 -10.214  73.323  1.00 39.66           C
ATOM    954  H   LEU A  60       4.511  -6.651  72.509  1.00 41.31           H
ATOM    955  HA  LEU A  60       3.225  -8.299  74.535  1.00 41.19           H
ATOM    956  HB2 LEU A  60       6.064  -7.236  74.475  1.00 36.91           H
ATOM    957  HB3 LEU A  60       5.442  -8.544  75.470  1.00 36.91           H
ATOM    958  HG  LEU A  60       5.759  -8.563  72.467  1.00 49.04           H
ATOM    959 HD11 LEU A  60       7.416 -10.348  73.000  1.00 43.52           H
ATOM    960 HD12 LEU A  60       7.854  -8.738  73.605  1.00 43.52           H
ATOM    961 HD13 LEU A  60       7.208  -9.994  74.701  1.00 43.52           H
ATOM    962 HD21 LEU A  60       5.044 -10.925  72.565  1.00 47.59           H
ATOM    963 HD22 LEU A  60       4.632 -10.711  74.285  1.00 47.59           H
ATOM    964 HD23 LEU A  60       3.766  -9.820  73.022  1.00 47.59           H
ATOM    965  N   CYS A  61       3.416  -7.007  76.693  1.00 26.11           N
ATOM    966  CA  CYS A  61       3.422  -6.293  77.955  1.00 29.29           C
ATOM    967  C   CYS A  61       4.301  -7.097  78.906  1.00 39.62           C
ATOM    968  O   CYS A  61       4.008  -8.271  79.148  1.00 32.13           O
ATOM    969  CB  CYS A  61       2.011  -6.109  78.498  1.00 33.79           C
ATOM    970  SG  CYS A  61       2.061  -5.126  80.028  1.00 33.41           S
ATOM    971  H   CYS A  61       3.314  -8.012  76.747  1.00 31.33           H
ATOM    972  HA  CYS A  61       3.819  -5.303  77.795  1.00 35.14           H
ATOM    973  HB2 CYS A  61       1.403  -5.599  77.754  1.00 40.55           H
ATOM    974  HB3 CYS A  61       1.576  -7.087  78.701  1.00 40.55           H
ATOM    975  HG  CYS A  61       0.748  -5.161  80.284  1.00 40.09           H
ATOM    976  N   VAL A  62       5.386  -6.485  79.396  1.00 31.88           N
ATOM    977  CA  VAL A  62       6.379  -7.158  80.228  1.00 24.11           C
ATOM    978  C   VAL A  62       6.665  -6.346  81.488  1.00 29.22           C
ATOM    979  O   VAL A  62       6.831  -5.136  81.407  1.00 27.79           O
ATOM    980  CB  VAL A  62       7.685  -7.441  79.454  1.00 33.99           C
ATOM    981  CG1 VAL A  62       8.560  -8.410  80.257  1.00 34.50           C
ATOM    982  CG2 VAL A  62       7.437  -8.069  78.078  1.00 28.86           C
ATOM    983  H   VAL A  62       5.552  -5.517  79.156  1.00 38.26           H
ATOM    984  HA  VAL A  62       5.964  -8.105  80.528  1.00 28.94           H
ATOM    985  HB  VAL A  62       8.238  -6.511  79.321  1.00 40.79           H
ATOM    986 HG11 VAL A  62       9.468  -8.636  79.703  1.00 41.40           H
ATOM    987 HG12 VAL A  62       8.845  -7.960  81.202  1.00 41.40           H
ATOM    988 HG13 VAL A  62       8.014  -9.332  80.454  1.00 41.40           H
ATOM    989 HG21 VAL A  62       8.391  -8.310  77.607  1.00 34.64           H
ATOM    990 HG22 VAL A  62       6.853  -8.981  78.186  1.00 34.64           H
ATOM    991 HG23 VAL A  62       6.905  -7.364  77.446  1.00 34.64           H
ATOM    992  N   SER A  63       6.757  -7.001  82.649  1.00 27.97           N
ATOM    993  CA  SER A  63       7.225  -6.366  83.869  1.00 27.69           C
ATOM    994  C   SER A  63       8.756  -6.359  83.936  1.00 24.64           C
ATOM    995  O   SER A  63       9.389  -7.320  83.509  1.00 22.83           O
ATOM    996  CB  SER A  63       6.582  -7.004  85.093  1.00 23.28           C
ATOM    997  OG  SER A  63       6.829  -8.387  85.122  1.00 26.20           O
ATOM    998  H   SER A  63       6.611  -7.999  82.677  1.00 33.56           H
ATOM    999  HA  SER A  63       6.871  -5.350  83.863  1.00 33.23           H
ATOM   1000  HB2 SER A  63       6.951  -6.544  86.009  1.00 27.94           H
ATOM   1001  HB3 SER A  63       5.510  -6.828  85.059  1.00 27.94           H
ATOM   1002  HG  SER A  63       7.604  -8.539  85.678  1.00 31.44           H
ATOM   1003  N   HIS A  64       9.340  -5.271  84.446  1.00 28.22           N
ATOM   1004  CA  HIS A  64      10.790  -5.062  84.492  1.00 27.11           C
ATOM   1005  C   HIS A  64      11.351  -5.036  85.921  1.00 28.03           C
ATOM   1006  O   HIS A  64      12.568  -4.995  86.090  1.00 31.33           O
ATOM   1007  CB  HIS A  64      11.165  -3.797  83.694  1.00 21.32           C
ATOM   1008  CG  HIS A  64      10.564  -2.493  84.163  1.00 16.44           C
ATOM   1009  ND1 HIS A  64      10.549  -1.989  85.437  1.00 22.06           N
ATOM   1010  CD2 HIS A  64       9.975  -1.540  83.376  1.00 27.12           C
ATOM   1011  CE1 HIS A  64       9.942  -0.789  85.414  1.00 21.82           C
ATOM   1012  NE2 HIS A  64       9.573  -0.470  84.169  1.00 21.41           N
ATOM   1013  H   HIS A  64       8.753  -4.518  84.778  1.00 33.86           H
ATOM   1014  HA  HIS A  64      11.269  -5.907  84.003  1.00 32.53           H
ATOM   1015  HB2 HIS A  64      10.870  -3.944  82.655  1.00 25.58           H
ATOM   1016  HB3 HIS A  64      12.244  -3.686  83.702  1.00 25.58           H
ATOM   1017  HD1 HIS A  64      10.936  -2.437  86.259  1.00 26.48           H
ATOM   1018  HD2 HIS A  64       9.907  -1.558  82.308  1.00 32.55           H
ATOM   1019  HE1 HIS A  64       9.757  -0.162  86.273  1.00 26.19           H
ATOM   1020  N   GLY A  65      10.484  -5.027  86.940  1.00 25.72           N
ATOM   1021  CA  GLY A  65      10.892  -4.973  88.338  1.00 24.15           C
ATOM   1022  C   GLY A  65      11.253  -3.568  88.798  1.00 24.36           C
ATOM   1023  O   GLY A  65      11.365  -2.632  88.014  1.00 23.74           O
ATOM   1024  H   GLY A  65       9.494  -5.019  86.738  1.00 30.86           H
ATOM   1025  HA2 GLY A  65      10.086  -5.356  88.962  1.00 28.97           H
ATOM   1026  HA3 GLY A  65      11.780  -5.585  88.478  1.00 28.97           H
ATOM   1027  N   VAL A  66      11.443  -3.443  90.103  1.00 21.89           N
ATOM   1028  CA  VAL A  66      11.858  -2.204  90.735  1.00 20.27           C
ATOM   1029  C   VAL A  66      13.387  -2.103  90.583  1.00 28.23           C
ATOM   1030  O   VAL A  66      14.137  -2.996  90.921  1.00 24.32           O
ATOM   1031  CB  VAL A  66      11.550  -2.167  92.257  1.00 22.09           C
ATOM   1032  CG1 VAL A  66      11.992  -0.821  92.836  1.00 20.22           C
ATOM   1033  CG2 VAL A  66      10.057  -2.396  92.512  1.00 25.78           C
ATOM   1034  H   VAL A  66      11.440  -4.269  90.653  1.00 26.27           H
ATOM   1035  HA  VAL A  66      11.351  -1.326  90.231  1.00 24.32           H
ATOM   1036  HB  VAL A  66      12.128  -2.977  92.762  1.00 26.51           H
ATOM   1037 HG11 VAL A  66      11.756  -0.748  93.897  1.00 24.27           H
ATOM   1038 HG12 VAL A  66      13.068  -0.667  92.714  1.00 24.27           H
ATOM   1039 HG13 VAL A  66      11.486   0.017  92.326  1.00 24.27           H
ATOM   1040 HG21 VAL A  66       9.830  -2.347  93.577  1.00 30.94           H
ATOM   1041 HG22 VAL A  66       9.456  -1.634  91.994  1.00 30.94           H
ATOM   1042 HG23 VAL A  66       9.758  -3.375  92.129  1.00 30.94           H
ATOM   1043  N   GLY A  67      13.790  -0.938  90.062  1.00 26.63           N
ATOM   1044  CA  GLY A  67      15.172  -0.479  90.031  1.00 20.35           C
ATOM   1045  C   GLY A  67      15.855  -0.617  88.671  1.00 15.94           C
ATOM   1046  O   GLY A  67      15.570  -1.524  87.887  1.00 19.68           O
ATOM   1047  H   GLY A  67      13.085  -0.275  89.760  1.00 31.96           H
ATOM   1048  HA2 GLY A  67      15.170   0.569  90.309  1.00 24.42           H
ATOM   1049  HA3 GLY A  67      15.744  -1.033  90.771  1.00 24.42           H
ATOM   1050  N   SER A  68      16.806   0.289  88.414  1.00 19.47           N
ATOM   1051  CA  SER A  68      17.511   0.413  87.141  1.00 18.44           C
ATOM   1052  C   SER A  68      18.306  -0.826  86.732  1.00 18.88           C
ATOM   1053  O   SER A  68      18.254  -1.223  85.572  1.00 19.73           O
ATOM   1054  CB  SER A  68      18.421   1.638  87.161  1.00 21.20           C
ATOM   1055  OG  SER A  68      19.313   1.577  88.243  1.00 16.56           O
ATOM   1056  H   SER A  68      17.015   0.983  89.119  1.00 23.36           H
ATOM   1057  HA  SER A  68      16.762   0.587  86.376  1.00 22.13           H
ATOM   1058  HB2 SER A  68      19.006   1.666  86.245  1.00 25.44           H
ATOM   1059  HB3 SER A  68      17.826   2.546  87.230  1.00 25.44           H
ATOM   1060  HG  SER A  68      19.154   2.335  88.822  1.00 19.87           H
ATOM   1061  N   ALA A  69      19.066  -1.426  87.650  1.00 20.32           N
ATOM   1062  CA  ALA A  69      19.873  -2.600  87.336  1.00 19.60           C
ATOM   1063  C   ALA A  69      18.994  -3.789  86.923  1.00 18.08           C
ATOM   1064  O   ALA A  69      19.331  -4.495  85.976  1.00 22.34           O
ATOM   1065  CB  ALA A  69      20.768  -2.932  88.526  1.00 25.87           C
ATOM   1066  H   ALA A  69      19.118  -1.027  88.578  1.00 24.39           H
ATOM   1067  HA  ALA A  69      20.522  -2.359  86.492  1.00 23.52           H
ATOM   1068  HB1 ALA A  69      21.343  -3.831  88.312  1.00 31.04           H
ATOM   1069  HB2 ALA A  69      21.452  -2.106  88.707  1.00 31.04           H
ATOM   1070  HB3 ALA A  69      20.166  -3.087  89.420  1.00 31.04           H
ATOM   1071  N   GLY A  70      17.855  -3.992  87.589  1.00 24.10           N
ATOM   1072  CA  GLY A  70      16.921  -5.065  87.259  1.00 22.77           C
ATOM   1073  C   GLY A  70      16.203  -4.825  85.937  1.00 27.15           C
ATOM   1074  O   GLY A  70      16.089  -5.743  85.121  1.00 25.14           O
ATOM   1075  H   GLY A  70      17.618  -3.369  88.351  1.00 28.92           H
ATOM   1076  HA2 GLY A  70      17.464  -6.007  87.182  1.00 27.33           H
ATOM   1077  HA3 GLY A  70      16.173  -5.148  88.043  1.00 27.33           H
ATOM   1078  N   CYS A  71      15.711  -3.600  85.717  1.00 18.83           N
ATOM   1079  CA  CYS A  71      15.014  -3.284  84.483  1.00 21.37           C
ATOM   1080  C   CYS A  71      15.979  -3.302  83.290  1.00 25.15           C
ATOM   1081  O   CYS A  71      15.530  -3.546  82.178  1.00 24.67           O
ATOM   1082  CB  CYS A  71      14.243  -1.960  84.597  1.00 28.18           C
ATOM   1083  SG  CYS A  71      15.320  -0.504  84.479  1.00 26.24           S
ATOM   1084  H   CYS A  71      15.817  -2.879  86.421  1.00 22.60           H
ATOM   1085  HA  CYS A  71      14.281  -4.073  84.320  1.00 25.65           H
ATOM   1086  HB2 CYS A  71      13.517  -1.907  83.791  1.00 33.81           H
ATOM   1087  HB3 CYS A  71      13.693  -1.936  85.540  1.00 33.81           H
ATOM   1088  HG  CYS A  71      15.724  -0.711  83.221  1.00 31.48           H
ATOM   1089  N   ALA A  72      17.282  -3.052  83.491  1.00 26.42           N
ATOM   1090  CA  ALA A  72      18.287  -3.084  82.428  1.00 21.53           C
ATOM   1091  C   ALA A  72      18.436  -4.477  81.804  1.00 17.73           C
ATOM   1092  O   ALA A  72      18.635  -4.586  80.601  1.00 19.81           O
ATOM   1093  CB  ALA A  72      19.639  -2.597  82.966  1.00 23.84           C
ATOM   1094  H   ALA A  72      17.590  -2.814  84.427  1.00 31.70           H
ATOM   1095  HA  ALA A  72      17.974  -2.386  81.650  1.00 25.83           H
ATOM   1096  HB1 ALA A  72      20.389  -2.611  82.174  1.00 28.61           H
ATOM   1097  HB2 ALA A  72      19.543  -1.578  83.332  1.00 28.61           H
ATOM   1098  HB3 ALA A  72      19.973  -3.233  83.783  1.00 28.61           H
ATOM   1099  N   VAL A  73      18.311  -5.541  82.600  1.00 19.56           N
ATOM   1100  CA  VAL A  73      18.388  -6.917  82.120  1.00 20.16           C
ATOM   1101  C   VAL A  73      17.242  -7.196  81.116  1.00 26.43           C
ATOM   1102  O   VAL A  73      17.454  -7.707  80.035  1.00 32.94           O
ATOM   1103  CB  VAL A  73      18.254  -7.919  83.300  1.00 24.02           C
ATOM   1104  CG1 VAL A  73      18.297  -9.362  82.782  1.00 27.28           C
ATOM   1105  CG2 VAL A  73      19.352  -7.689  84.328  1.00 30.54           C
ATOM   1106  H   VAL A  73      18.100  -5.374  83.560  1.00 23.48           H
ATOM   1107  HA  VAL A  73      19.369  -7.092  81.605  1.00 24.19           H
ATOM   1108  HB  VAL A  73      17.270  -7.759  83.805  1.00 28.82           H
ATOM   1109 HG11 VAL A  73      18.162 -10.067  83.610  1.00 32.73           H
ATOM   1110 HG12 VAL A  73      17.502  -9.538  82.051  1.00 32.73           H
ATOM   1111 HG13 VAL A  73      19.261  -9.582  82.313  1.00 32.73           H
ATOM   1112 HG21 VAL A  73      19.264  -8.408  85.161  1.00 36.65           H
ATOM   1113 HG22 VAL A  73      20.356  -7.781  83.907  1.00 36.65           H
ATOM   1114 HG23 VAL A  73      19.262  -6.692  84.774  1.00 36.65           H
ATOM   1115  N   CYS A  74      16.029  -6.778  81.529  1.00 26.35           N
ATOM   1116  CA  CYS A  74      14.795  -6.810  80.743  1.00 22.83           C
ATOM   1117  C   CYS A  74      14.969  -6.031  79.442  1.00 26.20           C
ATOM   1118  O   CYS A  74      14.769  -6.590  78.368  1.00 25.27           O
ATOM   1119  CB  CYS A  74      13.617  -6.285  81.589  1.00 26.60           C
ATOM   1120  SG  CYS A  74      12.079  -6.069  80.625  1.00 30.56           S
ATOM   1121  H   CYS A  74      15.980  -6.342  82.442  1.00 31.63           H
ATOM   1122  HA  CYS A  74      14.583  -7.850  80.494  1.00 27.40           H
ATOM   1123  HB2 CYS A  74      13.429  -6.988  82.398  1.00 31.91           H
ATOM   1124  HB3 CYS A  74      13.882  -5.328  82.033  1.00 31.91           H
ATOM   1125  HG  CYS A  74      11.261  -5.792  81.649  1.00 36.68           H
ATOM   1126  N   PHE A  75      15.358  -4.757  79.541  1.00 23.82           N
ATOM   1127  CA  PHE A  75      15.470  -3.840  78.412  1.00 25.62           C
ATOM   1128  C   PHE A  75      16.544  -4.254  77.414  1.00 26.06           C
ATOM   1129  O   PHE A  75      16.323  -4.090  76.218  1.00 22.70           O
ATOM   1130  CB  PHE A  75      15.742  -2.421  78.932  1.00 23.08           C
ATOM   1131  CG  PHE A  75      14.672  -1.799  79.807  1.00 25.17           C
ATOM   1132  CD1 PHE A  75      14.991  -0.654  80.560  1.00 24.32           C
ATOM   1133  CD2 PHE A  75      13.378  -2.356  79.906  1.00 30.09           C
ATOM   1134  CE1 PHE A  75      14.033  -0.078  81.410  1.00 21.75           C
ATOM   1135  CE2 PHE A  75      12.430  -1.784  80.765  1.00 21.42           C
ATOM   1136  CZ  PHE A  75      12.752  -0.640  81.510  1.00 24.15           C
ATOM   1137  H   PHE A  75      15.534  -4.381  80.463  1.00 28.59           H
ATOM   1138  HA  PHE A  75      14.523  -3.837  77.869  1.00 30.75           H
ATOM   1139  HB2 PHE A  75      16.676  -2.430  79.497  1.00 27.70           H
ATOM   1140  HB3 PHE A  75      15.892  -1.758  78.080  1.00 27.70           H
ATOM   1141  HD1 PHE A  75      15.982  -0.226  80.502  1.00 29.18           H
ATOM   1142  HD2 PHE A  75      13.112  -3.238  79.347  1.00 36.10           H
ATOM   1143  HE1 PHE A  75      14.288   0.793  81.998  1.00 26.10           H
ATOM   1144  HE2 PHE A  75      11.454  -2.232  80.852  1.00 25.70           H
ATOM   1145  HZ  PHE A  75      12.025  -0.194  82.172  1.00 28.98           H
ATOM   1146  N   GLU A  76      17.684  -4.775  77.874  1.00 23.69           N
ATOM   1147  CA  GLU A  76      18.734  -5.278  76.990  1.00 28.85           C
ATOM   1148  C   GLU A  76      18.256  -6.532  76.258  1.00 26.54           C
ATOM   1149  O   GLU A  76      18.421  -6.635  75.050  1.00 26.47           O
ATOM   1150  CB  GLU A  76      20.020  -5.581  77.765  1.00 28.98           C
ATOM   1151  CG  GLU A  76      20.740  -4.329  78.278  1.00 28.00           C
ATOM   1152  CD  GLU A  76      21.530  -3.527  77.235  1.00 29.85           C
ATOM   1153  OE1 GLU A  76      21.396  -3.793  76.018  1.00 27.56           O
ATOM   1154  OE2 GLU A  76      22.263  -2.617  77.674  1.00 27.64           O1-
ATOM   1155  H   GLU A  76      17.822  -4.857  78.873  1.00 28.42           H
ATOM   1156  HA  GLU A  76      18.956  -4.510  76.247  1.00 34.62           H
ATOM   1157  HB2 GLU A  76      19.763  -6.201  78.622  1.00 34.78           H
ATOM   1158  HB3 GLU A  76      20.703  -6.152  77.139  1.00 34.78           H
ATOM   1159  HG2 GLU A  76      20.024  -3.660  78.745  1.00 33.60           H
ATOM   1160  HG3 GLU A  76      21.406  -4.603  79.096  1.00 33.60           H
ATOM   1161  N   GLU A  77      17.644  -7.487  76.966  1.00 30.63           N
ATOM   1162  CA  GLU A  77      17.101  -8.687  76.341  1.00 33.10           C
ATOM   1163  C   GLU A  77      16.074  -8.348  75.248  1.00 26.73           C
ATOM   1164  O   GLU A  77      16.098  -8.951  74.179  1.00 27.73           O
ATOM   1165  CB  GLU A  77      16.531  -9.636  77.405  1.00 32.46           C
ATOM   1166  CG  GLU A  77      17.614 -10.513  78.040  1.00 40.50           C
ATOM   1167  CD  GLU A  77      17.081 -11.553  79.033  1.00 44.94           C
ATOM   1168  OE1 GLU A  77      15.960 -12.067  78.831  1.00 39.59           O
ATOM   1169  OE2 GLU A  77      17.828 -11.877  79.977  1.00 36.51           O1-
ATOM   1170  H   GLU A  77      17.539  -7.370  77.966  1.00 36.75           H
ATOM   1171  HA  GLU A  77      17.934  -9.196  75.853  1.00 39.72           H
ATOM   1172  HB2 GLU A  77      16.033  -9.069  78.189  1.00 38.96           H
ATOM   1173  HB3 GLU A  77      15.794 -10.274  76.949  1.00 38.96           H
ATOM   1174  HG2 GLU A  77      18.113 -11.055  77.236  1.00 48.60           H
ATOM   1175  HG3 GLU A  77      18.372  -9.895  78.507  1.00 48.60           H
ATOM   1176  N   LEU A  78      15.202  -7.363  75.486  1.00 29.65           N
ATOM   1177  CA  LEU A  78      14.221  -6.910  74.505  1.00 28.84           C
ATOM   1178  C   LEU A  78      14.879  -6.197  73.319  1.00 29.36           C
ATOM   1179  O   LEU A  78      14.593  -6.538  72.169  1.00 29.25           O
ATOM   1180  CB  LEU A  78      13.188  -6.004  75.183  1.00 27.17           C
ATOM   1181  CG  LEU A  78      12.265  -6.705  76.193  1.00 29.47           C
ATOM   1182  CD1 LEU A  78      11.412  -5.620  76.858  1.00 27.21           C
ATOM   1183  CD2 LEU A  78      11.389  -7.787  75.544  1.00 32.39           C
ATOM   1184  H   LEU A  78      15.235  -6.895  76.382  1.00 35.58           H
ATOM   1185  HA  LEU A  78      13.712  -7.790  74.116  1.00 34.61           H
ATOM   1186  HB2 LEU A  78      13.724  -5.212  75.708  1.00 32.61           H
ATOM   1187  HB3 LEU A  78      12.574  -5.536  74.416  1.00 32.61           H
ATOM   1188  HG  LEU A  78      12.870  -7.178  76.957  1.00 35.37           H
ATOM   1189 HD11 LEU A  78      10.710  -6.075  77.556  1.00 32.66           H
ATOM   1190 HD12 LEU A  78      12.061  -4.938  77.406  1.00 32.66           H
ATOM   1191 HD13 LEU A  78      10.869  -5.052  76.106  1.00 32.66           H
ATOM   1192 HD21 LEU A  78      10.720  -8.207  76.294  1.00 38.87           H
ATOM   1193 HD22 LEU A  78      10.801  -7.366  74.731  1.00 38.87           H
ATOM   1194 HD23 LEU A  78      12.016  -8.591  75.161  1.00 38.87           H
ATOM   1195  N   CYS A  79      15.739  -5.207  73.591  1.00 28.17           N
ATOM   1196  CA  CYS A  79      16.397  -4.395  72.565  1.00 29.82           C
ATOM   1197  C   CYS A  79      17.299  -5.221  71.649  1.00 27.25           C
ATOM   1198  O   CYS A  79      17.370  -4.968  70.447  1.00 32.93           O
ATOM   1199  CB  CYS A  79      17.215  -3.273  73.216  1.00 21.66           C
ATOM   1200  SG  CYS A  79      16.164  -1.978  73.904  1.00 27.02           S
ATOM   1201  H   CYS A  79      15.945  -4.998  74.560  1.00 33.80           H
ATOM   1202  HA  CYS A  79      15.617  -3.941  71.953  1.00 35.79           H
ATOM   1203  HB2 CYS A  79      17.848  -3.679  74.005  1.00 25.99           H
ATOM   1204  HB3 CYS A  79      17.859  -2.827  72.462  1.00 25.99           H
ATOM   1205  HG  CYS A  79      15.697  -2.688  74.939  1.00 32.43           H
ATOM   1206  N   GLN A  80      17.997  -6.203  72.228  1.00 23.00           N
ATOM   1207  CA  GLN A  80      18.941  -7.062  71.529  1.00 27.16           C
ATOM   1208  C   GLN A  80      18.265  -8.201  70.744  1.00 35.56           C
ATOM   1209  O   GLN A  80      18.959  -8.954  70.063  1.00 34.80           O
ATOM   1210  CB  GLN A  80      20.004  -7.582  72.519  1.00 35.10           C
ATOM   1211  CG  GLN A  80      20.892  -6.470  73.114  1.00 31.74           C
ATOM   1212  CD  GLN A  80      22.047  -7.005  73.962  1.00 38.01           C
ATOM   1213  OE1 GLN A  80      22.268  -6.563  75.082  1.00 42.86           O
ATOM   1214  NE2 GLN A  80      22.816  -7.953  73.433  1.00 42.32           N
ATOM   1215  H   GLN A  80      17.899  -6.332  73.227  1.00 27.60           H
ATOM   1216  HA  GLN A  80      19.458  -6.444  70.795  1.00 32.60           H
ATOM   1217  HB2 GLN A  80      19.514  -8.114  73.335  1.00 42.13           H
ATOM   1218  HB3 GLN A  80      20.643  -8.289  71.992  1.00 42.13           H
ATOM   1219  HG2 GLN A  80      21.318  -5.887  72.300  1.00 38.09           H
ATOM   1220  HG3 GLN A  80      20.298  -5.790  73.724  1.00 38.09           H
ATOM   1221 HE21 GLN A  80      22.616  -8.299  72.510  1.00 50.79           H
ATOM   1222 HE22 GLN A  80      23.579  -8.326  73.976  1.00 50.79           H
ATOM   1223  N   ASN A  81      16.932  -8.344  70.839  1.00 35.85           N
ATOM   1224  CA  ASN A  81      16.176  -9.458  70.257  1.00 34.42           C
ATOM   1225  C   ASN A  81      14.846  -9.036  69.617  1.00 33.57           C
ATOM   1226  O   ASN A  81      13.876  -9.790  69.635  1.00 34.62           O
ATOM   1227  CB  ASN A  81      15.986 -10.575  71.302  1.00 37.51           C
ATOM   1228  CG  ASN A  81      17.304 -11.218  71.715  1.00 38.09           C
ATOM   1229  OD1 ASN A  81      17.922 -11.933  70.934  1.00 38.91           O
ATOM   1230  ND2 ASN A  81      17.738 -10.993  72.951  1.00 38.45           N
ATOM   1231  H   ASN A  81      16.425  -7.680  71.410  1.00 43.02           H
ATOM   1232  HA  ASN A  81      16.772  -9.865  69.438  1.00 41.30           H
ATOM   1233  HB2 ASN A  81      15.450 -10.194  72.166  1.00 45.01           H
ATOM   1234  HB3 ASN A  81      15.385 -11.354  70.842  1.00 45.01           H
ATOM   1235 HD21 ASN A  81      18.587 -11.434  73.266  1.00 46.15           H
ATOM   1236 HD22 ASN A  81      17.208 -10.399  73.575  1.00 46.15           H
ATOM   1237  N   GLY A  82      14.811  -7.872  68.959  1.00 31.67           N
ATOM   1238  CA  GLY A  82      13.721  -7.525  68.052  1.00 35.38           C
ATOM   1239  C   GLY A  82      12.940  -6.267  68.412  1.00 33.67           C
ATOM   1240  O   GLY A  82      12.426  -5.637  67.490  1.00 42.17           O
ATOM   1241  H   GLY A  82      15.615  -7.264  69.001  1.00 38.01           H
ATOM   1242  HA2 GLY A  82      14.142  -7.365  67.060  1.00 42.46           H
ATOM   1243  HA3 GLY A  82      13.014  -8.353  67.991  1.00 42.46           H
ATOM   1244  N   ALA A  83      12.818  -5.915  69.700  1.00 33.62           N
ATOM   1245  CA  ALA A  83      12.080  -4.719  70.115  1.00 26.23           C
ATOM   1246  C   ALA A  83      12.587  -3.495  69.349  1.00 31.03           C
ATOM   1247  O   ALA A  83      13.788  -3.338  69.141  1.00 30.94           O
ATOM   1248  CB  ALA A  83      12.195  -4.499  71.627  1.00 30.61           C
ATOM   1249  H   ALA A  83      13.237  -6.502  70.409  1.00 40.35           H
ATOM   1250  HA  ALA A  83      11.023  -4.863  69.886  1.00 31.47           H
ATOM   1251  HB1 ALA A  83      11.593  -3.635  71.910  1.00 36.73           H
ATOM   1252  HB2 ALA A  83      11.829  -5.376  72.162  1.00 36.73           H
ATOM   1253  HB3 ALA A  83      13.231  -4.306  71.907  1.00 36.73           H
ATOM   1254  N   LYS A  84      11.643  -2.685  68.865  1.00 32.65           N
ATOM   1255  CA  LYS A  84      11.876  -1.477  68.069  1.00 23.38           C
ATOM   1256  C   LYS A  84      11.346  -0.239  68.787  1.00 28.10           C
ATOM   1257  O   LYS A  84      11.797   0.873  68.517  1.00 28.10           O
ATOM   1258  CB  LYS A  84      11.207  -1.591  66.689  1.00 23.33           C
ATOM   1259  CG  LYS A  84      11.669  -2.771  65.832  1.00 32.91           C
ATOM   1260  CD  LYS A  84      13.156  -2.679  65.482  1.00 32.91           C
ATOM   1261  CE  LYS A  84      13.608  -3.907  64.699  1.00 37.99           C
ATOM   1262  NZ  LYS A  84      15.047  -3.828  64.392  1.00 51.28           N1+
ATOM   1263  H   LYS A  84      10.682  -2.921  69.069  1.00 39.18           H
ATOM   1264  HA  LYS A  84      12.949  -1.347  67.936  1.00 28.05           H
ATOM   1265  HB2 LYS A  84      10.131  -1.682  66.826  1.00 27.99           H
ATOM   1266  HB3 LYS A  84      11.398  -0.672  66.136  1.00 27.99           H
ATOM   1267  HG2 LYS A  84      11.463  -3.698  66.359  1.00 39.49           H
ATOM   1268  HG3 LYS A  84      11.087  -2.775  64.911  1.00 39.49           H
ATOM   1269  HD2 LYS A  84      13.328  -1.784  64.884  1.00 39.49           H
ATOM   1270  HD3 LYS A  84      13.744  -2.619  66.396  1.00 39.49           H
ATOM   1271  HE2 LYS A  84      13.412  -4.803  65.288  1.00 45.59           H
ATOM   1272  HE3 LYS A  84      13.040  -3.972  63.772  1.00 45.59           H
ATOM   1273  HZ1 LYS A  84      15.329  -4.643  63.869  1.00 61.53           H
ATOM   1274  HZ2 LYS A  84      15.236  -2.996  63.853  1.00 61.53           H
ATOM   1275  HZ3 LYS A  84      15.572  -3.785  65.254  1.00 61.53           H
ATOM   1276  N   VAL A  85      10.371  -0.443  69.676  1.00 26.83           N
ATOM   1277  CA  VAL A  85       9.707   0.582  70.453  1.00 23.03           C
ATOM   1278  C   VAL A  85       9.439   0.022  71.848  1.00 27.17           C
ATOM   1279  O   VAL A  85       8.904  -1.079  71.969  1.00 32.93           O
ATOM   1280  CB  VAL A  85       8.389   1.009  69.784  1.00 26.27           C
ATOM   1281  CG1 VAL A  85       7.657   2.039  70.650  1.00 22.68           C
ATOM   1282  CG2 VAL A  85       8.578   1.601  68.382  1.00 27.34           C
ATOM   1283  H   VAL A  85      10.054  -1.391  69.820  1.00 32.20           H
ATOM   1284  HA  VAL A  85      10.368   1.435  70.513  1.00 27.64           H
ATOM   1285  HB  VAL A  85       7.763   0.128  69.684  1.00 31.52           H
ATOM   1286 HG11 VAL A  85       6.695   2.251  70.207  1.00 27.21           H
ATOM   1287 HG12 VAL A  85       7.460   1.632  71.639  1.00 27.21           H
ATOM   1288 HG13 VAL A  85       8.239   2.958  70.729  1.00 27.21           H
ATOM   1289 HG21 VAL A  85       7.615   1.909  67.976  1.00 32.81           H
ATOM   1290 HG22 VAL A  85       9.237   2.464  68.419  1.00 32.81           H
ATOM   1291 HG23 VAL A  85       9.008   0.850  67.723  1.00 32.81           H
ATOM   1292  N   ILE A  86       9.786   0.782  72.894  1.00 27.48           N
ATOM   1293  CA  ILE A  86       9.529   0.410  74.279  1.00 22.38           C
ATOM   1294  C   ILE A  86       8.941   1.612  75.013  1.00 24.32           C
ATOM   1295  O   ILE A  86       9.604   2.631  75.170  1.00 24.04           O
ATOM   1296  CB  ILE A  86      10.791  -0.135  74.977  1.00 25.52           C
ATOM   1297  CG1 ILE A  86      11.330  -1.384  74.256  1.00 22.86           C
ATOM   1298  CG2 ILE A  86      10.445  -0.461  76.441  1.00 25.52           C
ATOM   1299  CD1 ILE A  86      12.624  -1.951  74.839  1.00 22.33           C
ATOM   1300  H   ILE A  86      10.254   1.664  72.732  1.00 32.97           H
ATOM   1301  HA  ILE A  86       8.794  -0.385  74.283  1.00 26.86           H
ATOM   1302  HB  ILE A  86      11.560   0.637  74.960  1.00 30.62           H
ATOM   1303 HG12 ILE A  86      10.576  -2.167  74.280  1.00 27.43           H
ATOM   1304 HG13 ILE A  86      11.529  -1.136  73.218  1.00 27.43           H
ATOM   1305 HG21 ILE A  86      11.320  -0.829  76.971  1.00 30.63           H
ATOM   1306 HG22 ILE A  86      10.104   0.433  76.957  1.00 30.63           H
ATOM   1307 HG23 ILE A  86       9.660  -1.214  76.481  1.00 30.63           H
ATOM   1308 HD11 ILE A  86      12.958  -2.783  74.220  1.00 26.80           H
ATOM   1309 HD12 ILE A  86      13.396  -1.183  74.842  1.00 26.80           H
ATOM   1310 HD13 ILE A  86      12.460  -2.315  75.851  1.00 26.80           H
ATOM   1311  N   ILE A  87       7.705   1.470  75.495  1.00 26.49           N
ATOM   1312  CA  ILE A  87       7.034   2.485  76.300  1.00 20.45           C
ATOM   1313  C   ILE A  87       6.959   1.975  77.726  1.00 26.23           C
ATOM   1314  O   ILE A  87       6.404   0.907  77.958  1.00 23.35           O
ATOM   1315  CB  ILE A  87       5.632   2.822  75.753  1.00 27.74           C
ATOM   1316  CG1 ILE A  87       5.771   3.409  74.338  1.00 29.31           C
ATOM   1317  CG2 ILE A  87       4.922   3.805  76.705  1.00 25.23           C
ATOM   1318  CD1 ILE A  87       4.441   3.703  73.647  1.00 31.49           C
ATOM   1319  H   ILE A  87       7.237   0.583  75.375  1.00 31.79           H
ATOM   1320  HA  ILE A  87       7.624   3.401  76.286  1.00 24.55           H
ATOM   1321  HB  ILE A  87       5.033   1.911  75.696  1.00 33.29           H
ATOM   1322 HG12 ILE A  87       6.343   4.331  74.397  1.00 35.17           H
ATOM   1323 HG13 ILE A  87       6.312   2.705  73.709  1.00 35.17           H
ATOM   1324 HG21 ILE A  87       3.923   4.032  76.342  1.00 30.27           H
ATOM   1325 HG22 ILE A  87       4.812   3.363  77.693  1.00 30.27           H
ATOM   1326 HG23 ILE A  87       5.493   4.730  76.791  1.00 30.27           H
ATOM   1327 HD11 ILE A  87       4.649   4.080  72.652  1.00 37.79           H
ATOM   1328 HD12 ILE A  87       3.852   2.792  73.567  1.00 37.79           H
ATOM   1329 HD13 ILE A  87       3.888   4.463  74.191  1.00 37.79           H
ATOM   1330  N   ARG A  88       7.466   2.770  78.666  1.00 24.92           N
ATOM   1331  CA  ARG A  88       7.338   2.521  80.096  1.00 22.73           C
ATOM   1332  C   ARG A  88       6.118   3.303  80.605  1.00 21.82           C
ATOM   1333  O   ARG A  88       5.954   4.493  80.418  1.00 21.11           O
ATOM   1334  CB  ARG A  88       8.600   2.899  80.905  1.00 24.21           C
ATOM   1335  CG  ARG A  88       8.330   2.917  82.415  1.00 24.75           C
ATOM   1336  CD  ARG A  88       9.595   3.188  83.264  1.00 19.27           C
ATOM   1337  NE  ARG A  88       9.272   3.853  84.550  1.00 21.12           N
ATOM   1338  CZ  ARG A  88       8.594   3.198  85.587  1.00 21.99           C
ATOM   1339  NH1 ARG A  88       7.967   1.982  85.379  1.00 23.61           N
ATOM   1340  NH2 ARG A  88       8.272   3.946  86.685  1.00 21.64           N1+
ATOM   1341  H   ARG A  88       7.907   3.613  78.376  1.00 29.90           H
ATOM   1342  HA  ARG A  88       7.174   1.425  80.253  1.00 27.28           H
ATOM   1343  HB2 ARG A  88       9.397   2.171  80.670  1.00 29.06           H
ATOM   1344  HB3 ARG A  88       8.973   3.885  80.567  1.00 29.06           H
ATOM   1345  HG2 ARG A  88       7.582   3.707  82.643  1.00 29.71           H
ATOM   1346  HG3 ARG A  88       7.879   1.954  82.725  1.00 29.71           H
ATOM   1347  HD2 ARG A  88      10.156   2.239  83.424  1.00 23.13           H
ATOM   1348  HD3 ARG A  88      10.271   3.883  82.716  1.00 23.13           H
ATOM   1349  HE  ARG A  88       9.918   4.638  84.856  1.00 25.34           H
ATOM   1350 HH11 ARG A  88       8.428   1.324  84.757  1.00 28.34           H
ATOM   1351 HH12 ARG A  88       7.424   1.527  86.196  1.00 28.34           H
ATOM   1352 HH21 ARG A  88       8.835   4.780  86.883  1.00 25.97           H
ATOM   1353 HH22 ARG A  88       7.782   3.503  87.500  1.00 25.97           H
ATOM   1354  N   ALA A  89       5.236   2.538  81.242  1.00 19.07           N
ATOM   1355  CA  ALA A  89       4.062   2.982  81.977  1.00 23.26           C
ATOM   1356  C   ALA A  89       4.231   2.560  83.436  1.00 19.87           C
ATOM   1357  O   ALA A  89       4.306   1.369  83.721  1.00 20.97           O
ATOM   1358  CB  ALA A  89       2.796   2.373  81.373  1.00 25.49           C
ATOM   1359  H   ALA A  89       5.451   1.552  81.313  1.00 22.88           H
ATOM   1360  HA  ALA A  89       3.976   4.056  81.898  1.00 27.91           H
ATOM   1361  HB1 ALA A  89       1.926   2.759  81.903  1.00 30.59           H
ATOM   1362  HB2 ALA A  89       2.715   2.644  80.321  1.00 30.59           H
ATOM   1363  HB3 ALA A  89       2.818   1.288  81.472  1.00 30.59           H
ATOM   1364  N   GLY A  90       4.317   3.525  84.351  1.00 19.37           N
ATOM   1365  CA  GLY A  90       4.544   3.246  85.766  1.00 22.52           C
ATOM   1366  C   GLY A  90       4.046   4.362  86.668  1.00 21.00           C
ATOM   1367  O   GLY A  90       3.284   5.220  86.236  1.00 25.14           O
ATOM   1368  H   GLY A  90       4.274   4.490  84.055  1.00 23.25           H
ATOM   1369  HA2 GLY A  90       4.049   2.316  86.042  1.00 27.03           H
ATOM   1370  HA3 GLY A  90       5.610   3.119  85.932  1.00 27.03           H
ATOM   1371  N   SER A  91       4.458   4.332  87.935  1.00 20.78           N
ATOM   1372  CA  SER A  91       4.099   5.338  88.886  1.00 23.01           C
ATOM   1373  C   SER A  91       5.330   6.227  89.174  1.00 21.57           C
ATOM   1374  O   SER A  91       6.469   6.025  88.809  1.00 26.21           O
ATOM   1375  CB  SER A  91       3.577   4.790  90.249  1.00 22.25           C
ATOM   1376  OG  SER A  91       4.532   3.915  90.870  1.00 24.28           O
ATOM   1377  H   SER A  91       5.158   3.632  88.226  1.00 24.93           H
ATOM   1378  HA  SER A  91       3.279   5.990  88.488  1.00 27.61           H
ATOM   1379  HB2 SER A  91       3.414   5.614  90.972  1.00 26.70           H
ATOM   1380  HB3 SER A  91       2.631   4.250  90.102  1.00 26.70           H
ATOM   1381  HG  SER A  91       4.070   3.061  91.091  1.00 29.14           H
ATOM   1382  N   CYS A  92       5.037   7.346  89.981  1.00 21.20           N
ATOM   1383  CA  CYS A  92       6.101   8.340  90.157  1.00 14.03           C
ATOM   1384  C   CYS A  92       5.700   9.250  91.306  1.00 20.96           C
ATOM   1385  O   CYS A  92       4.566   9.327  91.762  1.00 20.78           O
ATOM   1386  CB  CYS A  92       6.382   9.135  88.891  1.00 17.01           C
ATOM   1387  SG  CYS A  92       5.057  10.311  88.547  1.00 20.98           S
ATOM   1388  H   CYS A  92       4.089   7.696  90.104  1.00 25.44           H
ATOM   1389  HA  CYS A  92       7.051   7.764  90.431  1.00 16.84           H
ATOM   1390  HB2 CYS A  92       7.396   9.562  88.999  1.00 20.41           H
ATOM   1391  HB3 CYS A  92       6.484   8.436  88.045  1.00 20.41           H
ATOM   1392  HG  CYS A  92       5.311  10.564  87.237  1.00 25.17           H
ATOM   1393  N   GLY A  93       6.753   9.938  91.869  1.00 16.84           N
ATOM   1394  CA  GLY A  93       6.431  11.009  92.807  1.00 14.54           C
ATOM   1395  C   GLY A  93       6.503  12.323  92.075  1.00 22.91           C
ATOM   1396  O   GLY A  93       7.121  12.477  91.043  1.00 18.04           O
ATOM   1397  H   GLY A  93       7.688   9.999  91.404  1.00 20.21           H
ATOM   1398  HA2 GLY A  93       5.422  10.822  93.259  1.00 17.45           H
ATOM   1399  HA3 GLY A  93       7.144  10.974  93.672  1.00 17.45           H
ATOM   1400  N   SER A  94       5.832  13.304  92.680  1.00 19.45           N
ATOM   1401  CA  SER A  94       5.826  14.682  92.217  1.00 23.37           C
ATOM   1402  C   SER A  94       6.992  15.459  92.815  1.00 22.85           C
ATOM   1403  O   SER A  94       7.186  15.458  94.029  1.00 19.90           O
ATOM   1404  CB  SER A  94       4.493  15.339  92.587  1.00 15.84           C
ATOM   1405  OG  SER A  94       4.583  16.743  92.458  1.00 19.56           O
ATOM   1406  H   SER A  94       5.333  13.086  93.533  1.00 23.33           H
ATOM   1407  HA  SER A  94       5.914  14.682  91.131  1.00 28.04           H
ATOM   1408  HB2 SER A  94       3.711  14.976  91.925  1.00 19.00           H
ATOM   1409  HB3 SER A  94       4.226  15.078  93.610  1.00 19.00           H
ATOM   1410  HG  SER A  94       3.710  17.117  92.631  1.00 23.47           H
ATOM   1411  N   LEU A  95       7.715  16.183  91.955  1.00 23.45           N
ATOM   1412  CA  LEU A  95       8.733  17.144  92.377  1.00 16.86           C
ATOM   1413  C   LEU A  95       8.221  18.588  92.340  1.00 23.74           C
ATOM   1414  O   LEU A  95       8.978  19.514  92.614  1.00 19.14           O
ATOM   1415  CB  LEU A  95       9.994  16.962  91.525  1.00 20.21           C
ATOM   1416  CG  LEU A  95      10.672  15.593  91.687  1.00 19.04           C
ATOM   1417  CD1 LEU A  95      12.018  15.663  90.965  1.00 21.65           C
ATOM   1418  CD2 LEU A  95      10.892  15.196  93.150  1.00 18.85           C
ATOM   1419  H   LEU A  95       7.502  16.131  90.967  1.00 28.14           H
ATOM   1420  HA  LEU A  95       9.001  16.937  93.412  1.00 20.23           H
ATOM   1421  HB2 LEU A  95       9.734  17.091  90.478  1.00 24.26           H
ATOM   1422  HB3 LEU A  95      10.709  17.740  91.794  1.00 24.26           H
ATOM   1423  HG  LEU A  95      10.056  14.835  91.206  1.00 22.85           H
ATOM   1424 HD11 LEU A  95      12.519  14.701  91.040  1.00 25.98           H
ATOM   1425 HD12 LEU A  95      11.853  15.896  89.914  1.00 25.98           H
ATOM   1426 HD13 LEU A  95      12.651  16.432  91.410  1.00 25.98           H
ATOM   1427 HD21 LEU A  95      11.448  14.265  93.194  1.00 22.62           H
ATOM   1428 HD22 LEU A  95      11.444  15.970  93.681  1.00 22.62           H
ATOM   1429 HD23 LEU A  95       9.932  15.027  93.630  1.00 22.62           H
ATOM   1430  N   GLN A  96       6.943  18.791  91.994  1.00 24.56           N
ATOM   1431  CA  GLN A  96       6.307  20.104  91.930  1.00 22.48           C
ATOM   1432  C   GLN A  96       5.006  20.030  92.742  1.00 27.25           C
ATOM   1433  O   GLN A  96       3.939  20.035  92.138  1.00 23.36           O
ATOM   1434  CB  GLN A  96       6.082  20.515  90.458  1.00 25.05           C
ATOM   1435  CG  GLN A  96       7.349  20.498  89.579  1.00 22.64           C
ATOM   1436  CD  GLN A  96       8.433  21.469  90.049  1.00 20.78           C
ATOM   1437  OE1 GLN A  96       8.164  22.467  90.706  1.00 18.66           O
ATOM   1438  NE2 GLN A  96       9.683  21.215  89.669  1.00 18.19           N
ATOM   1439  H   GLN A  96       6.373  17.987  91.770  1.00 29.47           H
ATOM   1440  HA  GLN A  96       6.948  20.851  92.394  1.00 26.98           H
ATOM   1441  HB2 GLN A  96       5.354  19.840  90.009  1.00 30.06           H
ATOM   1442  HB3 GLN A  96       5.660  21.522  90.439  1.00 30.06           H
ATOM   1443  HG2 GLN A  96       7.755  19.489  89.518  1.00 27.16           H
ATOM   1444  HG3 GLN A  96       7.052  20.796  88.573  1.00 27.16           H
ATOM   1445 HE21 GLN A  96       9.895  20.381  89.140  1.00 21.83           H
ATOM   1446 HE22 GLN A  96      10.425  21.834  89.957  1.00 21.83           H
ATOM   1447  N   PRO A  97       5.057  19.912  94.085  1.00 22.23           N
ATOM   1448  CA  PRO A  97       3.873  19.656  94.922  1.00 28.46           C
ATOM   1449  C   PRO A  97       2.733  20.677  94.794  1.00 30.67           C
ATOM   1450  O   PRO A  97       1.574  20.316  94.980  1.00 32.64           O
ATOM   1451  CB  PRO A  97       4.412  19.692  96.368  1.00 30.91           C
ATOM   1452  CG  PRO A  97       5.722  20.479  96.265  1.00 28.21           C
ATOM   1453  CD  PRO A  97       6.250  19.996  94.915  1.00 23.34           C
ATOM   1454  HA  PRO A  97       3.477  18.662  94.720  1.00 34.16           H
ATOM   1455  HB2 PRO A  97       3.729  20.132  97.096  1.00 37.09           H
ATOM   1456  HB3 PRO A  97       4.654  18.673  96.672  1.00 37.09           H
ATOM   1457  HG2 PRO A  97       5.517  21.552  96.275  1.00 33.86           H
ATOM   1458  HG3 PRO A  97       6.415  20.216  97.066  1.00 33.86           H
ATOM   1459  HD2 PRO A  97       6.972  20.721  94.536  1.00 28.00           H
ATOM   1460  HD3 PRO A  97       6.707  19.010  95.024  1.00 28.00           H
ATOM   1461  N   ASP A  98       3.037  21.934  94.466  1.00 30.47           N
ATOM   1462  CA  ASP A  98       2.031  22.976  94.282  1.00 36.10           C
ATOM   1463  C   ASP A  98       1.232  22.846  92.974  1.00 36.75           C
ATOM   1464  O   ASP A  98       0.180  23.473  92.840  1.00 43.62           O
ATOM   1465  CB  ASP A  98       2.688  24.360  94.402  1.00 32.68           C
ATOM   1466  CG  ASP A  98       3.250  24.680  95.789  1.00 40.84           C
ATOM   1467  OD1 ASP A  98       2.706  24.155  96.787  1.00 45.06           O
ATOM   1468  OD2 ASP A  98       4.206  25.483  95.832  1.00 53.34           O1-
ATOM   1469  H   ASP A  98       4.009  22.181  94.360  1.00 36.56           H
ATOM   1470  HA  ASP A  98       1.314  22.873  95.098  1.00 43.32           H
ATOM   1471  HB2 ASP A  98       3.452  24.510  93.637  1.00 39.21           H
ATOM   1472  HB3 ASP A  98       1.922  25.109  94.197  1.00 39.21           H
ATOM   1473  N   LEU A  99       1.734  22.061  92.010  1.00 27.46           N
ATOM   1474  CA  LEU A  99       1.171  21.930  90.669  1.00 26.79           C
ATOM   1475  C   LEU A  99       0.739  20.495  90.353  1.00 31.42           C
ATOM   1476  O   LEU A  99      -0.405  20.271  89.966  1.00 31.59           O
ATOM   1477  CB  LEU A  99       2.205  22.450  89.654  1.00 35.41           C
ATOM   1478  CG  LEU A  99       1.762  22.337  88.186  1.00 35.94           C
ATOM   1479  CD1 LEU A  99       0.541  23.225  87.910  1.00 46.05           C
ATOM   1480  CD2 LEU A  99       2.920  22.723  87.261  1.00 35.21           C
ATOM   1481  H   LEU A  99       2.576  21.539  92.219  1.00 32.95           H
ATOM   1482  HA  LEU A  99       0.283  22.559  90.618  1.00 32.14           H
ATOM   1483  HB2 LEU A  99       2.433  23.492  89.878  1.00 42.49           H
ATOM   1484  HB3 LEU A  99       3.125  21.877  89.776  1.00 42.49           H
ATOM   1485  HG  LEU A  99       1.496  21.304  87.969  1.00 43.13           H
ATOM   1486 HD11 LEU A  99       0.257  23.142  86.863  1.00 55.26           H
ATOM   1487 HD12 LEU A  99      -0.300  22.897  88.519  1.00 55.26           H
ATOM   1488 HD13 LEU A  99       0.766  24.267  88.139  1.00 55.26           H
ATOM   1489 HD21 LEU A  99       2.600  22.627  86.225  1.00 42.25           H
ATOM   1490 HD22 LEU A  99       3.234  23.750  87.446  1.00 42.25           H
ATOM   1491 HD23 LEU A  99       3.762  22.051  87.430  1.00 42.25           H
ATOM   1492  N   ILE A 100       1.670  19.546  90.478  1.00 23.44           N
ATOM   1493  CA  ILE A 100       1.489  18.134  90.169  1.00 25.53           C
ATOM   1494  C   ILE A 100       1.181  17.390  91.469  1.00 30.22           C
ATOM   1495  O   ILE A 100       1.926  17.485  92.447  1.00 18.97           O
ATOM   1496  CB  ILE A 100       2.745  17.570  89.462  1.00 25.59           C
ATOM   1497  CG1 ILE A 100       3.059  18.321  88.151  1.00 24.23           C
ATOM   1498  CG2 ILE A 100       2.527  16.077  89.193  1.00 25.74           C
ATOM   1499  CD1 ILE A 100       4.355  17.875  87.469  1.00 24.26           C
ATOM   1500  H   ILE A 100       2.570  19.815  90.846  1.00 28.13           H
ATOM   1501  HA  ILE A 100       0.640  18.016  89.495  1.00 30.64           H
ATOM   1502  HB  ILE A 100       3.603  17.666  90.127  1.00 30.71           H
ATOM   1503 HG12 ILE A 100       2.239  18.187  87.450  1.00 29.07           H
ATOM   1504 HG13 ILE A 100       3.156  19.383  88.360  1.00 29.07           H
ATOM   1505 HG21 ILE A 100       3.408  15.626  88.743  1.00 30.89           H
ATOM   1506 HG22 ILE A 100       2.342  15.571  90.138  1.00 30.89           H
ATOM   1507 HG23 ILE A 100       1.668  15.932  88.536  1.00 30.89           H
ATOM   1508 HD11 ILE A 100       4.534  18.493  86.591  1.00 29.11           H
ATOM   1509 HD12 ILE A 100       5.194  17.987  88.156  1.00 29.11           H
ATOM   1510 HD13 ILE A 100       4.279  16.838  87.147  1.00 29.11           H
ATOM   1511  N   LYS A 101       0.069  16.650  91.460  1.00 27.89           N
ATOM   1512  CA  LYS A 101      -0.493  16.000  92.642  1.00 34.67           C
ATOM   1513  C   LYS A 101      -0.901  14.563  92.326  1.00 25.71           C
ATOM   1514  O   LYS A 101      -0.954  14.176  91.161  1.00 20.33           O
ATOM   1515  CB  LYS A 101      -1.713  16.815  93.089  1.00 29.31           C
ATOM   1516  CG  LYS A 101      -1.334  18.259  93.430  1.00 34.31           C
ATOM   1517  CD  LYS A 101      -2.571  19.031  93.873  1.00 44.71           C
ATOM   1518  CE  LYS A 101      -2.224  20.485  94.173  1.00 41.87           C
ATOM   1519  NZ  LYS A 101      -1.347  20.596  95.350  1.00 45.26           N1+
ATOM   1520  H   LYS A 101      -0.484  16.619  90.612  1.00 33.47           H
ATOM   1521  HA  LYS A 101       0.243  15.980  93.449  1.00 41.60           H
ATOM   1522  HB2 LYS A 101      -2.443  16.817  92.280  1.00 35.17           H
ATOM   1523  HB3 LYS A 101      -2.170  16.350  93.958  1.00 35.17           H
ATOM   1524  HG2 LYS A 101      -0.590  18.262  94.228  1.00 41.17           H
ATOM   1525  HG3 LYS A 101      -0.924  18.751  92.550  1.00 41.17           H
ATOM   1526  HD2 LYS A 101      -3.328  19.002  93.090  1.00 53.65           H
ATOM   1527  HD3 LYS A 101      -2.980  18.563  94.766  1.00 53.65           H
ATOM   1528  HE2 LYS A 101      -1.690  20.881  93.307  1.00 50.24           H
ATOM   1529  HE3 LYS A 101      -3.131  21.069  94.316  1.00 50.24           H
ATOM   1530  HZ1 LYS A 101      -1.398  21.523  95.739  1.00 54.31           H
ATOM   1531  HZ2 LYS A 101      -1.620  19.912  96.045  1.00 54.31           H
ATOM   1532  HZ3 LYS A 101      -0.391  20.395  95.082  1.00 54.31           H
ATOM   1533  N   ARG A 102      -1.161  13.761  93.368  1.00 26.50           N
ATOM   1534  CA  ARG A 102      -1.601  12.368  93.248  1.00 24.90           C
ATOM   1535  C   ARG A 102      -2.738  12.219  92.246  1.00 21.12           C
ATOM   1536  O   ARG A 102      -3.696  12.988  92.255  1.00 25.29           O
ATOM   1537  CB  ARG A 102      -2.101  11.873  94.609  1.00 29.30           C
ATOM   1538  CG  ARG A 102      -0.999  11.695  95.657  1.00 38.80           C
ATOM   1539  CD  ARG A 102      -1.391  12.235  97.034  1.00 51.15           C
ATOM   1540  NE  ARG A 102      -2.680  11.714  97.491  1.00 53.81           N
ATOM   1541  CZ  ARG A 102      -3.392  12.185  98.508  1.00 50.64           C
ATOM   1542  NH1 ARG A 102      -3.065  13.303  99.143  1.00 48.50           N
ATOM   1543  NH2 ARG A 102      -4.465  11.502  98.897  1.00 47.18           N1+
ATOM   1544  H   ARG A 102      -1.084  14.148  94.301  1.00 31.80           H
ATOM   1545  HA  ARG A 102      -0.766  11.750  92.925  1.00 29.87           H
ATOM   1546  HB2 ARG A 102      -2.872  12.553  94.973  1.00 35.16           H
ATOM   1547  HB3 ARG A 102      -2.551  10.889  94.460  1.00 35.16           H
ATOM   1548  HG2 ARG A 102      -0.731  10.641  95.730  1.00 46.56           H
ATOM   1549  HG3 ARG A 102      -0.117  12.252  95.349  1.00 46.56           H
ATOM   1550  HD2 ARG A 102      -0.637  11.939  97.756  1.00 61.38           H
ATOM   1551  HD3 ARG A 102      -1.413  13.322  96.990  1.00 61.38           H
ATOM   1552  HE  ARG A 102      -2.995  10.850  97.072  1.00 64.57           H
ATOM   1553 HH11 ARG A 102      -2.259  13.842  98.837  1.00 58.20           H
ATOM   1554 HH12 ARG A 102      -3.616  13.633  99.912  1.00 58.20           H
ATOM   1555 HH21 ARG A 102      -4.686  10.640  98.422  1.00 56.62           H
ATOM   1556 HH22 ARG A 102      -5.013  11.825  99.674  1.00 56.62           H
ATOM   1557  N   GLY A 103      -2.616  11.210  91.386  1.00 26.24           N
ATOM   1558  CA  GLY A 103      -3.558  10.926  90.316  1.00 25.61           C
ATOM   1559  C   GLY A 103      -3.138  11.526  88.979  1.00 24.84           C
ATOM   1560  O   GLY A 103      -3.447  10.948  87.940  1.00 20.36           O
ATOM   1561  H   GLY A 103      -1.793  10.627  91.453  1.00 31.49           H
ATOM   1562  HA2 GLY A 103      -3.624   9.846  90.204  1.00 30.73           H
ATOM   1563  HA3 GLY A 103      -4.538  11.324  90.576  1.00 30.73           H
ATOM   1564  N   ASP A 104      -2.461  12.675  88.991  1.00 30.55           N
ATOM   1565  CA  ASP A 104      -2.030  13.338  87.769  1.00 29.53           C
ATOM   1566  C   ASP A 104      -1.092  12.468  86.928  1.00 25.49           C
ATOM   1567  O   ASP A 104      -0.319  11.662  87.444  1.00 21.60           O
ATOM   1568  CB  ASP A 104      -1.412  14.707  88.071  1.00 27.89           C
ATOM   1569  CG  ASP A 104      -2.371  15.715  88.706  1.00 30.50           C
ATOM   1570  OD1 ASP A 104      -3.602  15.501  88.632  1.00 36.84           O
ATOM   1571  OD2 ASP A 104      -1.852  16.722  89.233  1.00 30.05           O1-
ATOM   1572  H   ASP A 104      -2.253  13.120  89.876  1.00 36.66           H
ATOM   1573  HA  ASP A 104      -2.925  13.514  87.170  1.00 35.43           H
ATOM   1574  HB2 ASP A 104      -0.517  14.624  88.686  1.00 33.47           H
ATOM   1575  HB3 ASP A 104      -1.051  15.137  87.137  1.00 33.47           H
ATOM   1576  N   ILE A 105      -1.214  12.621  85.610  1.00 18.97           N
ATOM   1577  CA  ILE A 105      -0.470  11.864  84.622  1.00 22.99           C
ATOM   1578  C   ILE A 105       0.584  12.784  84.013  1.00 28.32           C
ATOM   1579  O   ILE A 105       0.294  13.939  83.713  1.00 20.40           O
ATOM   1580  CB  ILE A 105      -1.423  11.271  83.570  1.00 21.27           C
ATOM   1581  CG1 ILE A 105      -2.462  10.329  84.215  1.00 28.62           C
ATOM   1582  CG2 ILE A 105      -0.627  10.550  82.466  1.00 22.21           C
ATOM   1583  CD1 ILE A 105      -3.516   9.811  83.231  1.00 27.42           C
ATOM   1584  H   ILE A 105      -1.859  13.320  85.267  1.00 22.77           H
ATOM   1585  HA  ILE A 105       0.024  11.040  85.125  1.00 27.59           H
ATOM   1586  HB  ILE A 105      -1.958  12.096  83.107  1.00 25.52           H
ATOM   1587 HG12 ILE A 105      -1.956   9.477  84.668  1.00 34.34           H
ATOM   1588 HG13 ILE A 105      -2.994  10.862  84.998  1.00 34.34           H
ATOM   1589 HG21 ILE A 105      -1.301  10.175  81.702  1.00 26.65           H
ATOM   1590 HG22 ILE A 105       0.054  11.246  81.980  1.00 26.65           H
ATOM   1591 HG23 ILE A 105      -0.056   9.723  82.889  1.00 26.65           H
ATOM   1592 HD11 ILE A 105      -4.247   9.214  83.770  1.00 32.91           H
ATOM   1593 HD12 ILE A 105      -4.024  10.647  82.757  1.00 32.91           H
ATOM   1594 HD13 ILE A 105      -3.054   9.182  82.474  1.00 32.91           H
ATOM   1595  N   CYS A 106       1.803  12.273  83.829  1.00 21.58           N
ATOM   1596  CA  CYS A 106       2.909  12.999  83.222  1.00 19.59           C
ATOM   1597  C   CYS A 106       3.516  12.129  82.123  1.00 21.06           C
ATOM   1598  O   CYS A 106       3.851  10.973  82.364  1.00 20.66           O
ATOM   1599  CB  CYS A 106       3.922  13.380  84.312  1.00 29.61           C
ATOM   1600  SG  CYS A 106       5.163  14.543  83.672  1.00 28.73           S
ATOM   1601  H   CYS A 106       1.974  11.315  84.105  1.00 25.90           H
ATOM   1602  HA  CYS A 106       2.542  13.920  82.778  1.00 23.50           H
ATOM   1603  HB2 CYS A 106       3.400  13.857  85.141  1.00 35.53           H
ATOM   1604  HB3 CYS A 106       4.413  12.484  84.689  1.00 35.53           H
ATOM   1605  HG  CYS A 106       6.053  13.614  83.309  1.00 34.47           H
ATOM   1606  N   ILE A 107       3.642  12.683  80.915  1.00 20.81           N
ATOM   1607  CA  ILE A 107       4.346  12.073  79.790  1.00 18.31           C
ATOM   1608  C   ILE A 107       5.740  12.707  79.750  1.00 24.69           C
ATOM   1609  O   ILE A 107       5.856  13.920  79.591  1.00 23.08           O
ATOM   1610  CB  ILE A 107       3.571  12.285  78.474  1.00 21.28           C
ATOM   1611  CG1 ILE A 107       2.156  11.673  78.580  1.00 28.74           C
ATOM   1612  CG2 ILE A 107       4.364  11.694  77.296  1.00 23.16           C
ATOM   1613  CD1 ILE A 107       1.281  11.893  77.344  1.00 33.71           C
ATOM   1614  H   ILE A 107       3.315  13.631  80.787  1.00 24.98           H
ATOM   1615  HA  ILE A 107       4.437  10.999  79.951  1.00 21.98           H
ATOM   1616  HB  ILE A 107       3.460  13.350  78.295  1.00 25.53           H
ATOM   1617 HG12 ILE A 107       2.230  10.603  78.766  1.00 34.49           H
ATOM   1618 HG13 ILE A 107       1.639  12.131  79.421  1.00 34.49           H
ATOM   1619 HG21 ILE A 107       3.878  11.934  76.353  1.00 27.79           H
ATOM   1620 HG22 ILE A 107       5.360  12.131  77.269  1.00 27.79           H
ATOM   1621 HG23 ILE A 107       4.459  10.614  77.396  1.00 27.79           H
ATOM   1622 HD11 ILE A 107       0.319  11.406  77.488  1.00 40.45           H
ATOM   1623 HD12 ILE A 107       1.123  12.955  77.180  1.00 40.45           H
ATOM   1624 HD13 ILE A 107       1.753  11.476  76.464  1.00 40.45           H
ATOM   1625  N   CYS A 108       6.790  11.898  79.909  1.00 21.68           N
ATOM   1626  CA  CYS A 108       8.158  12.396  80.043  1.00 23.92           C
ATOM   1627  C   CYS A 108       8.993  12.211  78.779  1.00 19.73           C
ATOM   1628  O   CYS A 108       9.045  11.118  78.220  1.00 23.87           O
ATOM   1629  CB  CYS A 108       8.846  11.753  81.255  1.00 21.48           C
ATOM   1630  SG  CYS A 108       7.970  12.109  82.799  1.00 27.80           S
ATOM   1631  H   CYS A 108       6.633  10.907  80.029  1.00 26.01           H
ATOM   1632  HA  CYS A 108       8.098  13.463  80.221  1.00 28.70           H
ATOM   1633  HB2 CYS A 108       8.887  10.676  81.113  1.00 25.77           H
ATOM   1634  HB3 CYS A 108       9.867  12.123  81.341  1.00 25.77           H
ATOM   1635  HG  CYS A 108       8.233  13.420  82.820  1.00 33.36           H
ATOM   1636  N   ASN A 109       9.664  13.292  78.355  1.00 22.13           N
ATOM   1637  CA  ASN A 109      10.507  13.336  77.163  1.00 24.54           C
ATOM   1638  C   ASN A 109      11.991  13.071  77.448  1.00 16.80           C
ATOM   1639  O   ASN A 109      12.737  12.816  76.510  1.00 17.32           O
ATOM   1640  CB  ASN A 109      10.359  14.695  76.451  1.00 21.32           C
ATOM   1641  CG  ASN A 109      10.847  15.882  77.288  1.00 32.58           C
ATOM   1642  OD1 ASN A 109      10.473  16.063  78.445  1.00 35.98           O
ATOM   1643  ND2 ASN A 109      11.642  16.753  76.677  1.00 36.19           N
ATOM   1644  H   ASN A 109       9.579  14.151  78.884  1.00 26.55           H
ATOM   1645  HA  ASN A 109      10.166  12.558  76.479  1.00 29.45           H
ATOM   1646  HB2 ASN A 109      10.867  14.669  75.487  1.00 25.58           H
ATOM   1647  HB3 ASN A 109       9.302  14.843  76.265  1.00 25.58           H
ATOM   1648 HD21 ASN A 109      11.981  17.554  77.186  1.00 43.43           H
ATOM   1649 HD22 ASN A 109      11.935  16.595  75.725  1.00 43.43           H
ATOM   1650  N   ALA A 110      12.431  13.208  78.701  1.00 17.93           N
ATOM   1651  CA  ALA A 110      13.832  13.087  79.107  1.00 22.25           C
ATOM   1652  C   ALA A 110      13.940  12.812  80.599  1.00 18.62           C
ATOM   1653  O   ALA A 110      12.965  12.969  81.334  1.00 19.44           O
ATOM   1654  CB  ALA A 110      14.593  14.370  78.759  1.00 15.59           C
ATOM   1655  H   ALA A 110      11.762  13.440  79.420  1.00 21.51           H
ATOM   1656  HA  ALA A 110      14.286  12.255  78.575  1.00 26.70           H
ATOM   1657  HB1 ALA A 110      15.640  14.282  79.049  1.00 18.70           H
ATOM   1658  HB2 ALA A 110      14.548  14.544  77.688  1.00 18.70           H
ATOM   1659  HB3 ALA A 110      14.146  15.208  79.288  1.00 18.70           H
ATOM   1660  N   ALA A 111      15.116  12.366  81.047  1.00 16.27           N
ATOM   1661  CA  ALA A 111      15.297  11.994  82.436  1.00 14.72           C
ATOM   1662  C   ALA A 111      16.686  12.316  82.979  1.00 12.47           C
ATOM   1663  O   ALA A 111      17.634  12.490  82.222  1.00 14.59           O
ATOM   1664  CB  ALA A 111      14.942  10.507  82.602  1.00 16.49           C
ATOM   1665  H   ALA A 111      15.893  12.249  80.410  1.00 19.52           H
ATOM   1666  HA  ALA A 111      14.597  12.587  83.012  1.00 17.66           H
ATOM   1667  HB1 ALA A 111      15.052  10.218  83.646  1.00 19.79           H
ATOM   1668  HB2 ALA A 111      13.909  10.329  82.302  1.00 19.79           H
ATOM   1669  HB3 ALA A 111      15.601   9.896  81.990  1.00 19.79           H
ATOM   1670  N   VAL A 112      16.777  12.416  84.307  1.00 13.09           N
ATOM   1671  CA  VAL A 112      18.021  12.563  85.044  1.00 13.38           C
ATOM   1672  C   VAL A 112      18.574  11.167  85.309  1.00 12.65           C
ATOM   1673  O   VAL A 112      17.866  10.311  85.843  1.00 14.51           O
ATOM   1674  CB  VAL A 112      17.798  13.312  86.370  1.00 14.64           C
ATOM   1675  CG1 VAL A 112      19.106  13.492  87.134  1.00 15.56           C
ATOM   1676  CG2 VAL A 112      17.140  14.684  86.172  1.00 13.03           C
ATOM   1677  H   VAL A 112      15.943  12.262  84.854  1.00 15.70           H
ATOM   1678  HA  VAL A 112      18.720  13.140  84.445  1.00 16.05           H
ATOM   1679  HB  VAL A 112      17.163  12.705  86.999  1.00 17.57           H
ATOM   1680 HG11 VAL A 112      18.887  13.966  88.083  1.00 18.67           H
ATOM   1681 HG12 VAL A 112      19.556  12.524  87.349  1.00 18.67           H
ATOM   1682 HG13 VAL A 112      19.805  14.109  86.573  1.00 18.67           H
ATOM   1683 HG21 VAL A 112      17.053  15.200  87.126  1.00 15.64           H
ATOM   1684 HG22 VAL A 112      17.742  15.292  85.504  1.00 15.64           H
ATOM   1685 HG23 VAL A 112      16.148  14.557  85.746  1.00 15.64           H
ATOM   1686  N   ARG A 113      19.842  10.959  84.958  1.00 11.12           N
ATOM   1687  CA  ARG A 113      20.530   9.681  85.067  1.00 14.05           C
ATOM   1688  C   ARG A 113      21.131   9.489  86.458  1.00 17.73           C
ATOM   1689  O   ARG A 113      22.339   9.326  86.588  1.00 13.72           O
ATOM   1690  CB  ARG A 113      21.615   9.600  83.983  1.00 12.83           C
ATOM   1691  CG  ARG A 113      21.062   9.675  82.557  1.00 15.96           C
ATOM   1692  CD  ARG A 113      22.192   9.800  81.538  1.00 11.90           C
ATOM   1693  NE  ARG A 113      23.128   8.683  81.691  1.00 14.27           N
ATOM   1694  CZ  ARG A 113      24.344   8.611  81.170  1.00 11.87           C
ATOM   1695  NH1 ARG A 113      24.744   9.469  80.256  1.00  9.40           N
ATOM   1696  NH2 ARG A 113      25.175   7.659  81.569  1.00 13.23           N1+
ATOM   1697  H   ARG A 113      20.366  11.730  84.564  1.00 13.35           H
ATOM   1698  HA  ARG A 113      19.815   8.874  84.917  1.00 16.86           H
ATOM   1699  HB2 ARG A 113      22.343  10.400  84.138  1.00 15.39           H
ATOM   1700  HB3 ARG A 113      22.133   8.646  84.100  1.00 15.39           H
ATOM   1701  HG2 ARG A 113      20.485   8.776  82.350  1.00 19.15           H
ATOM   1702  HG3 ARG A 113      20.420  10.549  82.456  1.00 19.15           H
ATOM   1703  HD2 ARG A 113      21.739   9.728  80.549  1.00 14.28           H
ATOM   1704  HD3 ARG A 113      22.703  10.759  81.613  1.00 14.28           H
ATOM   1705  HE  ARG A 113      22.904   7.998  82.400  1.00 17.12           H
ATOM   1706 HH11 ARG A 113      24.134  10.212  79.956  1.00 11.28           H
ATOM   1707 HH12 ARG A 113      25.676   9.402  79.881  1.00 11.28           H
ATOM   1708 HH21 ARG A 113      24.888   7.006  82.280  1.00 15.87           H
ATOM   1709 HH22 ARG A 113      26.104   7.594  81.177  1.00 15.87           H
ATOM   1710  N   GLU A 114      20.289   9.440  87.491  1.00 11.97           N
ATOM   1711  CA  GLU A 114      20.740   9.153  88.851  1.00 10.61           C
ATOM   1712  C   GLU A 114      20.711   7.627  89.114  1.00 13.46           C
ATOM   1713  O   GLU A 114      20.224   7.144  90.135  1.00 14.96           O
ATOM   1714  CB  GLU A 114      20.008  10.054  89.863  1.00 14.85           C
ATOM   1715  CG  GLU A 114      20.631   9.968  91.266  1.00 18.90           C
ATOM   1716  CD  GLU A 114      20.046  10.968  92.258  1.00 22.27           C
ATOM   1717  OE1 GLU A 114      19.498  10.497  93.273  1.00 23.27           O
ATOM   1718  OE2 GLU A 114      20.176  12.185  92.027  1.00 21.74           O1-
ATOM   1719  H   GLU A 114      19.297   9.519  87.323  1.00 14.36           H
ATOM   1720  HA  GLU A 114      21.782   9.460  88.912  1.00 12.74           H
ATOM   1721  HB2 GLU A 114      20.058  11.085  89.513  1.00 17.82           H
ATOM   1722  HB3 GLU A 114      18.957   9.782  89.922  1.00 17.82           H
ATOM   1723  HG2 GLU A 114      20.512   8.968  91.667  1.00 22.68           H
ATOM   1724  HG3 GLU A 114      21.688  10.204  91.149  1.00 22.68           H
ATOM   1725  N   ASP A 115      21.282   6.863  88.173  1.00 13.26           N
ATOM   1726  CA  ASP A 115      21.519   5.424  88.257  1.00 16.76           C
ATOM   1727  C   ASP A 115      23.034   5.134  88.145  1.00 15.66           C
ATOM   1728  O   ASP A 115      23.848   6.053  88.206  1.00 16.74           O
ATOM   1729  CB  ASP A 115      20.769   4.693  87.137  1.00 16.18           C
ATOM   1730  CG  ASP A 115      21.348   4.899  85.736  1.00 22.40           C
ATOM   1731  OD1 ASP A 115      22.087   5.884  85.530  1.00 20.46           O
ATOM   1732  OD2 ASP A 115      21.079   4.032  84.880  1.00 19.75           O1-
ATOM   1733  H   ASP A 115      21.680   7.327  87.367  1.00 15.91           H
ATOM   1734  HA  ASP A 115      21.166   5.052  89.212  1.00 20.12           H
ATOM   1735  HB2 ASP A 115      20.680   3.634  87.351  1.00 19.42           H
ATOM   1736  HB3 ASP A 115      19.744   5.053  87.116  1.00 19.42           H
ATOM   1737  N   ARG A 116      23.423   3.862  87.966  1.00 14.27           N
ATOM   1738  CA  ARG A 116      24.800   3.481  87.644  1.00 16.23           C
ATOM   1739  C   ARG A 116      24.889   2.811  86.283  1.00 18.09           C
ATOM   1740  O   ARG A 116      25.827   3.078  85.546  1.00 16.34           O
ATOM   1741  CB  ARG A 116      25.402   2.585  88.739  1.00 14.29           C
ATOM   1742  CG  ARG A 116      26.890   2.239  88.549  1.00 20.49           C
ATOM   1743  CD  ARG A 116      27.774   3.483  88.687  1.00 15.89           C
ATOM   1744  NE  ARG A 116      29.196   3.180  88.487  1.00 18.37           N
ATOM   1745  CZ  ARG A 116      30.072   2.831  89.430  1.00 17.85           C
ATOM   1746  NH1 ARG A 116      29.726   2.704  90.708  1.00 18.77           N
ATOM   1747  NH2 ARG A 116      31.333   2.597  89.088  1.00 19.95           N1+
ATOM   1748  H   ARG A 116      22.724   3.132  87.978  1.00 17.12           H
ATOM   1749  HA  ARG A 116      25.397   4.393  87.600  1.00 19.48           H
ATOM   1750  HB2 ARG A 116      25.311   3.093  89.683  1.00 17.15           H
ATOM   1751  HB3 ARG A 116      24.833   1.662  88.812  1.00 17.15           H
ATOM   1752  HG2 ARG A 116      27.191   1.506  89.300  1.00 24.59           H
ATOM   1753  HG3 ARG A 116      27.033   1.792  87.574  1.00 24.59           H
ATOM   1754  HD2 ARG A 116      27.480   4.205  87.928  1.00 19.07           H
ATOM   1755  HD3 ARG A 116      27.620   3.927  89.670  1.00 19.07           H
ATOM   1756  HE  ARG A 116      29.541   3.242  87.538  1.00 22.04           H
ATOM   1757 HH11 ARG A 116      28.780   2.882  91.007  1.00 22.53           H
ATOM   1758 HH12 ARG A 116      30.432   2.450  91.384  1.00 22.53           H
ATOM   1759 HH21 ARG A 116      31.629   2.697  88.132  1.00 23.94           H
ATOM   1760 HH22 ARG A 116      31.998   2.346  89.808  1.00 23.94           H
ATOM   1761  N   VAL A 117      23.946   1.929  85.941  1.00 14.75           N
ATOM   1762  CA  VAL A 117      24.044   1.114  84.735  1.00 15.77           C
ATOM   1763  C   VAL A 117      24.156   1.957  83.455  1.00 14.43           C
ATOM   1764  O   VAL A 117      24.902   1.564  82.563  1.00 11.40           O
ATOM   1765  CB  VAL A 117      22.913   0.065  84.666  1.00 16.82           C
ATOM   1766  CG1 VAL A 117      21.532   0.700  84.525  1.00 15.57           C
ATOM   1767  CG2 VAL A 117      23.157  -0.909  83.505  1.00 16.33           C
ATOM   1768  H   VAL A 117      23.187   1.750  86.582  1.00 17.70           H
ATOM   1769  HA  VAL A 117      24.982   0.568  84.822  1.00 18.93           H
ATOM   1770  HB  VAL A 117      22.902  -0.513  85.587  1.00 20.18           H
ATOM   1771 HG11 VAL A 117      20.765  -0.071  84.513  1.00 18.68           H
ATOM   1772 HG12 VAL A 117      21.338   1.358  85.370  1.00 18.68           H
ATOM   1773 HG13 VAL A 117      21.481   1.282  83.608  1.00 18.68           H
ATOM   1774 HG21 VAL A 117      22.392  -1.684  83.508  1.00 19.59           H
ATOM   1775 HG22 VAL A 117      23.127  -0.390  82.549  1.00 19.59           H
ATOM   1776 HG23 VAL A 117      24.131  -1.379  83.626  1.00 19.59           H
ATOM   1777  N   SER A 118      23.464   3.103  83.345  1.00 11.93           N
ATOM   1778  CA  SER A 118      23.609   3.963  82.169  1.00 17.00           C
ATOM   1779  C   SER A 118      25.044   4.504  82.055  1.00 17.27           C
ATOM   1780  O   SER A 118      25.555   4.622  80.948  1.00 14.14           O
ATOM   1781  CB  SER A 118      22.571   5.089  82.159  1.00 16.91           C
ATOM   1782  OG  SER A 118      22.906   6.146  83.027  1.00 11.10           O
ATOM   1783  H   SER A 118      22.856   3.402  84.097  1.00 14.32           H
ATOM   1784  HA  SER A 118      23.399   3.343  81.297  1.00 20.40           H
ATOM   1785  HB2 SER A 118      22.499   5.481  81.149  1.00 20.30           H
ATOM   1786  HB3 SER A 118      21.593   4.694  82.430  1.00 20.30           H
ATOM   1787  HG  SER A 118      22.727   5.885  83.943  1.00 13.32           H
ATOM   1788  N   HIS A 119      25.672   4.832  83.195  1.00 13.79           N
ATOM   1789  CA  HIS A 119      27.058   5.301  83.293  1.00 19.01           C
ATOM   1790  C   HIS A 119      28.091   4.228  82.939  1.00 16.15           C
ATOM   1791  O   HIS A 119      29.165   4.548  82.435  1.00 14.63           O
ATOM   1792  CB  HIS A 119      27.322   5.888  84.682  1.00 14.76           C
ATOM   1793  CG  HIS A 119      26.501   7.119  84.973  1.00 16.40           C
ATOM   1794  ND1 HIS A 119      26.885   8.415  84.641  1.00 15.08           N
ATOM   1795  CD2 HIS A 119      25.238   7.152  85.495  1.00 19.22           C
ATOM   1796  CE1 HIS A 119      25.870   9.203  85.013  1.00 18.17           C
ATOM   1797  NE2 HIS A 119      24.866   8.473  85.518  1.00 19.23           N
ATOM   1798  H   HIS A 119      25.171   4.714  84.064  1.00 16.55           H
ATOM   1799  HA  HIS A 119      27.185   6.118  82.589  1.00 22.82           H
ATOM   1800  HB2 HIS A 119      28.369   6.186  84.718  1.00 17.71           H
ATOM   1801  HB3 HIS A 119      27.161   5.141  85.455  1.00 17.71           H
ATOM   1802  HD2 HIS A 119      24.641   6.311  85.807  1.00 23.07           H
ATOM   1803  HE1 HIS A 119      25.894  10.278  84.983  1.00 21.80           H
ATOM   1804  HE2 HIS A 119      24.030   8.850  85.946  1.00 23.07           H
ATOM   1805  N   LEU A 120      27.773   2.957  83.212  1.00 17.64           N
ATOM   1806  CA  LEU A 120      28.607   1.818  82.822  1.00 17.83           C
ATOM   1807  C   LEU A 120      28.487   1.521  81.316  1.00 17.10           C
ATOM   1808  O   LEU A 120      29.282   0.764  80.764  1.00 22.81           O
ATOM   1809  CB  LEU A 120      28.262   0.596  83.689  1.00 15.50           C
ATOM   1810  CG  LEU A 120      28.443   0.792  85.207  1.00 20.41           C
ATOM   1811  CD1 LEU A 120      27.886  -0.423  85.957  1.00 20.62           C
ATOM   1812  CD2 LEU A 120      29.912   1.006  85.598  1.00 16.35           C
ATOM   1813  H   LEU A 120      26.896   2.772  83.680  1.00 21.17           H
ATOM   1814  HA  LEU A 120      29.646   2.079  83.022  1.00 21.40           H
ATOM   1815  HB2 LEU A 120      27.224   0.328  83.501  1.00 18.60           H
ATOM   1816  HB3 LEU A 120      28.885  -0.236  83.373  1.00 18.60           H
ATOM   1817  HG  LEU A 120      27.885   1.670  85.519  1.00 24.50           H
ATOM   1818 HD11 LEU A 120      27.983  -0.274  87.030  1.00 24.75           H
ATOM   1819 HD12 LEU A 120      26.830  -0.548  85.721  1.00 24.75           H
ATOM   1820 HD13 LEU A 120      28.428  -1.326  85.677  1.00 24.75           H
ATOM   1821 HD21 LEU A 120      29.991   1.112  86.679  1.00 19.62           H
ATOM   1822 HD22 LEU A 120      30.520   0.162  85.277  1.00 19.62           H
ATOM   1823 HD23 LEU A 120      30.285   1.915  85.133  1.00 19.62           H
ATOM   1824  N   LEU A 121      27.477   2.103  80.657  1.00 17.69           N
ATOM   1825  CA  LEU A 121      27.180   1.974  79.233  1.00 16.62           C
ATOM   1826  C   LEU A 121      27.742   3.136  78.406  1.00 17.92           C
ATOM   1827  O   LEU A 121      28.166   2.928  77.270  1.00 19.70           O
ATOM   1828  CB  LEU A 121      25.648   1.868  79.066  1.00 18.62           C
ATOM   1829  CG  LEU A 121      25.014   0.496  78.766  1.00 27.62           C
ATOM   1830  CD1 LEU A 121      25.773  -0.722  79.267  1.00 23.61           C
ATOM   1831  CD2 LEU A 121      23.620   0.450  79.410  1.00 24.95           C
ATOM   1832  H   LEU A 121      26.861   2.696  81.197  1.00 21.23           H
ATOM   1833  HA  LEU A 121      27.650   1.071  78.866  1.00 19.94           H
ATOM   1834  HB2 LEU A 121      25.196   2.240  79.985  1.00 22.35           H
ATOM   1835  HB3 LEU A 121      25.332   2.550  78.286  1.00 22.35           H
ATOM   1836  HG  LEU A 121      24.886   0.395  77.687  1.00 33.15           H
ATOM   1837 HD11 LEU A 121      25.226  -1.626  79.014  1.00 28.33           H
ATOM   1838 HD12 LEU A 121      26.739  -0.777  78.788  1.00 28.33           H
ATOM   1839 HD13 LEU A 121      25.903  -0.652  80.345  1.00 28.33           H
ATOM   1840 HD21 LEU A 121      23.125  -0.482  79.149  1.00 29.94           H
ATOM   1841 HD22 LEU A 121      23.712   0.502  80.495  1.00 29.94           H
ATOM   1842 HD23 LEU A 121      23.016   1.288  79.067  1.00 29.94           H
ATOM   1843  N   ILE A 122      27.661   4.363  78.931  1.00 18.54           N
ATOM   1844  CA  ILE A 122      28.077   5.582  78.247  1.00 19.49           C
ATOM   1845  C   ILE A 122      28.385   6.680  79.269  1.00 14.62           C
ATOM   1846  O   ILE A 122      27.832   6.690  80.366  1.00 14.19           O
ATOM   1847  CB  ILE A 122      27.011   6.019  77.202  1.00 14.57           C
ATOM   1848  CG1 ILE A 122      27.508   7.114  76.240  1.00 14.43           C
ATOM   1849  CG2 ILE A 122      25.717   6.516  77.859  1.00 11.21           C
ATOM   1850  CD1 ILE A 122      28.733   6.685  75.429  1.00 16.45           C
ATOM   1851  H   ILE A 122      27.253   4.468  79.851  1.00 22.25           H
ATOM   1852  HA  ILE A 122      29.000   5.357  77.726  1.00 23.39           H
ATOM   1853  HB  ILE A 122      26.750   5.156  76.589  1.00 17.48           H
ATOM   1854 HG12 ILE A 122      26.714   7.355  75.536  1.00 17.32           H
ATOM   1855 HG13 ILE A 122      27.755   8.017  76.796  1.00 17.32           H
ATOM   1856 HG21 ILE A 122      24.984   6.780  77.097  1.00 13.45           H
ATOM   1857 HG22 ILE A 122      25.304   5.725  78.480  1.00 13.45           H
ATOM   1858 HG23 ILE A 122      25.911   7.391  78.479  1.00 13.45           H
ATOM   1859 HD11 ILE A 122      29.027   7.491  74.758  1.00 19.75           H
ATOM   1860 HD12 ILE A 122      29.575   6.464  76.081  1.00 19.75           H
ATOM   1861 HD13 ILE A 122      28.478   5.806  74.842  1.00 19.75           H
ATOM   1862  N   HIS A 123      29.270   7.609  78.896  1.00 18.84           N
ATOM   1863  CA  HIS A 123      29.655   8.751  79.722  1.00 14.09           C
ATOM   1864  C   HIS A 123      28.430   9.551  80.183  1.00 17.95           C
ATOM   1865  O   HIS A 123      27.433   9.636  79.464  1.00 14.80           O
ATOM   1866  CB  HIS A 123      30.564   9.654  78.889  1.00 13.55           C
ATOM   1867  CG  HIS A 123      31.727   8.949  78.227  1.00 18.07           C
ATOM   1868  ND1 HIS A 123      32.794   8.351  78.894  1.00 15.75           N
ATOM   1869  CD2 HIS A 123      31.915   8.805  76.884  1.00 12.18           C
ATOM   1870  CE1 HIS A 123      33.592   7.849  77.946  1.00 19.16           C
ATOM   1871  NE2 HIS A 123      33.087   8.109  76.733  1.00 17.02           N
ATOM   1872  H   HIS A 123      29.708   7.530  77.991  1.00 22.61           H
ATOM   1873  HA  HIS A 123      30.199   8.402  80.599  1.00 16.91           H
ATOM   1874  HB2 HIS A 123      30.947  10.455  79.518  1.00 16.27           H
ATOM   1875  HB3 HIS A 123      29.947  10.085  78.111  1.00 16.27           H
ATOM   1876  HD2 HIS A 123      31.279   9.174  76.095  1.00 14.62           H
ATOM   1877  HE1 HIS A 123      34.494   7.283  78.133  1.00 22.99           H
ATOM   1878  HE2 HIS A 123      33.508   7.823  75.859  1.00 20.43           H
ATOM   1879  N   GLY A 124      28.533  10.136  81.377  1.00 14.62           N
ATOM   1880  CA  GLY A 124      27.478  10.871  82.074  1.00 19.23           C
ATOM   1881  C   GLY A 124      26.933  12.080  81.309  1.00 15.99           C
ATOM   1882  O   GLY A 124      25.749  12.394  81.440  1.00 11.74           O
ATOM   1883  H   GLY A 124      29.418  10.055  81.867  1.00 17.54           H
ATOM   1884  HA2 GLY A 124      26.651  10.191  82.273  1.00 23.07           H
ATOM   1885  HA3 GLY A 124      27.882  11.218  83.024  1.00 23.07           H
ATOM   1886  N   ASP A 125      27.767  12.748  80.501  1.00 13.37           N
ATOM   1887  CA  ASP A 125      27.333  13.888  79.700  1.00 11.20           C
ATOM   1888  C   ASP A 125      26.245  13.542  78.669  1.00 14.16           C
ATOM   1889  O   ASP A 125      25.532  14.441  78.221  1.00 12.83           O
ATOM   1890  CB  ASP A 125      28.534  14.533  79.004  1.00 12.84           C
ATOM   1891  CG  ASP A 125      29.533  15.215  79.924  1.00 15.48           C
ATOM   1892  OD1 ASP A 125      29.170  15.525  81.075  1.00 11.45           O
ATOM   1893  OD2 ASP A 125      30.641  15.497  79.431  1.00 14.51           O1-
ATOM   1894  H   ASP A 125      28.750  12.506  80.511  1.00 16.05           H
ATOM   1895  HA  ASP A 125      26.900  14.621  80.383  1.00 13.45           H
ATOM   1896  HB2 ASP A 125      29.054  13.813  78.379  1.00 15.41           H
ATOM   1897  HB3 ASP A 125      28.174  15.285  78.306  1.00 15.41           H
ATOM   1898  N   PHE A 126      26.116  12.266  78.270  1.00 13.41           N
ATOM   1899  CA  PHE A 126      25.121  11.837  77.299  1.00 12.82           C
ATOM   1900  C   PHE A 126      23.699  11.996  77.868  1.00 12.78           C
ATOM   1901  O   PHE A 126      23.450  11.649  79.022  1.00 15.67           O
ATOM   1902  CB  PHE A 126      25.411  10.375  76.931  1.00 15.96           C
ATOM   1903  CG  PHE A 126      24.745   9.903  75.661  1.00 15.74           C
ATOM   1904  CD1 PHE A 126      25.358  10.179  74.429  1.00 15.81           C
ATOM   1905  CD2 PHE A 126      23.540   9.179  75.699  1.00 14.19           C
ATOM   1906  CE1 PHE A 126      24.783   9.725  73.233  1.00 17.93           C
ATOM   1907  CE2 PHE A 126      22.957   8.728  74.502  1.00 17.58           C
ATOM   1908  CZ  PHE A 126      23.581   9.001  73.272  1.00 15.70           C
ATOM   1909  H   PHE A 126      26.700  11.561  78.705  1.00 16.10           H
ATOM   1910  HA  PHE A 126      25.239  12.442  76.409  1.00 15.38           H
ATOM   1911  HB2 PHE A 126      26.485  10.255  76.803  1.00 19.16           H
ATOM   1912  HB3 PHE A 126      25.110   9.723  77.747  1.00 19.16           H
ATOM   1913  HD1 PHE A 126      26.279  10.741  74.408  1.00 18.98           H
ATOM   1914  HD2 PHE A 126      23.063   8.970  76.646  1.00 17.03           H
ATOM   1915  HE1 PHE A 126      25.262   9.942  72.289  1.00 21.52           H
ATOM   1916  HE2 PHE A 126      22.028   8.179  74.532  1.00 21.10           H
ATOM   1917  HZ  PHE A 126      23.139   8.660  72.351  1.00 18.84           H
ATOM   1918  N   PRO A 127      22.723  12.462  77.074  1.00 12.68           N
ATOM   1919  CA  PRO A 127      21.396  12.701  77.626  1.00 13.94           C
ATOM   1920  C   PRO A 127      20.562  11.427  77.649  1.00 14.05           C
ATOM   1921  O   PRO A 127      20.622  10.611  76.727  1.00 14.07           O
ATOM   1922  CB  PRO A 127      20.782  13.722  76.655  1.00 15.12           C
ATOM   1923  CG  PRO A 127      21.417  13.364  75.315  1.00 15.21           C
ATOM   1924  CD  PRO A 127      22.847  12.977  75.716  1.00 13.07           C
ATOM   1925  HA  PRO A 127      21.439  13.154  78.616  1.00 16.73           H
ATOM   1926  HB2 PRO A 127      19.693  13.718  76.616  1.00 18.14           H
ATOM   1927  HB3 PRO A 127      21.132  14.719  76.932  1.00 18.14           H
ATOM   1928  HG2 PRO A 127      20.869  12.544  74.854  1.00 18.25           H
ATOM   1929  HG3 PRO A 127      21.431  14.225  74.647  1.00 18.25           H
ATOM   1930  HD2 PRO A 127      23.230  12.229  75.023  1.00 15.68           H
ATOM   1931  HD3 PRO A 127      23.470  13.870  75.721  1.00 15.68           H
ATOM   1932  N   ALA A 128      19.746  11.295  78.700  1.00 16.86           N
ATOM   1933  CA  ALA A 128      18.644  10.350  78.740  1.00 12.57           C
ATOM   1934  C   ALA A 128      17.452  11.082  78.140  1.00 15.17           C
ATOM   1935  O   ALA A 128      16.919  12.010  78.742  1.00 11.01           O
ATOM   1936  CB  ALA A 128      18.372   9.887  80.164  1.00 13.30           C
ATOM   1937  H   ALA A 128      19.820  11.955  79.466  1.00 20.24           H
ATOM   1938  HA  ALA A 128      18.894   9.463  78.166  1.00 15.09           H
ATOM   1939  HB1 ALA A 128      17.593   9.130  80.146  1.00 15.96           H
ATOM   1940  HB2 ALA A 128      19.273   9.457  80.590  1.00 15.96           H
ATOM   1941  HB3 ALA A 128      18.048  10.722  80.766  1.00 15.96           H
ATOM   1942  N   VAL A 129      17.103  10.721  76.910  1.00 17.40           N
ATOM   1943  CA  VAL A 129      16.061  11.383  76.146  1.00 18.71           C
ATOM   1944  C   VAL A 129      15.238  10.330  75.413  1.00 20.14           C
ATOM   1945  O   VAL A 129      15.775   9.398  74.825  1.00 21.19           O
ATOM   1946  CB  VAL A 129      16.665  12.461  75.226  1.00 14.75           C
ATOM   1947  CG1 VAL A 129      17.663  11.889  74.208  1.00 19.11           C
ATOM   1948  CG2 VAL A 129      15.554  13.240  74.521  1.00 21.12           C
ATOM   1949  H   VAL A 129      17.615   9.976  76.459  1.00 20.88           H
ATOM   1950  HA  VAL A 129      15.393  11.890  76.837  1.00 22.45           H
ATOM   1951  HB  VAL A 129      17.209  13.176  75.844  1.00 17.70           H
ATOM   1952 HG11 VAL A 129      18.061  12.690  73.592  1.00 22.93           H
ATOM   1953 HG12 VAL A 129      18.492  11.419  74.735  1.00 22.93           H
ATOM   1954 HG13 VAL A 129      17.183  11.155  73.562  1.00 22.93           H
ATOM   1955 HG21 VAL A 129      15.979  14.039  73.922  1.00 25.35           H
ATOM   1956 HG22 VAL A 129      14.987  12.586  73.869  1.00 25.35           H
ATOM   1957 HG23 VAL A 129      14.890  13.676  75.265  1.00 25.35           H
ATOM   1958  N   GLY A 130      13.916  10.477  75.472  1.00 25.06           N
ATOM   1959  CA  GLY A 130      12.980   9.633  74.760  1.00 21.45           C
ATOM   1960  C   GLY A 130      12.936  10.017  73.281  1.00 26.70           C
ATOM   1961  O   GLY A 130      13.399  11.079  72.866  1.00 22.68           O
ATOM   1962  H   GLY A 130      13.541  11.268  75.972  1.00 30.08           H
ATOM   1963  HA2 GLY A 130      13.290   8.591  74.852  1.00 25.74           H
ATOM   1964  HA3 GLY A 130      11.996   9.758  75.202  1.00 25.74           H
ATOM   1965  N   ASP A 131      12.348   9.139  72.477  1.00 22.45           N
ATOM   1966  CA  ASP A 131      12.100   9.414  71.074  1.00 21.10           C
ATOM   1967  C   ASP A 131      10.916  10.380  70.928  1.00 24.99           C
ATOM   1968  O   ASP A 131       9.853  10.160  71.513  1.00 26.99           O
ATOM   1969  CB  ASP A 131      11.873   8.075  70.373  1.00 26.55           C
ATOM   1970  CG  ASP A 131      11.603   8.271  68.891  1.00 30.87           C
ATOM   1971  OD1 ASP A 131      10.416   8.427  68.568  1.00 32.10           O
ATOM   1972  OD2 ASP A 131      12.565   8.224  68.092  1.00 37.02           O1-
ATOM   1973  H   ASP A 131      11.952   8.300  72.873  1.00 26.93           H
ATOM   1974  HA  ASP A 131      12.996   9.867  70.648  1.00 25.31           H
ATOM   1975  HB2 ASP A 131      12.781   7.497  70.485  1.00 31.86           H
ATOM   1976  HB3 ASP A 131      11.027   7.578  70.856  1.00 31.86           H
ATOM   1977  N   PHE A 132      11.096  11.440  70.130  1.00 29.78           N
ATOM   1978  CA  PHE A 132      10.066  12.455  69.904  1.00 34.07           C
ATOM   1979  C   PHE A 132       8.785  11.842  69.351  1.00 32.81           C
ATOM   1980  O   PHE A 132       7.717  12.331  69.699  1.00 27.51           O
ATOM   1981  CB  PHE A 132      10.549  13.526  68.913  1.00 41.11           C
ATOM   1982  CG  PHE A 132      10.118  13.326  67.455  1.00 57.06           C
ATOM   1983  CD1 PHE A 132       8.832  13.705  67.001  1.00 54.39           C
ATOM   1984  CD2 PHE A 132      11.012  12.758  66.529  1.00 58.34           C
ATOM   1985  CE1 PHE A 132       8.471  13.628  65.651  1.00 53.35           C
ATOM   1986  CE2 PHE A 132      10.652  12.669  65.169  1.00 52.83           C
ATOM   1987  CZ  PHE A 132       9.402  13.140  64.721  1.00 54.52           C
ATOM   1988  H   PHE A 132      12.001  11.573  69.697  1.00 35.73           H
ATOM   1989  HA  PHE A 132       9.846  12.930  70.860  1.00 40.89           H
ATOM   1990  HB2 PHE A 132      10.160  14.486  69.253  1.00 49.34           H
ATOM   1991  HB3 PHE A 132      11.635  13.604  68.963  1.00 49.34           H
ATOM   1992  HD1 PHE A 132       8.076  14.008  67.689  1.00 65.26           H
ATOM   1993  HD2 PHE A 132      11.981  12.418  66.865  1.00 70.00           H
ATOM   1994  HE1 PHE A 132       7.478  13.920  65.342  1.00 64.02           H
ATOM   1995  HE2 PHE A 132      11.338  12.233  64.461  1.00 63.39           H
ATOM   1996  HZ  PHE A 132       9.135  13.076  63.677  1.00 65.43           H
ATOM   1997  N   ASP A 133       8.897  10.876  68.425  1.00 32.98           N
ATOM   1998  CA  ASP A 133       7.739  10.267  67.798  1.00 33.48           C
ATOM   1999  C   ASP A 133       6.888   9.630  68.874  1.00 35.57           C
ATOM   2000  O   ASP A 133       5.731  10.004  68.971  1.00 33.86           O
ATOM   2001  CB  ASP A 133       8.045   9.245  66.694  1.00 39.82           C
ATOM   2002  CG  ASP A 133       8.628   9.846  65.421  1.00 47.63           C
ATOM   2003  OD1 ASP A 133       9.781   9.496  65.080  1.00 55.54           O
ATOM   2004  OD2 ASP A 133       7.851  10.561  64.749  1.00 55.54           O1-
ATOM   2005  H   ASP A 133       9.816  10.543  68.168  1.00 39.57           H
ATOM   2006  HA  ASP A 133       7.160  11.066  67.332  1.00 40.18           H
ATOM   2007  HB2 ASP A 133       8.682   8.459  67.072  1.00 47.78           H
ATOM   2008  HB3 ASP A 133       7.090   8.793  66.436  1.00 47.78           H
ATOM   2009  N   VAL A 134       7.456   8.762  69.720  1.00 30.13           N
ATOM   2010  CA  VAL A 134       6.745   8.138  70.835  1.00 25.54           C
ATOM   2011  C   VAL A 134       6.100   9.168  71.773  1.00 28.40           C
ATOM   2012  O   VAL A 134       4.928   9.029  72.117  1.00 23.56           O
ATOM   2013  CB  VAL A 134       7.688   7.202  71.609  1.00 24.53           C
ATOM   2014  CG1 VAL A 134       6.936   6.483  72.727  1.00 26.96           C
ATOM   2015  CG2 VAL A 134       8.296   6.140  70.689  1.00 25.45           C
ATOM   2016  H   VAL A 134       8.447   8.563  69.611  1.00 36.16           H
ATOM   2017  HA  VAL A 134       5.950   7.530  70.406  1.00 30.65           H
ATOM   2018  HB  VAL A 134       8.494   7.783  72.057  1.00 29.44           H
ATOM   2019 HG11 VAL A 134       7.618   5.817  73.256  1.00 32.35           H
ATOM   2020 HG12 VAL A 134       6.543   7.210  73.436  1.00 32.35           H
ATOM   2021 HG13 VAL A 134       6.113   5.904  72.311  1.00 32.35           H
ATOM   2022 HG21 VAL A 134       8.960   5.495  71.265  1.00 30.55           H
ATOM   2023 HG22 VAL A 134       7.516   5.536  70.231  1.00 30.55           H
ATOM   2024 HG23 VAL A 134       8.881   6.626  69.912  1.00 30.55           H
ATOM   2025  N   TYR A 135       6.853  10.192  72.186  1.00 23.30           N
ATOM   2026  CA  TYR A 135       6.352  11.295  73.001  1.00 23.74           C
ATOM   2027  C   TYR A 135       5.135  11.969  72.349  1.00 29.81           C
ATOM   2028  O   TYR A 135       4.127  12.202  73.011  1.00 25.73           O
ATOM   2029  CB  TYR A 135       7.482  12.305  73.203  1.00 23.27           C
ATOM   2030  CG  TYR A 135       7.094  13.537  73.987  1.00 27.49           C
ATOM   2031  CD1 TYR A 135       7.057  13.498  75.393  1.00 28.22           C
ATOM   2032  CD2 TYR A 135       6.766  14.722  73.301  1.00 27.22           C
ATOM   2033  CE1 TYR A 135       6.754  14.662  76.122  1.00 28.04           C
ATOM   2034  CE2 TYR A 135       6.451  15.883  74.021  1.00 22.94           C
ATOM   2035  CZ  TYR A 135       6.494  15.866  75.429  1.00 30.61           C
ATOM   2036  OH  TYR A 135       6.278  17.024  76.102  1.00 35.64           O
ATOM   2037  H   TYR A 135       7.811  10.241  71.867  1.00 27.96           H
ATOM   2038  HA  TYR A 135       6.064  10.906  73.980  1.00 28.49           H
ATOM   2039  HB2 TYR A 135       8.299  11.818  73.725  1.00 27.93           H
ATOM   2040  HB3 TYR A 135       7.855  12.617  72.229  1.00 27.93           H
ATOM   2041  HD1 TYR A 135       7.295  12.583  75.916  1.00 33.86           H
ATOM   2042  HD2 TYR A 135       6.772  14.743  72.220  1.00 32.66           H
ATOM   2043  HE1 TYR A 135       6.753  14.643  77.201  1.00 33.64           H
ATOM   2044  HE2 TYR A 135       6.195  16.792  73.503  1.00 27.53           H
ATOM   2045  HH  TYR A 135       6.034  17.744  75.518  1.00 42.77           H
ATOM   2046  N   ASP A 136       5.222  12.250  71.045  1.00 30.09           N
ATOM   2047  CA  ASP A 136       4.162  12.877  70.268  1.00 29.51           C
ATOM   2048  C   ASP A 136       2.924  11.972  70.209  1.00 30.08           C
ATOM   2049  O   ASP A 136       1.817  12.465  70.395  1.00 30.49           O
ATOM   2050  CB  ASP A 136       4.663  13.213  68.854  1.00 36.50           C
ATOM   2051  CG  ASP A 136       3.600  13.966  68.041  1.00 38.82           C
ATOM   2052  OD1 ASP A 136       3.155  15.039  68.503  1.00 33.32           O
ATOM   2053  OD2 ASP A 136       3.219  13.453  66.964  1.00 45.59           O1-
ATOM   2054  H   ASP A 136       6.080  12.012  70.563  1.00 36.11           H
ATOM   2055  HA  ASP A 136       3.884  13.807  70.765  1.00 35.41           H
ATOM   2056  HB2 ASP A 136       5.532  13.857  68.967  1.00 43.80           H
ATOM   2057  HB3 ASP A 136       4.961  12.304  68.334  1.00 43.80           H
ATOM   2058  N   THR A 137       3.086  10.661  69.961  1.00 29.93           N
ATOM   2059  CA  THR A 137       1.951   9.736  69.866  1.00 33.64           C
ATOM   2060  C   THR A 137       1.243   9.572  71.216  1.00 35.12           C
ATOM   2061  O   THR A 137       0.020   9.447  71.238  1.00 29.72           O
ATOM   2062  CB  THR A 137       2.332   8.346  69.326  1.00 35.85           C
ATOM   2063  OG1 THR A 137       3.010   7.578  70.298  1.00 49.11           O
ATOM   2064  CG2 THR A 137       3.133   8.346  68.035  1.00 22.24           C
ATOM   2065  H   THR A 137       4.022  10.305  69.828  1.00 35.92           H
ATOM   2066  HA  THR A 137       1.238  10.173  69.166  1.00 40.37           H
ATOM   2067  HB  THR A 137       1.400   7.838  69.078  1.00 43.02           H
ATOM   2068  HG1 THR A 137       3.726   8.098  70.685  1.00 58.93           H
ATOM   2069 HG21 THR A 137       3.258   7.319  67.698  1.00 26.69           H
ATOM   2070 HG22 THR A 137       2.664   8.993  67.293  1.00 26.69           H
ATOM   2071 HG23 THR A 137       4.115   8.705  68.220  1.00 26.69           H
ATOM   2072  N   LEU A 138       1.996   9.521  72.326  1.00 23.15           N
ATOM   2073  CA  LEU A 138       1.430   9.431  73.669  1.00 21.62           C
ATOM   2074  C   LEU A 138       0.598  10.674  73.979  1.00 26.09           C
ATOM   2075  O   LEU A 138      -0.521  10.549  74.477  1.00 25.55           O
ATOM   2076  CB  LEU A 138       2.539   9.274  74.720  1.00 32.09           C
ATOM   2077  CG  LEU A 138       3.185   7.885  74.846  1.00 23.90           C
ATOM   2078  CD1 LEU A 138       4.421   7.999  75.748  1.00 23.87           C
ATOM   2079  CD2 LEU A 138       2.204   6.900  75.486  1.00 27.71           C
ATOM   2080  H   LEU A 138       3.001   9.593  72.233  1.00 27.78           H
ATOM   2081  HA  LEU A 138       0.772   8.563  73.713  1.00 25.94           H
ATOM   2082  HB2 LEU A 138       3.320   9.994  74.481  1.00 38.50           H
ATOM   2083  HB3 LEU A 138       2.129   9.536  75.692  1.00 38.50           H
ATOM   2084  HG  LEU A 138       3.484   7.512  73.866  1.00 28.68           H
ATOM   2085 HD11 LEU A 138       4.898   7.027  75.855  1.00 28.64           H
ATOM   2086 HD12 LEU A 138       5.130   8.694  75.302  1.00 28.64           H
ATOM   2087 HD13 LEU A 138       4.136   8.364  76.735  1.00 28.64           H
ATOM   2088 HD21 LEU A 138       2.671   5.923  75.577  1.00 33.26           H
ATOM   2089 HD22 LEU A 138       1.910   7.250  76.474  1.00 33.26           H
ATOM   2090 HD23 LEU A 138       1.315   6.808  74.871  1.00 33.26           H
ATOM   2091  N   ASN A 139       1.137  11.863  73.676  1.00 23.62           N
ATOM   2092  CA  ASN A 139       0.420  13.122  73.846  1.00 31.56           C
ATOM   2093  C   ASN A 139      -0.835  13.169  72.982  1.00 27.76           C
ATOM   2094  O   ASN A 139      -1.885  13.542  73.486  1.00 24.93           O
ATOM   2095  CB  ASN A 139       1.322  14.326  73.551  1.00 27.13           C
ATOM   2096  CG  ASN A 139       2.236  14.643  74.730  1.00 29.36           C
ATOM   2097  OD1 ASN A 139       1.758  14.945  75.819  1.00 29.98           O
ATOM   2098  ND2 ASN A 139       3.545  14.649  74.511  1.00 36.17           N
ATOM   2099  H   ASN A 139       2.075  11.891  73.298  1.00 28.34           H
ATOM   2100  HA  ASN A 139       0.105  13.182  74.890  1.00 37.87           H
ATOM   2101  HB2 ASN A 139       1.892  14.166  72.636  1.00 32.56           H
ATOM   2102  HB3 ASN A 139       0.657  15.180  73.409  1.00 32.56           H
ATOM   2103 HD21 ASN A 139       4.172  14.883  75.268  1.00 43.41           H
ATOM   2104 HD22 ASN A 139       3.918  14.391  73.609  1.00 43.41           H
ATOM   2105  N   LYS A 140      -0.740  12.788  71.703  1.00 27.23           N
ATOM   2106  CA  LYS A 140      -1.887  12.776  70.797  1.00 36.09           C
ATOM   2107  C   LYS A 140      -2.971  11.801  71.251  1.00 35.15           C
ATOM   2108  O   LYS A 140      -4.142  12.133  71.144  1.00 36.50           O
ATOM   2109  CB  LYS A 140      -1.474  12.488  69.350  1.00 28.75           C
ATOM   2110  CG  LYS A 140      -0.775  13.681  68.689  1.00 42.47           C
ATOM   2111  CD  LYS A 140      -0.447  13.330  67.236  1.00 45.02           C
ATOM   2112  CE  LYS A 140       0.257  14.505  66.568  1.00 46.30           C
ATOM   2113  NZ  LYS A 140       0.620  14.173  65.180  1.00 54.57           N1+
ATOM   2114  H   LYS A 140       0.175  12.553  71.338  1.00 32.68           H
ATOM   2115  HA  LYS A 140      -2.327  13.773  70.826  1.00 43.31           H
ATOM   2116  HB2 LYS A 140      -0.837  11.603  69.308  1.00 34.50           H
ATOM   2117  HB3 LYS A 140      -2.380  12.286  68.780  1.00 34.50           H
ATOM   2118  HG2 LYS A 140      -1.434  14.549  68.714  1.00 50.97           H
ATOM   2119  HG3 LYS A 140       0.145  13.923  69.219  1.00 50.97           H
ATOM   2120  HD2 LYS A 140       0.208  12.457  67.209  1.00 54.03           H
ATOM   2121  HD3 LYS A 140      -1.369  13.106  66.700  1.00 54.03           H
ATOM   2122  HE2 LYS A 140      -0.397  15.375  66.582  1.00 55.55           H
ATOM   2123  HE3 LYS A 140       1.160  14.743  67.129  1.00 55.55           H
ATOM   2124  HZ1 LYS A 140       1.086  14.962  64.761  1.00 65.48           H
ATOM   2125  HZ2 LYS A 140       1.263  13.392  65.190  1.00 65.48           H
ATOM   2126  HZ3 LYS A 140      -0.206  13.936  64.652  1.00 65.48           H
ATOM   2127  N   CYS A 141      -2.608  10.622  71.766  1.00 34.82           N
ATOM   2128  CA  CYS A 141      -3.567   9.678  72.337  1.00 32.64           C
ATOM   2129  C   CYS A 141      -4.300  10.283  73.535  1.00 34.86           C
ATOM   2130  O   CYS A 141      -5.509  10.100  73.670  1.00 34.87           O
ATOM   2131  CB  CYS A 141      -2.887   8.354  72.706  1.00 26.07           C
ATOM   2132  SG  CYS A 141      -2.487   7.432  71.206  1.00 34.56           S
ATOM   2133  H   CYS A 141      -1.625  10.401  71.823  1.00 41.79           H
ATOM   2134  HA  CYS A 141      -4.301   9.463  71.557  1.00 39.16           H
ATOM   2135  HB2 CYS A 141      -1.969   8.539  73.263  1.00 31.28           H
ATOM   2136  HB3 CYS A 141      -3.556   7.758  73.328  1.00 31.28           H
ATOM   2137  HG  CYS A 141      -1.509   8.250  70.801  1.00 41.47           H
ATOM   2138  N   ALA A 142      -3.571  11.008  74.393  1.00 32.41           N
ATOM   2139  CA  ALA A 142      -4.152  11.739  75.511  1.00 28.08           C
ATOM   2140  C   ALA A 142      -5.103  12.840  75.024  1.00 35.83           C
ATOM   2141  O   ALA A 142      -6.157  13.036  75.624  1.00 30.84           O
ATOM   2142  CB  ALA A 142      -3.043  12.308  76.399  1.00 29.14           C
ATOM   2143  H   ALA A 142      -2.574  11.094  74.239  1.00 38.89           H
ATOM   2144  HA  ALA A 142      -4.720  11.031  76.111  1.00 33.69           H
ATOM   2145  HB1 ALA A 142      -3.476  12.706  77.316  1.00 34.96           H
ATOM   2146  HB2 ALA A 142      -2.335  11.521  76.656  1.00 34.96           H
ATOM   2147  HB3 ALA A 142      -2.510  13.103  75.880  1.00 34.96           H
ATOM   2148  N   GLN A 143      -4.744  13.538  73.936  1.00 32.36           N
ATOM   2149  CA  GLN A 143      -5.557  14.588  73.329  1.00 42.19           C
ATOM   2150  C   GLN A 143      -6.901  14.049  72.835  1.00 36.04           C
ATOM   2151  O   GLN A 143      -7.930  14.655  73.122  1.00 34.79           O
ATOM   2152  CB  GLN A 143      -4.840  15.250  72.144  1.00 38.97           C
ATOM   2153  CG  GLN A 143      -3.633  16.134  72.465  1.00 47.44           C
ATOM   2154  CD  GLN A 143      -2.898  16.559  71.194  1.00 51.65           C
ATOM   2155  OE1 GLN A 143      -1.689  16.384  71.065  1.00 56.92           O
ATOM   2156  NE2 GLN A 143      -3.617  17.109  70.222  1.00 51.07           N
ATOM   2157  H   GLN A 143      -3.852  13.327  73.507  1.00 38.84           H
ATOM   2158  HA  GLN A 143      -5.741  15.351  74.087  1.00 50.63           H
ATOM   2159  HB2 GLN A 143      -4.528  14.483  71.441  1.00 46.77           H
ATOM   2160  HB3 GLN A 143      -5.567  15.887  71.642  1.00 46.77           H
ATOM   2161  HG2 GLN A 143      -3.979  17.027  72.980  1.00 56.93           H
ATOM   2162  HG3 GLN A 143      -2.940  15.617  73.114  1.00 56.93           H
ATOM   2163 HE21 GLN A 143      -4.610  17.238  70.344  1.00 61.29           H
ATOM   2164 HE22 GLN A 143      -3.150  17.394  69.378  1.00 61.29           H
ATOM   2165  N   GLU A 144      -6.888  12.941  72.076  1.00 34.60           N
ATOM   2166  CA  GLU A 144      -8.089  12.321  71.514  1.00 42.55           C
ATOM   2167  C   GLU A 144      -9.049  11.850  72.615  1.00 42.47           C
ATOM   2168  O   GLU A 144     -10.266  11.958  72.467  1.00 41.38           O
ATOM   2169  CB  GLU A 144      -7.730  11.108  70.633  1.00 32.57           C
ATOM   2170  CG  GLU A 144      -6.887  11.440  69.396  1.00 47.80           C
ATOM   2171  CD  GLU A 144      -6.440  10.196  68.621  1.00 56.60           C
ATOM   2172  OE1 GLU A 144      -6.023   9.201  69.260  1.00 56.22           O
ATOM   2173  OE2 GLU A 144      -6.498  10.255  67.373  1.00 64.80           O1-
ATOM   2174  H   GLU A 144      -5.997  12.503  71.879  1.00 41.52           H
ATOM   2175  HA  GLU A 144      -8.602  13.066  70.901  1.00 51.05           H
ATOM   2176  HB2 GLU A 144      -7.208  10.372  71.244  1.00 39.09           H
ATOM   2177  HB3 GLU A 144      -8.659  10.657  70.281  1.00 39.09           H
ATOM   2178  HG2 GLU A 144      -7.412  12.131  68.740  1.00 57.36           H
ATOM   2179  HG3 GLU A 144      -5.995  11.945  69.738  1.00 57.36           H
ATOM   2180  N   LEU A 145      -8.497  11.293  73.700  1.00 35.42           N
ATOM   2181  CA  LEU A 145      -9.256  10.809  74.846  1.00 31.38           C
ATOM   2182  C   LEU A 145      -9.686  11.938  75.790  1.00 26.58           C
ATOM   2183  O   LEU A 145     -10.384  11.676  76.766  1.00 34.71           O
ATOM   2184  CB  LEU A 145      -8.439   9.735  75.579  1.00 34.95           C
ATOM   2185  CG  LEU A 145      -8.183   8.452  74.766  1.00 35.77           C
ATOM   2186  CD1 LEU A 145      -7.234   7.548  75.555  1.00 37.32           C
ATOM   2187  CD2 LEU A 145      -9.483   7.691  74.481  1.00 38.98           C
ATOM   2188  H   LEU A 145      -7.490  11.202  73.733  1.00 42.51           H
ATOM   2189  HA  LEU A 145     -10.170  10.346  74.478  1.00 37.66           H
ATOM   2190  HB2 LEU A 145      -7.476  10.165  75.853  1.00 41.94           H
ATOM   2191  HB3 LEU A 145      -8.960   9.463  76.496  1.00 41.94           H
ATOM   2192  HG  LEU A 145      -7.714   8.703  73.816  1.00 42.92           H
ATOM   2193 HD11 LEU A 145      -7.035   6.636  74.993  1.00 44.79           H
ATOM   2194 HD12 LEU A 145      -6.293   8.070  75.722  1.00 44.79           H
ATOM   2195 HD13 LEU A 145      -7.674   7.292  76.519  1.00 44.79           H
ATOM   2196 HD21 LEU A 145      -9.257   6.771  73.943  1.00 46.78           H
ATOM   2197 HD22 LEU A 145      -9.994   7.445  75.412  1.00 46.78           H
ATOM   2198 HD23 LEU A 145     -10.136   8.301  73.862  1.00 46.78           H
ATOM   2199  N   ASN A 146      -9.266  13.182  75.516  1.00 26.34           N
ATOM   2200  CA  ASN A 146      -9.543  14.360  76.337  1.00 31.35           C
ATOM   2201  C   ASN A 146      -9.056  14.162  77.784  1.00 40.37           C
ATOM   2202  O   ASN A 146      -9.712  14.604  78.728  1.00 33.42           O
ATOM   2203  CB  ASN A 146     -11.035  14.741  76.254  1.00 40.70           C
ATOM   2204  CG  ASN A 146     -11.479  15.027  74.820  1.00 53.70           C
ATOM   2205  OD1 ASN A 146     -11.080  16.017  74.217  1.00 52.32           O
ATOM   2206  ND2 ASN A 146     -12.342  14.176  74.267  1.00 60.07           N
ATOM   2207  H   ASN A 146      -8.695  13.317  74.692  1.00 31.61           H
ATOM   2208  HA  ASN A 146      -8.968  15.190  75.922  1.00 37.62           H
ATOM   2209  HB2 ASN A 146     -11.655  13.965  76.705  1.00 48.83           H
ATOM   2210  HB3 ASN A 146     -11.146  15.665  76.817  1.00 48.83           H
ATOM   2211 HD21 ASN A 146     -12.661  14.345  73.327  1.00 72.08           H
ATOM   2212 HD22 ASN A 146     -12.640  13.361  74.777  1.00 72.08           H
ATOM   2213  N   VAL A 147      -7.886  13.522  77.945  1.00 33.01           N
ATOM   2214  CA  VAL A 147      -7.259  13.282  79.236  1.00 27.69           C
ATOM   2215  C   VAL A 147      -6.187  14.347  79.434  1.00 27.54           C
ATOM   2216  O   VAL A 147      -5.193  14.314  78.711  1.00 27.05           O
ATOM   2217  CB  VAL A 147      -6.649  11.870  79.334  1.00 34.80           C
ATOM   2218  CG1 VAL A 147      -6.008  11.665  80.716  1.00 34.23           C
ATOM   2219  CG2 VAL A 147      -7.704  10.783  79.121  1.00 31.44           C
ATOM   2220  H   VAL A 147      -7.371  13.243  77.121  1.00 39.61           H
ATOM   2221  HA  VAL A 147      -8.028  13.348  79.999  1.00 33.23           H
ATOM   2222  HB  VAL A 147      -5.880  11.762  78.568  1.00 41.76           H
ATOM   2223 HG11 VAL A 147      -5.614  10.654  80.807  1.00 41.08           H
ATOM   2224 HG12 VAL A 147      -5.182  12.362  80.848  1.00 41.08           H
ATOM   2225 HG13 VAL A 147      -6.744  11.828  81.502  1.00 41.08           H
ATOM   2226 HG21 VAL A 147      -7.244   9.797  79.182  1.00 37.73           H
ATOM   2227 HG22 VAL A 147      -8.487  10.870  79.874  1.00 37.73           H
ATOM   2228 HG23 VAL A 147      -8.142  10.898  78.134  1.00 37.73           H
ATOM   2229  N   PRO A 148      -6.332  15.253  80.414  1.00 28.39           N
ATOM   2230  CA  PRO A 148      -5.288  16.221  80.713  1.00 27.01           C
ATOM   2231  C   PRO A 148      -4.049  15.518  81.267  1.00 31.71           C
ATOM   2232  O   PRO A 148      -4.137  14.513  81.972  1.00 22.49           O
ATOM   2233  CB  PRO A 148      -5.921  17.143  81.764  1.00 32.40           C
ATOM   2234  CG  PRO A 148      -6.938  16.242  82.461  1.00 39.99           C
ATOM   2235  CD  PRO A 148      -7.483  15.433  81.288  1.00 33.46           C
ATOM   2236  HA  PRO A 148      -5.035  16.837  79.851  1.00 32.41           H
ATOM   2237  HB2 PRO A 148      -5.215  17.592  82.461  1.00 38.87           H
ATOM   2238  HB3 PRO A 148      -6.470  17.931  81.239  1.00 38.87           H
ATOM   2239  HG2 PRO A 148      -6.438  15.615  83.202  1.00 47.98           H
ATOM   2240  HG3 PRO A 148      -7.739  16.823  82.920  1.00 47.98           H
ATOM   2241  HD2 PRO A 148      -7.881  14.493  81.675  1.00 40.16           H
ATOM   2242  HD3 PRO A 148      -8.244  16.010  80.765  1.00 40.16           H
ATOM   2243  N   VAL A 149      -2.883  16.054  80.912  1.00 25.54           N
ATOM   2244  CA  VAL A 149      -1.596  15.476  81.275  1.00 24.80           C
ATOM   2245  C   VAL A 149      -0.559  16.591  81.391  1.00 32.09           C
ATOM   2246  O   VAL A 149      -0.641  17.618  80.713  1.00 33.84           O
ATOM   2247  CB  VAL A 149      -1.134  14.379  80.278  1.00 23.27           C
ATOM   2248  CG1 VAL A 149      -2.105  13.199  80.147  1.00 25.50           C
ATOM   2249  CG2 VAL A 149      -0.887  14.932  78.868  1.00 35.32           C
ATOM   2250  H   VAL A 149      -2.873  16.890  80.344  1.00 30.65           H
ATOM   2251  HA  VAL A 149      -1.700  15.013  82.255  1.00 29.76           H
ATOM   2252  HB  VAL A 149      -0.189  13.965  80.636  1.00 27.92           H
ATOM   2253 HG11 VAL A 149      -1.660  12.428  79.521  1.00 30.60           H
ATOM   2254 HG12 VAL A 149      -2.317  12.777  81.123  1.00 30.60           H
ATOM   2255 HG13 VAL A 149      -3.039  13.522  79.697  1.00 30.60           H
ATOM   2256 HG21 VAL A 149      -0.569  14.125  78.210  1.00 42.39           H
ATOM   2257 HG22 VAL A 149      -1.795  15.378  78.464  1.00 42.39           H
ATOM   2258 HG23 VAL A 149      -0.096  15.679  78.902  1.00 42.39           H
ATOM   2259  N   PHE A 150       0.415  16.377  82.271  1.00 29.27           N
ATOM   2260  CA  PHE A 150       1.641  17.152  82.331  1.00 21.22           C
ATOM   2261  C   PHE A 150       2.675  16.556  81.379  1.00 21.91           C
ATOM   2262  O   PHE A 150       2.567  15.418  80.928  1.00 21.69           O
ATOM   2263  CB  PHE A 150       2.174  17.153  83.765  1.00 23.00           C
ATOM   2264  CG  PHE A 150       1.288  17.914  84.719  1.00 24.13           C
ATOM   2265  CD1 PHE A 150       0.307  17.238  85.461  1.00 31.82           C
ATOM   2266  CD2 PHE A 150       1.421  19.309  84.832  1.00 25.36           C
ATOM   2267  CE1 PHE A 150      -0.521  17.956  86.336  1.00 34.63           C
ATOM   2268  CE2 PHE A 150       0.588  20.024  85.707  1.00 28.00           C
ATOM   2269  CZ  PHE A 150      -0.371  19.346  86.475  1.00 28.15           C
ATOM   2270  H   PHE A 150       0.388  15.533  82.825  1.00 35.13           H
ATOM   2271  HA  PHE A 150       1.439  18.189  82.055  1.00 25.47           H
ATOM   2272  HB2 PHE A 150       2.288  16.125  84.109  1.00 27.60           H
ATOM   2273  HB3 PHE A 150       3.160  17.618  83.782  1.00 27.60           H
ATOM   2274  HD1 PHE A 150       0.184  16.169  85.355  1.00 38.19           H
ATOM   2275  HD2 PHE A 150       2.166  19.830  84.251  1.00 30.43           H
ATOM   2276  HE1 PHE A 150      -1.292  17.444  86.886  1.00 41.56           H
ATOM   2277  HE2 PHE A 150       0.681  21.095  85.784  1.00 33.60           H
ATOM   2278  HZ  PHE A 150      -1.009  19.891  87.155  1.00 33.78           H
ATOM   2279  N   ASN A 151       3.674  17.371  81.066  1.00 21.15           N
ATOM   2280  CA  ASN A 151       4.859  16.975  80.329  1.00 25.65           C
ATOM   2281  C   ASN A 151       6.075  17.496  81.078  1.00 23.98           C
ATOM   2282  O   ASN A 151       6.000  18.538  81.727  1.00 26.84           O
ATOM   2283  CB  ASN A 151       4.810  17.550  78.913  1.00 28.39           C
ATOM   2284  CG  ASN A 151       3.684  16.942  78.079  1.00 31.61           C
ATOM   2285  OD1 ASN A 151       3.692  15.755  77.781  1.00 26.57           O
ATOM   2286  ND2 ASN A 151       2.724  17.754  77.651  1.00 34.38           N
ATOM   2287  H   ASN A 151       3.677  18.294  81.473  1.00 25.38           H
ATOM   2288  HA  ASN A 151       4.911  15.893  80.261  1.00 30.78           H
ATOM   2289  HB2 ASN A 151       4.734  18.635  78.951  1.00 34.07           H
ATOM   2290  HB3 ASN A 151       5.756  17.272  78.460  1.00 34.07           H
ATOM   2291 HD21 ASN A 151       1.983  17.362  77.090  1.00 41.25           H
ATOM   2292 HD22 ASN A 151       2.737  18.731  77.892  1.00 41.25           H
ATOM   2293  N   GLY A 152       7.201  16.789  80.977  1.00 26.17           N
ATOM   2294  CA  GLY A 152       8.417  17.225  81.647  1.00 26.84           C
ATOM   2295  C   GLY A 152       9.444  16.130  81.877  1.00 19.31           C
ATOM   2296  O   GLY A 152       9.301  14.996  81.432  1.00 21.59           O
ATOM   2297  H   GLY A 152       7.214  15.937  80.434  1.00 31.40           H
ATOM   2298  HA2 GLY A 152       8.874  18.014  81.051  1.00 32.20           H
ATOM   2299  HA3 GLY A 152       8.149  17.647  82.616  1.00 32.20           H
ATOM   2300  N   ILE A 153      10.496  16.522  82.588  1.00 18.52           N
ATOM   2301  CA  ILE A 153      11.654  15.707  82.902  1.00 23.35           C
ATOM   2302  C   ILE A 153      11.367  14.898  84.161  1.00 18.88           C
ATOM   2303  O   ILE A 153      10.857  15.436  85.141  1.00 21.28           O
ATOM   2304  CB  ILE A 153      12.892  16.620  83.069  1.00 14.72           C
ATOM   2305  CG1 ILE A 153      13.217  17.313  81.727  1.00 16.38           C
ATOM   2306  CG2 ILE A 153      14.095  15.826  83.599  1.00 16.25           C
ATOM   2307  CD1 ILE A 153      14.266  18.419  81.832  1.00 13.41           C
ATOM   2308  H   ILE A 153      10.505  17.471  82.934  1.00 22.23           H
ATOM   2309  HA  ILE A 153      11.833  15.028  82.071  1.00 28.02           H
ATOM   2310  HB  ILE A 153      12.656  17.387  83.807  1.00 17.66           H
ATOM   2311 HG12 ILE A 153      13.556  16.572  81.007  1.00 19.65           H
ATOM   2312 HG13 ILE A 153      12.318  17.778  81.331  1.00 19.65           H
ATOM   2313 HG21 ILE A 153      14.959  16.478  83.713  1.00 19.51           H
ATOM   2314 HG22 ILE A 153      13.866  15.416  84.582  1.00 19.51           H
ATOM   2315 HG23 ILE A 153      14.342  15.012  82.918  1.00 19.51           H
ATOM   2316 HD11 ILE A 153      14.404  18.875  80.853  1.00 16.09           H
ATOM   2317 HD12 ILE A 153      13.938  19.179  82.539  1.00 16.09           H
ATOM   2318 HD13 ILE A 153      15.220  18.005  82.156  1.00 16.09           H
ATOM   2319  N   SER A 154      11.736  13.617  84.144  1.00 20.84           N
ATOM   2320  CA  SER A 154      11.683  12.767  85.326  1.00 19.38           C
ATOM   2321  C   SER A 154      13.080  12.582  85.927  1.00 15.76           C
ATOM   2322  O   SER A 154      14.043  12.392  85.200  1.00 14.61           O
ATOM   2323  CB  SER A 154      11.052  11.433  84.933  1.00 21.28           C
ATOM   2324  OG  SER A 154      11.073  10.534  86.011  1.00 23.37           O
ATOM   2325  H   SER A 154      12.162  13.238  83.308  1.00 25.01           H
ATOM   2326  HA  SER A 154      11.029  13.231  86.061  1.00 23.26           H
ATOM   2327  HB2 SER A 154      10.015  11.600  84.642  1.00 25.53           H
ATOM   2328  HB3 SER A 154      11.580  11.001  84.088  1.00 25.53           H
ATOM   2329  HG  SER A 154      11.704   9.827  85.826  1.00 28.04           H
ATOM   2330  N   VAL A 155      13.193  12.608  87.251  1.00 16.47           N
ATOM   2331  CA  VAL A 155      14.402  12.203  87.945  1.00 13.99           C
ATOM   2332  C   VAL A 155      14.333  10.691  88.103  1.00 17.91           C
ATOM   2333  O   VAL A 155      13.456  10.196  88.797  1.00 18.98           O
ATOM   2334  CB  VAL A 155      14.550  12.910  89.301  1.00 10.81           C
ATOM   2335  CG1 VAL A 155      15.819  12.444  90.031  1.00 13.76           C
ATOM   2336  CG2 VAL A 155      14.610  14.425  89.140  1.00 11.89           C
ATOM   2337  H   VAL A 155      12.364  12.765  87.804  1.00 19.77           H
ATOM   2338  HA  VAL A 155      15.241  12.480  87.325  1.00 16.79           H
ATOM   2339  HB  VAL A 155      13.685  12.668  89.913  1.00 12.98           H
ATOM   2340 HG11 VAL A 155      15.900  12.953  90.989  1.00 16.51           H
ATOM   2341 HG12 VAL A 155      15.765  11.372  90.215  1.00 16.51           H
ATOM   2342 HG13 VAL A 155      16.708  12.664  89.439  1.00 16.51           H
ATOM   2343 HG21 VAL A 155      14.711  14.890  90.118  1.00 14.26           H
ATOM   2344 HG22 VAL A 155      15.455  14.707  88.520  1.00 14.26           H
ATOM   2345 HG23 VAL A 155      13.691  14.776  88.677  1.00 14.26           H
ATOM   2346  N   SER A 156      15.235   9.951  87.465  1.00 18.44           N
ATOM   2347  CA  SER A 156      15.332   8.509  87.653  1.00 16.47           C
ATOM   2348  C   SER A 156      16.458   8.261  88.649  1.00 20.05           C
ATOM   2349  O   SER A 156      17.629   8.268  88.269  1.00 17.32           O
ATOM   2350  CB  SER A 156      15.577   7.806  86.325  1.00 17.70           C
ATOM   2351  OG  SER A 156      14.614   8.183  85.363  1.00 19.13           O
ATOM   2352  H   SER A 156      15.914  10.392  86.862  1.00 22.13           H
ATOM   2353  HA  SER A 156      14.403   8.111  88.054  1.00 19.76           H
ATOM   2354  HB2 SER A 156      16.576   8.055  85.972  1.00 21.24           H
ATOM   2355  HB3 SER A 156      15.524   6.732  86.478  1.00 21.24           H
ATOM   2356  HG  SER A 156      13.749   7.866  85.652  1.00 22.95           H
ATOM   2357  N   SER A 157      16.092   8.088  89.924  1.00 18.08           N
ATOM   2358  CA  SER A 157      17.034   7.899  91.028  1.00 17.92           C
ATOM   2359  C   SER A 157      16.971   6.482  91.592  1.00 26.01           C
ATOM   2360  O   SER A 157      15.891   5.957  91.859  1.00 21.12           O
ATOM   2361  CB  SER A 157      16.760   8.940  92.112  1.00 17.70           C
ATOM   2362  OG  SER A 157      17.465   8.673  93.308  1.00 24.28           O
ATOM   2363  H   SER A 157      15.106   8.087  90.143  1.00 21.70           H
ATOM   2364  HA  SER A 157      18.039   8.075  90.664  1.00 21.51           H
ATOM   2365  HB2 SER A 157      17.055   9.924  91.750  1.00 21.24           H
ATOM   2366  HB3 SER A 157      15.693   8.967  92.321  1.00 21.24           H
ATOM   2367  HG  SER A 157      18.268   9.214  93.309  1.00 29.14           H
ATOM   2368  N   ASP A 158      18.149   5.899  91.821  1.00 20.04           N
ATOM   2369  CA  ASP A 158      18.325   4.609  92.474  1.00 15.31           C
ATOM   2370  C   ASP A 158      18.034   4.613  93.976  1.00 15.14           C
ATOM   2371  O   ASP A 158      17.996   3.540  94.576  1.00 17.75           O
ATOM   2372  CB  ASP A 158      19.709   4.024  92.164  1.00 16.31           C
ATOM   2373  CG  ASP A 158      19.888   3.468  90.756  1.00 19.06           C
ATOM   2374  OD1 ASP A 158      19.016   3.703  89.899  1.00 18.64           O
ATOM   2375  OD2 ASP A 158      20.896   2.771  90.537  1.00 21.88           O1-
ATOM   2376  H   ASP A 158      18.989   6.385  91.539  1.00 24.04           H
ATOM   2377  HA  ASP A 158      17.601   3.927  92.038  1.00 18.37           H
ATOM   2378  HB2 ASP A 158      20.464   4.802  92.299  1.00 19.57           H
ATOM   2379  HB3 ASP A 158      19.987   3.254  92.878  1.00 19.57           H
ATOM   2380  N   MET A 159      17.863   5.791  94.592  1.00 14.92           N
ATOM   2381  CA  MET A 159      17.567   5.920  96.011  1.00 19.63           C
ATOM   2382  C   MET A 159      16.093   6.264  96.238  1.00 24.11           C
ATOM   2383  O   MET A 159      15.628   7.352  95.905  1.00 24.29           O
ATOM   2384  CB  MET A 159      18.504   6.939  96.653  1.00 19.91           C
ATOM   2385  CG  MET A 159      18.283   7.028  98.163  1.00 21.39           C
ATOM   2386  SD  MET A 159      19.543   8.004  99.017  1.00 28.98           S
ATOM   2387  CE  MET A 159      19.224   9.673  98.404  1.00 26.89           C
ATOM   2388  H   MET A 159      17.922   6.637  94.038  1.00 17.91           H
ATOM   2389  HA  MET A 159      17.762   4.958  96.485  1.00 23.56           H
ATOM   2390  HB2 MET A 159      19.533   6.623  96.481  1.00 23.89           H
ATOM   2391  HB3 MET A 159      18.347   7.918  96.200  1.00 23.89           H
ATOM   2392  HG2 MET A 159      17.305   7.465  98.361  1.00 25.67           H
ATOM   2393  HG3 MET A 159      18.298   6.018  98.574  1.00 25.67           H
ATOM   2394  HE1 MET A 159      19.912  10.362  98.892  1.00 32.27           H
ATOM   2395  HE2 MET A 159      19.389   9.709  97.329  1.00 32.27           H
ATOM   2396  HE3 MET A 159      18.203   9.967  98.627  1.00 32.27           H
ATOM   2397  N   TYR A 160      15.372   5.318  96.840  1.00 19.59           N
ATOM   2398  CA  TYR A 160      13.945   5.447  97.123  1.00 23.36           C
ATOM   2399  C   TYR A 160      13.749   5.975  98.569  1.00 23.17           C
ATOM   2400  O   TYR A 160      13.086   6.967  98.781  1.00 20.61           O
ATOM   2401  CB  TYR A 160      13.225   4.093  96.938  1.00 25.27           C
ATOM   2402  CG  TYR A 160      11.740   4.238  97.129  1.00 23.58           C
ATOM   2403  CD1 TYR A 160      10.940   4.845  96.142  1.00 20.70           C
ATOM   2404  CD2 TYR A 160      11.141   3.807  98.322  1.00 22.81           C
ATOM   2405  CE1 TYR A 160       9.570   5.013  96.345  1.00 28.86           C
ATOM   2406  CE2 TYR A 160       9.751   3.960  98.521  1.00 22.90           C
ATOM   2407  CZ  TYR A 160       8.951   4.513  97.499  1.00 30.34           C
ATOM   2408  OH  TYR A 160       7.578   4.379  97.576  1.00 25.51           O
ATOM   2409  H   TYR A 160      15.817   4.452  97.034  1.00 23.50           H
ATOM   2410  HA  TYR A 160      13.467   6.180  96.412  1.00 28.04           H
ATOM   2411  HB2 TYR A 160      13.443   3.701  95.912  1.00 30.33           H
ATOM   2412  HB3 TYR A 160      13.626   3.328  97.632  1.00 30.33           H
ATOM   2413  HD1 TYR A 160      11.403   5.173  95.191  1.00 24.84           H
ATOM   2414  HD2 TYR A 160      11.786   3.324  99.081  1.00 27.38           H
ATOM   2415  HE1 TYR A 160       8.977   5.426  95.534  1.00 34.64           H
ATOM   2416  HE2 TYR A 160       9.310   3.571  99.425  1.00 27.48           H
ATOM   2417  HH  TYR A 160       7.384   3.581  97.753  1.00 30.62           H
ATOM   2418  N   TYR A 161      14.396   5.292  99.537  1.00 22.26           N
ATOM   2419  CA  TYR A 161      14.458   5.671 100.949  1.00 20.79           C
ATOM   2420  C   TYR A 161      15.803   6.341 101.242  1.00 24.64           C
ATOM   2421  O   TYR A 161      16.811   5.641 101.348  1.00 26.33           O
ATOM   2422  CB  TYR A 161      14.294   4.443 101.864  1.00 25.62           C
ATOM   2423  CG  TYR A 161      12.957   3.745 101.770  1.00 24.85           C
ATOM   2424  CD1 TYR A 161      12.880   2.427 101.282  1.00 25.81           C
ATOM   2425  CD2 TYR A 161      11.796   4.415 102.198  1.00 26.36           C
ATOM   2426  CE1 TYR A 161      11.633   1.780 101.216  1.00 25.28           C
ATOM   2427  CE2 TYR A 161      10.548   3.781 102.119  1.00 18.75           C
ATOM   2428  CZ  TYR A 161      10.467   2.462 101.630  1.00 29.58           C
ATOM   2429  OH  TYR A 161       9.248   1.868 101.554  1.00 29.69           O
ATOM   2430  H   TYR A 161      14.934   4.479  99.263  1.00 26.71           H
ATOM   2431  HA  TYR A 161      13.639   6.351 101.168  1.00 24.95           H
ATOM   2432  HB2 TYR A 161      15.086   3.726 101.652  1.00 30.74           H
ATOM   2433  HB3 TYR A 161      14.417   4.770 102.899  1.00 30.74           H
ATOM   2434  HD1 TYR A 161      13.772   1.920 100.945  1.00 30.98           H
ATOM   2435  HD2 TYR A 161      11.863   5.424 102.576  1.00 31.64           H
ATOM   2436  HE1 TYR A 161      11.573   0.770 100.846  1.00 30.34           H
ATOM   2437  HE2 TYR A 161       9.655   4.301 102.424  1.00 22.50           H
ATOM   2438  HH  TYR A 161       9.303   0.915 101.403  1.00 35.62           H
ATOM   2439  N   PRO A 162      15.843   7.668 101.420  1.00 21.41           N
ATOM   2440  CA  PRO A 162      17.092   8.361 101.698  1.00 29.38           C
ATOM   2441  C   PRO A 162      17.521   8.264 103.161  1.00 30.67           C
ATOM   2442  O   PRO A 162      16.726   7.997 104.061  1.00 28.23           O
ATOM   2443  CB  PRO A 162      16.769   9.818 101.326  1.00 23.09           C
ATOM   2444  CG  PRO A 162      15.283   9.946 101.667  1.00 30.83           C
ATOM   2445  CD  PRO A 162      14.747   8.601 101.190  1.00 24.11           C
ATOM   2446  HA  PRO A 162      17.896   8.028 101.050  1.00 35.26           H
ATOM   2447  HB2 PRO A 162      17.384  10.568 101.823  1.00 27.71           H
ATOM   2448  HB3 PRO A 162      16.880   9.916 100.246  1.00 27.71           H
ATOM   2449  HG2 PRO A 162      15.150  10.097 102.739  1.00 36.99           H
ATOM   2450  HG3 PRO A 162      14.812  10.756 101.108  1.00 36.99           H
ATOM   2451  HD2 PRO A 162      13.851   8.346 101.757  1.00 28.93           H
ATOM   2452  HD3 PRO A 162      14.543   8.669 100.122  1.00 28.93           H
ATOM   2453  N   ASN A 163      18.820   8.461 103.389  1.00 26.47           N
ATOM   2454  CA  ASN A 163      19.389   8.585 104.729  1.00 26.13           C
ATOM   2455  C   ASN A 163      19.721  10.077 104.931  1.00 23.93           C
ATOM   2456  O   ASN A 163      19.360  10.921 104.109  1.00 29.20           O
ATOM   2457  CB  ASN A 163      20.556   7.585 104.878  1.00 33.27           C
ATOM   2458  CG  ASN A 163      20.792   7.024 106.282  1.00 40.75           C
ATOM   2459  OD1 ASN A 163      20.797   7.750 107.277  1.00 39.56           O
ATOM   2460  ND2 ASN A 163      21.093   5.728 106.363  1.00 36.60           N
ATOM   2461  H   ASN A 163      19.433   8.634 102.599  1.00 31.77           H
ATOM   2462  HA  ASN A 163      18.650   8.291 105.474  1.00 31.35           H
ATOM   2463  HB2 ASN A 163      20.488   6.787 104.143  1.00 39.93           H
ATOM   2464  HB3 ASN A 163      21.452   8.115 104.658  1.00 39.93           H
ATOM   2465 HD21 ASN A 163      21.347   5.332 107.252  1.00 43.92           H
ATOM   2466 HD22 ASN A 163      21.073   5.152 105.533  1.00 43.92           H
ATOM   2467  N   LYS A 164      20.334  10.426 106.064  1.00 25.58           N
ATOM   2468  CA  LYS A 164      20.531  11.815 106.482  1.00 27.83           C
ATOM   2469  C   LYS A 164      21.999  12.267 106.501  1.00 19.64           C
ATOM   2470  O   LYS A 164      22.309  13.296 107.100  1.00 29.35           O
ATOM   2471  CB  LYS A 164      19.788  12.076 107.807  1.00 31.37           C
ATOM   2472  CG  LYS A 164      19.944  10.983 108.875  1.00 43.74           C
ATOM   2473  CD  LYS A 164      18.962  11.241 110.023  1.00 47.04           C
ATOM   2474  CE  LYS A 164      18.979  10.079 111.009  1.00 50.66           C
ATOM   2475  NZ  LYS A 164      17.982  10.291 112.073  1.00 52.37           N1+
ATOM   2476  H   LYS A 164      20.616   9.699 106.706  1.00 30.70           H
ATOM   2477  HA  LYS A 164      20.068  12.462 105.734  1.00 33.40           H
ATOM   2478  HB2 LYS A 164      20.102  13.033 108.222  1.00 37.64           H
ATOM   2479  HB3 LYS A 164      18.725  12.150 107.576  1.00 37.64           H
ATOM   2480  HG2 LYS A 164      19.705  10.013 108.440  1.00 52.49           H
ATOM   2481  HG3 LYS A 164      20.969  10.966 109.249  1.00 52.49           H
ATOM   2482  HD2 LYS A 164      19.245  12.157 110.542  1.00 56.44           H
ATOM   2483  HD3 LYS A 164      17.951  11.357 109.629  1.00 56.44           H
ATOM   2484  HE2 LYS A 164      18.751   9.158 110.474  1.00 60.79           H
ATOM   2485  HE3 LYS A 164      19.973   9.990 111.449  1.00 60.79           H
ATOM   2486  HZ1 LYS A 164      18.006   9.519 112.722  1.00 62.85           H
ATOM   2487  HZ2 LYS A 164      18.185  11.151 112.562  1.00 62.85           H
ATOM   2488  HZ3 LYS A 164      17.061  10.357 111.663  1.00 62.85           H
ATOM   2489  N   ILE A 165      22.890  11.509 105.856  1.00 20.08           N
ATOM   2490  CA  ILE A 165      24.323  11.802 105.759  1.00 20.03           C
ATOM   2491  C   ILE A 165      24.583  12.628 104.492  1.00 16.44           C
ATOM   2492  O   ILE A 165      24.965  13.791 104.585  1.00 22.77           O
ATOM   2493  CB  ILE A 165      25.172  10.504 105.796  1.00 24.50           C
ATOM   2494  CG1 ILE A 165      24.828   9.630 107.020  1.00 22.04           C
ATOM   2495  CG2 ILE A 165      26.660  10.893 105.792  1.00 24.91           C
ATOM   2496  CD1 ILE A 165      25.529   8.271 107.061  1.00 24.12           C
ATOM   2497  H   ILE A 165      22.552  10.701 105.352  1.00 24.10           H
ATOM   2498  HA  ILE A 165      24.613  12.400 106.624  1.00 24.03           H
ATOM   2499  HB  ILE A 165      24.985   9.917 104.899  1.00 29.40           H
ATOM   2500 HG12 ILE A 165      25.069  10.173 107.933  1.00 26.45           H
ATOM   2501 HG13 ILE A 165      23.760   9.427 107.016  1.00 26.45           H
ATOM   2502 HG21 ILE A 165      27.288  10.007 105.784  1.00 29.89           H
ATOM   2503 HG22 ILE A 165      26.891  11.469 104.896  1.00 29.89           H
ATOM   2504 HG23 ILE A 165      26.896  11.490 106.672  1.00 29.89           H
ATOM   2505 HD11 ILE A 165      25.196   7.729 107.942  1.00 28.94           H
ATOM   2506 HD12 ILE A 165      25.277   7.690 106.174  1.00 28.94           H
ATOM   2507 HD13 ILE A 165      26.606   8.402 107.129  1.00 28.94           H
ATOM   2508  N   ILE A 166      24.324  12.032 103.325  1.00 16.71           N
ATOM   2509  CA  ILE A 166      24.447  12.654 102.012  1.00 21.26           C
ATOM   2510  C   ILE A 166      23.077  13.243 101.670  1.00 21.09           C
ATOM   2511  O   ILE A 166      22.101  12.490 101.625  1.00 15.97           O
ATOM   2512  CB  ILE A 166      24.874  11.611 100.960  1.00 17.17           C
ATOM   2513  CG1 ILE A 166      26.127  10.823 101.385  1.00 20.51           C
ATOM   2514  CG2 ILE A 166      25.078  12.256  99.581  1.00 23.57           C
ATOM   2515  CD1 ILE A 166      27.349  11.673 101.721  1.00 22.58           C
ATOM   2516  H   ILE A 166      23.963  11.089 103.348  1.00 20.05           H
ATOM   2517  HA  ILE A 166      25.215  13.423 102.046  1.00 25.52           H
ATOM   2518  HB  ILE A 166      24.065  10.891 100.858  1.00 20.61           H
ATOM   2519 HG12 ILE A 166      25.882  10.242 102.268  1.00 24.61           H
ATOM   2520 HG13 ILE A 166      26.400  10.124 100.596  1.00 24.61           H
ATOM   2521 HG21 ILE A 166      25.383  11.496  98.859  1.00 28.29           H
ATOM   2522 HG22 ILE A 166      24.143  12.692  99.237  1.00 28.29           H
ATOM   2523 HG23 ILE A 166      25.841  13.033  99.626  1.00 28.29           H
ATOM   2524 HD11 ILE A 166      28.167  11.015 102.014  1.00 27.10           H
ATOM   2525 HD12 ILE A 166      27.650  12.248 100.849  1.00 27.10           H
ATOM   2526 HD13 ILE A 166      27.130  12.346 102.549  1.00 27.10           H
ATOM   2527  N   PRO A 167      22.975  14.553 101.390  1.00 25.41           N
ATOM   2528  CA  PRO A 167      21.695  15.148 101.029  1.00 28.35           C
ATOM   2529  C   PRO A 167      21.205  14.613  99.681  1.00 20.69           C
ATOM   2530  O   PRO A 167      21.989  14.264  98.798  1.00 20.44           O
ATOM   2531  CB  PRO A 167      22.006  16.653 100.954  1.00 26.07           C
ATOM   2532  CG  PRO A 167      23.480  16.702 100.566  1.00 30.78           C
ATOM   2533  CD  PRO A 167      24.047  15.534 101.365  1.00 24.08           C
ATOM   2534  HA  PRO A 167      20.938  15.002 101.803  1.00 34.02           H
ATOM   2535  HB2 PRO A 167      21.375  17.218 100.268  1.00 31.28           H
ATOM   2536  HB3 PRO A 167      21.917  17.067 101.962  1.00 31.28           H
ATOM   2537  HG2 PRO A 167      23.595  16.571  99.488  1.00 36.93           H
ATOM   2538  HG3 PRO A 167      23.947  17.632 100.894  1.00 36.93           H
ATOM   2539  HD2 PRO A 167      24.938  15.166 100.854  1.00 28.90           H
ATOM   2540  HD3 PRO A 167      24.263  15.858 102.384  1.00 28.90           H
ATOM   2541  N   SER A 168      19.881  14.538  99.547  1.00 19.41           N
ATOM   2542  CA  SER A 168      19.223  14.140  98.319  1.00 26.40           C
ATOM   2543  C   SER A 168      19.315  15.278  97.302  1.00 17.59           C
ATOM   2544  O   SER A 168      19.245  16.440  97.694  1.00 21.72           O
ATOM   2545  CB  SER A 168      17.767  13.835  98.668  1.00 23.86           C
ATOM   2546  OG  SER A 168      17.029  13.522  97.517  1.00 19.56           O
ATOM   2547  H   SER A 168      19.294  14.825 100.317  1.00 23.30           H
ATOM   2548  HA  SER A 168      19.688  13.233  97.932  1.00 31.68           H
ATOM   2549  HB2 SER A 168      17.727  12.990  99.356  1.00 28.63           H
ATOM   2550  HB3 SER A 168      17.325  14.703  99.154  1.00 28.63           H
ATOM   2551  HG  SER A 168      16.120  13.337  97.768  1.00 23.47           H
ATOM   2552  N   ARG A 169      19.421  14.947  96.011  1.00 16.68           N
ATOM   2553  CA  ARG A 169      19.406  15.916  94.912  1.00 14.62           C
ATOM   2554  C   ARG A 169      17.991  16.302  94.462  1.00 17.20           C
ATOM   2555  O   ARG A 169      17.840  17.113  93.548  1.00 15.56           O
ATOM   2556  CB  ARG A 169      20.241  15.377  93.745  1.00 19.45           C
ATOM   2557  CG  ARG A 169      21.741  15.451  94.044  1.00 16.96           C
ATOM   2558  CD  ARG A 169      22.519  14.871  92.871  1.00 15.23           C
ATOM   2559  NE  ARG A 169      23.959  15.093  93.033  1.00 15.32           N
ATOM   2560  CZ  ARG A 169      24.879  14.768  92.125  1.00 14.05           C
ATOM   2561  NH1 ARG A 169      24.568  14.146  90.997  1.00 16.27           N
ATOM   2562  NH2 ARG A 169      26.146  15.066  92.352  1.00 21.06           N1+
ATOM   2563  H   ARG A 169      19.491  13.967  95.767  1.00 20.01           H
ATOM   2564  HA  ARG A 169      19.882  16.836  95.254  1.00 17.54           H
ATOM   2565  HB2 ARG A 169      19.945  14.354  93.518  1.00 23.34           H
ATOM   2566  HB3 ARG A 169      20.056  15.992  92.864  1.00 23.34           H
ATOM   2567  HG2 ARG A 169      22.032  16.492  94.194  1.00 20.36           H
ATOM   2568  HG3 ARG A 169      21.968  14.874  94.940  1.00 20.36           H
ATOM   2569  HD2 ARG A 169      22.327  13.799  92.825  1.00 18.28           H
ATOM   2570  HD3 ARG A 169      22.182  15.322  91.938  1.00 18.28           H
ATOM   2571  HE  ARG A 169      24.272  15.576  93.863  1.00 18.38           H
ATOM   2572 HH11 ARG A 169      23.613  13.902  90.783  1.00 19.53           H
ATOM   2573 HH12 ARG A 169      25.297  13.932  90.326  1.00 19.53           H
ATOM   2574 HH21 ARG A 169      26.421  15.541  93.193  1.00 25.28           H
ATOM   2575 HH22 ARG A 169      26.836  14.817  91.647  1.00 25.28           H
ATOM   2576  N   LEU A 170      16.951  15.743  95.089  1.00 14.38           N
ATOM   2577  CA  LEU A 170      15.570  15.976  94.674  1.00 18.65           C
ATOM   2578  C   LEU A 170      15.165  17.447  94.726  1.00 14.40           C
ATOM   2579  O   LEU A 170      14.506  17.911  93.800  1.00 20.62           O
ATOM   2580  CB  LEU A 170      14.596  15.110  95.488  1.00 16.68           C
ATOM   2581  CG  LEU A 170      14.646  13.607  95.159  1.00 17.92           C
ATOM   2582  CD1 LEU A 170      13.467  12.933  95.863  1.00 21.22           C
ATOM   2583  CD2 LEU A 170      14.600  13.295  93.664  1.00 14.02           C
ATOM   2584  H   LEU A 170      17.128  15.102  95.848  1.00 17.26           H
ATOM   2585  HA  LEU A 170      15.503  15.690  93.626  1.00 22.38           H
ATOM   2586  HB2 LEU A 170      14.803  15.239  96.550  1.00 20.01           H
ATOM   2587  HB3 LEU A 170      13.584  15.470  95.300  1.00 20.01           H
ATOM   2588  HG  LEU A 170      15.567  13.194  95.558  1.00 21.51           H
ATOM   2589 HD11 LEU A 170      13.511  11.859  95.695  1.00 25.46           H
ATOM   2590 HD12 LEU A 170      13.523  13.126  96.934  1.00 25.46           H
ATOM   2591 HD13 LEU A 170      12.526  13.324  95.476  1.00 25.46           H
ATOM   2592 HD21 LEU A 170      14.575  12.218  93.520  1.00 16.83           H
ATOM   2593 HD22 LEU A 170      13.726  13.749  93.199  1.00 16.83           H
ATOM   2594 HD23 LEU A 170      15.504  13.667  93.188  1.00 16.83           H
ATOM   2595  N   GLU A 171      15.531  18.181  95.781  1.00 17.03           N
ATOM   2596  CA  GLU A 171      15.233  19.605  95.873  1.00 20.09           C
ATOM   2597  C   GLU A 171      15.937  20.391  94.748  1.00 25.65           C
ATOM   2598  O   GLU A 171      15.326  21.273  94.155  1.00 18.97           O
ATOM   2599  CB  GLU A 171      15.569  20.135  97.276  1.00 23.74           C
ATOM   2600  CG  GLU A 171      15.320  21.648  97.386  1.00 35.83           C
ATOM   2601  CD  GLU A 171      15.645  22.259  98.754  1.00 49.58           C
ATOM   2602  OE1 GLU A 171      16.734  21.968  99.297  1.00 55.72           O
ATOM   2603  OE2 GLU A 171      14.814  23.075  99.211  1.00 50.12           O1-
ATOM   2604  H   GLU A 171      16.073  17.756  96.521  1.00 20.43           H
ATOM   2605  HA  GLU A 171      14.154  19.719  95.743  1.00 24.11           H
ATOM   2606  HB2 GLU A 171      14.957  19.618  98.015  1.00 28.49           H
ATOM   2607  HB3 GLU A 171      16.617  19.932  97.490  1.00 28.49           H
ATOM   2608  HG2 GLU A 171      16.000  22.119  96.679  1.00 43.00           H
ATOM   2609  HG3 GLU A 171      14.296  21.884  97.095  1.00 43.00           H
ATOM   2610  N   ASP A 172      17.205  20.084  94.443  1.00 16.41           N
ATOM   2611  CA  ASP A 172      17.948  20.699  93.345  1.00 19.98           C
ATOM   2612  C   ASP A 172      17.252  20.488  92.003  1.00 15.09           C
ATOM   2613  O   ASP A 172      17.121  21.423  91.214  1.00 15.44           O
ATOM   2614  CB  ASP A 172      19.387  20.165  93.280  1.00 16.01           C
ATOM   2615  CG  ASP A 172      20.291  20.555  94.448  1.00 20.60           C
ATOM   2616  OD1 ASP A 172      19.919  21.449  95.240  1.00 21.47           O
ATOM   2617  OD2 ASP A 172      21.374  19.945  94.531  1.00 27.94           O1-
ATOM   2618  H   ASP A 172      17.672  19.363  94.977  1.00 19.70           H
ATOM   2619  HA  ASP A 172      17.998  21.770  93.541  1.00 23.97           H
ATOM   2620  HB2 ASP A 172      19.393  19.080  93.179  1.00 19.21           H
ATOM   2621  HB3 ASP A 172      19.866  20.513  92.364  1.00 19.21           H
ATOM   2622  N   TYR A 173      16.802  19.260  91.739  1.00 11.16           N
ATOM   2623  CA  TYR A 173      16.111  18.943  90.509  1.00 17.54           C
ATOM   2624  C   TYR A 173      14.712  19.551  90.436  1.00 14.91           C
ATOM   2625  O   TYR A 173      14.285  19.903  89.344  1.00 17.25           O
ATOM   2626  CB  TYR A 173      16.122  17.433  90.294  1.00 16.79           C
ATOM   2627  CG  TYR A 173      17.502  16.864  90.023  1.00 18.14           C
ATOM   2628  CD1 TYR A 173      17.924  15.689  90.680  1.00 12.46           C
ATOM   2629  CD2 TYR A 173      18.358  17.497  89.098  1.00 16.09           C
ATOM   2630  CE1 TYR A 173      19.188  15.149  90.401  1.00 19.40           C
ATOM   2631  CE2 TYR A 173      19.630  16.977  88.837  1.00 12.49           C
ATOM   2632  CZ  TYR A 173      20.040  15.799  89.485  1.00 16.73           C
ATOM   2633  OH  TYR A 173      21.240  15.262  89.181  1.00 20.25           O
ATOM   2634  H   TYR A 173      16.972  18.514  92.403  1.00 13.40           H
ATOM   2635  HA  TYR A 173      16.671  19.399  89.698  1.00 21.05           H
ATOM   2636  HB2 TYR A 173      15.684  16.941  91.164  1.00 20.15           H
ATOM   2637  HB3 TYR A 173      15.495  17.207  89.433  1.00 20.15           H
ATOM   2638  HD1 TYR A 173      17.276  15.182  91.377  1.00 14.95           H
ATOM   2639  HD2 TYR A 173      18.045  18.386  88.576  1.00 19.31           H
ATOM   2640  HE1 TYR A 173      19.509  14.233  90.870  1.00 23.28           H
ATOM   2641  HE2 TYR A 173      20.295  17.471  88.146  1.00 14.98           H
ATOM   2642  HH  TYR A 173      21.560  15.501  88.312  1.00 24.30           H
ATOM   2643  N   SER A 174      14.019  19.711  91.568  1.00 19.24           N
ATOM   2644  CA  SER A 174      12.764  20.460  91.642  1.00 24.08           C
ATOM   2645  C   SER A 174      13.007  21.918  91.221  1.00 16.97           C
ATOM   2646  O   SER A 174      12.255  22.462  90.414  1.00 17.99           O
ATOM   2647  CB  SER A 174      12.200  20.371  93.067  1.00 17.73           C
ATOM   2648  OG  SER A 174      11.070  21.205  93.219  1.00 20.15           O
ATOM   2649  H   SER A 174      14.434  19.390  92.433  1.00 23.09           H
ATOM   2650  HA  SER A 174      12.044  19.991  90.968  1.00 28.89           H
ATOM   2651  HB2 SER A 174      11.922  19.343  93.294  1.00 21.27           H
ATOM   2652  HB3 SER A 174      12.967  20.672  93.777  1.00 21.27           H
ATOM   2653  HG  SER A 174      10.283  20.672  93.047  1.00 24.18           H
ATOM   2654  N   LYS A 175      14.076  22.539  91.743  1.00 16.19           N
ATOM   2655  CA  LYS A 175      14.472  23.899  91.385  1.00 18.08           C
ATOM   2656  C   LYS A 175      14.840  24.003  89.903  1.00 21.89           C
ATOM   2657  O   LYS A 175      14.539  25.018  89.282  1.00 19.67           O
ATOM   2658  CB  LYS A 175      15.622  24.400  92.273  1.00 21.35           C
ATOM   2659  CG  LYS A 175      15.223  24.574  93.742  1.00 20.36           C
ATOM   2660  CD  LYS A 175      16.420  25.068  94.562  1.00 29.44           C
ATOM   2661  CE  LYS A 175      16.071  25.054  96.048  1.00 35.54           C
ATOM   2662  NZ  LYS A 175      17.212  25.487  96.872  1.00 40.58           N1+
ATOM   2663  H   LYS A 175      14.664  22.027  92.389  1.00 19.42           H
ATOM   2664  HA  LYS A 175      13.610  24.542  91.557  1.00 21.70           H
ATOM   2665  HB2 LYS A 175      16.469  23.718  92.203  1.00 25.62           H
ATOM   2666  HB3 LYS A 175      15.935  25.376  91.903  1.00 25.62           H
ATOM   2667  HG2 LYS A 175      14.411  25.295  93.815  1.00 24.43           H
ATOM   2668  HG3 LYS A 175      14.875  23.629  94.148  1.00 24.43           H
ATOM   2669  HD2 LYS A 175      17.280  24.420  94.387  1.00 35.33           H
ATOM   2670  HD3 LYS A 175      16.666  26.084  94.258  1.00 35.33           H
ATOM   2671  HE2 LYS A 175      15.222  25.714  96.225  1.00 42.64           H
ATOM   2672  HE3 LYS A 175      15.782  24.046  96.335  1.00 42.64           H
ATOM   2673  HZ1 LYS A 175      16.957  25.450  97.849  1.00 48.69           H
ATOM   2674  HZ2 LYS A 175      17.993  24.862  96.720  1.00 48.69           H
ATOM   2675  HZ3 LYS A 175      17.488  26.424  96.623  1.00 48.69           H
ATOM   2676  N   ALA A 176      15.450  22.951  89.342  1.00 19.95           N
ATOM   2677  CA  ALA A 176      15.831  22.839  87.936  1.00 19.25           C
ATOM   2678  C   ALA A 176      14.647  22.564  86.997  1.00 15.79           C
ATOM   2679  O   ALA A 176      14.845  22.419  85.793  1.00 14.98           O
ATOM   2680  CB  ALA A 176      16.898  21.748  87.795  1.00 13.67           C
ATOM   2681  H   ALA A 176      15.690  22.174  89.945  1.00 23.94           H
ATOM   2682  HA  ALA A 176      16.285  23.785  87.643  1.00 23.11           H
ATOM   2683  HB1 ALA A 176      17.273  21.716  86.772  1.00 16.41           H
ATOM   2684  HB2 ALA A 176      17.728  21.960  88.462  1.00 16.41           H
ATOM   2685  HB3 ALA A 176      16.481  20.774  88.042  1.00 16.41           H
ATOM   2686  N   ASN A 177      13.432  22.488  87.554  1.00 15.73           N
ATOM   2687  CA  ASN A 177      12.166  22.278  86.871  1.00 16.27           C
ATOM   2688  C   ASN A 177      11.942  20.841  86.405  1.00 23.78           C
ATOM   2689  O   ASN A 177      11.142  20.638  85.502  1.00 20.77           O
ATOM   2690  CB  ASN A 177      11.953  23.305  85.740  1.00 17.08           C
ATOM   2691  CG  ASN A 177      11.969  24.728  86.270  1.00 21.48           C
ATOM   2692  OD1 ASN A 177      11.177  25.086  87.139  1.00 19.63           O
ATOM   2693  ND2 ASN A 177      12.821  25.573  85.699  1.00 18.83           N
ATOM   2694  H   ASN A 177      13.378  22.599  88.557  1.00 18.88           H
ATOM   2695  HA  ASN A 177      11.392  22.467  87.616  1.00 19.53           H
ATOM   2696  HB2 ASN A 177      12.664  23.178  84.925  1.00 20.50           H
ATOM   2697  HB3 ASN A 177      10.951  23.127  85.360  1.00 20.50           H
ATOM   2698 HD21 ASN A 177      12.837  26.537  85.988  1.00 22.60           H
ATOM   2699 HD22 ASN A 177      13.437  25.249  84.966  1.00 22.60           H
ATOM   2700  N   ALA A 178      12.572  19.846  87.043  1.00 16.80           N
ATOM   2701  CA  ALA A 178      12.191  18.447  86.895  1.00 19.86           C
ATOM   2702  C   ALA A 178      10.774  18.265  87.454  1.00 14.64           C
ATOM   2703  O   ALA A 178      10.459  18.733  88.544  1.00 16.87           O
ATOM   2704  CB  ALA A 178      13.181  17.528  87.614  1.00 15.14           C
ATOM   2705  H   ALA A 178      13.224  20.079  87.780  1.00 20.16           H
ATOM   2706  HA  ALA A 178      12.226  18.181  85.841  1.00 23.83           H
ATOM   2707  HB1 ALA A 178      12.966  16.490  87.356  1.00 18.17           H
ATOM   2708  HB2 ALA A 178      14.198  17.758  87.298  1.00 18.17           H
ATOM   2709  HB3 ALA A 178      13.100  17.655  88.695  1.00 18.17           H
ATOM   2710  N   ALA A 179       9.905  17.622  86.688  1.00 19.06           N
ATOM   2711  CA  ALA A 179       8.489  17.521  87.023  1.00 22.45           C
ATOM   2712  C   ALA A 179       8.218  16.436  88.067  1.00 25.20           C
ATOM   2713  O   ALA A 179       7.448  16.642  89.005  1.00 22.21           O
ATOM   2714  CB  ALA A 179       7.705  17.265  85.733  1.00 18.69           C
ATOM   2715  H   ALA A 179      10.229  17.208  85.825  1.00 22.88           H
ATOM   2716  HA  ALA A 179       8.174  18.475  87.446  1.00 26.94           H
ATOM   2717  HB1 ALA A 179       6.646  17.146  85.959  1.00 22.43           H
ATOM   2718  HB2 ALA A 179       7.828  18.110  85.054  1.00 22.43           H
ATOM   2719  HB3 ALA A 179       8.066  16.360  85.241  1.00 22.43           H
ATOM   2720  N   VAL A 180       8.845  15.278  87.862  1.00 16.81           N
ATOM   2721  CA  VAL A 180       8.521  14.015  88.508  1.00 19.43           C
ATOM   2722  C   VAL A 180       9.797  13.253  88.901  1.00 26.67           C
ATOM   2723  O   VAL A 180      10.871  13.595  88.424  1.00 20.47           O
ATOM   2724  CB  VAL A 180       7.598  13.252  87.529  1.00 25.19           C
ATOM   2725  CG1 VAL A 180       7.779  11.753  87.562  1.00 28.03           C
ATOM   2726  CG2 VAL A 180       6.136  13.589  87.844  1.00 19.62           C
ATOM   2727  H   VAL A 180       9.486  15.233  87.082  1.00 20.17           H
ATOM   2728  HA  VAL A 180       7.986  14.220  89.433  1.00 23.31           H
ATOM   2729  HB  VAL A 180       7.803  13.559  86.503  1.00 30.23           H
ATOM   2730 HG11 VAL A 180       7.073  11.272  86.888  1.00 33.63           H
ATOM   2731 HG12 VAL A 180       8.792  11.484  87.271  1.00 33.63           H
ATOM   2732 HG13 VAL A 180       7.602  11.447  88.585  1.00 33.63           H
ATOM   2733 HG21 VAL A 180       5.470  13.029  87.187  1.00 23.54           H
ATOM   2734 HG22 VAL A 180       5.922  13.319  88.878  1.00 23.54           H
ATOM   2735 HG23 VAL A 180       5.963  14.654  87.704  1.00 23.54           H
ATOM   2736  N   VAL A 181       9.677  12.249  89.784  1.00 18.54           N
ATOM   2737  CA  VAL A 181      10.734  11.314  90.152  1.00 20.42           C
ATOM   2738  C   VAL A 181      10.203   9.854  90.104  1.00 18.33           C
ATOM   2739  O   VAL A 181       9.130   9.481  90.592  1.00 19.76           O
ATOM   2740  CB  VAL A 181      11.302  11.594  91.582  1.00 14.64           C
ATOM   2741  CG1 VAL A 181      10.220  11.513  92.660  1.00 15.85           C
ATOM   2742  CG2 VAL A 181      12.472  10.670  91.917  1.00 14.70           C
ATOM   2743  H   VAL A 181       8.771  12.078  90.174  1.00 22.25           H
ATOM   2744  HA  VAL A 181      11.579  11.428  89.430  1.00 24.50           H
ATOM   2745  HB  VAL A 181      11.695  12.636  91.569  1.00 17.57           H
ATOM   2746 HG11 VAL A 181      10.623  11.749  93.650  1.00 19.02           H
ATOM   2747 HG12 VAL A 181       9.406  12.209  92.440  1.00 19.02           H
ATOM   2748 HG13 VAL A 181       9.797  10.497  92.708  1.00 19.02           H
ATOM   2749 HG21 VAL A 181      12.840  10.870  92.928  1.00 17.64           H
ATOM   2750 HG22 VAL A 181      12.210   9.604  91.896  1.00 17.64           H
ATOM   2751 HG23 VAL A 181      13.310  10.808  91.231  1.00 17.64           H
ATOM   2752  N   GLU A 182      11.008   8.922  89.501  1.00 18.37           N
ATOM   2753  CA  GLU A 182      10.727   7.464  89.549  1.00 22.31           C
ATOM   2754  C   GLU A 182      12.100   6.757  89.503  1.00 19.47           C
ATOM   2755  O   GLU A 182      13.117   7.331  89.928  1.00 20.24           O
ATOM   2756  CB  GLU A 182       9.712   7.011  88.486  1.00 22.03           C
ATOM   2757  CG  GLU A 182       9.918   7.609  87.109  1.00 20.60           C
ATOM   2758  CD  GLU A 182      11.062   6.940  86.326  1.00 22.37           C
ATOM   2759  OE1 GLU A 182      12.035   7.651  86.060  1.00 29.99           O
ATOM   2760  OE2 GLU A 182      10.914   5.727  85.989  1.00 23.07           O1-
ATOM   2761  H   GLU A 182      11.886   9.191  89.045  1.00 22.04           H
ATOM   2762  HA  GLU A 182      10.247   7.221  90.544  1.00 26.77           H
ATOM   2763  HB2 GLU A 182       9.692   5.894  88.415  1.00 26.43           H
ATOM   2764  HB3 GLU A 182       8.690   7.272  88.839  1.00 26.43           H
ATOM   2765  HG2 GLU A 182       8.990   7.532  86.528  1.00 24.72           H
ATOM   2766  HG3 GLU A 182      10.127   8.685  87.207  1.00 24.72           H
ATOM   2767  N   MET A 183      12.150   5.469  89.052  1.00 20.56           N
ATOM   2768  CA  MET A 183      13.390   4.682  89.222  1.00 19.64           C
ATOM   2769  C   MET A 183      13.884   3.952  87.951  1.00 19.87           C
ATOM   2770  O   MET A 183      14.930   3.308  88.031  1.00 24.18           O
ATOM   2771  CB  MET A 183      13.185   3.648  90.356  1.00 16.18           C
ATOM   2772  CG  MET A 183      12.918   4.313  91.692  1.00 14.65           C
ATOM   2773  SD  MET A 183      12.685   3.098  93.053  1.00 18.64           S
ATOM   2774  CE  MET A 183      14.344   2.406  93.276  1.00 19.29           C
ATOM   2775  H   MET A 183      11.294   4.957  88.750  1.00 24.67           H
ATOM   2776  HA  MET A 183      14.218   5.407  89.489  1.00 23.57           H
ATOM   2777  HB2 MET A 183      12.341   2.948  90.080  1.00 19.42           H
ATOM   2778  HB3 MET A 183      14.078   2.996  90.405  1.00 19.42           H
ATOM   2779  HG2 MET A 183      13.717   5.012  91.972  1.00 17.58           H
ATOM   2780  HG3 MET A 183      11.974   4.905  91.668  1.00 17.58           H
ATOM   2781  HE1 MET A 183      14.306   1.635  94.052  1.00 23.15           H
ATOM   2782  HE2 MET A 183      14.697   1.946  92.340  1.00 23.15           H
ATOM   2783  HE3 MET A 183      15.065   3.176  93.575  1.00 23.15           H
ATOM   2784  N   GLU A 184      13.250   4.109  86.733  1.00 15.73           N
ATOM   2785  CA  GLU A 184      13.700   3.236  85.620  1.00 17.19           C
ATOM   2786  C   GLU A 184      13.823   3.952  84.257  1.00 22.20           C
ATOM   2787  O   GLU A 184      14.396   3.408  83.331  1.00 19.08           O
ATOM   2788  CB  GLU A 184      12.721   2.053  85.412  1.00 22.75           C
ATOM   2789  CG  GLU A 184      12.620   1.146  86.632  1.00 17.89           C
ATOM   2790  CD  GLU A 184      11.554   1.597  87.667  1.00 26.06           C
ATOM   2791  OE1 GLU A 184      10.651   2.396  87.294  1.00 19.34           O
ATOM   2792  OE2 GLU A 184      11.691   1.162  88.822  1.00 27.76           O1-
ATOM   2793  H   GLU A 184      12.310   4.551  86.644  1.00 18.88           H
ATOM   2794  HA  GLU A 184      14.726   2.842  85.892  1.00 20.62           H
ATOM   2795  HB2 GLU A 184      11.705   2.453  85.188  1.00 27.31           H
ATOM   2796  HB3 GLU A 184      13.047   1.466  84.533  1.00 27.31           H
ATOM   2797  HG2 GLU A 184      12.400   0.111  86.329  1.00 21.47           H
ATOM   2798  HG3 GLU A 184      13.588   1.092  87.170  1.00 21.47           H
ATOM   2799  N   LEU A 185      13.217   5.151  84.119  1.00 20.02           N
ATOM   2800  CA  LEU A 185      13.036   5.822  82.820  1.00 14.19           C
ATOM   2801  C   LEU A 185      14.362   6.222  82.158  1.00 18.43           C
ATOM   2802  O   LEU A 185      14.512   6.017  80.954  1.00 17.76           O
ATOM   2803  CB  LEU A 185      12.086   7.033  82.938  1.00 17.09           C
ATOM   2804  CG  LEU A 185      11.663   7.638  81.584  1.00 23.07           C
ATOM   2805  CD1 LEU A 185      10.962   6.616  80.677  1.00 23.51           C
ATOM   2806  CD2 LEU A 185      10.720   8.824  81.806  1.00 23.55           C
ATOM   2807  H   LEU A 185      12.777   5.560  84.937  1.00 24.02           H
ATOM   2808  HA  LEU A 185      12.570   5.088  82.164  1.00 17.03           H
ATOM   2809  HB2 LEU A 185      11.191   6.742  83.487  1.00 20.51           H
ATOM   2810  HB3 LEU A 185      12.588   7.815  83.508  1.00 20.51           H
ATOM   2811  HG  LEU A 185      12.548   8.008  81.070  1.00 27.69           H
ATOM   2812 HD11 LEU A 185      10.609   7.108  79.772  1.00 28.21           H
ATOM   2813 HD12 LEU A 185      11.669   5.841  80.390  1.00 28.21           H
ATOM   2814 HD13 LEU A 185      10.115   6.164  81.192  1.00 28.21           H
ATOM   2815 HD21 LEU A 185      10.434   9.236  80.840  1.00 28.26           H
ATOM   2816 HD22 LEU A 185       9.826   8.510  82.344  1.00 28.26           H
ATOM   2817 HD23 LEU A 185      11.234   9.598  82.374  1.00 28.26           H
ATOM   2818  N   ALA A 186      15.312   6.789  82.911  1.00 19.23           N
ATOM   2819  CA  ALA A 186      16.621   7.181  82.376  1.00 15.57           C
ATOM   2820  C   ALA A 186      17.373   5.980  81.806  1.00 15.00           C
ATOM   2821  O   ALA A 186      17.960   6.078  80.732  1.00 14.89           O
ATOM   2822  CB  ALA A 186      17.472   7.861  83.451  1.00 11.79           C
ATOM   2823  H   ALA A 186      15.137   6.923  83.898  1.00 23.07           H
ATOM   2824  HA  ALA A 186      16.457   7.895  81.571  1.00 18.69           H
ATOM   2825  HB1 ALA A 186      18.428   8.157  83.027  1.00 14.15           H
ATOM   2826  HB2 ALA A 186      16.965   8.748  83.825  1.00 14.15           H
ATOM   2827  HB3 ALA A 186      17.658   7.172  84.276  1.00 14.15           H
ATOM   2828  N   THR A 187      17.316   4.843  82.499  1.00 17.12           N
ATOM   2829  CA  THR A 187      17.933   3.602  82.044  1.00 20.84           C
ATOM   2830  C   THR A 187      17.318   3.109  80.739  1.00 16.73           C
ATOM   2831  O   THR A 187      18.042   2.679  79.845  1.00 16.27           O
ATOM   2832  CB  THR A 187      17.834   2.542  83.144  1.00 17.41           C
ATOM   2833  OG1 THR A 187      18.449   3.024  84.313  1.00 17.65           O
ATOM   2834  CG2 THR A 187      18.515   1.238  82.741  1.00 15.32           C
ATOM   2835  H   THR A 187      16.813   4.834  83.378  1.00 20.54           H
ATOM   2836  HA  THR A 187      18.989   3.823  81.876  1.00 25.01           H
ATOM   2837  HB  THR A 187      16.786   2.328  83.357  1.00 20.90           H
ATOM   2838  HG1 THR A 187      19.373   3.230  84.134  1.00 21.18           H
ATOM   2839 HG21 THR A 187      18.475   0.536  83.573  1.00 18.39           H
ATOM   2840 HG22 THR A 187      18.011   0.803  81.882  1.00 18.39           H
ATOM   2841 HG23 THR A 187      19.559   1.428  82.493  1.00 18.39           H
ATOM   2842  N   LEU A 188      15.986   3.164  80.621  1.00 22.94           N
ATOM   2843  CA  LEU A 188      15.311   2.787  79.391  1.00 17.31           C
ATOM   2844  C   LEU A 188      15.767   3.673  78.237  1.00 14.60           C
ATOM   2845  O   LEU A 188      16.071   3.171  77.161  1.00 16.01           O
ATOM   2846  CB  LEU A 188      13.782   2.867  79.555  1.00 20.04           C
ATOM   2847  CG  LEU A 188      13.014   2.548  78.264  1.00 21.88           C
ATOM   2848  CD1 LEU A 188      13.347   1.163  77.697  1.00 22.49           C
ATOM   2849  CD2 LEU A 188      11.510   2.645  78.528  1.00 23.42           C
ATOM   2850  H   LEU A 188      15.441   3.532  81.390  1.00 27.53           H
ATOM   2851  HA  LEU A 188      15.589   1.754  79.182  1.00 20.77           H
ATOM   2852  HB2 LEU A 188      13.470   2.182  80.336  1.00 24.05           H
ATOM   2853  HB3 LEU A 188      13.508   3.870  79.869  1.00 24.05           H
ATOM   2854  HG  LEU A 188      13.259   3.296  77.514  1.00 26.25           H
ATOM   2855 HD11 LEU A 188      12.811   1.018  76.765  1.00 26.98           H
ATOM   2856 HD12 LEU A 188      14.409   1.086  77.481  1.00 26.98           H
ATOM   2857 HD13 LEU A 188      13.067   0.383  78.404  1.00 26.98           H
ATOM   2858 HD21 LEU A 188      10.964   2.496  77.598  1.00 28.10           H
ATOM   2859 HD22 LEU A 188      11.209   1.889  79.253  1.00 28.10           H
ATOM   2860 HD23 LEU A 188      11.274   3.634  78.918  1.00 28.10           H
ATOM   2861  N   MET A 189      15.760   4.989  78.448  1.00 17.24           N
ATOM   2862  CA  MET A 189      16.103   5.962  77.420  1.00 15.03           C
ATOM   2863  C   MET A 189      17.529   5.753  76.915  1.00 16.59           C
ATOM   2864  O   MET A 189      17.739   5.669  75.707  1.00 15.67           O
ATOM   2865  CB  MET A 189      15.917   7.383  77.958  1.00 14.32           C
ATOM   2866  CG  MET A 189      14.445   7.761  78.110  1.00 16.15           C
ATOM   2867  SD  MET A 189      14.238   9.345  78.935  1.00 18.92           S
ATOM   2868  CE  MET A 189      12.463   9.637  78.670  1.00 19.37           C
ATOM   2869  H   MET A 189      15.509   5.330  79.368  1.00 20.69           H
ATOM   2870  HA  MET A 189      15.427   5.808  76.580  1.00 18.03           H
ATOM   2871  HB2 MET A 189      16.401   7.467  78.930  1.00 17.19           H
ATOM   2872  HB3 MET A 189      16.388   8.086  77.273  1.00 17.19           H
ATOM   2873  HG2 MET A 189      13.980   7.801  77.128  1.00 19.38           H
ATOM   2874  HG3 MET A 189      13.935   7.001  78.700  1.00 19.38           H
ATOM   2875  HE1 MET A 189      12.164  10.539  79.202  1.00 23.24           H
ATOM   2876  HE2 MET A 189      12.258   9.757  77.609  1.00 23.24           H
ATOM   2877  HE3 MET A 189      11.894   8.793  79.046  1.00 23.24           H
ATOM   2878  N   VAL A 190      18.501   5.641  77.823  1.00 16.64           N
ATOM   2879  CA  VAL A 190      19.898   5.465  77.430  1.00 13.46           C
ATOM   2880  C   VAL A 190      20.067   4.156  76.656  1.00 18.12           C
ATOM   2881  O   VAL A 190      20.599   4.185  75.549  1.00 13.45           O
ATOM   2882  CB  VAL A 190      20.848   5.584  78.633  1.00 18.30           C
ATOM   2883  CG1 VAL A 190      22.287   5.261  78.199  1.00 19.65           C
ATOM   2884  CG2 VAL A 190      20.813   7.013  79.210  1.00 12.80           C
ATOM   2885  H   VAL A 190      18.270   5.694  78.807  1.00 19.97           H
ATOM   2886  HA  VAL A 190      20.147   6.282  76.751  1.00 16.15           H
ATOM   2887  HB  VAL A 190      20.549   4.876  79.408  1.00 21.96           H
ATOM   2888 HG11 VAL A 190      22.966   5.359  79.044  1.00 23.59           H
ATOM   2889 HG12 VAL A 190      22.350   4.236  77.836  1.00 23.59           H
ATOM   2890 HG13 VAL A 190      22.606   5.941  77.410  1.00 23.59           H
ATOM   2891 HG21 VAL A 190      21.465   7.082  80.077  1.00 15.37           H
ATOM   2892 HG22 VAL A 190      21.143   7.735  78.465  1.00 15.37           H
ATOM   2893 HG23 VAL A 190      19.805   7.268  79.522  1.00 15.37           H
ATOM   2894  N   ILE A 191      19.596   3.026  77.198  1.00 17.94           N
ATOM   2895  CA  ILE A 191      19.676   1.738  76.503  1.00 17.97           C
ATOM   2896  C   ILE A 191      19.002   1.849  75.133  1.00 22.57           C
ATOM   2897  O   ILE A 191      19.530   1.348  74.149  1.00 24.16           O
ATOM   2898  CB  ILE A 191      19.079   0.598  77.361  1.00 20.14           C
ATOM   2899  CG1 ILE A 191      19.961   0.372  78.602  1.00 25.71           C
ATOM   2900  CG2 ILE A 191      18.966  -0.701  76.544  1.00 19.67           C
ATOM   2901  CD1 ILE A 191      19.391  -0.632  79.600  1.00 24.86           C
ATOM   2902  H   ILE A 191      19.158   3.059  78.110  1.00 21.53           H
ATOM   2903  HA  ILE A 191      20.732   1.518  76.338  1.00 21.56           H
ATOM   2904  HB  ILE A 191      18.077   0.884  77.685  1.00 24.17           H
ATOM   2905 HG12 ILE A 191      20.940   0.019  78.284  1.00 30.86           H
ATOM   2906 HG13 ILE A 191      20.093   1.313  79.128  1.00 30.86           H
ATOM   2907 HG21 ILE A 191      18.518  -1.488  77.145  1.00 23.60           H
ATOM   2908 HG22 ILE A 191      18.324  -0.546  75.680  1.00 23.60           H
ATOM   2909 HG23 ILE A 191      19.951  -1.025  76.205  1.00 23.60           H
ATOM   2910 HD11 ILE A 191      20.036  -0.670  80.477  1.00 29.83           H
ATOM   2911 HD12 ILE A 191      18.391  -0.329  79.902  1.00 29.83           H
ATOM   2912 HD13 ILE A 191      19.354  -1.620  79.153  1.00 29.83           H
ATOM   2913  N   GLY A 192      17.853   2.526  75.062  1.00 22.66           N
ATOM   2914  CA  GLY A 192      17.104   2.726  73.835  1.00 23.61           C
ATOM   2915  C   GLY A 192      17.926   3.446  72.773  1.00 21.21           C
ATOM   2916  O   GLY A 192      18.055   2.950  71.657  1.00 19.39           O
ATOM   2917  H   GLY A 192      17.482   2.927  75.915  1.00 27.19           H
ATOM   2918  HA2 GLY A 192      16.804   1.753  73.450  1.00 28.33           H
ATOM   2919  HA3 GLY A 192      16.213   3.309  74.051  1.00 28.33           H
ATOM   2920  N   THR A 193      18.503   4.598  73.118  1.00 19.92           N
ATOM   2921  CA  THR A 193      19.356   5.357  72.205  1.00 18.45           C
ATOM   2922  C   THR A 193      20.550   4.518  71.732  1.00 18.78           C
ATOM   2923  O   THR A 193      20.838   4.481  70.538  1.00 16.40           O
ATOM   2924  CB  THR A 193      19.805   6.670  72.863  1.00 19.47           C
ATOM   2925  OG1 THR A 193      18.681   7.450  73.215  1.00 15.93           O
ATOM   2926  CG2 THR A 193      20.663   7.500  71.909  1.00 22.54           C
ATOM   2927  H   THR A 193      18.388   4.934  74.064  1.00 23.90           H
ATOM   2928  HA  THR A 193      18.735   5.605  71.342  1.00 22.14           H
ATOM   2929  HB  THR A 193      20.389   6.445  73.758  1.00 23.36           H
ATOM   2930  HG1 THR A 193      18.187   6.983  73.895  1.00 19.11           H
ATOM   2931 HG21 THR A 193      20.918   8.443  72.390  1.00 27.05           H
ATOM   2932 HG22 THR A 193      21.582   6.965  71.665  1.00 27.05           H
ATOM   2933 HG23 THR A 193      20.108   7.722  70.997  1.00 27.05           H
ATOM   2934  N   LEU A 194      21.238   3.836  72.652  1.00 17.88           N
ATOM   2935  CA  LEU A 194      22.394   3.014  72.320  1.00 23.13           C
ATOM   2936  C   LEU A 194      22.018   1.859  71.384  1.00 23.83           C
ATOM   2937  O   LEU A 194      22.799   1.510  70.504  1.00 20.39           O
ATOM   2938  CB  LEU A 194      23.047   2.481  73.604  1.00 18.54           C
ATOM   2939  CG  LEU A 194      23.696   3.537  74.517  1.00 27.72           C
ATOM   2940  CD1 LEU A 194      24.375   2.831  75.688  1.00 22.54           C
ATOM   2941  CD2 LEU A 194      24.732   4.378  73.789  1.00 22.91           C
ATOM   2942  H   LEU A 194      20.954   3.893  73.622  1.00 21.46           H
ATOM   2943  HA  LEU A 194      23.111   3.641  71.790  1.00 27.75           H
ATOM   2944  HB2 LEU A 194      22.290   1.958  74.188  1.00 22.25           H
ATOM   2945  HB3 LEU A 194      23.808   1.754  73.320  1.00 22.25           H
ATOM   2946  HG  LEU A 194      22.936   4.204  74.911  1.00 33.27           H
ATOM   2947 HD11 LEU A 194      24.821   3.577  76.346  1.00 27.05           H
ATOM   2948 HD12 LEU A 194      23.636   2.259  76.247  1.00 27.05           H
ATOM   2949 HD13 LEU A 194      25.159   2.164  75.326  1.00 27.05           H
ATOM   2950 HD21 LEU A 194      25.220   5.051  74.496  1.00 27.49           H
ATOM   2951 HD22 LEU A 194      25.484   3.735  73.333  1.00 27.49           H
ATOM   2952 HD23 LEU A 194      24.238   4.976  73.027  1.00 27.49           H
ATOM   2953  N   ARG A 195      20.833   1.265  71.565  1.00 24.80           N
ATOM   2954  CA  ARG A 195      20.382   0.074  70.836  1.00 23.28           C
ATOM   2955  C   ARG A 195      19.519   0.372  69.605  1.00 28.34           C
ATOM   2956  O   ARG A 195      19.084  -0.570  68.938  1.00 26.90           O
ATOM   2957  CB  ARG A 195      19.659  -0.872  71.814  1.00 24.51           C
ATOM   2958  CG  ARG A 195      20.553  -1.469  72.917  1.00 27.85           C
ATOM   2959  CD  ARG A 195      21.546  -2.459  72.320  1.00 30.00           C
ATOM   2960  NE  ARG A 195      22.425  -3.048  73.333  1.00 31.14           N
ATOM   2961  CZ  ARG A 195      23.462  -3.837  73.042  1.00 40.03           C
ATOM   2962  NH1 ARG A 195      23.745  -4.186  71.788  1.00 33.72           N
ATOM   2963  NH2 ARG A 195      24.236  -4.291  74.017  1.00 35.83           N1+
ATOM   2964  H   ARG A 195      20.250   1.601  72.323  1.00 29.76           H
ATOM   2965  HA  ARG A 195      21.258  -0.440  70.448  1.00 27.94           H
ATOM   2966  HB2 ARG A 195      18.821  -0.354  72.281  1.00 29.41           H
ATOM   2967  HB3 ARG A 195      19.243  -1.699  71.235  1.00 29.41           H
ATOM   2968  HG2 ARG A 195      21.084  -0.682  73.452  1.00 33.43           H
ATOM   2969  HG3 ARG A 195      19.923  -2.000  73.632  1.00 33.43           H
ATOM   2970  HD2 ARG A 195      20.995  -3.253  71.817  1.00 36.01           H
ATOM   2971  HD3 ARG A 195      22.161  -1.943  71.586  1.00 36.01           H
ATOM   2972  HE  ARG A 195      22.243  -2.837  74.310  1.00 37.36           H
ATOM   2973 HH11 ARG A 195      23.164  -3.846  71.039  1.00 40.46           H
ATOM   2974 HH12 ARG A 195      24.533  -4.781  71.601  1.00 40.46           H
ATOM   2975 HH21 ARG A 195      24.030  -4.032  74.975  1.00 42.99           H
ATOM   2976 HH22 ARG A 195      25.020  -4.888  73.825  1.00 42.99           H
ATOM   2977  N   LYS A 196      19.263   1.656  69.304  1.00 24.34           N
ATOM   2978  CA  LYS A 196      18.409   2.116  68.202  1.00 22.72           C
ATOM   2979  C   LYS A 196      16.959   1.644  68.386  1.00 29.60           C
ATOM   2980  O   LYS A 196      16.308   1.181  67.450  1.00 25.25           O
ATOM   2981  CB  LYS A 196      18.978   1.691  66.840  1.00 24.80           C
ATOM   2982  CG  LYS A 196      20.277   2.405  66.470  1.00 26.47           C
ATOM   2983  CD  LYS A 196      20.777   1.851  65.136  1.00 29.42           C
ATOM   2984  CE  LYS A 196      21.989   2.643  64.675  1.00 32.33           C
ATOM   2985  NZ  LYS A 196      22.534   2.078  63.430  1.00 46.52           N1+
ATOM   2986  H   LYS A 196      19.647   2.362  69.918  1.00 29.21           H
ATOM   2987  HA  LYS A 196      18.391   3.208  68.228  1.00 27.26           H
ATOM   2988  HB2 LYS A 196      19.128   0.613  66.811  1.00 29.76           H
ATOM   2989  HB3 LYS A 196      18.241   1.939  66.078  1.00 29.76           H
ATOM   2990  HG2 LYS A 196      20.095   3.477  66.386  1.00 31.76           H
ATOM   2991  HG3 LYS A 196      21.029   2.223  67.238  1.00 31.76           H
ATOM   2992  HD2 LYS A 196      21.058   0.805  65.263  1.00 35.31           H
ATOM   2993  HD3 LYS A 196      19.990   1.928  64.386  1.00 35.31           H
ATOM   2994  HE2 LYS A 196      21.697   3.680  64.509  1.00 38.79           H
ATOM   2995  HE3 LYS A 196      22.752   2.615  65.453  1.00 38.79           H
ATOM   2996  HZ1 LYS A 196      23.333   2.624  63.142  1.00 55.82           H
ATOM   2997  HZ2 LYS A 196      22.824   1.125  63.592  1.00 55.82           H
ATOM   2998  HZ3 LYS A 196      21.831   2.102  62.707  1.00 55.82           H
ATOM   2999  N   VAL A 197      16.449   1.799  69.606  1.00 24.27           N
ATOM   3000  CA  VAL A 197      15.082   1.490  70.005  1.00 28.46           C
ATOM   3001  C   VAL A 197      14.443   2.780  70.501  1.00 22.83           C
ATOM   3002  O   VAL A 197      14.996   3.456  71.364  1.00 21.96           O
ATOM   3003  CB  VAL A 197      15.064   0.387  71.079  1.00 23.80           C
ATOM   3004  CG1 VAL A 197      13.652   0.141  71.621  1.00 27.23           C
ATOM   3005  CG2 VAL A 197      15.597  -0.919  70.486  1.00 25.02           C
ATOM   3006  H   VAL A 197      17.054   2.190  70.313  1.00 29.12           H
ATOM   3007  HA  VAL A 197      14.526   1.128  69.143  1.00 34.15           H
ATOM   3008  HB  VAL A 197      15.704   0.677  71.910  1.00 28.56           H
ATOM   3009 HG11 VAL A 197      13.684  -0.643  72.374  1.00 32.68           H
ATOM   3010 HG12 VAL A 197      13.264   1.046  72.085  1.00 32.68           H
ATOM   3011 HG13 VAL A 197      12.988  -0.169  70.820  1.00 32.68           H
ATOM   3012 HG21 VAL A 197      15.513  -1.723  71.212  1.00 30.03           H
ATOM   3013 HG22 VAL A 197      15.023  -1.178  69.600  1.00 30.03           H
ATOM   3014 HG23 VAL A 197      16.644  -0.800  70.216  1.00 30.03           H
ATOM   3015  N   LYS A 198      13.277   3.117  69.943  1.00 24.08           N
ATOM   3016  CA  LYS A 198      12.527   4.317  70.293  1.00 22.38           C
ATOM   3017  C   LYS A 198      11.868   4.111  71.641  1.00 22.27           C
ATOM   3018  O   LYS A 198      11.227   3.084  71.840  1.00 24.17           O
ATOM   3019  CB  LYS A 198      11.475   4.622  69.227  1.00 23.96           C
ATOM   3020  CG  LYS A 198      12.082   4.775  67.834  1.00 30.54           C
ATOM   3021  CD  LYS A 198      10.974   5.068  66.816  1.00 34.85           C
ATOM   3022  CE  LYS A 198      11.510   4.986  65.393  1.00 34.67           C
ATOM   3023  NZ  LYS A 198      12.502   6.040  65.131  1.00 45.17           N1+
ATOM   3024  H   LYS A 198      12.866   2.494  69.263  1.00 28.89           H
ATOM   3025  HA  LYS A 198      13.201   5.166  70.345  1.00 26.86           H
ATOM   3026  HB2 LYS A 198      10.745   3.818  69.216  1.00 28.75           H
ATOM   3027  HB3 LYS A 198      10.961   5.545  69.487  1.00 28.75           H
ATOM   3028  HG2 LYS A 198      12.794   5.599  67.848  1.00 36.65           H
ATOM   3029  HG3 LYS A 198      12.597   3.857  67.551  1.00 36.65           H
ATOM   3030  HD2 LYS A 198      10.167   4.345  66.927  1.00 41.82           H
ATOM   3031  HD3 LYS A 198      10.573   6.067  66.988  1.00 41.82           H
ATOM   3032  HE2 LYS A 198      11.975   4.010  65.251  1.00 41.60           H
ATOM   3033  HE3 LYS A 198      10.680   5.078  64.693  1.00 41.60           H
ATOM   3034  HZ1 LYS A 198      12.831   5.978  64.181  1.00 54.20           H
ATOM   3035  HZ2 LYS A 198      12.084   6.949  65.288  1.00 54.20           H
ATOM   3036  HZ3 LYS A 198      13.279   5.937  65.769  1.00 54.20           H
ATOM   3037  N   THR A 199      12.008   5.067  72.559  1.00 20.27           N
ATOM   3038  CA  THR A 199      11.445   4.905  73.891  1.00 21.28           C
ATOM   3039  C   THR A 199      10.542   6.062  74.257  1.00 17.11           C
ATOM   3040  O   THR A 199      10.575   7.116  73.633  1.00 29.39           O
ATOM   3041  CB  THR A 199      12.519   4.692  74.971  1.00 23.87           C
ATOM   3042  OG1 THR A 199      13.197   5.897  75.242  1.00 20.86           O
ATOM   3043  CG2 THR A 199      13.518   3.602  74.592  1.00 22.86           C
ATOM   3044  H   THR A 199      12.540   5.901  72.352  1.00 24.33           H
ATOM   3045  HA  THR A 199      10.817   4.030  73.881  1.00 25.54           H
ATOM   3046  HB  THR A 199      12.021   4.373  75.888  1.00 28.64           H
ATOM   3047  HG1 THR A 199      13.686   6.173  74.460  1.00 25.03           H
ATOM   3048 HG21 THR A 199      14.245   3.483  75.392  1.00 27.43           H
ATOM   3049 HG22 THR A 199      13.002   2.657  74.427  1.00 27.43           H
ATOM   3050 HG23 THR A 199      14.058   3.891  73.694  1.00 27.43           H
ATOM   3051  N   GLY A 200       9.711   5.825  75.270  1.00 21.35           N
ATOM   3052  CA  GLY A 200       8.892   6.842  75.898  1.00 20.15           C
ATOM   3053  C   GLY A 200       8.480   6.408  77.293  1.00 20.34           C
ATOM   3054  O   GLY A 200       8.680   5.259  77.688  1.00 19.65           O
ATOM   3055  H   GLY A 200       9.742   4.917  75.716  1.00 25.62           H
ATOM   3056  HA2 GLY A 200       9.447   7.778  75.951  1.00 24.18           H
ATOM   3057  HA3 GLY A 200       7.997   7.014  75.307  1.00 24.18           H
ATOM   3058  N   GLY A 201       7.886   7.344  78.028  1.00 22.13           N
ATOM   3059  CA  GLY A 201       7.343   7.062  79.334  1.00 22.17           C
ATOM   3060  C   GLY A 201       6.104   7.886  79.655  1.00 23.65           C
ATOM   3061  O   GLY A 201       6.035   9.073  79.347  1.00 23.37           O
ATOM   3062  H   GLY A 201       7.735   8.261  77.631  1.00 26.56           H
ATOM   3063  HA2 GLY A 201       7.093   6.016  79.334  1.00 26.61           H
ATOM   3064  HA3 GLY A 201       8.098   7.215  80.100  1.00 26.61           H
ATOM   3065  N   ILE A 202       5.135   7.230  80.293  1.00 20.48           N
ATOM   3066  CA  ILE A 202       3.923   7.826  80.845  1.00 18.59           C
ATOM   3067  C   ILE A 202       3.796   7.370  82.299  1.00 16.50           C
ATOM   3068  O   ILE A 202       4.000   6.198  82.603  1.00 20.67           O
ATOM   3069  CB  ILE A 202       2.691   7.476  79.983  1.00 23.60           C
ATOM   3070  CG1 ILE A 202       1.462   8.214  80.551  1.00 20.92           C
ATOM   3071  CG2 ILE A 202       2.447   5.967  79.868  1.00 20.00           C
ATOM   3072  CD1 ILE A 202       0.237   8.167  79.638  1.00 28.43           C
ATOM   3073  H   ILE A 202       5.275   6.244  80.466  1.00 24.57           H
ATOM   3074  HA  ILE A 202       4.021   8.910  80.826  1.00 22.31           H
ATOM   3075  HB  ILE A 202       2.857   7.845  78.971  1.00 28.32           H
ATOM   3076 HG12 ILE A 202       1.198   7.799  81.518  1.00 25.10           H
ATOM   3077 HG13 ILE A 202       1.718   9.261  80.698  1.00 25.10           H
ATOM   3078 HG21 ILE A 202       1.612   5.784  79.199  1.00 24.00           H
ATOM   3079 HG22 ILE A 202       3.327   5.478  79.451  1.00 24.00           H
ATOM   3080 HG23 ILE A 202       2.222   5.544  80.848  1.00 24.00           H
ATOM   3081 HD11 ILE A 202      -0.572   8.734  80.094  1.00 34.11           H
ATOM   3082 HD12 ILE A 202       0.481   8.610  78.675  1.00 34.11           H
ATOM   3083 HD13 ILE A 202      -0.098   7.140  79.503  1.00 34.11           H
ATOM   3084  N   LEU A 203       3.504   8.293  83.212  1.00 14.62           N
ATOM   3085  CA  LEU A 203       3.575   8.020  84.642  1.00 21.77           C
ATOM   3086  C   LEU A 203       2.398   8.620  85.394  1.00 23.44           C
ATOM   3087  O   LEU A 203       1.938   9.703  85.052  1.00 25.11           O
ATOM   3088  CB  LEU A 203       4.866   8.584  85.254  1.00 22.59           C
ATOM   3089  CG  LEU A 203       6.184   8.135  84.605  1.00 19.36           C
ATOM   3090  CD1 LEU A 203       7.279   9.109  85.045  1.00 22.73           C
ATOM   3091  CD2 LEU A 203       6.561   6.702  85.000  1.00 26.07           C
ATOM   3092  H   LEU A 203       3.357   9.247  82.919  1.00 17.54           H
ATOM   3093  HA  LEU A 203       3.554   6.950  84.789  1.00 26.12           H
ATOM   3094  HB2 LEU A 203       4.805   9.671  85.200  1.00 27.11           H
ATOM   3095  HB3 LEU A 203       4.892   8.309  86.310  1.00 27.11           H
ATOM   3096  HG  LEU A 203       6.111   8.183  83.520  1.00 23.23           H
ATOM   3097 HD11 LEU A 203       8.221   8.840  84.571  1.00 27.27           H
ATOM   3098 HD12 LEU A 203       7.010  10.119  84.742  1.00 27.27           H
ATOM   3099 HD13 LEU A 203       7.396   9.086  86.127  1.00 27.27           H
ATOM   3100 HD21 LEU A 203       7.515   6.437  84.544  1.00 31.29           H
ATOM   3101 HD22 LEU A 203       6.650   6.615  86.083  1.00 31.29           H
ATOM   3102 HD23 LEU A 203       5.801   6.008  84.650  1.00 31.29           H
ATOM   3103  N   ILE A 204       1.944   7.933  86.446  1.00 20.57           N
ATOM   3104  CA  ILE A 204       0.888   8.396  87.338  1.00 22.00           C
ATOM   3105  C   ILE A 204       1.485   8.697  88.707  1.00 14.50           C
ATOM   3106  O   ILE A 204       2.212   7.883  89.263  1.00 18.83           O
ATOM   3107  CB  ILE A 204      -0.269   7.375  87.410  1.00 20.66           C
ATOM   3108  CG1 ILE A 204      -1.362   7.895  88.367  1.00 21.70           C
ATOM   3109  CG2 ILE A 204       0.180   5.955  87.797  1.00 21.66           C
ATOM   3110  CD1 ILE A 204      -2.704   7.186  88.182  1.00 24.60           C
ATOM   3111  H   ILE A 204       2.388   7.054  86.676  1.00 24.69           H
ATOM   3112  HA  ILE A 204       0.467   9.317  86.933  1.00 26.40           H
ATOM   3113  HB  ILE A 204      -0.711   7.308  86.418  1.00 24.80           H
ATOM   3114 HG12 ILE A 204      -1.043   7.784  89.404  1.00 26.04           H
ATOM   3115 HG13 ILE A 204      -1.520   8.954  88.172  1.00 26.04           H
ATOM   3116 HG21 ILE A 204      -0.660   5.271  87.738  1.00 25.99           H
ATOM   3117 HG22 ILE A 204       0.933   5.602  87.099  1.00 25.99           H
ATOM   3118 HG23 ILE A 204       0.595   5.939  88.804  1.00 25.99           H
ATOM   3119 HD11 ILE A 204      -3.431   7.611  88.873  1.00 29.52           H
ATOM   3120 HD12 ILE A 204      -3.053   7.324  87.160  1.00 29.52           H
ATOM   3121 HD13 ILE A 204      -2.605   6.124  88.395  1.00 29.52           H
ATOM   3122  N   VAL A 205       1.154   9.859  89.263  1.00 18.42           N
ATOM   3123  CA  VAL A 205       1.675  10.312  90.543  1.00 19.83           C
ATOM   3124  C   VAL A 205       0.981   9.590  91.694  1.00 31.04           C
ATOM   3125  O   VAL A 205      -0.245   9.541  91.738  1.00 21.74           O
ATOM   3126  CB  VAL A 205       1.516  11.834  90.664  1.00 18.29           C
ATOM   3127  CG1 VAL A 205       2.080  12.351  91.993  1.00 20.27           C
ATOM   3128  CG2 VAL A 205       2.254  12.539  89.524  1.00 26.01           C
ATOM   3129  H   VAL A 205       0.546  10.487  88.756  1.00 22.10           H
ATOM   3130  HA  VAL A 205       2.732  10.077  90.564  1.00 23.79           H
ATOM   3131  HB  VAL A 205       0.459  12.095  90.613  1.00 21.95           H
ATOM   3132 HG11 VAL A 205       1.971  13.433  92.051  1.00 24.33           H
ATOM   3133 HG12 VAL A 205       1.544  11.908  92.828  1.00 24.33           H
ATOM   3134 HG13 VAL A 205       3.136  12.089  92.071  1.00 24.33           H
ATOM   3135 HG21 VAL A 205       2.074  13.598  89.589  1.00 31.21           H
ATOM   3136 HG22 VAL A 205       3.322  12.352  89.591  1.00 31.21           H
ATOM   3137 HG23 VAL A 205       1.887  12.206  88.558  1.00 31.21           H
ATOM   3138  N   ASP A 206       1.770   9.054  92.630  1.00 19.83           N
ATOM   3139  CA  ASP A 206       1.288   8.310  93.782  1.00 26.14           C
ATOM   3140  C   ASP A 206       1.564   9.014  95.136  1.00 27.46           C
ATOM   3141  O   ASP A 206       1.197   8.502  96.172  1.00 33.72           O
ATOM   3142  CB  ASP A 206       1.896   6.891  93.884  1.00 23.40           C
ATOM   3143  CG  ASP A 206       3.390   6.802  94.221  1.00 26.58           C
ATOM   3144  OD1 ASP A 206       4.051   7.847  94.433  1.00 22.51           O
ATOM   3145  OD2 ASP A 206       3.892   5.648  94.296  1.00 19.96           O1-
ATOM   3146  H   ASP A 206       2.770   9.109  92.493  1.00 23.80           H
ATOM   3147  HA  ASP A 206       0.171   8.185  93.714  1.00 31.37           H
ATOM   3148  HB2 ASP A 206       1.354   6.332  94.674  1.00 28.08           H
ATOM   3149  HB3 ASP A 206       1.705   6.354  92.938  1.00 28.08           H
ATOM   3150  N   GLY A 207       2.180  10.208  95.084  1.00 20.28           N
ATOM   3151  CA  GLY A 207       2.555  11.031  96.233  1.00 21.25           C
ATOM   3152  C   GLY A 207       3.690  12.005  95.905  1.00 24.99           C
ATOM   3153  O   GLY A 207       4.083  12.137  94.749  1.00 23.40           O
ATOM   3154  H   GLY A 207       2.427  10.565  94.171  1.00 24.34           H
ATOM   3155  HA2 GLY A 207       1.685  11.600  96.560  1.00 25.51           H
ATOM   3156  HA3 GLY A 207       2.858  10.388  97.055  1.00 25.51           H
ATOM   3157  N   CYS A 208       4.216  12.680  96.933  1.00 24.03           N
ATOM   3158  CA  CYS A 208       5.366  13.575  96.848  1.00 26.50           C
ATOM   3159  C   CYS A 208       6.403  13.201  97.921  1.00 29.20           C
ATOM   3160  O   CYS A 208       6.069  13.221  99.104  1.00 26.09           O
ATOM   3161  CB  CYS A 208       4.872  15.019  97.024  1.00 22.15           C
ATOM   3162  SG  CYS A 208       6.231  16.212  97.109  1.00 26.35           S
ATOM   3163  H   CYS A 208       3.803  12.549  97.846  1.00 28.83           H
ATOM   3164  HA  CYS A 208       5.794  13.492  95.854  1.00 31.80           H
ATOM   3165  HB2 CYS A 208       4.226  15.288  96.192  1.00 26.58           H
ATOM   3166  HB3 CYS A 208       4.292  15.088  97.942  1.00 26.58           H
ATOM   3167  HG  CYS A 208       6.653  16.028  95.850  1.00 31.62           H
ATOM   3168  N   PRO A 209       7.665  12.907  97.559  1.00 27.45           N
ATOM   3169  CA  PRO A 209       8.678  12.449  98.527  1.00 20.50           C
ATOM   3170  C   PRO A 209       9.116  13.503  99.555  1.00 25.05           C
ATOM   3171  O   PRO A 209       9.604  13.175 100.617  1.00 27.85           O
ATOM   3172  CB  PRO A 209       9.916  12.089  97.646  1.00 27.36           C
ATOM   3173  CG  PRO A 209       9.690  12.830  96.317  1.00 27.39           C
ATOM   3174  CD  PRO A 209       8.155  12.788  96.161  1.00 23.32           C
ATOM   3175  HA  PRO A 209       8.347  11.529  99.074  1.00 24.60           H
ATOM   3176  HB2 PRO A 209      10.874  12.347  98.114  1.00 32.83           H
ATOM   3177  HB3 PRO A 209       9.934  10.995  97.461  1.00 32.83           H
ATOM   3178  HG2 PRO A 209      10.058  13.868  96.382  1.00 32.87           H
ATOM   3179  HG3 PRO A 209      10.202  12.337  95.470  1.00 32.87           H
ATOM   3180  HD2 PRO A 209       7.802  13.610  95.520  1.00 27.99           H
ATOM   3181  HD3 PRO A 209       7.847  11.806  95.725  1.00 27.99           H
ATOM   3182  N   PHE A 210       8.862  14.787  99.227  1.00 17.65           N
ATOM   3183  CA  PHE A 210       9.051  15.937 100.108  1.00 20.03           C
ATOM   3184  C   PHE A 210       8.030  15.957 101.270  1.00 27.07           C
ATOM   3185  O   PHE A 210       8.228  16.675 102.247  1.00 25.26           O
ATOM   3186  CB  PHE A 210       8.971  17.252  99.299  1.00 21.21           C
ATOM   3187  CG  PHE A 210       9.910  17.400  98.108  1.00 23.62           C
ATOM   3188  CD1 PHE A 210       9.436  17.902  96.875  1.00 18.25           C
ATOM   3189  CD2 PHE A 210      11.280  17.099  98.247  1.00 22.16           C
ATOM   3190  CE1 PHE A 210      10.314  18.055  95.785  1.00 23.00           C
ATOM   3191  CE2 PHE A 210      12.161  17.270  97.165  1.00 20.44           C
ATOM   3192  CZ  PHE A 210      11.675  17.737  95.930  1.00 22.26           C
ATOM   3193  H   PHE A 210       8.461  14.970  98.320  1.00 21.18           H
ATOM   3194  HA  PHE A 210      10.051  15.867 100.534  1.00 24.03           H
ATOM   3195  HB2 PHE A 210       7.947  17.399  98.960  1.00 25.46           H
ATOM   3196  HB3 PHE A 210       9.195  18.072  99.981  1.00 25.46           H
ATOM   3197  HD1 PHE A 210       8.398  18.174  96.760  1.00 21.90           H
ATOM   3198  HD2 PHE A 210      11.660  16.748  99.194  1.00 26.59           H
ATOM   3199  HE1 PHE A 210       9.949  18.428  94.840  1.00 27.60           H
ATOM   3200  HE2 PHE A 210      13.208  17.035  97.282  1.00 24.52           H
ATOM   3201  HZ  PHE A 210      12.342  17.847  95.091  1.00 26.71           H
ATOM   3202  N   LYS A 211       6.919  15.217 101.135  1.00 24.77           N
ATOM   3203  CA  LYS A 211       5.808  15.184 102.080  1.00 29.14           C
ATOM   3204  C   LYS A 211       5.440  13.758 102.512  1.00 33.53           C
ATOM   3205  O   LYS A 211       4.317  13.506 102.943  1.00 33.97           O
ATOM   3206  CB  LYS A 211       4.597  15.885 101.444  1.00 30.80           C
ATOM   3207  CG  LYS A 211       4.828  17.368 101.162  1.00 36.46           C
ATOM   3208  CD  LYS A 211       3.565  17.962 100.531  1.00 41.51           C
ATOM   3209  CE  LYS A 211       3.661  19.478 100.409  1.00 48.23           C
ATOM   3210  NZ  LYS A 211       4.839  19.875  99.618  1.00 60.83           N1+
ATOM   3211  H   LYS A 211       6.803  14.688 100.280  1.00 29.73           H
ATOM   3212  HA  LYS A 211       6.093  15.720 102.988  1.00 34.96           H
ATOM   3213  HB2 LYS A 211       4.358  15.387 100.505  1.00 36.96           H
ATOM   3214  HB3 LYS A 211       3.741  15.801 102.113  1.00 36.96           H
ATOM   3215  HG2 LYS A 211       5.061  17.893 102.088  1.00 43.75           H
ATOM   3216  HG3 LYS A 211       5.660  17.473 100.467  1.00 43.75           H
ATOM   3217  HD2 LYS A 211       3.421  17.538  99.537  1.00 49.81           H
ATOM   3218  HD3 LYS A 211       2.696  17.716 101.141  1.00 49.81           H
ATOM   3219  HE2 LYS A 211       2.750  19.879  99.969  1.00 57.87           H
ATOM   3220  HE3 LYS A 211       3.769  19.882 101.417  1.00 57.87           H
ATOM   3221  HZ1 LYS A 211       4.676  20.770  99.183  1.00 73.00           H
ATOM   3222  HZ2 LYS A 211       5.648  19.921 100.219  1.00 73.00           H
ATOM   3223  HZ3 LYS A 211       5.002  19.180  98.903  1.00 73.00           H
ATOM   3224  N   TRP A 212       6.364  12.802 102.409  1.00 29.04           N
ATOM   3225  CA  TRP A 212       6.113  11.403 102.774  1.00 32.31           C
ATOM   3226  C   TRP A 212       5.870  11.270 104.301  1.00 36.77           C
ATOM   3227  O   TRP A 212       5.112  10.437 104.755  1.00 43.21           O
ATOM   3228  CB  TRP A 212       7.303  10.489 102.404  1.00 32.40           C
ATOM   3229  CG  TRP A 212       7.241   9.946 101.021  1.00 28.93           C
ATOM   3230  CD1 TRP A 212       6.263  10.167 100.057  1.00 28.33           C
ATOM   3231  CD2 TRP A 212       8.238   9.091 100.428  1.00 25.80           C
ATOM   3232  NE1 TRP A 212       6.572   9.458  98.885  1.00 28.33           N
ATOM   3233  CE2 TRP A 212       7.801   8.819  99.082  1.00 30.08           C
ATOM   3234  CE3 TRP A 212       9.451   8.536 100.883  1.00 27.08           C
ATOM   3235  CZ2 TRP A 212       8.558   8.012  98.204  1.00 27.29           C
ATOM   3236  CZ3 TRP A 212      10.180   7.742 100.020  1.00 26.40           C
ATOM   3237  CH2 TRP A 212       9.736   7.482  98.690  1.00 32.97           C
ATOM   3238  H   TRP A 212       7.240  13.044 101.999  1.00 34.84           H
ATOM   3239  HA  TRP A 212       5.197  11.023 102.240  1.00 38.78           H
ATOM   3240  HB2 TRP A 212       8.269  11.036 102.522  1.00 38.88           H
ATOM   3241  HB3 TRP A 212       7.350   9.630 103.108  1.00 38.88           H
ATOM   3242  HD1 TRP A 212       5.391  10.788 100.130  1.00 34.00           H
ATOM   3243  HE1 TRP A 212       6.071   9.531  97.992  1.00 34.00           H
ATOM   3244  HE3 TRP A 212       9.805   8.763 101.882  1.00 32.49           H
ATOM   3245  HZ2 TRP A 212       8.227   7.865  97.174  1.00 32.75           H
ATOM   3246  HZ3 TRP A 212      11.135   7.317 100.324  1.00 31.68           H
ATOM   3247  HH2 TRP A 212      10.366   6.864  98.043  1.00 39.57           H
ATOM   3248  N   ASP A 213       6.528  12.171 105.058  1.00 36.98           N
ATOM   3249  CA  ASP A 213       6.384  12.373 106.501  1.00 45.76           C
ATOM   3250  C   ASP A 213       5.006  12.934 106.903  1.00 44.91           C
ATOM   3251  O   ASP A 213       4.638  12.875 108.076  1.00 47.35           O
ATOM   3252  CB  ASP A 213       7.508  13.265 107.067  1.00 44.14           C
ATOM   3253  CG  ASP A 213       7.625  14.688 106.505  1.00 52.74           C
ATOM   3254  OD1 ASP A 213       8.337  15.476 107.166  1.00 58.10           O
ATOM   3255  OD2 ASP A 213       7.015  14.975 105.452  1.00 50.46           O1-
ATOM   3256  H   ASP A 213       7.110  12.849 104.581  1.00 44.38           H
ATOM   3257  HA  ASP A 213       6.497  11.398 106.971  1.00 54.91           H
ATOM   3258  HB2 ASP A 213       7.455  13.315 108.155  1.00 52.97           H
ATOM   3259  HB3 ASP A 213       8.466  12.776 106.879  1.00 52.97           H
ATOM   3260  N   GLU A 214       4.262  13.486 105.937  1.00 50.62           N
ATOM   3261  CA  GLU A 214       2.900  13.990 106.100  1.00 47.70           C
ATOM   3262  C   GLU A 214       1.844  12.949 105.683  1.00 43.16           C
ATOM   3263  O   GLU A 214       0.645  13.181 105.842  1.00 46.12           O
ATOM   3264  CB  GLU A 214       2.713  15.295 105.304  1.00 42.11           C
ATOM   3265  CG  GLU A 214       3.576  16.456 105.817  1.00 48.40           C
ATOM   3266  CD  GLU A 214       3.429  17.726 104.965  1.00 54.19           C
ATOM   3267  OE1 GLU A 214       2.275  18.120 104.681  1.00 50.75           O
ATOM   3268  OE2 GLU A 214       4.479  18.314 104.627  1.00 56.96           O1-
ATOM   3269  H   GLU A 214       4.659  13.532 105.007  1.00 60.74           H
ATOM   3270  HA  GLU A 214       2.750  14.222 107.154  1.00 57.24           H
ATOM   3271  HB2 GLU A 214       2.948  15.122 104.257  1.00 50.53           H
ATOM   3272  HB3 GLU A 214       1.666  15.588 105.364  1.00 50.53           H
ATOM   3273  HG2 GLU A 214       3.211  16.688 106.818  1.00 58.08           H
ATOM   3274  HG3 GLU A 214       4.623  16.161 105.886  1.00 58.08           H
ATOM   3275  N   GLY A 215       2.280  11.809 105.127  1.00 49.53           N
ATOM   3276  CA  GLY A 215       1.406  10.778 104.578  1.00 47.91           C
ATOM   3277  C   GLY A 215       0.980  11.068 103.137  1.00 53.22           C
ATOM   3278  O   GLY A 215       0.005  10.474 102.677  1.00 39.61           O
ATOM   3279  H   GLY A 215       3.278  11.678 105.027  1.00 59.43           H
ATOM   3280  HA2 GLY A 215       1.935   9.827 104.589  1.00 57.49           H
ATOM   3281  HA3 GLY A 215       0.514  10.697 105.199  1.00 57.49           H
ATOM   3282  N   ASP A 216       1.725  11.926 102.421  1.00 52.52           N
ATOM   3283  CA  ASP A 216       1.477  12.238 101.011  1.00 48.85           C
ATOM   3284  C   ASP A 216       2.053  11.111 100.144  1.00 47.90           C
ATOM   3285  O   ASP A 216       3.037  11.268  99.418  1.00 39.28           O
ATOM   3286  CB  ASP A 216       2.090  13.591 100.655  1.00 47.69           C
ATOM   3287  CG  ASP A 216       1.662  14.147  99.294  1.00 48.62           C
ATOM   3288  OD1 ASP A 216       0.883  13.464  98.599  1.00 43.95           O
ATOM   3289  OD2 ASP A 216       2.126  15.255  98.956  1.00 39.15           O1-
ATOM   3290  H   ASP A 216       2.516  12.367 102.872  1.00 63.02           H
ATOM   3291  HA  ASP A 216       0.398  12.297 100.859  1.00 58.62           H
ATOM   3292  HB2 ASP A 216       1.872  14.322 101.430  1.00 57.23           H
ATOM   3293  HB3 ASP A 216       3.175  13.504 100.648  1.00 57.23           H
ATOM   3294  N   PHE A 217       1.389   9.961 100.239  1.00 48.15           N
ATOM   3295  CA  PHE A 217       1.688   8.729  99.551  1.00 49.26           C
ATOM   3296  C   PHE A 217       0.457   7.825  99.642  1.00 52.06           C
ATOM   3297  O   PHE A 217       0.067   7.379 100.724  1.00 51.06           O
ATOM   3298  CB  PHE A 217       2.941   8.057 100.130  1.00 43.58           C
ATOM   3299  CG  PHE A 217       3.123   6.649  99.609  1.00 41.89           C
ATOM   3300  CD1 PHE A 217       3.561   6.425  98.291  1.00 44.22           C
ATOM   3301  CD2 PHE A 217       2.736   5.564 100.412  1.00 43.10           C
ATOM   3302  CE1 PHE A 217       3.592   5.117  97.775  1.00 43.89           C
ATOM   3303  CE2 PHE A 217       2.769   4.264  99.890  1.00 45.56           C
ATOM   3304  CZ  PHE A 217       3.200   4.033  98.574  1.00 41.66           C
ATOM   3305  H   PHE A 217       0.600   9.939 100.870  1.00 57.78           H
ATOM   3306  HA  PHE A 217       1.887   8.961  98.505  1.00 59.11           H
ATOM   3307  HB2 PHE A 217       3.816   8.648  99.869  1.00 52.30           H
ATOM   3308  HB3 PHE A 217       2.857   8.023 101.216  1.00 52.30           H
ATOM   3309  HD1 PHE A 217       3.828   7.260  97.658  1.00 53.07           H
ATOM   3310  HD2 PHE A 217       2.378   5.736 101.417  1.00 51.72           H
ATOM   3311  HE1 PHE A 217       3.877   4.948  96.751  1.00 52.67           H
ATOM   3312  HE2 PHE A 217       2.455   3.441 100.500  1.00 54.67           H
ATOM   3313  HZ  PHE A 217       3.226   3.028  98.176  1.00 49.99           H
ATOM   3314  N   ASP A 218      -0.128   7.549  98.481  1.00 53.45           N
ATOM   3315  CA  ASP A 218      -1.200   6.596  98.295  1.00 54.69           C
ATOM   3316  C   ASP A 218      -0.590   5.249  97.887  1.00 47.25           C
ATOM   3317  O   ASP A 218       0.035   5.135  96.831  1.00 45.17           O
ATOM   3318  CB  ASP A 218      -2.197   7.088  97.229  1.00 60.11           C
ATOM   3319  CG  ASP A 218      -2.842   8.457  97.458  1.00 62.72           C
ATOM   3320  OD1 ASP A 218      -2.971   8.865  98.635  1.00 61.20           O
ATOM   3321  OD2 ASP A 218      -3.283   9.047  96.446  1.00 52.21           O1-
ATOM   3322  H   ASP A 218       0.272   7.953  97.646  1.00 64.14           H
ATOM   3323  HA  ASP A 218      -1.741   6.483  99.235  1.00 65.62           H
ATOM   3324  HB2 ASP A 218      -1.782   7.024  96.221  1.00 72.14           H
ATOM   3325  HB3 ASP A 218      -3.023   6.382  97.243  1.00 72.14           H
ATOM   3326  N   ASN A 219      -0.827   4.214  98.706  1.00 48.39           N
ATOM   3327  CA  ASN A 219      -0.549   2.819  98.343  1.00 54.58           C
ATOM   3328  C   ASN A 219      -1.335   2.410  97.086  1.00 51.25           C
ATOM   3329  O   ASN A 219      -0.903   1.548  96.322  1.00 50.14           O
ATOM   3330  CB  ASN A 219      -0.958   1.878  99.491  1.00 53.94           C
ATOM   3331  CG  ASN A 219      -0.200   2.125 100.792  1.00 58.69           C
ATOM   3332  OD1 ASN A 219       0.925   1.675 100.965  1.00 63.98           O
ATOM   3333  ND2 ASN A 219      -0.817   2.823 101.743  1.00 58.89           N
ATOM   3334  H   ASN A 219      -1.278   4.400  99.588  1.00 58.06           H
ATOM   3335  HA  ASN A 219       0.523   2.712  98.160  1.00 65.50           H
ATOM   3336  HB2 ASN A 219      -2.031   1.953  99.658  1.00 64.72           H
ATOM   3337  HB3 ASN A 219      -0.710   0.871  99.157  1.00 64.72           H
ATOM   3338 HD21 ASN A 219      -0.325   3.004 102.604  1.00 70.67           H
ATOM   3339 HD22 ASN A 219      -1.745   3.182 101.592  1.00 70.67           H
ATOM   3340  N   ASN A 220      -2.534   2.987  96.925  1.00 47.20           N
ATOM   3341  CA  ASN A 220      -3.435   2.724  95.814  1.00 39.39           C
ATOM   3342  C   ASN A 220      -3.417   3.898  94.843  1.00 38.02           C
ATOM   3343  O   ASN A 220      -3.530   5.052  95.246  1.00 40.82           O
ATOM   3344  CB  ASN A 220      -4.860   2.499  96.342  1.00 46.57           C
ATOM   3345  CG  ASN A 220      -4.905   1.382  97.377  1.00 46.96           C
ATOM   3346  OD1 ASN A 220      -4.776   0.209  97.042  1.00 43.28           O
ATOM   3347  ND2 ASN A 220      -5.083   1.736  98.649  1.00 46.80           N
ATOM   3348  H   ASN A 220      -2.803   3.705  97.581  1.00 56.64           H
ATOM   3349  HA  ASN A 220      -3.113   1.822  95.293  1.00 47.27           H
ATOM   3350  HB2 ASN A 220      -5.260   3.426  96.753  1.00 55.89           H
ATOM   3351  HB3 ASN A 220      -5.462   2.185  95.490  1.00 55.89           H
ATOM   3352 HD21 ASN A 220      -5.098   1.021  99.357  1.00 56.16           H
ATOM   3353 HD22 ASN A 220      -5.188   2.709  98.892  1.00 56.16           H
ATOM   3354  N   LEU A 221      -3.332   3.592  93.552  1.00 30.72           N
ATOM   3355  CA  LEU A 221      -3.403   4.601  92.508  1.00 40.07           C
ATOM   3356  C   LEU A 221      -4.865   4.963  92.257  1.00 33.17           C
ATOM   3357  O   LEU A 221      -5.722   4.077  92.297  1.00 29.83           O
ATOM   3358  CB  LEU A 221      -2.734   4.067  91.238  1.00 26.82           C
ATOM   3359  CG  LEU A 221      -1.247   3.709  91.421  1.00 30.01           C
ATOM   3360  CD1 LEU A 221      -0.731   3.063  90.140  1.00 25.73           C
ATOM   3361  CD2 LEU A 221      -0.406   4.944  91.760  1.00 31.74           C
ATOM   3362  H   LEU A 221      -3.274   2.625  93.272  1.00 36.86           H
ATOM   3363  HA  LEU A 221      -2.874   5.494  92.832  1.00 48.08           H
ATOM   3364  HB2 LEU A 221      -3.270   3.174  90.923  1.00 32.18           H
ATOM   3365  HB3 LEU A 221      -2.827   4.817  90.453  1.00 32.18           H
ATOM   3366  HG  LEU A 221      -1.139   2.983  92.226  1.00 36.01           H
ATOM   3367 HD11 LEU A 221       0.316   2.794  90.264  1.00 30.87           H
ATOM   3368 HD12 LEU A 221      -1.307   2.166  89.926  1.00 30.87           H
ATOM   3369 HD13 LEU A 221      -0.822   3.756  89.310  1.00 30.87           H
ATOM   3370 HD21 LEU A 221       0.642   4.655  91.831  1.00 38.09           H
ATOM   3371 HD22 LEU A 221      -0.515   5.712  90.995  1.00 38.09           H
ATOM   3372 HD23 LEU A 221      -0.715   5.348  92.723  1.00 38.09           H
ATOM   3373  N   VAL A 222      -5.136   6.252  92.001  1.00 40.93           N
ATOM   3374  CA  VAL A 222      -6.479   6.749  91.691  1.00 34.78           C
ATOM   3375  C   VAL A 222      -7.052   5.895  90.539  1.00 27.32           C
ATOM   3376  O   VAL A 222      -6.477   5.903  89.450  1.00 28.87           O
ATOM   3377  CB  VAL A 222      -6.435   8.243  91.314  1.00 39.43           C
ATOM   3378  CG1 VAL A 222      -7.851   8.769  91.062  1.00 34.93           C
ATOM   3379  CG2 VAL A 222      -5.766   9.132  92.371  1.00 31.82           C
ATOM   3380  H   VAL A 222      -4.372   6.917  92.009  1.00 49.11           H
ATOM   3381  HA  VAL A 222      -7.085   6.665  92.588  1.00 41.74           H
ATOM   3382  HB  VAL A 222      -5.864   8.346  90.404  1.00 47.31           H
ATOM   3383 HG11 VAL A 222      -7.802   9.809  90.737  1.00 41.91           H
ATOM   3384 HG12 VAL A 222      -8.332   8.184  90.280  1.00 41.91           H
ATOM   3385 HG13 VAL A 222      -8.433   8.706  91.982  1.00 41.91           H
ATOM   3386 HG21 VAL A 222      -5.816  10.177  92.063  1.00 38.19           H
ATOM   3387 HG22 VAL A 222      -6.263   9.025  93.332  1.00 38.19           H
ATOM   3388 HG23 VAL A 222      -4.718   8.868  92.483  1.00 38.19           H
ATOM   3389  N   PRO A 223      -8.143   5.132  90.753  1.00 29.23           N
ATOM   3390  CA  PRO A 223      -8.606   4.128  89.789  1.00 31.65           C
ATOM   3391  C   PRO A 223      -8.929   4.642  88.383  1.00 28.74           C
ATOM   3392  O   PRO A 223      -8.464   4.057  87.409  1.00 35.53           O
ATOM   3393  CB  PRO A 223      -9.871   3.544  90.443  1.00 33.99           C
ATOM   3394  CG  PRO A 223      -9.541   3.618  91.928  1.00 27.88           C
ATOM   3395  CD  PRO A 223      -8.823   4.961  92.036  1.00 31.96           C
ATOM   3396  HA  PRO A 223      -7.863   3.334  89.711  1.00 37.98           H
ATOM   3397  HB2 PRO A 223     -10.715   4.214  90.249  1.00 40.79           H
ATOM   3398  HB3 PRO A 223     -10.121   2.533  90.130  1.00 40.79           H
ATOM   3399  HG2 PRO A 223     -10.446   3.620  92.539  1.00 33.45           H
ATOM   3400  HG3 PRO A 223      -8.894   2.784  92.202  1.00 33.45           H
ATOM   3401  HD2 PRO A 223      -9.543   5.761  92.194  1.00 38.35           H
ATOM   3402  HD3 PRO A 223      -8.119   4.889  92.867  1.00 38.35           H
ATOM   3403  N   HIS A 224      -9.685   5.738  88.276  1.00 37.98           N
ATOM   3404  CA  HIS A 224     -10.062   6.333  86.995  1.00 39.77           C
ATOM   3405  C   HIS A 224      -8.856   6.915  86.252  1.00 32.03           C
ATOM   3406  O   HIS A 224      -8.760   6.771  85.038  1.00 33.04           O
ATOM   3407  CB  HIS A 224     -11.122   7.415  87.215  1.00 31.02           C
ATOM   3408  CG  HIS A 224     -11.668   7.977  85.925  1.00 34.81           C
ATOM   3409  ND1 HIS A 224     -12.056   7.251  84.821  1.00 35.69           N
ATOM   3410  CD2 HIS A 224     -11.836   9.304  85.615  1.00 34.68           C
ATOM   3411  CE1 HIS A 224     -12.456   8.127  83.880  1.00 35.43           C
ATOM   3412  NE2 HIS A 224     -12.366   9.390  84.326  1.00 36.70           N
ATOM   3413  H   HIS A 224     -10.082   6.125  89.121  1.00 45.58           H
ATOM   3414  HA  HIS A 224     -10.503   5.551  86.373  1.00 47.72           H
ATOM   3415  HB2 HIS A 224     -10.687   8.229  87.802  1.00 37.23           H
ATOM   3416  HB3 HIS A 224     -11.953   6.988  87.774  1.00 37.23           H
ATOM   3417  HD1 HIS A 224     -12.013   6.242  84.724  1.00 42.82           H
ATOM   3418  HD2 HIS A 224     -11.615  10.146  86.254  1.00 41.61           H
ATOM   3419  HE1 HIS A 224     -12.793   7.868  82.889  1.00 42.52           H
ATOM   3420  N   GLN A 225      -7.954   7.584  86.975  1.00 29.50           N
ATOM   3421  CA  GLN A 225      -6.715   8.107  86.413  1.00 32.90           C
ATOM   3422  C   GLN A 225      -5.829   6.996  85.868  1.00 28.99           C
ATOM   3423  O   GLN A 225      -5.299   7.130  84.771  1.00 25.78           O
ATOM   3424  CB  GLN A 225      -5.959   8.921  87.457  1.00 32.08           C
ATOM   3425  CG  GLN A 225      -6.530  10.319  87.708  1.00 33.05           C
ATOM   3426  CD  GLN A 225      -6.599  11.125  86.412  1.00 37.83           C
ATOM   3427  OE1 GLN A 225      -7.620  11.128  85.728  1.00 27.49           O
ATOM   3428  NE2 GLN A 225      -5.503  11.771  86.029  1.00 26.83           N
ATOM   3429  H   GLN A 225      -8.110   7.699  87.965  1.00 35.40           H
ATOM   3430  HA  GLN A 225      -6.967   8.761  85.581  1.00 39.48           H
ATOM   3431  HB2 GLN A 225      -5.973   8.373  88.387  1.00 38.49           H
ATOM   3432  HB3 GLN A 225      -4.918   9.007  87.151  1.00 38.49           H
ATOM   3433  HG2 GLN A 225      -7.538  10.206  88.104  1.00 39.66           H
ATOM   3434  HG3 GLN A 225      -5.903  10.827  88.438  1.00 39.66           H
ATOM   3435 HE21 GLN A 225      -4.674  11.752  86.608  1.00 32.20           H
ATOM   3436 HE22 GLN A 225      -5.509  12.295  85.170  1.00 32.20           H
ATOM   3437  N   LEU A 226      -5.687   5.899  86.616  1.00 28.36           N
ATOM   3438  CA  LEU A 226      -4.924   4.741  86.179  1.00 22.76           C
ATOM   3439  C   LEU A 226      -5.534   4.136  84.917  1.00 33.54           C
ATOM   3440  O   LEU A 226      -4.815   3.799  83.984  1.00 23.92           O
ATOM   3441  CB  LEU A 226      -4.849   3.718  87.317  1.00 28.19           C
ATOM   3442  CG  LEU A 226      -4.074   2.447  86.932  1.00 29.95           C
ATOM   3443  CD1 LEU A 226      -2.597   2.724  86.635  1.00 32.90           C
ATOM   3444  CD2 LEU A 226      -4.186   1.435  88.063  1.00 33.66           C
ATOM   3445  H   LEU A 226      -6.132   5.867  87.525  1.00 34.03           H
ATOM   3446  HA  LEU A 226      -3.913   5.084  85.957  1.00 27.31           H
ATOM   3447  HB2 LEU A 226      -4.375   4.179  88.184  1.00 33.83           H
ATOM   3448  HB3 LEU A 226      -5.863   3.434  87.595  1.00 33.83           H
ATOM   3449  HG  LEU A 226      -4.525   2.001  86.046  1.00 35.94           H
ATOM   3450 HD11 LEU A 226      -2.088   1.789  86.403  1.00 39.48           H
ATOM   3451 HD12 LEU A 226      -2.509   3.388  85.778  1.00 39.48           H
ATOM   3452 HD13 LEU A 226      -2.118   3.186  87.496  1.00 39.48           H
ATOM   3453 HD21 LEU A 226      -3.654   0.544  87.763  1.00 40.39           H
ATOM   3454 HD22 LEU A 226      -3.751   1.827  88.982  1.00 40.39           H
ATOM   3455 HD23 LEU A 226      -5.233   1.186  88.227  1.00 40.39           H
ATOM   3456  N   GLU A 227      -6.861   4.001  84.888  1.00 27.74           N
ATOM   3457  CA  GLU A 227      -7.598   3.515  83.736  1.00 30.64           C
ATOM   3458  C   GLU A 227      -7.333   4.394  82.500  1.00 23.54           C
ATOM   3459  O   GLU A 227      -7.092   3.880  81.408  1.00 26.06           O
ATOM   3460  CB  GLU A 227      -9.093   3.488  84.099  1.00 32.54           C
ATOM   3461  CG  GLU A 227      -9.955   2.863  82.997  1.00 36.80           C
ATOM   3462  CD  GLU A 227     -11.470   2.987  83.205  1.00 40.58           C
ATOM   3463  OE1 GLU A 227     -12.184   2.396  82.366  1.00 40.33           O
ATOM   3464  OE2 GLU A 227     -11.897   3.688  84.152  1.00 42.10           O1-
ATOM   3465  H   GLU A 227      -7.390   4.299  85.698  1.00 33.28           H
ATOM   3466  HA  GLU A 227      -7.271   2.496  83.524  1.00 36.77           H
ATOM   3467  HB2 GLU A 227      -9.228   2.911  85.014  1.00 39.05           H
ATOM   3468  HB3 GLU A 227      -9.434   4.505  84.274  1.00 39.05           H
ATOM   3469  HG2 GLU A 227      -9.722   3.318  82.035  1.00 44.16           H
ATOM   3470  HG3 GLU A 227      -9.699   1.809  82.874  1.00 44.16           H
ATOM   3471  N   ASN A 228      -7.375   5.718  82.666  1.00 24.32           N
ATOM   3472  CA  ASN A 228      -7.079   6.663  81.597  1.00 24.92           C
ATOM   3473  C   ASN A 228      -5.628   6.539  81.131  1.00 24.34           C
ATOM   3474  O   ASN A 228      -5.387   6.534  79.930  1.00 26.07           O
ATOM   3475  CB  ASN A 228      -7.434   8.096  82.025  1.00 24.59           C
ATOM   3476  CG  ASN A 228      -8.938   8.372  82.047  1.00 31.61           C
ATOM   3477  OD1 ASN A 228      -9.724   7.664  81.422  1.00 31.43           O
ATOM   3478  ND2 ASN A 228      -9.338   9.462  82.696  1.00 32.35           N
ATOM   3479  H   ASN A 228      -7.589   6.087  83.583  1.00 29.18           H
ATOM   3480  HA  ASN A 228      -7.707   6.401  80.745  1.00 29.90           H
ATOM   3481  HB2 ASN A 228      -7.010   8.322  83.003  1.00 29.50           H
ATOM   3482  HB3 ASN A 228      -6.983   8.779  81.308  1.00 29.50           H
ATOM   3483 HD21 ASN A 228     -10.318   9.701  82.713  1.00 38.82           H
ATOM   3484 HD22 ASN A 228      -8.670  10.031  83.195  1.00 38.82           H
ATOM   3485  N   MET A 229      -4.671   6.406  82.051  1.00 24.12           N
ATOM   3486  CA  MET A 229      -3.262   6.288  81.701  1.00 23.83           C
ATOM   3487  C   MET A 229      -3.009   5.045  80.844  1.00 23.95           C
ATOM   3488  O   MET A 229      -2.319   5.128  79.832  1.00 30.46           O
ATOM   3489  CB  MET A 229      -2.403   6.276  82.965  1.00 26.18           C
ATOM   3490  CG  MET A 229      -0.949   6.469  82.538  1.00 30.25           C
ATOM   3491  SD  MET A 229       0.237   6.452  83.881  1.00 32.97           S
ATOM   3492  CE  MET A 229       0.461   4.672  84.063  1.00 24.07           C
ATOM   3493  H   MET A 229      -4.921   6.426  83.031  1.00 28.94           H
ATOM   3494  HA  MET A 229      -2.998   7.171  81.117  1.00 28.60           H
ATOM   3495  HB2 MET A 229      -2.690   7.092  83.627  1.00 31.41           H
ATOM   3496  HB3 MET A 229      -2.513   5.330  83.495  1.00 31.41           H
ATOM   3497  HG2 MET A 229      -0.667   5.679  81.846  1.00 36.30           H
ATOM   3498  HG3 MET A 229      -0.866   7.422  82.021  1.00 36.30           H
ATOM   3499  HE1 MET A 229       1.143   4.481  84.889  1.00 28.88           H
ATOM   3500  HE2 MET A 229      -0.496   4.198  84.267  1.00 28.88           H
ATOM   3501  HE3 MET A 229       0.885   4.267  83.147  1.00 28.88           H
ATOM   3502  N   ILE A 230      -3.581   3.902  81.234  1.00 26.84           N
ATOM   3503  CA  ILE A 230      -3.461   2.655  80.488  1.00 21.95           C
ATOM   3504  C   ILE A 230      -4.135   2.791  79.119  1.00 30.95           C
ATOM   3505  O   ILE A 230      -3.634   2.238  78.147  1.00 29.02           O
ATOM   3506  CB  ILE A 230      -4.008   1.467  81.307  1.00 26.81           C
ATOM   3507  CG1 ILE A 230      -3.165   1.247  82.578  1.00 27.86           C
ATOM   3508  CG2 ILE A 230      -4.038   0.193  80.449  1.00 28.06           C
ATOM   3509  CD1 ILE A 230      -3.738   0.190  83.527  1.00 40.04           C
ATOM   3510  H   ILE A 230      -4.128   3.904  82.085  1.00 32.21           H
ATOM   3511  HA  ILE A 230      -2.398   2.477  80.321  1.00 26.34           H
ATOM   3512  HB  ILE A 230      -5.031   1.691  81.609  1.00 32.17           H
ATOM   3513 HG12 ILE A 230      -2.152   0.956  82.302  1.00 33.43           H
ATOM   3514 HG13 ILE A 230      -3.104   2.176  83.134  1.00 33.43           H
ATOM   3515 HG21 ILE A 230      -4.449  -0.638  81.014  1.00 33.67           H
ATOM   3516 HG22 ILE A 230      -4.680   0.343  79.584  1.00 33.67           H
ATOM   3517 HG23 ILE A 230      -3.032  -0.063  80.114  1.00 33.67           H
ATOM   3518 HD11 ILE A 230      -3.122   0.134  84.422  1.00 48.05           H
ATOM   3519 HD12 ILE A 230      -4.755   0.457  83.808  1.00 48.05           H
ATOM   3520 HD13 ILE A 230      -3.736  -0.787  83.052  1.00 48.05           H
ATOM   3521  N   LYS A 231      -5.262   3.509  79.027  1.00 29.00           N
ATOM   3522  CA  LYS A 231      -5.931   3.765  77.750  1.00 32.40           C
ATOM   3523  C   LYS A 231      -5.011   4.525  76.790  1.00 26.01           C
ATOM   3524  O   LYS A 231      -4.937   4.170  75.616  1.00 26.05           O
ATOM   3525  CB  LYS A 231      -7.234   4.548  77.944  1.00 33.56           C
ATOM   3526  CG  LYS A 231      -8.461   3.678  78.223  1.00 37.19           C
ATOM   3527  CD  LYS A 231      -9.700   4.586  78.287  1.00 38.21           C
ATOM   3528  CE  LYS A 231     -10.999   3.787  78.324  1.00 48.70           C
ATOM   3529  NZ  LYS A 231     -11.066   2.902  79.501  1.00 48.17           N1+
ATOM   3530  H   LYS A 231      -5.641   3.927  79.867  1.00 34.81           H
ATOM   3531  HA  LYS A 231      -6.175   2.806  77.292  1.00 38.87           H
ATOM   3532  HB2 LYS A 231      -7.112   5.290  78.728  1.00 40.27           H
ATOM   3533  HB3 LYS A 231      -7.438   5.075  77.014  1.00 40.27           H
ATOM   3534  HG2 LYS A 231      -8.584   2.946  77.425  1.00 44.63           H
ATOM   3535  HG3 LYS A 231      -8.332   3.159  79.172  1.00 44.63           H
ATOM   3536  HD2 LYS A 231      -9.644   5.213  79.178  1.00 45.85           H
ATOM   3537  HD3 LYS A 231      -9.728   5.235  77.412  1.00 45.85           H
ATOM   3538  HE2 LYS A 231     -11.839   4.480  78.338  1.00 58.44           H
ATOM   3539  HE3 LYS A 231     -11.064   3.183  77.418  1.00 58.44           H
ATOM   3540  HZ1 LYS A 231     -11.950   2.419  79.530  1.00 57.80           H
ATOM   3541  HZ2 LYS A 231     -10.317   2.225  79.469  1.00 57.80           H
ATOM   3542  HZ3 LYS A 231     -10.975   3.442  80.350  1.00 57.80           H
ATOM   3543  N   ILE A 232      -4.320   5.555  77.293  1.00 31.21           N
ATOM   3544  CA  ILE A 232      -3.333   6.320  76.533  1.00 34.47           C
ATOM   3545  C   ILE A 232      -2.197   5.393  76.091  1.00 30.82           C
ATOM   3546  O   ILE A 232      -1.832   5.395  74.916  1.00 32.38           O
ATOM   3547  CB  ILE A 232      -2.796   7.513  77.356  1.00 27.16           C
ATOM   3548  CG1 ILE A 232      -3.919   8.500  77.723  1.00 24.54           C
ATOM   3549  CG2 ILE A 232      -1.695   8.252  76.577  1.00 24.74           C
ATOM   3550  CD1 ILE A 232      -3.511   9.540  78.767  1.00 21.13           C
ATOM   3551  H   ILE A 232      -4.458   5.796  78.266  1.00 37.45           H
ATOM   3552  HA  ILE A 232      -3.836   6.715  75.648  1.00 41.37           H
ATOM   3553  HB  ILE A 232      -2.361   7.131  78.278  1.00 32.59           H
ATOM   3554 HG12 ILE A 232      -4.258   9.010  76.825  1.00 29.45           H
ATOM   3555 HG13 ILE A 232      -4.767   7.959  78.122  1.00 29.45           H
ATOM   3556 HG21 ILE A 232      -1.305   9.079  77.164  1.00 29.68           H
ATOM   3557 HG22 ILE A 232      -0.867   7.579  76.362  1.00 29.68           H
ATOM   3558 HG23 ILE A 232      -2.091   8.641  75.641  1.00 29.68           H
ATOM   3559 HD11 ILE A 232      -4.370  10.154  79.009  1.00 25.35           H
ATOM   3560 HD12 ILE A 232      -3.157   9.050  79.672  1.00 25.35           H
ATOM   3561 HD13 ILE A 232      -2.733  10.189  78.378  1.00 25.35           H
ATOM   3562  N   ALA A 233      -1.651   4.604  77.024  1.00 32.59           N
ATOM   3563  CA  ALA A 233      -0.511   3.722  76.785  1.00 30.68           C
ATOM   3564  C   ALA A 233      -0.812   2.636  75.745  1.00 32.40           C
ATOM   3565  O   ALA A 233      -0.019   2.416  74.834  1.00 24.73           O
ATOM   3566  CB  ALA A 233      -0.082   3.093  78.113  1.00 32.27           C
ATOM   3567  H   ALA A 233      -2.018   4.653  77.966  1.00 39.11           H
ATOM   3568  HA  ALA A 233       0.318   4.329  76.418  1.00 36.81           H
ATOM   3569  HB1 ALA A 233       0.783   2.452  77.951  1.00 38.72           H
ATOM   3570  HB2 ALA A 233       0.183   3.872  78.827  1.00 38.72           H
ATOM   3571  HB3 ALA A 233      -0.896   2.494  78.521  1.00 38.72           H
ATOM   3572  N   LEU A 234      -1.959   1.964  75.870  1.00 32.61           N
ATOM   3573  CA  LEU A 234      -2.410   0.937  74.935  1.00 33.21           C
ATOM   3574  C   LEU A 234      -2.770   1.548  73.573  1.00 28.66           C
ATOM   3575  O   LEU A 234      -2.528   0.926  72.542  1.00 31.09           O
ATOM   3576  CB  LEU A 234      -3.614   0.169  75.510  1.00 37.35           C
ATOM   3577  CG  LEU A 234      -3.367  -0.717  76.744  1.00 31.11           C
ATOM   3578  CD1 LEU A 234      -4.679  -1.424  77.118  1.00 29.08           C
ATOM   3579  CD2 LEU A 234      -2.294  -1.775  76.495  1.00 32.38           C
ATOM   3580  H   LEU A 234      -2.552   2.189  76.656  1.00 39.13           H
ATOM   3581  HA  LEU A 234      -1.593   0.234  74.773  1.00 39.85           H
ATOM   3582  HB2 LEU A 234      -4.392   0.890  75.762  1.00 44.82           H
ATOM   3583  HB3 LEU A 234      -3.997  -0.474  74.722  1.00 44.82           H
ATOM   3584  HG  LEU A 234      -3.055  -0.099  77.581  1.00 37.34           H
ATOM   3585 HD11 LEU A 234      -4.535  -2.035  78.008  1.00 34.90           H
ATOM   3586 HD12 LEU A 234      -5.448  -0.680  77.324  1.00 34.90           H
ATOM   3587 HD13 LEU A 234      -5.012  -2.063  76.299  1.00 34.90           H
ATOM   3588 HD21 LEU A 234      -2.165  -2.383  77.388  1.00 38.86           H
ATOM   3589 HD22 LEU A 234      -2.580  -2.419  75.666  1.00 38.86           H
ATOM   3590 HD23 LEU A 234      -1.350  -1.287  76.266  1.00 38.86           H
ATOM   3591  N   GLY A 235      -3.364   2.748  73.557  1.00 32.04           N
ATOM   3592  CA  GLY A 235      -3.683   3.465  72.327  1.00 30.24           C
ATOM   3593  C   GLY A 235      -2.413   3.785  71.535  1.00 30.37           C
ATOM   3594  O   GLY A 235      -2.360   3.541  70.331  1.00 27.43           O
ATOM   3595  H   GLY A 235      -3.559   3.209  74.438  1.00 38.45           H
ATOM   3596  HA2 GLY A 235      -4.331   2.844  71.708  1.00 36.29           H
ATOM   3597  HA3 GLY A 235      -4.201   4.391  72.569  1.00 36.29           H
ATOM   3598  N   ALA A 236      -1.393   4.313  72.218  1.00 30.87           N
ATOM   3599  CA  ALA A 236      -0.095   4.618  71.633  1.00 30.18           C
ATOM   3600  C   ALA A 236       0.611   3.355  71.142  1.00 26.30           C
ATOM   3601  O   ALA A 236       1.149   3.369  70.040  1.00 27.05           O
ATOM   3602  CB  ALA A 236       0.764   5.366  72.652  1.00 31.88           C
ATOM   3603  H   ALA A 236      -1.520   4.500  73.204  1.00 37.04           H
ATOM   3604  HA  ALA A 236      -0.251   5.280  70.779  1.00 36.22           H
ATOM   3605  HB1 ALA A 236       1.729   5.613  72.209  1.00 38.25           H
ATOM   3606  HB2 ALA A 236       0.263   6.288  72.949  1.00 38.25           H
ATOM   3607  HB3 ALA A 236       0.925   4.741  73.533  1.00 38.25           H
ATOM   3608  N   CYS A 237       0.580   2.269  71.928  1.00 22.21           N
ATOM   3609  CA  CYS A 237       1.155   0.984  71.546  1.00 27.75           C
ATOM   3610  C   CYS A 237       0.510   0.401  70.296  1.00 32.51           C
ATOM   3611  O   CYS A 237       1.209  -0.183  69.480  1.00 29.57           O
ATOM   3612  CB  CYS A 237       1.097  -0.029  72.698  1.00 33.11           C
ATOM   3613  SG  CYS A 237       2.364   0.312  73.949  1.00 31.31           S
ATOM   3614  H   CYS A 237       0.154   2.344  72.842  1.00 26.65           H
ATOM   3615  HA  CYS A 237       2.205   1.167  71.319  1.00 33.30           H
ATOM   3616  HB2 CYS A 237       0.117  -0.002  73.170  1.00 39.73           H
ATOM   3617  HB3 CYS A 237       1.260  -1.032  72.302  1.00 39.73           H
ATOM   3618  HG  CYS A 237       1.836   1.453  74.406  1.00 37.57           H
ATOM   3619  N   ALA A 238      -0.811   0.549  70.149  1.00 33.72           N
ATOM   3620  CA  ALA A 238      -1.543   0.094  68.976  1.00 36.47           C
ATOM   3621  C   ALA A 238      -1.181   0.922  67.745  1.00 28.76           C
ATOM   3622  O   ALA A 238      -0.915   0.354  66.692  1.00 29.06           O
ATOM   3623  CB  ALA A 238      -3.050   0.146  69.246  1.00 30.61           C
ATOM   3624  H   ALA A 238      -1.324   1.016  70.885  1.00 40.47           H
ATOM   3625  HA  ALA A 238      -1.270  -0.946  68.790  1.00 43.77           H
ATOM   3626  HB1 ALA A 238      -3.588  -0.228  68.376  1.00 36.73           H
ATOM   3627  HB2 ALA A 238      -3.287  -0.483  70.100  1.00 36.73           H
ATOM   3628  HB3 ALA A 238      -3.361   1.171  69.453  1.00 36.73           H
ATOM   3629  N   LYS A 239      -1.145   2.253  67.869  1.00 25.74           N
ATOM   3630  CA  LYS A 239      -0.796   3.135  66.756  1.00 34.36           C
ATOM   3631  C   LYS A 239       0.621   2.902  66.266  1.00 32.89           C
ATOM   3632  O   LYS A 239       0.848   2.858  65.062  1.00 31.36           O
ATOM   3633  CB  LYS A 239      -0.960   4.608  67.141  1.00 32.61           C
ATOM   3634  CG  LYS A 239      -2.443   5.012  67.208  1.00 37.01           C
ATOM   3635  CD  LYS A 239      -2.579   6.535  67.315  1.00 42.53           C
ATOM   3636  CE  LYS A 239      -4.020   6.957  67.140  1.00 39.47           C
ATOM   3637  NZ  LYS A 239      -4.153   8.375  67.231  1.00 45.10           N1+
ATOM   3638  H   LYS A 239      -1.372   2.668  68.764  1.00 30.89           H
ATOM   3639  HA  LYS A 239      -1.468   2.912  65.923  1.00 41.24           H
ATOM   3640  HB2 LYS A 239      -0.466   4.807  68.097  1.00 39.14           H
ATOM   3641  HB3 LYS A 239      -0.477   5.213  66.369  1.00 39.14           H
ATOM   3642  HG2 LYS A 239      -2.934   4.663  66.294  1.00 44.41           H
ATOM   3643  HG3 LYS A 239      -2.905   4.516  68.066  1.00 44.41           H
ATOM   3644  HD2 LYS A 239      -2.190   6.833  68.288  1.00 51.04           H
ATOM   3645  HD3 LYS A 239      -1.958   6.978  66.540  1.00 51.04           H
ATOM   3646  HE2 LYS A 239      -4.408   6.567  66.226  1.00 47.37           H
ATOM   3647  HE3 LYS A 239      -4.557   6.485  67.928  1.00 47.37           H
ATOM   3648  HZ1 LYS A 239      -4.770   8.758  66.584  1.00 54.12           H
ATOM   3649  HZ2 LYS A 239      -4.536   8.649  68.087  1.00 54.12           H
ATOM   3650  HZ3 LYS A 239      -3.305   8.840  67.152  1.00 54.12           H
ATOM   3651  N   LEU A 240       1.565   2.761  67.194  1.00 38.65           N
ATOM   3652  CA  LEU A 240       2.943   2.444  66.862  1.00 36.27           C
ATOM   3653  C   LEU A 240       3.027   1.034  66.274  1.00 30.65           C
ATOM   3654  O   LEU A 240       3.735   0.842  65.297  1.00 28.61           O
ATOM   3655  CB  LEU A 240       3.852   2.636  68.083  1.00 35.62           C
ATOM   3656  CG  LEU A 240       3.988   4.109  68.519  1.00 28.17           C
ATOM   3657  CD1 LEU A 240       4.638   4.206  69.892  1.00 32.28           C
ATOM   3658  CD2 LEU A 240       4.833   4.919  67.536  1.00 28.13           C
ATOM   3659  H   LEU A 240       1.310   2.854  68.168  1.00 46.38           H
ATOM   3660  HA  LEU A 240       3.268   3.146  66.095  1.00 43.52           H
ATOM   3661  HB2 LEU A 240       3.428   2.067  68.911  1.00 42.75           H
ATOM   3662  HB3 LEU A 240       4.840   2.230  67.862  1.00 42.75           H
ATOM   3663  HG  LEU A 240       3.008   4.581  68.573  1.00 33.80           H
ATOM   3664 HD11 LEU A 240       4.556   5.227  70.258  1.00 38.74           H
ATOM   3665 HD12 LEU A 240       4.141   3.521  70.579  1.00 38.74           H
ATOM   3666 HD13 LEU A 240       5.693   3.971  69.826  1.00 38.74           H
ATOM   3667 HD21 LEU A 240       5.013   5.915  67.940  1.00 33.75           H
ATOM   3668 HD22 LEU A 240       5.786   4.417  67.366  1.00 33.75           H
ATOM   3669 HD23 LEU A 240       4.307   5.013  66.594  1.00 33.75           H
ATOM   3670  N   ALA A 241       2.282   0.059  66.811  1.00 28.75           N
ATOM   3671  CA  ALA A 241       2.298  -1.317  66.304  1.00 38.63           C
ATOM   3672  C   ALA A 241       1.807  -1.389  64.853  1.00 38.55           C
ATOM   3673  O   ALA A 241       2.313  -2.206  64.086  1.00 36.46           O
ATOM   3674  CB  ALA A 241       1.460  -2.232  67.200  1.00 35.38           C
ATOM   3675  H   ALA A 241       1.710   0.265  67.619  1.00 34.50           H
ATOM   3676  HA  ALA A 241       3.328  -1.675  66.341  1.00 46.36           H
ATOM   3677  HB1 ALA A 241       1.474  -3.248  66.804  1.00 42.46           H
ATOM   3678  HB2 ALA A 241       1.870  -2.252  68.210  1.00 42.46           H
ATOM   3679  HB3 ALA A 241       0.432  -1.873  67.236  1.00 42.46           H
ATOM   3680  N   THR A 242       0.841  -0.531  64.490  1.00 33.04           N
ATOM   3681  CA  THR A 242       0.331  -0.395  63.128  1.00 43.03           C
ATOM   3682  C   THR A 242       1.454   0.003  62.175  1.00 42.06           C
ATOM   3683  O   THR A 242       1.597  -0.597  61.114  1.00 35.91           O
ATOM   3684  CB  THR A 242      -0.798   0.653  63.055  1.00 39.86           C
ATOM   3685  OG1 THR A 242      -1.853   0.367  63.944  1.00 40.49           O
ATOM   3686  CG2 THR A 242      -1.381   0.741  61.641  1.00 43.57           C
ATOM   3687  H   THR A 242       0.446   0.068  65.203  1.00 39.65           H
ATOM   3688  HA  THR A 242      -0.074  -1.366  62.841  1.00 51.64           H
ATOM   3689  HB  THR A 242      -0.388   1.628  63.314  1.00 47.83           H
ATOM   3690  HG1 THR A 242      -2.109  -0.554  63.830  1.00 48.59           H
ATOM   3691 HG21 THR A 242      -2.195   1.466  61.623  1.00 52.29           H
ATOM   3692 HG22 THR A 242      -0.614   1.057  60.934  1.00 52.29           H
ATOM   3693 HG23 THR A 242      -1.775  -0.231  61.337  1.00 52.29           H
ATOM   3694  N   LYS A 243       2.226   1.033  62.540  1.00 43.09           N
ATOM   3695  CA  LYS A 243       3.305   1.556  61.702  1.00 42.18           C
ATOM   3696  C   LYS A 243       4.353   0.482  61.387  1.00 38.47           C
ATOM   3697  O   LYS A 243       4.860   0.436  60.270  1.00 40.83           O
ATOM   3698  CB  LYS A 243       3.984   2.766  62.371  1.00 41.21           C
ATOM   3699  CG  LYS A 243       3.036   3.941  62.693  1.00 44.64           C
ATOM   3700  CD  LYS A 243       3.737   4.982  63.582  1.00 56.04           C
ATOM   3701  CE  LYS A 243       2.792   6.067  64.052  1.00 58.24           C
ATOM   3702  NZ  LYS A 243       3.441   6.971  64.957  1.00 54.47           N1+
ATOM   3703  H   LYS A 243       2.037   1.487  63.424  1.00 51.70           H
ATOM   3704  HA  LYS A 243       2.867   1.884  60.758  1.00 50.61           H
ATOM   3705  HB2 LYS A 243       4.470   2.434  63.291  1.00 49.46           H
ATOM   3706  HB3 LYS A 243       4.759   3.132  61.695  1.00 49.46           H
ATOM   3707  HG2 LYS A 243       2.703   4.391  61.754  1.00 53.57           H
ATOM   3708  HG3 LYS A 243       2.162   3.545  63.204  1.00 53.57           H
ATOM   3709  HD2 LYS A 243       4.197   4.460  64.421  1.00 67.25           H
ATOM   3710  HD3 LYS A 243       4.527   5.417  62.983  1.00 67.25           H
ATOM   3711  HE2 LYS A 243       2.306   6.563  63.237  1.00 69.89           H
ATOM   3712  HE3 LYS A 243       2.044   5.521  64.572  1.00 69.89           H
ATOM   3713  HZ1 LYS A 243       3.060   7.865  64.962  1.00 65.37           H
ATOM   3714  HZ2 LYS A 243       3.416   6.652  65.875  1.00 65.37           H
ATOM   3715  HZ3 LYS A 243       4.390   7.075  64.756  1.00 65.37           H
ATOM   3716  N   TYR A 244       4.680  -0.355  62.378  1.00 42.01           N
ATOM   3717  CA  TYR A 244       5.647  -1.443  62.240  1.00 42.09           C
ATOM   3718  C   TYR A 244       5.082  -2.702  61.561  1.00 42.56           C
ATOM   3719  O   TYR A 244       5.854  -3.609  61.253  1.00 45.13           O
ATOM   3720  CB  TYR A 244       6.279  -1.760  63.609  1.00 37.88           C
ATOM   3721  CG  TYR A 244       7.332  -0.750  64.033  1.00 43.12           C
ATOM   3722  CD1 TYR A 244       6.951   0.459  64.635  1.00 39.59           C
ATOM   3723  CD2 TYR A 244       8.694  -0.986  63.770  1.00 39.37           C
ATOM   3724  CE1 TYR A 244       7.897   1.443  64.958  1.00 39.04           C
ATOM   3725  CE2 TYR A 244       9.656  -0.010  64.089  1.00 38.19           C
ATOM   3726  CZ  TYR A 244       9.260   1.211  64.683  1.00 37.99           C
ATOM   3727  OH  TYR A 244      10.184   2.165  64.979  1.00 43.40           O
ATOM   3728  H   TYR A 244       4.237  -0.226  63.277  1.00 50.42           H
ATOM   3729  HA  TYR A 244       6.449  -1.088  61.591  1.00 50.51           H
ATOM   3730  HB2 TYR A 244       5.498  -1.820  64.369  1.00 45.45           H
ATOM   3731  HB3 TYR A 244       6.758  -2.737  63.556  1.00 45.45           H
ATOM   3732  HD1 TYR A 244       5.921   0.647  64.826  1.00 47.51           H
ATOM   3733  HD2 TYR A 244       9.002  -1.912  63.309  1.00 47.25           H
ATOM   3734  HE1 TYR A 244       7.583   2.374  65.405  1.00 46.85           H
ATOM   3735  HE2 TYR A 244      10.698  -0.190  63.874  1.00 45.83           H
ATOM   3736  HH  TYR A 244      11.087   1.870  64.839  1.00 52.07           H
ATOM   3737  N   ALA A 245       3.762  -2.783  61.352  1.00 52.34           N
ATOM   3738  CA  ALA A 245       3.128  -3.901  60.654  1.00 49.28           C
ATOM   3739  C   ALA A 245       3.596  -3.997  59.189  1.00 41.76           C
ATOM   3740  O   ALA A 245       4.139  -5.055  58.825  1.00 42.26           O
ATOM   3741  CB  ALA A 245       1.601  -3.765  60.749  1.00 49.96           C
ATOM   3742  H   ALA A 245       3.177  -2.010  61.637  1.00 62.80           H
ATOM   3743  HA  ALA A 245       3.409  -4.825  61.164  1.00 59.14           H
ATOM   3744  HB1 ALA A 245       1.265  -2.897  60.182  1.00 59.95           H
ATOM   3745  HB2 ALA A 245       1.297  -3.657  61.790  1.00 59.95           H
ATOM   3746  HB3 ALA A 245       1.132  -4.654  60.330  1.00 59.95           H
ATOM   3747  HC  ALA A 245       3.387  -3.003  58.443  1.00 50.11           H
TER
ATOM   3748  N   ASN B   3       0.354  -0.841 110.968  1.00 59.53           N
ATOM   3749  CA  ASN B   3       0.315  -0.985 109.495  1.00 56.86           C
ATOM   3750  C   ASN B   3       1.491  -1.799 108.938  1.00 53.49           C
ATOM   3751  O   ASN B   3       2.410  -2.182 109.664  1.00 55.46           O
ATOM   3752  CB  ASN B   3       0.158   0.375 108.783  1.00 59.51           C
ATOM   3753  CG  ASN B   3       1.158   1.452 109.207  1.00 64.92           C
ATOM   3754  OD1 ASN B   3       2.066   1.223 110.006  1.00 64.61           O
ATOM   3755  ND2 ASN B   3       1.000   2.654 108.669  1.00 62.38           N
ATOM   3756  H1  ASN B   3       1.120  -0.219 111.210  1.00 71.44           H
ATOM   3757  H2  ASN B   3       0.560  -1.746 111.366  1.00 71.44           H
ATOM   3758  HA  ASN B   3      -0.578  -1.558 109.254  1.00 68.23           H
ATOM   3759  HB2 ASN B   3      -0.847   0.753 108.975  1.00 71.42           H
ATOM   3760  HB3 ASN B   3       0.250   0.236 107.703  1.00 71.42           H
ATOM   3761 HD21 ASN B   3       1.648   3.388 108.915  1.00 74.86           H
ATOM   3762 HD22 ASN B   3       0.251   2.826 108.013  1.00 74.86           H
ATOM   3763  N   LEU B   4       1.391  -2.106 107.643  1.00 46.48           N
ATOM   3764  CA  LEU B   4       2.362  -2.891 106.903  1.00 48.90           C
ATOM   3765  C   LEU B   4       3.469  -1.994 106.343  1.00 46.72           C
ATOM   3766  O   LEU B   4       3.272  -0.806 106.089  1.00 47.05           O
ATOM   3767  CB  LEU B   4       1.655  -3.650 105.761  1.00 48.17           C
ATOM   3768  CG  LEU B   4       0.442  -4.503 106.182  1.00 41.06           C
ATOM   3769  CD1 LEU B   4      -0.328  -4.982 104.953  1.00 41.08           C
ATOM   3770  CD2 LEU B   4       0.863  -5.705 107.026  1.00 49.08           C
ATOM   3771  H   LEU B   4       0.607  -1.744 107.123  1.00 55.78           H
ATOM   3772  HA  LEU B   4       2.824  -3.613 107.573  1.00 58.68           H
ATOM   3773  HB2 LEU B   4       1.321  -2.919 105.027  1.00 57.80           H
ATOM   3774  HB3 LEU B   4       2.382  -4.297 105.270  1.00 57.80           H
ATOM   3775  HG  LEU B   4      -0.243  -3.901 106.780  1.00 49.27           H
ATOM   3776 HD11 LEU B   4      -1.196  -5.557 105.274  1.00 49.30           H
ATOM   3777 HD12 LEU B   4      -0.670  -4.118 104.384  1.00 49.30           H
ATOM   3778 HD13 LEU B   4       0.304  -5.605 104.321  1.00 49.30           H
ATOM   3779 HD21 LEU B   4      -0.018  -6.260 107.346  1.00 58.90           H
ATOM   3780 HD22 LEU B   4       1.514  -6.368 106.458  1.00 58.90           H
ATOM   3781 HD23 LEU B   4       1.389  -5.343 107.903  1.00 58.90           H
ATOM   3782  N   LEU B   5       4.636  -2.602 106.137  1.00 37.72           N
ATOM   3783  CA  LEU B   5       5.741  -2.047 105.394  1.00 38.47           C
ATOM   3784  C   LEU B   5       5.269  -1.747 103.987  1.00 36.38           C
ATOM   3785  O   LEU B   5       4.581  -2.566 103.371  1.00 31.71           O
ATOM   3786  CB  LEU B   5       6.869  -3.063 105.293  1.00 38.39           C
ATOM   3787  CG  LEU B   5       7.438  -3.583 106.615  1.00 42.25           C
ATOM   3788  CD1 LEU B   5       8.721  -4.288 106.237  1.00 37.96           C
ATOM   3789  CD2 LEU B   5       7.732  -2.478 107.618  1.00 37.39           C
ATOM   3790  H   LEU B   5       4.709  -3.578 106.369  1.00 45.26           H
ATOM   3791  HA  LEU B   5       6.115  -1.147 105.885  1.00 46.17           H
ATOM   3792  HB2 LEU B   5       6.547  -3.908 104.687  1.00 46.06           H
ATOM   3793  HB3 LEU B   5       7.674  -2.550 104.776  1.00 46.06           H
ATOM   3794  HG  LEU B   5       6.779  -4.300 107.075  1.00 50.70           H
ATOM   3795 HD11 LEU B   5       9.239  -4.519 107.124  1.00 45.55           H
ATOM   3796 HD12 LEU B   5       8.542  -5.188 105.655  1.00 45.55           H
ATOM   3797 HD13 LEU B   5       9.363  -3.603 105.726  1.00 45.55           H
ATOM   3798 HD21 LEU B   5       8.239  -2.895 108.490  1.00 44.86           H
ATOM   3799 HD22 LEU B   5       8.359  -1.737 107.134  1.00 44.86           H
ATOM   3800 HD23 LEU B   5       6.802  -2.011 107.935  1.00 44.86           H
ATOM   3801  N   ARG B   6       5.643  -0.561 103.512  1.00 36.61           N
ATOM   3802  CA  ARG B   6       5.107   0.017 102.295  1.00 29.24           C
ATOM   3803  C   ARG B   6       5.118  -0.932 101.095  1.00 31.30           C
ATOM   3804  O   ARG B   6       4.100  -0.990 100.422  1.00 33.11           O
ATOM   3805  CB  ARG B   6       5.862   1.316 102.004  1.00 33.10           C
ATOM   3806  CG  ARG B   6       5.309   2.003 100.759  1.00 30.25           C
ATOM   3807  CD  ARG B   6       6.057   3.291 100.449  1.00 32.90           C
ATOM   3808  NE  ARG B   6       5.870   4.300 101.497  1.00 32.94           N
ATOM   3809  CZ  ARG B   6       6.404   5.521 101.481  1.00 42.83           C
ATOM   3810  NH1 ARG B   6       7.110   5.951 100.441  1.00 34.00           N
ATOM   3811  NH2 ARG B   6       6.231   6.326 102.521  1.00 38.90           N1+
ATOM   3812  H   ARG B   6       6.203   0.036 104.105  1.00 43.93           H
ATOM   3813  HA  ARG B   6       4.060   0.258 102.493  1.00 35.09           H
ATOM   3814  HB2 ARG B   6       5.772   1.984 102.861  1.00 39.73           H
ATOM   3815  HB3 ARG B   6       6.914   1.090 101.852  1.00 39.73           H
ATOM   3816  HG2 ARG B   6       5.415   1.345  99.900  1.00 36.30           H
ATOM   3817  HG3 ARG B   6       4.255   2.214 100.918  1.00 36.30           H
ATOM   3818  HD2 ARG B   6       7.116   3.075 100.320  1.00 39.48           H
ATOM   3819  HD3 ARG B   6       5.676   3.676  99.504  1.00 39.48           H
ATOM   3820  HE  ARG B   6       5.345   4.023 102.311  1.00 39.53           H
ATOM   3821 HH11 ARG B   6       7.240   5.350  99.643  1.00 40.80           H
ATOM   3822 HH12 ARG B   6       7.502   6.880 100.442  1.00 40.80           H
ATOM   3823 HH21 ARG B   6       5.696   6.010 103.312  1.00 46.68           H
ATOM   3824 HH22 ARG B   6       6.627   7.253 102.506  1.00 46.68           H
ATOM   3825  N   HIS B   7       6.212  -1.658 100.820  1.00 27.38           N
ATOM   3826  CA  HIS B   7       6.358  -2.455  99.605  1.00 29.72           C
ATOM   3827  C   HIS B   7       6.545  -3.980  99.822  1.00 29.52           C
ATOM   3828  O   HIS B   7       6.256  -4.760  98.944  1.00 34.12           O
ATOM   3829  CB  HIS B   7       7.567  -1.983  98.741  1.00 30.90           C
ATOM   3830  CG  HIS B   7       7.372  -0.597  98.250  1.00 32.11           C
ATOM   3831  ND1 HIS B   7       6.342  -0.276  97.342  1.00 31.00           N1+
ATOM   3832  CD2 HIS B   7       8.000   0.609  98.570  1.00 32.61           C
ATOM   3833  CE1 HIS B   7       6.349   1.091  97.126  1.00 30.52           C
ATOM   3834  NE2 HIS B   7       7.348   1.646  97.879  1.00 29.27           N
ATOM   3835  H   HIS B   7       7.008  -1.522 101.403  1.00 32.86           H
ATOM   3836  HA  HIS B   7       5.432  -2.360  98.971  1.00 35.66           H
ATOM   3837  HB2 HIS B   7       7.700  -2.692  97.884  1.00 37.08           H
ATOM   3838  HB3 HIS B   7       8.510  -2.055  99.327  1.00 37.08           H
ATOM   3839  HD1 HIS B   7       5.732  -0.941  96.862  1.00 37.20           H
ATOM   3840  HD2 HIS B   7       8.855   0.747  99.217  1.00 39.13           H
ATOM   3841  HE1 HIS B   7       5.665   1.625  96.462  1.00 36.63           H
ATOM   3842  HE2 HIS B   7       7.548   2.706  97.885  1.00 35.13           H
ATOM   3843  N   LEU B   8       7.009  -4.365 101.023  1.00 27.42           N
ATOM   3844  CA  LEU B   8       7.040  -5.754 101.479  1.00 35.73           C
ATOM   3845  C   LEU B   8       5.638  -6.237 101.886  1.00 33.28           C
ATOM   3846  O   LEU B   8       5.375  -7.431 101.799  1.00 35.96           O
ATOM   3847  CB  LEU B   8       8.053  -5.961 102.628  1.00 33.24           C
ATOM   3848  CG  LEU B   8       9.550  -5.818 102.275  1.00 38.63           C
ATOM   3849  CD1 LEU B   8      10.432  -6.176 103.480  1.00 32.17           C
ATOM   3850  CD2 LEU B   8       9.939  -6.718 101.107  1.00 26.09           C
ATOM   3851  H   LEU B   8       7.333  -3.652 101.665  1.00 32.90           H
ATOM   3852  HA  LEU B   8       7.362  -6.368 100.640  1.00 42.87           H
ATOM   3853  HB2 LEU B   8       7.824  -5.256 103.422  1.00 39.89           H
ATOM   3854  HB3 LEU B   8       7.905  -6.967 103.020  1.00 39.89           H
ATOM   3855  HG  LEU B   8       9.753  -4.789 101.992  1.00 46.36           H
ATOM   3856 HD11 LEU B   8      11.481  -6.120 103.192  1.00 38.60           H
ATOM   3857 HD12 LEU B   8      10.260  -5.468 104.286  1.00 38.60           H
ATOM   3858 HD13 LEU B   8      10.221  -7.185 103.833  1.00 38.60           H
ATOM   3859 HD21 LEU B   8      11.011  -6.660 100.926  1.00 31.30           H
ATOM   3860 HD22 LEU B   8       9.662  -7.754 101.306  1.00 31.30           H
ATOM   3861 HD23 LEU B   8       9.432  -6.355 100.220  1.00 31.30           H
ATOM   3862  N   LYS B   9       4.745  -5.344 102.346  1.00 35.17           N
ATOM   3863  CA  LYS B   9       3.352  -5.659 102.708  1.00 40.86           C
ATOM   3864  C   LYS B   9       3.270  -6.649 103.883  1.00 43.63           C
ATOM   3865  O   LYS B   9       2.333  -7.437 103.983  1.00 40.44           O
ATOM   3866  CB  LYS B   9       2.567  -6.170 101.481  1.00 34.35           C
ATOM   3867  CG  LYS B   9       2.480  -5.173 100.318  1.00 34.18           C
ATOM   3868  CD  LYS B   9       1.683  -3.925 100.704  1.00 42.21           C
ATOM   3869  CE  LYS B   9       1.275  -3.100  99.482  1.00 41.47           C
ATOM   3870  NZ  LYS B   9       2.430  -2.500  98.810  1.00 47.39           N1+
ATOM   3871  H   LYS B   9       5.028  -4.374 102.413  1.00 42.20           H
ATOM   3872  HA  LYS B   9       2.877  -4.738 103.043  1.00 49.04           H
ATOM   3873  HB2 LYS B   9       3.012  -7.094 101.113  1.00 41.22           H
ATOM   3874  HB3 LYS B   9       1.553  -6.411 101.801  1.00 41.22           H
ATOM   3875  HG2 LYS B   9       3.484  -4.891 100.000  1.00 41.02           H
ATOM   3876  HG3 LYS B   9       1.975  -5.656  99.482  1.00 41.02           H
ATOM   3877  HD2 LYS B   9       0.778  -4.218 101.235  1.00 50.66           H
ATOM   3878  HD3 LYS B   9       2.291  -3.307 101.366  1.00 50.66           H
ATOM   3879  HE2 LYS B   9       0.789  -3.765  98.767  1.00 49.77           H
ATOM   3880  HE3 LYS B   9       0.570  -2.322  99.770  1.00 49.77           H
ATOM   3881  HZ1 LYS B   9       2.147  -1.751  98.188  1.00 56.87           H
ATOM   3882  HZ2 LYS B   9       3.055  -2.099  99.491  1.00 56.87           H
ATOM   3883  HZ3 LYS B   9       2.948  -3.183  98.274  1.00 56.87           H
ATOM   3884  N   ILE B  10       4.242  -6.576 104.794  1.00 35.88           N
ATOM   3885  CA  ILE B  10       4.292  -7.345 106.040  1.00 35.91           C
ATOM   3886  C   ILE B  10       4.297  -6.340 107.177  1.00 34.54           C
ATOM   3887  O   ILE B  10       4.682  -5.207 106.971  1.00 34.23           O
ATOM   3888  CB  ILE B  10       5.523  -8.276 106.090  1.00 43.27           C
ATOM   3889  CG1 ILE B  10       6.847  -7.485 106.150  1.00 41.71           C
ATOM   3890  CG2 ILE B  10       5.455  -9.238 104.900  1.00 37.08           C
ATOM   3891  CD1 ILE B  10       8.113  -8.340 106.245  1.00 46.58           C
ATOM   3892  H   ILE B  10       4.953  -5.869 104.665  1.00 43.05           H
ATOM   3893  HA  ILE B  10       3.405  -7.970 106.132  1.00 43.09           H
ATOM   3894  HB  ILE B  10       5.467  -8.879 106.997  1.00 51.92           H
ATOM   3895 HG12 ILE B  10       6.926  -6.851 105.269  1.00 50.05           H
ATOM   3896 HG13 ILE B  10       6.829  -6.844 107.029  1.00 50.05           H
ATOM   3897 HG21 ILE B  10       6.232  -9.990 104.996  1.00 44.49           H
ATOM   3898 HG22 ILE B  10       4.483  -9.730 104.888  1.00 44.49           H
ATOM   3899 HG23 ILE B  10       5.593  -8.701 103.964  1.00 44.49           H
ATOM   3900 HD11 ILE B  10       8.979  -7.685 106.342  1.00 55.89           H
ATOM   3901 HD12 ILE B  10       8.064  -8.988 107.120  1.00 55.89           H
ATOM   3902 HD13 ILE B  10       8.229  -8.941 105.344  1.00 55.89           H
ATOM   3903  N   SER B  11       3.850  -6.693 108.372  1.00 40.64           N
ATOM   3904  CA  SER B  11       3.882  -5.780 109.505  1.00 40.85           C
ATOM   3905  C   SER B  11       5.250  -5.837 110.190  1.00 42.53           C
ATOM   3906  O   SER B  11       6.039  -6.750 109.941  1.00 39.78           O
ATOM   3907  CB  SER B  11       2.706  -6.136 110.417  1.00 52.45           C
ATOM   3908  OG  SER B  11       2.874  -7.383 111.040  1.00 50.16           O
ATOM   3909  H   SER B  11       3.526  -7.634 108.529  1.00 48.77           H
ATOM   3910  HA  SER B  11       3.721  -4.756 109.160  1.00 49.02           H
ATOM   3911  HB2 SER B  11       2.556  -5.365 111.155  1.00 62.94           H
ATOM   3912  HB3 SER B  11       1.793  -6.163 109.834  1.00 62.94           H
ATOM   3913  HG  SER B  11       2.164  -7.509 111.676  1.00 60.19           H
ATOM   3914  N   LYS B  12       5.546  -4.843 111.037  1.00 44.62           N
ATOM   3915  CA  LYS B  12       6.815  -4.758 111.763  1.00 42.31           C
ATOM   3916  C   LYS B  12       6.990  -5.922 112.740  1.00 46.05           C
ATOM   3917  O   LYS B  12       8.091  -6.423 112.936  1.00 36.75           O
ATOM   3918  CB  LYS B  12       6.884  -3.411 112.492  1.00 48.36           C
ATOM   3919  CG  LYS B  12       8.215  -3.227 113.224  1.00 54.00           C
ATOM   3920  CD  LYS B  12       8.323  -1.878 113.935  1.00 52.81           C
ATOM   3921  CE  LYS B  12       9.730  -1.654 114.502  1.00 55.82           C
ATOM   3922  NZ  LYS B  12      10.138  -2.715 115.444  1.00 56.49           N1+
ATOM   3923  H   LYS B  12       4.857  -4.122 111.205  1.00 53.55           H
ATOM   3924  HA  LYS B  12       7.623  -4.800 111.031  1.00 50.77           H
ATOM   3925  HB2 LYS B  12       6.759  -2.608 111.765  1.00 58.03           H
ATOM   3926  HB3 LYS B  12       6.072  -3.362 113.218  1.00 58.03           H
ATOM   3927  HG2 LYS B  12       8.338  -4.018 113.960  1.00 64.80           H
ATOM   3928  HG3 LYS B  12       9.013  -3.300 112.501  1.00 64.80           H
ATOM   3929  HD2 LYS B  12       8.096  -1.076 113.234  1.00 63.37           H
ATOM   3930  HD3 LYS B  12       7.599  -1.846 114.748  1.00 63.37           H
ATOM   3931  HE2 LYS B  12      10.435  -1.640 113.671  1.00 66.98           H
ATOM   3932  HE3 LYS B  12       9.770  -0.686 115.000  1.00 66.98           H
ATOM   3933  HZ1 LYS B  12      11.004  -2.459 115.892  1.00 67.79           H
ATOM   3934  HZ2 LYS B  12       9.423  -2.844 116.145  1.00 67.79           H
ATOM   3935  HZ3 LYS B  12      10.264  -3.584 114.941  1.00 67.79           H
ATOM   3936  N   GLU B  13       5.891  -6.324 113.369  1.00 47.10           N
ATOM   3937  CA  GLU B  13       5.824  -7.439 114.301  1.00 43.27           C
ATOM   3938  C   GLU B  13       6.051  -8.795 113.623  1.00 36.84           C
ATOM   3939  O   GLU B  13       6.381  -9.764 114.307  1.00 42.14           O
ATOM   3940  CB  GLU B  13       4.508  -7.404 115.108  1.00 51.10           C
ATOM   3941  CG  GLU B  13       3.294  -6.800 114.382  1.00 54.10           C
ATOM   3942  CD  GLU B  13       3.307  -5.269 114.359  1.00 57.13           C
ATOM   3943  OE1 GLU B  13       3.353  -4.658 115.452  1.00 58.53           O
ATOM   3944  OE2 GLU B  13       3.305  -4.726 113.241  1.00 61.64           O1-
ATOM   3945  H   GLU B  13       5.033  -5.831 113.165  1.00 56.52           H
ATOM   3946  HA  GLU B  13       6.634  -7.299 115.018  1.00 51.92           H
ATOM   3947  HB2 GLU B  13       4.249  -8.425 115.395  1.00 61.32           H
ATOM   3948  HB3 GLU B  13       4.683  -6.852 116.028  1.00 61.32           H
ATOM   3949  HG2 GLU B  13       3.249  -7.186 113.374  1.00 64.92           H
ATOM   3950  HG3 GLU B  13       2.411  -7.119 114.933  1.00 64.92           H
ATOM   3951  N   GLN B  14       5.868  -8.875 112.297  1.00 32.33           N
ATOM   3952  CA  GLN B  14       6.219 -10.063 111.528  1.00 36.56           C
ATOM   3953  C   GLN B  14       7.731 -10.179 111.276  1.00 34.49           C
ATOM   3954  O   GLN B  14       8.177 -11.222 110.808  1.00 29.44           O
ATOM   3955  CB  GLN B  14       5.408 -10.127 110.222  1.00 41.93           C
ATOM   3956  CG  GLN B  14       3.923 -10.441 110.461  1.00 46.29           C
ATOM   3957  CD  GLN B  14       3.087 -10.427 109.182  1.00 45.74           C
ATOM   3958  OE1 GLN B  14       3.152  -9.504 108.381  1.00 42.06           O
ATOM   3959  NE2 GLN B  14       2.238 -11.434 108.997  1.00 48.67           N
ATOM   3960  H   GLN B  14       5.569  -8.056 111.785  1.00 38.80           H
ATOM   3961  HA  GLN B  14       5.931 -10.930 112.124  1.00 43.87           H
ATOM   3962  HB2 GLN B  14       5.518  -9.194 109.668  1.00 50.32           H
ATOM   3963  HB3 GLN B  14       5.803 -10.939 109.621  1.00 50.32           H
ATOM   3964  HG2 GLN B  14       3.832 -11.403 110.959  1.00 55.55           H
ATOM   3965  HG3 GLN B  14       3.530  -9.675 111.116  1.00 55.55           H
ATOM   3966 HE21 GLN B  14       2.182 -12.194 109.659  1.00 58.40           H
ATOM   3967 HE22 GLN B  14       1.692 -11.455 108.151  1.00 58.40           H
ATOM   3968  N   ILE B  15       8.515  -9.131 111.568  1.00 35.26           N
ATOM   3969  CA  ILE B  15       9.957  -9.131 111.330  1.00 39.55           C
ATOM   3970  C   ILE B  15      10.675  -9.765 112.497  1.00 35.75           C
ATOM   3971  O   ILE B  15      10.596  -9.304 113.636  1.00 37.50           O
ATOM   3972  CB  ILE B  15      10.515  -7.732 111.028  1.00 40.19           C
ATOM   3973  CG1 ILE B  15       9.913  -7.306 109.692  1.00 37.71           C
ATOM   3974  CG2 ILE B  15      12.056  -7.694 110.957  1.00 38.51           C
ATOM   3975  CD1 ILE B  15      10.239  -5.875 109.348  1.00 39.26           C
ATOM   3976  H   ILE B  15       8.100  -8.309 111.985  1.00 42.31           H
ATOM   3977  HA  ILE B  15      10.141  -9.741 110.447  1.00 47.46           H
ATOM   3978  HB  ILE B  15      10.204  -7.043 111.810  1.00 48.23           H
ATOM   3979 HG12 ILE B  15      10.275  -7.956 108.893  1.00 45.25           H
ATOM   3980 HG13 ILE B  15       8.828  -7.383 109.739  1.00 45.25           H
ATOM   3981 HG21 ILE B  15      12.406  -6.680 110.776  1.00 46.21           H
ATOM   3982 HG22 ILE B  15      12.485  -8.010 111.905  1.00 46.21           H
ATOM   3983 HG23 ILE B  15      12.424  -8.342 110.160  1.00 46.21           H
ATOM   3984 HD11 ILE B  15       9.860  -5.772 108.367  1.00 47.12           H
ATOM   3985 HD12 ILE B  15       9.727  -5.189 110.020  1.00 47.12           H
ATOM   3986 HD13 ILE B  15      11.307  -5.683 109.288  1.00 47.12           H
ATOM   3987  N   THR B  16      11.429 -10.800 112.145  1.00 38.01           N
ATOM   3988  CA  THR B  16      12.324 -11.494 113.041  1.00 37.64           C
ATOM   3989  C   THR B  16      13.690 -10.780 113.037  1.00 40.59           C
ATOM   3990  O   THR B  16      14.039 -10.103 112.066  1.00 32.06           O
ATOM   3991  CB  THR B  16      12.447 -12.948 112.554  1.00 36.64           C
ATOM   3992  OG1 THR B  16      12.881 -12.959 111.216  1.00 39.32           O
ATOM   3993  CG2 THR B  16      11.112 -13.703 112.606  1.00 42.71           C
ATOM   3994  H   THR B  16      11.430 -11.095 111.178  1.00 45.62           H
ATOM   3995  HA  THR B  16      11.893 -11.499 114.041  1.00 45.17           H
ATOM   3996  HB  THR B  16      13.172 -13.480 113.170  1.00 43.97           H
ATOM   3997  HG1 THR B  16      13.772 -12.596 111.156  1.00 47.18           H
ATOM   3998 HG21 THR B  16      11.260 -14.739 112.296  1.00 51.25           H
ATOM   3999 HG22 THR B  16      10.707 -13.684 113.617  1.00 51.25           H
ATOM   4000 HG23 THR B  16      10.392 -13.251 111.920  1.00 51.25           H
ATOM   4001  N   PRO B  17      14.510 -10.969 114.081  1.00 38.92           N
ATOM   4002  CA  PRO B  17      15.852 -10.385 114.134  1.00 41.33           C
ATOM   4003  C   PRO B  17      16.796 -10.929 113.057  1.00 35.50           C
ATOM   4004  O   PRO B  17      17.742 -10.245 112.693  1.00 36.14           O
ATOM   4005  CB  PRO B  17      16.371 -10.777 115.528  1.00 30.09           C
ATOM   4006  CG  PRO B  17      15.598 -12.056 115.852  1.00 38.62           C
ATOM   4007  CD  PRO B  17      14.219 -11.737 115.282  1.00 34.13           C
ATOM   4008  HA  PRO B  17      15.810  -9.296 114.079  1.00 49.59           H
ATOM   4009  HB2 PRO B  17      17.449 -10.917 115.582  1.00 36.11           H
ATOM   4010  HB3 PRO B  17      16.060 -10.005 116.237  1.00 36.11           H
ATOM   4011  HG2 PRO B  17      16.059 -12.910 115.354  1.00 46.35           H
ATOM   4012  HG3 PRO B  17      15.531 -12.220 116.928  1.00 46.35           H
ATOM   4013  HD2 PRO B  17      13.698 -12.672 115.070  1.00 40.96           H
ATOM   4014  HD3 PRO B  17      13.661 -11.120 115.986  1.00 40.96           H
ATOM   4015  N   VAL B  18      16.534 -12.126 112.528  1.00 32.16           N
ATOM   4016  CA  VAL B  18      17.343 -12.746 111.489  1.00 25.59           C
ATOM   4017  C   VAL B  18      16.499 -12.912 110.241  1.00 32.12           C
ATOM   4018  O   VAL B  18      15.368 -13.379 110.313  1.00 30.27           O
ATOM   4019  CB  VAL B  18      17.915 -14.092 111.975  1.00 30.87           C
ATOM   4020  CG1 VAL B  18      18.783 -14.761 110.905  1.00 29.70           C
ATOM   4021  CG2 VAL B  18      18.770 -13.901 113.233  1.00 36.82           C
ATOM   4022  H   VAL B  18      15.726 -12.629 112.857  1.00 38.59           H
ATOM   4023  HA  VAL B  18      18.177 -12.093 111.245  1.00 30.71           H
ATOM   4024  HB  VAL B  18      17.090 -14.763 112.216  1.00 37.04           H
ATOM   4025 HG11 VAL B  18      19.175 -15.701 111.288  1.00 35.64           H
ATOM   4026 HG12 VAL B  18      18.182 -14.974 110.021  1.00 35.64           H
ATOM   4027 HG13 VAL B  18      19.616 -14.113 110.632  1.00 35.64           H
ATOM   4028 HG21 VAL B  18      19.203 -14.853 113.518  1.00 44.18           H
ATOM   4029 HG22 VAL B  18      19.578 -13.199 113.050  1.00 44.18           H
ATOM   4030 HG23 VAL B  18      18.151 -13.540 114.053  1.00 44.18           H
ATOM   4031  N   VAL B  19      17.052 -12.530 109.095  1.00 26.29           N
ATOM   4032  CA  VAL B  19      16.375 -12.614 107.811  1.00 25.82           C
ATOM   4033  C   VAL B  19      17.348 -13.181 106.790  1.00 25.07           C
ATOM   4034  O   VAL B  19      18.495 -12.762 106.710  1.00 21.41           O
ATOM   4035  CB  VAL B  19      15.856 -11.228 107.368  1.00 22.59           C
ATOM   4036  CG1 VAL B  19      15.078 -11.360 106.054  1.00 33.71           C
ATOM   4037  CG2 VAL B  19      14.964 -10.568 108.423  1.00 30.71           C
ATOM   4038  H   VAL B  19      17.987 -12.144 109.103  1.00 31.55           H
ATOM   4039  HA  VAL B  19      15.531 -13.298 107.897  1.00 30.99           H
ATOM   4040  HB  VAL B  19      16.709 -10.576 107.192  1.00 27.11           H
ATOM   4041 HG11 VAL B  19      14.679 -10.393 105.757  1.00 40.45           H
ATOM   4042 HG12 VAL B  19      15.739 -11.712 105.266  1.00 40.45           H
ATOM   4043 HG13 VAL B  19      14.256 -12.062 106.169  1.00 40.45           H
ATOM   4044 HG21 VAL B  19      14.608  -9.606 108.057  1.00 36.85           H
ATOM   4045 HG22 VAL B  19      14.112 -11.208 108.651  1.00 36.85           H
ATOM   4046 HG23 VAL B  19      15.541 -10.393 109.330  1.00 36.85           H
ATOM   4047  N   LEU B  20      16.867 -14.128 105.996  1.00 20.49           N
ATOM   4048  CA  LEU B  20      17.553 -14.678 104.850  1.00 23.36           C
ATOM   4049  C   LEU B  20      16.952 -14.000 103.627  1.00 34.99           C
ATOM   4050  O   LEU B  20      15.733 -13.941 103.509  1.00 30.84           O
ATOM   4051  CB  LEU B  20      17.319 -16.191 104.851  1.00 27.94           C
ATOM   4052  CG  LEU B  20      17.970 -16.959 103.695  1.00 33.05           C
ATOM   4053  CD1 LEU B  20      19.498 -16.821 103.697  1.00 32.36           C
ATOM   4054  CD2 LEU B  20      17.597 -18.443 103.831  1.00 34.27           C
ATOM   4055  H   LEU B  20      15.900 -14.395 106.109  1.00 24.58           H
ATOM   4056  HA  LEU B  20      18.622 -14.482 104.920  1.00 28.03           H
ATOM   4057  HB2 LEU B  20      17.692 -16.593 105.791  1.00 33.53           H
ATOM   4058  HB3 LEU B  20      16.245 -16.371 104.820  1.00 33.53           H
ATOM   4059  HG  LEU B  20      17.579 -16.585 102.749  1.00 39.66           H
ATOM   4060 HD11 LEU B  20      19.910 -17.424 102.892  1.00 38.83           H
ATOM   4061 HD12 LEU B  20      19.783 -15.790 103.524  1.00 38.83           H
ATOM   4062 HD13 LEU B  20      19.914 -17.153 104.647  1.00 38.83           H
ATOM   4063 HD21 LEU B  20      18.031 -19.009 103.008  1.00 41.12           H
ATOM   4064 HD22 LEU B  20      17.962 -18.850 104.776  1.00 41.12           H
ATOM   4065 HD23 LEU B  20      16.514 -18.552 103.794  1.00 41.12           H
ATOM   4066  N   VAL B  21      17.781 -13.468 102.733  1.00 27.97           N
ATOM   4067  CA  VAL B  21      17.311 -12.845 101.502  1.00 23.95           C
ATOM   4068  C   VAL B  21      17.896 -13.547 100.293  1.00 28.61           C
ATOM   4069  O   VAL B  21      19.032 -14.011 100.304  1.00 31.31           O
ATOM   4070  CB  VAL B  21      17.544 -11.320 101.465  1.00 21.85           C
ATOM   4071  CG1 VAL B  21      16.868 -10.625 102.649  1.00 20.12           C
ATOM   4072  CG2 VAL B  21      19.038 -10.964 101.423  1.00 22.99           C
ATOM   4073  H   VAL B  21      18.775 -13.495 102.899  1.00 33.56           H
ATOM   4074  HA  VAL B  21      16.243 -13.001 101.459  1.00 28.75           H
ATOM   4075  HB  VAL B  21      17.079 -10.929 100.562  1.00 26.22           H
ATOM   4076 HG11 VAL B  21      17.023  -9.548 102.590  1.00 24.15           H
ATOM   4077 HG12 VAL B  21      15.800 -10.831 102.628  1.00 24.15           H
ATOM   4078 HG13 VAL B  21      17.284 -10.991 103.584  1.00 24.15           H
ATOM   4079 HG21 VAL B  21      19.173  -9.886 101.409  1.00 27.59           H
ATOM   4080 HG22 VAL B  21      19.553 -11.357 102.296  1.00 27.59           H
ATOM   4081 HG23 VAL B  21      19.487 -11.374 100.518  1.00 27.59           H
ATOM   4082  N   VAL B  22      17.071 -13.644  99.257  1.00 24.52           N
ATOM   4083  CA  VAL B  22      17.407 -14.267  97.991  1.00 23.27           C
ATOM   4084  C   VAL B  22      16.908 -13.364  96.857  1.00 27.27           C
ATOM   4085  O   VAL B  22      16.092 -12.488  97.104  1.00 31.29           O
ATOM   4086  CB  VAL B  22      16.766 -15.665  97.941  1.00 43.72           C
ATOM   4087  CG1 VAL B  22      17.368 -16.429  96.770  1.00 47.37           C
ATOM   4088  CG2 VAL B  22      17.001 -16.526  99.200  1.00 40.58           C
ATOM   4089  H   VAL B  22      16.139 -13.265  99.350  1.00 29.42           H
ATOM   4090  HA  VAL B  22      18.487 -14.359  97.899  1.00 27.92           H
ATOM   4091  HB  VAL B  22      15.687 -15.559  97.791  1.00 52.46           H
ATOM   4092 HG11 VAL B  22      16.979 -17.416  96.817  1.00 56.84           H
ATOM   4093 HG12 VAL B  22      17.085 -15.998  95.818  1.00 56.84           H
ATOM   4094 HG13 VAL B  22      18.447 -16.497  96.851  1.00 56.84           H
ATOM   4095 HG21 VAL B  22      16.573 -17.515  99.050  1.00 48.70           H
ATOM   4096 HG22 VAL B  22      18.065 -16.633  99.412  1.00 48.70           H
ATOM   4097 HG23 VAL B  22      16.502 -16.077 100.057  1.00 48.70           H
ATOM   4098  N   GLY B  23      17.402 -13.513  95.625  1.00 27.80           N
ATOM   4099  CA  GLY B  23      16.947 -12.708  94.493  1.00 29.24           C
ATOM   4100  C   GLY B  23      15.584 -13.152  93.972  1.00 41.73           C
ATOM   4101  O   GLY B  23      14.662 -12.340  93.904  1.00 31.69           O
ATOM   4102  H   GLY B  23      18.160 -14.166  95.467  1.00 33.36           H
ATOM   4103  HA2 GLY B  23      16.848 -11.671  94.801  1.00 35.08           H
ATOM   4104  HA3 GLY B  23      17.673 -12.748  93.685  1.00 35.08           H
ATOM   4105  N   ASP B  24      15.457 -14.428  93.596  1.00 40.06           N
ATOM   4106  CA  ASP B  24      14.264 -14.924  92.921  1.00 35.42           C
ATOM   4107  C   ASP B  24      13.137 -15.155  93.949  1.00 40.02           C
ATOM   4108  O   ASP B  24      13.347 -15.857  94.942  1.00 38.68           O
ATOM   4109  CB  ASP B  24      14.662 -16.195  92.153  1.00 36.09           C
ATOM   4110  CG  ASP B  24      13.609 -16.809  91.227  1.00 39.63           C
ATOM   4111  OD1 ASP B  24      12.419 -16.437  91.318  1.00 39.28           O
ATOM   4112  OD2 ASP B  24      14.014 -17.687  90.438  1.00 37.47           O1-
ATOM   4113  H   ASP B  24      16.239 -15.057  93.721  1.00 48.08           H
ATOM   4114  HA  ASP B  24      13.957 -14.187  92.189  1.00 42.50           H
ATOM   4115  HB2 ASP B  24      15.579 -16.037  91.584  1.00 43.30           H
ATOM   4116  HB3 ASP B  24      14.932 -16.967  92.870  1.00 43.30           H
ATOM   4117  N   PRO B  25      11.918 -14.622  93.724  1.00 45.44           N
ATOM   4118  CA  PRO B  25      10.766 -14.904  94.585  1.00 36.24           C
ATOM   4119  C   PRO B  25      10.355 -16.374  94.553  1.00 33.24           C
ATOM   4120  O   PRO B  25       9.893 -16.905  95.560  1.00 37.98           O
ATOM   4121  CB  PRO B  25       9.644 -14.017  94.021  1.00 33.03           C
ATOM   4122  CG  PRO B  25      10.004 -13.906  92.542  1.00 33.56           C
ATOM   4123  CD  PRO B  25      11.522 -13.761  92.614  1.00 44.83           C
ATOM   4124  HA  PRO B  25      10.937 -14.610  95.613  1.00 43.48           H
ATOM   4125  HB2 PRO B  25       8.639 -14.401  94.182  1.00 39.63           H
ATOM   4126  HB3 PRO B  25       9.727 -13.024  94.465  1.00 39.63           H
ATOM   4127  HG2 PRO B  25       9.696 -14.806  92.006  1.00 40.27           H
ATOM   4128  HG3 PRO B  25       9.564 -13.018  92.090  1.00 40.27           H
ATOM   4129  HD2 PRO B  25      11.943 -14.064  91.657  1.00 53.79           H
ATOM   4130  HD3 PRO B  25      11.781 -12.729  92.844  1.00 53.79           H
ATOM   4131  N   GLY B  26      10.589 -17.059  93.434  1.00 31.45           N
ATOM   4132  CA  GLY B  26      10.351 -18.482  93.323  1.00 34.45           C
ATOM   4133  C   GLY B  26      11.308 -19.278  94.207  1.00 42.29           C
ATOM   4134  O   GLY B  26      10.922 -20.327  94.714  1.00 43.30           O
ATOM   4135  H   GLY B  26      11.000 -16.577  92.642  1.00 37.74           H
ATOM   4136  HA2 GLY B  26       9.330 -18.669  93.657  1.00 41.34           H
ATOM   4137  HA3 GLY B  26      10.460 -18.793  92.287  1.00 41.34           H
ATOM   4138  N   ARG B  27      12.538 -18.789  94.417  1.00 44.14           N
ATOM   4139  CA  ARG B  27      13.521 -19.464  95.263  1.00 36.28           C
ATOM   4140  C   ARG B  27      13.081 -19.526  96.726  1.00 40.28           C
ATOM   4141  O   ARG B  27      13.464 -20.460  97.425  1.00 38.31           O
ATOM   4142  CB  ARG B  27      14.898 -18.803  95.109  1.00 42.64           C
ATOM   4143  CG  ARG B  27      16.037 -19.465  95.902  1.00 46.24           C
ATOM   4144  CD  ARG B  27      16.197 -20.951  95.684  1.00 49.26           C
ATOM   4145  NE  ARG B  27      16.409 -21.231  94.263  1.00 45.69           N
ATOM   4146  CZ  ARG B  27      16.550 -22.449  93.758  1.00 45.20           C
ATOM   4147  NH1 ARG B  27      16.431 -23.518  94.551  1.00 50.23           N
ATOM   4148  NH2 ARG B  27      16.811 -22.581  92.465  1.00 48.73           N1+
ATOM   4149  H   ARG B  27      12.786 -17.908  93.981  1.00 52.96           H
ATOM   4150  HA  ARG B  27      13.598 -20.481  94.884  1.00 43.53           H
ATOM   4151  HB2 ARG B  27      15.178 -18.793  94.057  1.00 51.17           H
ATOM   4152  HB3 ARG B  27      14.827 -17.769  95.444  1.00 51.17           H
ATOM   4153  HG2 ARG B  27      16.975 -19.012  95.583  1.00 55.48           H
ATOM   4154  HG3 ARG B  27      15.885 -19.294  96.969  1.00 55.48           H
ATOM   4155  HD2 ARG B  27      17.032 -21.330  96.277  1.00 59.11           H
ATOM   4156  HD3 ARG B  27      15.293 -21.439  96.027  1.00 59.11           H
ATOM   4157  HE  ARG B  27      16.509 -20.436  93.644  1.00 54.83           H
ATOM   4158 HH11 ARG B  27      16.262 -23.370  95.535  1.00 60.28           H
ATOM   4159 HH12 ARG B  27      16.589 -24.443  94.192  1.00 60.28           H
ATOM   4160 HH21 ARG B  27      16.899 -21.748  91.897  1.00 58.48           H
ATOM   4161 HH22 ARG B  27      16.941 -23.485  92.043  1.00 58.48           H
ATOM   4162  N   VAL B  28      12.265 -18.573  97.183  1.00 39.52           N
ATOM   4163  CA  VAL B  28      11.731 -18.563  98.544  1.00 40.16           C
ATOM   4164  C   VAL B  28      10.842 -19.788  98.773  1.00 45.24           C
ATOM   4165  O   VAL B  28      10.895 -20.378  99.849  1.00 41.48           O
ATOM   4166  CB  VAL B  28      10.950 -17.269  98.823  1.00 40.75           C
ATOM   4167  CG1 VAL B  28      10.386 -17.214 100.248  1.00 42.70           C
ATOM   4168  CG2 VAL B  28      11.812 -16.030  98.585  1.00 41.25           C
ATOM   4169  H   VAL B  28      11.974 -17.838  96.552  1.00 47.43           H
ATOM   4170  HA  VAL B  28      12.579 -18.607  99.229  1.00 48.19           H
ATOM   4171  HB  VAL B  28      10.114 -17.238  98.139  1.00 48.90           H
ATOM   4172 HG11 VAL B  28       9.854 -16.274 100.398  1.00 51.25           H
ATOM   4173 HG12 VAL B  28       9.689 -18.035 100.404  1.00 51.25           H
ATOM   4174 HG13 VAL B  28      11.191 -17.279 100.977  1.00 51.25           H
ATOM   4175 HG21 VAL B  28      11.222 -15.131  98.766  1.00 49.50           H
ATOM   4176 HG22 VAL B  28      12.677 -16.034  99.246  1.00 49.50           H
ATOM   4177 HG23 VAL B  28      12.145 -16.020  97.549  1.00 49.50           H
ATOM   4178  N   ASP B  29      10.046 -20.184  97.772  1.00 46.51           N
ATOM   4179  CA  ASP B  29       9.206 -21.375  97.862  1.00 49.07           C
ATOM   4180  C   ASP B  29      10.045 -22.656  97.909  1.00 45.77           C
ATOM   4181  O   ASP B  29       9.727 -23.581  98.646  1.00 46.49           O
ATOM   4182  CB  ASP B  29       8.204 -21.453  96.707  1.00 46.67           C
ATOM   4183  CG  ASP B  29       7.285 -20.237  96.623  1.00 48.88           C
ATOM   4184  OD1 ASP B  29       6.609 -19.934  97.632  1.00 46.85           O
ATOM   4185  OD2 ASP B  29       7.244 -19.640  95.528  1.00 59.40           O1-
ATOM   4186  H   ASP B  29      10.059 -19.667  96.902  1.00 55.81           H
ATOM   4187  HA  ASP B  29       8.636 -21.297  98.782  1.00 58.89           H
ATOM   4188  HB2 ASP B  29       8.740 -21.597  95.773  1.00 56.00           H
ATOM   4189  HB3 ASP B  29       7.583 -22.332  96.890  1.00 56.00           H
ATOM   4190  N   LYS B  30      11.112 -22.726  97.110  1.00 45.69           N
ATOM   4191  CA  LYS B  30      12.040 -23.858  97.060  1.00 48.56           C
ATOM   4192  C   LYS B  30      12.778 -24.054  98.399  1.00 48.40           C
ATOM   4193  O   LYS B  30      13.262 -25.152  98.668  1.00 54.49           O
ATOM   4194  CB  LYS B  30      13.057 -23.616  95.936  1.00 50.77           C
ATOM   4195  CG  LYS B  30      12.458 -23.237  94.574  1.00 44.50           C
ATOM   4196  CD  LYS B  30      11.886 -24.395  93.751  1.00 51.24           C
ATOM   4197  CE  LYS B  30      12.925 -24.996  92.805  1.00 50.93           C
ATOM   4198  NZ  LYS B  30      14.120 -25.453  93.529  1.00 64.70           N1+
ATOM   4199  H   LYS B  30      11.280 -21.951  96.482  1.00 54.83           H
ATOM   4200  HA  LYS B  30      11.465 -24.760  96.836  1.00 58.28           H
ATOM   4201  HB2 LYS B  30      13.707 -22.802  96.240  1.00 60.92           H
ATOM   4202  HB3 LYS B  30      13.677 -24.500  95.827  1.00 60.92           H
ATOM   4203  HG2 LYS B  30      11.686 -22.498  94.705  1.00 53.40           H
ATOM   4204  HG3 LYS B  30      13.250 -22.767  93.991  1.00 53.40           H
ATOM   4205  HD2 LYS B  30      11.506 -25.175  94.411  1.00 61.48           H
ATOM   4206  HD3 LYS B  30      11.057 -24.020  93.150  1.00 61.48           H
ATOM   4207  HE2 LYS B  30      12.491 -25.823  92.246  1.00 61.12           H
ATOM   4208  HE3 LYS B  30      13.225 -24.224  92.095  1.00 61.12           H
ATOM   4209  HZ1 LYS B  30      14.705 -26.005  92.921  1.00 77.64           H
ATOM   4210  HZ2 LYS B  30      14.624 -24.642  93.860  1.00 77.64           H
ATOM   4211  HZ3 LYS B  30      13.837 -26.001  94.330  1.00 77.64           H
ATOM   4212  N   ILE B  31      12.885 -22.987  99.205  1.00 42.16           N
ATOM   4213  CA  ILE B  31      13.558 -22.968 100.503  1.00 42.02           C
ATOM   4214  C   ILE B  31      12.584 -23.219 101.662  1.00 44.13           C
ATOM   4215  O   ILE B  31      12.957 -23.878 102.631  1.00 42.19           O
ATOM   4216  CB  ILE B  31      14.344 -21.645 100.684  1.00 43.03           C
ATOM   4217  CG1 ILE B  31      15.524 -21.582  99.694  1.00 43.30           C
ATOM   4218  CG2 ILE B  31      14.849 -21.482 102.129  1.00 44.90           C
ATOM   4219  CD1 ILE B  31      16.258 -20.244  99.709  1.00 45.65           C
ATOM   4220  H   ILE B  31      12.487 -22.117  98.878  1.00 50.59           H
ATOM   4221  HA  ILE B  31      14.277 -23.786 100.511  1.00 50.43           H
ATOM   4222  HB  ILE B  31      13.676 -20.808 100.471  1.00 51.64           H
ATOM   4223 HG12 ILE B  31      16.236 -22.372  99.926  1.00 51.96           H
ATOM   4224 HG13 ILE B  31      15.158 -21.741  98.685  1.00 51.96           H
ATOM   4225 HG21 ILE B  31      15.381 -20.542 102.249  1.00 53.88           H
ATOM   4226 HG22 ILE B  31      14.009 -21.461 102.821  1.00 53.88           H
ATOM   4227 HG23 ILE B  31      15.514 -22.307 102.389  1.00 53.88           H
ATOM   4228 HD11 ILE B  31      17.003 -20.229  98.914  1.00 54.78           H
ATOM   4229 HD12 ILE B  31      15.543 -19.438  99.549  1.00 54.78           H
ATOM   4230 HD13 ILE B  31      16.769 -20.106 100.659  1.00 54.78           H
ATOM   4231  N   LYS B  32      11.363 -22.673 101.617  1.00 39.78           N
ATOM   4232  CA  LYS B  32      10.414 -22.835 102.724  1.00 49.51           C
ATOM   4233  C   LYS B  32      10.051 -24.314 102.931  1.00 46.64           C
ATOM   4234  O   LYS B  32       9.781 -24.720 104.056  1.00 40.29           O
ATOM   4235  CB  LYS B  32       9.167 -21.953 102.533  1.00 47.34           C
ATOM   4236  CG  LYS B  32       8.266 -22.425 101.387  1.00 44.86           C
ATOM   4237  CD  LYS B  32       7.055 -21.516 101.183  1.00 45.63           C
ATOM   4238  CE  LYS B  32       6.181 -22.019 100.040  1.00 44.23           C
ATOM   4239  NZ  LYS B  32       5.060 -21.092  99.819  1.00 45.72           N1+
ATOM   4240  H   LYS B  32      11.100 -22.103 100.823  1.00 47.74           H
ATOM   4241  HA  LYS B  32      10.915 -22.481 103.631  1.00 59.41           H
ATOM   4242  HB2 LYS B  32       8.585 -21.986 103.450  1.00 56.80           H
ATOM   4243  HB3 LYS B  32       9.468 -20.917 102.364  1.00 56.80           H
ATOM   4244  HG2 LYS B  32       8.857 -22.416 100.487  1.00 53.83           H
ATOM   4245  HG3 LYS B  32       7.925 -23.443 101.569  1.00 53.83           H
ATOM   4246  HD2 LYS B  32       6.463 -21.497 102.093  1.00 54.75           H
ATOM   4247  HD3 LYS B  32       7.387 -20.503 100.958  1.00 54.75           H
ATOM   4248  HE2 LYS B  32       6.786 -22.074  99.135  1.00 53.08           H
ATOM   4249  HE3 LYS B  32       5.806 -23.017 100.266  1.00 53.08           H
ATOM   4250  HZ1 LYS B  32       4.179 -21.576  99.890  1.00 54.87           H
ATOM   4251  HZ2 LYS B  32       5.078 -20.363 100.524  1.00 54.87           H
ATOM   4252  HZ3 LYS B  32       5.157 -20.661  98.909  1.00 54.87           H
ATOM   4253  N   VAL B  33      10.060 -25.109 101.851  1.00 47.78           N
ATOM   4254  CA  VAL B  33       9.725 -26.532 101.876  1.00 50.39           C
ATOM   4255  C   VAL B  33      10.702 -27.320 102.754  1.00 52.23           C
ATOM   4256  O   VAL B  33      10.261 -28.115 103.581  1.00 54.98           O
ATOM   4257  CB  VAL B  33       9.693 -27.105 100.442  1.00 45.76           C
ATOM   4258  CG1 VAL B  33       9.486 -28.626 100.440  1.00 50.72           C
ATOM   4259  CG2 VAL B  33       8.545 -26.496  99.633  1.00 49.62           C
ATOM   4260  H   VAL B  33      10.290 -24.689 100.961  1.00 57.33           H
ATOM   4261  HA  VAL B  33       8.726 -26.626 102.307  1.00 60.47           H
ATOM   4262  HB  VAL B  33      10.636 -26.888  99.937  1.00 54.91           H
ATOM   4263 HG11 VAL B  33       9.448 -28.997  99.417  1.00 60.86           H
ATOM   4264 HG12 VAL B  33      10.312 -29.117 100.951  1.00 60.86           H
ATOM   4265 HG13 VAL B  33       8.552 -28.875 100.947  1.00 60.86           H
ATOM   4266 HG21 VAL B  33       8.581 -26.862  98.607  1.00 59.54           H
ATOM   4267 HG22 VAL B  33       7.589 -26.761 100.080  1.00 59.54           H
ATOM   4268 HG23 VAL B  33       8.632 -25.417  99.622  1.00 59.54           H
ATOM   4269  N   VAL B  34      12.013 -27.130 102.545  1.00 49.65           N
ATOM   4270  CA  VAL B  34      13.066 -27.873 103.251  1.00 42.15           C
ATOM   4271  C   VAL B  34      13.181 -27.512 104.737  1.00 39.20           C
ATOM   4272  O   VAL B  34      13.823 -28.246 105.488  1.00 51.89           O
ATOM   4273  CB  VAL B  34      14.436 -27.708 102.563  1.00 50.23           C
ATOM   4274  CG1 VAL B  34      14.458 -28.344 101.168  1.00 47.09           C
ATOM   4275  CG2 VAL B  34      14.857 -26.242 102.432  1.00 49.75           C
ATOM   4276  H   VAL B  34      12.295 -26.452 101.851  1.00 59.58           H
ATOM   4277  HA  VAL B  34      12.799 -28.930 103.207  1.00 50.57           H
ATOM   4278  HB  VAL B  34      15.201 -28.211 103.155  1.00 60.28           H
ATOM   4279 HG11 VAL B  34      15.454 -28.239 100.734  1.00 56.51           H
ATOM   4280 HG12 VAL B  34      14.220 -29.403 101.249  1.00 56.51           H
ATOM   4281 HG13 VAL B  34      13.734 -27.855 100.516  1.00 56.51           H
ATOM   4282 HG21 VAL B  34      15.892 -26.188 102.097  1.00 59.70           H
ATOM   4283 HG22 VAL B  34      14.228 -25.733 101.706  1.00 59.70           H
ATOM   4284 HG23 VAL B  34      14.774 -25.744 103.398  1.00 59.70           H
ATOM   4285  N   CYS B  35      12.598 -26.384 105.162  1.00 37.18           N
ATOM   4286  CA  CYS B  35      12.492 -26.038 106.576  1.00 42.08           C
ATOM   4287  C   CYS B  35      11.494 -26.972 107.280  1.00 47.27           C
ATOM   4288  O   CYS B  35      10.706 -27.652 106.623  1.00 44.93           O
ATOM   4289  CB  CYS B  35      12.105 -24.559 106.720  1.00 48.25           C
ATOM   4290  SG  CYS B  35      13.357 -23.459 105.995  1.00 48.89           S
ATOM   4291  H   CYS B  35      12.094 -25.818 104.495  1.00 44.61           H
ATOM   4292  HA  CYS B  35      13.470 -26.162 107.039  1.00 50.50           H
ATOM   4293  HB2 CYS B  35      11.145 -24.379 106.242  1.00 57.90           H
ATOM   4294  HB3 CYS B  35      12.006 -24.313 107.772  1.00 57.90           H
ATOM   4295  HG  CYS B  35      13.131 -23.781 104.716  1.00 58.66           H
ATOM   4296  N   ASP B  36      11.546 -27.033 108.617  1.00 46.43           N
ATOM   4297  CA  ASP B  36      10.602 -27.817 109.419  1.00 47.34           C
ATOM   4298  C   ASP B  36       9.153 -27.513 109.005  1.00 50.19           C
ATOM   4299  O   ASP B  36       8.386 -28.411 108.654  1.00 45.57           O
ATOM   4300  CB  ASP B  36      10.785 -27.508 110.915  1.00 47.47           C
ATOM   4301  CG  ASP B  36      12.142 -27.887 111.519  1.00 49.75           C
ATOM   4302  OD1 ASP B  36      12.788 -28.823 110.998  1.00 44.04           O
ATOM   4303  OD2 ASP B  36      12.508 -27.247 112.532  1.00 40.21           O1-
ATOM   4304  H   ASP B  36      12.202 -26.443 109.106  1.00 55.71           H
ATOM   4305  HA  ASP B  36      10.808 -28.875 109.258  1.00 56.81           H
ATOM   4306  HB2 ASP B  36      10.562 -26.464 111.129  1.00 56.96           H
ATOM   4307  HB3 ASP B  36      10.027 -28.072 111.460  1.00 56.96           H
ATOM   4308  N   SER B  37       8.814 -26.223 109.021  1.00 51.40           N
ATOM   4309  CA  SER B  37       7.538 -25.677 108.592  1.00 46.57           C
ATOM   4310  C   SER B  37       7.725 -24.208 108.206  1.00 54.24           C
ATOM   4311  O   SER B  37       8.834 -23.671 108.276  1.00 51.74           O
ATOM   4312  CB  SER B  37       6.492 -25.854 109.698  1.00 38.77           C
ATOM   4313  OG  SER B  37       6.848 -25.163 110.881  1.00 47.16           O
ATOM   4314  H   SER B  37       9.512 -25.554 109.320  1.00 61.68           H
ATOM   4315  HA  SER B  37       7.190 -26.222 107.712  1.00 55.88           H
ATOM   4316  HB2 SER B  37       5.525 -25.497 109.349  1.00 46.52           H
ATOM   4317  HB3 SER B  37       6.390 -26.915 109.925  1.00 46.52           H
ATOM   4318  HG  SER B  37       6.896 -24.219 110.691  1.00 56.59           H
ATOM   4319  N   TYR B  38       6.635 -23.564 107.782  1.00 53.00           N
ATOM   4320  CA  TYR B  38       6.641 -22.165 107.385  1.00 52.45           C
ATOM   4321  C   TYR B  38       5.245 -21.542 107.473  1.00 51.80           C
ATOM   4322  O   TYR B  38       4.253 -22.236 107.703  1.00 49.41           O
ATOM   4323  CB  TYR B  38       7.195 -22.045 105.957  1.00 45.92           C
ATOM   4324  CG  TYR B  38       6.325 -22.703 104.907  1.00 47.28           C
ATOM   4325  CD1 TYR B  38       5.190 -22.038 104.405  1.00 47.91           C
ATOM   4326  CD2 TYR B  38       6.642 -23.994 104.448  1.00 46.14           C
ATOM   4327  CE1 TYR B  38       4.360 -22.671 103.465  1.00 47.20           C
ATOM   4328  CE2 TYR B  38       5.849 -24.612 103.468  1.00 48.40           C
ATOM   4329  CZ  TYR B  38       4.696 -23.955 102.982  1.00 52.17           C
ATOM   4330  OH  TYR B  38       3.903 -24.566 102.056  1.00 57.24           O
ATOM   4331  H   TYR B  38       5.757 -24.056 107.725  1.00 63.60           H
ATOM   4332  HA  TYR B  38       7.297 -21.624 108.068  1.00 62.94           H
ATOM   4333  HB2 TYR B  38       7.302 -20.992 105.706  1.00 55.10           H
ATOM   4334  HB3 TYR B  38       8.194 -22.480 105.919  1.00 55.10           H
ATOM   4335  HD1 TYR B  38       4.949 -21.042 104.746  1.00 57.49           H
ATOM   4336  HD2 TYR B  38       7.497 -24.510 104.854  1.00 55.37           H
ATOM   4337  HE1 TYR B  38       3.470 -22.173 103.109  1.00 56.64           H
ATOM   4338  HE2 TYR B  38       6.113 -25.594 103.107  1.00 58.08           H
ATOM   4339  HH  TYR B  38       4.207 -25.450 101.843  1.00 68.69           H
ATOM   4340  N   VAL B  39       5.197 -20.217 107.284  1.00 48.71           N
ATOM   4341  CA  VAL B  39       3.985 -19.406 107.264  1.00 47.22           C
ATOM   4342  C   VAL B  39       4.183 -18.314 106.210  1.00 49.88           C
ATOM   4343  O   VAL B  39       4.982 -17.401 106.411  1.00 41.39           O
ATOM   4344  CB  VAL B  39       3.712 -18.795 108.655  1.00 41.88           C
ATOM   4345  CG1 VAL B  39       2.401 -18.004 108.645  1.00 42.08           C
ATOM   4346  CG2 VAL B  39       3.631 -19.861 109.752  1.00 42.95           C
ATOM   4347  H   VAL B  39       6.069 -19.734 107.111  1.00 58.45           H
ATOM   4348  HA  VAL B  39       3.140 -20.034 106.980  1.00 56.67           H
ATOM   4349  HB  VAL B  39       4.515 -18.108 108.913  1.00 50.26           H
ATOM   4350 HG11 VAL B  39       2.225 -17.570 109.629  1.00 50.50           H
ATOM   4351 HG12 VAL B  39       2.468 -17.196 107.919  1.00 50.50           H
ATOM   4352 HG13 VAL B  39       1.569 -18.657 108.385  1.00 50.50           H
ATOM   4353 HG21 VAL B  39       3.444 -19.389 110.715  1.00 51.54           H
ATOM   4354 HG22 VAL B  39       2.840 -20.579 109.536  1.00 51.54           H
ATOM   4355 HG23 VAL B  39       4.581 -20.384 109.804  1.00 51.54           H
ATOM   4356  N   ASP B  40       3.460 -18.402 105.089  1.00 44.41           N
ATOM   4357  CA  ASP B  40       3.470 -17.362 104.064  1.00 42.07           C
ATOM   4358  C   ASP B  40       2.936 -16.045 104.643  1.00 43.77           C
ATOM   4359  O   ASP B  40       1.862 -16.018 105.245  1.00 44.39           O
ATOM   4360  CB  ASP B  40       2.651 -17.800 102.845  1.00 36.02           C
ATOM   4361  CG  ASP B  40       3.128 -19.111 102.218  1.00 33.91           C
ATOM   4362  OD1 ASP B  40       4.353 -19.275 102.032  1.00 45.11           O
ATOM   4363  OD2 ASP B  40       2.251 -19.936 101.889  1.00 46.27           O1-
ATOM   4364  H   ASP B  40       2.836 -19.182 104.960  1.00 53.29           H
ATOM   4365  HA  ASP B  40       4.495 -17.207 103.735  1.00 50.49           H
ATOM   4366  HB2 ASP B  40       1.590 -17.858 103.094  1.00 43.23           H
ATOM   4367  HB3 ASP B  40       2.771 -17.024 102.089  1.00 43.23           H
ATOM   4368  N   LEU B  41       3.707 -14.963 104.482  1.00 36.78           N
ATOM   4369  CA  LEU B  41       3.362 -13.651 105.021  1.00 38.07           C
ATOM   4370  C   LEU B  41       2.723 -12.766 103.953  1.00 35.81           C
ATOM   4371  O   LEU B  41       1.628 -12.247 104.165  1.00 38.08           O
ATOM   4372  CB  LEU B  41       4.599 -12.980 105.633  1.00 42.67           C
ATOM   4373  CG  LEU B  41       5.234 -13.739 106.808  1.00 42.95           C
ATOM   4374  CD1 LEU B  41       6.301 -12.825 107.407  1.00 40.47           C
ATOM   4375  CD2 LEU B  41       4.224 -14.105 107.898  1.00 41.98           C
ATOM   4376  H   LEU B  41       4.588 -15.059 103.994  1.00 44.13           H
ATOM   4377  HA  LEU B  41       2.625 -13.775 105.814  1.00 45.68           H
ATOM   4378  HB2 LEU B  41       5.356 -12.846 104.863  1.00 51.20           H
ATOM   4379  HB3 LEU B  41       4.300 -11.991 105.981  1.00 51.20           H
ATOM   4380  HG  LEU B  41       5.714 -14.645 106.439  1.00 51.55           H
ATOM   4381 HD11 LEU B  41       6.702 -13.277 108.312  1.00 48.56           H
ATOM   4382 HD12 LEU B  41       7.104 -12.680 106.685  1.00 48.56           H
ATOM   4383 HD13 LEU B  41       5.863 -11.861 107.658  1.00 48.56           H
ATOM   4384 HD21 LEU B  41       4.738 -14.582 108.730  1.00 50.38           H
ATOM   4385 HD22 LEU B  41       3.737 -13.213 108.262  1.00 50.38           H
ATOM   4386 HD23 LEU B  41       3.478 -14.789 107.505  1.00 50.38           H
ATOM   4387  N   ALA B  42       3.404 -12.593 102.814  1.00 37.37           N
ATOM   4388  CA  ALA B  42       2.944 -11.748 101.722  1.00 32.77           C
ATOM   4389  C   ALA B  42       3.710 -12.025 100.430  1.00 30.62           C
ATOM   4390  O   ALA B  42       4.702 -12.753 100.399  1.00 30.23           O
ATOM   4391  CB  ALA B  42       3.064 -10.271 102.121  1.00 30.22           C
ATOM   4392  H   ALA B  42       4.290 -13.066 102.694  1.00 44.84           H
ATOM   4393  HA  ALA B  42       1.891 -11.963 101.540  1.00 39.32           H
ATOM   4394  HB1 ALA B  42       2.705  -9.633 101.313  1.00 36.27           H
ATOM   4395  HB2 ALA B  42       2.461 -10.075 103.006  1.00 36.27           H
ATOM   4396  HB3 ALA B  42       4.103 -10.022 102.335  1.00 36.27           H
ATOM   4397  N   TYR B  43       3.196 -11.454  99.344  1.00 30.20           N
ATOM   4398  CA  TYR B  43       3.841 -11.451  98.047  1.00 27.73           C
ATOM   4399  C   TYR B  43       3.327 -10.222  97.303  1.00 40.99           C
ATOM   4400  O   TYR B  43       2.174 -10.179  96.869  1.00 30.82           O
ATOM   4401  CB  TYR B  43       3.547 -12.746  97.285  1.00 25.14           C
ATOM   4402  CG  TYR B  43       4.312 -12.962  95.991  1.00 29.37           C
ATOM   4403  CD1 TYR B  43       3.883 -13.977  95.116  1.00 32.63           C
ATOM   4404  CD2 TYR B  43       5.463 -12.212  95.669  1.00 35.18           C
ATOM   4405  CE1 TYR B  43       4.610 -14.263  93.947  1.00 37.76           C
ATOM   4406  CE2 TYR B  43       6.193 -12.493  94.503  1.00 30.70           C
ATOM   4407  CZ  TYR B  43       5.774 -13.525  93.638  1.00 28.24           C
ATOM   4408  OH  TYR B  43       6.483 -13.817  92.515  1.00 33.24           O
ATOM   4409  H   TYR B  43       2.373 -10.879  99.453  1.00 36.24           H
ATOM   4410  HA  TYR B  43       4.914 -11.374  98.208  1.00 33.28           H
ATOM   4411  HB2 TYR B  43       3.781 -13.587  97.936  1.00 30.17           H
ATOM   4412  HB3 TYR B  43       2.480 -12.787  97.062  1.00 30.17           H
ATOM   4413  HD1 TYR B  43       3.001 -14.555  95.352  1.00 39.16           H
ATOM   4414  HD2 TYR B  43       5.812 -11.427  96.318  1.00 42.22           H
ATOM   4415  HE1 TYR B  43       4.287 -15.052  93.285  1.00 45.31           H
ATOM   4416  HE2 TYR B  43       7.079 -11.920  94.272  1.00 36.84           H
ATOM   4417  HH  TYR B  43       7.215 -13.213  92.373  1.00 39.89           H
ATOM   4418  N   ASN B  44       4.199  -9.220  97.198  1.00 35.90           N
ATOM   4419  CA  ASN B  44       3.955  -7.980  96.484  1.00 32.76           C
ATOM   4420  C   ASN B  44       5.109  -7.736  95.524  1.00 36.26           C
ATOM   4421  O   ASN B  44       6.260  -7.788  95.949  1.00 28.21           O
ATOM   4422  CB  ASN B  44       3.901  -6.824  97.477  1.00 33.37           C
ATOM   4423  CG  ASN B  44       3.472  -5.498  96.850  1.00 42.03           C
ATOM   4424  OD1 ASN B  44       3.919  -4.450  97.290  1.00 39.74           O
ATOM   4425  ND2 ASN B  44       2.622  -5.514  95.826  1.00 33.86           N
ATOM   4426  H   ASN B  44       5.113  -9.334  97.618  1.00 43.08           H
ATOM   4427  HA  ASN B  44       3.014  -8.035  95.939  1.00 39.31           H
ATOM   4428  HB2 ASN B  44       3.234  -7.067  98.301  1.00 40.05           H
ATOM   4429  HB3 ASN B  44       4.881  -6.683  97.932  1.00 40.05           H
ATOM   4430 HD21 ASN B  44       2.370  -4.640  95.380  1.00 40.63           H
ATOM   4431 HD22 ASN B  44       2.292  -6.393  95.463  1.00 40.63           H
ATOM   4432  N   ARG B  45       4.796  -7.454  94.253  1.00 30.92           N
ATOM   4433  CA  ARG B  45       5.794  -7.257  93.207  1.00 31.34           C
ATOM   4434  C   ARG B  45       6.712  -8.493  93.172  1.00 36.36           C
ATOM   4435  O   ARG B  45       6.221  -9.621  93.117  1.00 32.01           O
ATOM   4436  CB  ARG B  45       6.532  -5.917  93.429  1.00 25.87           C
ATOM   4437  CG  ARG B  45       5.687  -4.667  93.139  1.00 29.91           C
ATOM   4438  CD  ARG B  45       6.384  -3.431  93.716  1.00 32.17           C
ATOM   4439  NE  ARG B  45       5.712  -2.179  93.345  1.00 31.48           N
ATOM   4440  CZ  ARG B  45       5.806  -1.559  92.164  1.00 30.08           C
ATOM   4441  NH1 ARG B  45       6.575  -2.018  91.180  1.00 27.95           N
ATOM   4442  NH2 ARG B  45       5.120  -0.446  91.953  1.00 35.39           N1+
ATOM   4443  H   ARG B  45       3.822  -7.399  93.994  1.00 37.10           H
ATOM   4444  HA  ARG B  45       5.291  -7.201  92.242  1.00 37.61           H
ATOM   4445  HB2 ARG B  45       6.936  -5.866  94.441  1.00 31.04           H
ATOM   4446  HB3 ARG B  45       7.377  -5.888  92.750  1.00 31.04           H
ATOM   4447  HG2 ARG B  45       5.546  -4.553  92.064  1.00 35.89           H
ATOM   4448  HG3 ARG B  45       4.715  -4.763  93.619  1.00 35.89           H
ATOM   4449  HD2 ARG B  45       6.383  -3.510  94.803  1.00 38.61           H
ATOM   4450  HD3 ARG B  45       7.416  -3.408  93.368  1.00 38.61           H
ATOM   4451  HE  ARG B  45       5.097  -1.772  94.038  1.00 37.78           H
ATOM   4452 HH11 ARG B  45       7.119  -2.860  91.302  1.00 33.54           H
ATOM   4453 HH12 ARG B  45       6.647  -1.498  90.317  1.00 33.54           H
ATOM   4454 HH21 ARG B  45       4.537  -0.075  92.692  1.00 42.47           H
ATOM   4455 HH22 ARG B  45       5.187   0.024  91.059  1.00 42.47           H
ATOM   4456  N   GLU B  46       8.023  -8.291  93.283  1.00 27.01           N
ATOM   4457  CA  GLU B  46       9.019  -9.351  93.372  1.00 33.56           C
ATOM   4458  C   GLU B  46       9.429  -9.697  94.798  1.00 28.63           C
ATOM   4459  O   GLU B  46      10.303 -10.535  94.989  1.00 27.61           O
ATOM   4460  CB  GLU B  46      10.234  -8.971  92.541  1.00 38.03           C
ATOM   4461  CG  GLU B  46      11.032  -7.728  92.951  1.00 31.51           C
ATOM   4462  CD  GLU B  46      10.673  -6.454  92.178  1.00 42.27           C
ATOM   4463  OE1 GLU B  46      11.557  -5.581  92.088  1.00 35.85           O
ATOM   4464  OE2 GLU B  46       9.530  -6.357  91.681  1.00 36.97           O1-
ATOM   4465  H   GLU B  46       8.372  -7.343  93.237  1.00 32.41           H
ATOM   4466  HA  GLU B  46       8.595 -10.252  92.928  1.00 40.27           H
ATOM   4467  HB2 GLU B  46      10.913  -9.823  92.458  1.00 45.63           H
ATOM   4468  HB3 GLU B  46       9.811  -8.758  91.577  1.00 45.63           H
ATOM   4469  HG2 GLU B  46      10.880  -7.531  94.010  1.00 37.81           H
ATOM   4470  HG3 GLU B  46      12.091  -7.924  92.829  1.00 37.81           H
ATOM   4471  N   TYR B  47       8.818  -9.045  95.787  1.00 22.10           N
ATOM   4472  CA  TYR B  47       9.101  -9.231  97.192  1.00 23.90           C
ATOM   4473  C   TYR B  47       8.105 -10.226  97.798  1.00 34.10           C
ATOM   4474  O   TYR B  47       6.965  -9.878  98.110  1.00 28.34           O
ATOM   4475  CB  TYR B  47       9.051  -7.878  97.905  1.00 20.75           C
ATOM   4476  CG  TYR B  47       9.812  -6.739  97.241  1.00 33.75           C
ATOM   4477  CD1 TYR B  47       9.127  -5.567  96.863  1.00 29.58           C
ATOM   4478  CD2 TYR B  47      11.199  -6.835  97.014  1.00 32.41           C
ATOM   4479  CE1 TYR B  47       9.822  -4.490  96.282  1.00 35.65           C
ATOM   4480  CE2 TYR B  47      11.903  -5.764  96.432  1.00 26.54           C
ATOM   4481  CZ  TYR B  47      11.217  -4.582  96.073  1.00 32.54           C
ATOM   4482  OH  TYR B  47      11.890  -3.524  95.546  1.00 21.73           O
ATOM   4483  H   TYR B  47       8.125  -8.352  95.536  1.00 26.52           H
ATOM   4484  HA  TYR B  47      10.103  -9.644  97.293  1.00 28.68           H
ATOM   4485  HB2 TYR B  47       8.012  -7.573  98.028  1.00 24.90           H
ATOM   4486  HB3 TYR B  47       9.460  -8.041  98.896  1.00 24.90           H
ATOM   4487  HD1 TYR B  47       8.064  -5.484  97.033  1.00 35.50           H
ATOM   4488  HD2 TYR B  47      11.727  -7.730  97.288  1.00 38.89           H
ATOM   4489  HE1 TYR B  47       9.297  -3.589  96.003  1.00 42.78           H
ATOM   4490  HE2 TYR B  47      12.965  -5.841  96.261  1.00 31.85           H
ATOM   4491  HH  TYR B  47      12.845  -3.600  95.643  1.00 26.07           H
ATOM   4492  N   LYS B  48       8.561 -11.469  97.975  1.00 31.15           N
ATOM   4493  CA  LYS B  48       7.839 -12.558  98.620  1.00 35.63           C
ATOM   4494  C   LYS B  48       8.450 -12.806  99.988  1.00 36.10           C
ATOM   4495  O   LYS B  48       9.619 -13.169 100.073  1.00 35.82           O
ATOM   4496  CB  LYS B  48       7.915 -13.819  97.751  1.00 29.07           C
ATOM   4497  CG  LYS B  48       7.146 -14.982  98.402  1.00 40.48           C
ATOM   4498  CD  LYS B  48       7.372 -16.287  97.639  1.00 38.54           C
ATOM   4499  CE  LYS B  48       6.593 -16.387  96.331  1.00 40.40           C
ATOM   4500  NZ  LYS B  48       5.154 -16.546  96.595  1.00 44.75           N1+
ATOM   4501  H   LYS B  48       9.512 -11.661  97.690  1.00 37.38           H
ATOM   4502  HA  LYS B  48       6.795 -12.279  98.739  1.00 42.76           H
ATOM   4503  HB2 LYS B  48       7.488 -13.614  96.773  1.00 34.88           H
ATOM   4504  HB3 LYS B  48       8.959 -14.104  97.619  1.00 34.88           H
ATOM   4505  HG2 LYS B  48       7.502 -15.134  99.420  1.00 48.57           H
ATOM   4506  HG3 LYS B  48       6.083 -14.744  98.433  1.00 48.57           H
ATOM   4507  HD2 LYS B  48       8.421 -16.358  97.398  1.00 46.24           H
ATOM   4508  HD3 LYS B  48       7.121 -17.129  98.283  1.00 46.24           H
ATOM   4509  HE2 LYS B  48       6.763 -15.490  95.732  1.00 48.48           H
ATOM   4510  HE3 LYS B  48       6.959 -17.247  95.771  1.00 48.48           H
ATOM   4511  HZ1 LYS B  48       5.004 -17.395  97.121  1.00 53.70           H
ATOM   4512  HZ2 LYS B  48       4.822 -15.754  97.126  1.00 53.70           H
ATOM   4513  HZ3 LYS B  48       4.660 -16.598  95.719  1.00 53.70           H
ATOM   4514  N   SER B  49       7.633 -12.670 101.033  1.00 35.12           N
ATOM   4515  CA  SER B  49       8.020 -12.908 102.417  1.00 31.66           C
ATOM   4516  C   SER B  49       7.341 -14.161 102.970  1.00 45.87           C
ATOM   4517  O   SER B  49       6.150 -14.395 102.757  1.00 34.39           O
ATOM   4518  CB  SER B  49       7.640 -11.706 103.283  1.00 30.22           C
ATOM   4519  OG  SER B  49       8.380 -10.558 102.929  1.00 40.72           O
ATOM   4520  H   SER B  49       6.680 -12.383 100.859  1.00 42.14           H
ATOM   4521  HA  SER B  49       9.100 -13.047 102.479  1.00 37.99           H
ATOM   4522  HB2 SER B  49       6.579 -11.495 103.155  1.00 36.27           H
ATOM   4523  HB3 SER B  49       7.819 -11.937 104.334  1.00 36.27           H
ATOM   4524  HG  SER B  49       8.108 -10.284 102.046  1.00 48.87           H
ATOM   4525  N   VAL B  50       8.121 -14.951 103.707  1.00 37.29           N
ATOM   4526  CA  VAL B  50       7.708 -16.190 104.354  1.00 36.58           C
ATOM   4527  C   VAL B  50       8.462 -16.294 105.677  1.00 40.22           C
ATOM   4528  O   VAL B  50       9.659 -16.034 105.727  1.00 31.86           O
ATOM   4529  CB  VAL B  50       8.028 -17.398 103.446  1.00 34.46           C
ATOM   4530  CG1 VAL B  50       7.733 -18.719 104.163  1.00 44.51           C
ATOM   4531  CG2 VAL B  50       7.214 -17.369 102.149  1.00 38.04           C
ATOM   4532  H   VAL B  50       9.093 -14.690 103.814  1.00 44.75           H
ATOM   4533  HA  VAL B  50       6.636 -16.164 104.550  1.00 43.90           H
ATOM   4534  HB  VAL B  50       9.088 -17.376 103.189  1.00 41.36           H
ATOM   4535 HG11 VAL B  50       7.908 -19.552 103.488  1.00 53.42           H
ATOM   4536 HG12 VAL B  50       8.402 -18.828 105.014  1.00 53.42           H
ATOM   4537 HG13 VAL B  50       6.697 -18.747 104.502  1.00 53.42           H
ATOM   4538 HG21 VAL B  50       7.429 -18.255 101.556  1.00 45.64           H
ATOM   4539 HG22 VAL B  50       6.150 -17.339 102.370  1.00 45.64           H
ATOM   4540 HG23 VAL B  50       7.483 -16.493 101.565  1.00 45.64           H
ATOM   4541  N   GLU B  51       7.777 -16.696 106.744  1.00 36.22           N
ATOM   4542  CA  GLU B  51       8.400 -17.053 108.009  1.00 44.30           C
ATOM   4543  C   GLU B  51       8.829 -18.519 107.956  1.00 38.02           C
ATOM   4544  O   GLU B  51       8.012 -19.393 107.690  1.00 37.81           O
ATOM   4545  CB  GLU B  51       7.414 -16.803 109.156  1.00 37.05           C
ATOM   4546  CG  GLU B  51       8.061 -17.002 110.535  1.00 44.26           C
ATOM   4547  CD  GLU B  51       7.029 -17.047 111.664  1.00 50.01           C
ATOM   4548  OE1 GLU B  51       6.155 -17.941 111.623  1.00 53.29           O
ATOM   4549  OE2 GLU B  51       7.155 -16.218 112.591  1.00 56.67           O1-
ATOM   4550  H   GLU B  51       6.790 -16.880 106.648  1.00 43.47           H
ATOM   4551  HA  GLU B  51       9.277 -16.430 108.171  1.00 53.16           H
ATOM   4552  HB2 GLU B  51       7.035 -15.784 109.089  1.00 44.46           H
ATOM   4553  HB3 GLU B  51       6.581 -17.492 109.047  1.00 44.46           H
ATOM   4554  HG2 GLU B  51       8.564 -17.968 110.516  1.00 53.12           H
ATOM   4555  HG3 GLU B  51       8.790 -16.210 110.716  1.00 53.12           H
ATOM   4556  N   CYS B  52      10.108 -18.783 108.213  1.00 37.28           N
ATOM   4557  CA  CYS B  52      10.674 -20.121 108.254  1.00 42.94           C
ATOM   4558  C   CYS B  52      10.881 -20.581 109.699  1.00 42.95           C
ATOM   4559  O   CYS B  52      11.251 -19.806 110.583  1.00 38.17           O
ATOM   4560  CB  CYS B  52      11.981 -20.159 107.448  1.00 43.13           C
ATOM   4561  SG  CYS B  52      11.678 -19.797 105.688  1.00 40.86           S
ATOM   4562  H   CYS B  52      10.730 -18.012 108.411  1.00 44.74           H
ATOM   4563  HA  CYS B  52       9.983 -20.817 107.775  1.00 51.53           H
ATOM   4564  HB2 CYS B  52      12.676 -19.427 107.855  1.00 51.76           H
ATOM   4565  HB3 CYS B  52      12.437 -21.142 107.543  1.00 51.76           H
ATOM   4566  HG  CYS B  52      12.938 -19.961 105.268  1.00 49.03           H
ATOM   4567  N   HIS B  53      10.627 -21.873 109.914  1.00 55.06           N
ATOM   4568  CA  HIS B  53      10.848 -22.586 111.163  1.00 41.97           C
ATOM   4569  C   HIS B  53      11.922 -23.628 110.908  1.00 43.78           C
ATOM   4570  O   HIS B  53      11.720 -24.521 110.088  1.00 46.09           O
ATOM   4571  CB  HIS B  53       9.550 -23.248 111.633  1.00 41.62           C
ATOM   4572  CG  HIS B  53       8.463 -22.250 111.911  1.00 47.63           C
ATOM   4573  ND1 HIS B  53       7.232 -22.158 111.260  1.00 53.41           N
ATOM   4574  CD2 HIS B  53       8.548 -21.269 112.853  1.00 48.98           C
ATOM   4575  CE1 HIS B  53       6.620 -21.104 111.825  1.00 49.88           C
ATOM   4576  NE2 HIS B  53       7.391 -20.543 112.769  1.00 53.37           N
ATOM   4577  H   HIS B  53      10.293 -22.424 109.135  1.00 66.08           H
ATOM   4578  HA  HIS B  53      11.170 -21.893 111.936  1.00 50.37           H
ATOM   4579  HB2 HIS B  53       9.747 -23.808 112.547  1.00 49.94           H
ATOM   4580  HB3 HIS B  53       9.218 -23.947 110.868  1.00 49.94           H
ATOM   4581  HD2 HIS B  53       9.376 -21.095 113.517  1.00 58.78           H
ATOM   4582  HE1 HIS B  53       5.664 -20.711 111.524  1.00 59.85           H
ATOM   4583  HE2 HIS B  53       7.187 -19.680 113.256  1.00 64.04           H
ATOM   4584  N   TYR B  54      13.061 -23.514 111.591  1.00 36.39           N
ATOM   4585  CA  TYR B  54      14.181 -24.424 111.385  1.00 44.50           C
ATOM   4586  C   TYR B  54      14.940 -24.589 112.691  1.00 40.83           C
ATOM   4587  O   TYR B  54      15.386 -23.596 113.259  1.00 43.89           O
ATOM   4588  CB  TYR B  54      15.097 -23.853 110.296  1.00 45.14           C
ATOM   4589  CG  TYR B  54      16.109 -24.855 109.789  1.00 46.91           C
ATOM   4590  CD1 TYR B  54      15.674 -26.009 109.116  1.00 43.32           C
ATOM   4591  CD2 TYR B  54      17.481 -24.646 110.004  1.00 44.43           C
ATOM   4592  CE1 TYR B  54      16.605 -26.949 108.652  1.00 44.54           C
ATOM   4593  CE2 TYR B  54      18.423 -25.586 109.565  1.00 41.77           C
ATOM   4594  CZ  TYR B  54      17.979 -26.741 108.885  1.00 41.19           C
ATOM   4595  OH  TYR B  54      18.877 -27.674 108.483  1.00 40.96           O
ATOM   4596  H   TYR B  54      13.177 -22.740 112.232  1.00 43.67           H
ATOM   4597  HA  TYR B  54      13.808 -25.397 111.067  1.00 53.40           H
ATOM   4598  HB2 TYR B  54      14.492 -23.520 109.452  1.00 54.17           H
ATOM   4599  HB3 TYR B  54      15.618 -22.983 110.695  1.00 54.17           H
ATOM   4600  HD1 TYR B  54      14.621 -26.177 108.955  1.00 51.98           H
ATOM   4601  HD2 TYR B  54      17.808 -23.755 110.497  1.00 53.32           H
ATOM   4602  HE1 TYR B  54      16.273 -27.832 108.126  1.00 53.44           H
ATOM   4603  HE2 TYR B  54      19.475 -25.419 109.745  1.00 50.12           H
ATOM   4604  HH  TYR B  54      19.772 -27.344 108.559  1.00 49.15           H
ATOM   4605  N   LYS B  55      15.092 -25.834 113.164  1.00 40.39           N
ATOM   4606  CA  LYS B  55      15.758 -26.157 114.433  1.00 35.84           C
ATOM   4607  C   LYS B  55      15.141 -25.387 115.610  1.00 41.29           C
ATOM   4608  O   LYS B  55      15.860 -24.932 116.500  1.00 38.08           O
ATOM   4609  CB  LYS B  55      17.278 -25.920 114.340  1.00 41.66           C
ATOM   4610  CG  LYS B  55      17.935 -26.781 113.261  1.00 37.79           C
ATOM   4611  CD  LYS B  55      19.460 -26.675 113.368  1.00 47.19           C
ATOM   4612  CE  LYS B  55      20.167 -27.424 112.239  1.00 44.71           C
ATOM   4613  NZ  LYS B  55      19.764 -28.841 112.177  1.00 52.89           N1+
ATOM   4614  H   LYS B  55      14.670 -26.596 112.647  1.00 48.47           H
ATOM   4615  HA  LYS B  55      15.594 -27.216 114.632  1.00 43.01           H
ATOM   4616  HB2 LYS B  55      17.478 -24.868 114.132  1.00 49.99           H
ATOM   4617  HB3 LYS B  55      17.728 -26.166 115.302  1.00 49.99           H
ATOM   4618  HG2 LYS B  55      17.636 -27.818 113.415  1.00 45.35           H
ATOM   4619  HG3 LYS B  55      17.608 -26.457 112.273  1.00 45.35           H
ATOM   4620  HD2 LYS B  55      19.751 -25.626 113.316  1.00 56.63           H
ATOM   4621  HD3 LYS B  55      19.790 -27.079 114.326  1.00 56.63           H
ATOM   4622  HE2 LYS B  55      19.904 -26.946 111.296  1.00 53.65           H
ATOM   4623  HE3 LYS B  55      21.245 -27.350 112.373  1.00 53.65           H
ATOM   4624  HZ1 LYS B  55      20.365 -29.342 111.540  1.00 63.46           H
ATOM   4625  HZ2 LYS B  55      19.828 -29.255 113.095  1.00 63.46           H
ATOM   4626  HZ3 LYS B  55      18.809 -28.905 111.852  1.00 63.46           H
ATOM   4627  N   GLY B  56      13.806 -25.251 115.616  1.00 39.28           N
ATOM   4628  CA  GLY B  56      13.068 -24.520 116.647  1.00 39.68           C
ATOM   4629  C   GLY B  56      13.326 -23.008 116.636  1.00 35.59           C
ATOM   4630  O   GLY B  56      13.069 -22.340 117.635  1.00 32.45           O
ATOM   4631  H   GLY B  56      13.274 -25.682 114.872  1.00 47.13           H
ATOM   4632  HA2 GLY B  56      12.002 -24.690 116.508  1.00 47.61           H
ATOM   4633  HA3 GLY B  56      13.367 -24.911 117.620  1.00 47.61           H
ATOM   4634  N   GLN B  57      13.810 -22.478 115.509  1.00 39.01           N
ATOM   4635  CA  GLN B  57      14.149 -21.071 115.336  1.00 41.60           C
ATOM   4636  C   GLN B  57      13.266 -20.420 114.276  1.00 31.50           C
ATOM   4637  O   GLN B  57      12.923 -21.049 113.278  1.00 30.19           O
ATOM   4638  CB  GLN B  57      15.642 -20.953 114.979  1.00 42.11           C
ATOM   4639  CG  GLN B  57      16.453 -20.288 116.093  1.00 37.71           C
ATOM   4640  CD  GLN B  57      16.260 -20.902 117.467  1.00 40.61           C
ATOM   4641  OE1 GLN B  57      15.961 -20.197 118.424  1.00 44.97           O
ATOM   4642  NE2 GLN B  57      16.413 -22.212 117.595  1.00 49.46           N
ATOM   4643  H   GLN B  57      13.987 -23.095 114.727  1.00 46.81           H
ATOM   4644  HA  GLN B  57      13.974 -20.545 116.274  1.00 49.92           H
ATOM   4645  HB2 GLN B  57      16.072 -21.932 114.791  1.00 50.53           H
ATOM   4646  HB3 GLN B  57      15.761 -20.363 114.069  1.00 50.53           H
ATOM   4647  HG2 GLN B  57      17.507 -20.341 115.839  1.00 45.26           H
ATOM   4648  HG3 GLN B  57      16.184 -19.238 116.153  1.00 45.26           H
ATOM   4649 HE21 GLN B  57      16.628 -22.787 116.794  1.00 59.35           H
ATOM   4650 HE22 GLN B  57      16.285 -22.623 118.504  1.00 59.35           H
ATOM   4651  N   LYS B  58      12.917 -19.149 114.513  1.00 42.24           N
ATOM   4652  CA  LYS B  58      12.090 -18.330 113.627  1.00 43.53           C
ATOM   4653  C   LYS B  58      12.952 -17.273 112.944  1.00 36.89           C
ATOM   4654  O   LYS B  58      13.637 -16.500 113.614  1.00 39.13           O
ATOM   4655  CB  LYS B  58      10.959 -17.644 114.407  1.00 36.24           C
ATOM   4656  CG  LYS B  58       9.860 -18.632 114.798  1.00 55.57           C
ATOM   4657  CD  LYS B  58       8.742 -17.934 115.584  1.00 56.87           C
ATOM   4658  CE  LYS B  58       7.667 -18.897 116.099  1.00 60.36           C
ATOM   4659  NZ  LYS B  58       8.218 -19.952 116.975  1.00 61.61           N1+
ATOM   4660  H   LYS B  58      13.288 -18.697 115.335  1.00 50.68           H
ATOM   4661  HA  LYS B  58      11.643 -18.962 112.859  1.00 52.24           H
ATOM   4662  HB2 LYS B  58      11.363 -17.154 115.292  1.00 43.49           H
ATOM   4663  HB3 LYS B  58      10.507 -16.875 113.776  1.00 43.49           H
ATOM   4664  HG2 LYS B  58       9.441 -19.041 113.885  1.00 66.68           H
ATOM   4665  HG3 LYS B  58      10.292 -19.436 115.394  1.00 66.68           H
ATOM   4666  HD2 LYS B  58       9.168 -17.396 116.430  1.00 68.25           H
ATOM   4667  HD3 LYS B  58       8.256 -17.207 114.934  1.00 68.25           H
ATOM   4668  HE2 LYS B  58       6.899 -18.339 116.631  1.00 72.43           H
ATOM   4669  HE3 LYS B  58       7.204 -19.374 115.234  1.00 72.43           H
ATOM   4670  HZ1 LYS B  58       7.605 -20.091 117.763  1.00 73.94           H
ATOM   4671  HZ2 LYS B  58       8.299 -20.816 116.458  1.00 73.94           H
ATOM   4672  HZ3 LYS B  58       9.131 -19.679 117.308  1.00 73.94           H
ATOM   4673  N   PHE B  59      12.874 -17.233 111.614  1.00 40.01           N
ATOM   4674  CA  PHE B  59      13.511 -16.219 110.784  1.00 45.37           C
ATOM   4675  C   PHE B  59      12.786 -16.100 109.448  1.00 35.25           C
ATOM   4676  O   PHE B  59      12.321 -17.100 108.907  1.00 38.66           O
ATOM   4677  CB  PHE B  59      15.007 -16.523 110.591  1.00 29.47           C
ATOM   4678  CG  PHE B  59      15.328 -17.895 110.046  1.00 24.96           C
ATOM   4679  CD1 PHE B  59      15.175 -18.160 108.676  1.00 29.17           C
ATOM   4680  CD2 PHE B  59      15.797 -18.902 110.909  1.00 32.33           C
ATOM   4681  CE1 PHE B  59      15.460 -19.438 108.169  1.00 35.54           C
ATOM   4682  CE2 PHE B  59      16.115 -20.170 110.397  1.00 33.94           C
ATOM   4683  CZ  PHE B  59      15.934 -20.443 109.031  1.00 34.38           C
ATOM   4684  H   PHE B  59      12.324 -17.937 111.138  1.00 48.01           H
ATOM   4685  HA  PHE B  59      13.444 -15.267 111.298  1.00 54.44           H
ATOM   4686  HB2 PHE B  59      15.430 -15.786 109.913  1.00 35.37           H
ATOM   4687  HB3 PHE B  59      15.508 -16.404 111.551  1.00 35.37           H
ATOM   4688  HD1 PHE B  59      14.827 -17.381 108.012  1.00 35.01           H
ATOM   4689  HD2 PHE B  59      15.924 -18.699 111.962  1.00 38.79           H
ATOM   4690  HE1 PHE B  59      15.314 -19.643 107.119  1.00 42.65           H
ATOM   4691  HE2 PHE B  59      16.493 -20.936 111.058  1.00 40.73           H
ATOM   4692  HZ  PHE B  59      16.158 -21.424 108.646  1.00 41.25           H
ATOM   4693  N   LEU B  60      12.697 -14.885 108.903  1.00 36.23           N
ATOM   4694  CA  LEU B  60      12.058 -14.682 107.612  1.00 30.48           C
ATOM   4695  C   LEU B  60      12.983 -15.057 106.462  1.00 34.49           C
ATOM   4696  O   LEU B  60      14.204 -15.038 106.589  1.00 40.06           O
ATOM   4697  CB  LEU B  60      11.580 -13.232 107.452  1.00 35.31           C
ATOM   4698  CG  LEU B  60      10.611 -12.720 108.525  1.00 41.60           C
ATOM   4699  CD1 LEU B  60      10.147 -11.330 108.074  1.00 43.87           C
ATOM   4700  CD2 LEU B  60       9.441 -13.679 108.755  1.00 39.36           C
ATOM   4701  H   LEU B  60      13.094 -14.090 109.383  1.00 43.48           H
ATOM   4702  HA  LEU B  60      11.188 -15.332 107.557  1.00 36.57           H
ATOM   4703  HB2 LEU B  60      12.445 -12.574 107.431  1.00 42.38           H
ATOM   4704  HB3 LEU B  60      11.083 -13.156 106.483  1.00 42.38           H
ATOM   4705  HG  LEU B  60      11.146 -12.603 109.463  1.00 49.92           H
ATOM   4706 HD11 LEU B  60       9.444 -10.921 108.786  1.00 52.64           H
ATOM   4707 HD12 LEU B  60      11.007 -10.664 108.019  1.00 52.64           H
ATOM   4708 HD13 LEU B  60       9.658 -11.381 107.102  1.00 52.64           H
ATOM   4709 HD21 LEU B  60       8.752 -13.255 109.479  1.00 47.23           H
ATOM   4710 HD22 LEU B  60       8.917 -13.880 107.822  1.00 47.23           H
ATOM   4711 HD23 LEU B  60       9.819 -14.610 109.170  1.00 47.23           H
ATOM   4712  N   CYS B  61      12.369 -15.399 105.335  1.00 32.58           N
ATOM   4713  CA  CYS B  61      13.005 -15.530 104.041  1.00 29.79           C
ATOM   4714  C   CYS B  61      12.274 -14.580 103.092  1.00 40.07           C
ATOM   4715  O   CYS B  61      11.070 -14.746 102.886  1.00 37.11           O
ATOM   4716  CB  CYS B  61      12.958 -16.977 103.565  1.00 26.66           C
ATOM   4717  SG  CYS B  61      13.908 -17.133 102.027  1.00 36.27           S
ATOM   4718  H   CYS B  61      11.360 -15.441 105.347  1.00 39.09           H
ATOM   4719  HA  CYS B  61      14.047 -15.269 104.130  1.00 35.75           H
ATOM   4720  HB2 CYS B  61      13.388 -17.624 104.327  1.00 31.99           H
ATOM   4721  HB3 CYS B  61      11.922 -17.265 103.396  1.00 31.99           H
ATOM   4722  HG  CYS B  61      13.649 -18.426 101.807  1.00 43.52           H
ATOM   4723  N   VAL B  62      12.987 -13.576 102.562  1.00 30.18           N
ATOM   4724  CA  VAL B  62      12.419 -12.520 101.724  1.00 33.05           C
ATOM   4725  C   VAL B  62      13.170 -12.420 100.402  1.00 30.74           C
ATOM   4726  O   VAL B  62      14.387 -12.267 100.405  1.00 34.82           O
ATOM   4727  CB  VAL B  62      12.414 -11.157 102.449  1.00 31.60           C
ATOM   4728  CG1 VAL B  62      11.751 -10.092 101.569  1.00 36.06           C
ATOM   4729  CG2 VAL B  62      11.656 -11.241 103.773  1.00 31.87           C
ATOM   4730  H   VAL B  62      13.975 -13.525 102.767  1.00 36.22           H
ATOM   4731  HA  VAL B  62      11.391 -12.780 101.509  1.00 39.65           H
ATOM   4732  HB  VAL B  62      13.440 -10.848 102.649  1.00 37.92           H
ATOM   4733 HG11 VAL B  62      11.688  -9.146 102.105  1.00 43.27           H
ATOM   4734 HG12 VAL B  62      12.349  -9.930 100.676  1.00 43.27           H
ATOM   4735 HG13 VAL B  62      10.750 -10.413 101.280  1.00 43.27           H
ATOM   4736 HG21 VAL B  62      11.597 -10.256 104.234  1.00 38.25           H
ATOM   4737 HG22 VAL B  62      10.651 -11.616 103.596  1.00 38.25           H
ATOM   4738 HG23 VAL B  62      12.178 -11.913 104.449  1.00 38.25           H
ATOM   4739  N   SER B  63      12.459 -12.450  99.269  1.00 31.07           N
ATOM   4740  CA  SER B  63      13.070 -12.165  97.976  1.00 32.75           C
ATOM   4741  C   SER B  63      13.228 -10.654  97.765  1.00 29.76           C
ATOM   4742  O   SER B  63      12.371  -9.878  98.188  1.00 25.60           O
ATOM   4743  CB  SER B  63      12.325 -12.860  96.842  1.00 35.46           C
ATOM   4744  OG  SER B  63      10.994 -12.424  96.778  1.00 34.86           O
ATOM   4745  H   SER B  63      11.458 -12.578  99.296  1.00 37.28           H
ATOM   4746  HA  SER B  63      14.045 -12.625  97.981  1.00 39.31           H
ATOM   4747  HB2 SER B  63      12.818 -12.689  95.886  1.00 42.55           H
ATOM   4748  HB3 SER B  63      12.342 -13.931  97.018  1.00 42.55           H
ATOM   4749  HG  SER B  63      10.944 -11.699  96.140  1.00 41.83           H
ATOM   4750  N   HIS B  64      14.343 -10.248  97.147  1.00 31.73           N
ATOM   4751  CA  HIS B  64      14.720  -8.846  96.972  1.00 24.39           C
ATOM   4752  C   HIS B  64      14.756  -8.389  95.504  1.00 29.35           C
ATOM   4753  O   HIS B  64      14.921  -7.197  95.255  1.00 27.12           O
ATOM   4754  CB  HIS B  64      16.056  -8.565  97.691  1.00 28.83           C
ATOM   4755  CG  HIS B  64      17.246  -9.356  97.205  1.00 20.65           C
ATOM   4756  ND1 HIS B  64      17.669  -9.514  95.911  1.00 24.50           N
ATOM   4757  CD2 HIS B  64      18.158 -10.010  97.986  1.00 23.62           C
ATOM   4758  CE1 HIS B  64      18.792 -10.256  95.921  1.00 26.59           C
ATOM   4759  NE2 HIS B  64      19.121 -10.595  97.173  1.00 20.70           N
ATOM   4760  H   HIS B  64      15.006 -10.948  96.841  1.00 38.08           H
ATOM   4761  HA  HIS B  64      13.957  -8.233  97.449  1.00 29.27           H
ATOM   4762  HB2 HIS B  64      15.933  -8.765  98.756  1.00 34.59           H
ATOM   4763  HB3 HIS B  64      16.294  -7.512  97.587  1.00 34.59           H
ATOM   4764  HD1 HIS B  64      17.217  -9.140  95.085  1.00 29.40           H
ATOM   4765  HD2 HIS B  64      18.182 -10.013  99.056  1.00 28.35           H
ATOM   4766  HE1 HIS B  64      19.333 -10.588  95.047  1.00 31.91           H
ATOM   4767  N   GLY B  65      14.635  -9.313  94.542  1.00 22.88           N
ATOM   4768  CA  GLY B  65      14.646  -8.995  93.118  1.00 25.83           C
ATOM   4769  C   GLY B  65      16.051  -8.827  92.556  1.00 31.92           C
ATOM   4770  O   GLY B  65      17.048  -8.910  93.263  1.00 23.60           O
ATOM   4771  H   GLY B  65      14.544 -10.285  94.805  1.00 27.46           H
ATOM   4772  HA2 GLY B  65      14.140  -9.787  92.569  1.00 30.99           H
ATOM   4773  HA3 GLY B  65      14.122  -8.057  92.951  1.00 30.99           H
[truncated: 1,519,219 more chars]
