# Supplementary material for: High-throughput quantum-mechanics/molecular-mechanics (ONIOM) macromolecular crystallographic refinement with PHENIX/DivCon: the impact of mixed Hamiltonian methods on ligand and protein structure
Source: Acta Crystallogr D Struct Biol. 2018 Oct 29;74(Pt 11):1063–77. doi: 10.1107/S2059798318012913 (PMC6213575; doi:10.1107/S2059798318012913)
Supplement: Supplementary file 2 [file d-74-01063-sup2.gz › results_ONIOM/1Q1G-H.cif]

# Generated by MOE 2016.08 on 2017-01-11 12:00.57
# Structure optimized with MOE using MMFF94x forcefield to determine
# ideal geometry (Gas Phase with Electrostatics disabled).
data_comp_list
_chem_comp.id	MTI
_chem_comp.three_letter_code	MTI
_chem_comp.name	1Q1G.A
_chem_comp.group	non-polymer
_chem_comp.number_atoms_all	37
_chem_comp.number_atoms_nh	20
_chem_comp.desc_level	?
#
data_comp_MTI
#
loop_
_chem_comp_atom.comp_id
_chem_comp_atom.atom_id
_chem_comp_atom.type_symbol
_chem_comp_atom.type_energy
_chem_comp_atom.partial_charge
_chem_comp_atom.x
_chem_comp_atom.y
_chem_comp_atom.z
MTI	CS	C	CH3	-0.00999999999999992	10.0600	1.4930	95.8060	
MTI	HS1	H	HCH3	0.0800000000000001	10.5622	0.7129	96.3781	
MTI	HS2	H	HCH3	0.0800000000000001	9.3598	2.0233	96.4515	
MTI	HS3	H	HCH3	0.0800000000000001	10.8001	2.1938	95.4196	
MTI	"S5'"	S	S2	-0.46	9.1690	0.7520	94.4400	
MTI	"C5'"	C	CH2	0.0700000000000001	8.4420	2.2270	93.6690	
MTI	H5'1	H	HCH2	0.0800000000000001	9.1153	3.0689	93.8303	
MTI	H5'2	H	HCH2	0.0800000000000001	7.4842	2.4309	94.1477	
MTI	"C4'"	C	CH1	0.423	8.2100	2.0730	92.1670	
MTI	"H4'"	H	HCH1	0.0800000000000001	7.8516	1.0582	91.9944	
MTI	"N4'"	N	NT2	-0.906	7.2450	3.0960	91.7510	
MTI	H4'1	H	H	0.45	6.7285	3.4032	92.5627	
MTI	H4'2	H	H	0.45	6.6084	2.6877	91.0816	
MTI	"C2'"	C	CH1	0.2	9.3560	3.7780	90.8520	
MTI	H1	H	HCH1	0.0800000000000001	10.0626	4.3978	91.4041	
MTI	"O2'"	O	OH1	-0.68	9.7040	3.9350	89.4300	
MTI	"H2'"	H	HOH1	0.4	9.0937	3.3968	88.9207	
MTI	"C3'"	C	CH1	0.2	9.4870	2.2590	91.3320	
MTI	"H3'"	H	HCH1	0.0800000000000001	10.4129	2.0569	91.8705	
MTI	"O3'"	O	OH1	-0.68	9.4770	1.3230	90.1740	
MTI	H2	H	HOH1	0.4	8.6687	1.4804	89.6805	
MTI	"C1'"	C	CR55	0.604	7.8870	4.2530	91.1400	
MTI	"H1'"	H	HCH1	0.0800000000000001	7.4663	4.6057	90.1983	
MTI	C9	C	CR55	-0.181	7.7120	5.4680	92.1150	
MTI	C8	C	CR15	-0.3016	6.4840	5.9820	92.5230	
MTI	H8	H	HCR5	0.15	5.5458	5.5665	92.1861	
MTI	N7	N	NR15	0.0332000000000001	6.5410	7.0010	93.3410	
MTI	HN7	H	HNR5	0.27	5.7681	7.5108	93.7445	
MTI	C5	C	CR56	-0.2366	7.8920	7.2270	93.5320	
MTI	C6	C	CR6	0.715	8.5660	8.2330	94.3350	
MTI	O6	O	O	-0.57	8.0270	9.1020	95.0270	
MTI	N1	N	NR16	-0.49	9.9960	8.1590	94.2860	
MTI	HN1	H	HNH1	0.37	10.5224	8.8309	94.8259	
MTI	C2	C	CR16	0.45	10.7160	7.2090	93.5330	
MTI	H3	H	HCR6	0.0600000000000001	11.7956	7.2285	93.5554	
MTI	N3	N	NRD6	-0.575	10.0740	6.2510	92.7650	
MTI	C4	C	CR56	0.125	8.6570	6.3040	92.7940	
#
#
loop_
_chem_comp_tree.comp_id
_chem_comp_tree.atom_id
_chem_comp_tree.atom_back
_chem_comp_tree.atom_forward
_chem_comp_tree.connect_type
MTI	CS	?	HS1	START	
MTI	HS1	CS	?	?	
MTI	HS2	CS	?	?	
MTI	HS3	CS	?	?	
MTI	"S5'"	CS	"C5'"	?	
MTI	"C5'"	"S5'"	H5'1	?	
MTI	H5'1	"C5'"	?	?	
MTI	H5'2	"C5'"	?	?	
MTI	"C4'"	"C5'"	"H4'"	?	
MTI	"H4'"	"C4'"	?	?	
MTI	"C3'"	"C4'"	"H3'"	?	
MTI	"H3'"	"C3'"	?	?	
MTI	"C2'"	"C3'"	H1	?	
MTI	H1	"C2'"	?	?	
MTI	"C1'"	"C2'"	"H1'"	?	
MTI	"H1'"	"C1'"	?	?	
MTI	C9	"C1'"	C4	?	
MTI	C4	C9	C5	?	
MTI	C5	C4	C6	?	
MTI	C6	C5	N1	?	
MTI	N1	C6	HN1	?	
MTI	HN1	N1	?	?	
MTI	C2	N1	H3	?	
MTI	H3	C2	?	?	
MTI	N3	C2	?	?	
MTI	O6	C6	?	?	
MTI	N7	C5	HN7	?	
MTI	HN7	N7	?	?	
MTI	C8	N7	H8	?	
MTI	H8	C8	?	?	
MTI	"N4'"	"C1'"	H4'1	?	
MTI	H4'1	"N4'"	?	?	
MTI	H4'2	"N4'"	?	?	
MTI	"O2'"	"C2'"	"H2'"	?	
MTI	"H2'"	"O2'"	?	?	
MTI	"O3'"	"C3'"	H2	?	
MTI	H2	"O3'"	?	END	
MTI	"C4'"	"N4'"	?	ADD	
MTI	C9	C8	?	ADD	
MTI	N3	C4	?	ADD	
#
#
loop_
_chem_comp_bond.comp_id
_chem_comp_bond.atom_id_1
_chem_comp_bond.atom_id_2
_chem_comp_bond.type
_chem_comp_bond.value_dist
_chem_comp_bond.value_dist_esd
MTI	HS1	CS	single	1.093	0.020	
MTI	HS2	CS	single	1.093	0.020	
MTI	HS3	CS	single	1.093	0.020	
MTI	"S5'"	CS	single	1.808	0.020	
MTI	"C5'"	"S5'"	single	1.823	0.020	
MTI	H5'1	"C5'"	single	1.095	0.020	
MTI	H5'2	"C5'"	single	1.096	0.020	
MTI	"C4'"	"C5'"	single	1.531	0.020	
MTI	"H4'"	"C4'"	single	1.096	0.020	
MTI	"C3'"	"C4'"	single	1.526	0.020	
MTI	"H3'"	"C3'"	single	1.093	0.020	
MTI	"C2'"	"C3'"	single	1.526	0.020	
MTI	H1	"C2'"	single	1.096	0.020	
MTI	"C1'"	"C2'"	single	1.530	0.020	
MTI	"H1'"	"C1'"	single	1.098	0.020	
MTI	C9	"C1'"	single	1.500	0.020	
MTI	C4	C9	aromatic	1.419	0.020	
MTI	C5	C4	aromatic	1.376	0.020	
MTI	C6	C5	single	1.435	0.020	
MTI	N1	C6	single	1.392	0.020	
MTI	HN1	N1	single	1.016	0.020	
MTI	C2	N1	single	1.390	0.020	
MTI	H3	C2	single	1.101	0.020	
MTI	N3	C2	double	1.299	0.020	
MTI	O6	C6	double	1.226	0.020	
MTI	N7	C5	aromatic	1.365	0.020	
MTI	HN7	N7	single	1.011	0.020	
MTI	C8	N7	aromatic	1.374	0.020	
MTI	H8	C8	single	1.081	0.020	
MTI	"N4'"	"C1'"	single	1.527	0.020	
MTI	H4'1	"N4'"	single	1.029	0.020	
MTI	H4'2	"N4'"	single	1.030	0.020	
MTI	"O2'"	"C2'"	single	1.419	0.020	
MTI	"H2'"	"O2'"	single	0.972	0.020	
MTI	"O3'"	"C3'"	single	1.428	0.020	
MTI	H2	"O3'"	single	0.972	0.020	
MTI	"C4'"	"N4'"	single	1.523	0.020	
MTI	C9	C8	aromatic	1.390	0.020	
MTI	N3	C4	single	1.404	0.020	
#
#
loop_
_chem_comp_angle.comp_id
_chem_comp_angle.atom_id_1
_chem_comp_angle.atom_id_2
_chem_comp_angle.atom_id_3
_chem_comp_angle.value_angle
_chem_comp_angle.value_angle_esd
MTI	HS1	CS	HS2	108.54	3.000	
MTI	HS1	CS	HS3	108.53	3.000	
MTI	HS1	CS	"S5'"	109.24	3.000	
MTI	HS2	CS	HS3	109.71	3.000	
MTI	HS2	CS	"S5'"	110.39	3.000	
MTI	HS3	CS	"S5'"	110.38	3.000	
MTI	CS	"S5'"	"C5'"	98.58	3.000	
MTI	H5'1	"C5'"	H5'2	108.01	3.000	
MTI	H5'1	"C5'"	"C4'"	111.30	3.000	
MTI	H5'2	"C5'"	"C4'"	109.85	3.000	
MTI	"S5'"	"C5'"	H5'1	108.89	3.000	
MTI	"S5'"	"C5'"	H5'2	107.68	3.000	
MTI	"S5'"	"C5'"	"C4'"	111.00	3.000	
MTI	"H4'"	"C4'"	"C3'"	112.80	3.000	
MTI	"H4'"	"C4'"	"N4'"	105.78	3.000	
MTI	"C5'"	"C4'"	"H4'"	111.44	3.000	
MTI	"C5'"	"C4'"	"C3'"	115.46	3.000	
MTI	"C5'"	"C4'"	"N4'"	107.64	3.000	
MTI	"N4'"	"C4'"	"C3'"	102.72	3.000	
MTI	H4'1	"N4'"	H4'2	105.72	3.000	
MTI	H4'1	"N4'"	"C1'"	111.35	3.000	
MTI	H4'2	"N4'"	"C1'"	109.16	3.000	
MTI	"C4'"	"N4'"	H4'1	110.40	3.000	
MTI	"C4'"	"N4'"	H4'2	109.77	3.000	
MTI	"C4'"	"N4'"	"C1'"	110.31	3.000	
MTI	H1	"C2'"	"C1'"	111.29	3.000	
MTI	H1	"C2'"	"C3'"	109.82	3.000	
MTI	H1	"C2'"	"O2'"	108.26	3.000	
MTI	"C3'"	"C2'"	"C1'"	104.67	3.000	
MTI	"O2'"	"C2'"	"C1'"	112.22	3.000	
MTI	"O2'"	"C2'"	"C3'"	110.56	3.000	
MTI	"C2'"	"O2'"	"H2'"	107.96	3.000	
MTI	"H3'"	"C3'"	"O3'"	106.50	3.000	
MTI	"C4'"	"C3'"	"H3'"	114.14	3.000	
MTI	"C4'"	"C3'"	"C2'"	103.93	3.000	
MTI	"C4'"	"C3'"	"O3'"	109.56	3.000	
MTI	"C2'"	"C3'"	"H3'"	111.51	3.000	
MTI	"C2'"	"C3'"	"O3'"	111.30	3.000	
MTI	"C3'"	"O3'"	H2	108.86	3.000	
MTI	"H1'"	"C1'"	C9	107.85	3.000	
MTI	"C2'"	"C1'"	"H1'"	110.46	3.000	
MTI	"C2'"	"C1'"	C9	116.40	3.000	
MTI	"N4'"	"C1'"	"H1'"	105.53	3.000	
MTI	"N4'"	"C1'"	C9	113.39	3.000	
MTI	"N4'"	"C1'"	"C2'"	102.67	3.000	
MTI	"C1'"	C9	C4	129.97	3.000	
MTI	"C1'"	C9	C8	125.56	3.000	
MTI	C8	C9	C4	104.42	3.000	
MTI	H8	C8	N7	119.59	3.000	
MTI	C9	C8	H8	130.87	3.000	
MTI	C9	C8	N7	109.54	3.000	
MTI	HN7	N7	C5	125.67	3.000	
MTI	C8	N7	HN7	125.20	3.000	
MTI	C8	N7	C5	109.13	3.000	
MTI	C6	C5	C4	124.03	3.000	
MTI	N7	C5	C4	107.10	3.000	
MTI	N7	C5	C6	128.87	3.000	
MTI	C5	C6	N1	110.55	3.000	
MTI	C5	C6	O6	125.20	3.000	
MTI	O6	C6	N1	124.25	3.000	
MTI	HN1	N1	C2	118.83	3.000	
MTI	C6	N1	HN1	118.39	3.000	
MTI	C6	N1	C2	122.78	3.000	
MTI	H3	C2	N3	120.60	3.000	
MTI	N1	C2	H3	112.40	3.000	
MTI	N1	C2	N3	127.00	3.000	
MTI	C2	N3	C4	113.36	3.000	
MTI	C9	C4	C5	109.79	3.000	
MTI	C9	C4	N3	127.93	3.000	
MTI	C5	C4	N3	122.28	3.000	
#
#
loop_
_chem_comp_tor.comp_id
_chem_comp_tor.id
_chem_comp_tor.atom_id_1
_chem_comp_tor.atom_id_2
_chem_comp_tor.atom_id_3
_chem_comp_tor.atom_id_4
_chem_comp_tor.value_angle
_chem_comp_tor.value_angle_esd
_chem_comp_tor.period
MTI	Var_1	HS1	CS	"S5'"	"C5'"	179.95	0.0	0	
MTI	Var_2	CS	"S5'"	"C5'"	H5'1	57.03	0.0	0	
MTI	Var_3	H5'1	"C5'"	"C4'"	"H4'"	-179.48	0.0	0	
MTI	CONST_1	"H4'"	"C4'"	"C3'"	"H3'"	-91.41	20.0	3	
MTI	CONST_2	"H4'"	"C4'"	"N4'"	H4'1	103.10	20.0	3	
MTI	CONST_3	H4'1	"N4'"	"C1'"	"H1'"	-130.73	20.0	3	
MTI	CONST_4	H1	"C2'"	"C1'"	"H1'"	159.60	20.0	3	
MTI	CONST_5	H1	"C2'"	"C3'"	"H3'"	-44.57	20.0	3	
MTI	Var_4	H1	"C2'"	"O2'"	"H2'"	177.78	0.0	0	
MTI	Var_5	"H3'"	"C3'"	"O3'"	H2	176.18	0.0	0	
MTI	Var_6	"H1'"	"C1'"	C9	C4	-97.55	0.0	0	
MTI	CONST_6	"C1'"	C9	C4	C5	178.86	20.0	1	
MTI	CONST_7	"C1'"	C9	C8	H8	1.04	20.0	1	
MTI	CONST_8	H8	C8	N7	HN7	0.65	20.0	1	
MTI	CONST_9	HN7	N7	C5	C4	-179.97	20.0	1	
MTI	CONST_10	C6	C5	C4	N3	-0.49	20.0	1	
MTI	CONST_11	N7	C5	C6	N1	-179.33	20.0	1	
MTI	CONST_12	C5	C6	N1	HN1	-179.97	20.0	1	
MTI	CONST_13	HN1	N1	C2	H3	-0.09	20.0	1	
MTI	CONST_14	H3	C2	N3	C4	179.90	20.0	1	
#
#
loop_
_chem_comp_chir.comp_id
_chem_comp_chir.id
_chem_comp_chir.atom_id_centre
_chem_comp_chir.atom_id_1
_chem_comp_chir.atom_id_2
_chem_comp_chir.atom_id_3
_chem_comp_chir.volume_sign
MTI	chir_1	"C4'"	"C3'"	"C5'"	"N4'"	negative	
MTI	chir_2	"C2'"	"C1'"	"C3'"	"O2'"	negative	
MTI	chir_3	"C3'"	"C4'"	"C2'"	"O3'"	positive	
MTI	chir_4	"C1'"	C9	"C2'"	"N4'"	negative	
#
#
loop_
_chem_comp_plane_atom.comp_id
_chem_comp_plane_atom.plane_id
_chem_comp_plane_atom.atom_id
_chem_comp_plane_atom.dist_esd
MTI	plan-1	C9	0.020	
MTI	plan-1	C8	0.020	
MTI	plan-1	N7	0.020	
MTI	plan-1	C5	0.020	
MTI	plan-1	C6	0.020	
MTI	plan-1	O6	0.020	
MTI	plan-1	N1	0.020	
MTI	plan-1	C2	0.020	
MTI	plan-1	N3	0.020	
MTI	plan-1	C4	0.020	
#
