# Supplementary material for: High-throughput quantum-mechanics/molecular-mechanics (ONIOM) macromolecular crystallographic refinement with PHENIX/DivCon: the impact of mixed Hamiltonian methods on ligand and protein structure
Source: Acta Crystallogr D Struct Biol. 2018 Oct 29;74(Pt 11):1063–77. doi: 10.1107/S2059798318012913 (PMC6213575; doi:10.1107/S2059798318012913)
Supplement: Supplementary file 2 [file d-74-01063-sup2.gz › results_ONIOM/1Q41-H_refine_001.pdb]

REMARK Date 2017-01-11 Time 17:57:15 EST -0500 (1484175435.65 s)
REMARK PHENIX refinement
REMARK 
REMARK ****************** INPUT FILES AND LABELS ******************************
REMARK Reflections:
REMARK   file name      : 1Q41.sf
REMARK   labels         : ['r1q41sf,wavelength_id=1,_refln.F_meas_au,_refln.F_meas_sigma_au']
REMARK R-free flags:
REMARK   file name      : 1Q41.sf
REMARK   label          : r1q41sf,wavelength_id=1,_refln.status
REMARK   test_flag_value: 0
REMARK Model file name(s): 
REMARK   /scratch/oleg/2711262.gondor.quantumbioinc.com/1Q41-H.pdb
REMARK 
REMARK ******************** REFINEMENT SUMMARY: QUICK FACTS *******************
REMARK Start: r_work = 0.2142 r_free = 0.2084 bonds = 0.015 angles = 1.552
REMARK Final: r_work = 0.2009 r_free = 0.2199 bonds = 0.014 angles = 1.714
REMARK ************************************************************************
REMARK 
REMARK ****************** REFINEMENT STATISTICS STEP BY STEP ******************
REMARK leading digit, like 1_, means number of macro-cycle                     
REMARK 0    : statistics at the very beginning when nothing is done yet        
REMARK 1_bss: bulk solvent correction and/or (anisotropic) scaling             
REMARK 1_xyz: refinement of coordinates                                        
REMARK 1_adp: refinement of ADPs (Atomic Displacement Parameters)              
REMARK 1_occ: refinement of occupancies                                        
REMARK ------------------------------------------------------------------------
REMARK  stage       r-work r-free bonds angles b_min b_max b_ave n_water shift
REMARK       0    : 0.3962 0.3697 0.015  1.55  25.6 112.3  48.9 441      0.000
REMARK       1_bss: 0.2142 0.2084 0.015  1.55  25.6 112.3  48.9 441      0.000
REMARK 1_settarget: 0.2142 0.2084 0.015  1.55  25.6 112.3  48.9 441      0.000
REMARK       1_nqh: 0.2142 0.2084 0.015  1.55  25.6 112.3  48.9 441      0.002
REMARK    1_weight: 0.2142 0.2084 0.015  1.55  25.6 112.3  48.9 441      0.002
REMARK    1_checkH: 0.2145 0.2085 0.015  1.55  25.6 112.3  48.9 441      0.470
REMARK    1_xyzrec: 0.2132 0.2211 0.014  1.82  25.6 112.3  48.9 441      0.583
REMARK    1_checkH: 0.2132 0.2213 0.014  1.82  25.6 112.3  48.9 441      0.582
REMARK       1_adp: 0.2059 0.2237 0.014  1.82  24.5 116.1  49.6 441      0.582
REMARK   1_regHadp: 0.2061 0.2245 0.014  1.82  24.5 116.1  49.6 441      0.582
REMARK       2_bss: 0.2057 0.2243 0.014  1.82  24.5 116.1  49.6 441      0.582
REMARK 2_settarget: 0.2057 0.2243 0.014  1.82  24.5 116.1  49.6 441      0.582
REMARK 2_updatecdl: 0.2057 0.2243 0.014  1.83  24.5 116.1  49.6 441      0.582
REMARK       2_nqh: 0.2057 0.2243 0.014  1.83  24.5 116.1  49.6 441      0.582
REMARK    2_weight: 0.2057 0.2243 0.014  1.83  24.5 116.1  49.6 441      0.582
REMARK    2_checkH: 0.2057 0.2243 0.014  1.83  24.5 116.1  49.6 441      0.582
REMARK    2_xyzrec: 0.2034 0.2204 0.014  1.69  24.5 116.1  49.6 441      0.588
REMARK    2_checkH: 0.2035 0.2204 0.014  1.69  24.5 116.1  49.6 441      0.589
REMARK       2_adp: 0.2023 0.2185 0.014  1.69  25.0 119.6  50.4 441      0.589
REMARK   2_regHadp: 0.2027 0.2185 0.014  1.69  25.0 119.6  50.4 441      0.589
REMARK       3_bss: 0.2025 0.2200 0.014  1.69  25.0 119.6  50.4 441      0.589
REMARK 3_settarget: 0.2025 0.2200 0.014  1.69  25.0 119.6  50.4 441      0.589
REMARK 3_updatecdl: 0.2025 0.2200 0.014  1.68  25.0 119.6  50.4 441      0.589
REMARK       3_nqh: 0.2025 0.2200 0.014  1.68  25.0 119.6  50.4 441      0.589
REMARK    3_weight: 0.2025 0.2200 0.014  1.68  25.0 119.6  50.4 441      0.589
REMARK    3_checkH: 0.2025 0.2201 0.014  1.68  25.0 119.6  50.4 441      0.589
REMARK    3_xyzrec: 0.2008 0.2201 0.014  1.71  25.0 119.6  50.4 441      0.599
REMARK    3_checkH: 0.2009 0.2202 0.014  1.71  25.0 119.6  50.4 441      0.599
REMARK       3_adp: 0.2009 0.2199 0.014  1.71  25.0 119.9  50.4 441      0.599
REMARK   3_regHadp: 0.2009 0.2199 0.014  1.71  25.0 119.9  50.4 441      0.599
REMARK         end: 0.2009 0.2199 0.014  1.71  24.8 119.8  50.2 441      0.599
REMARK ------------------------------------------------------------------------
REMARK MODEL CONTENT.
REMARK  ELEMENT        ATOM RECORD COUNT   OCCUPANCY SUM
REMARK        C                     3530         3530.00
REMARK        H                     5814         5814.00
REMARK        O                     1065         1065.00
REMARK        N                      937          937.00
REMARK        S                       22           22.00
REMARK      O1-                       63           63.00
REMARK    TOTAL                    11431        11431.00
REMARK -----------------------------------------------------------------------
REMARK r_free_flags.md5.hexdigest 80e5b90bcfc499358f3bb48a9a940470
REMARK 
REMARK IF THIS FILE IS FOR PDB DEPOSITION: REMOVE ALL FROM THIS LINE UP.
REMARK   3
REMARK   3 REFINEMENT.
REMARK   3   PROGRAM     : PHENIX (1.11.1_2575: ???)
REMARK   3   AUTHORS     : Adams,Afonine,Bunkoczi,Burnley,Chen,Dar,Davis,
REMARK   3               : Draizen,Echols,Gildea,Gros,Grosse-Kunstleve,Headd,
REMARK   3               : Hintze,Hung,Ioerger,Liebschner,McCoy,McKee,Moriarty,
REMARK   3               : Oeffner,Poon,Read,Richardson,Richardson,Sacchettini,
REMARK   3               : Sauter,Sobolev,Storoni,Terwilliger,Williams,Zwart
REMARK   3
REMARK   3  REFINEMENT TARGET : ML
REMARK   3  
REMARK   3  DATA USED IN REFINEMENT.
REMARK   3   RESOLUTION RANGE HIGH (ANGSTROMS) : 2.100   
REMARK   3   RESOLUTION RANGE LOW  (ANGSTROMS) : 28.763  
REMARK   3   MIN(FOBS/SIGMA_FOBS)              : 1.33  
REMARK   3   COMPLETENESS FOR RANGE        (%) : 99.76 
REMARK   3   NUMBER OF REFLECTIONS             : 76013     
REMARK   3   NUMBER OF REFLECTIONS (NON-ANOMALOUS) : 76013     
REMARK   3  
REMARK   3  FIT TO DATA USED IN REFINEMENT.
REMARK   3   R VALUE     (WORKING + TEST SET) : 0.2018
REMARK   3   R VALUE            (WORKING SET) : 0.2009
REMARK   3   FREE R VALUE                     : 0.2199
REMARK   3   FREE R VALUE TEST SET SIZE   (%) : 5.03  
REMARK   3   FREE R VALUE TEST SET COUNT      : 3823      
REMARK   3  
REMARK   3  FIT TO DATA USED IN REFINEMENT (IN BINS).
REMARK   3   BIN  RESOLUTION RANGE  COMPL.    NWORK NFREE   RWORK  RFREE  CCWORK CCFREE
REMARK   3     1 28.7659 -  6.2789    0.97     2802   159  0.1808 0.1862   0.921  0.918
REMARK   3     2  6.2789 -  4.9922    1.00     2752   158  0.1814 0.1993   0.916  0.877
REMARK   3     3  4.9922 -  4.3637    1.00     2730   139  0.1520 0.1487   0.939  0.944
REMARK   3     4  4.3637 -  3.9658    1.00     2722   139  0.1678 0.1650   0.931  0.928
REMARK   3     5  3.9658 -  3.6822    1.00     2706   154  0.2001 0.2356   0.905  0.862
REMARK   3     6  3.6822 -  3.4655    1.00     2688   125  0.2197 0.2816   0.891  0.845
REMARK   3     7  3.4655 -  3.2922    1.00     2696   159  0.2333 0.2614   0.883  0.860
REMARK   3     8  3.2922 -  3.1490    1.00     2654   158  0.2397 0.2421   0.874  0.831
REMARK   3     9  3.1490 -  3.0279    1.00     2703   129  0.2290 0.2381   0.883  0.865
REMARK   3    10  3.0279 -  2.9236    1.00     2675   135  0.2297 0.2540   0.883  0.886
REMARK   3    11  2.9236 -  2.8322    1.00     2675   139  0.2249 0.2548   0.897  0.825
REMARK   3    12  2.8322 -  2.7513    1.00     2657   148  0.2287 0.2457   0.892  0.883
REMARK   3    13  2.7513 -  2.6790    1.00     2644   140  0.2139 0.2420   0.913  0.858
REMARK   3    14  2.6790 -  2.6136    1.00     2638   143  0.2111 0.2153   0.906  0.913
REMARK   3    15  2.6136 -  2.5543    1.00     2678   149  0.2029 0.2213   0.920  0.915
REMARK   3    16  2.5543 -  2.4999    1.00     2644   142  0.1878 0.1959   0.937  0.924
REMARK   3    17  2.4999 -  2.4500    1.00     2656   125  0.1951 0.2383   0.927  0.900
REMARK   3    18  2.4500 -  2.4037    1.00     2656   123  0.2030 0.2573   0.931  0.886
REMARK   3    19  2.4037 -  2.3608    1.00     2650   164  0.2073 0.2702   0.926  0.865
REMARK   3    20  2.3608 -  2.3208    1.00     2649   131  0.2062 0.2474   0.927  0.915
REMARK   3    21  2.3208 -  2.2834    1.00     2653   132  0.2076 0.2403   0.930  0.906
REMARK   3    22  2.2834 -  2.2483    1.00     2650   149  0.2214 0.2711   0.920  0.889
REMARK   3    23  2.2483 -  2.2152    1.00     2628   140  0.2253 0.2665   0.919  0.850
REMARK   3    24  2.2152 -  2.1841    1.00     2613   162  0.2223 0.2399   0.923  0.913
REMARK   3    25  2.1841 -  2.1545    1.00     2662   118  0.2264 0.2572   0.921  0.908
REMARK   3    26  2.1545 -  2.1266    1.00     2653   139  0.2436 0.2558   0.910  0.916
REMARK   3    27  2.1266 -  2.1000    1.00     2656   124  0.2552 0.2662   0.894  0.887
REMARK   3  
REMARK   3  BULK SOLVENT MODELLING.
REMARK   3   METHOD USED        : FLAT BULK SOLVENT MODEL
REMARK   3   SOLVENT RADIUS     : 1.11    
REMARK   3   SHRINKAGE RADIUS   : 0.90    
REMARK   3   GRID STEP FACTOR   : 4.00    
REMARK   3  
REMARK   3  ERROR ESTIMATES.
REMARK   3   COORDINATE ERROR (MAXIMUM-LIKELIHOOD BASED)     : 0.20    
REMARK   3   PHASE ERROR (DEGREES, MAXIMUM-LIKELIHOOD BASED) : 24.23   
REMARK   3  
REMARK   3  STRUCTURE FACTORS CALCULATION ALGORITHM : FFT
REMARK   3  
REMARK   3  RESTRAINTS LIBRARY
REMARK   3    GEOSTD + MON.LIB. + CDL v1.2
REMARK   3  
REMARK   3  DEVIATIONS FROM IDEAL VALUES.
REMARK   3                 RMSD     MAX  COUNT
REMARK   3   BOND      :  0.014   0.095   5612
REMARK   3   ANGLE     :  1.714  10.548   7643
REMARK   3   CHIRALITY :  0.103   0.409    858
REMARK   3   PLANARITY :  0.014   0.142    976
REMARK   3   DIHEDRAL  : 13.747 178.893   3386
REMARK   3   MIN NONBONDED DISTANCE : 2.033 
REMARK   3  
REMARK   3  MOLPROBITY STATISTICS.
REMARK   3   ALL-ATOM CLASHSCORE : 1.00
REMARK   3   RAMACHANDRAN PLOT:
REMARK   3     OUTLIERS : 0.74  %
REMARK   3     ALLOWED  : 2.53  %
REMARK   3     FAVORED  : 96.73 %
REMARK   3   ROTAMER OUTLIERS : 1.16 %
REMARK   3   CBETA DEVIATIONS : 0
REMARK   3   PEPTIDE PLANE:
REMARK   3     CIS-PROLINE     : 0
REMARK   3     CIS-GENERAL     : 0
REMARK   3     TWISTED PROLINE : 0
REMARK   3     TWISTED GENERAL : 0
REMARK   3  
REMARK   3  ATOMIC DISPLACEMENT PARAMETERS.
REMARK   3   WILSON B : 36.69
REMARK   3   RMS(B_ISO_OR_EQUIVALENT_BONDED) : 4.95
REMARK   3   ATOMS          NUMBER OF ATOMS
REMARK   3                    ISO.  ANISO. 
REMARK   3    ALL         :  11431       0
REMARK   3    ALL (NO H)  :   5617       0
REMARK   3    SOLVENT     :    147       0
REMARK   3    NON-SOLVENT :   5470       0
REMARK   3    HYDROGENS   :   5814       0
REMARK   3
REMARK   3
REMARK   3   OTHER REFINEMENT REMARKS:
REMARK   3   XRAY REFINEMENT USING QUANTUM MECHANICAL FUNCTIONAL
REMARK   3   PROGRAM      :QuantumBio DivCon 6 build-7.1.1-b4015.17
REMARK   3   AUTHORS      :BORBULEVYCH O.Y., PLUMLEY J., 
REMARK   3                :MARTIN, R.I., WESTERHOFF L.M. 
REMARK   3
REMARK   3   REFERENCE     :BORBULEVYCH O.Y., PLUMLEY J.A.,
REMARK   3                 :MARTIN, R.I., MERZ, K.M.,  WESTERHOFF L.M.
REMARK   3                 :ACTA CRYSTLLOGRAPHICA SECTION D, 2014, 
REMARK   3                 :V. D70, pp. 1233-1247
REMARK   3   QM METHOD(HAMILTONIAN): PM6 AMBERFF14
REMARK   3   REGION QM REFINEMENT: 
REMARK   3      MAIN/BUFFER QM REGION RADII (A): 3.0 / 0.0
REMARK   3      LIGAND / STRAIN ENERGY: IXM_A_451 / 1.37 KCAL/MOLE
REMARK   3      LIGAND / STRAIN ENERGY: IXM_B_452 / 1.59 KCAL/MOLE
REMARK   3
HELIX    1   1 ARG A   96  ARG A  102  1               Generated by MOE    7
HELIX    2   2 VAL A  139  SER A  147  1               Generated by MOE    9
HELIX    3   3 VAL A  155  HIS A  173  1               Generated by MOE   19
HELIX    4   4 PRO A  184  ASN A  186  5               Generated by MOE    3
HELIX    5   5 ARG A  220  TYR A  222  5               Generated by MOE    3
HELIX    6   6 PRO A  225  ILE A  228  1               Generated by MOE    4
HELIX    7   7 SER A  237  LEU A  252  1               Generated by MOE   16
HELIX    8   8 GLY A  262  LEU A  273  1               Generated by MOE   12
HELIX    9   9 ARG A  278  GLU A  283  1               Generated by MOE    6
HELIX   10  10 TRP A  301  VAL A  304  1               Generated by MOE    4
HELIX   11  11 PRO A  311  LEU A  320  1               Generated by MOE   10
HELIX   12  12 PRO A  325  ALA A  327  5               Generated by MOE    3
HELIX   13  13 PRO A  331  CYS A  335  1               Generated by MOE    5
HELIX   14  14 SER A  338  ARG A  344  5               Generated by MOE    7
HELIX   15  15 THR A  364  LEU A  367  1               Generated by MOE    4
HELIX   16  16 PRO A  371  LEU A  373  5               Generated by MOE    3
HELIX   17  17 ALA A  374  LEU A  377  1               Generated by MOE    4
HELIX   18  18 PRO A  380  ARG A  383  5               Generated by MOE    4
HELIX   19  19 ARG B   96  LYS B  103  1               Generated by MOE    8
HELIX   20  20 VAL B  139  SER B  147  1               Generated by MOE    9
HELIX   21  21 VAL B  155  HIS B  173  1               Generated by MOE   19
HELIX   22  22 PRO B  184  ASN B  186  5               Generated by MOE    3
HELIX   23  23 ARG B  220  TYR B  222  5               Generated by MOE    3
HELIX   24  24 PRO B  225  ILE B  228  1               Generated by MOE    4
HELIX   25  25 SER B  237  LEU B  252  1               Generated by MOE   16
HELIX   26  26 GLY B  262  LEU B  273  1               Generated by MOE   12
HELIX   27  27 ARG B  278  MET B  284  1               Generated by MOE    7
HELIX   28  28 TRP B  301  LYS B  303  5               Generated by MOE    3
HELIX   29  29 PRO B  311  LEU B  320  1               Generated by MOE   10
HELIX   30  30 PRO B  325  ALA B  327  5               Generated by MOE    3
HELIX   31  31 PRO B  331  CYS B  335  1               Generated by MOE    5
HELIX   32  32 SER B  338  ARG B  344  5               Generated by MOE    7
HELIX   33  33 THR B  364  LEU B  367  1               Generated by MOE    4
HELIX   34  34 PRO B  371  LEU B  373  5               Generated by MOE    3
HELIX   35  35 ALA B  374  LEU B  377  1               Generated by MOE    4
SHEET    1       THR A  38  PRO A  44                  Generated by MOE
SHEET    2       GLN A  52  GLY A  63                  Generated by MOE
SHEET    3       VAL A  70  LEU A  75                  Generated by MOE
SHEET    4       LEU A  81  LEU A  88                  Generated by MOE
SHEET    5       LEU A 112  SER A 118                  Generated by MOE
SHEET    6       TYR A 127  ASP A 133                  Generated by MOE
SHEET    7       GLU A 137  THR A 138                  Generated by MOE
SHEET    8       ILE A 177  CYS A 178                  Generated by MOE
SHEET    9       LEU A 187  LEU A 189                  Generated by MOE
SHEET   10       LEU A 196  LYS A 197                  Generated by MOE
SHEET   11       LEU A 198  LEU A 198                  Generated by MOE
SHEET   12       LYS A 205  GLN A 206                  Generated by MOE
SHEET   13       THR B  38  PRO B  44                  Generated by MOE
SHEET   14       GLN B  52  GLY B  63                  Generated by MOE
SHEET   15       VAL B  69  LEU B  75                  Generated by MOE
SHEET   16       LEU B  81  LEU B  88                  Generated by MOE
SHEET   17       LEU B 112  SER B 118                  Generated by MOE
SHEET   18       TYR B 127  ASP B 133                  Generated by MOE
SHEET   19       GLU B 137  THR B 138                  Generated by MOE
SHEET   20       ILE B 177  CYS B 178                  Generated by MOE
SHEET   21       LEU B 187  ASP B 190                  Generated by MOE
SHEET   22       VAL B 195  LYS B 197                  Generated by MOE
SHEET   23       LEU B 198  LEU B 198                  Generated by MOE
SHEET   24       LYS B 205  GLN B 206                  Generated by MOE
CRYST1   83.438   86.443  178.825  90.00  90.00  90.00 P 21 21 21
SCALE1      0.011985  0.000000  0.000000        0.00000
SCALE2      0.000000  0.011568  0.000000        0.00000
SCALE3      0.000000  0.000000  0.005592        0.00000
ATOM      1  N   SER A  35      63.393  12.745  35.082  1.00 91.74           N
ATOM      2  CA  SER A  35      61.964  12.614  34.699  1.00 94.09           C
ATOM      3  C   SER A  35      61.297  13.981  34.476  1.00 91.50           C
ATOM      4  O   SER A  35      61.524  14.912  35.249  1.00 88.14           O
ATOM      5  CB  SER A  35      61.184  11.786  35.738  1.00 86.55           C
ATOM      6  OG  SER A  35      61.268  12.353  37.030  1.00 90.58           O
ATOM      7  H1  SER A  35      63.786  11.835  35.279  1.00110.12           H
ATOM      8  H2  SER A  35      63.464  13.315  35.916  1.00110.12           H
ATOM      9  HA  SER A  35      61.916  12.067  33.757  1.00112.94           H
ATOM     10  HB2 SER A  35      61.609  10.782  35.771  1.00103.89           H
ATOM     11  HB3 SER A  35      60.136  11.706  35.445  1.00103.89           H
ATOM     12  HG  SER A  35      60.656  13.093  37.090  1.00108.72           H
ATOM     13  N   LYS A  36      60.469  14.086  33.420  1.00 88.10           N
ATOM     14  CA  LYS A  36      59.748  15.308  33.039  1.00 79.80           C
ATOM     15  C   LYS A  36      58.748  15.737  34.126  1.00 85.25           C
ATOM     16  O   LYS A  36      57.874  14.958  34.505  1.00 87.13           O
ATOM     17  CB  LYS A  36      59.054  15.080  31.683  1.00 83.64           C
ATOM     18  CG  LYS A  36      58.248  16.304  31.205  1.00 75.84           C
ATOM     19  CD  LYS A  36      57.481  16.044  29.901  1.00 82.13           C
ATOM     20  CE  LYS A  36      58.434  15.741  28.738  1.00 91.49           C
ATOM     21  NZ  LYS A  36      57.715  15.649  27.454  1.00 92.42           N1+
ATOM     22  H   LYS A  36      60.335  13.273  32.838  1.00105.75           H
ATOM     23  HA  LYS A  36      60.477  16.110  32.909  1.00 95.80           H
ATOM     24  HB2 LYS A  36      59.821  14.843  30.945  1.00100.40           H
ATOM     25  HB3 LYS A  36      58.378  14.226  31.765  1.00100.40           H
ATOM     26  HG2 LYS A  36      57.513  16.581  31.962  1.00 91.04           H
ATOM     27  HG3 LYS A  36      58.925  17.149  31.067  1.00 91.04           H
ATOM     28  HD2 LYS A  36      56.804  15.200  30.045  1.00 98.59           H
ATOM     29  HD3 LYS A  36      56.887  16.928  29.665  1.00 98.59           H
ATOM     30  HE2 LYS A  36      59.181  16.534  28.677  1.00109.82           H
ATOM     31  HE3 LYS A  36      58.945  14.797  28.931  1.00109.82           H
ATOM     32  HZ1 LYS A  36      58.372  15.452  26.712  1.00110.94           H
ATOM     33  HZ2 LYS A  36      57.028  14.910  27.500  1.00110.94           H
ATOM     34  HZ3 LYS A  36      57.252  16.527  27.262  1.00110.94           H
ATOM     35  N   VAL A  37      58.862  16.999  34.561  1.00 81.82           N
ATOM     36  CA  VAL A  37      57.962  17.659  35.505  1.00 69.02           C
ATOM     37  C   VAL A  37      57.247  18.802  34.784  1.00 68.30           C
ATOM     38  O   VAL A  37      57.883  19.681  34.202  1.00 66.74           O
ATOM     39  CB  VAL A  37      58.735  18.172  36.737  1.00 67.31           C
ATOM     40  CG1 VAL A  37      57.809  18.997  37.645  1.00 66.46           C
ATOM     41  CG2 VAL A  37      59.319  17.007  37.548  1.00 74.10           C
ATOM     42  H   VAL A  37      59.603  17.569  34.181  1.00 98.22           H
ATOM     43  HA  VAL A  37      57.215  16.946  35.855  1.00 82.86           H
ATOM     44  HB  VAL A  37      59.551  18.813  36.400  1.00 80.81           H
ATOM     45 HG11 VAL A  37      58.344  19.294  38.547  1.00 79.78           H
ATOM     46 HG12 VAL A  37      57.483  19.907  37.139  1.00 79.78           H
ATOM     47 HG13 VAL A  37      56.933  18.411  37.922  1.00 79.78           H
ATOM     48 HG21 VAL A  37      59.865  17.395  38.408  1.00 88.95           H
ATOM     49 HG22 VAL A  37      58.521  16.353  37.897  1.00 88.95           H
ATOM     50 HG23 VAL A  37      60.012  16.432  36.935  1.00 88.95           H
ATOM     51  N   THR A  38      55.917  18.787  34.863  1.00 66.18           N
ATOM     52  CA  THR A  38      55.032  19.808  34.322  1.00 60.18           C
ATOM     53  C   THR A  38      54.507  20.651  35.482  1.00 63.40           C
ATOM     54  O   THR A  38      53.964  20.080  36.425  1.00 58.60           O
ATOM     55  CB  THR A  38      53.882  19.119  33.574  1.00 57.66           C
ATOM     56  OG1 THR A  38      54.385  18.313  32.530  1.00 63.97           O
ATOM     57  CG2 THR A  38      52.934  20.154  32.965  1.00 53.72           C
ATOM     58  H   THR A  38      55.479  18.041  35.385  1.00 79.45           H
ATOM     59  HA  THR A  38      55.584  20.428  33.614  1.00 72.25           H
ATOM     60  HB  THR A  38      53.321  18.490  34.268  1.00 69.23           H
ATOM     61  HG1 THR A  38      53.718  17.657  32.317  1.00 76.80           H
ATOM     62 HG21 THR A  38      52.156  19.646  32.399  1.00 64.49           H
ATOM     63 HG22 THR A  38      52.469  20.751  33.747  1.00 64.49           H
ATOM     64 HG23 THR A  38      53.487  20.802  32.285  1.00 64.49           H
ATOM     65  N   THR A  39      54.613  21.984  35.387  1.00 61.29           N
ATOM     66  CA  THR A  39      54.094  22.916  36.390  1.00 55.08           C
ATOM     67  C   THR A  39      53.076  23.843  35.737  1.00 52.76           C
ATOM     68  O   THR A  39      53.365  24.470  34.721  1.00 51.99           O
ATOM     69  CB  THR A  39      55.238  23.697  37.060  1.00 61.77           C
ATOM     70  OG1 THR A  39      56.203  22.805  37.576  1.00 61.60           O
ATOM     71  CG2 THR A  39      54.704  24.553  38.217  1.00 56.04           C
ATOM     72  H   THR A  39      55.072  22.387  34.582  1.00 73.59           H
ATOM     73  HA  THR A  39      53.604  22.340  37.172  1.00 66.13           H
ATOM     74  HB  THR A  39      55.715  24.348  36.326  1.00 74.16           H
ATOM     75  HG1 THR A  39      55.825  22.366  38.344  1.00 73.95           H
ATOM     76 HG21 THR A  39      55.533  25.056  38.716  1.00 67.28           H
ATOM     77 HG22 THR A  39      54.010  25.307  37.849  1.00 67.28           H
ATOM     78 HG23 THR A  39      54.202  23.925  38.953  1.00 67.28           H
ATOM     79  N   VAL A  40      51.884  23.922  36.334  1.00 50.15           N
ATOM     80  CA  VAL A  40      50.760  24.722  35.859  1.00 44.97           C
ATOM     81  C   VAL A  40      50.244  25.602  37.004  1.00 47.94           C
ATOM     82  O   VAL A  40      50.460  25.296  38.172  1.00 46.67           O
ATOM     83  CB  VAL A  40      49.638  23.809  35.303  1.00 51.29           C
ATOM     84  CG1 VAL A  40      50.167  22.840  34.236  1.00 55.08           C
ATOM     85  CG2 VAL A  40      48.939  22.983  36.396  1.00 50.52           C
ATOM     86  H   VAL A  40      51.735  23.386  37.179  1.00 60.21           H
ATOM     87  HA  VAL A  40      51.087  25.382  35.054  1.00 54.00           H
ATOM     88  HB  VAL A  40      48.883  24.442  34.833  1.00 61.59           H
ATOM     89 HG11 VAL A  40      49.337  22.304  33.784  1.00 66.13           H
ATOM     90 HG12 VAL A  40      50.696  23.395  33.461  1.00 66.13           H
ATOM     91 HG13 VAL A  40      50.845  22.115  34.686  1.00 66.13           H
ATOM     92 HG21 VAL A  40      48.166  22.367  35.942  1.00 60.66           H
ATOM     93 HG22 VAL A  40      49.655  22.335  36.899  1.00 60.66           H
ATOM     94 HG23 VAL A  40      48.467  23.637  37.128  1.00 60.66           H
ATOM     95  N   VAL A  41      49.499  26.653  36.659  1.00 44.67           N
ATOM     96  CA  VAL A  41      48.763  27.470  37.607  1.00 52.69           C
ATOM     97  C   VAL A  41      47.285  27.132  37.430  1.00 51.88           C
ATOM     98  O   VAL A  41      46.704  27.344  36.364  1.00 47.22           O
ATOM     99  CB  VAL A  41      49.106  28.961  37.424  1.00 57.38           C
ATOM    100  CG1 VAL A  41      48.236  29.824  38.343  1.00 50.64           C
ATOM    101  CG2 VAL A  41      50.586  29.224  37.761  1.00 59.63           C
ATOM    102  H   VAL A  41      49.343  26.838  35.680  1.00 53.64           H
ATOM    103  HA  VAL A  41      49.059  27.200  38.622  1.00 63.26           H
ATOM    104  HB  VAL A  41      48.917  29.246  36.389  1.00 68.89           H
ATOM    105 HG11 VAL A  41      48.515  30.872  38.237  1.00 60.80           H
ATOM    106 HG12 VAL A  41      47.188  29.723  38.064  1.00 60.80           H
ATOM    107 HG13 VAL A  41      48.370  29.520  39.383  1.00 60.80           H
ATOM    108 HG21 VAL A  41      50.810  30.284  37.640  1.00 71.59           H
ATOM    109 HG22 VAL A  41      50.794  28.935  38.791  1.00 71.59           H
ATOM    110 HG23 VAL A  41      51.236  28.657  37.096  1.00 71.59           H
ATOM    111  N   ALA A  42      46.693  26.560  38.483  1.00 48.89           N
ATOM    112  CA  ALA A  42      45.358  25.978  38.436  1.00 45.51           C
ATOM    113  C   ALA A  42      44.415  26.609  39.458  1.00 52.57           C
ATOM    114  O   ALA A  42      44.818  26.949  40.570  1.00 47.72           O
ATOM    115  CB  ALA A  42      45.496  24.473  38.673  1.00 55.45           C
ATOM    116  H   ALA A  42      47.228  26.437  39.332  1.00 58.70           H
ATOM    117  HA  ALA A  42      44.922  26.120  37.448  1.00 54.64           H
ATOM    118  HB1 ALA A  42      44.540  23.998  38.464  1.00 66.57           H
ATOM    119  HB2 ALA A  42      46.241  24.058  37.994  1.00 66.57           H
ATOM    120  HB3 ALA A  42      45.796  24.275  39.703  1.00 66.57           H
ATOM    121  N   THR A  43      43.142  26.729  39.073  1.00 44.76           N
ATOM    122  CA  THR A  43      42.068  27.190  39.944  1.00 50.14           C
ATOM    123  C   THR A  43      41.612  26.039  40.846  1.00 56.61           C
ATOM    124  O   THR A  43      41.392  24.948  40.318  1.00 51.59           O
ATOM    125  CB  THR A  43      40.915  27.686  39.060  1.00 50.11           C
ATOM    126  OG1 THR A  43      41.392  28.695  38.206  1.00 59.94           O
ATOM    127  CG2 THR A  43      39.741  28.249  39.868  1.00 57.12           C
ATOM    128  H   THR A  43      42.884  26.436  38.143  1.00 53.75           H
ATOM    129  HA  THR A  43      42.436  28.041  40.517  1.00 60.20           H
ATOM    130  HB  THR A  43      40.562  26.856  38.446  1.00 60.17           H
ATOM    131  HG1 THR A  43      40.647  29.216  37.901  1.00 71.96           H
ATOM    132 HG21 THR A  43      38.989  28.655  39.193  1.00 68.58           H
ATOM    133 HG22 THR A  43      39.286  27.469  40.474  1.00 68.58           H
ATOM    134 HG23 THR A  43      40.092  29.055  40.510  1.00 68.58           H
ATOM    135  N   PRO A  44      41.372  26.256  42.157  1.00 51.89           N
ATOM    136  CA  PRO A  44      40.798  25.233  43.031  1.00 47.40           C
ATOM    137  C   PRO A  44      39.398  24.808  42.582  1.00 47.28           C
ATOM    138  O   PRO A  44      38.626  25.611  42.059  1.00 51.50           O
ATOM    139  CB  PRO A  44      40.698  25.906  44.420  1.00 53.05           C
ATOM    140  CG  PRO A  44      41.779  26.981  44.376  1.00 57.60           C
ATOM    141  CD  PRO A  44      41.726  27.444  42.918  1.00 60.87           C
ATOM    142  HA  PRO A  44      41.487  24.393  43.133  1.00 56.91           H
ATOM    143  HB2 PRO A  44      39.732  26.413  44.483  1.00 63.70           H
ATOM    144  HB3 PRO A  44      40.818  25.219  45.257  1.00 63.70           H
ATOM    145  HG2 PRO A  44      41.546  27.815  45.036  1.00 69.16           H
ATOM    146  HG3 PRO A  44      42.746  26.545  44.624  1.00 69.16           H
ATOM    147  HD2 PRO A  44      40.957  28.208  42.793  1.00 73.08           H
ATOM    148  HD3 PRO A  44      42.718  27.809  42.648  1.00 73.08           H
ATOM    149  N   GLY A  45      39.057  23.539  42.832  1.00 54.64           N
ATOM    150  CA  GLY A  45      37.797  22.954  42.391  1.00 60.46           C
ATOM    151  C   GLY A  45      36.571  23.659  42.969  1.00 61.90           C
ATOM    152  O   GLY A  45      35.581  23.816  42.261  1.00 62.69           O
ATOM    153  H   GLY A  45      39.738  22.922  43.255  1.00 65.60           H
ATOM    154  HA2 GLY A  45      37.750  23.028  41.303  1.00 72.59           H
ATOM    155  HA3 GLY A  45      37.764  21.906  42.677  1.00 72.59           H
ATOM    156  N   GLN A  46      36.624  24.083  44.239  1.00 66.77           N
ATOM    157  CA  GLN A  46      35.423  24.503  44.970  1.00 73.58           C
ATOM    158  C   GLN A  46      35.657  25.565  46.056  1.00 81.51           C
ATOM    159  O   GLN A  46      34.680  26.073  46.604  1.00 89.13           O
ATOM    160  CB  GLN A  46      34.678  23.252  45.482  1.00 71.45           C
ATOM    161  CG  GLN A  46      35.536  22.285  46.327  1.00 75.47           C
ATOM    162  CD  GLN A  46      35.045  20.834  46.258  1.00 79.86           C
ATOM    163  OE1 GLN A  46      33.948  20.543  45.788  1.00 80.30           O
ATOM    164  NE2 GLN A  46      35.855  19.900  46.753  1.00 71.82           N
ATOM    165  H   GLN A  46      37.476  23.954  44.762  1.00 80.16           H
ATOM    166  HA  GLN A  46      34.754  24.987  44.258  1.00 88.33           H
ATOM    167  HB2 GLN A  46      33.824  23.570  46.084  1.00 85.77           H
ATOM    168  HB3 GLN A  46      34.279  22.726  44.614  1.00 85.77           H
ATOM    169  HG2 GLN A  46      36.583  22.305  46.026  1.00 90.59           H
ATOM    170  HG3 GLN A  46      35.489  22.612  47.366  1.00 90.59           H
ATOM    171 HE21 GLN A  46      36.742  20.157  47.151  1.00 86.22           H
ATOM    172 HE22 GLN A  46      35.527  18.946  46.774  1.00 86.22           H
ATOM    173  N   GLY A  47      36.913  25.928  46.360  1.00 70.98           N
ATOM    174  CA  GLY A  47      37.199  27.034  47.277  1.00 79.18           C
ATOM    175  C   GLY A  47      36.959  28.401  46.610  1.00 79.88           C
ATOM    176  O   GLY A  47      36.479  28.461  45.474  1.00 72.51           O
ATOM    177  H   GLY A  47      37.688  25.497  45.880  1.00 85.21           H
ATOM    178  HA2 GLY A  47      36.553  26.953  48.152  1.00 95.05           H
ATOM    179  HA3 GLY A  47      38.245  26.969  47.580  1.00 95.05           H
ATOM    180  N   PRO A  48      37.351  29.509  47.270  1.00 73.48           N
ATOM    181  CA  PRO A  48      37.537  30.796  46.588  1.00 72.59           C
ATOM    182  C   PRO A  48      38.626  30.676  45.501  1.00 65.03           C
ATOM    183  O   PRO A  48      39.467  29.779  45.587  1.00 68.59           O
ATOM    184  CB  PRO A  48      38.009  31.752  47.699  1.00 82.33           C
ATOM    185  CG  PRO A  48      37.659  31.047  49.012  1.00 80.91           C
ATOM    186  CD  PRO A  48      37.814  29.575  48.645  1.00 73.39           C
ATOM    187  HA  PRO A  48      36.587  31.181  46.216  1.00 87.14           H
ATOM    188  HB2 PRO A  48      39.098  31.814  47.645  1.00 98.83           H
ATOM    189  HB3 PRO A  48      37.585  32.754  47.634  1.00 98.83           H
ATOM    190  HG2 PRO A  48      38.360  31.309  49.805  1.00 97.12           H
ATOM    191  HG3 PRO A  48      36.636  31.286  49.307  1.00 97.12           H
ATOM    192  HD2 PRO A  48      38.864  29.283  48.697  1.00 88.11           H
ATOM    193  HD3 PRO A  48      37.190  28.985  49.317  1.00 88.11           H
ATOM    194  N   ASP A  49      38.640  31.572  44.502  1.00 72.33           N
ATOM    195  CA  ASP A  49      39.580  31.485  43.376  1.00 70.16           C
ATOM    196  C   ASP A  49      40.945  32.065  43.786  1.00 66.57           C
ATOM    197  O   ASP A  49      41.256  33.236  43.558  1.00 67.81           O
ATOM    198  CB  ASP A  49      38.973  32.138  42.126  1.00 72.77           C
ATOM    199  CG  ASP A  49      39.787  31.936  40.841  1.00 75.57           C
ATOM    200  OD1 ASP A  49      40.951  31.482  40.921  1.00 74.76           O
ATOM    201  OD2 ASP A  49      39.200  32.205  39.770  1.00 86.74           O1-
ATOM    202  H   ASP A  49      37.951  32.308  44.482  1.00 86.83           H
ATOM    203  HA  ASP A  49      39.715  30.427  43.145  1.00 84.22           H
ATOM    204  HB2 ASP A  49      37.956  31.782  41.957  1.00 87.36           H
ATOM    205  HB3 ASP A  49      38.867  33.211  42.289  1.00 87.36           H
ATOM    206  N   ARG A  50      41.750  31.198  44.407  1.00 63.53           N
ATOM    207  CA  ARG A  50      43.125  31.438  44.804  1.00 64.62           C
ATOM    208  C   ARG A  50      43.992  30.477  43.983  1.00 53.31           C
ATOM    209  O   ARG A  50      44.087  29.310  44.368  1.00 47.43           O
ATOM    210  CB  ARG A  50      43.273  31.220  46.326  1.00 56.34           C
ATOM    211  CG  ARG A  50      42.783  32.416  47.165  1.00 68.18           C
ATOM    212  CD  ARG A  50      43.782  33.585  47.095  1.00 79.76           C
ATOM    213  NE  ARG A  50      43.347  34.771  47.860  1.00 85.44           N
ATOM    214  CZ  ARG A  50      42.604  35.783  47.385  1.00 88.55           C
ATOM    215  NH1 ARG A  50      42.107  35.777  46.144  1.00 85.26           N
ATOM    216  NH2 ARG A  50      42.353  36.828  48.172  1.00 82.11           N1+
ATOM    217  H   ARG A  50      41.388  30.269  44.580  1.00 76.27           H
ATOM    218  HA  ARG A  50      43.416  32.456  44.559  1.00 77.58           H
ATOM    219  HB2 ARG A  50      42.753  30.309  46.632  1.00 67.64           H
ATOM    220  HB3 ARG A  50      44.332  31.078  46.546  1.00 67.64           H
ATOM    221  HG2 ARG A  50      41.795  32.732  46.827  1.00 81.85           H
ATOM    222  HG3 ARG A  50      42.709  32.097  48.206  1.00 81.85           H
ATOM    223  HD2 ARG A  50      44.734  33.249  47.509  1.00 95.74           H
ATOM    224  HD3 ARG A  50      43.957  33.866  46.056  1.00 95.74           H
ATOM    225  HE  ARG A  50      43.663  34.829  48.817  1.00102.56           H
ATOM    226 HH11 ARG A  50      42.281  34.990  45.534  1.00102.35           H
ATOM    227 HH12 ARG A  50      41.550  36.551  45.814  1.00102.35           H
ATOM    228 HH21 ARG A  50      42.723  36.855  49.110  1.00 98.56           H
ATOM    229 HH22 ARG A  50      41.798  37.596  47.826  1.00 98.56           H
ATOM    230  N   PRO A  51      44.611  30.933  42.872  1.00 51.30           N
ATOM    231  CA  PRO A  51      45.396  30.058  42.009  1.00 41.60           C
ATOM    232  C   PRO A  51      46.543  29.396  42.758  1.00 49.84           C
ATOM    233  O   PRO A  51      47.108  29.974  43.691  1.00 48.50           O
ATOM    234  CB  PRO A  51      45.940  30.969  40.902  1.00 48.22           C
ATOM    235  CG  PRO A  51      44.901  32.078  40.824  1.00 50.91           C
ATOM    236  CD  PRO A  51      44.517  32.262  42.290  1.00 52.43           C
ATOM    237  HA  PRO A  51      44.740  29.332  41.529  1.00 49.95           H
ATOM    238  HB2 PRO A  51      46.880  31.406  41.245  1.00 57.90           H
ATOM    239  HB3 PRO A  51      46.078  30.466  39.949  1.00 57.90           H
ATOM    240  HG2 PRO A  51      45.333  33.000  40.436  1.00 61.13           H
ATOM    241  HG3 PRO A  51      44.054  31.755  40.217  1.00 61.13           H
ATOM    242  HD2 PRO A  51      45.228  32.926  42.783  1.00 62.95           H
ATOM    243  HD3 PRO A  51      43.497  32.648  42.317  1.00 62.95           H
ATOM    244  N   GLN A  52      46.872  28.171  42.341  1.00 46.33           N
ATOM    245  CA  GLN A  52      47.873  27.335  42.990  1.00 39.98           C
ATOM    246  C   GLN A  52      48.822  26.756  41.969  1.00 45.58           C
ATOM    247  O   GLN A  52      48.393  26.336  40.892  1.00 48.88           O
ATOM    248  CB  GLN A  52      47.210  26.161  43.724  1.00 55.31           C
ATOM    249  CG  GLN A  52      46.187  26.590  44.787  1.00 75.49           C
ATOM    250  CD  GLN A  52      45.831  25.456  45.755  1.00 82.01           C
ATOM    251  OE1 GLN A  52      46.589  24.504  45.951  1.00 77.26           O
ATOM    252  NE2 GLN A  52      44.661  25.554  46.388  1.00 81.81           N
ATOM    253  H   GLN A  52      46.361  27.764  41.569  1.00 55.63           H
ATOM    254  HA  GLN A  52      48.448  27.917  43.712  1.00 48.01           H
ATOM    255  HB2 GLN A  52      46.707  25.519  42.999  1.00 66.41           H
ATOM    256  HB3 GLN A  52      48.005  25.581  44.195  1.00 66.41           H
ATOM    257  HG2 GLN A  52      46.621  27.405  45.369  1.00 90.62           H
ATOM    258  HG3 GLN A  52      45.283  26.950  44.297  1.00 90.62           H
ATOM    259 HE21 GLN A  52      44.063  26.348  46.219  1.00 98.21           H
ATOM    260 HE22 GLN A  52      44.399  24.836  47.045  1.00 98.21           H
ATOM    261  N   GLU A  53      50.094  26.661  42.351  1.00 43.93           N
ATOM    262  CA  GLU A  53      51.097  25.970  41.563  1.00 55.03           C
ATOM    263  C   GLU A  53      50.969  24.472  41.812  1.00 54.15           C
ATOM    264  O   GLU A  53      51.014  24.023  42.959  1.00 53.91           O
ATOM    265  CB  GLU A  53      52.504  26.486  41.907  1.00 56.42           C
ATOM    266  CG  GLU A  53      53.150  27.134  40.679  1.00 60.20           C
ATOM    267  CD  GLU A  53      54.494  27.781  41.015  1.00 67.74           C
ATOM    268  OE1 GLU A  53      55.343  27.081  41.612  1.00 71.90           O
ATOM    269  OE2 GLU A  53      54.650  28.967  40.653  1.00 64.74           O1-
ATOM    270  H   GLU A  53      50.369  26.991  43.263  1.00 52.75           H
ATOM    271  HA  GLU A  53      50.902  26.173  40.511  1.00 66.07           H
ATOM    272  HB2 GLU A  53      52.454  27.223  42.712  1.00 67.74           H
ATOM    273  HB3 GLU A  53      53.131  25.658  42.240  1.00 67.74           H
ATOM    274  HG2 GLU A  53      53.334  26.328  39.970  1.00 72.27           H
ATOM    275  HG3 GLU A  53      52.479  27.866  40.228  1.00 72.27           H
ATOM    276  N   VAL A  54      50.800  23.714  40.722  1.00 53.62           N
ATOM    277  CA  VAL A  54      50.632  22.265  40.744  1.00 52.29           C
ATOM    278  C   VAL A  54      51.676  21.669  39.803  1.00 50.32           C
ATOM    279  O   VAL A  54      51.658  21.932  38.599  1.00 53.29           O
ATOM    280  CB  VAL A  54      49.194  21.853  40.349  1.00 58.25           C
ATOM    281  CG1 VAL A  54      49.040  20.329  40.470  1.00 53.44           C
ATOM    282  CG2 VAL A  54      48.119  22.515  41.221  1.00 59.01           C
ATOM    283  H   VAL A  54      50.759  24.170  39.820  1.00 64.38           H
ATOM    284  HA  VAL A  54      50.825  21.895  41.753  1.00 62.78           H
ATOM    285  HB  VAL A  54      49.011  22.139  39.313  1.00 69.93           H
ATOM    286 HG11 VAL A  54      48.031  20.035  40.184  1.00 64.16           H
ATOM    287 HG12 VAL A  54      49.748  19.822  39.814  1.00 64.16           H
ATOM    288 HG13 VAL A  54      49.224  20.017  41.499  1.00 64.16           H
ATOM    289 HG21 VAL A  54      47.132  22.180  40.906  1.00 70.85           H
ATOM    290 HG22 VAL A  54      48.272  22.254  42.268  1.00 70.85           H
ATOM    291 HG23 VAL A  54      48.160  23.597  41.115  1.00 70.85           H
ATOM    292  N   SER A  55      52.564  20.850  40.370  1.00 54.43           N
ATOM    293  CA  SER A  55      53.613  20.132  39.657  1.00 54.85           C
ATOM    294  C   SER A  55      53.329  18.633  39.672  1.00 58.95           C
ATOM    295  O   SER A  55      53.041  18.066  40.729  1.00 56.90           O
ATOM    296  CB  SER A  55      54.978  20.393  40.297  1.00 59.28           C
ATOM    297  OG  SER A  55      55.322  21.749  40.144  1.00 64.56           O
ATOM    298  H   SER A  55      52.520  20.717  41.372  1.00 65.34           H
ATOM    299  HA  SER A  55      53.659  20.480  38.636  1.00 65.86           H
ATOM    300  HB2 SER A  55      54.924  20.156  41.361  1.00 71.17           H
ATOM    301  HB3 SER A  55      55.738  19.770  39.829  1.00 71.17           H
ATOM    302  HG  SER A  55      56.032  21.960  40.757  1.00 77.50           H
ATOM    303  N   TYR A  56      53.453  17.993  38.504  1.00 61.48           N
ATOM    304  CA  TYR A  56      53.220  16.563  38.349  1.00 67.18           C
ATOM    305  C   TYR A  56      54.114  15.935  37.278  1.00 60.83           C
ATOM    306  O   TYR A  56      54.659  16.609  36.405  1.00 64.56           O
ATOM    307  CB  TYR A  56      51.729  16.300  38.078  1.00 57.45           C
ATOM    308  CG  TYR A  56      51.205  16.867  36.771  1.00 58.99           C
ATOM    309  CD1 TYR A  56      51.341  16.137  35.573  1.00 58.31           C
ATOM    310  CD2 TYR A  56      50.580  18.129  36.757  1.00 58.31           C
ATOM    311  CE1 TYR A  56      50.856  16.668  34.367  1.00 50.52           C
ATOM    312  CE2 TYR A  56      50.086  18.664  35.556  1.00 49.62           C
ATOM    313  CZ  TYR A  56      50.229  17.932  34.358  1.00 58.06           C
ATOM    314  OH  TYR A  56      49.771  18.456  33.191  1.00 61.43           O
ATOM    315  H   TYR A  56      53.697  18.520  37.677  1.00 73.80           H
ATOM    316  HA  TYR A  56      53.475  16.081  39.292  1.00 80.65           H
ATOM    317  HB2 TYR A  56      51.558  15.223  38.083  1.00 68.97           H
ATOM    318  HB3 TYR A  56      51.151  16.722  38.900  1.00 68.97           H
ATOM    319  HD1 TYR A  56      51.828  15.171  35.579  1.00 70.01           H
ATOM    320  HD2 TYR A  56      50.487  18.695  37.673  1.00 70.01           H
ATOM    321  HE1 TYR A  56      50.971  16.115  33.448  1.00 60.66           H
ATOM    322  HE2 TYR A  56      49.613  19.635  35.552  1.00 59.57           H
ATOM    323  HH  TYR A  56      49.466  19.360  33.301  1.00 73.75           H
ATOM    324  N   THR A  57      54.256  14.614  37.388  1.00 65.23           N
ATOM    325  CA  THR A  57      55.134  13.756  36.600  1.00 70.14           C
ATOM    326  C   THR A  57      54.450  12.397  36.319  1.00 69.42           C
ATOM    327  O   THR A  57      53.285  12.207  36.676  1.00 65.39           O
ATOM    328  CB  THR A  57      56.485  13.654  37.345  1.00 69.25           C
ATOM    329  OG1 THR A  57      57.459  13.032  36.536  1.00 80.52           O
ATOM    330  CG2 THR A  57      56.395  12.923  38.696  1.00 66.64           C
ATOM    331  H   THR A  57      53.760  14.157  38.141  1.00 78.31           H
ATOM    332  HA  THR A  57      55.318  14.216  35.628  1.00 84.20           H
ATOM    333  HB  THR A  57      56.829  14.670  37.540  1.00 83.13           H
ATOM    334  HG1 THR A  57      57.587  13.579  35.754  1.00 96.66           H
ATOM    335 HG21 THR A  57      57.384  12.898  39.152  1.00 80.00           H
ATOM    336 HG22 THR A  57      55.714  13.443  39.368  1.00 80.00           H
ATOM    337 HG23 THR A  57      56.064  11.896  38.554  1.00 80.00           H
ATOM    338  N   ASP A  58      55.151  11.469  35.648  1.00 69.78           N
ATOM    339  CA  ASP A  58      54.758  10.065  35.474  1.00 64.29           C
ATOM    340  C   ASP A  58      53.363   9.897  34.845  1.00 57.36           C
ATOM    341  O   ASP A  58      52.547   9.086  35.289  1.00 62.57           O
ATOM    342  CB  ASP A  58      54.934   9.283  36.790  1.00 65.89           C
ATOM    343  CG  ASP A  58      56.360   9.255  37.348  1.00 80.96           C
ATOM    344  OD1 ASP A  58      57.305   9.586  36.595  1.00 85.43           O
ATOM    345  OD2 ASP A  58      56.479   8.882  38.537  1.00 77.61           O1-
ATOM    346  H   ASP A  58      56.113  11.681  35.427  1.00 83.77           H
ATOM    347  HA  ASP A  58      55.457   9.638  34.755  1.00 77.18           H
ATOM    348  HB2 ASP A  58      54.248   9.638  37.561  1.00 79.10           H
ATOM    349  HB3 ASP A  58      54.646   8.245  36.624  1.00 79.10           H
ATOM    350  N   THR A  59      53.113  10.655  33.771  1.00 59.60           N
ATOM    351  CA  THR A  59      51.841  10.689  33.067  1.00 60.13           C
ATOM    352  C   THR A  59      51.662   9.490  32.136  1.00 68.74           C
ATOM    353  O   THR A  59      52.480   9.266  31.244  1.00 68.94           O
ATOM    354  CB  THR A  59      51.719  12.034  32.337  1.00 63.61           C
ATOM    355  OG1 THR A  59      51.529  13.030  33.324  1.00 67.72           O
ATOM    356  CG2 THR A  59      50.550  12.104  31.350  1.00 67.10           C
ATOM    357  H   THR A  59      53.821  11.310  33.476  1.00 71.55           H
ATOM    358  HA  THR A  59      51.066  10.673  33.826  1.00 72.19           H
ATOM    359  HB  THR A  59      52.649  12.232  31.801  1.00 76.37           H
ATOM    360  HG1 THR A  59      51.241  13.837  32.894  1.00 81.29           H
ATOM    361 HG21 THR A  59      50.504  13.102  30.912  1.00 80.55           H
ATOM    362 HG22 THR A  59      50.680  11.379  30.546  1.00 80.55           H
ATOM    363 HG23 THR A  59      49.615  11.912  31.876  1.00 80.55           H
ATOM    364  N   LYS A  60      50.540   8.774  32.295  1.00 65.21           N
ATOM    365  CA  LYS A  60      50.136   7.678  31.406  1.00 64.51           C
ATOM    366  C   LYS A  60      48.615   7.630  31.272  1.00 64.87           C
ATOM    367  O   LYS A  60      47.896   7.947  32.218  1.00 66.30           O
ATOM    368  CB  LYS A  60      50.698   6.351  31.947  1.00 65.83           C
ATOM    369  CG  LYS A  60      50.052   5.894  33.264  1.00 61.02           C
ATOM    370  CD  LYS A  60      50.721   4.642  33.835  1.00 68.54           C
ATOM    371  CE  LYS A  60      49.855   4.111  34.979  1.00 76.43           C
ATOM    372  NZ  LYS A  60      50.587   3.149  35.825  1.00 90.60           N1+
ATOM    373  H   LYS A  60      49.918   9.018  33.055  1.00 78.29           H
ATOM    374  HA  LYS A  60      50.561   7.852  30.415  1.00 77.44           H
ATOM    375  HB2 LYS A  60      50.514   5.580  31.198  1.00 79.03           H
ATOM    376  HB3 LYS A  60      51.778   6.443  32.080  1.00 79.03           H
ATOM    377  HG2 LYS A  60      50.154   6.694  34.000  1.00 73.26           H
ATOM    378  HG3 LYS A  60      48.991   5.692  33.111  1.00 73.26           H
ATOM    379  HD2 LYS A  60      50.808   3.880  33.059  1.00 82.28           H
ATOM    380  HD3 LYS A  60      51.713   4.901  34.210  1.00 82.28           H
ATOM    381  HE2 LYS A  60      49.524   4.952  35.587  1.00 91.74           H
ATOM    382  HE3 LYS A  60      48.973   3.627  34.557  1.00 91.74           H
ATOM    383  HZ1 LYS A  60      49.999   2.849  36.589  1.00108.76           H
ATOM    384  HZ2 LYS A  60      50.868   2.350  35.276  1.00108.76           H
ATOM    385  HZ3 LYS A  60      51.408   3.600  36.208  1.00108.76           H
ATOM    386  N   VAL A  61      48.128   7.221  30.099  1.00 53.53           N
ATOM    387  CA  VAL A  61      46.703   7.057  29.817  1.00 53.45           C
ATOM    388  C   VAL A  61      46.174   5.840  30.580  1.00 54.29           C
ATOM    389  O   VAL A  61      46.805   4.785  30.565  1.00 57.01           O
ATOM    390  CB  VAL A  61      46.480   6.920  28.300  1.00 61.57           C
ATOM    391  CG1 VAL A  61      44.986   6.737  27.995  1.00 64.94           C
ATOM    392  CG2 VAL A  61      46.978   8.175  27.571  1.00 59.52           C
ATOM    393  H   VAL A  61      48.776   6.963  29.370  1.00 64.28           H
ATOM    394  HA  VAL A  61      46.170   7.950  30.147  1.00 64.18           H
ATOM    395  HB  VAL A  61      47.029   6.050  27.937  1.00 73.92           H
ATOM    396 HG11 VAL A  61      44.827   6.706  26.917  1.00 77.96           H
ATOM    397 HG12 VAL A  61      44.618   5.804  28.422  1.00 77.96           H
ATOM    398 HG13 VAL A  61      44.425   7.567  28.420  1.00 77.96           H
ATOM    399 HG21 VAL A  61      46.780   8.085  26.503  1.00 71.45           H
ATOM    400 HG22 VAL A  61      46.464   9.053  27.959  1.00 71.45           H
ATOM    401 HG23 VAL A  61      48.052   8.298  27.710  1.00 71.45           H
ATOM    402  N   ILE A  62      45.026   6.004  31.255  1.00 56.28           N
ATOM    403  CA  ILE A  62      44.315   4.945  31.986  1.00 54.84           C
ATOM    404  C   ILE A  62      42.926   4.705  31.401  1.00 55.13           C
ATOM    405  O   ILE A  62      42.327   3.661  31.656  1.00 60.09           O
ATOM    406  CB  ILE A  62      44.229   5.229  33.510  1.00 50.91           C
ATOM    407  CG1 ILE A  62      43.441   6.526  33.826  1.00 55.24           C
ATOM    408  CG2 ILE A  62      45.638   5.211  34.131  1.00 54.04           C
ATOM    409  CD1 ILE A  62      43.325   6.849  35.322  1.00 54.15           C
ATOM    410  H   ILE A  62      44.597   6.920  31.246  1.00 67.57           H
ATOM    411  HA  ILE A  62      44.860   4.009  31.860  1.00 65.84           H
ATOM    412  HB  ILE A  62      43.674   4.409  33.970  1.00 61.13           H
ATOM    413 HG12 ILE A  62      43.932   7.368  33.342  1.00 66.32           H
ATOM    414 HG13 ILE A  62      42.431   6.445  33.424  1.00 66.32           H
ATOM    415 HG21 ILE A  62      45.568   5.215  35.218  1.00 64.88           H
ATOM    416 HG22 ILE A  62      46.160   4.300  33.838  1.00 64.88           H
ATOM    417 HG23 ILE A  62      46.213   6.074  33.793  1.00 64.88           H
ATOM    418 HD11 ILE A  62      42.623   7.671  35.464  1.00 65.02           H
ATOM    419 HD12 ILE A  62      42.958   5.977  35.861  1.00 65.02           H
ATOM    420 HD13 ILE A  62      44.291   7.149  35.723  1.00 65.02           H
ATOM    421  N   GLY A  63      42.394   5.697  30.684  1.00 55.98           N
ATOM    422  CA  GLY A  63      41.076   5.674  30.090  1.00 56.15           C
ATOM    423  C   GLY A  63      41.098   6.496  28.813  1.00 71.66           C
ATOM    424  O   GLY A  63      41.834   7.476  28.698  1.00 66.17           O
ATOM    425  H   GLY A  63      42.940   6.535  30.538  1.00 67.20           H
ATOM    426  HA2 GLY A  63      40.783   4.646  29.874  1.00 67.42           H
ATOM    427  HA3 GLY A  63      40.356   6.112  30.781  1.00 67.42           H
ATOM    428  N   ASN A  64      40.274   6.083  27.853  1.00 70.87           N
ATOM    429  CA  ASN A  64      40.047   6.814  26.623  1.00 76.56           C
ATOM    430  C   ASN A  64      38.549   6.753  26.320  1.00 80.35           C
ATOM    431  O   ASN A  64      37.818   5.892  26.819  1.00 81.29           O
ATOM    432  CB  ASN A  64      40.927   6.224  25.500  1.00 78.69           C
ATOM    433  CG  ASN A  64      41.394   7.297  24.513  1.00 91.83           C
ATOM    434  OD1 ASN A  64      40.594   8.034  23.946  1.00 93.99           O
ATOM    435  ND2 ASN A  64      42.698   7.357  24.244  1.00 95.94           N
ATOM    436  H   ASN A  64      39.691   5.275  28.018  1.00 85.08           H
ATOM    437  HA  ASN A  64      40.314   7.864  26.762  1.00 91.91           H
ATOM    438  HB2 ASN A  64      41.786   5.692  25.914  1.00 94.46           H
ATOM    439  HB3 ASN A  64      40.301   5.520  24.950  1.00 94.46           H
ATOM    440 HD21 ASN A  64      43.025   8.031  23.569  1.00115.16           H
ATOM    441 HD22 ASN A  64      43.341   6.730  24.702  1.00115.16           H
ATOM    442  N   GLY A  65      38.103   7.710  25.513  1.00 80.32           N
ATOM    443  CA  GLY A  65      36.743   7.787  25.021  1.00 85.24           C
ATOM    444  C   GLY A  65      36.666   8.750  23.844  1.00 85.58           C
ATOM    445  O   GLY A  65      37.638   9.427  23.494  1.00 73.67           O
ATOM    446  H   GLY A  65      38.765   8.369  25.124  1.00 96.42           H
ATOM    447  HA2 GLY A  65      36.413   6.795  24.708  1.00102.32           H
ATOM    448  HA3 GLY A  65      36.097   8.144  25.824  1.00102.32           H
ATOM    449  N   SER A  66      35.463   8.843  23.281  1.00 81.73           N
ATOM    450  CA  SER A  66      35.086   9.914  22.366  1.00 87.13           C
ATOM    451  C   SER A  66      35.101  11.293  23.073  1.00 92.69           C
ATOM    452  O   SER A  66      35.445  12.290  22.431  1.00 76.61           O
ATOM    453  CB  SER A  66      33.732   9.538  21.748  1.00 75.78           C
ATOM    454  OG  SER A  66      32.747   9.458  22.753  1.00 71.85           O
ATOM    455  H   SER A  66      34.718   8.240  23.603  1.00 98.11           H
ATOM    456  HA  SER A  66      35.814   9.941  21.553  1.00104.59           H
ATOM    457  HB2 SER A  66      33.436  10.258  20.996  1.00 90.97           H
ATOM    458  HB3 SER A  66      33.822   8.563  21.267  1.00 90.97           H
ATOM    459  HG  SER A  66      32.253  10.281  22.791  1.00 86.25           H
ATOM    460  N   PHE A  67      34.762  11.330  24.384  1.00 86.08           N
ATOM    461  CA  PHE A  67      34.793  12.501  25.275  1.00 83.50           C
ATOM    462  C   PHE A  67      36.169  13.180  25.253  1.00 82.85           C
ATOM    463  O   PHE A  67      36.285  14.379  25.000  1.00 79.12           O
ATOM    464  CB  PHE A  67      34.482  12.074  26.733  1.00 85.56           C
ATOM    465  CG  PHE A  67      33.095  11.508  26.985  1.00 96.31           C
ATOM    466  CD1 PHE A  67      32.796  10.178  26.615  1.00 95.17           C
ATOM    467  CD2 PHE A  67      32.101  12.302  27.600  1.00 91.87           C
ATOM    468  CE1 PHE A  67      31.498   9.667  26.800  1.00 87.48           C
ATOM    469  CE2 PHE A  67      30.802  11.790  27.780  1.00 82.38           C
ATOM    470  CZ  PHE A  67      30.497  10.487  27.351  1.00 85.44           C
ATOM    471  H   PHE A  67      34.450  10.466  24.802  1.00103.33           H
ATOM    472  HA  PHE A  67      34.038  13.217  24.948  1.00100.23           H
ATOM    473  HB2 PHE A  67      35.210  11.326  27.050  1.00102.70           H
ATOM    474  HB3 PHE A  67      34.614  12.947  27.375  1.00102.70           H
ATOM    475  HD1 PHE A  67      33.555   9.545  26.181  1.00114.23           H
ATOM    476  HD2 PHE A  67      32.321  13.313  27.910  1.00110.28           H
ATOM    477  HE1 PHE A  67      31.271   8.650  26.516  1.00105.01           H
ATOM    478  HE2 PHE A  67      30.029  12.398  28.223  1.00 98.89           H
ATOM    479  HZ  PHE A  67      29.494  10.112  27.474  1.00102.56           H
ATOM    480  N   GLY A  68      37.201  12.385  25.552  1.00 83.33           N
ATOM    481  CA  GLY A  68      38.561  12.823  25.784  1.00 75.79           C
ATOM    482  C   GLY A  68      39.219  11.980  26.879  1.00 76.51           C
ATOM    483  O   GLY A  68      38.562  11.266  27.645  1.00 75.97           O
ATOM    484  H   GLY A  68      37.001  11.416  25.756  1.00100.03           H
ATOM    485  HA2 GLY A  68      39.119  12.697  24.857  1.00 90.98           H
ATOM    486  HA3 GLY A  68      38.578  13.874  26.073  1.00 90.98           H
ATOM    487  N   VAL A  69      40.550  12.080  26.903  1.00 64.99           N
ATOM    488  CA  VAL A  69      41.471  11.155  27.548  1.00 62.14           C
ATOM    489  C   VAL A  69      41.550  11.397  29.067  1.00 54.65           C
ATOM    490  O   VAL A  69      41.665  12.529  29.531  1.00 51.83           O
ATOM    491  CB  VAL A  69      42.860  11.304  26.879  1.00 58.57           C
ATOM    492  CG1 VAL A  69      43.821  10.211  27.353  1.00 61.67           C
ATOM    493  CG2 VAL A  69      42.783  11.214  25.345  1.00 68.46           C
ATOM    494  H   VAL A  69      40.971  12.763  26.290  1.00 78.02           H
ATOM    495  HA  VAL A  69      41.125  10.136  27.366  1.00 74.60           H
ATOM    496  HB  VAL A  69      43.276  12.276  27.149  1.00 70.31           H
ATOM    497 HG11 VAL A  69      44.785  10.340  26.863  1.00 74.04           H
ATOM    498 HG12 VAL A  69      43.975  10.274  28.430  1.00 74.04           H
ATOM    499 HG13 VAL A  69      43.417   9.231  27.097  1.00 74.04           H
ATOM    500 HG21 VAL A  69      43.785  11.281  24.923  1.00 82.18           H
ATOM    501 HG22 VAL A  69      42.330  10.268  25.050  1.00 82.18           H
ATOM    502 HG23 VAL A  69      42.196  12.035  24.936  1.00 82.18           H
ATOM    503  N   VAL A  70      41.556  10.305  29.829  1.00 48.20           N
ATOM    504  CA  VAL A  70      41.843  10.301  31.258  1.00 55.63           C
ATOM    505  C   VAL A  70      43.226   9.635  31.432  1.00 54.81           C
ATOM    506  O   VAL A  70      43.501   8.550  30.958  1.00 57.05           O
ATOM    507  CB  VAL A  70      40.780   9.559  32.124  1.00 47.70           C
ATOM    508  CG1 VAL A  70      41.104   9.740  33.612  1.00 49.42           C
ATOM    509  CG2 VAL A  70      39.380  10.104  31.831  1.00 52.67           C
ATOM    510  H   VAL A  70      41.437   9.425  29.381  1.00 57.88           H
ATOM    511  HA  VAL A  70      41.880  11.353  31.642  1.00 66.79           H
ATOM    512  HB  VAL A  70      40.810   8.472  31.868  1.00 57.28           H
ATOM    513 HG11 VAL A  70      40.392   9.173  34.231  1.00 59.34           H
ATOM    514 HG12 VAL A  70      42.104   9.389  33.871  1.00 59.34           H
ATOM    515 HG13 VAL A  70      41.023  10.787  33.925  1.00 59.34           H
ATOM    516 HG21 VAL A  70      38.622   9.556  32.402  1.00 63.23           H
ATOM    517 HG22 VAL A  70      39.292  11.161  32.097  1.00 63.23           H
ATOM    518 HG23 VAL A  70      39.125  10.021  30.768  1.00 63.23           H
ATOM    519  N   TYR A  71      44.081  10.399  32.136  1.00 50.10           N
ATOM    520  CA  TYR A  71      45.455  10.100  32.533  1.00 50.12           C
ATOM    521  C   TYR A  71      45.541   9.875  34.038  1.00 54.74           C
ATOM    522  O   TYR A  71      44.825  10.521  34.793  1.00 50.67           O
ATOM    523  CB  TYR A  71      46.379  11.292  32.227  1.00 52.31           C
ATOM    524  CG  TYR A  71      46.468  11.712  30.776  1.00 53.73           C
ATOM    525  CD1 TYR A  71      45.563  12.665  30.275  1.00 52.91           C
ATOM    526  CD2 TYR A  71      47.451  11.167  29.929  1.00 61.75           C
ATOM    527  CE1 TYR A  71      45.624  13.070  28.937  1.00 58.50           C
ATOM    528  CE2 TYR A  71      47.519  11.566  28.579  1.00 46.52           C
ATOM    529  CZ  TYR A  71      46.601  12.520  28.081  1.00 56.28           C
ATOM    530  OH  TYR A  71      46.649  12.928  26.785  1.00 63.12           O
ATOM    531  H   TYR A  71      43.730  11.288  32.464  1.00 60.16           H
ATOM    532  HA  TYR A  71      45.812   9.222  31.999  1.00 60.18           H
ATOM    533  HB2 TYR A  71      46.043  12.147  32.811  1.00 62.81           H
ATOM    534  HB3 TYR A  71      47.384  11.041  32.570  1.00 62.81           H
ATOM    535  HD1 TYR A  71      44.810  13.089  30.918  1.00 63.53           H
ATOM    536  HD2 TYR A  71      48.146  10.432  30.311  1.00 74.13           H
ATOM    537  HE1 TYR A  71      44.918  13.792  28.560  1.00 70.23           H
ATOM    538  HE2 TYR A  71      48.268  11.140  27.929  1.00 55.86           H
ATOM    539  HH  TYR A  71      47.320  12.466  26.278  1.00 75.78           H
ATOM    540  N   GLN A  72      46.472   9.020  34.461  1.00 49.78           N
ATOM    541  CA  GLN A  72      47.078   9.054  35.781  1.00 55.16           C
ATOM    542  C   GLN A  72      48.289   9.993  35.723  1.00 57.72           C
ATOM    543  O   GLN A  72      48.966  10.065  34.701  1.00 55.60           O
ATOM    544  CB  GLN A  72      47.491   7.633  36.190  1.00 55.58           C
ATOM    545  CG  GLN A  72      48.106   7.541  37.600  1.00 57.83           C
ATOM    546  CD  GLN A  72      48.755   6.178  37.818  1.00 64.05           C
ATOM    547  OE1 GLN A  72      49.943   6.001  37.570  1.00 61.81           O
ATOM    548  NE2 GLN A  72      47.980   5.184  38.245  1.00 64.69           N
ATOM    549  H   GLN A  72      46.992   8.513  33.760  1.00 59.77           H
ATOM    550  HA  GLN A  72      46.358   9.422  36.511  1.00 66.23           H
ATOM    551  HB2 GLN A  72      46.603   7.005  36.178  1.00 66.73           H
ATOM    552  HB3 GLN A  72      48.199   7.240  35.459  1.00 66.73           H
ATOM    553  HG2 GLN A  72      48.899   8.282  37.684  1.00 69.43           H
ATOM    554  HG3 GLN A  72      47.337   7.727  38.351  1.00 69.43           H
ATOM    555 HE21 GLN A  72      47.007   5.359  38.452  1.00 77.66           H
ATOM    556 HE22 GLN A  72      48.383   4.279  38.417  1.00 77.66           H
ATOM    557  N   ALA A  73      48.557  10.687  36.827  1.00 54.42           N
ATOM    558  CA  ALA A  73      49.752  11.485  37.056  1.00 58.59           C
ATOM    559  C   ALA A  73      50.082  11.451  38.546  1.00 57.72           C
ATOM    560  O   ALA A  73      49.221  11.167  39.375  1.00 54.43           O
ATOM    561  CB  ALA A  73      49.507  12.920  36.576  1.00 59.92           C
ATOM    562  H   ALA A  73      47.926  10.598  37.612  1.00 65.33           H
ATOM    563  HA  ALA A  73      50.596  11.065  36.505  1.00 70.35           H
ATOM    564  HB1 ALA A  73      50.407  13.514  36.731  1.00 71.94           H
ATOM    565  HB2 ALA A  73      49.265  12.921  35.513  1.00 71.94           H
ATOM    566  HB3 ALA A  73      48.684  13.365  37.136  1.00 71.94           H
ATOM    567  N   LYS A  74      51.346  11.720  38.877  1.00 58.18           N
ATOM    568  CA  LYS A  74      51.878  11.736  40.234  1.00 60.01           C
ATOM    569  C   LYS A  74      52.241  13.178  40.595  1.00 61.36           C
ATOM    570  O   LYS A  74      53.075  13.783  39.928  1.00 62.15           O
ATOM    571  CB  LYS A  74      53.097  10.798  40.273  1.00 65.99           C
ATOM    572  CG  LYS A  74      53.655  10.650  41.694  1.00 61.78           C
ATOM    573  CD  LYS A  74      54.911   9.759  41.720  1.00 62.75           C
ATOM    574  CE  LYS A  74      55.855  10.068  42.892  1.00 82.82           C
ATOM    575  NZ  LYS A  74      56.451  11.421  42.808  1.00 86.30           N1+
ATOM    576  H   LYS A  74      51.999  11.924  38.131  1.00 69.85           H
ATOM    577  HA  LYS A  74      51.131  11.368  40.939  1.00 72.05           H
ATOM    578  HB2 LYS A  74      52.799   9.811  39.916  1.00 79.22           H
ATOM    579  HB3 LYS A  74      53.873  11.180  39.606  1.00 79.22           H
ATOM    580  HG2 LYS A  74      53.891  11.634  42.099  1.00 74.17           H
ATOM    581  HG3 LYS A  74      52.884  10.197  42.317  1.00 74.17           H
ATOM    582  HD2 LYS A  74      54.593   8.720  41.811  1.00 75.33           H
ATOM    583  HD3 LYS A  74      55.462   9.862  40.785  1.00 75.33           H
ATOM    584  HE2 LYS A  74      55.277   9.996  43.814  1.00 99.42           H
ATOM    585  HE3 LYS A  74      56.649   9.320  42.926  1.00 99.42           H
ATOM    586  HZ1 LYS A  74      57.174  11.523  43.507  1.00103.60           H
ATOM    587  HZ2 LYS A  74      56.852  11.558  41.890  1.00103.60           H
ATOM    588  HZ3 LYS A  74      55.740  12.122  42.970  1.00103.60           H
ATOM    589  N   LEU A  75      51.641  13.712  41.659  1.00 55.56           N
ATOM    590  CA  LEU A  75      52.000  15.009  42.227  1.00 59.47           C
ATOM    591  C   LEU A  75      53.419  14.924  42.817  1.00 63.70           C
ATOM    592  O   LEU A  75      53.718  14.002  43.575  1.00 64.55           O
ATOM    593  CB  LEU A  75      50.966  15.404  43.295  1.00 55.04           C
ATOM    594  CG  LEU A  75      49.509  15.540  42.791  1.00 50.61           C
ATOM    595  CD1 LEU A  75      48.628  16.037  43.947  1.00 55.85           C
ATOM    596  CD2 LEU A  75      49.379  16.495  41.595  1.00 52.61           C
ATOM    597  H   LEU A  75      50.972  13.154  42.171  1.00 66.71           H
ATOM    598  HA  LEU A  75      51.989  15.763  41.440  1.00 71.39           H
ATOM    599  HB2 LEU A  75      50.991  14.664  44.097  1.00 66.08           H
ATOM    600  HB3 LEU A  75      51.279  16.358  43.722  1.00 66.08           H
ATOM    601  HG  LEU A  75      49.155  14.556  42.486  1.00 60.77           H
ATOM    602 HD11 LEU A  75      47.590  16.104  43.626  1.00 67.06           H
ATOM    603 HD12 LEU A  75      48.689  15.341  44.784  1.00 67.06           H
ATOM    604 HD13 LEU A  75      48.960  17.023  44.277  1.00 67.06           H
ATOM    605 HD21 LEU A  75      48.326  16.669  41.373  1.00 63.17           H
ATOM    606 HD22 LEU A  75      49.859  17.448  41.819  1.00 63.17           H
ATOM    607 HD23 LEU A  75      49.842  16.050  40.716  1.00 63.17           H
ATOM    608  N   CYS A  76      54.297  15.861  42.435  1.00 59.95           N
ATOM    609  CA  CYS A  76      55.717  15.871  42.805  1.00 63.23           C
ATOM    610  C   CYS A  76      55.952  15.934  44.313  1.00 77.53           C
ATOM    611  O   CYS A  76      56.781  15.196  44.844  1.00 82.32           O
ATOM    612  CB  CYS A  76      56.408  17.056  42.128  1.00 64.68           C
ATOM    613  SG  CYS A  76      56.472  16.775  40.346  1.00 71.11           S
ATOM    614  H   CYS A  76      53.972  16.611  41.839  1.00 71.97           H
ATOM    615  HA  CYS A  76      56.174  14.954  42.432  1.00 75.91           H
ATOM    616  HB2 CYS A  76      55.856  17.975  42.334  1.00 77.65           H
ATOM    617  HB3 CYS A  76      57.423  17.154  42.512  1.00 77.65           H
ATOM    618  HG  CYS A  76      57.262  17.815  40.064  1.00 85.37           H
ATOM    619  N   ASP A  77      55.226  16.847  44.960  1.00 74.28           N
ATOM    620  CA  ASP A  77      55.291  17.184  46.369  1.00 77.87           C
ATOM    621  C   ASP A  77      54.946  15.982  47.276  1.00 83.51           C
ATOM    622  O   ASP A  77      55.844  15.350  47.835  1.00 83.71           O
ATOM    623  CB  ASP A  77      54.439  18.456  46.621  1.00 76.45           C
ATOM    624  CG  ASP A  77      53.133  18.497  45.802  1.00 88.37           C
ATOM    625  OD1 ASP A  77      53.208  18.885  44.611  1.00 82.82           O
ATOM    626  OD2 ASP A  77      52.083  18.120  46.371  1.00 78.33           O1-
ATOM    627  H   ASP A  77      54.571  17.395  44.416  1.00 89.17           H
ATOM    628  HA  ASP A  77      56.324  17.463  46.583  1.00 93.48           H
ATOM    629  HB2 ASP A  77      54.206  18.503  47.686  1.00 91.77           H
ATOM    630  HB3 ASP A  77      55.059  19.304  46.325  1.00 91.77           H
ATOM    631  N   SER A  78      53.652  15.647  47.388  1.00 76.34           N
ATOM    632  CA  SER A  78      53.117  14.574  48.229  1.00 69.46           C
ATOM    633  C   SER A  78      53.362  13.149  47.699  1.00 71.25           C
ATOM    634  O   SER A  78      53.106  12.184  48.419  1.00 70.80           O
ATOM    635  CB  SER A  78      51.618  14.838  48.439  1.00 76.09           C
ATOM    636  OG  SER A  78      50.926  14.930  47.201  1.00 72.15           O
ATOM    637  H   SER A  78      52.968  16.212  46.899  1.00 91.64           H
ATOM    638  HA  SER A  78      53.596  14.637  49.207  1.00 83.39           H
ATOM    639  HB2 SER A  78      51.185  14.033  49.034  1.00 91.35           H
ATOM    640  HB3 SER A  78      51.499  15.775  48.984  1.00 91.35           H
ATOM    641  HG  SER A  78      50.020  15.199  47.376  1.00 86.62           H
ATOM    642  N   GLY A  79      53.791  13.007  46.435  1.00 72.45           N
ATOM    643  CA  GLY A  79      53.945  11.720  45.751  1.00 73.88           C
ATOM    644  C   GLY A  79      52.608  11.048  45.394  1.00 72.27           C
ATOM    645  O   GLY A  79      52.602   9.918  44.907  1.00 73.48           O
ATOM    646  H   GLY A  79      53.972  13.842  45.895  1.00 86.98           H
ATOM    647  HA2 GLY A  79      54.505  11.884  44.833  1.00 88.69           H
ATOM    648  HA3 GLY A  79      54.504  11.047  46.402  1.00 88.69           H
ATOM    649  N   GLU A  80      51.488  11.735  45.633  1.00 63.70           N
ATOM    650  CA  GLU A  80      50.137  11.219  45.518  1.00 67.73           C
ATOM    651  C   GLU A  80      49.675  11.117  44.056  1.00 60.55           C
ATOM    652  O   GLU A  80      49.895  12.018  43.251  1.00 58.31           O
ATOM    653  CB  GLU A  80      49.241  12.148  46.343  1.00 62.05           C
ATOM    654  CG  GLU A  80      47.743  11.872  46.202  1.00 62.64           C
ATOM    655  CD  GLU A  80      46.885  12.799  47.057  1.00 74.32           C
ATOM    656  OE1 GLU A  80      47.317  13.947  47.311  1.00 80.17           O
ATOM    657  OE2 GLU A  80      45.758  12.371  47.387  1.00 79.23           O1-
ATOM    658  H   GLU A  80      51.579  12.669  46.009  1.00 76.47           H
ATOM    659  HA  GLU A  80      50.096  10.231  45.978  1.00 81.31           H
ATOM    660  HB2 GLU A  80      49.517  12.066  47.395  1.00 74.50           H
ATOM    661  HB3 GLU A  80      49.425  13.170  46.013  1.00 74.50           H
ATOM    662  HG2 GLU A  80      47.457  12.075  45.170  1.00 75.20           H
ATOM    663  HG3 GLU A  80      47.499  10.827  46.398  1.00 75.20           H
ATOM    664  N   LEU A  81      48.975  10.029  43.728  1.00 57.43           N
ATOM    665  CA  LEU A  81      48.390   9.828  42.413  1.00 58.37           C
ATOM    666  C   LEU A  81      47.081  10.610  42.258  1.00 54.41           C
ATOM    667  O   LEU A  81      46.236  10.622  43.149  1.00 55.22           O
ATOM    668  CB  LEU A  81      48.189   8.327  42.160  1.00 60.95           C
ATOM    669  CG  LEU A  81      49.504   7.521  42.095  1.00 62.93           C
ATOM    670  CD1 LEU A  81      49.172   6.028  41.959  1.00 63.83           C
ATOM    671  CD2 LEU A  81      50.386   7.960  40.915  1.00 60.85           C
ATOM    672  H   LEU A  81      48.792   9.333  44.436  1.00 68.95           H
ATOM    673  HA  LEU A  81      49.087  10.201  41.667  1.00 70.07           H
ATOM    674  HB2 LEU A  81      47.567   7.926  42.961  1.00 73.17           H
ATOM    675  HB3 LEU A  81      47.647   8.199  41.220  1.00 73.17           H
ATOM    676  HG  LEU A  81      50.062   7.669  43.020  1.00 75.55           H
ATOM    677 HD11 LEU A  81      50.093   5.445  41.950  1.00 76.64           H
ATOM    678 HD12 LEU A  81      48.567   5.708  42.808  1.00 76.64           H
ATOM    679 HD13 LEU A  81      48.620   5.848  41.036  1.00 76.64           H
ATOM    680 HD21 LEU A  81      51.257   7.308  40.843  1.00 73.06           H
ATOM    681 HD22 LEU A  81      49.824   7.911  39.983  1.00 73.06           H
ATOM    682 HD23 LEU A  81      50.742   8.977  41.068  1.00 73.06           H
ATOM    683  N   VAL A  82      46.921  11.235  41.089  1.00 48.13           N
ATOM    684  CA  VAL A  82      45.709  11.915  40.657  1.00 49.74           C
ATOM    685  C   VAL A  82      45.350  11.435  39.259  1.00 51.55           C
ATOM    686  O   VAL A  82      46.168  10.872  38.535  1.00 52.42           O
ATOM    687  CB  VAL A  82      45.836  13.455  40.699  1.00 48.57           C
ATOM    688  CG1 VAL A  82      46.036  13.952  42.138  1.00 55.90           C
ATOM    689  CG2 VAL A  82      46.944  13.998  39.791  1.00 53.51           C
ATOM    690  H   VAL A  82      47.671  11.178  40.416  1.00 57.78           H
ATOM    691  HA  VAL A  82      44.885  11.639  41.317  1.00 59.72           H
ATOM    692  HB  VAL A  82      44.899  13.884  40.345  1.00 58.31           H
ATOM    693 HG11 VAL A  82      46.027  15.040  42.153  1.00 67.11           H
ATOM    694 HG12 VAL A  82      45.225  13.586  42.768  1.00 67.11           H
ATOM    695 HG13 VAL A  82      46.983  13.594  42.541  1.00 67.11           H
ATOM    696 HG21 VAL A  82      46.944  15.086  39.830  1.00 64.25           H
ATOM    697 HG22 VAL A  82      47.917  13.630  40.120  1.00 64.25           H
ATOM    698 HG23 VAL A  82      46.768  13.691  38.761  1.00 64.25           H
ATOM    699  N   ALA A  83      44.093  11.662  38.896  1.00 47.41           N
ATOM    700  CA  ALA A  83      43.613  11.500  37.543  1.00 46.86           C
ATOM    701  C   ALA A  83      43.457  12.924  36.941  1.00 43.55           C
ATOM    702  O   ALA A  83      43.072  13.854  37.605  1.00 48.06           O
ATOM    703  CB  ALA A  83      42.241  10.817  37.465  1.00 48.85           C
ATOM    704  H   ALA A  83      43.495  12.145  39.552  1.00 56.92           H
ATOM    705  HA  ALA A  83      44.334  10.890  36.960  1.00 56.26           H
ATOM    706  HB1 ALA A  83      41.868  10.742  36.442  1.00 58.65           H
ATOM    707  HB2 ALA A  83      42.293   9.810  37.892  1.00 58.65           H
ATOM    708  HB3 ALA A  83      41.503  11.369  38.069  1.00 58.65           H
ATOM    709  N   ILE A  84      43.785  13.045  35.643  1.00 44.30           N
ATOM    710  CA  ILE A  84      43.618  14.255  34.828  1.00 42.22           C
ATOM    711  C   ILE A  84      42.750  13.899  33.627  1.00 48.53           C
ATOM    712  O   ILE A  84      43.199  13.162  32.757  1.00 51.14           O
ATOM    713  CB  ILE A  84      44.978  14.870  34.401  1.00 45.42           C
ATOM    714  CG1 ILE A  84      45.897  15.156  35.619  1.00 48.66           C
ATOM    715  CG2 ILE A  84      44.710  16.159  33.586  1.00 41.32           C
ATOM    716  CD1 ILE A  84      47.283  15.718  35.255  1.00 53.42           C
ATOM    717  H   ILE A  84      44.133  12.222  35.170  1.00 53.19           H
ATOM    718  HA  ILE A  84      43.103  14.999  35.427  1.00 50.70           H
ATOM    719  HB  ILE A  84      45.496  14.163  33.753  1.00 54.54           H
ATOM    720 HG12 ILE A  84      45.396  15.863  36.281  1.00 58.43           H
ATOM    721 HG13 ILE A  84      46.061  14.233  36.176  1.00 58.43           H
ATOM    722 HG21 ILE A  84      45.645  16.598  33.243  1.00 49.62           H
ATOM    723 HG22 ILE A  84      44.120  15.937  32.697  1.00 49.62           H
ATOM    724 HG23 ILE A  84      44.174  16.885  34.199  1.00 49.62           H
ATOM    725 HD11 ILE A  84      47.902  15.753  36.152  1.00 64.14           H
ATOM    726 HD12 ILE A  84      47.768  15.073  34.523  1.00 64.14           H
ATOM    727 HD13 ILE A  84      47.200  16.730  34.860  1.00 64.14           H
ATOM    728  N   LYS A  85      41.532  14.445  33.559  1.00 49.81           N
ATOM    729  CA  LYS A  85      40.644  14.335  32.408  1.00 43.96           C
ATOM    730  C   LYS A  85      40.785  15.565  31.528  1.00 53.41           C
ATOM    731  O   LYS A  85      40.546  16.680  31.978  1.00 48.60           O
ATOM    732  CB  LYS A  85      39.199  14.110  32.878  1.00 46.43           C
ATOM    733  CG  LYS A  85      38.180  14.076  31.706  1.00 42.70           C
ATOM    734  CD  LYS A  85      36.808  13.502  32.134  1.00 49.16           C
ATOM    735  CE  LYS A  85      35.829  13.560  30.954  1.00 51.76           C
ATOM    736  NZ  LYS A  85      34.524  13.017  31.343  1.00 52.24           N1+
ATOM    737  H   LYS A  85      41.230  15.040  34.316  1.00 59.81           H
ATOM    738  HA  LYS A  85      40.908  13.457  31.821  1.00 52.78           H
ATOM    739  HB2 LYS A  85      39.123  13.174  33.443  1.00 55.74           H
ATOM    740  HB3 LYS A  85      38.899  14.927  33.541  1.00 55.74           H
ATOM    741  HG2 LYS A  85      38.045  15.090  31.303  1.00 51.28           H
ATOM    742  HG3 LYS A  85      38.580  13.430  30.912  1.00 51.28           H
ATOM    743  HD2 LYS A  85      36.945  12.465  32.475  1.00 59.02           H
ATOM    744  HD3 LYS A  85      36.419  14.106  32.967  1.00 59.02           H
ATOM    745  HE2 LYS A  85      35.708  14.596  30.636  1.00 62.14           H
ATOM    746  HE3 LYS A  85      36.226  12.962  30.134  1.00 62.14           H
ATOM    747  HZ1 LYS A  85      33.866  13.152  30.593  1.00 62.73           H
ATOM    748  HZ2 LYS A  85      34.571  12.029  31.553  1.00 62.73           H
ATOM    749  HZ3 LYS A  85      34.171  13.521  32.153  1.00 62.73           H
ATOM    750  N   LYS A  86      41.213  15.345  30.287  1.00 41.19           N
ATOM    751  CA  LYS A  86      41.555  16.375  29.320  1.00 50.32           C
ATOM    752  C   LYS A  86      40.588  16.279  28.143  1.00 52.20           C
ATOM    753  O   LYS A  86      40.540  15.249  27.472  1.00 49.87           O
ATOM    754  CB  LYS A  86      43.016  16.149  28.909  1.00 49.30           C
ATOM    755  CG  LYS A  86      43.527  17.203  27.919  1.00 52.36           C
ATOM    756  CD  LYS A  86      45.037  17.012  27.698  1.00 57.59           C
ATOM    757  CE  LYS A  86      45.625  18.214  26.961  1.00 55.09           C
ATOM    758  NZ  LYS A  86      47.088  18.095  26.853  1.00 62.81           N1+
ATOM    759  H   LYS A  86      41.362  14.386  30.008  1.00 49.47           H
ATOM    760  HA  LYS A  86      41.469  17.359  29.777  1.00 60.42           H
ATOM    761  HB2 LYS A  86      43.636  16.169  29.807  1.00 59.20           H
ATOM    762  HB3 LYS A  86      43.108  15.162  28.450  1.00 59.20           H
ATOM    763  HG2 LYS A  86      43.000  17.102  26.970  1.00 62.87           H
ATOM    764  HG3 LYS A  86      43.342  18.197  28.326  1.00 62.87           H
ATOM    765  HD2 LYS A  86      45.544  16.886  28.655  1.00 69.14           H
ATOM    766  HD3 LYS A  86      45.198  16.114  27.098  1.00 69.14           H
ATOM    767  HE2 LYS A  86      45.190  18.267  25.960  1.00 66.14           H
ATOM    768  HE3 LYS A  86      45.372  19.129  27.500  1.00 66.14           H
ATOM    769  HZ1 LYS A  86      47.459  18.900  26.364  1.00 75.41           H
ATOM    770  HZ2 LYS A  86      47.499  18.053  27.775  1.00 75.41           H
ATOM    771  HZ3 LYS A  86      47.325  17.256  26.341  1.00 75.41           H
ATOM    772  N   VAL A  87      39.824  17.351  27.919  1.00 50.31           N
ATOM    773  CA  VAL A  87      38.821  17.473  26.861  1.00 57.45           C
ATOM    774  C   VAL A  87      39.050  18.779  26.098  1.00 63.80           C
ATOM    775  O   VAL A  87      39.496  19.779  26.666  1.00 50.58           O
ATOM    776  CB  VAL A  87      37.370  17.402  27.403  1.00 60.02           C
ATOM    777  CG1 VAL A  87      37.064  16.046  28.062  1.00 66.97           C
ATOM    778  CG2 VAL A  87      37.041  18.525  28.403  1.00 61.68           C
ATOM    779  H   VAL A  87      39.933  18.147  28.533  1.00 60.41           H
ATOM    780  HA  VAL A  87      38.943  16.650  26.156  1.00 68.97           H
ATOM    781  HB  VAL A  87      36.695  17.513  26.553  1.00 72.06           H
ATOM    782 HG11 VAL A  87      36.013  16.003  28.348  1.00 80.40           H
ATOM    783 HG12 VAL A  87      37.262  15.241  27.357  1.00 80.40           H
ATOM    784 HG13 VAL A  87      37.681  15.904  28.948  1.00 80.40           H
ATOM    785 HG21 VAL A  87      36.008  18.426  28.733  1.00 74.05           H
ATOM    786 HG22 VAL A  87      37.697  18.466  29.272  1.00 74.05           H
ATOM    787 HG23 VAL A  87      37.155  19.500  27.931  1.00 74.05           H
ATOM    788  N   LEU A  88      38.723  18.759  24.800  1.00 63.99           N
ATOM    789  CA  LEU A  88      38.749  19.926  23.923  1.00 64.14           C
ATOM    790  C   LEU A  88      37.694  20.925  24.411  1.00 67.72           C
ATOM    791  O   LEU A  88      36.598  20.504  24.789  1.00 65.36           O
ATOM    792  CB  LEU A  88      38.414  19.446  22.497  1.00 68.98           C
ATOM    793  CG  LEU A  88      39.046  20.306  21.391  1.00 73.73           C
ATOM    794  CD1 LEU A  88      40.553  20.019  21.296  1.00 65.58           C
ATOM    795  CD2 LEU A  88      38.351  19.982  20.058  1.00 70.72           C
ATOM    796  H   LEU A  88      38.355  17.903  24.410  1.00 76.83           H
ATOM    797  HA  LEU A  88      39.737  20.385  23.946  1.00 77.00           H
ATOM    798  HB2 LEU A  88      38.720  18.406  22.359  1.00 82.80           H
ATOM    799  HB3 LEU A  88      37.328  19.474  22.379  1.00 82.80           H
ATOM    800  HG  LEU A  88      38.900  21.360  21.631  1.00 88.51           H
ATOM    801 HD11 LEU A  88      40.977  20.540  20.437  1.00 78.73           H
ATOM    802 HD12 LEU A  88      41.064  20.368  22.192  1.00 78.73           H
ATOM    803 HD13 LEU A  88      40.727  18.948  21.175  1.00 78.73           H
ATOM    804 HD21 LEU A  88      38.820  20.544  19.250  1.00 84.90           H
ATOM    805 HD22 LEU A  88      38.423  18.914  19.843  1.00 84.90           H
ATOM    806 HD23 LEU A  88      37.299  20.264  20.111  1.00 84.90           H
ATOM    807  N   GLN A  89      38.013  22.229  24.398  1.00 65.70           N
ATOM    808  CA  GLN A  89      37.118  23.236  24.951  1.00 70.26           C
ATOM    809  C   GLN A  89      36.834  24.396  24.010  1.00 73.63           C
ATOM    810  O   GLN A  89      37.649  25.306  23.847  1.00 80.55           O
ATOM    811  CB  GLN A  89      37.606  23.690  26.336  1.00 77.82           C
ATOM    812  CG  GLN A  89      36.567  24.590  27.028  1.00 70.89           C
ATOM    813  CD  GLN A  89      35.148  23.996  27.021  1.00 72.20           C
ATOM    814  OE1 GLN A  89      34.951  22.786  27.128  1.00 65.30           O
ATOM    815  NE2 GLN A  89      34.133  24.848  26.928  1.00 71.12           N
ATOM    816  H   GLN A  89      38.926  22.523  24.077  1.00 78.87           H
ATOM    817  HA  GLN A  89      36.159  22.747  25.087  1.00 84.34           H
ATOM    818  HB2 GLN A  89      37.794  22.814  26.959  1.00 93.41           H
ATOM    819  HB3 GLN A  89      38.542  24.243  26.226  1.00 93.41           H
ATOM    820  HG2 GLN A  89      36.882  24.651  28.066  1.00 85.10           H
ATOM    821  HG3 GLN A  89      36.572  25.592  26.594  1.00 85.10           H
ATOM    822 HE21 GLN A  89      34.293  25.834  26.771  1.00 85.37           H
ATOM    823 HE22 GLN A  89      33.189  24.492  26.917  1.00 85.37           H
ATOM    824  N   ASP A  90      35.616  24.366  23.462  1.00 77.64           N
ATOM    825  CA  ASP A  90      35.097  25.387  22.572  1.00 84.11           C
ATOM    826  C   ASP A  90      34.779  26.678  23.321  1.00 85.59           C
ATOM    827  O   ASP A  90      34.503  26.672  24.522  1.00 77.31           O
ATOM    828  H   ASP A  90      34.996  23.607  23.705  1.00 93.20           H
ATOM    829  N   LYS A  91      34.834  27.795  22.590  1.00 88.58           N
ATOM    830  CA  LYS A  91      34.692  29.135  23.163  1.00 92.76           C
ATOM    831  C   LYS A  91      33.270  29.694  23.028  1.00 88.72           C
ATOM    832  O   LYS A  91      33.022  30.812  23.472  1.00 89.15           O
ATOM    833  CB  LYS A  91      35.816  30.049  22.631  1.00 90.93           C
ATOM    834  CG  LYS A  91      37.236  29.486  22.889  1.00 91.68           C
ATOM    835  CD  LYS A  91      37.514  29.174  24.373  1.00 91.86           C
ATOM    836  CE  LYS A  91      38.862  28.483  24.589  1.00 89.77           C
ATOM    837  NZ  LYS A  91      38.982  28.014  25.986  1.00 82.63           N1+
ATOM    838  H   LYS A  91      35.054  27.729  21.605  1.00106.33           H
ATOM    839  HA  LYS A  91      34.827  29.074  24.242  1.00111.34           H
ATOM    840  HB2 LYS A  91      35.686  30.182  21.556  1.00109.15           H
ATOM    841  HB3 LYS A  91      35.739  31.031  23.101  1.00109.15           H
ATOM    842  HG2 LYS A  91      37.379  28.576  22.303  1.00110.04           H
ATOM    843  HG3 LYS A  91      37.964  30.219  22.539  1.00110.04           H
ATOM    844  HD2 LYS A  91      37.496  30.107  24.938  1.00110.26           H
ATOM    845  HD3 LYS A  91      36.749  28.509  24.770  1.00110.26           H
ATOM    846  HE2 LYS A  91      38.946  27.632  23.910  1.00107.76           H
ATOM    847  HE3 LYS A  91      39.665  29.190  24.370  1.00107.76           H
ATOM    848  HZ1 LYS A  91      38.943  28.806  26.614  1.00 99.20           H
ATOM    849  HZ2 LYS A  91      38.223  27.381  26.193  1.00 99.20           H
ATOM    850  HZ3 LYS A  91      39.861  27.533  26.110  1.00 99.20           H
ATOM    851  N   ARG A  92      32.339  28.890  22.487  1.00 85.29           N
ATOM    852  CA  ARG A  92      30.903  29.177  22.451  1.00 88.64           C
ATOM    853  C   ARG A  92      30.229  29.012  23.821  1.00 87.60           C
ATOM    854  O   ARG A  92      29.252  29.706  24.094  1.00 85.91           O
ATOM    855  CB  ARG A  92      30.226  28.293  21.394  1.00 84.07           C
ATOM    856  H   ARG A  92      32.635  27.988  22.148  1.00102.38           H
ATOM    857  HA  ARG A  92      30.770  30.217  22.147  1.00106.40           H
ATOM    858  HB1 ARG A  92      30.673  28.465  20.414  1.00100.92           H
ATOM    859  HB3 ARG A  92      29.159  28.516  21.345  1.00100.92           H
ATOM    860  N   PHE A  93      30.723  28.084  24.657  1.00 80.54           N
ATOM    861  CA  PHE A  93      30.093  27.691  25.922  1.00 82.02           C
ATOM    862  C   PHE A  93      31.163  27.433  26.993  1.00 80.72           C
ATOM    863  O   PHE A  93      32.305  27.090  26.685  1.00 81.31           O
ATOM    864  CB  PHE A  93      29.256  26.402  25.732  1.00 85.47           C
ATOM    865  CG  PHE A  93      28.258  26.394  24.581  1.00 94.18           C
ATOM    866  CD1 PHE A  93      28.584  25.748  23.367  1.00 96.86           C
ATOM    867  CD2 PHE A  93      27.001  27.019  24.719  1.00 97.16           C
ATOM    868  CE1 PHE A  93      27.669  25.740  22.297  1.00 95.87           C
ATOM    869  CE2 PHE A  93      26.084  27.007  23.649  1.00 99.35           C
ATOM    870  CZ  PHE A  93      26.418  26.369  22.438  1.00 99.11           C
ATOM    871  H   PHE A  93      31.547  27.574  24.377  1.00 96.68           H
ATOM    872  HA  PHE A  93      29.431  28.485  26.271  1.00 98.45           H
ATOM    873  HB2 PHE A  93      29.940  25.563  25.596  1.00102.59           H
ATOM    874  HB3 PHE A  93      28.704  26.222  26.656  1.00102.59           H
ATOM    875  HD1 PHE A  93      29.543  25.266  23.249  1.00116.26           H
ATOM    876  HD2 PHE A  93      26.739  27.517  25.641  1.00116.63           H
ATOM    877  HE1 PHE A  93      27.926  25.253  21.367  1.00115.08           H
ATOM    878  HE2 PHE A  93      25.123  27.492  23.755  1.00119.26           H
ATOM    879  HZ  PHE A  93      25.714  26.365  21.618  1.00118.96           H
ATOM    880  N   LYS A  94      30.776  27.543  28.267  1.00 75.24           N
ATOM    881  CA  LYS A  94      31.551  26.992  29.381  1.00 71.91           C
ATOM    882  C   LYS A  94      31.226  25.487  29.486  1.00 60.62           C
ATOM    883  O   LYS A  94      30.103  25.073  29.201  1.00 60.81           O
ATOM    884  CB  LYS A  94      31.201  27.804  30.639  1.00 70.54           C
ATOM    885  CG  LYS A  94      32.138  27.558  31.833  1.00 76.67           C
ATOM    886  CD  LYS A  94      33.471  28.327  31.826  1.00 76.30           C
ATOM    887  CE  LYS A  94      34.130  28.151  33.205  1.00 79.50           C
ATOM    888  NZ  LYS A  94      35.494  28.719  33.275  1.00 73.43           N1+
ATOM    889  H   LYS A  94      29.832  27.849  28.460  1.00 90.33           H
ATOM    890  HA  LYS A  94      32.615  27.123  29.182  1.00 86.33           H
ATOM    891  HB2 LYS A  94      31.270  28.865  30.388  1.00 84.68           H
ATOM    892  HB3 LYS A  94      30.169  27.604  30.934  1.00 84.68           H
ATOM    893  HG2 LYS A  94      31.595  27.871  32.725  1.00 92.04           H
ATOM    894  HG3 LYS A  94      32.336  26.490  31.912  1.00 92.04           H
ATOM    895  HD2 LYS A  94      34.123  27.926  31.049  1.00 91.60           H
ATOM    896  HD3 LYS A  94      33.288  29.386  31.635  1.00 91.60           H
ATOM    897  HE2 LYS A  94      33.504  28.623  33.964  1.00 95.43           H
ATOM    898  HE3 LYS A  94      34.183  27.084  33.424  1.00 95.43           H
ATOM    899  HZ1 LYS A  94      35.845  28.652  34.220  1.00 88.15           H
ATOM    900  HZ2 LYS A  94      36.113  28.203  32.664  1.00 88.15           H
ATOM    901  HZ3 LYS A  94      35.479  29.690  32.996  1.00 88.15           H
ATOM    902  N   ASN A  95      32.228  24.667  29.827  1.00 55.36           N
ATOM    903  CA  ASN A  95      32.106  23.205  29.905  1.00 49.51           C
ATOM    904  C   ASN A  95      31.071  22.783  30.969  1.00 51.97           C
ATOM    905  O   ASN A  95      31.185  23.195  32.125  1.00 52.76           O
ATOM    906  CB  ASN A  95      33.501  22.641  30.205  1.00 56.89           C
ATOM    907  CG  ASN A  95      33.504  21.117  30.203  1.00 59.16           C
ATOM    908  OD1 ASN A  95      33.059  20.502  31.159  1.00 48.23           O
ATOM    909  ND2 ASN A  95      33.990  20.491  29.139  1.00 53.27           N
ATOM    910  H   ASN A  95      33.119  25.072  30.068  1.00 66.47           H
ATOM    911  HA  ASN A  95      31.794  22.825  28.931  1.00 59.45           H
ATOM    912  HB2 ASN A  95      34.230  23.027  29.500  1.00 68.30           H
ATOM    913  HB3 ASN A  95      33.761  22.975  31.208  1.00 68.30           H
ATOM    914 HD21 ASN A  95      33.986  19.481  29.126  1.00 63.96           H
ATOM    915 HD22 ASN A  95      34.357  21.016  28.358  1.00 63.96           H
ATOM    916  N   ARG A  96      30.078  21.954  30.598  1.00 43.03           N
ATOM    917  CA  ARG A  96      28.978  21.561  31.492  1.00 55.51           C
ATOM    918  C   ARG A  96      29.429  20.596  32.599  1.00 50.70           C
ATOM    919  O   ARG A  96      28.959  20.730  33.727  1.00 49.14           O
ATOM    920  CB  ARG A  96      27.773  21.025  30.694  1.00 48.62           C
ATOM    921  CG  ARG A  96      26.560  20.705  31.602  1.00 55.75           C
ATOM    922  CD  ARG A  96      25.379  20.078  30.840  1.00 60.46           C
ATOM    923  NE  ARG A  96      24.633  21.072  30.047  1.00 66.55           N
ATOM    924  CZ  ARG A  96      23.855  20.822  28.982  1.00 60.18           C
ATOM    925  NH1 ARG A  96      23.798  19.620  28.402  1.00 57.76           N
ATOM    926  NH2 ARG A  96      23.114  21.809  28.481  1.00 67.42           N1+
ATOM    927  H   ARG A  96      30.047  21.617  29.647  1.00 51.66           H
ATOM    928  HA  ARG A  96      28.640  22.467  31.999  1.00 66.64           H
ATOM    929  HB2 ARG A  96      27.474  21.777  29.963  1.00 58.38           H
ATOM    930  HB3 ARG A  96      28.074  20.119  30.165  1.00 58.38           H
ATOM    931  HG2 ARG A  96      26.854  19.994  32.372  1.00 66.93           H
ATOM    932  HG3 ARG A  96      26.229  21.616  32.101  1.00 66.93           H
ATOM    933  HD2 ARG A  96      25.765  19.294  30.186  1.00 72.58           H
ATOM    934  HD3 ARG A  96      24.699  19.620  31.560  1.00 72.58           H
ATOM    935  HE  ARG A  96      24.613  22.009  30.423  1.00 79.89           H
ATOM    936 HH11 ARG A  96      24.357  18.863  28.767  1.00 69.34           H
ATOM    937 HH12 ARG A  96      23.209  19.473  27.597  1.00 69.34           H
ATOM    938 HH21 ARG A  96      23.141  22.726  28.901  1.00 80.93           H
ATOM    939 HH22 ARG A  96      22.528  21.645  27.676  1.00 80.93           H
ATOM    940  N   GLU A  97      30.348  19.669  32.294  1.00 44.63           N
ATOM    941  CA  GLU A  97      30.940  18.778  33.279  1.00 47.50           C
ATOM    942  C   GLU A  97      31.647  19.589  34.384  1.00 45.17           C
ATOM    943  O   GLU A  97      31.461  19.297  35.560  1.00 39.33           O
ATOM    944  CB  GLU A  97      31.884  17.773  32.591  1.00 40.87           C
ATOM    945  CG  GLU A  97      32.527  16.800  33.598  1.00 43.85           C
ATOM    946  CD  GLU A  97      33.335  15.669  32.945  1.00 44.59           C
ATOM    947  OE1 GLU A  97      33.702  15.828  31.762  1.00 49.23           O
ATOM    948  OE2 GLU A  97      33.588  14.649  33.629  1.00 46.20           O1-
ATOM    949  H   GLU A  97      30.719  19.631  31.358  1.00 53.59           H
ATOM    950  HA  GLU A  97      30.128  18.210  33.734  1.00 57.04           H
ATOM    951  HB2 GLU A  97      31.313  17.202  31.860  1.00 49.08           H
ATOM    952  HB3 GLU A  97      32.679  18.299  32.073  1.00 49.08           H
ATOM    953  HG2 GLU A  97      33.209  17.347  34.249  1.00 52.66           H
ATOM    954  HG3 GLU A  97      31.780  16.377  34.261  1.00 52.66           H
ATOM    955  N   LEU A  98      32.442  20.604  34.010  1.00 42.53           N
ATOM    956  CA  LEU A  98      33.140  21.478  34.938  1.00 49.32           C
ATOM    957  C   LEU A  98      32.147  22.184  35.852  1.00 48.41           C
ATOM    958  O   LEU A  98      32.322  22.120  37.059  1.00 44.69           O
ATOM    959  CB  LEU A  98      34.022  22.472  34.168  1.00 51.93           C
ATOM    960  CG  LEU A  98      34.731  23.533  35.033  1.00 46.20           C
ATOM    961  CD1 LEU A  98      35.669  22.940  36.093  1.00 47.00           C
ATOM    962  CD2 LEU A  98      35.524  24.482  34.123  1.00 52.05           C
ATOM    963  H   LEU A  98      32.554  20.789  33.023  1.00 51.07           H
ATOM    964  HA  LEU A  98      33.789  20.851  35.550  1.00 59.22           H
ATOM    965  HB2 LEU A  98      34.770  21.897  33.631  1.00 62.35           H
ATOM    966  HB3 LEU A  98      33.400  22.990  33.441  1.00 62.35           H
ATOM    967  HG  LEU A  98      33.982  24.128  35.554  1.00 55.47           H
ATOM    968 HD11 LEU A  98      36.058  23.740  36.720  1.00 56.43           H
ATOM    969 HD12 LEU A  98      35.132  22.240  36.731  1.00 56.43           H
ATOM    970 HD13 LEU A  98      36.504  22.429  35.618  1.00 56.43           H
ATOM    971 HD21 LEU A  98      35.956  25.287  34.715  1.00 62.50           H
ATOM    972 HD22 LEU A  98      36.326  23.939  33.625  1.00 62.50           H
ATOM    973 HD23 LEU A  98      34.865  24.913  33.370  1.00 62.50           H
ATOM    974  N   GLN A  99      31.116  22.843  35.302  1.00 44.18           N
ATOM    975  CA  GLN A  99      30.165  23.604  36.111  1.00 52.69           C
ATOM    976  C   GLN A  99      29.404  22.715  37.099  1.00 51.68           C
ATOM    977  O   GLN A  99      29.121  23.169  38.205  1.00 47.81           O
ATOM    978  CB  GLN A  99      29.199  24.435  35.235  1.00 53.42           C
ATOM    979  CG  GLN A  99      29.868  25.484  34.311  1.00 56.95           C
ATOM    980  CD  GLN A  99      31.217  26.023  34.827  1.00 72.48           C
ATOM    981  OE1 GLN A  99      32.275  25.693  34.300  1.00 80.13           O
ATOM    982  NE2 GLN A  99      31.221  26.839  35.879  1.00 69.65           N
ATOM    983  H   GLN A  99      31.006  22.844  34.297  1.00 53.05           H
ATOM    984  HA  GLN A  99      30.745  24.298  36.719  1.00 63.26           H
ATOM    985  HB2 GLN A  99      28.619  23.750  34.615  1.00 64.14           H
ATOM    986  HB3 GLN A  99      28.495  24.951  35.888  1.00 64.14           H
ATOM    987  HG2 GLN A  99      30.021  25.023  33.339  1.00 68.37           H
ATOM    988  HG3 GLN A  99      29.175  26.316  34.179  1.00 68.37           H
ATOM    989 HE21 GLN A  99      30.352  27.103  36.321  1.00 83.61           H
ATOM    990 HE22 GLN A  99      32.102  27.166  36.240  1.00 83.61           H
ATOM    991  N   ILE A 100      29.068  21.474  36.709  1.00 49.62           N
ATOM    992  CA  ILE A 100      28.462  20.493  37.606  1.00 47.97           C
ATOM    993  C   ILE A 100      29.450  20.085  38.692  1.00 46.88           C
ATOM    994  O   ILE A 100      29.100  20.143  39.863  1.00 51.77           O
ATOM    995  CB  ILE A 100      27.889  19.282  36.835  1.00 46.27           C
ATOM    996  CG1 ILE A 100      26.583  19.733  36.141  1.00 47.07           C
ATOM    997  CG2 ILE A 100      27.697  18.066  37.780  1.00 40.13           C
ATOM    998  CD1 ILE A 100      26.003  18.709  35.161  1.00 47.83           C
ATOM    999  H   ILE A 100      29.320  21.165  35.779  1.00 59.58           H
ATOM   1000  HA  ILE A 100      27.625  20.984  38.106  1.00 57.60           H
ATOM   1001  HB  ILE A 100      28.615  18.997  36.071  1.00 55.56           H
ATOM   1002 HG12 ILE A 100      25.832  19.949  36.902  1.00 56.52           H
ATOM   1003 HG13 ILE A 100      26.769  20.652  35.583  1.00 56.52           H
ATOM   1004 HG21 ILE A 100      27.136  17.276  37.287  1.00 48.19           H
ATOM   1005 HG22 ILE A 100      28.666  17.650  38.059  1.00 48.19           H
ATOM   1006 HG23 ILE A 100      27.169  18.369  38.682  1.00 48.19           H
ATOM   1007 HD11 ILE A 100      25.157  19.157  34.638  1.00 57.43           H
ATOM   1008 HD12 ILE A 100      26.763  18.427  34.432  1.00 57.43           H
ATOM   1009 HD13 ILE A 100      25.651  17.824  35.690  1.00 57.43           H
ATOM   1010  N   MET A 101      30.669  19.681  38.326  1.00 39.06           N
ATOM   1011  CA  MET A 101      31.613  19.133  39.290  1.00 47.38           C
ATOM   1012  C   MET A 101      32.124  20.155  40.319  1.00 53.07           C
ATOM   1013  O   MET A 101      32.552  19.752  41.396  1.00 47.54           O
ATOM   1014  CB  MET A 101      32.748  18.415  38.562  1.00 45.79           C
ATOM   1015  CG  MET A 101      32.240  17.093  37.948  1.00 43.53           C
ATOM   1016  SD  MET A 101      33.536  15.871  37.790  1.00 55.81           S
ATOM   1017  CE  MET A 101      33.677  15.308  39.507  1.00 52.32           C
ATOM   1018  H   MET A 101      30.923  19.677  37.349  1.00 46.90           H
ATOM   1019  HA  MET A 101      31.073  18.379  39.865  1.00 56.89           H
ATOM   1020  HB2 MET A 101      33.175  19.051  37.787  1.00 54.98           H
ATOM   1021  HB3 MET A 101      33.530  18.196  39.287  1.00 54.98           H
ATOM   1022  HG2 MET A 101      31.470  16.660  38.588  1.00 52.27           H
ATOM   1023  HG3 MET A 101      31.798  17.279  36.973  1.00 52.27           H
ATOM   1024  HE1 MET A 101      34.403  14.499  39.556  1.00 62.82           H
ATOM   1025  HE2 MET A 101      34.013  16.125  40.145  1.00 62.82           H
ATOM   1026  HE3 MET A 101      32.712  14.941  39.859  1.00 62.82           H
ATOM   1027  N   ARG A 102      32.076  21.462  40.023  1.00 49.56           N
ATOM   1028  CA  ARG A 102      32.465  22.502  40.982  1.00 55.65           C
ATOM   1029  C   ARG A 102      31.516  22.590  42.188  1.00 50.83           C
ATOM   1030  O   ARG A 102      31.946  23.061  43.235  1.00 57.86           O
ATOM   1031  CB  ARG A 102      32.599  23.864  40.288  1.00 55.45           C
ATOM   1032  CG  ARG A 102      33.837  23.917  39.384  1.00 58.35           C
ATOM   1033  CD  ARG A 102      34.043  25.308  38.787  1.00 59.46           C
ATOM   1034  NE  ARG A 102      34.619  26.210  39.793  1.00 66.22           N
ATOM   1035  CZ  ARG A 102      34.942  27.488  39.589  1.00 67.52           C
ATOM   1036  NH1 ARG A 102      34.637  28.103  38.444  1.00 69.55           N
ATOM   1037  NH2 ARG A 102      35.581  28.149  40.551  1.00 74.84           N1+
ATOM   1038  H   ARG A 102      31.726  21.748  39.118  1.00 59.51           H
ATOM   1039  HA  ARG A 102      33.443  22.240  41.390  1.00 66.81           H
ATOM   1040  HB2 ARG A 102      31.695  24.085  39.718  1.00 66.57           H
ATOM   1041  HB3 ARG A 102      32.715  24.629  41.057  1.00 66.57           H
ATOM   1042  HG2 ARG A 102      34.720  23.650  39.960  1.00 70.06           H
ATOM   1043  HG3 ARG A 102      33.763  23.193  38.584  1.00 70.06           H
ATOM   1044  HD2 ARG A 102      34.695  25.255  37.914  1.00 71.39           H
ATOM   1045  HD3 ARG A 102      33.071  25.693  38.477  1.00 71.39           H
ATOM   1046  HE  ARG A 102      34.882  25.792  40.677  1.00 79.50           H
ATOM   1047 HH11 ARG A 102      34.151  27.593  37.724  1.00 83.50           H
ATOM   1048 HH12 ARG A 102      34.888  29.072  38.315  1.00 83.50           H
ATOM   1049 HH21 ARG A 102      35.813  27.680  41.415  1.00 89.84           H
ATOM   1050 HH22 ARG A 102      35.840  29.116  40.426  1.00 89.84           H
ATOM   1051  N   LYS A 103      30.246  22.175  42.041  1.00 50.43           N
ATOM   1052  CA  LYS A 103      29.239  22.232  43.104  1.00 55.06           C
ATOM   1053  C   LYS A 103      29.008  20.895  43.828  1.00 51.03           C
ATOM   1054  O   LYS A 103      28.151  20.842  44.708  1.00 54.53           O
ATOM   1055  CB  LYS A 103      27.942  22.884  42.590  1.00 58.01           C
ATOM   1056  CG  LYS A 103      27.297  22.198  41.376  1.00 67.67           C
ATOM   1057  CD  LYS A 103      25.848  22.646  41.122  1.00 67.43           C
ATOM   1058  CE  LYS A 103      24.902  22.165  42.237  1.00 72.28           C
ATOM   1059  NZ  LYS A 103      23.495  22.516  41.947  1.00 77.31           N1+
ATOM   1060  H   LYS A 103      29.966  21.786  41.151  1.00 60.55           H
ATOM   1061  HA  LYS A 103      29.609  22.900  43.884  1.00 66.11           H
ATOM   1062  HB2 LYS A 103      27.230  22.947  43.413  1.00 69.65           H
ATOM   1063  HB3 LYS A 103      28.184  23.906  42.294  1.00 69.65           H
ATOM   1064  HG2 LYS A 103      27.895  22.399  40.487  1.00 81.24           H
ATOM   1065  HG3 LYS A 103      27.282  21.121  41.552  1.00 81.24           H
ATOM   1066  HD2 LYS A 103      25.817  23.736  41.065  1.00 80.95           H
ATOM   1067  HD3 LYS A 103      25.519  22.243  40.163  1.00 80.95           H
ATOM   1068  HE2 LYS A 103      24.994  21.082  42.346  1.00 86.77           H
ATOM   1069  HE3 LYS A 103      25.195  22.628  43.180  1.00 86.77           H
ATOM   1070  HZ1 LYS A 103      22.903  22.177  42.694  1.00 92.80           H
ATOM   1071  HZ2 LYS A 103      23.400  23.520  41.878  1.00 92.80           H
ATOM   1072  HZ3 LYS A 103      23.205  22.090  41.078  1.00 92.80           H
ATOM   1073  N   LEU A 104      29.728  19.827  43.453  1.00 45.67           N
ATOM   1074  CA  LEU A 104      29.585  18.507  44.072  1.00 46.53           C
ATOM   1075  C   LEU A 104      30.660  18.305  45.139  1.00 41.29           C
ATOM   1076  O   LEU A 104      31.830  18.602  44.918  1.00 49.15           O
ATOM   1077  CB  LEU A 104      29.674  17.389  43.019  1.00 43.32           C
ATOM   1078  CG  LEU A 104      28.618  17.431  41.895  1.00 40.32           C
ATOM   1079  CD1 LEU A 104      28.769  16.179  41.019  1.00 43.65           C
ATOM   1080  CD2 LEU A 104      27.154  17.582  42.337  1.00 41.05           C
ATOM   1081  H   LEU A 104      30.451  19.940  42.759  1.00 54.84           H
ATOM   1082  HA  LEU A 104      28.609  18.428  44.551  1.00 55.87           H
ATOM   1083  HB2 LEU A 104      30.660  17.436  42.557  1.00 52.01           H
ATOM   1084  HB3 LEU A 104      29.591  16.433  43.539  1.00 52.01           H
ATOM   1085  HG  LEU A 104      28.849  18.277  41.267  1.00 48.42           H
ATOM   1086 HD11 LEU A 104      28.120  16.261  40.148  1.00 52.42           H
ATOM   1087 HD12 LEU A 104      29.800  16.076  40.679  1.00 52.42           H
ATOM   1088 HD13 LEU A 104      28.486  15.292  41.588  1.00 52.42           H
ATOM   1089 HD21 LEU A 104      26.525  17.674  41.453  1.00 49.30           H
ATOM   1090 HD22 LEU A 104      26.837  16.712  42.907  1.00 49.30           H
ATOM   1091 HD23 LEU A 104      27.026  18.479  42.943  1.00 49.30           H
ATOM   1092  N   ASP A 105      30.255  17.741  46.274  1.00 45.23           N
ATOM   1093  CA  ASP A 105      31.132  17.379  47.372  1.00 48.73           C
ATOM   1094  C   ASP A 105      30.463  16.190  48.079  1.00 48.38           C
ATOM   1095  O   ASP A 105      29.440  16.354  48.744  1.00 44.03           O
ATOM   1096  CB  ASP A 105      31.283  18.593  48.305  1.00 52.71           C
ATOM   1097  CG  ASP A 105      32.251  18.369  49.466  1.00 61.93           C
ATOM   1098  OD1 ASP A 105      32.157  19.153  50.436  1.00 64.48           O
ATOM   1099  OD2 ASP A 105      33.077  17.435  49.371  1.00 57.09           O1-
ATOM   1100  H   ASP A 105      29.270  17.563  46.406  1.00 54.31           H
ATOM   1101  HA  ASP A 105      32.104  17.074  46.980  1.00 58.51           H
ATOM   1102  HB2 ASP A 105      31.672  19.431  47.727  1.00 63.29           H
ATOM   1103  HB3 ASP A 105      30.319  18.934  48.687  1.00 63.29           H
ATOM   1104  N   HIS A 106      31.012  14.982  47.896  1.00 44.01           N
ATOM   1105  CA  HIS A 106      30.442  13.743  48.420  1.00 39.62           C
ATOM   1106  C   HIS A 106      31.492  12.635  48.369  1.00 38.46           C
ATOM   1107  O   HIS A 106      32.247  12.522  47.397  1.00 40.40           O
ATOM   1108  CB  HIS A 106      29.187  13.367  47.623  1.00 39.42           C
ATOM   1109  CG  HIS A 106      28.391  12.264  48.257  1.00 36.79           C
ATOM   1110  ND1 HIS A 106      28.659  10.900  48.151  1.00 34.27           N
ATOM   1111  CD2 HIS A 106      27.271  12.444  49.006  1.00 36.68           C
ATOM   1112  CE1 HIS A 106      27.681  10.292  48.838  1.00 38.38           C
ATOM   1113  NE2 HIS A 106      26.825  11.193  49.339  1.00 41.19           N
ATOM   1114  H   HIS A 106      31.863  14.909  47.353  1.00 52.84           H
ATOM   1115  HA  HIS A 106      30.150  13.901  49.459  1.00 47.57           H
ATOM   1116  HB2 HIS A 106      29.475  13.062  46.618  1.00 47.34           H
ATOM   1117  HB3 HIS A 106      28.533  14.234  47.537  1.00 47.34           H
ATOM   1118  HD2 HIS A 106      26.805  13.384  49.256  1.00 44.05           H
ATOM   1119  HE1 HIS A 106      27.593   9.226  48.982  1.00 46.09           H
ATOM   1120  HE2 HIS A 106      26.016  10.985  49.911  1.00 49.46           H
ATOM   1121  N   CYS A 107      31.504  11.796  49.412  1.00 34.58           N
ATOM   1122  CA  CYS A 107      32.455  10.697  49.599  1.00 36.14           C
ATOM   1123  C   CYS A 107      32.378   9.626  48.482  1.00 37.41           C
ATOM   1124  O   CYS A 107      33.356   8.917  48.269  1.00 36.80           O
ATOM   1125  CB  CYS A 107      32.247  10.100  51.015  1.00 43.32           C
ATOM   1126  SG  CYS A 107      30.523   9.550  51.382  1.00 53.57           S
ATOM   1127  H   CYS A 107      30.795  11.912  50.123  1.00 41.53           H
ATOM   1128  HA  CYS A 107      33.456  11.126  49.565  1.00 43.40           H
ATOM   1129  HB2 CYS A 107      32.919   9.251  51.140  1.00 52.02           H
ATOM   1130  HB3 CYS A 107      32.530  10.858  51.749  1.00 52.02           H
ATOM   1131  HG  CYS A 107      30.543   8.442  50.634  1.00 64.32           H
ATOM   1132  N   ASN A 108      31.234   9.486  47.796  1.00 36.11           N
ATOM   1133  CA  ASN A 108      30.997   8.500  46.729  1.00 32.17           C
ATOM   1134  C   ASN A 108      30.935   9.143  45.338  1.00 38.01           C
ATOM   1135  O   ASN A 108      30.359   8.561  44.422  1.00 35.37           O
ATOM   1136  CB  ASN A 108      29.740   7.655  47.014  1.00 31.63           C
ATOM   1137  CG  ASN A 108      29.798   6.931  48.345  1.00 34.00           C
ATOM   1138  OD1 ASN A 108      28.953   7.133  49.201  1.00 40.01           O
ATOM   1139  ND2 ASN A 108      30.805   6.094  48.537  1.00 31.90           N
ATOM   1140  H   ASN A 108      30.463  10.094  48.034  1.00 43.37           H
ATOM   1141  HA  ASN A 108      31.838   7.809  46.701  1.00 38.63           H
ATOM   1142  HB2 ASN A 108      28.855   8.290  46.993  1.00 37.99           H
ATOM   1143  HB3 ASN A 108      29.633   6.896  46.237  1.00 37.99           H
ATOM   1144 HD21 ASN A 108      30.878   5.594  49.411  1.00 38.31           H
ATOM   1145 HD22 ASN A 108      31.482   5.942  47.805  1.00 38.31           H
ATOM   1146  N   ILE A 109      31.566  10.309  45.163  1.00 34.21           N
ATOM   1147  CA  ILE A 109      31.715  10.994  43.895  1.00 36.18           C
ATOM   1148  C   ILE A 109      33.166  11.434  43.857  1.00 43.58           C
ATOM   1149  O   ILE A 109      33.676  12.005  44.810  1.00 40.90           O
ATOM   1150  CB  ILE A 109      30.738  12.181  43.751  1.00 36.89           C
ATOM   1151  CG1 ILE A 109      29.280  11.684  43.876  1.00 33.96           C
ATOM   1152  CG2 ILE A 109      30.945  12.885  42.399  1.00 41.44           C
ATOM   1153  CD1 ILE A 109      28.228  12.784  43.784  1.00 37.82           C
ATOM   1154  H   ILE A 109      32.006  10.744  45.962  1.00 41.08           H
ATOM   1155  HA  ILE A 109      31.535  10.299  43.071  1.00 43.45           H
ATOM   1156  HB  ILE A 109      30.939  12.898  44.548  1.00 44.30           H
ATOM   1157 HG12 ILE A 109      29.081  10.952  43.093  1.00 40.79           H
ATOM   1158 HG13 ILE A 109      29.138  11.199  44.843  1.00 40.79           H
ATOM   1159 HG21 ILE A 109      30.286  13.748  42.310  1.00 49.77           H
ATOM   1160 HG22 ILE A 109      31.964  13.244  42.302  1.00 49.77           H
ATOM   1161 HG23 ILE A 109      30.739  12.187  41.590  1.00 49.77           H
ATOM   1162 HD11 ILE A 109      27.281  12.363  44.119  1.00 45.42           H
ATOM   1163 HD12 ILE A 109      28.503  13.619  44.429  1.00 45.42           H
ATOM   1164 HD13 ILE A 109      28.129  13.128  42.756  1.00 45.42           H
ATOM   1165  N   VAL A 110      33.830  11.180  42.738  1.00 36.25           N
ATOM   1166  CA  VAL A 110      35.216  11.609  42.574  1.00 43.94           C
ATOM   1167  C   VAL A 110      35.256  13.158  42.601  1.00 43.89           C
ATOM   1168  O   VAL A 110      34.427  13.839  42.040  1.00 38.04           O
ATOM   1169  CB  VAL A 110      35.822  10.965  41.299  1.00 44.75           C
ATOM   1170  CG1 VAL A 110      35.362  11.663  40.012  1.00 45.61           C
ATOM   1171  CG2 VAL A 110      37.338  10.934  41.423  1.00 51.17           C
ATOM   1172  H   VAL A 110      33.307  10.902  41.947  1.00 43.53           H
ATOM   1173  HA  VAL A 110      35.822  11.245  43.457  1.00 52.76           H
ATOM   1174  HB  VAL A 110      35.459   9.904  41.259  1.00 53.74           H
ATOM   1175 HG11 VAL A 110      35.670  11.100  39.130  1.00 54.76           H
ATOM   1176 HG12 VAL A 110      34.274  11.793  39.993  1.00 54.76           H
ATOM   1177 HG13 VAL A 110      35.793  12.671  39.926  1.00 54.76           H
ATOM   1178 HG21 VAL A 110      37.814  10.404  40.591  1.00 61.43           H
ATOM   1179 HG22 VAL A 110      37.774  11.941  41.442  1.00 61.43           H
ATOM   1180 HG23 VAL A 110      37.671  10.444  42.354  1.00 61.43           H
ATOM   1181  N   ARG A 111      36.233  13.678  43.374  1.00 38.95           N
ATOM   1182  CA  ARG A 111      36.377  15.105  43.690  1.00 44.78           C
ATOM   1183  C   ARG A 111      37.197  15.813  42.621  1.00 38.89           C
ATOM   1184  O   ARG A 111      38.282  15.363  42.254  1.00 40.66           O
ATOM   1185  CB  ARG A 111      37.007  15.287  45.091  1.00 49.55           C
ATOM   1186  CG  ARG A 111      37.197  16.764  45.498  1.00 50.73           C
ATOM   1187  CD  ARG A 111      37.787  16.922  46.910  1.00 54.56           C
ATOM   1188  NE  ARG A 111      39.123  16.302  47.007  1.00 59.91           N
ATOM   1189  CZ  ARG A 111      40.208  16.804  47.604  1.00 72.45           C
ATOM   1190  NH1 ARG A 111      40.185  17.975  48.238  1.00 90.99           N
ATOM   1191  NH2 ARG A 111      41.345  16.111  47.570  1.00 67.12           N1+
ATOM   1192  H   ARG A 111      36.867  13.040  43.840  1.00 46.77           H
ATOM   1193  HA  ARG A 111      35.386  15.563  43.726  1.00 53.77           H
ATOM   1194  HB2 ARG A 111      36.379  14.790  45.833  1.00 59.49           H
ATOM   1195  HB3 ARG A 111      37.985  14.809  45.089  1.00 59.49           H
ATOM   1196  HG2 ARG A 111      37.863  17.263  44.796  1.00 60.91           H
ATOM   1197  HG3 ARG A 111      36.228  17.262  45.472  1.00 60.91           H
ATOM   1198  HD2 ARG A 111      37.849  17.986  47.137  1.00 65.51           H
ATOM   1199  HD3 ARG A 111      37.122  16.452  47.635  1.00 65.51           H
ATOM   1200  HE  ARG A 111      39.223  15.400  46.562  1.00 71.92           H
ATOM   1201 HH11 ARG A 111      39.325  18.500  48.286  1.00109.22           H
ATOM   1202 HH12 ARG A 111      41.016  18.323  48.692  1.00109.22           H
ATOM   1203 HH21 ARG A 111      41.374  15.217  47.100  1.00 80.58           H
ATOM   1204 HH22 ARG A 111      42.172  16.469  48.024  1.00 80.58           H
ATOM   1205  N   LEU A 112      36.702  16.966  42.175  1.00 38.34           N
ATOM   1206  CA  LEU A 112      37.486  17.911  41.387  1.00 38.78           C
ATOM   1207  C   LEU A 112      38.397  18.709  42.339  1.00 43.44           C
ATOM   1208  O   LEU A 112      37.919  19.500  43.151  1.00 48.51           O
ATOM   1209  CB  LEU A 112      36.520  18.802  40.593  1.00 39.89           C
ATOM   1210  CG  LEU A 112      37.240  19.839  39.709  1.00 42.83           C
ATOM   1211  CD1 LEU A 112      37.832  19.165  38.469  1.00 42.02           C
ATOM   1212  CD2 LEU A 112      36.241  20.920  39.293  1.00 44.41           C
ATOM   1213  H   LEU A 112      35.801  17.273  42.517  1.00 46.04           H
ATOM   1214  HA  LEU A 112      38.103  17.359  40.678  1.00 46.56           H
ATOM   1215  HB2 LEU A 112      35.875  18.177  39.973  1.00 47.90           H
ATOM   1216  HB3 LEU A 112      35.883  19.327  41.307  1.00 47.90           H
ATOM   1217  HG  LEU A 112      38.053  20.312  40.262  1.00 51.43           H
ATOM   1218 HD11 LEU A 112      38.304  19.917  37.837  1.00 50.46           H
ATOM   1219 HD12 LEU A 112      38.587  18.434  38.753  1.00 50.46           H
ATOM   1220 HD13 LEU A 112      37.044  18.666  37.905  1.00 50.46           H
ATOM   1221 HD21 LEU A 112      36.749  21.673  38.690  1.00 53.33           H
ATOM   1222 HD22 LEU A 112      35.432  20.476  38.710  1.00 53.33           H
ATOM   1223 HD23 LEU A 112      35.824  21.400  40.179  1.00 53.33           H
ATOM   1224  N   ARG A 113      39.710  18.486  42.234  1.00 41.15           N
ATOM   1225  CA  ARG A 113      40.741  19.169  43.021  1.00 50.12           C
ATOM   1226  C   ARG A 113      41.094  20.530  42.422  1.00 51.50           C
ATOM   1227  O   ARG A 113      41.123  21.532  43.129  1.00 45.34           O
ATOM   1228  CB  ARG A 113      42.002  18.304  43.121  1.00 46.31           C
ATOM   1229  CG  ARG A 113      41.701  16.935  43.733  1.00 54.24           C
ATOM   1230  CD  ARG A 113      43.008  16.181  43.918  1.00 56.54           C
ATOM   1231  NE  ARG A 113      42.774  14.917  44.624  1.00 65.16           N
ATOM   1232  CZ  ARG A 113      43.675  14.301  45.396  1.00 70.71           C
ATOM   1233  NH1 ARG A 113      44.879  14.826  45.622  1.00 59.28           N
ATOM   1234  NH2 ARG A 113      43.351  13.141  45.953  1.00 70.11           N1+
ATOM   1235  H   ARG A 113      40.024  17.801  41.559  1.00 49.41           H
ATOM   1236  HA  ARG A 113      40.357  19.329  44.029  1.00 60.18           H
ATOM   1237  HB2 ARG A 113      42.428  18.160  42.127  1.00 55.61           H
ATOM   1238  HB3 ARG A 113      42.737  18.827  43.735  1.00 55.61           H
ATOM   1239  HG2 ARG A 113      41.215  17.066  44.700  1.00 65.12           H
ATOM   1240  HG3 ARG A 113      41.050  16.361  43.072  1.00 65.12           H
ATOM   1241  HD2 ARG A 113      43.450  15.971  42.943  1.00 67.88           H
ATOM   1242  HD3 ARG A 113      43.694  16.810  44.488  1.00 67.88           H
ATOM   1243  HE  ARG A 113      41.880  14.461  44.492  1.00 78.22           H
ATOM   1244 HH11 ARG A 113      45.142  15.705  45.208  1.00 71.16           H
ATOM   1245 HH12 ARG A 113      45.536  14.339  46.222  1.00 71.16           H
ATOM   1246 HH21 ARG A 113      42.438  12.739  45.794  1.00 84.16           H
ATOM   1247 HH22 ARG A 113      44.031  12.667  46.540  1.00 84.16           H
ATOM   1248  N   TYR A 114      41.335  20.562  41.111  1.00 42.99           N
ATOM   1249  CA  TYR A 114      41.751  21.755  40.386  1.00 48.61           C
ATOM   1250  C   TYR A 114      41.285  21.659  38.935  1.00 47.87           C
ATOM   1251  O   TYR A 114      40.977  20.569  38.459  1.00 45.51           O
ATOM   1252  CB  TYR A 114      43.282  21.868  40.345  1.00 45.71           C
ATOM   1253  CG  TYR A 114      44.046  21.666  41.616  1.00 50.09           C
ATOM   1254  CD1 TYR A 114      44.764  20.472  41.837  1.00 51.18           C
ATOM   1255  CD2 TYR A 114      44.108  22.713  42.547  1.00 58.24           C
ATOM   1256  CE1 TYR A 114      45.553  20.328  42.992  1.00 51.95           C
ATOM   1257  CE2 TYR A 114      44.889  22.574  43.701  1.00 58.61           C
ATOM   1258  CZ  TYR A 114      45.622  21.387  43.928  1.00 62.52           C
ATOM   1259  OH  TYR A 114      46.412  21.283  45.033  1.00 73.10           O
ATOM   1260  H   TYR A 114      41.238  19.706  40.583  1.00 51.63           H
ATOM   1261  HA  TYR A 114      41.327  22.637  40.858  1.00 58.36           H
ATOM   1262  HB2 TYR A 114      43.668  21.167  39.605  1.00 54.88           H
ATOM   1263  HB3 TYR A 114      43.510  22.870  39.993  1.00 54.88           H
ATOM   1264  HD1 TYR A 114      44.735  19.676  41.109  1.00 61.45           H
ATOM   1265  HD2 TYR A 114      43.569  23.633  42.367  1.00 69.92           H
ATOM   1266  HE1 TYR A 114      46.131  19.429  43.150  1.00 62.37           H
ATOM   1267  HE2 TYR A 114      44.930  23.378  44.412  1.00 70.36           H
ATOM   1268  HH  TYR A 114      46.545  22.126  45.475  1.00 87.75           H
ATOM   1269  N   PHE A 115      41.305  22.786  38.220  1.00 42.66           N
ATOM   1270  CA  PHE A 115      41.222  22.814  36.770  1.00 45.87           C
ATOM   1271  C   PHE A 115      42.101  23.929  36.195  1.00 54.35           C
ATOM   1272  O   PHE A 115      42.359  24.946  36.843  1.00 47.41           O
ATOM   1273  CB  PHE A 115      39.763  22.938  36.314  1.00 46.03           C
ATOM   1274  CG  PHE A 115      39.094  24.267  36.609  1.00 50.63           C
ATOM   1275  CD1 PHE A 115      39.013  25.249  35.601  1.00 51.78           C
ATOM   1276  CD2 PHE A 115      38.535  24.516  37.878  1.00 49.35           C
ATOM   1277  CE1 PHE A 115      38.377  26.476  35.866  1.00 54.26           C
ATOM   1278  CE2 PHE A 115      37.893  25.737  38.138  1.00 49.13           C
ATOM   1279  CZ  PHE A 115      37.812  26.718  37.132  1.00 52.96           C
ATOM   1280  H   PHE A 115      41.541  23.654  38.682  1.00 51.22           H
ATOM   1281  HA  PHE A 115      41.616  21.869  36.402  1.00 55.07           H
ATOM   1282  HB2 PHE A 115      39.735  22.776  35.238  1.00 55.27           H
ATOM   1283  HB3 PHE A 115      39.184  22.139  36.779  1.00 55.27           H
ATOM   1284  HD1 PHE A 115      39.448  25.069  34.629  1.00 62.17           H
ATOM   1285  HD2 PHE A 115      38.601  23.771  38.658  1.00 59.25           H
ATOM   1286  HE1 PHE A 115      38.331  27.234  35.098  1.00 65.14           H
ATOM   1287  HE2 PHE A 115      37.484  25.929  39.120  1.00 58.98           H
ATOM   1288  HZ  PHE A 115      37.336  27.664  37.339  1.00 63.58           H
ATOM   1289  N   PHE A 116      42.579  23.712  34.966  1.00 48.52           N
ATOM   1290  CA  PHE A 116      43.434  24.636  34.230  1.00 45.62           C
ATOM   1291  C   PHE A 116      43.265  24.414  32.729  1.00 57.27           C
ATOM   1292  O   PHE A 116      42.894  23.325  32.290  1.00 51.41           O
ATOM   1293  CB  PHE A 116      44.903  24.467  34.664  1.00 41.82           C
ATOM   1294  CG  PHE A 116      45.538  23.124  34.368  1.00 43.33           C
ATOM   1295  CD1 PHE A 116      46.200  22.920  33.143  1.00 50.88           C
ATOM   1296  CD2 PHE A 116      45.445  22.065  35.289  1.00 41.45           C
ATOM   1297  CE1 PHE A 116      46.791  21.678  32.860  1.00 49.93           C
ATOM   1298  CE2 PHE A 116      46.032  20.820  35.002  1.00 46.92           C
ATOM   1299  CZ  PHE A 116      46.710  20.629  33.790  1.00 49.22           C
ATOM   1300  H   PHE A 116      42.359  22.835  34.513  1.00 58.26           H
ATOM   1301  HA  PHE A 116      43.129  25.660  34.452  1.00 54.78           H
ATOM   1302  HB2 PHE A 116      45.495  25.240  34.174  1.00 50.21           H
ATOM   1303  HB3 PHE A 116      44.966  24.646  35.737  1.00 50.21           H
ATOM   1304  HD1 PHE A 116      46.261  23.719  32.418  1.00 61.09           H
ATOM   1305  HD2 PHE A 116      44.927  22.207  36.226  1.00 49.77           H
ATOM   1306  HE1 PHE A 116      47.307  21.532  31.922  1.00 59.95           H
ATOM   1307  HE2 PHE A 116      45.977  20.014  35.714  1.00 56.33           H
ATOM   1308  HZ  PHE A 116      47.168  19.675  33.576  1.00 59.10           H
ATOM   1309  N   TYR A 117      43.535  25.458  31.946  1.00 54.67           N
ATOM   1310  CA  TYR A 117      43.523  25.381  30.490  1.00 59.68           C
ATOM   1311  C   TYR A 117      44.955  25.266  29.954  1.00 61.33           C
ATOM   1312  O   TYR A 117      45.883  25.823  30.540  1.00 58.17           O
ATOM   1313  CB  TYR A 117      42.786  26.597  29.925  1.00 58.78           C
ATOM   1314  CG  TYR A 117      41.339  26.693  30.376  1.00 58.35           C
ATOM   1315  CD1 TYR A 117      41.020  27.387  31.559  1.00 57.89           C
ATOM   1316  CD2 TYR A 117      40.318  26.078  29.628  1.00 57.52           C
ATOM   1317  CE1 TYR A 117      39.688  27.470  32.000  1.00 51.67           C
ATOM   1318  CE2 TYR A 117      38.983  26.165  30.055  1.00 57.77           C
ATOM   1319  CZ  TYR A 117      38.665  26.855  31.248  1.00 53.56           C
ATOM   1320  OH  TYR A 117      37.373  26.917  31.677  1.00 59.12           O
ATOM   1321  H   TYR A 117      43.850  26.318  32.369  1.00 65.63           H
ATOM   1322  HA  TYR A 117      42.966  24.502  30.181  1.00 71.65           H
ATOM   1323  HB2 TYR A 117      43.317  27.502  30.224  1.00 70.57           H
ATOM   1324  HB3 TYR A 117      42.812  26.539  28.837  1.00 70.57           H
ATOM   1325  HD1 TYR A 117      41.802  27.860  32.137  1.00 69.50           H
ATOM   1326  HD2 TYR A 117      40.560  25.523  28.733  1.00 69.06           H
ATOM   1327  HE1 TYR A 117      39.453  27.997  32.912  1.00 62.03           H
ATOM   1328  HE2 TYR A 117      38.204  25.683  29.490  1.00 69.35           H
ATOM   1329  HH  TYR A 117      36.772  26.439  31.097  1.00 70.97           H
ATOM   1330  N   SER A 118      45.121  24.530  28.845  1.00 59.37           N
ATOM   1331  CA  SER A 118      46.390  24.341  28.135  1.00 61.75           C
ATOM   1332  C   SER A 118      46.165  24.188  26.619  1.00 66.27           C
ATOM   1333  O   SER A 118      45.031  24.267  26.146  1.00 61.49           O
ATOM   1334  CB  SER A 118      47.151  23.134  28.709  1.00 56.09           C
ATOM   1335  OG  SER A 118      46.502  21.913  28.402  1.00 53.93           O
ATOM   1336  H   SER A 118      44.309  24.080  28.447  1.00 71.28           H
ATOM   1337  HA  SER A 118      47.006  25.229  28.288  1.00 74.14           H
ATOM   1338  HB2 SER A 118      48.157  23.114  28.289  1.00 67.35           H
ATOM   1339  HB3 SER A 118      47.233  23.236  29.792  1.00 67.35           H
ATOM   1340  HG  SER A 118      45.689  21.872  28.918  1.00 64.75           H
ATOM   1341  N   SER A 119      47.253  23.972  25.867  1.00 71.07           N
ATOM   1342  CA  SER A 119      47.277  23.637  24.434  1.00 78.43           C
ATOM   1343  C   SER A 119      48.696  23.214  24.022  1.00 76.97           C
ATOM   1344  O   SER A 119      49.099  22.129  24.503  1.00 82.97           O
ATOM   1345  CB  SER A 119      46.640  24.730  23.548  1.00 70.98           C
ATOM   1346  OG  SER A 119      47.130  26.028  23.829  1.00 77.59           O
ATOM   1347  H   SER A 119      48.151  23.947  26.328  1.00 85.32           H
ATOM   1348  HA  SER A 119      46.675  22.739  24.314  1.00 94.15           H
ATOM   1349  HB2 SER A 119      45.559  24.719  23.679  1.00 85.21           H
ATOM   1350  HB3 SER A 119      46.845  24.498  22.501  1.00 85.21           H
ATOM   1351  HG  SER A 119      46.948  26.232  24.749  1.00 93.14           H
ATOM   1352  HC  SER A 119      49.352  23.948  23.253  1.00 92.40           H
ATOM   1353  N   VAL A 126      42.814  24.697  22.375  1.00 63.83           N
ATOM   1354  CA  VAL A 126      42.609  24.823  23.845  1.00 68.52           C
ATOM   1355  C   VAL A 126      41.874  23.628  24.456  1.00 65.82           C
ATOM   1356  O   VAL A 126      40.740  23.317  24.090  1.00 65.52           O
ATOM   1357  CB  VAL A 126      41.928  26.140  24.274  1.00 63.15           C
ATOM   1358  CG1 VAL A 126      41.978  26.271  25.806  1.00 68.11           C
ATOM   1359  CG2 VAL A 126      42.609  27.362  23.643  1.00 71.44           C
ATOM   1360  H1  VAL A 126      43.413  25.438  22.034  1.00 76.63           H
ATOM   1361  H2  VAL A 126      41.929  24.710  21.887  1.00 76.63           H
ATOM   1362  HA  VAL A 126      43.601  24.835  24.295  1.00 82.26           H
ATOM   1363  HB  VAL A 126      40.884  26.113  23.955  1.00 75.82           H
ATOM   1364 HG11 VAL A 126      41.357  25.508  26.275  1.00 81.76           H
ATOM   1365 HG12 VAL A 126      43.006  26.162  26.154  1.00 81.76           H
ATOM   1366 HG13 VAL A 126      41.618  27.251  26.113  1.00 81.76           H
ATOM   1367 HG21 VAL A 126      43.663  27.390  23.927  1.00 85.76           H
ATOM   1368 HG22 VAL A 126      42.532  27.327  22.556  1.00 85.76           H
ATOM   1369 HG23 VAL A 126      42.124  28.277  23.985  1.00 85.76           H
ATOM   1370  N   TYR A 127      42.530  23.029  25.449  1.00 61.38           N
ATOM   1371  CA  TYR A 127      42.032  21.943  26.274  1.00 56.57           C
ATOM   1372  C   TYR A 127      41.699  22.460  27.676  1.00 61.07           C
ATOM   1373  O   TYR A 127      42.460  23.230  28.253  1.00 58.43           O
ATOM   1374  CB  TYR A 127      43.108  20.856  26.366  1.00 56.46           C
ATOM   1375  CG  TYR A 127      43.375  20.139  25.055  1.00 64.31           C
ATOM   1376  CD1 TYR A 127      44.387  20.596  24.186  1.00 68.32           C
ATOM   1377  CD2 TYR A 127      42.597  19.021  24.695  1.00 60.48           C
ATOM   1378  CE1 TYR A 127      44.612  19.954  22.953  1.00 67.66           C
ATOM   1379  CE2 TYR A 127      42.810  18.379  23.459  1.00 68.96           C
ATOM   1380  CZ  TYR A 127      43.811  18.851  22.576  1.00 69.89           C
ATOM   1381  OH  TYR A 127      43.991  18.256  21.361  1.00 72.81           O
ATOM   1382  H   TYR A 127      43.447  23.379  25.687  1.00 73.69           H
ATOM   1383  HA  TYR A 127      41.140  21.507  25.825  1.00 67.91           H
ATOM   1384  HB2 TYR A 127      44.036  21.301  26.732  1.00 67.79           H
ATOM   1385  HB3 TYR A 127      42.782  20.120  27.100  1.00 67.79           H
ATOM   1386  HD1 TYR A 127      44.982  21.453  24.459  1.00 82.02           H
ATOM   1387  HD2 TYR A 127      41.822  18.665  25.358  1.00 72.61           H
ATOM   1388  HE1 TYR A 127      45.381  20.317  22.285  1.00 81.23           H
ATOM   1389  HE2 TYR A 127      42.195  17.537  23.178  1.00 82.79           H
ATOM   1390  HH  TYR A 127      43.333  17.584  21.170  1.00 87.41           H
ATOM   1391  N   LEU A 128      40.577  21.990  28.226  1.00 58.78           N
ATOM   1392  CA  LEU A 128      40.280  22.006  29.650  1.00 50.29           C
ATOM   1393  C   LEU A 128      40.857  20.735  30.284  1.00 57.05           C
ATOM   1394  O   LEU A 128      40.663  19.637  29.763  1.00 46.86           O
ATOM   1395  CB  LEU A 128      38.760  22.111  29.810  1.00 52.75           C
ATOM   1396  CG  LEU A 128      38.249  21.912  31.249  1.00 51.54           C
ATOM   1397  CD1 LEU A 128      38.799  22.941  32.251  1.00 47.53           C
ATOM   1398  CD2 LEU A 128      36.729  22.019  31.201  1.00 50.65           C
ATOM   1399  H   LEU A 128      40.002  21.378  27.663  1.00 70.57           H
ATOM   1400  HA  LEU A 128      40.732  22.884  30.113  1.00 60.38           H
ATOM   1401  HB2 LEU A 128      38.447  23.094  29.455  1.00 63.33           H
ATOM   1402  HB3 LEU A 128      38.292  21.361  29.170  1.00 63.33           H
ATOM   1403  HG  LEU A 128      38.505  20.912  31.599  1.00 61.88           H
ATOM   1404 HD11 LEU A 128      38.391  22.739  33.239  1.00 57.07           H
ATOM   1405 HD12 LEU A 128      39.884  22.876  32.312  1.00 57.07           H
ATOM   1406 HD13 LEU A 128      38.518  23.950  31.951  1.00 57.07           H
ATOM   1407 HD21 LEU A 128      36.317  21.744  32.164  1.00 60.81           H
ATOM   1408 HD22 LEU A 128      36.428  23.038  30.958  1.00 60.81           H
ATOM   1409 HD23 LEU A 128      36.337  21.334  30.450  1.00 60.81           H
ATOM   1410  N   ASN A 129      41.553  20.896  31.413  1.00 45.66           N
ATOM   1411  CA  ASN A 129      42.134  19.826  32.208  1.00 42.56           C
ATOM   1412  C   ASN A 129      41.451  19.849  33.573  1.00 49.78           C
ATOM   1413  O   ASN A 129      41.474  20.872  34.249  1.00 43.81           O
ATOM   1414  CB  ASN A 129      43.651  20.018  32.350  1.00 41.76           C
ATOM   1415  CG  ASN A 129      44.369  20.078  31.003  1.00 52.44           C
ATOM   1416  OD1 ASN A 129      44.365  21.083  30.297  1.00 51.53           O
ATOM   1417  ND2 ASN A 129      45.002  18.973  30.632  1.00 48.12           N
ATOM   1418  H   ASN A 129      41.690  21.833  31.764  1.00 54.82           H
ATOM   1419  HA  ASN A 129      41.962  18.861  31.731  1.00 51.11           H
ATOM   1420  HB2 ASN A 129      43.803  20.972  32.854  1.00 50.14           H
ATOM   1421  HB3 ASN A 129      44.061  19.213  32.961  1.00 50.14           H
ATOM   1422 HD21 ASN A 129      45.506  18.969  29.762  1.00 57.78           H
ATOM   1423 HD22 ASN A 129      44.995  18.169  31.240  1.00 57.78           H
ATOM   1424  N   LEU A 130      40.839  18.732  33.964  1.00 46.50           N
ATOM   1425  CA  LEU A 130      40.176  18.535  35.242  1.00 43.05           C
ATOM   1426  C   LEU A 130      41.086  17.613  36.038  1.00 46.27           C
ATOM   1427  O   LEU A 130      41.300  16.480  35.625  1.00 46.47           O
ATOM   1428  CB  LEU A 130      38.795  17.890  35.029  1.00 45.09           C
ATOM   1429  CG  LEU A 130      37.836  18.632  34.081  1.00 46.12           C
ATOM   1430  CD1 LEU A 130      36.532  17.832  33.964  1.00 48.94           C
ATOM   1431  CD2 LEU A 130      37.518  20.040  34.571  1.00 47.14           C
ATOM   1432  H   LEU A 130      40.863  17.932  33.349  1.00 55.83           H
ATOM   1433  HA  LEU A 130      40.054  19.479  35.774  1.00 51.70           H
ATOM   1434  HB2 LEU A 130      38.948  16.891  34.626  1.00 54.14           H
ATOM   1435  HB3 LEU A 130      38.313  17.776  36.000  1.00 54.14           H
ATOM   1436  HG  LEU A 130      38.291  18.701  33.092  1.00 55.37           H
ATOM   1437 HD11 LEU A 130      35.848  18.334  33.279  1.00 58.76           H
ATOM   1438 HD12 LEU A 130      36.739  16.833  33.579  1.00 58.76           H
ATOM   1439 HD13 LEU A 130      36.057  17.744  34.942  1.00 58.76           H
ATOM   1440 HD21 LEU A 130      36.760  20.488  33.934  1.00 56.61           H
ATOM   1441 HD22 LEU A 130      37.140  19.999  35.593  1.00 56.61           H
ATOM   1442 HD23 LEU A 130      38.417  20.654  34.538  1.00 56.61           H
ATOM   1443  N   VAL A 131      41.628  18.094  37.162  1.00 46.26           N
ATOM   1444  CA  VAL A 131      42.444  17.304  38.080  1.00 42.71           C
ATOM   1445  C   VAL A 131      41.510  16.748  39.155  1.00 47.96           C
ATOM   1446  O   VAL A 131      40.824  17.490  39.859  1.00 44.27           O
ATOM   1447  CB  VAL A 131      43.624  18.105  38.671  1.00 41.77           C
ATOM   1448  CG1 VAL A 131      44.602  17.137  39.350  1.00 46.49           C
ATOM   1449  CG2 VAL A 131      44.404  18.887  37.613  1.00 45.83           C
ATOM   1450  H   VAL A 131      41.412  19.041  37.437  1.00 55.55           H
ATOM   1451  HA  VAL A 131      42.876  16.467  37.530  1.00 51.29           H
ATOM   1452  HB  VAL A 131      43.245  18.806  39.415  1.00 50.16           H
ATOM   1453 HG11 VAL A 131      45.432  17.688  39.789  1.00 55.83           H
ATOM   1454 HG12 VAL A 131      44.093  16.587  40.142  1.00 55.83           H
ATOM   1455 HG13 VAL A 131      44.996  16.428  38.621  1.00 55.83           H
ATOM   1456 HG21 VAL A 131      45.234  19.412  38.087  1.00 55.03           H
ATOM   1457 HG22 VAL A 131      44.791  18.204  36.857  1.00 55.03           H
ATOM   1458 HG23 VAL A 131      43.761  19.627  37.136  1.00 55.03           H
ATOM   1459  N   LEU A 132      41.471  15.424  39.239  1.00 43.87           N
ATOM   1460  CA  LEU A 132      40.464  14.662  39.944  1.00 42.96           C
ATOM   1461  C   LEU A 132      41.176  13.614  40.830  1.00 45.57           C
ATOM   1462  O   LEU A 132      42.298  13.185  40.597  1.00 46.45           O
ATOM   1463  CB  LEU A 132      39.546  13.870  38.971  1.00 45.02           C
ATOM   1464  CG  LEU A 132      38.646  14.824  38.165  1.00 41.38           C
ATOM   1465  CD1 LEU A 132      38.616  14.404  36.687  1.00 49.24           C
ATOM   1466  CD2 LEU A 132      37.232  14.899  38.739  1.00 40.27           C
ATOM   1467  H   LEU A 132      42.169  14.912  38.742  1.00 52.68           H
ATOM   1468  HA  LEU A 132      39.837  15.339  40.567  1.00 51.58           H
ATOM   1469  HB2 LEU A 132      40.187  13.270  38.295  1.00 54.06           H
ATOM   1470  HB3 LEU A 132      38.941  13.139  39.538  1.00 54.06           H
ATOM   1471  HG  LEU A 132      39.077  15.857  38.203  1.00 49.70           H
ATOM   1472 HD11 LEU A 132      38.003  15.090  36.096  1.00 59.12           H
ATOM   1473 HD12 LEU A 132      39.629  14.412  36.269  1.00 59.12           H
ATOM   1474 HD13 LEU A 132      38.208  13.400  36.552  1.00 59.12           H
ATOM   1475 HD21 LEU A 132      36.604  15.591  38.170  1.00 48.35           H
ATOM   1476 HD22 LEU A 132      36.727  13.925  38.743  1.00 48.35           H
ATOM   1477 HD23 LEU A 132      37.239  15.255  39.773  1.00 48.35           H
ATOM   1478  N   ASP A 133      40.441  13.122  41.905  1.00 49.45           N
ATOM   1479  CA  ASP A 133      40.954  11.975  42.685  1.00 54.68           C
ATOM   1480  C   ASP A 133      41.198  10.813  41.681  1.00 44.21           C
ATOM   1481  O   ASP A 133      40.457  10.555  40.739  1.00 50.39           O
ATOM   1482  CB  ASP A 133      39.975  11.424  43.710  1.00 49.51           C
ATOM   1483  CG  ASP A 133      39.480  12.425  44.833  1.00 61.88           C
ATOM   1484  OD1 ASP A 133      40.310  13.237  45.259  1.00 54.52           O
ATOM   1485  OD2 ASP A 133      38.291  12.222  45.148  1.00 61.82           O1-
ATOM   1486  H   ASP A 133      39.560  13.532  42.211  1.00 59.38           H
ATOM   1487  HA  ASP A 133      41.907  12.295  43.194  1.00 65.65           H
ATOM   1488  HB2 ASP A 133      39.062  11.006  43.245  1.00 59.45           H
ATOM   1489  HB3 ASP A 133      40.444  10.601  44.279  1.00 59.45           H
ATOM   1490  N   TYR A 134      42.311  10.021  41.973  1.00 49.59           N
ATOM   1491  CA  TYR A 134      42.584   8.738  41.308  1.00 54.48           C
ATOM   1492  C   TYR A 134      42.119   7.589  42.241  1.00 50.79           C
ATOM   1493  O   TYR A 134      42.273   7.569  43.447  1.00 48.79           O
ATOM   1494  CB  TYR A 134      44.100   8.564  41.091  1.00 58.43           C
ATOM   1495  CG  TYR A 134      44.467   7.199  40.590  1.00 53.97           C
ATOM   1496  CD1 TYR A 134      44.177   6.835  39.264  1.00 53.06           C
ATOM   1497  CD2 TYR A 134      45.100   6.284  41.446  1.00 59.83           C
ATOM   1498  CE1 TYR A 134      44.495   5.565  38.791  1.00 53.27           C
ATOM   1499  CE2 TYR A 134      45.439   5.005  40.991  1.00 58.16           C
ATOM   1500  CZ  TYR A 134      45.109   4.668  39.676  1.00 50.42           C
ATOM   1501  OH  TYR A 134      45.367   3.413  39.148  1.00 64.50           O
ATOM   1502  H   TYR A 134      42.828  10.170  42.845  1.00 59.54           H
ATOM   1503  HA  TYR A 134      42.038   8.707  40.319  1.00 65.41           H
ATOM   1504  HB2 TYR A 134      44.434   9.328  40.364  1.00 70.15           H
ATOM   1505  HB3 TYR A 134      44.637   8.790  42.037  1.00 70.15           H
ATOM   1506  HD1 TYR A 134      43.685   7.552  38.602  1.00 63.71           H
ATOM   1507  HD2 TYR A 134      45.322   6.563  42.477  1.00 71.83           H
ATOM   1508  HE1 TYR A 134      44.268   5.255  37.774  1.00 63.96           H
ATOM   1509  HE2 TYR A 134      45.932   4.301  41.651  1.00 69.83           H
ATOM   1510  HH  TYR A 134      45.850   2.840  39.789  1.00 77.44           H
ATOM   1511  N   VAL A 135      41.559   6.516  41.558  1.00 51.63           N
ATOM   1512  CA  VAL A 135      41.046   5.319  42.243  1.00 47.27           C
ATOM   1513  C   VAL A 135      41.540   4.172  41.329  1.00 47.68           C
ATOM   1514  O   VAL A 135      41.496   4.246  40.104  1.00 49.03           O
ATOM   1515  CB  VAL A 135      39.499   5.351  42.356  1.00 43.66           C
ATOM   1516  CG1 VAL A 135      39.035   4.189  43.226  1.00 44.34           C
ATOM   1517  CG2 VAL A 135      39.003   6.672  42.935  1.00 46.10           C
ATOM   1518  H   VAL A 135      41.330   6.577  40.555  1.00 61.99           H
ATOM   1519  HA  VAL A 135      41.497   5.262  43.273  1.00 56.76           H
ATOM   1520  HB  VAL A 135      39.064   5.231  41.327  1.00 52.42           H
ATOM   1521 HG11 VAL A 135      37.941   4.138  43.267  1.00 53.24           H
ATOM   1522 HG12 VAL A 135      39.416   3.252  42.823  1.00 53.24           H
ATOM   1523 HG13 VAL A 135      39.374   4.286  44.263  1.00 53.24           H
ATOM   1524 HG21 VAL A 135      37.912   6.656  43.032  1.00 55.35           H
ATOM   1525 HG22 VAL A 135      39.429   6.882  43.924  1.00 55.35           H
ATOM   1526 HG23 VAL A 135      39.252   7.528  42.297  1.00 55.35           H
ATOM   1527  N   PRO A 136      42.066   2.983  41.860  1.00 50.77           N
ATOM   1528  CA  PRO A 136      42.960   2.151  40.988  1.00 54.49           C
ATOM   1529  C   PRO A 136      42.224   1.036  40.227  1.00 47.03           C
ATOM   1530  O   PRO A 136      42.802   0.348  39.408  1.00 50.88           O
ATOM   1531  CB  PRO A 136      43.987   1.534  41.965  1.00 53.86           C
ATOM   1532  CG  PRO A 136      43.306   1.549  43.334  1.00 50.25           C
ATOM   1533  CD  PRO A 136      42.344   2.745  43.303  1.00 52.71           C
ATOM   1534  HA  PRO A 136      43.456   2.803  40.206  1.00 65.43           H
ATOM   1535  HB2 PRO A 136      44.293   0.519  41.666  1.00 64.67           H
ATOM   1536  HB3 PRO A 136      44.905   2.148  41.981  1.00 64.67           H
ATOM   1537  HG2 PRO A 136      42.755   0.609  43.500  1.00 60.34           H
ATOM   1538  HG3 PRO A 136      44.030   1.636  44.160  1.00 60.34           H
ATOM   1539  HD2 PRO A 136      41.391   2.532  43.833  1.00 63.29           H
ATOM   1540  HD3 PRO A 136      42.796   3.645  43.777  1.00 63.29           H
ATOM   1541  N   GLU A 137      40.925   0.858  40.528  1.00 39.94           N
ATOM   1542  CA  GLU A 137      40.054  -0.140  39.929  1.00 41.23           C
ATOM   1543  C   GLU A 137      38.702   0.452  39.529  1.00 42.13           C
ATOM   1544  O   GLU A 137      38.328   1.555  39.928  1.00 39.13           O
ATOM   1545  CB  GLU A 137      39.876  -1.360  40.861  1.00 45.23           C
ATOM   1546  CG  GLU A 137      41.058  -2.334  40.776  1.00 57.62           C
ATOM   1547  CD  GLU A 137      41.215  -3.024  39.419  1.00 55.62           C
ATOM   1548  OE1 GLU A 137      40.279  -2.949  38.588  1.00 49.63           O
ATOM   1549  OE2 GLU A 137      42.292  -3.620  39.209  1.00 61.26           O1-
ATOM   1550  H   GLU A 137      40.509   1.453  41.231  1.00 47.96           H
ATOM   1551  HA  GLU A 137      40.513  -0.481  39.001  1.00 49.51           H
ATOM   1552  HB2 GLU A 137      39.796  -1.023  41.892  1.00 54.31           H
ATOM   1553  HB3 GLU A 137      38.956  -1.895  40.625  1.00 54.31           H
ATOM   1554  HG2 GLU A 137      41.995  -1.863  41.073  1.00 69.17           H
ATOM   1555  HG3 GLU A 137      40.905  -3.126  41.507  1.00 69.17           H
ATOM   1556  N   THR A 138      37.984  -0.309  38.702  1.00 40.56           N
ATOM   1557  CA  THR A 138      36.612  -0.027  38.310  1.00 42.18           C
ATOM   1558  C   THR A 138      35.786  -1.303  38.473  1.00 39.50           C
ATOM   1559  O   THR A 138      36.324  -2.411  38.396  1.00 38.67           O
ATOM   1560  CB  THR A 138      36.553   0.443  36.843  1.00 37.40           C
ATOM   1561  OG1 THR A 138      36.823  -0.634  35.969  1.00 38.20           O
ATOM   1562  CG2 THR A 138      37.523   1.583  36.514  1.00 33.10           C
ATOM   1563  H   THR A 138      38.372  -1.194  38.407  1.00 48.70           H
ATOM   1564  HA  THR A 138      36.185   0.745  38.946  1.00 50.65           H
ATOM   1565  HB  THR A 138      35.541   0.800  36.645  1.00 44.91           H
ATOM   1566  HG1 THR A 138      36.476  -0.412  35.101  1.00 45.87           H
ATOM   1567 HG21 THR A 138      37.353   1.924  35.495  1.00 39.75           H
ATOM   1568 HG22 THR A 138      37.364   2.410  37.198  1.00 39.75           H
ATOM   1569 HG23 THR A 138      38.556   1.249  36.596  1.00 39.75           H
ATOM   1570  N   VAL A 139      34.465  -1.158  38.609  1.00 35.19           N
ATOM   1571  CA  VAL A 139      33.526  -2.275  38.631  1.00 37.54           C
ATOM   1572  C   VAL A 139      33.643  -3.100  37.345  1.00 38.59           C
ATOM   1573  O   VAL A 139      33.514  -4.318  37.404  1.00 40.35           O
ATOM   1574  CB  VAL A 139      32.076  -1.782  38.866  1.00 37.27           C
ATOM   1575  CG1 VAL A 139      31.052  -2.914  38.693  1.00 36.14           C
ATOM   1576  CG2 VAL A 139      31.894  -1.231  40.296  1.00 33.99           C
ATOM   1577  H   VAL A 139      34.080  -0.224  38.662  1.00 42.26           H
ATOM   1578  HA  VAL A 139      33.800  -2.919  39.466  1.00 45.08           H
ATOM   1579  HB  VAL A 139      31.841  -1.002  38.145  1.00 44.76           H
ATOM   1580 HG11 VAL A 139      30.045  -2.541  38.881  1.00 43.41           H
ATOM   1581 HG12 VAL A 139      31.073  -3.326  37.689  1.00 43.41           H
ATOM   1582 HG13 VAL A 139      31.285  -3.703  39.407  1.00 43.41           H
ATOM   1583 HG21 VAL A 139      30.880  -0.848  40.422  1.00 40.82           H
ATOM   1584 HG22 VAL A 139      32.049  -2.019  41.030  1.00 40.82           H
ATOM   1585 HG23 VAL A 139      32.595  -0.419  40.488  1.00 40.82           H
ATOM   1586  N   TYR A 140      33.854  -2.462  36.192  1.00 34.03           N
ATOM   1587  CA  TYR A 140      33.993  -3.151  34.918  1.00 34.94           C
ATOM   1588  C   TYR A 140      35.124  -4.184  34.977  1.00 34.57           C
ATOM   1589  O   TYR A 140      34.907  -5.347  34.673  1.00 37.48           O
ATOM   1590  CB  TYR A 140      34.258  -2.135  33.808  1.00 37.94           C
ATOM   1591  CG  TYR A 140      34.442  -2.776  32.442  1.00 41.00           C
ATOM   1592  CD1 TYR A 140      33.318  -3.192  31.711  1.00 44.22           C
ATOM   1593  CD2 TYR A 140      35.731  -2.985  31.923  1.00 47.03           C
ATOM   1594  CE1 TYR A 140      33.462  -3.862  30.485  1.00 50.78           C
ATOM   1595  CE2 TYR A 140      35.887  -3.647  30.694  1.00 50.83           C
ATOM   1596  CZ  TYR A 140      34.755  -4.107  29.980  1.00 53.23           C
ATOM   1597  OH  TYR A 140      34.910  -4.790  28.812  1.00 66.46           O
ATOM   1598  H   TYR A 140      33.952  -1.456  36.205  1.00 40.87           H
ATOM   1599  HA  TYR A 140      33.058  -3.668  34.701  1.00 41.96           H
ATOM   1600  HB2 TYR A 140      33.415  -1.455  33.762  1.00 45.57           H
ATOM   1601  HB3 TYR A 140      35.146  -1.555  34.052  1.00 45.57           H
ATOM   1602  HD1 TYR A 140      32.331  -2.998  32.097  1.00 53.09           H
ATOM   1603  HD2 TYR A 140      36.599  -2.640  32.466  1.00 56.47           H
ATOM   1604  HE1 TYR A 140      32.590  -4.190  29.938  1.00 60.97           H
ATOM   1605  HE2 TYR A 140      36.875  -3.797  30.295  1.00 61.03           H
ATOM   1606  HH  TYR A 140      35.781  -4.679  28.428  1.00 79.79           H
ATOM   1607  N   ARG A 141      36.321  -3.762  35.388  1.00 36.88           N
ATOM   1608  CA  ARG A 141      37.512  -4.613  35.399  1.00 44.97           C
ATOM   1609  C   ARG A 141      37.395  -5.756  36.440  1.00 40.30           C
ATOM   1610  O   ARG A 141      37.696  -6.884  36.134  1.00 42.50           O
ATOM   1611  CB  ARG A 141      38.770  -3.790  35.739  1.00 40.50           C
ATOM   1612  CG  ARG A 141      39.213  -2.917  34.565  1.00 45.61           C
ATOM   1613  CD  ARG A 141      40.021  -1.695  34.997  1.00 46.70           C
ATOM   1614  NE  ARG A 141      41.113  -2.037  35.951  1.00 48.84           N
ATOM   1615  CZ  ARG A 141      42.426  -2.245  35.604  1.00 55.06           C
ATOM   1616  NH1 ARG A 141      42.862  -2.008  34.316  1.00 59.41           N
ATOM   1617  NH2 ARG A 141      43.303  -2.774  36.543  1.00 68.21           N1+
ATOM   1618  H   ARG A 141      36.380  -2.843  35.760  1.00 44.28           H
ATOM   1619  HA  ARG A 141      37.639  -5.105  34.394  1.00 53.99           H
ATOM   1620  HB2 ARG A 141      38.557  -3.166  36.631  1.00 48.63           H
ATOM   1621  HB3 ARG A 141      39.588  -4.483  36.025  1.00 48.63           H
ATOM   1622  HG2 ARG A 141      39.782  -3.532  33.839  1.00 54.76           H
ATOM   1623  HG3 ARG A 141      38.322  -2.558  33.998  1.00 54.76           H
ATOM   1624  HD2 ARG A 141      40.413  -1.146  34.112  1.00 56.07           H
ATOM   1625  HD3 ARG A 141      39.374  -0.957  35.541  1.00 56.07           H
ATOM   1626  HE  ARG A 141      40.798  -2.360  36.885  1.00 58.64           H
ATOM   1627 HH11 ARG A 141      42.249  -1.560  33.640  1.00 71.32           H
ATOM   1628 HH12 ARG A 141      43.854  -1.988  34.101  1.00 71.32           H
ATOM   1629 HH21 ARG A 141      42.983  -2.889  37.517  1.00 81.89           H
ATOM   1630 HH22 ARG A 141      44.303  -2.609  36.476  1.00 81.89           H
ATOM   1631  N   VAL A 142      36.872  -5.420  37.635  1.00 38.65           N
ATOM   1632  CA  VAL A 142      36.625  -6.368  38.719  1.00 42.03           C
ATOM   1633  C   VAL A 142      35.591  -7.404  38.288  1.00 41.19           C
ATOM   1634  O   VAL A 142      35.887  -8.588  38.363  1.00 42.12           O
ATOM   1635  CB  VAL A 142      36.260  -5.661  40.045  1.00 47.10           C
ATOM   1636  CG1 VAL A 142      35.917  -6.686  41.140  1.00 40.91           C
ATOM   1637  CG2 VAL A 142      37.455  -4.835  40.542  1.00 46.53           C
ATOM   1638  H   VAL A 142      36.631  -4.453  37.798  1.00 46.41           H
ATOM   1639  HA  VAL A 142      37.562  -6.900  38.896  1.00 50.47           H
ATOM   1640  HB  VAL A 142      35.403  -5.001  39.893  1.00 56.55           H
ATOM   1641 HG11 VAL A 142      35.670  -6.169  42.066  1.00 49.13           H
ATOM   1642 HG12 VAL A 142      35.057  -7.288  40.848  1.00 49.13           H
ATOM   1643 HG13 VAL A 142      36.771  -7.340  41.310  1.00 49.13           H
ATOM   1644 HG21 VAL A 142      37.194  -4.339  41.476  1.00 55.87           H
ATOM   1645 HG22 VAL A 142      38.314  -5.485  40.714  1.00 55.87           H
ATOM   1646 HG23 VAL A 142      37.734  -4.074  39.816  1.00 55.87           H
ATOM   1647  N   ALA A 143      34.421  -6.997  37.783  1.00 34.48           N
ATOM   1648  CA  ALA A 143      33.409  -7.926  37.281  1.00 39.54           C
ATOM   1649  C   ALA A 143      33.960  -8.839  36.164  1.00 48.29           C
ATOM   1650  O   ALA A 143      33.577 -10.005  36.093  1.00 45.18           O
ATOM   1651  CB  ALA A 143      32.182  -7.152  36.784  1.00 40.25           C
ATOM   1652  H   ALA A 143      34.226  -6.009  37.727  1.00 41.41           H
ATOM   1653  HA  ALA A 143      33.094  -8.559  38.111  1.00 47.48           H
ATOM   1654  HB1 ALA A 143      31.427  -7.850  36.428  1.00 48.33           H
ATOM   1655  HB2 ALA A 143      31.766  -6.561  37.601  1.00 48.33           H
ATOM   1656  HB3 ALA A 143      32.461  -6.486  35.967  1.00 48.33           H
ATOM   1657  N   ARG A 144      34.849  -8.329  35.295  1.00 45.93           N
ATOM   1658  CA  ARG A 144      35.450  -9.102  34.207  1.00 49.47           C
ATOM   1659  C   ARG A 144      36.438 -10.154  34.732  1.00 48.36           C
ATOM   1660  O   ARG A 144      36.464 -11.259  34.201  1.00 50.07           O
ATOM   1661  CB  ARG A 144      36.084  -8.160  33.172  1.00 53.35           C
ATOM   1662  CG  ARG A 144      36.827  -8.924  32.069  1.00 61.74           C
ATOM   1663  CD  ARG A 144      37.321  -7.988  30.966  1.00 69.71           C
ATOM   1664  NE  ARG A 144      38.329  -7.048  31.488  1.00 69.89           N
ATOM   1665  CZ  ARG A 144      38.802  -5.979  30.839  1.00 78.25           C
ATOM   1666  NH1 ARG A 144      38.515  -5.765  29.549  1.00 75.02           N
ATOM   1667  NH2 ARG A 144      39.572  -5.116  31.500  1.00 64.98           N1+
ATOM   1668  H   ARG A 144      35.117  -7.359  35.393  1.00 55.15           H
ATOM   1669  HA  ARG A 144      34.646  -9.643  33.704  1.00 59.40           H
ATOM   1670  HB2 ARG A 144      35.312  -7.538  32.722  1.00 64.05           H
ATOM   1671  HB3 ARG A 144      36.795  -7.512  33.684  1.00 64.05           H
ATOM   1672  HG2 ARG A 144      37.682  -9.448  32.495  1.00 74.12           H
ATOM   1673  HG3 ARG A 144      36.152  -9.656  31.624  1.00 74.12           H
ATOM   1674  HD2 ARG A 144      37.791  -8.612  30.204  1.00 83.69           H
ATOM   1675  HD3 ARG A 144      36.486  -7.450  30.511  1.00 83.69           H
ATOM   1676  HE  ARG A 144      38.565  -7.146  32.466  1.00 83.90           H
ATOM   1677 HH11 ARG A 144      37.924  -6.417  29.054  1.00 90.06           H
ATOM   1678 HH12 ARG A 144      38.876  -4.951  29.074  1.00 90.06           H
ATOM   1679 HH21 ARG A 144      39.785  -5.271  32.475  1.00 78.00           H
ATOM   1680 HH22 ARG A 144      39.935  -4.300  31.030  1.00 78.00           H
ATOM   1681  N   HIS A 145      37.239  -9.823  35.751  1.00 47.41           N
ATOM   1682  CA  HIS A 145      38.123 -10.780  36.415  1.00 54.52           C
ATOM   1683  C   HIS A 145      37.338 -11.966  36.982  1.00 51.93           C
ATOM   1684  O   HIS A 145      37.732 -13.105  36.749  1.00 52.08           O
ATOM   1685  CB  HIS A 145      38.993 -10.099  37.486  1.00 56.59           C
ATOM   1686  CG  HIS A 145      40.021  -9.122  36.942  1.00 67.24           C
ATOM   1687  ND1 HIS A 145      40.866  -9.347  35.842  1.00 78.95           N
ATOM   1688  CD2 HIS A 145      40.349  -7.918  37.508  1.00 64.76           C
ATOM   1689  CE1 HIS A 145      41.700  -8.292  35.804  1.00 71.29           C
ATOM   1690  NE2 HIS A 145      41.392  -7.404  36.768  1.00 72.89           N
ATOM   1691  H   HIS A 145      37.171  -8.894  36.144  1.00 56.93           H
ATOM   1692  HA  HIS A 145      38.798 -11.181  35.658  1.00 65.45           H
ATOM   1693  HB2 HIS A 145      39.538 -10.873  38.028  1.00 67.94           H
ATOM   1694  HB3 HIS A 145      38.356  -9.586  38.207  1.00 67.94           H
ATOM   1695  HD2 HIS A 145      39.913  -7.481  38.396  1.00 77.75           H
ATOM   1696  HE1 HIS A 145      42.613  -8.258  35.226  1.00 85.58           H
ATOM   1697  HE2 HIS A 145      41.950  -6.600  37.025  1.00 87.50           H
ATOM   1698  N   TYR A 146      36.216 -11.721  37.676  1.00 47.78           N
ATOM   1699  CA  TYR A 146      35.372 -12.792  38.194  1.00 46.53           C
ATOM   1700  C   TYR A 146      34.736 -13.595  37.066  1.00 55.05           C
ATOM   1701  O   TYR A 146      34.800 -14.820  37.106  1.00 58.87           O
ATOM   1702  CB  TYR A 146      34.333 -12.276  39.200  1.00 52.22           C
ATOM   1703  CG  TYR A 146      34.919 -12.001  40.572  1.00 42.47           C
ATOM   1704  CD1 TYR A 146      35.545 -10.773  40.831  1.00 42.31           C
ATOM   1705  CD2 TYR A 146      34.859 -12.969  41.590  1.00 44.85           C
ATOM   1706  CE1 TYR A 146      36.118 -10.496  42.079  1.00 45.41           C
ATOM   1707  CE2 TYR A 146      35.424 -12.700  42.851  1.00 40.09           C
ATOM   1708  CZ  TYR A 146      36.058 -11.463  43.100  1.00 43.41           C
ATOM   1709  OH  TYR A 146      36.651 -11.199  44.299  1.00 45.52           O
ATOM   1710  H   TYR A 146      35.924 -10.766  37.830  1.00 57.37           H
ATOM   1711  HA  TYR A 146      36.017 -13.482  38.740  1.00 55.87           H
ATOM   1712  HB2 TYR A 146      33.860 -11.374  38.810  1.00 62.69           H
ATOM   1713  HB3 TYR A 146      33.560 -13.030  39.322  1.00 62.69           H
ATOM   1714  HD1 TYR A 146      35.588 -10.034  40.068  1.00 50.80           H
ATOM   1715  HD2 TYR A 146      34.377 -13.918  41.411  1.00 53.85           H
ATOM   1716  HE1 TYR A 146      36.612  -9.553  42.257  1.00 54.52           H
ATOM   1717  HE2 TYR A 146      35.387 -13.451  43.625  1.00 48.14           H
ATOM   1718  HH  TYR A 146      36.637 -11.946  44.900  1.00 54.65           H
ATOM   1719  N   SER A 147      34.141 -12.925  36.069  1.00 48.94           N
ATOM   1720  CA  SER A 147      33.368 -13.558  35.003  1.00 54.55           C
ATOM   1721  C   SER A 147      34.217 -14.542  34.177  1.00 55.92           C
ATOM   1722  O   SER A 147      33.747 -15.637  33.855  1.00 49.95           O
ATOM   1723  CB  SER A 147      32.768 -12.470  34.101  1.00 51.15           C
ATOM   1724  OG  SER A 147      31.990 -13.058  33.088  1.00 69.57           O
ATOM   1725  H   SER A 147      34.141 -11.915  36.099  1.00 58.76           H
ATOM   1726  HA  SER A 147      32.549 -14.104  35.474  1.00 65.49           H
ATOM   1727  HB2 SER A 147      32.142 -11.793  34.684  1.00 61.41           H
ATOM   1728  HB3 SER A 147      33.579 -11.903  33.640  1.00 61.41           H
ATOM   1729  HG  SER A 147      31.091 -13.171  33.417  1.00 83.52           H
ATOM   1730  N   ARG A 148      35.460 -14.165  33.836  1.00 50.19           N
ATOM   1731  CA  ARG A 148      36.343 -15.027  33.046  1.00 66.80           C
ATOM   1732  C   ARG A 148      37.060 -16.092  33.881  1.00 66.66           C
ATOM   1733  O   ARG A 148      37.663 -16.995  33.308  1.00 66.66           O
ATOM   1734  CB  ARG A 148      37.251 -14.200  32.129  1.00 60.48           C
ATOM   1735  CG  ARG A 148      38.441 -13.494  32.791  1.00 64.48           C
ATOM   1736  CD  ARG A 148      38.967 -12.425  31.815  1.00 73.61           C
ATOM   1737  NE  ARG A 148      39.820 -11.424  32.476  1.00 88.19           N
ATOM   1738  CZ  ARG A 148      40.330 -10.341  31.871  1.00 89.53           C
ATOM   1739  NH1 ARG A 148      40.331 -10.207  30.541  1.00 82.88           N
ATOM   1740  NH2 ARG A 148      40.848  -9.367  32.617  1.00 86.34           N1+
ATOM   1741  H   ARG A 148      35.796 -13.253  34.118  1.00 60.26           H
ATOM   1742  HA  ARG A 148      35.699 -15.583  32.364  1.00 80.19           H
ATOM   1743  HB2 ARG A 148      37.665 -14.885  31.387  1.00 72.61           H
ATOM   1744  HB3 ARG A 148      36.632 -13.478  31.594  1.00 72.61           H
ATOM   1745  HG2 ARG A 148      38.127 -13.020  33.719  1.00 77.40           H
ATOM   1746  HG3 ARG A 148      39.222 -14.219  33.024  1.00 77.40           H
ATOM   1747  HD2 ARG A 148      39.598 -12.968  31.109  1.00 88.36           H
ATOM   1748  HD3 ARG A 148      38.169 -11.937  31.253  1.00 88.36           H
ATOM   1749  HE  ARG A 148      39.835 -11.440  33.487  1.00105.86           H
ATOM   1750 HH11 ARG A 148      39.947 -10.944  29.968  1.00 99.49           H
ATOM   1751 HH12 ARG A 148      40.731  -9.388  30.111  1.00 99.49           H
ATOM   1752 HH21 ARG A 148      40.859  -9.458  33.626  1.00103.64           H
ATOM   1753 HH22 ARG A 148      41.248  -8.553  32.179  1.00103.64           H
ATOM   1754  N   ALA A 149      36.966 -16.016  35.211  1.00 56.74           N
ATOM   1755  CA  ALA A 149      37.350 -17.089  36.118  1.00 57.40           C
ATOM   1756  C   ALA A 149      36.165 -18.004  36.503  1.00 57.33           C
ATOM   1757  O   ALA A 149      36.319 -18.848  37.382  1.00 67.60           O
ATOM   1758  CB  ALA A 149      38.054 -16.464  37.325  1.00 62.08           C
ATOM   1759  H   ALA A 149      36.492 -15.223  35.620  1.00 68.12           H
ATOM   1760  HA  ALA A 149      38.092 -17.719  35.626  1.00 68.91           H
ATOM   1761  HB1 ALA A 149      38.499 -17.249  37.934  1.00 74.53           H
ATOM   1762  HB2 ALA A 149      38.849 -15.799  36.986  1.00 74.53           H
ATOM   1763  HB3 ALA A 149      37.338 -15.896  37.921  1.00 74.53           H
ATOM   1764  N   LYS A 150      34.994 -17.847  35.850  1.00 64.38           N
ATOM   1765  CA  LYS A 150      33.760 -18.625  36.062  1.00 71.73           C
ATOM   1766  C   LYS A 150      33.172 -18.469  37.480  1.00 64.65           C
ATOM   1767  O   LYS A 150      32.466 -19.352  37.967  1.00 70.86           O
ATOM   1768  CB  LYS A 150      33.967 -20.104  35.664  1.00 76.28           C
ATOM   1769  CG  LYS A 150      34.280 -20.307  34.171  1.00 72.98           C
ATOM   1770  CD  LYS A 150      33.025 -20.200  33.297  1.00 73.51           C
ATOM   1771  CE  LYS A 150      33.379 -20.548  31.849  1.00 84.71           C
ATOM   1772  NZ  LYS A 150      32.167 -20.749  31.037  1.00 81.45           N1+
ATOM   1773  H   LYS A 150      34.948 -17.121  35.148  1.00 77.29           H
ATOM   1774  HA  LYS A 150      33.001 -18.212  35.398  1.00 86.11           H
ATOM   1775  HB2 LYS A 150      34.756 -20.554  36.267  1.00 91.57           H
ATOM   1776  HB3 LYS A 150      33.050 -20.653  35.883  1.00 91.57           H
ATOM   1777  HG2 LYS A 150      35.040 -19.598  33.838  1.00 87.61           H
ATOM   1778  HG3 LYS A 150      34.685 -21.313  34.051  1.00 87.61           H
ATOM   1779  HD2 LYS A 150      32.260 -20.885  33.667  1.00 88.25           H
ATOM   1780  HD3 LYS A 150      32.642 -19.179  33.333  1.00 88.25           H
ATOM   1781  HE2 LYS A 150      33.973 -19.738  31.422  1.00101.69           H
ATOM   1782  HE3 LYS A 150      33.977 -21.462  31.839  1.00101.69           H
ATOM   1783  HZ1 LYS A 150      32.425 -20.969  30.085  1.00 97.77           H
ATOM   1784  HZ2 LYS A 150      31.628 -21.513  31.421  1.00 97.77           H
ATOM   1785  HZ3 LYS A 150      31.607 -19.908  31.052  1.00 97.77           H
ATOM   1786  N   GLN A 151      33.422 -17.319  38.115  1.00 64.63           N
ATOM   1787  CA  GLN A 151      32.962 -16.958  39.459  1.00 60.93           C
ATOM   1788  C   GLN A 151      32.116 -15.674  39.412  1.00 55.75           C
ATOM   1789  O   GLN A 151      32.164 -14.928  38.434  1.00 57.82           O
ATOM   1790  CB  GLN A 151      34.187 -16.691  40.339  1.00 63.82           C
ATOM   1791  CG  GLN A 151      35.124 -17.887  40.543  1.00 64.99           C
ATOM   1792  CD  GLN A 151      36.488 -17.378  41.004  1.00 76.38           C
ATOM   1793  OE1 GLN A 151      37.468 -17.449  40.273  1.00 73.79           O
ATOM   1794  NE2 GLN A 151      36.555 -16.805  42.207  1.00 75.90           N
ATOM   1795  H   GLN A 151      33.979 -16.627  37.632  1.00 77.58           H
ATOM   1796  HA  GLN A 151      32.374 -17.762  39.905  1.00 73.15           H
ATOM   1797  HB2 GLN A 151      34.755 -15.866  39.903  1.00 76.61           H
ATOM   1798  HB3 GLN A 151      33.838 -16.371  41.322  1.00 76.61           H
ATOM   1799  HG2 GLN A 151      34.699 -18.553  41.296  1.00 78.02           H
ATOM   1800  HG3 GLN A 151      35.244 -18.436  39.614  1.00 78.02           H
ATOM   1801 HE21 GLN A 151      35.733 -16.737  42.785  1.00 91.11           H
ATOM   1802 HE22 GLN A 151      37.440 -16.433  42.518  1.00 91.11           H
ATOM   1803  N   THR A 152      31.390 -15.387  40.499  1.00 60.45           N
ATOM   1804  CA  THR A 152      30.772 -14.076  40.707  1.00 55.47           C
ATOM   1805  C   THR A 152      31.350 -13.451  41.982  1.00 52.52           C
ATOM   1806  O   THR A 152      31.795 -14.136  42.909  1.00 49.82           O
ATOM   1807  CB  THR A 152      29.238 -14.175  40.740  1.00 58.44           C
ATOM   1808  OG1 THR A 152      28.828 -15.024  41.775  1.00 58.14           O
ATOM   1809  CG2 THR A 152      28.624 -14.659  39.416  1.00 54.42           C
ATOM   1810  H   THR A 152      31.377 -16.031  41.275  1.00 72.58           H
ATOM   1811  HA  THR A 152      31.021 -13.407  39.881  1.00 66.60           H
ATOM   1812  HB  THR A 152      28.843 -13.178  40.933  1.00 70.16           H
ATOM   1813  HG1 THR A 152      28.089 -14.601  42.223  1.00 69.80           H
ATOM   1814 HG21 THR A 152      27.538 -14.689  39.510  1.00 65.34           H
ATOM   1815 HG22 THR A 152      28.893 -13.973  38.614  1.00 65.34           H
ATOM   1816 HG23 THR A 152      28.970 -15.663  39.177  1.00 65.34           H
ATOM   1817  N   LEU A 153      31.369 -12.114  41.986  1.00 44.56           N
ATOM   1818  CA  LEU A 153      31.809 -11.283  43.100  1.00 49.49           C
ATOM   1819  C   LEU A 153      31.038 -11.703  44.376  1.00 49.18           C
ATOM   1820  O   LEU A 153      29.814 -11.832  44.297  1.00 44.26           O
ATOM   1821  CB  LEU A 153      31.482  -9.838  42.674  1.00 45.83           C
ATOM   1822  CG  LEU A 153      31.898  -8.739  43.664  1.00 48.79           C
ATOM   1823  CD1 LEU A 153      33.423  -8.543  43.724  1.00 44.41           C
ATOM   1824  CD2 LEU A 153      31.246  -7.410  43.254  1.00 46.72           C
ATOM   1825  H   LEU A 153      31.007 -11.632  41.176  1.00 53.50           H
ATOM   1826  HA  LEU A 153      32.885 -11.390  43.226  1.00 59.42           H
ATOM   1827  HB2 LEU A 153      31.956  -9.637  41.713  1.00 55.02           H
ATOM   1828  HB3 LEU A 153      30.401  -9.773  42.526  1.00 55.02           H
ATOM   1829  HG  LEU A 153      31.546  -9.010  44.656  1.00 58.59           H
ATOM   1830 HD11 LEU A 153      33.667  -7.773  44.456  1.00 53.32           H
ATOM   1831 HD12 LEU A 153      33.912  -9.468  44.024  1.00 53.32           H
ATOM   1832 HD13 LEU A 153      33.807  -8.243  42.750  1.00 53.32           H
ATOM   1833 HD21 LEU A 153      31.463  -6.650  44.003  1.00 56.10           H
ATOM   1834 HD22 LEU A 153      31.630  -7.085  42.287  1.00 56.10           H
ATOM   1835 HD23 LEU A 153      30.166  -7.527  43.187  1.00 56.10           H
ATOM   1836  N   PRO A 154      31.693 -11.906  45.544  1.00 43.99           N
ATOM   1837  CA  PRO A 154      30.997 -12.210  46.780  1.00 45.87           C
ATOM   1838  C   PRO A 154      29.950 -11.143  47.094  1.00 52.76           C
ATOM   1839  O   PRO A 154      30.162  -9.954  46.834  1.00 42.29           O
ATOM   1840  CB  PRO A 154      32.073 -12.203  47.879  1.00 50.99           C
ATOM   1841  CG  PRO A 154      33.345 -12.546  47.109  1.00 46.48           C
ATOM   1842  CD  PRO A 154      33.127 -11.872  45.761  1.00 47.02           C
ATOM   1843  HA  PRO A 154      30.575 -13.215  46.733  1.00 55.08           H
ATOM   1844  HB2 PRO A 154      32.170 -11.188  48.264  1.00 61.22           H
ATOM   1845  HB3 PRO A 154      31.876 -12.883  48.707  1.00 61.22           H
ATOM   1846  HG2 PRO A 154      34.227 -12.127  47.592  1.00 55.81           H
ATOM   1847  HG3 PRO A 154      33.437 -13.627  47.004  1.00 55.81           H
ATOM   1848  HD2 PRO A 154      33.471 -10.840  45.805  1.00 56.45           H
ATOM   1849  HD3 PRO A 154      33.657 -12.453  45.009  1.00 56.45           H
ATOM   1850  N   VAL A 155      28.826 -11.591  47.663  1.00 47.17           N
ATOM   1851  CA  VAL A 155      27.623 -10.781  47.792  1.00 50.56           C
ATOM   1852  C   VAL A 155      27.827  -9.605  48.746  1.00 41.96           C
ATOM   1853  O   VAL A 155      27.195  -8.576  48.543  1.00 45.56           O
ATOM   1854  CB  VAL A 155      26.412 -11.663  48.154  1.00 51.46           C
ATOM   1855  CG1 VAL A 155      25.148 -10.828  48.375  1.00 52.83           C
ATOM   1856  CG2 VAL A 155      26.113 -12.660  47.014  1.00 52.77           C
ATOM   1857  H   VAL A 155      28.740 -12.577  47.859  1.00 56.63           H
ATOM   1858  HA  VAL A 155      27.421 -10.357  46.808  1.00 60.71           H
ATOM   1859  HB  VAL A 155      26.629 -12.215  49.069  1.00 61.78           H
ATOM   1860 HG11 VAL A 155      24.339 -11.490  48.642  1.00 63.43           H
ATOM   1861 HG12 VAL A 155      25.289 -10.141  49.205  1.00 63.43           H
ATOM   1862 HG13 VAL A 155      24.886 -10.272  47.475  1.00 63.43           H
ATOM   1863 HG21 VAL A 155      25.245 -13.267  47.274  1.00 63.35           H
ATOM   1864 HG22 VAL A 155      25.903 -12.127  46.087  1.00 63.35           H
ATOM   1865 HG23 VAL A 155      26.959 -13.327  46.857  1.00 63.35           H
ATOM   1866  N   ILE A 156      28.706  -9.716  49.747  1.00 39.28           N
ATOM   1867  CA  ILE A 156      29.050  -8.598  50.609  1.00 40.14           C
ATOM   1868  C   ILE A 156      29.600  -7.402  49.815  1.00 39.11           C
ATOM   1869  O   ILE A 156      29.274  -6.261  50.140  1.00 36.77           O
ATOM   1870  CB  ILE A 156      29.982  -9.057  51.749  1.00 44.30           C
ATOM   1871  CG1 ILE A 156      30.302  -7.933  52.757  1.00 42.61           C
ATOM   1872  CG2 ILE A 156      31.306  -9.641  51.231  1.00 44.59           C
ATOM   1873  CD1 ILE A 156      29.054  -7.380  53.453  1.00 47.01           C
ATOM   1874  H   ILE A 156      29.200 -10.585  49.882  1.00 47.18           H
ATOM   1875  HA  ILE A 156      28.114  -8.275  51.063  1.00 48.20           H
ATOM   1876  HB  ILE A 156      29.468  -9.849  52.296  1.00 53.20           H
ATOM   1877 HG12 ILE A 156      30.968  -8.326  53.526  1.00 51.16           H
ATOM   1878 HG13 ILE A 156      30.823  -7.117  52.256  1.00 51.16           H
ATOM   1879 HG21 ILE A 156      31.891 -10.009  52.073  1.00 53.55           H
ATOM   1880 HG22 ILE A 156      31.119 -10.477  50.558  1.00 53.55           H
ATOM   1881 HG23 ILE A 156      31.889  -8.878  50.716  1.00 53.55           H
ATOM   1882 HD11 ILE A 156      29.361  -6.693  54.242  1.00 56.44           H
ATOM   1883 HD12 ILE A 156      28.427  -6.837  52.747  1.00 56.44           H
ATOM   1884 HD13 ILE A 156      28.483  -8.196  53.892  1.00 56.44           H
ATOM   1885  N   TYR A 157      30.417  -7.638  48.781  1.00 37.63           N
ATOM   1886  CA  TYR A 157      30.903  -6.563  47.918  1.00 39.48           C
ATOM   1887  C   TYR A 157      29.805  -6.021  46.996  1.00 37.71           C
ATOM   1888  O   TYR A 157      29.815  -4.826  46.712  1.00 38.75           O
ATOM   1889  CB  TYR A 157      32.114  -7.011  47.103  1.00 37.82           C
ATOM   1890  CG  TYR A 157      33.332  -7.302  47.932  1.00 40.86           C
ATOM   1891  CD1 TYR A 157      33.971  -6.260  48.636  1.00 46.55           C
ATOM   1892  CD2 TYR A 157      33.810  -8.621  48.026  1.00 42.97           C
ATOM   1893  CE1 TYR A 157      35.104  -6.536  49.418  1.00 46.28           C
ATOM   1894  CE2 TYR A 157      34.937  -8.901  48.813  1.00 44.49           C
ATOM   1895  CZ  TYR A 157      35.597  -7.857  49.496  1.00 46.57           C
ATOM   1896  OH  TYR A 157      36.728  -8.126  50.202  1.00 59.55           O
ATOM   1897  H   TYR A 157      30.641  -8.590  48.532  1.00 45.20           H
ATOM   1898  HA  TYR A 157      31.224  -5.739  48.556  1.00 47.42           H
ATOM   1899  HB2 TYR A 157      31.845  -7.891  46.525  1.00 45.41           H
ATOM   1900  HB3 TYR A 157      32.374  -6.218  46.404  1.00 45.41           H
ATOM   1901  HD1 TYR A 157      33.598  -5.248  48.574  1.00 55.90           H
ATOM   1902  HD2 TYR A 157      33.310  -9.417  47.500  1.00 51.60           H
ATOM   1903  HE1 TYR A 157      35.605  -5.738  49.947  1.00 55.57           H
ATOM   1904  HE2 TYR A 157      35.303  -9.914  48.891  1.00 53.42           H
ATOM   1905  HH  TYR A 157      37.032  -9.028  50.090  1.00 71.49           H
ATOM   1906  N   VAL A 158      28.870  -6.861  46.530  1.00 35.15           N
ATOM   1907  CA  VAL A 158      27.718  -6.393  45.754  1.00 40.03           C
ATOM   1908  C   VAL A 158      26.925  -5.395  46.612  1.00 42.44           C
ATOM   1909  O   VAL A 158      26.595  -4.309  46.135  1.00 34.57           O
ATOM   1910  CB  VAL A 158      26.834  -7.562  45.275  1.00 37.05           C
ATOM   1911  CG1 VAL A 158      25.625  -7.055  44.474  1.00 37.29           C
ATOM   1912  CG2 VAL A 158      27.618  -8.553  44.405  1.00 39.56           C
ATOM   1913  H   VAL A 158      28.896  -7.833  46.804  1.00 42.21           H
ATOM   1914  HA  VAL A 158      28.091  -5.870  44.872  1.00 48.07           H
ATOM   1915  HB  VAL A 158      26.450  -8.099  46.141  1.00 44.50           H
ATOM   1916 HG11 VAL A 158      25.008  -7.901  44.171  1.00 44.78           H
ATOM   1917 HG12 VAL A 158      25.010  -6.391  45.078  1.00 44.78           H
ATOM   1918 HG13 VAL A 158      25.958  -6.515  43.587  1.00 44.78           H
ATOM   1919 HG21 VAL A 158      26.969  -9.382  44.122  1.00 47.51           H
ATOM   1920 HG22 VAL A 158      27.964  -8.053  43.504  1.00 47.51           H
ATOM   1921 HG23 VAL A 158      28.474  -8.951  44.948  1.00 47.51           H
ATOM   1922  N   LYS A 159      26.638  -5.752  47.876  1.00 34.65           N
ATOM   1923  CA  LYS A 159      25.959  -4.887  48.838  1.00 33.19           C
ATOM   1924  C   LYS A 159      26.700  -3.566  48.994  1.00 32.36           C
ATOM   1925  O   LYS A 159      26.094  -2.520  48.807  1.00 31.63           O
ATOM   1926  CB  LYS A 159      25.810  -5.548  50.222  1.00 35.98           C
ATOM   1927  CG  LYS A 159      24.734  -6.629  50.217  1.00 35.40           C
ATOM   1928  CD  LYS A 159      24.665  -7.350  51.566  1.00 40.78           C
ATOM   1929  CE  LYS A 159      23.806  -8.598  51.378  1.00 36.39           C
ATOM   1930  NZ  LYS A 159      23.608  -9.299  52.650  1.00 42.28           N1+
ATOM   1931  H   LYS A 159      26.959  -6.651  48.207  1.00 41.61           H
ATOM   1932  HA  LYS A 159      24.962  -4.661  48.463  1.00 39.86           H
ATOM   1933  HB2 LYS A 159      26.765  -5.957  50.550  1.00 43.21           H
ATOM   1934  HB3 LYS A 159      25.496  -4.787  50.937  1.00 43.21           H
ATOM   1935  HG2 LYS A 159      23.769  -6.165  50.008  1.00 42.51           H
ATOM   1936  HG3 LYS A 159      24.956  -7.355  49.434  1.00 42.51           H
ATOM   1937  HD2 LYS A 159      25.664  -7.634  51.899  1.00 48.97           H
ATOM   1938  HD3 LYS A 159      24.206  -6.694  52.309  1.00 48.97           H
ATOM   1939  HE2 LYS A 159      22.835  -8.287  50.991  1.00 43.71           H
ATOM   1940  HE3 LYS A 159      24.269  -9.269  50.657  1.00 43.71           H
ATOM   1941  HZ1 LYS A 159      23.182 -10.200  52.496  1.00 50.77           H
ATOM   1942  HZ2 LYS A 159      24.499  -9.427  53.119  1.00 50.77           H
ATOM   1943  HZ3 LYS A 159      23.009  -8.751  53.254  1.00 50.77           H
ATOM   1944  N   LEU A 160      27.994  -3.604  49.305  1.00 29.95           N
ATOM   1945  CA  LEU A 160      28.770  -2.399  49.585  1.00 34.07           C
ATOM   1946  C   LEU A 160      28.800  -1.462  48.388  1.00 35.45           C
ATOM   1947  O   LEU A 160      28.610  -0.257  48.541  1.00 33.76           O
ATOM   1948  CB  LEU A 160      30.210  -2.758  49.984  1.00 34.84           C
ATOM   1949  CG  LEU A 160      30.369  -3.200  51.441  1.00 41.64           C
ATOM   1950  CD1 LEU A 160      31.721  -3.906  51.634  1.00 40.27           C
ATOM   1951  CD2 LEU A 160      30.291  -1.978  52.373  1.00 44.36           C
ATOM   1952  H   LEU A 160      28.439  -4.503  49.434  1.00 35.98           H
ATOM   1953  HA  LEU A 160      28.289  -1.877  50.414  1.00 40.92           H
ATOM   1954  HB2 LEU A 160      30.537  -3.571  49.333  1.00 41.84           H
ATOM   1955  HB3 LEU A 160      30.871  -1.910  49.796  1.00 41.84           H
ATOM   1956  HG  LEU A 160      29.567  -3.890  51.702  1.00 50.00           H
ATOM   1957 HD11 LEU A 160      31.769  -4.299  52.649  1.00 48.36           H
ATOM   1958 HD12 LEU A 160      31.813  -4.743  50.942  1.00 48.36           H
ATOM   1959 HD13 LEU A 160      32.540  -3.207  51.469  1.00 48.36           H
ATOM   1960 HD21 LEU A 160      30.437  -2.294  53.406  1.00 53.26           H
ATOM   1961 HD22 LEU A 160      31.066  -1.257  52.110  1.00 53.26           H
ATOM   1962 HD23 LEU A 160      29.317  -1.497  52.300  1.00 53.26           H
ATOM   1963  N   TYR A 161      29.112  -1.998  47.206  1.00 32.76           N
ATOM   1964  CA  TYR A 161      29.283  -1.186  46.012  1.00 32.26           C
ATOM   1965  C   TYR A 161      27.946  -0.590  45.596  1.00 30.33           C
ATOM   1966  O   TYR A 161      27.881   0.601  45.299  1.00 33.85           O
ATOM   1967  CB  TYR A 161      29.922  -2.045  44.903  1.00 34.10           C
ATOM   1968  CG  TYR A 161      31.322  -2.574  45.192  1.00 32.03           C
ATOM   1969  CD1 TYR A 161      32.161  -2.015  46.178  1.00 34.85           C
ATOM   1970  CD2 TYR A 161      31.788  -3.660  44.423  1.00 41.85           C
ATOM   1971  CE1 TYR A 161      33.449  -2.540  46.398  1.00 44.30           C
ATOM   1972  CE2 TYR A 161      33.073  -4.183  44.633  1.00 42.20           C
ATOM   1973  CZ  TYR A 161      33.912  -3.624  45.619  1.00 44.12           C
ATOM   1974  OH  TYR A 161      35.166  -4.121  45.802  1.00 53.13           O
ATOM   1975  H   TYR A 161      29.268  -2.994  47.132  1.00 39.35           H
ATOM   1976  HA  TYR A 161      29.951  -0.354  46.236  1.00 38.75           H
ATOM   1977  HB2 TYR A 161      29.266  -2.892  44.696  1.00 40.95           H
ATOM   1978  HB3 TYR A 161      29.972  -1.454  43.988  1.00 40.95           H
ATOM   1979  HD1 TYR A 161      31.841  -1.178  46.779  1.00 41.85           H
ATOM   1980  HD2 TYR A 161      31.151  -4.096  43.669  1.00 50.25           H
ATOM   1981  HE1 TYR A 161      34.092  -2.098  47.143  1.00 53.19           H
ATOM   1982  HE2 TYR A 161      33.419  -5.012  44.036  1.00 50.68           H
ATOM   1983  HH  TYR A 161      35.360  -4.870  45.235  1.00 63.80           H
ATOM   1984  N   MET A 162      26.879  -1.393  45.591  1.00 29.50           N
ATOM   1985  CA  MET A 162      25.564  -0.922  45.172  1.00 29.29           C
ATOM   1986  C   MET A 162      24.990   0.110  46.136  1.00 34.72           C
ATOM   1987  O   MET A 162      24.368   1.075  45.694  1.00 29.19           O
ATOM   1988  CB  MET A 162      24.599  -2.093  44.975  1.00 28.31           C
ATOM   1989  CG  MET A 162      24.967  -2.925  43.729  1.00 37.13           C
ATOM   1990  SD  MET A 162      25.102  -2.037  42.147  1.00 34.59           S
ATOM   1991  CE  MET A 162      23.559  -1.089  42.208  1.00 36.07           C
ATOM   1992  H   MET A 162      26.979  -2.359  45.875  1.00 35.43           H
ATOM   1993  HA  MET A 162      25.692  -0.415  44.216  1.00 35.18           H
ATOM   1994  HB2 MET A 162      24.619  -2.736  45.854  1.00 34.00           H
ATOM   1995  HB3 MET A 162      23.581  -1.721  44.881  1.00 34.00           H
ATOM   1996  HG2 MET A 162      25.926  -3.407  43.905  1.00 44.59           H
ATOM   1997  HG3 MET A 162      24.230  -3.712  43.609  1.00 44.59           H
ATOM   1998  HE1 MET A 162      23.415  -0.582  41.253  1.00 43.32           H
ATOM   1999  HE2 MET A 162      22.713  -1.743  42.407  1.00 43.32           H
ATOM   2000  HE3 MET A 162      23.617  -0.329  42.992  1.00 43.32           H
ATOM   2001  N   TYR A 163      25.191  -0.074  47.448  1.00 31.64           N
ATOM   2002  CA  TYR A 163      24.746   0.897  48.429  1.00 30.01           C
ATOM   2003  C   TYR A 163      25.388   2.257  48.184  1.00 28.83           C
ATOM   2004  O   TYR A 163      24.691   3.271  48.213  1.00 30.64           O
ATOM   2005  CB  TYR A 163      25.073   0.397  49.843  1.00 32.38           C
ATOM   2006  CG  TYR A 163      24.657   1.363  50.935  1.00 33.98           C
ATOM   2007  CD1 TYR A 163      23.393   1.238  51.528  1.00 31.35           C
ATOM   2008  CD2 TYR A 163      25.545   2.369  51.361  1.00 30.93           C
ATOM   2009  CE1 TYR A 163      23.031   2.069  52.606  1.00 35.63           C
ATOM   2010  CE2 TYR A 163      25.169   3.241  52.393  1.00 34.79           C
ATOM   2011  CZ  TYR A 163      23.917   3.077  53.034  1.00 34.74           C
ATOM   2012  OH  TYR A 163      23.559   3.898  54.059  1.00 39.63           O
ATOM   2013  H   TYR A 163      25.686  -0.893  47.773  1.00 38.01           H
ATOM   2014  HA  TYR A 163      23.663   1.005  48.346  1.00 36.05           H
ATOM   2015  HB2 TYR A 163      24.564  -0.551  50.005  1.00 38.89           H
ATOM   2016  HB3 TYR A 163      26.147   0.218  49.923  1.00 38.89           H
ATOM   2017  HD1 TYR A 163      22.704   0.481  51.180  1.00 37.66           H
ATOM   2018  HD2 TYR A 163      26.512   2.476  50.892  1.00 37.15           H
ATOM   2019  HE1 TYR A 163      22.068   1.958  53.077  1.00 42.79           H
ATOM   2020  HE2 TYR A 163      25.851   4.012  52.716  1.00 41.78           H
ATOM   2021  HH  TYR A 163      24.271   4.489  54.331  1.00 47.59           H
ATOM   2022  N   GLN A 164      26.710   2.275  47.965  1.00 26.91           N
ATOM   2023  CA  GLN A 164      27.464   3.504  47.734  1.00 31.94           C
ATOM   2024  C   GLN A 164      27.048   4.200  46.427  1.00 35.88           C
ATOM   2025  O   GLN A 164      27.037   5.435  46.351  1.00 28.15           O
ATOM   2026  CB  GLN A 164      28.963   3.196  47.772  1.00 29.54           C
ATOM   2027  CG  GLN A 164      29.410   2.862  49.217  1.00 37.34           C
ATOM   2028  CD  GLN A 164      30.867   2.447  49.220  1.00 35.91           C
ATOM   2029  OE1 GLN A 164      31.759   3.279  49.301  1.00 34.63           O
ATOM   2030  NE2 GLN A 164      31.126   1.161  49.056  1.00 37.46           N
ATOM   2031  H   GLN A 164      27.216   1.399  47.954  1.00 32.32           H
ATOM   2032  HA  GLN A 164      27.241   4.191  48.553  1.00 38.36           H
ATOM   2033  HB2 GLN A 164      29.170   2.348  47.120  1.00 35.48           H
ATOM   2034  HB3 GLN A 164      29.516   4.054  47.399  1.00 35.48           H
ATOM   2035  HG2 GLN A 164      29.312   3.774  49.803  1.00 44.84           H
ATOM   2036  HG3 GLN A 164      28.793   2.073  49.647  1.00 44.84           H
ATOM   2037 HE21 GLN A 164      30.367   0.503  48.959  1.00 44.98           H
ATOM   2038 HE22 GLN A 164      32.085   0.852  49.001  1.00 44.98           H
ATOM   2039  N   LEU A 165      26.712   3.413  45.394  1.00 31.80           N
ATOM   2040  CA  LEU A 165      26.216   3.958  44.131  1.00 33.55           C
ATOM   2041  C   LEU A 165      24.870   4.654  44.393  1.00 28.62           C
ATOM   2042  O   LEU A 165      24.664   5.767  43.924  1.00 32.37           O
ATOM   2043  CB  LEU A 165      26.129   2.864  43.050  1.00 25.92           C
ATOM   2044  CG  LEU A 165      25.317   3.288  41.809  1.00 30.37           C
ATOM   2045  CD1 LEU A 165      25.863   4.555  41.141  1.00 31.29           C
ATOM   2046  CD2 LEU A 165      25.327   2.129  40.796  1.00 31.45           C
ATOM   2047  H   LEU A 165      26.725   2.410  45.514  1.00 38.20           H
ATOM   2048  HA  LEU A 165      26.935   4.701  43.783  1.00 40.29           H
ATOM   2049  HB2 LEU A 165      27.142   2.597  42.747  1.00 31.14           H
ATOM   2050  HB3 LEU A 165      25.664   1.975  43.471  1.00 31.14           H
ATOM   2051  HG  LEU A 165      24.279   3.465  42.093  1.00 36.48           H
ATOM   2052 HD11 LEU A 165      25.298   4.758  40.231  1.00 37.59           H
ATOM   2053 HD12 LEU A 165      25.785   5.423  41.785  1.00 37.59           H
ATOM   2054 HD13 LEU A 165      26.912   4.413  40.893  1.00 37.59           H
ATOM   2055 HD21 LEU A 165      24.684   2.374  39.952  1.00 37.77           H
ATOM   2056 HD22 LEU A 165      26.339   1.961  40.430  1.00 37.77           H
ATOM   2057 HD23 LEU A 165      24.961   1.216  41.265  1.00 37.77           H
ATOM   2058  N   PHE A 166      23.960   4.020  45.130  1.00 28.94           N
ATOM   2059  CA  PHE A 166      22.675   4.627  45.439  1.00 36.82           C
ATOM   2060  C   PHE A 166      22.790   5.901  46.294  1.00 35.97           C
ATOM   2061  O   PHE A 166      22.015   6.825  46.051  1.00 34.06           O
ATOM   2062  CB  PHE A 166      21.726   3.595  46.037  1.00 33.97           C
ATOM   2063  CG  PHE A 166      21.194   2.592  45.040  1.00 35.40           C
ATOM   2064  CD1 PHE A 166      20.492   3.035  43.894  1.00 33.74           C
ATOM   2065  CD2 PHE A 166      21.310   1.215  45.299  1.00 36.12           C
ATOM   2066  CE1 PHE A 166      19.948   2.109  42.996  1.00 35.22           C
ATOM   2067  CE2 PHE A 166      20.805   0.291  44.374  1.00 36.86           C
ATOM   2068  CZ  PHE A 166      20.147   0.739  43.220  1.00 37.02           C
ATOM   2069  H   PHE A 166      24.160   3.100  45.500  1.00 34.76           H
ATOM   2070  HA  PHE A 166      22.250   4.949  44.488  1.00 44.22           H
ATOM   2071  HB2 PHE A 166      22.223   3.080  46.857  1.00 40.80           H
ATOM   2072  HB3 PHE A 166      20.869   4.126  46.448  1.00 40.80           H
ATOM   2073  HD1 PHE A 166      20.345   4.089  43.713  1.00 40.52           H
ATOM   2074  HD2 PHE A 166      21.801   0.865  46.194  1.00 43.37           H
ATOM   2075  HE1 PHE A 166      19.409   2.447  42.122  1.00 42.29           H
ATOM   2076  HE2 PHE A 166      20.924  -0.768  44.549  1.00 44.27           H
ATOM   2077  HZ  PHE A 166      19.786   0.028  42.500  1.00 44.46           H
ATOM   2078  N   ARG A 167      23.749   5.989  47.232  1.00 32.60           N
ATOM   2079  CA  ARG A 167      24.052   7.232  47.967  1.00 35.72           C
ATOM   2080  C   ARG A 167      24.513   8.349  47.032  1.00 34.65           C
ATOM   2081  O   ARG A 167      24.049   9.477  47.178  1.00 33.01           O
ATOM   2082  CB  ARG A 167      25.136   7.046  49.050  1.00 34.17           C
ATOM   2083  CG  ARG A 167      24.605   6.602  50.416  1.00 48.88           C
ATOM   2084  CD  ARG A 167      25.630   6.780  51.555  1.00 37.60           C
ATOM   2085  NE  ARG A 167      26.015   8.179  51.822  1.00 40.22           N
ATOM   2086  CZ  ARG A 167      26.732   8.564  52.888  1.00 48.34           C
ATOM   2087  NH1 ARG A 167      27.616   7.759  53.473  1.00 37.94           N
ATOM   2088  NH2 ARG A 167      26.573   9.783  53.392  1.00 51.33           N1+
ATOM   2089  H   ARG A 167      24.320   5.175  47.421  1.00 39.16           H
ATOM   2090  HA  ARG A 167      23.142   7.592  48.449  1.00 42.90           H
ATOM   2091  HB2 ARG A 167      25.908   6.359  48.699  1.00 41.03           H
ATOM   2092  HB3 ARG A 167      25.613   8.016  49.208  1.00 41.03           H
ATOM   2093  HG2 ARG A 167      23.728   7.198  50.661  1.00 58.69           H
ATOM   2094  HG3 ARG A 167      24.303   5.555  50.360  1.00 58.69           H
ATOM   2095  HD2 ARG A 167      25.358   6.251  52.468  1.00 45.15           H
ATOM   2096  HD3 ARG A 167      26.511   6.301  51.144  1.00 45.15           H
ATOM   2097  HE  ARG A 167      25.371   8.879  51.478  1.00 48.30           H
ATOM   2098 HH11 ARG A 167      27.771   6.832  53.105  1.00 45.57           H
ATOM   2099 HH12 ARG A 167      28.149   8.089  54.264  1.00 45.57           H
ATOM   2100 HH21 ARG A 167      25.916  10.426  52.965  1.00 61.63           H
ATOM   2101 HH22 ARG A 167      27.114  10.080  54.189  1.00 61.63           H
ATOM   2102  N   SER A 168      25.425   8.056  46.093  1.00 30.98           N
ATOM   2103  CA  SER A 168      25.888   9.058  45.145  1.00 31.77           C
ATOM   2104  C   SER A 168      24.732   9.603  44.293  1.00 32.87           C
ATOM   2105  O   SER A 168      24.692  10.804  44.047  1.00 31.82           O
ATOM   2106  CB  SER A 168      27.049   8.541  44.287  1.00 34.19           C
ATOM   2107  OG  SER A 168      26.625   7.599  43.325  1.00 36.14           O
ATOM   2108  H   SER A 168      25.787   7.115  46.026  1.00 37.21           H
ATOM   2109  HA  SER A 168      26.284   9.884  45.738  1.00 38.16           H
ATOM   2110  HB2 SER A 168      27.509   9.383  43.772  1.00 41.06           H
ATOM   2111  HB3 SER A 168      27.793   8.082  44.934  1.00 41.06           H
ATOM   2112  HG  SER A 168      26.169   6.876  43.765  1.00 43.40           H
ATOM   2113  N   LEU A 169      23.792   8.738  43.872  1.00 31.48           N
ATOM   2114  CA  LEU A 169      22.607   9.114  43.109  1.00 32.38           C
ATOM   2115  C   LEU A 169      21.614   9.941  43.938  1.00 34.30           C
ATOM   2116  O   LEU A 169      21.105  10.934  43.428  1.00 33.34           O
ATOM   2117  CB  LEU A 169      21.922   7.877  42.511  1.00 28.86           C
ATOM   2118  CG  LEU A 169      22.754   7.113  41.447  1.00 33.61           C
ATOM   2119  CD1 LEU A 169      21.903   5.946  40.925  1.00 29.63           C
ATOM   2120  CD2 LEU A 169      23.223   8.017  40.307  1.00 32.86           C
ATOM   2121  H   LEU A 169      23.907   7.760  44.096  1.00 37.80           H
ATOM   2122  HA  LEU A 169      22.925   9.741  42.280  1.00 38.90           H
ATOM   2123  HB2 LEU A 169      21.671   7.188  43.316  1.00 34.66           H
ATOM   2124  HB3 LEU A 169      20.987   8.204  42.052  1.00 34.66           H
ATOM   2125  HG  LEU A 169      23.640   6.707  41.921  1.00 40.36           H
ATOM   2126 HD11 LEU A 169      22.477   5.373  40.200  1.00 35.59           H
ATOM   2127 HD12 LEU A 169      21.634   5.284  41.750  1.00 35.59           H
ATOM   2128 HD13 LEU A 169      20.995   6.321  40.451  1.00 35.59           H
ATOM   2129 HD21 LEU A 169      23.646   7.399  39.523  1.00 39.46           H
ATOM   2130 HD22 LEU A 169      22.381   8.582  39.905  1.00 39.46           H
ATOM   2131 HD23 LEU A 169      23.998   8.701  40.653  1.00 39.46           H
ATOM   2132  N   ALA A 170      21.326   9.556  45.190  1.00 35.58           N
ATOM   2133  CA  ALA A 170      20.505  10.370  46.096  1.00 32.35           C
ATOM   2134  C   ALA A 170      21.082  11.795  46.177  1.00 33.77           C
ATOM   2135  O   ALA A 170      20.345  12.771  46.063  1.00 37.54           O
ATOM   2136  CB  ALA A 170      20.380   9.702  47.485  1.00 32.46           C
ATOM   2137  H   ALA A 170      21.771   8.729  45.563  1.00 42.73           H
ATOM   2138  HA  ALA A 170      19.503  10.436  45.674  1.00 38.85           H
ATOM   2139  HB1 ALA A 170      19.736  10.313  48.118  1.00 38.99           H
ATOM   2140  HB2 ALA A 170      19.950   8.706  47.410  1.00 38.99           H
ATOM   2141  HB3 ALA A 170      21.360   9.623  47.954  1.00 38.99           H
ATOM   2142  N   TYR A 171      22.407  11.928  46.304  1.00 29.83           N
ATOM   2143  CA  TYR A 171      23.053  13.232  46.349  1.00 33.12           C
ATOM   2144  C   TYR A 171      22.922  14.069  45.074  1.00 43.46           C
ATOM   2145  O   TYR A 171      22.495  15.221  45.166  1.00 36.88           O
ATOM   2146  CB  TYR A 171      24.497  13.078  46.790  1.00 32.10           C
ATOM   2147  CG  TYR A 171      25.261  14.386  46.852  1.00 34.78           C
ATOM   2148  CD1 TYR A 171      26.111  14.728  45.793  1.00 34.30           C
ATOM   2149  CD2 TYR A 171      25.137  15.255  47.965  1.00 39.12           C
ATOM   2150  CE1 TYR A 171      26.842  15.920  45.804  1.00 38.12           C
ATOM   2151  CE2 TYR A 171      25.885  16.453  48.004  1.00 38.09           C
ATOM   2152  CZ  TYR A 171      26.732  16.790  46.916  1.00 43.59           C
ATOM   2153  OH  TYR A 171      27.394  17.975  46.881  1.00 41.41           O
ATOM   2154  H   TYR A 171      22.982  11.100  46.388  1.00 35.83           H
ATOM   2155  HA  TYR A 171      22.559  13.794  47.143  1.00 39.77           H
ATOM   2156  HB2 TYR A 171      24.497  12.634  47.789  1.00 38.55           H
ATOM   2157  HB3 TYR A 171      25.010  12.390  46.118  1.00 38.55           H
ATOM   2158  HD1 TYR A 171      26.173  14.081  44.936  1.00 41.19           H
ATOM   2159  HD2 TYR A 171      24.478  15.002  48.781  1.00 46.98           H
ATOM   2160  HE1 TYR A 171      27.483  16.171  44.974  1.00 45.77           H
ATOM   2161  HE2 TYR A 171      25.786  17.126  48.841  1.00 45.75           H
ATOM   2162  HH  TYR A 171      27.401  18.416  47.734  1.00 49.72           H
ATOM   2163  N   ILE A 172      23.302  13.544  43.891  1.00 36.99           N
ATOM   2164  CA  ILE A 172      23.211  14.340  42.653  1.00 33.15           C
ATOM   2165  C   ILE A 172      21.756  14.637  42.303  1.00 31.56           C
ATOM   2166  O   ILE A 172      21.454  15.736  41.839  1.00 37.24           O
ATOM   2167  CB  ILE A 172      24.024  13.739  41.483  1.00 30.83           C
ATOM   2168  CG1 ILE A 172      23.561  12.334  41.084  1.00 34.41           C
ATOM   2169  CG2 ILE A 172      25.510  13.733  41.862  1.00 37.16           C
ATOM   2170  CD1 ILE A 172      24.048  11.913  39.686  1.00 35.50           C
ATOM   2171  H   ILE A 172      23.649  12.596  43.842  1.00 44.42           H
ATOM   2172  HA  ILE A 172      23.672  15.307  42.865  1.00 39.81           H
ATOM   2173  HB  ILE A 172      23.897  14.403  40.628  1.00 37.03           H
ATOM   2174 HG12 ILE A 172      23.935  11.619  41.809  1.00 41.32           H
ATOM   2175 HG13 ILE A 172      22.480  12.280  41.095  1.00 41.32           H
ATOM   2176 HG21 ILE A 172      26.115  13.325  41.059  1.00 44.62           H
ATOM   2177 HG22 ILE A 172      25.845  14.749  42.068  1.00 44.62           H
ATOM   2178 HG23 ILE A 172      25.657  13.119  42.747  1.00 44.62           H
ATOM   2179 HD11 ILE A 172      23.592  10.956  39.433  1.00 42.64           H
ATOM   2180 HD12 ILE A 172      23.743  12.655  38.948  1.00 42.64           H
ATOM   2181 HD13 ILE A 172      25.132  11.808  39.677  1.00 42.64           H
ATOM   2182  N   HIS A 173      20.846  13.694  42.566  1.00 29.38           N
ATOM   2183  CA  HIS A 173      19.437  13.861  42.264  1.00 30.36           C
ATOM   2184  C   HIS A 173      18.764  14.904  43.170  1.00 41.65           C
ATOM   2185  O   HIS A 173      17.772  15.485  42.738  1.00 35.03           O
ATOM   2186  CB  HIS A 173      18.657  12.541  42.328  1.00 33.61           C
ATOM   2187  CG  HIS A 173      18.953  11.489  41.272  1.00 29.90           C
ATOM   2188  ND1 HIS A 173      18.277  10.270  41.180  1.00 37.29           N
ATOM   2189  CD2 HIS A 173      19.916  11.522  40.308  1.00 34.48           C
ATOM   2190  CE1 HIS A 173      18.853   9.606  40.170  1.00 34.29           C
ATOM   2191  NE2 HIS A 173      19.838  10.338  39.631  1.00 30.80           N
ATOM   2192  H   HIS A 173      21.142  12.822  42.985  1.00 35.29           H
ATOM   2193  HA  HIS A 173      19.369  14.221  41.238  1.00 36.47           H
ATOM   2194  HB2 HIS A 173      17.594  12.768  42.243  1.00 40.36           H
ATOM   2195  HB3 HIS A 173      18.793  12.090  43.312  1.00 40.36           H
ATOM   2196  HD2 HIS A 173      20.626  12.302  40.137  1.00 41.40           H
ATOM   2197  HE1 HIS A 173      18.559   8.619  39.844  1.00 41.18           H
ATOM   2198  HE2 HIS A 173      20.423  10.063  38.851  1.00 36.99           H
ATOM   2199  N   SER A 174      19.262  15.144  44.404  1.00 39.49           N
ATOM   2200  CA  SER A 174      18.710  16.189  45.275  1.00 42.45           C
ATOM   2201  C   SER A 174      18.952  17.604  44.713  1.00 48.12           C
ATOM   2202  O   SER A 174      18.245  18.528  45.108  1.00 42.74           O
ATOM   2203  CB  SER A 174      19.264  16.062  46.703  1.00 32.11           C
ATOM   2204  OG  SER A 174      20.615  16.476  46.750  1.00 39.86           O
ATOM   2205  H   SER A 174      20.072  14.631  44.724  1.00 47.42           H
ATOM   2206  HA  SER A 174      17.634  16.024  45.332  1.00 50.98           H
ATOM   2207  HB2 SER A 174      18.679  16.708  47.357  1.00 38.57           H
ATOM   2208  HB3 SER A 174      19.179  15.035  47.059  1.00 38.57           H
ATOM   2209  HG  SER A 174      21.158  15.835  46.280  1.00 47.86           H
ATOM   2210  N   PHE A 175      19.949  17.769  43.821  1.00 45.92           N
ATOM   2211  CA  PHE A 175      20.202  18.977  43.017  1.00 46.19           C
ATOM   2212  C   PHE A 175      19.463  19.004  41.672  1.00 39.58           C
ATOM   2213  O   PHE A 175      19.639  19.951  40.909  1.00 44.07           O
ATOM   2214  CB  PHE A 175      21.707  19.146  42.763  1.00 45.38           C
ATOM   2215  CG  PHE A 175      22.497  19.396  44.020  1.00 54.15           C
ATOM   2216  CD1 PHE A 175      23.341  18.395  44.520  1.00 46.94           C
ATOM   2217  CD2 PHE A 175      22.341  20.608  44.724  1.00 57.73           C
ATOM   2218  CE1 PHE A 175      23.980  18.584  45.751  1.00 52.91           C
ATOM   2219  CE2 PHE A 175      23.001  20.802  45.950  1.00 55.99           C
ATOM   2220  CZ  PHE A 175      23.818  19.783  46.467  1.00 53.11           C
ATOM   2221  H   PHE A 175      20.524  16.965  43.618  1.00 55.14           H
ATOM   2222  HA  PHE A 175      19.868  19.844  43.589  1.00 55.46           H
ATOM   2223  HB2 PHE A 175      22.088  18.262  42.254  1.00 54.49           H
ATOM   2224  HB3 PHE A 175      21.868  20.001  42.107  1.00 54.49           H
ATOM   2225  HD1 PHE A 175      23.462  17.461  43.991  1.00 56.36           H
ATOM   2226  HD2 PHE A 175      21.680  21.375  44.349  1.00 69.31           H
ATOM   2227  HE1 PHE A 175      24.574  17.791  46.158  1.00 63.52           H
ATOM   2228  HE2 PHE A 175      22.868  21.722  46.502  1.00 67.22           H
ATOM   2229  HZ  PHE A 175      24.318  19.916  47.415  1.00 63.77           H
ATOM   2230  N   GLY A 176      18.704  17.955  41.343  1.00 46.58           N
ATOM   2231  CA  GLY A 176      18.073  17.771  40.039  1.00 45.44           C
ATOM   2232  C   GLY A 176      19.024  17.276  38.936  1.00 42.43           C
ATOM   2233  O   GLY A 176      18.609  17.223  37.780  1.00 45.85           O
ATOM   2234  H   GLY A 176      18.596  17.209  42.016  1.00 55.93           H
ATOM   2235  HA2 GLY A 176      17.265  17.055  40.145  1.00 54.56           H
ATOM   2236  HA3 GLY A 176      17.659  18.726  39.714  1.00 54.56           H
ATOM   2237  N   ILE A 177      20.282  16.938  39.266  1.00 38.48           N
ATOM   2238  CA  ILE A 177      21.304  16.498  38.322  1.00 38.20           C
ATOM   2239  C   ILE A 177      21.120  14.991  38.093  1.00 42.88           C
ATOM   2240  O   ILE A 177      21.162  14.224  39.049  1.00 36.95           O
ATOM   2241  CB  ILE A 177      22.711  16.869  38.827  1.00 38.21           C
ATOM   2242  CG1 ILE A 177      22.862  18.403  38.979  1.00 41.82           C
ATOM   2243  CG2 ILE A 177      23.805  16.302  37.904  1.00 38.22           C
ATOM   2244  CD1 ILE A 177      24.134  18.824  39.716  1.00 46.51           C
ATOM   2245  H   ILE A 177      20.544  16.959  40.241  1.00 46.21           H
ATOM   2246  HA  ILE A 177      21.158  17.018  37.376  1.00 45.87           H
ATOM   2247  HB  ILE A 177      22.843  16.415  39.807  1.00 45.88           H
ATOM   2248 HG12 ILE A 177      22.850  18.864  37.990  1.00 50.22           H
ATOM   2249 HG13 ILE A 177      22.022  18.802  39.544  1.00 50.22           H
ATOM   2250 HG21 ILE A 177      24.795  16.564  38.274  1.00 45.90           H
ATOM   2251 HG22 ILE A 177      23.747  15.214  37.874  1.00 45.90           H
ATOM   2252 HG23 ILE A 177      23.684  16.694  36.893  1.00 45.90           H
ATOM   2253 HD11 ILE A 177      24.103  19.897  39.898  1.00 55.84           H
ATOM   2254 HD12 ILE A 177      24.204  18.302  40.669  1.00 55.84           H
ATOM   2255 HD13 ILE A 177      25.008  18.607  39.111  1.00 55.84           H
ATOM   2256  N   CYS A 178      20.925  14.589  36.828  1.00 39.28           N
ATOM   2257  CA  CYS A 178      20.870  13.191  36.384  1.00 34.82           C
ATOM   2258  C   CYS A 178      22.216  12.892  35.733  1.00 34.62           C
ATOM   2259  O   CYS A 178      22.700  13.714  34.957  1.00 38.05           O
ATOM   2260  CB  CYS A 178      19.697  13.011  35.403  1.00 40.38           C
ATOM   2261  SG  CYS A 178      19.483  11.286  34.815  1.00 36.57           S
ATOM   2262  H   CYS A 178      20.867  15.297  36.110  1.00 47.17           H
ATOM   2263  HA  CYS A 178      20.715  12.522  37.232  1.00 41.82           H
ATOM   2264  HB2 CYS A 178      18.783  13.312  35.915  1.00 48.49           H
ATOM   2265  HB3 CYS A 178      19.848  13.664  34.543  1.00 48.49           H
ATOM   2266  HG  CYS A 178      18.231  11.442  34.371  1.00 43.91           H
ATOM   2267  N   HIS A 179      22.838  11.747  36.050  1.00 30.92           N
ATOM   2268  CA  HIS A 179      24.153  11.385  35.507  1.00 29.47           C
ATOM   2269  C   HIS A 179      24.052  11.010  34.015  1.00 30.32           C
ATOM   2270  O   HIS A 179      24.897  11.427  33.219  1.00 32.45           O
ATOM   2271  CB  HIS A 179      24.760  10.254  36.360  1.00 32.66           C
ATOM   2272  CG  HIS A 179      26.138   9.841  35.895  1.00 35.19           C
ATOM   2273  ND1 HIS A 179      26.401   9.032  34.783  1.00 35.51           N
ATOM   2274  CD2 HIS A 179      27.322  10.198  36.475  1.00 34.82           C
ATOM   2275  CE1 HIS A 179      27.731   8.872  34.768  1.00 30.15           C
ATOM   2276  NE2 HIS A 179      28.309   9.563  35.761  1.00 34.64           N
ATOM   2277  H   HIS A 179      22.364  11.067  36.631  1.00 37.13           H
ATOM   2278  HA  HIS A 179      24.811  12.249  35.598  1.00 35.40           H
ATOM   2279  HB2 HIS A 179      24.099   9.389  36.316  1.00 39.22           H
ATOM   2280  HB3 HIS A 179      24.827  10.576  37.394  1.00 39.22           H
ATOM   2281  HD2 HIS A 179      27.454  10.819  37.348  1.00 41.82           H
ATOM   2282  HE1 HIS A 179      28.274   8.310  34.024  1.00 36.22           H
ATOM   2283  HE2 HIS A 179      29.307   9.641  35.912  1.00 41.60           H
ATOM   2284  N   ARG A 180      23.015  10.238  33.647  1.00 29.14           N
ATOM   2285  CA  ARG A 180      22.671   9.810  32.272  1.00 37.45           C
ATOM   2286  C   ARG A 180      23.649   8.813  31.632  1.00 35.37           C
ATOM   2287  O   ARG A 180      23.436   8.469  30.467  1.00 40.41           O
ATOM   2288  CB  ARG A 180      22.413  11.011  31.329  1.00 32.40           C
ATOM   2289  CG  ARG A 180      21.410  12.023  31.916  1.00 35.11           C
ATOM   2290  CD  ARG A 180      20.720  12.885  30.862  1.00 35.10           C
ATOM   2291  NE  ARG A 180      21.710  13.699  30.155  1.00 33.51           N
ATOM   2292  CZ  ARG A 180      21.465  14.563  29.171  1.00 32.68           C
ATOM   2293  NH1 ARG A 180      20.254  14.716  28.670  1.00 36.62           N
ATOM   2294  NH2 ARG A 180      22.462  15.284  28.679  1.00 33.34           N1+
ATOM   2295  H   ARG A 180      22.405   9.902  34.383  1.00 35.01           H
ATOM   2296  HA  ARG A 180      21.724   9.275  32.351  1.00 44.97           H
ATOM   2297  HB2 ARG A 180      23.356  11.521  31.137  1.00 38.92           H
ATOM   2298  HB3 ARG A 180      22.030  10.647  30.379  1.00 38.92           H
ATOM   2299  HG2 ARG A 180      20.624  11.468  32.407  1.00 42.16           H
ATOM   2300  HG3 ARG A 180      21.905  12.659  32.649  1.00 42.16           H
ATOM   2301  HD2 ARG A 180      20.195  12.233  30.164  1.00 42.16           H
ATOM   2302  HD3 ARG A 180      19.990  13.534  31.344  1.00 42.16           H
ATOM   2303  HE  ARG A 180      22.660  13.632  30.491  1.00 40.24           H
ATOM   2304 HH11 ARG A 180      19.490  14.160  29.032  1.00 43.98           H
ATOM   2305 HH12 ARG A 180      20.093  15.372  27.921  1.00 43.98           H
ATOM   2306 HH21 ARG A 180      23.391  15.162  29.058  1.00 40.04           H
ATOM   2307 HH22 ARG A 180      22.283  15.928  27.927  1.00 40.04           H
ATOM   2308  N   ASP A 181      24.698   8.339  32.323  1.00 34.03           N
ATOM   2309  CA  ASP A 181      25.597   7.306  31.782  1.00 31.03           C
ATOM   2310  C   ASP A 181      26.130   6.382  32.892  1.00 30.90           C
ATOM   2311  O   ASP A 181      27.333   6.117  32.970  1.00 37.20           O
ATOM   2312  CB  ASP A 181      26.745   7.959  31.001  1.00 38.10           C
ATOM   2313  CG  ASP A 181      27.454   7.007  30.006  1.00 43.48           C
ATOM   2314  OD1 ASP A 181      26.874   5.955  29.646  1.00 38.52           O
ATOM   2315  OD2 ASP A 181      28.589   7.349  29.607  1.00 47.89           O1-
ATOM   2316  H   ASP A 181      24.855   8.654  33.269  1.00 40.86           H
ATOM   2317  HA  ASP A 181      25.017   6.675  31.107  1.00 37.27           H
ATOM   2318  HB2 ASP A 181      26.353   8.790  30.412  1.00 45.76           H
ATOM   2319  HB3 ASP A 181      27.477   8.417  31.667  1.00 45.76           H
ATOM   2320  N   ILE A 182      25.235   5.833  33.726  1.00 33.44           N
ATOM   2321  CA  ILE A 182      25.608   4.875  34.764  1.00 32.78           C
ATOM   2322  C   ILE A 182      25.901   3.539  34.071  1.00 35.44           C
ATOM   2323  O   ILE A 182      25.055   2.982  33.372  1.00 30.40           O
ATOM   2324  CB  ILE A 182      24.531   4.751  35.856  1.00 30.33           C
ATOM   2325  CG1 ILE A 182      24.224   6.081  36.584  1.00 31.52           C
ATOM   2326  CG2 ILE A 182      24.879   3.623  36.854  1.00 29.48           C
ATOM   2327  CD1 ILE A 182      25.377   6.637  37.408  1.00 33.30           C
ATOM   2328  H   ILE A 182      24.251   6.032  33.598  1.00 40.16           H
ATOM   2329  HA  ILE A 182      26.521   5.226  35.245  1.00 39.37           H
ATOM   2330  HB  ILE A 182      23.623   4.463  35.347  1.00 36.43           H
ATOM   2331 HG12 ILE A 182      23.926   6.834  35.855  1.00 37.86           H
ATOM   2332 HG13 ILE A 182      23.381   5.926  37.258  1.00 37.86           H
ATOM   2333 HG21 ILE A 182      24.191   3.653  37.701  1.00 35.41           H
ATOM   2334 HG22 ILE A 182      24.775   2.651  36.374  1.00 35.41           H
ATOM   2335 HG23 ILE A 182      25.900   3.736  37.218  1.00 35.41           H
ATOM   2336 HD11 ILE A 182      25.081   7.589  37.842  1.00 39.99           H
ATOM   2337 HD12 ILE A 182      25.639   5.946  38.208  1.00 39.99           H
ATOM   2338 HD13 ILE A 182      26.242   6.808  36.770  1.00 39.99           H
ATOM   2339  N   LYS A 183      27.120   3.039  34.288  1.00 33.05           N
ATOM   2340  CA  LYS A 183      27.614   1.769  33.754  1.00 39.68           C
ATOM   2341  C   LYS A 183      28.856   1.352  34.539  1.00 34.68           C
ATOM   2342  O   LYS A 183      29.480   2.224  35.143  1.00 32.59           O
ATOM   2343  CB  LYS A 183      27.916   1.911  32.243  1.00 34.58           C
ATOM   2344  CG  LYS A 183      29.086   2.867  31.944  1.00 33.90           C
ATOM   2345  CD  LYS A 183      29.185   3.146  30.438  1.00 42.64           C
ATOM   2346  CE  LYS A 183      30.226   4.218  30.120  1.00 42.88           C
ATOM   2347  NZ  LYS A 183      30.349   4.419  28.666  1.00 51.64           N1+
ATOM   2348  H   LYS A 183      27.763   3.579  34.850  1.00 39.69           H
ATOM   2349  HA  LYS A 183      26.836   1.018  33.883  1.00 47.64           H
ATOM   2350  HB2 LYS A 183      28.166   0.931  31.840  1.00 41.53           H
ATOM   2351  HB3 LYS A 183      27.019   2.248  31.722  1.00 41.53           H
ATOM   2352  HG2 LYS A 183      28.923   3.814  32.457  1.00 40.71           H
ATOM   2353  HG3 LYS A 183      30.017   2.428  32.297  1.00 40.71           H
ATOM   2354  HD2 LYS A 183      29.444   2.224  29.915  1.00 51.21           H
ATOM   2355  HD3 LYS A 183      28.214   3.500  30.098  1.00 51.21           H
ATOM   2356  HE2 LYS A 183      29.942   5.162  30.587  1.00 51.49           H
ATOM   2357  HE3 LYS A 183      31.187   3.900  30.526  1.00 51.49           H
ATOM   2358  HZ1 LYS A 183      30.909   5.241  28.485  1.00 62.00           H
ATOM   2359  HZ2 LYS A 183      30.771   3.611  28.231  1.00 62.00           H
ATOM   2360  HZ3 LYS A 183      29.430   4.569  28.267  1.00 62.00           H
ATOM   2361  N   PRO A 184      29.272   0.069  34.497  1.00 33.87           N
ATOM   2362  CA  PRO A 184      30.408  -0.429  35.281  1.00 34.62           C
ATOM   2363  C   PRO A 184      31.740   0.306  35.066  1.00 36.51           C
ATOM   2364  O   PRO A 184      32.513   0.438  36.011  1.00 33.77           O
ATOM   2365  CB  PRO A 184      30.542  -1.900  34.865  1.00 36.99           C
ATOM   2366  CG  PRO A 184      29.099  -2.291  34.558  1.00 34.50           C
ATOM   2367  CD  PRO A 184      28.565  -1.042  33.872  1.00 27.58           C
ATOM   2368  HA  PRO A 184      30.132  -0.420  36.335  1.00 41.57           H
ATOM   2369  HB2 PRO A 184      31.102  -1.938  33.930  1.00 44.42           H
ATOM   2370  HB3 PRO A 184      31.009  -2.545  35.604  1.00 44.42           H
ATOM   2371  HG2 PRO A 184      29.043  -3.130  33.865  1.00 41.43           H
ATOM   2372  HG3 PRO A 184      28.568  -2.520  35.484  1.00 41.43           H
ATOM   2373  HD2 PRO A 184      28.802  -1.082  32.810  1.00 33.13           H
ATOM   2374  HD3 PRO A 184      27.491  -1.001  34.040  1.00 33.13           H
ATOM   2375  N   GLN A 185      32.002   0.838  33.859  1.00 34.80           N
ATOM   2376  CA  GLN A 185      33.221   1.613  33.595  1.00 36.39           C
ATOM   2377  C   GLN A 185      33.268   2.947  34.363  1.00 31.31           C
ATOM   2378  O   GLN A 185      34.354   3.479  34.552  1.00 33.96           O
ATOM   2379  CB  GLN A 185      33.377   1.845  32.082  1.00 42.86           C
ATOM   2380  CG  GLN A 185      33.833   0.584  31.322  1.00 44.71           C
ATOM   2381  CD  GLN A 185      33.641   0.772  29.820  1.00 60.57           C
ATOM   2382  OE1 GLN A 185      32.584   0.473  29.272  1.00 61.74           O
ATOM   2383  NE2 GLN A 185      34.652   1.308  29.147  1.00 73.16           N
ATOM   2384  H   GLN A 185      31.331   0.729  33.111  1.00 41.80           H
ATOM   2385  HA  GLN A 185      34.075   1.024  33.930  1.00 43.71           H
ATOM   2386  HB2 GLN A 185      32.427   2.192  31.671  1.00 51.46           H
ATOM   2387  HB3 GLN A 185      34.116   2.629  31.918  1.00 51.46           H
ATOM   2388  HG2 GLN A 185      34.878   0.374  31.552  1.00 53.68           H
ATOM   2389  HG3 GLN A 185      33.211  -0.249  31.642  1.00 53.68           H
ATOM   2390 HE21 GLN A 185      35.500   1.569  29.626  1.00 87.83           H
ATOM   2391 HE22 GLN A 185      34.542   1.477  28.158  1.00 87.83           H
ATOM   2392  N   ASN A 186      32.115   3.512  34.747  1.00 33.13           N
ATOM   2393  CA  ASN A 186      32.016   4.793  35.466  1.00 33.53           C
ATOM   2394  C   ASN A 186      31.894   4.651  36.990  1.00 33.95           C
ATOM   2395  O   ASN A 186      31.614   5.637  37.666  1.00 31.84           O
ATOM   2396  CB  ASN A 186      30.890   5.642  34.850  1.00 31.74           C
ATOM   2397  CG  ASN A 186      31.250   6.155  33.458  1.00 34.58           C
ATOM   2398  OD1 ASN A 186      32.420   6.299  33.114  1.00 37.25           O
ATOM   2399  ND2 ASN A 186      30.240   6.517  32.680  1.00 37.99           N
ATOM   2400  H   ASN A 186      31.251   3.028  34.552  1.00 39.79           H
ATOM   2401  HA  ASN A 186      32.940   5.348  35.309  1.00 40.27           H
ATOM   2402  HB2 ASN A 186      29.955   5.081  34.818  1.00 38.12           H
ATOM   2403  HB3 ASN A 186      30.746   6.516  35.481  1.00 38.12           H
ATOM   2404 HD21 ASN A 186      30.430   6.953  31.789  1.00 45.62           H
ATOM   2405 HD22 ASN A 186      29.286   6.411  33.002  1.00 45.62           H
ATOM   2406  N   LEU A 187      32.133   3.450  37.528  1.00 33.42           N
ATOM   2407  CA  LEU A 187      32.076   3.140  38.950  1.00 32.81           C
ATOM   2408  C   LEU A 187      33.478   2.741  39.380  1.00 37.84           C
ATOM   2409  O   LEU A 187      33.943   1.647  39.073  1.00 36.55           O
ATOM   2410  CB  LEU A 187      31.050   2.030  39.198  1.00 32.92           C
ATOM   2411  CG  LEU A 187      29.644   2.342  38.655  1.00 33.19           C
ATOM   2412  CD1 LEU A 187      28.745   1.122  38.856  1.00 31.86           C
ATOM   2413  CD2 LEU A 187      29.022   3.589  39.295  1.00 35.03           C
ATOM   2414  H   LEU A 187      32.365   2.687  36.909  1.00 40.14           H
ATOM   2415  HA  LEU A 187      31.780   4.022  39.518  1.00 39.40           H
ATOM   2416  HB2 LEU A 187      31.406   1.130  38.702  1.00 39.54           H
ATOM   2417  HB3 LEU A 187      31.001   1.835  40.265  1.00 39.54           H
ATOM   2418  HG  LEU A 187      29.712   2.523  37.589  1.00 39.87           H
ATOM   2419 HD11 LEU A 187      27.784   1.296  38.372  1.00 38.26           H
ATOM   2420 HD12 LEU A 187      29.208   0.239  38.415  1.00 38.26           H
ATOM   2421 HD13 LEU A 187      28.589   0.945  39.921  1.00 38.26           H
ATOM   2422 HD21 LEU A 187      28.013   3.731  38.908  1.00 42.07           H
ATOM   2423 HD22 LEU A 187      28.983   3.463  40.378  1.00 42.07           H
ATOM   2424 HD23 LEU A 187      29.601   4.478  39.052  1.00 42.07           H
ATOM   2425  N   LEU A 188      34.157   3.671  40.050  1.00 34.11           N
ATOM   2426  CA  LEU A 188      35.522   3.507  40.513  1.00 35.03           C
ATOM   2427  C   LEU A 188      35.443   2.838  41.896  1.00 38.56           C
ATOM   2428  O   LEU A 188      34.527   3.075  42.646  1.00 38.76           O
ATOM   2429  CB  LEU A 188      36.288   4.835  40.668  1.00 34.04           C
ATOM   2430  CG  LEU A 188      36.253   5.699  39.387  1.00 41.17           C
ATOM   2431  CD1 LEU A 188      37.038   6.995  39.620  1.00 42.02           C
ATOM   2432  CD2 LEU A 188      36.826   4.929  38.192  1.00 39.37           C
ATOM   2433  H   LEU A 188      33.673   4.499  40.308  1.00 40.97           H
ATOM   2434  HA  LEU A 188      36.104   2.864  39.801  1.00 42.06           H
ATOM   2435  HB2 LEU A 188      35.871   5.418  41.511  1.00 40.88           H
ATOM   2436  HB3 LEU A 188      37.342   4.627  40.946  1.00 40.88           H
ATOM   2437  HG  LEU A 188      35.189   5.962  39.160  1.00 49.44           H
ATOM   2438 HD11 LEU A 188      37.026   7.633  38.730  1.00 50.46           H
ATOM   2439 HD12 LEU A 188      36.623   7.583  40.448  1.00 50.46           H
ATOM   2440 HD13 LEU A 188      38.090   6.801  39.866  1.00 50.46           H
ATOM   2441 HD21 LEU A 188      36.970   5.588  37.329  1.00 47.28           H
ATOM   2442 HD22 LEU A 188      37.798   4.485  38.426  1.00 47.28           H
ATOM   2443 HD23 LEU A 188      36.130   4.140  37.890  1.00 47.28           H
ATOM   2444  N   LEU A 189      36.444   1.982  42.166  1.00 39.60           N
ATOM   2445  CA  LEU A 189      36.571   1.093  43.330  1.00 42.78           C
ATOM   2446  C   LEU A 189      37.980   1.146  43.918  1.00 37.64           C
ATOM   2447  O   LEU A 189      38.942   0.914  43.189  1.00 38.36           O
ATOM   2448  CB  LEU A 189      36.387  -0.375  42.898  1.00 43.38           C
ATOM   2449  CG  LEU A 189      34.982  -0.790  42.471  1.00 48.09           C
ATOM   2450  CD1 LEU A 189      35.053  -2.277  42.093  1.00 43.12           C
ATOM   2451  CD2 LEU A 189      34.011  -0.538  43.635  1.00 47.01           C
ATOM   2452  H   LEU A 189      37.176   1.895  41.476  1.00 47.56           H
ATOM   2453  HA  LEU A 189      35.844   1.356  44.096  1.00 51.38           H
ATOM   2454  HB2 LEU A 189      37.067  -0.577  42.068  1.00 52.09           H
ATOM   2455  HB3 LEU A 189      36.693  -1.014  43.731  1.00 52.09           H
ATOM   2456  HG  LEU A 189      34.686  -0.199  41.603  1.00 57.74           H
ATOM   2457 HD11 LEU A 189      34.064  -2.648  41.839  1.00 51.78           H
ATOM   2458 HD12 LEU A 189      35.711  -2.406  41.235  1.00 51.78           H
ATOM   2459 HD13 LEU A 189      35.436  -2.860  42.933  1.00 51.78           H
ATOM   2460 HD21 LEU A 189      33.065  -1.043  43.446  1.00 56.45           H
ATOM   2461 HD22 LEU A 189      34.445  -0.900  44.564  1.00 56.45           H
ATOM   2462 HD23 LEU A 189      33.819   0.530  43.725  1.00 56.45           H
ATOM   2463  N   ASP A 190      38.097   1.309  45.234  1.00 43.72           N
ATOM   2464  CA  ASP A 190      39.336   1.020  45.949  1.00 47.93           C
ATOM   2465  C   ASP A 190      39.248  -0.434  46.466  1.00 45.90           C
ATOM   2466  O   ASP A 190      38.357  -0.741  47.262  1.00 47.72           O
ATOM   2467  CB  ASP A 190      39.502   2.021  47.083  1.00 48.15           C
ATOM   2468  CG  ASP A 190      40.888   1.819  47.703  1.00 57.07           C
ATOM   2469  OD1 ASP A 190      41.053   0.838  48.456  1.00 56.70           O
ATOM   2470  OD2 ASP A 190      41.777   2.634  47.387  1.00 61.11           O1-
ATOM   2471  H   ASP A 190      37.267   1.471  45.789  1.00 52.50           H
ATOM   2472  HA  ASP A 190      40.186   1.166  45.287  1.00 57.55           H
ATOM   2473  HB2 ASP A 190      39.416   3.032  46.681  1.00 57.81           H
ATOM   2474  HB3 ASP A 190      38.717   1.814  47.806  1.00 57.81           H
ATOM   2475  N   PRO A 191      40.150  -1.339  46.047  1.00 54.61           N
ATOM   2476  CA  PRO A 191      40.076  -2.758  46.405  1.00 57.13           C
ATOM   2477  C   PRO A 191      40.227  -3.075  47.894  1.00 58.94           C
ATOM   2478  O   PRO A 191      39.708  -4.091  48.353  1.00 62.36           O
ATOM   2479  CB  PRO A 191      41.273  -3.396  45.685  1.00 68.55           C
ATOM   2480  CG  PRO A 191      41.474  -2.495  44.477  1.00 59.72           C
ATOM   2481  CD  PRO A 191      41.196  -1.114  45.056  1.00 50.79           C
ATOM   2482  HA  PRO A 191      39.169  -3.191  45.983  1.00 68.58           H
ATOM   2483  HB2 PRO A 191      42.154  -3.293  46.326  1.00 82.30           H
ATOM   2484  HB3 PRO A 191      41.128  -4.443  45.417  1.00 82.30           H
ATOM   2485  HG2 PRO A 191      42.497  -2.540  44.103  1.00 71.70           H
ATOM   2486  HG3 PRO A 191      40.755  -2.764  43.705  1.00 71.70           H
ATOM   2487  HD2 PRO A 191      42.087  -0.712  45.542  1.00 60.98           H
ATOM   2488  HD3 PRO A 191      40.857  -0.489  44.232  1.00 60.98           H
ATOM   2489  N   ASP A 192      40.939  -2.224  48.638  1.00 53.54           N
ATOM   2490  CA  ASP A 192      41.272  -2.475  50.028  1.00 56.60           C
ATOM   2491  C   ASP A 192      40.241  -1.886  50.992  1.00 60.72           C
ATOM   2492  O   ASP A 192      39.938  -2.520  52.004  1.00 55.98           O
ATOM   2493  CB  ASP A 192      42.685  -1.969  50.313  1.00 52.50           C
ATOM   2494  CG  ASP A 192      43.753  -2.675  49.475  1.00 67.44           C
ATOM   2495  OD1 ASP A 192      43.659  -3.914  49.324  1.00 62.12           O
ATOM   2496  OD2 ASP A 192      44.670  -1.959  49.019  1.00 74.96           O1-
ATOM   2497  H   ASP A 192      41.312  -1.384  48.215  1.00 64.29           H
ATOM   2498  HA  ASP A 192      41.281  -3.554  50.191  1.00 67.95           H
ATOM   2499  HB2 ASP A 192      42.753  -0.886  50.193  1.00 63.03           H
ATOM   2500  HB3 ASP A 192      42.881  -2.211  51.352  1.00 63.03           H
ATOM   2501  N   THR A 193      39.727  -0.680  50.705  1.00 50.94           N
ATOM   2502  CA  THR A 193      38.775   0.014  51.579  1.00 50.73           C
ATOM   2503  C   THR A 193      37.326  -0.284  51.174  1.00 43.80           C
ATOM   2504  O   THR A 193      36.421   0.064  51.924  1.00 44.14           O
ATOM   2505  CB  THR A 193      39.040   1.529  51.592  1.00 53.30           C
ATOM   2506  OG1 THR A 193      38.837   2.102  50.309  1.00 48.55           O
ATOM   2507  CG2 THR A 193      40.457   1.846  52.076  1.00 51.55           C
ATOM   2508  H   THR A 193      40.036  -0.198  49.868  1.00 61.16           H
ATOM   2509  HA  THR A 193      38.907  -0.341  52.601  1.00 60.91           H
ATOM   2510  HB  THR A 193      38.330   1.986  52.282  1.00 63.99           H
ATOM   2511  HG1 THR A 193      39.353   2.909  50.247  1.00 58.30           H
ATOM   2512 HG21 THR A 193      40.587   2.926  52.136  1.00 61.89           H
ATOM   2513 HG22 THR A 193      40.614   1.408  53.061  1.00 61.89           H
ATOM   2514 HG23 THR A 193      41.198   1.457  51.375  1.00 61.89           H
ATOM   2515  N   ALA A 194      37.098  -0.852  49.980  1.00 44.75           N
ATOM   2516  CA  ALA A 194      35.794  -1.105  49.373  1.00 42.24           C
ATOM   2517  C   ALA A 194      34.977   0.175  49.141  1.00 38.05           C
ATOM   2518  O   ALA A 194      33.761   0.098  48.991  1.00 37.06           O
ATOM   2519  CB  ALA A 194      35.013  -2.181  50.139  1.00 42.82           C
ATOM   2520  H   ALA A 194      37.903  -1.083  49.413  1.00 53.73           H
ATOM   2521  HA  ALA A 194      35.995  -1.513  48.383  1.00 50.72           H
ATOM   2522  HB1 ALA A 194      34.129  -2.468  49.572  1.00 51.41           H
ATOM   2523  HB2 ALA A 194      35.636  -3.065  50.276  1.00 51.41           H
ATOM   2524  HB3 ALA A 194      34.706  -1.804  51.114  1.00 51.41           H
ATOM   2525  N   VAL A 195      35.636   1.339  49.062  1.00 38.68           N
ATOM   2526  CA  VAL A 195      35.011   2.598  48.676  1.00 39.80           C
ATOM   2527  C   VAL A 195      34.707   2.574  47.178  1.00 38.78           C
ATOM   2528  O   VAL A 195      35.589   2.260  46.376  1.00 38.57           O
ATOM   2529  CB  VAL A 195      35.918   3.786  49.046  1.00 42.71           C
ATOM   2530  CG1 VAL A 195      35.424   5.124  48.460  1.00 40.20           C
ATOM   2531  CG2 VAL A 195      35.960   3.940  50.573  1.00 43.82           C
ATOM   2532  H   VAL A 195      36.639   1.336  49.193  1.00 46.45           H
ATOM   2533  HA  VAL A 195      34.087   2.703  49.239  1.00 47.80           H
ATOM   2534  HB  VAL A 195      36.925   3.595  48.676  1.00 51.29           H
ATOM   2535 HG11 VAL A 195      36.084   5.928  48.782  1.00 48.27           H
ATOM   2536 HG12 VAL A 195      35.436   5.088  47.373  1.00 48.27           H
ATOM   2537 HG13 VAL A 195      34.409   5.336  48.799  1.00 48.27           H
ATOM   2538 HG21 VAL A 195      36.655   4.734  50.842  1.00 52.62           H
ATOM   2539 HG22 VAL A 195      34.966   4.193  50.938  1.00 52.62           H
ATOM   2540 HG23 VAL A 195      36.292   3.016  51.046  1.00 52.62           H
ATOM   2541  N   LEU A 196      33.477   2.960  46.815  1.00 35.22           N
ATOM   2542  CA  LEU A 196      33.075   3.221  45.443  1.00 32.26           C
ATOM   2543  C   LEU A 196      32.902   4.731  45.224  1.00 41.25           C
ATOM   2544  O   LEU A 196      32.272   5.394  46.045  1.00 36.34           O
ATOM   2545  CB  LEU A 196      31.824   2.394  45.087  1.00 35.03           C
ATOM   2546  CG  LEU A 196      31.245   2.625  43.663  1.00 34.05           C
ATOM   2547  CD1 LEU A 196      30.577   1.334  43.169  1.00 34.55           C
ATOM   2548  CD2 LEU A 196      30.193   3.743  43.677  1.00 31.02           C
ATOM   2549  H   LEU A 196      32.803   3.165  47.541  1.00 42.30           H
ATOM   2550  HA  LEU A 196      33.869   2.861  44.803  1.00 38.74           H
ATOM   2551  HB2 LEU A 196      32.116   1.346  45.173  1.00 42.06           H
ATOM   2552  HB3 LEU A 196      31.048   2.565  45.831  1.00 42.06           H
ATOM   2553  HG  LEU A 196      32.041   2.896  42.974  1.00 40.90           H
ATOM   2554 HD11 LEU A 196      30.027   1.522  42.249  1.00 41.49           H
ATOM   2555 HD12 LEU A 196      31.328   0.566  42.992  1.00 41.49           H
ATOM   2556 HD13 LEU A 196      29.880   0.973  43.916  1.00 41.49           H
ATOM   2557 HD21 LEU A 196      29.746   3.850  42.692  1.00 37.25           H
ATOM   2558 HD22 LEU A 196      29.407   3.502  44.393  1.00 37.25           H
ATOM   2559 HD23 LEU A 196      30.641   4.697  43.944  1.00 37.25           H
ATOM   2560  N   LYS A 197      33.402   5.254  44.090  1.00 35.20           N
ATOM   2561  CA  LYS A 197      33.189   6.625  43.646  1.00 33.31           C
ATOM   2562  C   LYS A 197      32.609   6.627  42.225  1.00 34.47           C
ATOM   2563  O   LYS A 197      33.167   6.054  41.294  1.00 32.79           O
ATOM   2564  CB  LYS A 197      34.498   7.437  43.716  1.00 36.32           C
ATOM   2565  CG  LYS A 197      35.060   7.628  45.140  1.00 38.36           C
ATOM   2566  CD  LYS A 197      36.302   8.547  45.130  1.00 44.50           C
ATOM   2567  CE  LYS A 197      37.013   8.610  46.493  1.00 44.44           C
ATOM   2568  NZ  LYS A 197      36.143   9.201  47.511  1.00 56.39           N1+
ATOM   2569  H   LYS A 197      33.902   4.643  43.461  1.00 42.27           H
ATOM   2570  HA  LYS A 197      32.462   7.104  44.299  1.00 40.01           H
ATOM   2571  HB2 LYS A 197      35.251   6.950  43.098  1.00 43.62           H
ATOM   2572  HB3 LYS A 197      34.308   8.424  43.293  1.00 43.62           H
ATOM   2573  HG2 LYS A 197      34.287   8.081  45.763  1.00 46.07           H
ATOM   2574  HG3 LYS A 197      35.331   6.660  45.561  1.00 46.07           H
ATOM   2575  HD2 LYS A 197      37.014   8.214  44.378  1.00 53.43           H
ATOM   2576  HD3 LYS A 197      35.990   9.558  44.869  1.00 53.43           H
ATOM   2577  HE2 LYS A 197      37.297   7.602  46.799  1.00 53.36           H
ATOM   2578  HE3 LYS A 197      37.914   9.220  46.402  1.00 53.36           H
ATOM   2579  HZ1 LYS A 197      36.616   9.234  48.402  1.00 67.70           H
ATOM   2580  HZ2 LYS A 197      35.898  10.145  47.239  1.00 67.70           H
ATOM   2581  HZ3 LYS A 197      35.289   8.664  47.600  1.00 67.70           H
ATOM   2582  N   LEU A 198      31.497   7.340  42.052  1.00 30.15           N
ATOM   2583  CA  LEU A 198      30.922   7.669  40.755  1.00 32.94           C
ATOM   2584  C   LEU A 198      31.826   8.684  40.031  1.00 36.67           C
ATOM   2585  O   LEU A 198      32.347   9.620  40.641  1.00 36.56           O
ATOM   2586  CB  LEU A 198      29.495   8.178  41.038  1.00 31.30           C
ATOM   2587  CG  LEU A 198      28.672   8.587  39.803  1.00 33.76           C
ATOM   2588  CD1 LEU A 198      28.475   7.408  38.841  1.00 35.18           C
ATOM   2589  CD2 LEU A 198      27.294   9.086  40.260  1.00 41.03           C
ATOM   2590  H   LEU A 198      31.095   7.793  42.857  1.00 36.22           H
ATOM   2591  HA  LEU A 198      30.853   6.759  40.159  1.00 39.56           H
ATOM   2592  HB2 LEU A 198      28.950   7.397  41.572  1.00 37.59           H
ATOM   2593  HB3 LEU A 198      29.568   9.039  41.701  1.00 37.59           H
ATOM   2594  HG  LEU A 198      29.179   9.395  39.274  1.00 40.54           H
ATOM   2595 HD11 LEU A 198      27.896   7.743  37.985  1.00 42.24           H
ATOM   2596 HD12 LEU A 198      29.433   7.046  38.474  1.00 42.24           H
ATOM   2597 HD13 LEU A 198      27.948   6.597  39.346  1.00 42.24           H
ATOM   2598 HD21 LEU A 198      26.745   9.483  39.407  1.00 49.27           H
ATOM   2599 HD22 LEU A 198      26.726   8.264  40.696  1.00 49.27           H
ATOM   2600 HD23 LEU A 198      27.405   9.875  41.006  1.00 49.27           H
ATOM   2601  N   CYS A 199      32.033   8.498  38.724  1.00 33.20           N
ATOM   2602  CA  CYS A 199      32.823   9.387  37.906  1.00 34.94           C
ATOM   2603  C   CYS A 199      32.161   9.569  36.510  1.00 35.54           C
ATOM   2604  O   CYS A 199      31.145   9.002  36.183  1.00 36.20           O
ATOM   2605  CB  CYS A 199      34.295   8.948  37.771  1.00 42.34           C
ATOM   2606  SG  CYS A 199      34.428   7.564  36.595  1.00 39.57           S
ATOM   2607  H   CYS A 199      31.629   7.698  38.289  1.00 39.88           H
ATOM   2608  HA  CYS A 199      32.853  10.420  38.371  1.00 41.96           H
ATOM   2609  HB2 CYS A 199      34.932   9.783  37.429  1.00 50.84           H
ATOM   2610  HB3 CYS A 199      34.682   8.630  38.761  1.00 50.84           H
ATOM   2611  HG  CYS A 199      35.766   7.591  36.406  1.00 47.52           H
ATOM   2612  N   ASP A 200      32.796  10.477  35.756  1.00 34.89           N
ATOM   2613  CA  ASP A 200      32.518  10.876  34.362  1.00 32.69           C
ATOM   2614  C   ASP A 200      31.165  11.572  34.289  1.00 40.29           C
ATOM   2615  O   ASP A 200      30.145  10.932  34.043  1.00 41.46           O
ATOM   2616  CB  ASP A 200      32.605   9.684  33.397  1.00 37.71           C
ATOM   2617  CG  ASP A 200      32.441  10.076  31.915  1.00 61.25           C
ATOM   2618  OD1 ASP A 200      32.261  11.283  31.624  1.00 48.70           O
ATOM   2619  OD2 ASP A 200      32.530   9.156  31.074  1.00 57.08           O1-
ATOM   2620  H   ASP A 200      33.602  10.916  36.172  1.00 41.90           H
ATOM   2621  HA  ASP A 200      33.292  11.592  34.083  1.00 39.26           H
ATOM   2622  HB2 ASP A 200      33.554   9.159  33.515  1.00 45.28           H
ATOM   2623  HB3 ASP A 200      31.850   8.935  33.625  1.00 45.28           H
ATOM   2624  N   PHE A 201      31.164  12.892  34.496  1.00 33.45           N
ATOM   2625  CA  PHE A 201      29.956  13.709  34.446  1.00 34.05           C
ATOM   2626  C   PHE A 201      29.775  14.377  33.068  1.00 38.94           C
ATOM   2627  O   PHE A 201      29.065  15.379  32.963  1.00 39.37           O
ATOM   2628  CB  PHE A 201      29.935  14.676  35.656  1.00 35.83           C
ATOM   2629  CG  PHE A 201      29.565  13.967  36.950  1.00 36.40           C
ATOM   2630  CD1 PHE A 201      30.517  13.184  37.621  1.00 39.40           C
ATOM   2631  CD2 PHE A 201      28.256  14.046  37.454  1.00 36.43           C
ATOM   2632  CE1 PHE A 201      30.154  12.475  38.777  1.00 40.66           C
ATOM   2633  CE2 PHE A 201      27.902  13.370  38.636  1.00 34.71           C
ATOM   2634  CZ  PHE A 201      28.848  12.571  39.289  1.00 35.97           C
ATOM   2635  H   PHE A 201      32.045  13.373  34.627  1.00 40.18           H
ATOM   2636  HA  PHE A 201      29.092  13.059  34.581  1.00 40.89           H
ATOM   2637  HB2 PHE A 201      30.916  15.129  35.775  1.00 43.03           H
ATOM   2638  HB3 PHE A 201      29.206  15.466  35.484  1.00 43.03           H
ATOM   2639  HD1 PHE A 201      31.525  13.111  37.242  1.00 47.31           H
ATOM   2640  HD2 PHE A 201      27.516  14.638  36.938  1.00 43.75           H
ATOM   2641  HE1 PHE A 201      30.887  11.856  39.273  1.00 48.82           H
ATOM   2642  HE2 PHE A 201      26.894  13.436  39.012  1.00 41.68           H
ATOM   2643  HZ  PHE A 201      28.572  12.029  40.182  1.00 43.20           H
ATOM   2644  N   GLY A 202      30.373  13.804  32.009  1.00 40.60           N
ATOM   2645  CA  GLY A 202      30.331  14.324  30.641  1.00 40.11           C
ATOM   2646  C   GLY A 202      28.938  14.300  30.008  1.00 42.56           C
ATOM   2647  O   GLY A 202      28.688  15.082  29.099  1.00 39.43           O
ATOM   2648  H   GLY A 202      30.923  12.968  32.160  1.00 48.76           H
ATOM   2649  HA2 GLY A 202      30.673  15.357  30.664  1.00 48.16           H
ATOM   2650  HA3 GLY A 202      31.011  13.741  30.021  1.00 48.16           H
ATOM   2651  N   SER A 203      28.033  13.429  30.473  1.00 40.73           N
ATOM   2652  CA  SER A 203      26.637  13.365  30.028  1.00 38.01           C
ATOM   2653  C   SER A 203      25.657  14.018  31.003  1.00 40.73           C
ATOM   2654  O   SER A 203      24.481  14.118  30.661  1.00 34.97           O
ATOM   2655  CB  SER A 203      26.211  11.903  29.804  1.00 37.96           C
ATOM   2656  OG  SER A 203      27.001  11.317  28.794  1.00 41.30           O
ATOM   2657  H   SER A 203      28.314  12.790  31.205  1.00 48.91           H
ATOM   2658  HA  SER A 203      26.529  13.888  29.078  1.00 45.65           H
ATOM   2659  HB2 SER A 203      26.317  11.319  30.717  1.00 45.58           H
ATOM   2660  HB3 SER A 203      25.165  11.886  29.498  1.00 45.58           H
ATOM   2661  HG  SER A 203      26.578  10.685  28.438  1.00 49.59           H
ATOM   2662  N   ALA A 204      26.086  14.389  32.221  1.00 37.09           N
ATOM   2663  CA  ALA A 204      25.177  14.804  33.278  1.00 40.56           C
ATOM   2664  C   ALA A 204      24.477  16.115  32.927  1.00 39.83           C
ATOM   2665  O   ALA A 204      25.049  16.951  32.229  1.00 38.17           O
ATOM   2666  CB  ALA A 204      25.953  14.956  34.595  1.00 34.79           C
ATOM   2667  H   ALA A 204      27.056  14.245  32.469  1.00 44.54           H
ATOM   2668  HA  ALA A 204      24.435  14.021  33.406  1.00 48.70           H
ATOM   2669  HB1 ALA A 204      25.263  15.196  35.406  1.00 41.78           H
ATOM   2670  HB2 ALA A 204      26.456  14.021  34.835  1.00 41.78           H
ATOM   2671  HB3 ALA A 204      26.695  15.750  34.507  1.00 41.78           H
ATOM   2672  N   LYS A 205      23.251  16.297  33.427  1.00 39.29           N
ATOM   2673  CA  LYS A 205      22.452  17.486  33.159  1.00 41.17           C
ATOM   2674  C   LYS A 205      21.391  17.659  34.224  1.00 40.81           C
ATOM   2675  O   LYS A 205      20.754  16.693  34.647  1.00 39.07           O
ATOM   2676  CB  LYS A 205      21.787  17.339  31.778  1.00 43.04           C
ATOM   2677  CG  LYS A 205      21.234  18.676  31.257  1.00 46.77           C
ATOM   2678  CD  LYS A 205      20.339  18.482  30.025  1.00 56.46           C
ATOM   2679  CE  LYS A 205      19.630  19.809  29.736  1.00 53.03           C
ATOM   2680  NZ  LYS A 205      18.631  19.670  28.670  1.00 69.63           N1+
ATOM   2681  H   LYS A 205      22.830  15.563  33.984  1.00 47.18           H
ATOM   2682  HA  LYS A 205      23.107  18.357  33.159  1.00 49.44           H
ATOM   2683  HB2 LYS A 205      22.537  17.000  31.063  1.00 51.68           H
ATOM   2684  HB3 LYS A 205      20.997  16.587  31.825  1.00 51.68           H
ATOM   2685  HG2 LYS A 205      20.626  19.142  32.029  1.00 56.16           H
ATOM   2686  HG3 LYS A 205      22.062  19.344  31.018  1.00 56.16           H
ATOM   2687  HD2 LYS A 205      20.953  18.202  29.168  1.00 67.79           H
ATOM   2688  HD3 LYS A 205      19.601  17.701  30.215  1.00 67.79           H
ATOM   2689  HE2 LYS A 205      19.139  20.170  30.642  1.00 63.67           H
ATOM   2690  HE3 LYS A 205      20.378  20.540  29.426  1.00 63.67           H
ATOM   2691  HZ1 LYS A 205      18.096  20.523  28.579  1.00 83.58           H
ATOM   2692  HZ2 LYS A 205      19.067  19.443  27.790  1.00 83.58           H
ATOM   2693  HZ3 LYS A 205      17.980  18.935  28.919  1.00 83.58           H
ATOM   2694  N   GLN A 206      21.152  18.918  34.600  1.00 43.61           N
ATOM   2695  CA  GLN A 206      19.981  19.251  35.390  1.00 41.84           C
ATOM   2696  C   GLN A 206      18.728  19.070  34.553  1.00 40.66           C
ATOM   2697  O   GLN A 206      18.547  19.755  33.546  1.00 54.55           O
ATOM   2698  CB  GLN A 206      20.103  20.660  35.980  1.00 48.07           C
ATOM   2699  CG  GLN A 206      18.872  20.926  36.864  1.00 62.75           C
ATOM   2700  CD  GLN A 206      18.989  22.142  37.770  1.00 63.34           C
ATOM   2701  OE1 GLN A 206      18.372  22.175  38.825  1.00 65.16           O
ATOM   2702  NE2 GLN A 206      19.752  23.157  37.372  1.00 60.53           N
ATOM   2703  H   GLN A 206      21.707  19.667  34.216  1.00 52.37           H
ATOM   2704  HA  GLN A 206      19.943  18.560  36.228  1.00 50.24           H
ATOM   2705  HB2 GLN A 206      21.009  20.722  36.585  1.00 57.71           H
ATOM   2706  HB3 GLN A 206      20.154  21.397  35.177  1.00 57.71           H
ATOM   2707  HG2 GLN A 206      17.989  21.068  36.240  1.00 75.34           H
ATOM   2708  HG3 GLN A 206      18.647  20.060  37.489  1.00 75.34           H
ATOM   2709 HE21 GLN A 206      20.227  23.114  36.486  1.00 72.67           H
ATOM   2710 HE22 GLN A 206      19.807  23.978  37.954  1.00 72.67           H
ATOM   2711  N   LEU A 207      17.864  18.152  34.984  1.00 42.67           N
ATOM   2712  CA  LEU A 207      16.599  17.886  34.338  1.00 40.05           C
ATOM   2713  C   LEU A 207      15.543  18.803  34.945  1.00 50.05           C
ATOM   2714  O   LEU A 207      15.385  18.839  36.159  1.00 51.97           O
ATOM   2715  CB  LEU A 207      16.233  16.403  34.477  1.00 40.78           C
ATOM   2716  CG  LEU A 207      17.284  15.432  33.871  1.00 40.71           C
ATOM   2717  CD1 LEU A 207      16.663  14.034  33.780  1.00 39.36           C
ATOM   2718  CD2 LEU A 207      17.798  15.824  32.476  1.00 44.53           C
ATOM   2719  H   LEU A 207      18.070  17.639  35.830  1.00 51.24           H
ATOM   2720  HA  LEU A 207      16.677  18.114  33.276  1.00 48.10           H
ATOM   2721  HB2 LEU A 207      16.086  16.157  35.529  1.00 48.97           H
ATOM   2722  HB3 LEU A 207      15.284  16.253  33.960  1.00 48.97           H
ATOM   2723  HG  LEU A 207      18.136  15.382  34.547  1.00 48.89           H
ATOM   2724 HD11 LEU A 207      17.408  13.313  33.441  1.00 47.26           H
ATOM   2725 HD12 LEU A 207      16.297  13.728  34.760  1.00 47.26           H
ATOM   2726 HD13 LEU A 207      15.830  14.037  33.073  1.00 47.26           H
ATOM   2727 HD21 LEU A 207      18.481  15.060  32.105  1.00 53.46           H
ATOM   2728 HD22 LEU A 207      16.960  15.913  31.789  1.00 53.46           H
ATOM   2729 HD23 LEU A 207      18.341  16.767  32.515  1.00 53.46           H
ATOM   2730  N   VAL A 208      14.838  19.547  34.089  1.00 53.75           N
ATOM   2731  CA  VAL A 208      13.818  20.520  34.469  1.00 56.62           C
ATOM   2732  C   VAL A 208      12.515  20.109  33.792  1.00 51.79           C
ATOM   2733  O   VAL A 208      12.483  19.935  32.571  1.00 53.99           O
ATOM   2734  CB  VAL A 208      14.251  21.935  34.043  1.00 60.94           C
ATOM   2735  CG1 VAL A 208      13.174  22.977  34.384  1.00 64.20           C
ATOM   2736  CG2 VAL A 208      15.566  22.361  34.706  1.00 57.43           C
ATOM   2737  H   VAL A 208      15.027  19.453  33.100  1.00 64.54           H
ATOM   2738  HA  VAL A 208      13.677  20.515  35.549  1.00 67.98           H
ATOM   2739  HB  VAL A 208      14.400  21.924  32.967  1.00 73.16           H
ATOM   2740 HG11 VAL A 208      13.510  23.967  34.073  1.00 77.08           H
ATOM   2741 HG12 VAL A 208      12.250  22.761  33.850  1.00 77.08           H
ATOM   2742 HG13 VAL A 208      12.978  22.986  35.455  1.00 77.08           H
ATOM   2743 HG21 VAL A 208      15.830  23.366  34.377  1.00 68.95           H
ATOM   2744 HG22 VAL A 208      15.460  22.351  35.790  1.00 68.95           H
ATOM   2745 HG23 VAL A 208      16.370  21.688  34.414  1.00 68.95           H
ATOM   2746  N   ARG A 209      11.443  19.983  34.586  1.00 50.51           N
ATOM   2747  CA  ARG A 209      10.065  19.759  34.135  1.00 66.71           C
ATOM   2748  C   ARG A 209       9.760  20.590  32.892  1.00 61.27           C
ATOM   2749  O   ARG A 209      10.004  21.795  32.874  1.00 64.04           O
ATOM   2750  CB  ARG A 209       9.085  20.186  35.242  1.00 72.89           C
ATOM   2751  CG  ARG A 209       8.883  19.134  36.336  1.00 73.56           C
ATOM   2752  CD  ARG A 209       8.045  17.953  35.829  1.00 84.08           C
ATOM   2753  NE  ARG A 209       7.415  17.235  36.950  1.00 94.54           N
ATOM   2754  CZ  ARG A 209       6.433  16.327  36.844  1.00 96.61           C
ATOM   2755  NH1 ARG A 209       5.994  15.910  35.654  1.00 94.34           N
ATOM   2756  NH2 ARG A 209       5.878  15.828  37.949  1.00 93.62           N1+
ATOM   2757  H   ARG A 209      11.574  20.143  35.574  1.00 60.64           H
ATOM   2758  HA  ARG A 209       9.920  18.706  33.893  1.00 80.09           H
ATOM   2759  HB2 ARG A 209       9.401  21.134  35.683  1.00 87.50           H
ATOM   2760  HB3 ARG A 209       8.110  20.360  34.784  1.00 87.50           H
ATOM   2761  HG2 ARG A 209       9.851  18.783  36.698  1.00 88.31           H
ATOM   2762  HG3 ARG A 209       8.357  19.608  37.166  1.00 88.31           H
ATOM   2763  HD2 ARG A 209       7.278  18.299  35.133  1.00100.93           H
ATOM   2764  HD3 ARG A 209       8.710  17.265  35.305  1.00100.93           H
ATOM   2765  HE  ARG A 209       7.702  17.507  37.879  1.00113.48           H
ATOM   2766 HH11 ARG A 209       6.410  16.273  34.810  1.00113.24           H
ATOM   2767 HH12 ARG A 209       5.258  15.223  35.595  1.00113.24           H
ATOM   2768 HH21 ARG A 209       6.194  16.130  38.858  1.00112.38           H
ATOM   2769 HH22 ARG A 209       5.140  15.144  37.878  1.00112.38           H
ATOM   2770  N   GLY A 210       9.236  19.919  31.864  1.00 62.47           N
ATOM   2771  CA  GLY A 210       8.774  20.558  30.645  1.00 61.48           C
ATOM   2772  C   GLY A 210       9.884  20.948  29.671  1.00 58.99           C
ATOM   2773  O   GLY A 210       9.558  21.369  28.566  1.00 66.27           O
ATOM   2774  H   GLY A 210       9.133  18.917  31.931  1.00 75.00           H
ATOM   2775  HA2 GLY A 210       8.104  19.868  30.134  1.00 73.81           H
ATOM   2776  HA3 GLY A 210       8.227  21.463  30.909  1.00 73.81           H
ATOM   2777  N   GLU A 211      11.165  20.826  30.040  1.00 55.39           N
ATOM   2778  CA  GLU A 211      12.271  21.046  29.117  1.00 55.59           C
ATOM   2779  C   GLU A 211      12.653  19.691  28.481  1.00 58.23           C
ATOM   2780  O   GLU A 211      12.942  18.740  29.217  1.00 50.34           O
ATOM   2781  CB  GLU A 211      13.476  21.673  29.835  1.00 57.92           C
ATOM   2782  CG  GLU A 211      13.178  23.042  30.472  1.00 67.80           C
ATOM   2783  CD  GLU A 211      14.413  23.772  31.026  1.00 73.29           C
ATOM   2784  OE1 GLU A 211      15.526  23.194  30.969  1.00 77.14           O
ATOM   2785  OE2 GLU A 211      14.222  24.905  31.520  1.00 77.57           O1-
ATOM   2786  H   GLU A 211      11.389  20.507  30.971  1.00 66.50           H
ATOM   2787  HA  GLU A 211      11.967  21.766  28.361  1.00 66.74           H
ATOM   2788  HB2 GLU A 211      13.834  20.992  30.605  1.00 69.54           H
ATOM   2789  HB3 GLU A 211      14.273  21.799  29.100  1.00 69.54           H
ATOM   2790  HG2 GLU A 211      12.680  23.700  29.758  1.00 81.39           H
ATOM   2791  HG3 GLU A 211      12.458  22.930  31.284  1.00 81.39           H
ATOM   2792  N   PRO A 212      12.693  19.566  27.138  1.00 52.01           N
ATOM   2793  CA  PRO A 212      13.039  18.299  26.498  1.00 42.15           C
ATOM   2794  C   PRO A 212      14.529  17.956  26.660  1.00 43.51           C
ATOM   2795  O   PRO A 212      15.382  18.846  26.718  1.00 37.86           O
ATOM   2796  CB  PRO A 212      12.729  18.547  25.005  1.00 56.44           C
ATOM   2797  CG  PRO A 212      11.691  19.660  25.007  1.00 64.46           C
ATOM   2798  CD  PRO A 212      12.209  20.524  26.152  1.00 55.20           C
ATOM   2799  HA  PRO A 212      12.368  17.505  26.826  1.00 50.61           H
ATOM   2800  HB2 PRO A 212      13.615  18.988  24.559  1.00 67.76           H
ATOM   2801  HB3 PRO A 212      12.419  17.663  24.447  1.00 67.76           H
ATOM   2802  HG2 PRO A 212      11.716  20.235  24.082  1.00 77.38           H
ATOM   2803  HG3 PRO A 212      10.694  19.258  25.195  1.00 77.38           H
ATOM   2804  HD2 PRO A 212      13.030  21.163  25.821  1.00 66.27           H
ATOM   2805  HD3 PRO A 212      11.361  21.104  26.516  1.00 66.27           H
ATOM   2806  N   ASN A 213      14.840  16.654  26.667  1.00 42.85           N
ATOM   2807  CA  ASN A 213      16.203  16.128  26.749  1.00 42.01           C
ATOM   2808  C   ASN A 213      16.439  15.030  25.705  1.00 37.87           C
ATOM   2809  O   ASN A 213      15.525  14.293  25.350  1.00 37.96           O
ATOM   2810  CB  ASN A 213      16.445  15.557  28.158  1.00 36.61           C
ATOM   2811  CG  ASN A 213      16.190  16.610  29.222  1.00 42.70           C
ATOM   2812  OD1 ASN A 213      16.976  17.537  29.361  1.00 43.28           O
ATOM   2813  ND2 ASN A 213      15.090  16.478  29.949  1.00 42.88           N
ATOM   2814  H   ASN A 213      14.087  15.978  26.643  1.00 51.46           H
ATOM   2815  HA  ASN A 213      16.922  16.927  26.575  1.00 50.44           H
ATOM   2816  HB2 ASN A 213      15.819  14.679  28.323  1.00 43.97           H
ATOM   2817  HB3 ASN A 213      17.503  15.307  28.202  1.00 43.97           H
ATOM   2818 HD21 ASN A 213      14.890  17.159  30.669  1.00 51.49           H
ATOM   2819 HD22 ASN A 213      14.445  15.718  29.781  1.00 51.49           H
ATOM   2820  N   VAL A 214      17.679  14.900  25.230  1.00 42.17           N
ATOM   2821  CA  VAL A 214      18.001  13.950  24.162  1.00 41.62           C
ATOM   2822  C   VAL A 214      17.894  12.506  24.652  1.00 43.76           C
ATOM   2823  O   VAL A 214      18.316  12.180  25.759  1.00 38.66           O
ATOM   2824  CB  VAL A 214      19.379  14.229  23.549  1.00 42.39           C
ATOM   2825  CG1 VAL A 214      19.405  15.627  22.919  1.00 49.83           C
ATOM   2826  CG2 VAL A 214      20.560  14.073  24.512  1.00 43.09           C
ATOM   2827  H   VAL A 214      18.420  15.479  25.592  1.00 50.63           H
ATOM   2828  HA  VAL A 214      17.269  14.091  23.366  1.00 49.98           H
ATOM   2829  HB  VAL A 214      19.515  13.497  22.760  1.00 50.90           H
ATOM   2830 HG11 VAL A 214      20.371  15.782  22.454  1.00 59.82           H
ATOM   2831 HG12 VAL A 214      18.641  15.695  22.150  1.00 59.82           H
ATOM   2832 HG13 VAL A 214      19.245  16.404  23.663  1.00 59.82           H
ATOM   2833 HG21 VAL A 214      21.487  14.273  23.976  1.00 51.74           H
ATOM   2834 HG22 VAL A 214      20.469  14.763  25.348  1.00 51.74           H
ATOM   2835 HG23 VAL A 214      20.605  13.054  24.891  1.00 51.74           H
ATOM   2836  N   SER A 215      17.341  11.629  23.818  1.00 39.38           N
ATOM   2837  CA  SER A 215      17.134  10.233  24.167  1.00 38.64           C
ATOM   2838  C   SER A 215      18.366   9.367  23.873  1.00 37.47           C
ATOM   2839  O   SER A 215      18.345   8.187  24.206  1.00 43.42           O
ATOM   2840  CB  SER A 215      15.894   9.715  23.435  1.00 48.38           C
ATOM   2841  OG  SER A 215      16.156   9.645  22.051  1.00 55.17           O
ATOM   2842  H   SER A 215      16.999  11.944  22.922  1.00 47.29           H
ATOM   2843  HA  SER A 215      16.916  10.170  25.234  1.00 46.40           H
ATOM   2844  HB2 SER A 215      15.606   8.736  23.820  1.00 58.09           H
ATOM   2845  HB3 SER A 215      15.074  10.413  23.594  1.00 58.09           H
ATOM   2846  HG  SER A 215      15.316   9.657  21.581  1.00 66.23           H
ATOM   2847  N   TYR A 216      19.413   9.906  23.225  1.00 36.14           N
ATOM   2848  CA  TYR A 216      20.571   9.129  22.755  1.00 40.73           C
ATOM   2849  C   TYR A 216      21.780   9.099  23.705  1.00 36.41           C
ATOM   2850  O   TYR A 216      22.857   8.637  23.313  1.00 33.97           O
ATOM   2851  CB  TYR A 216      20.958   9.537  21.329  1.00 33.74           C
ATOM   2852  CG  TYR A 216      21.233  11.012  21.117  1.00 39.38           C
ATOM   2853  CD1 TYR A 216      22.476  11.557  21.477  1.00 39.31           C
ATOM   2854  CD2 TYR A 216      20.230  11.837  20.577  1.00 35.91           C
ATOM   2855  CE1 TYR A 216      22.740  12.921  21.260  1.00 43.27           C
ATOM   2856  CE2 TYR A 216      20.483  13.200  20.365  1.00 34.19           C
ATOM   2857  CZ  TYR A 216      21.746  13.736  20.680  1.00 44.69           C
ATOM   2858  OH  TYR A 216      21.997  15.047  20.443  1.00 50.48           O
ATOM   2859  H   TYR A 216      19.378  10.885  22.982  1.00 43.41           H
ATOM   2860  HA  TYR A 216      20.257   8.088  22.675  1.00 48.91           H
ATOM   2861  HB2 TYR A 216      21.823   8.969  21.002  1.00 40.52           H
ATOM   2862  HB3 TYR A 216      20.137   9.241  20.680  1.00 40.52           H
ATOM   2863  HD1 TYR A 216      23.242  10.919  21.889  1.00 47.21           H
ATOM   2864  HD2 TYR A 216      19.260  11.425  20.331  1.00 43.13           H
ATOM   2865  HE1 TYR A 216      23.702  13.337  21.515  1.00 51.95           H
ATOM   2866  HE2 TYR A 216      19.712  13.836  19.958  1.00 41.06           H
ATOM   2867  HH  TYR A 216      22.898  15.290  20.664  1.00 60.61           H
ATOM   2868  N   ILE A 217      21.607   9.574  24.941  1.00 37.10           N
ATOM   2869  CA  ILE A 217      22.539   9.315  26.042  1.00 35.09           C
ATOM   2870  C   ILE A 217      22.368   7.880  26.582  1.00 32.76           C
ATOM   2871  O   ILE A 217      21.423   7.165  26.240  1.00 33.41           O
ATOM   2872  CB  ILE A 217      22.400  10.409  27.150  1.00 34.01           C
ATOM   2873  CG1 ILE A 217      20.969  10.794  27.551  1.00 33.02           C
ATOM   2874  CG2 ILE A 217      23.125  11.692  26.720  1.00 38.73           C
ATOM   2875  CD1 ILE A 217      20.146   9.644  28.122  1.00 32.71           C
ATOM   2876  H   ILE A 217      20.701   9.948  25.188  1.00 44.56           H
ATOM   2877  HA  ILE A 217      23.557   9.384  25.659  1.00 42.14           H
ATOM   2878  HB  ILE A 217      22.906  10.052  28.049  1.00 40.85           H
ATOM   2879 HG12 ILE A 217      21.015  11.582  28.296  1.00 39.65           H
ATOM   2880 HG13 ILE A 217      20.453  11.202  26.685  1.00 39.65           H
ATOM   2881 HG21 ILE A 217      22.994  12.469  27.471  1.00 46.51           H
ATOM   2882 HG22 ILE A 217      24.191  11.490  26.631  1.00 46.51           H
ATOM   2883 HG23 ILE A 217      22.734  12.045  25.765  1.00 46.51           H
ATOM   2884 HD11 ILE A 217      19.242  10.036  28.585  1.00 39.29           H
ATOM   2885 HD12 ILE A 217      19.857   8.973  27.316  1.00 39.29           H
ATOM   2886 HD13 ILE A 217      20.727   9.103  28.872  1.00 39.29           H
ATOM   2887  N   CYS A 218      23.315   7.482  27.434  1.00 35.30           N
ATOM   2888  CA  CYS A 218      23.360   6.254  28.214  1.00 31.48           C
ATOM   2889  C   CYS A 218      23.851   5.102  27.334  1.00 39.01           C
ATOM   2890  O   CYS A 218      23.531   5.023  26.146  1.00 37.83           O
ATOM   2891  CB  CYS A 218      22.008   5.980  28.885  1.00 35.28           C
ATOM   2892  SG  CYS A 218      22.196   4.681  30.115  1.00 40.85           S
ATOM   2893  H   CYS A 218      24.065   8.134  27.620  1.00 42.39           H
ATOM   2894  HA  CYS A 218      24.088   6.398  29.014  1.00 37.81           H
ATOM   2895  HB2 CYS A 218      21.630   6.885  29.364  1.00 42.37           H
ATOM   2896  HB3 CYS A 218      21.285   5.637  28.150  1.00 42.37           H
ATOM   2897  HG  CYS A 218      21.983   5.483  31.168  1.00 49.06           H
ATOM   2898  N   SER A 219      24.668   4.221  27.901  1.00 33.45           N
ATOM   2899  CA  SER A 219      25.296   3.142  27.154  1.00 41.04           C
ATOM   2900  C   SER A 219      24.374   1.937  27.010  1.00 42.87           C
ATOM   2901  O   SER A 219      23.688   1.566  27.954  1.00 34.81           O
ATOM   2902  CB  SER A 219      26.606   2.794  27.832  1.00 37.70           C
ATOM   2903  OG  SER A 219      27.459   3.908  27.617  1.00 48.59           O
ATOM   2904  H   SER A 219      24.931   4.343  28.868  1.00 40.17           H
ATOM   2905  HA  SER A 219      25.543   3.492  26.149  1.00 49.28           H
ATOM   2906  HB2 SER A 219      26.449   2.616  28.894  1.00 45.27           H
ATOM   2907  HB3 SER A 219      27.039   1.911  27.373  1.00 45.27           H
ATOM   2908  HG  SER A 219      27.108   4.665  28.104  1.00 58.34           H
ATOM   2909  N   ARG A 220      24.422   1.339  25.811  1.00 38.32           N
ATOM   2910  CA  ARG A 220      23.724   0.161  25.266  1.00 54.37           C
ATOM   2911  C   ARG A 220      22.823  -0.644  26.232  1.00 42.71           C
ATOM   2912  O   ARG A 220      21.597  -0.478  26.312  1.00 46.54           O
ATOM   2913  CB  ARG A 220      24.780  -0.724  24.522  1.00 61.37           C
ATOM   2914  CG  ARG A 220      26.218  -0.788  25.126  1.00 66.95           C
ATOM   2915  CD  ARG A 220      26.329  -1.049  26.653  1.00 59.26           C
ATOM   2916  NE  ARG A 220      27.578  -0.602  27.278  1.00 64.83           N
ATOM   2917  CZ  ARG A 220      28.751  -1.240  27.300  1.00 75.96           C
ATOM   2918  NH1 ARG A 220      28.950  -2.356  26.597  1.00 83.69           N
ATOM   2919  NH2 ARG A 220      29.733  -0.730  28.044  1.00 74.65           N1+
ATOM   2920  H   ARG A 220      25.060   1.770  25.156  1.00 46.02           H
ATOM   2921  HA  ARG A 220      23.029   0.523  24.503  1.00 65.28           H
ATOM   2922  HB2 ARG A 220      24.388  -1.725  24.330  1.00 73.68           H
ATOM   2923  HB3 ARG A 220      24.909  -0.270  23.538  1.00 73.68           H
ATOM   2924  HG2 ARG A 220      26.769  -1.564  24.594  1.00 80.37           H
ATOM   2925  HG3 ARG A 220      26.717   0.154  24.913  1.00 80.37           H
ATOM   2926  HD2 ARG A 220      25.558  -0.506  27.187  1.00 71.15           H
ATOM   2927  HD3 ARG A 220      26.202  -2.112  26.838  1.00 71.15           H
ATOM   2928  HE  ARG A 220      27.521   0.260  27.798  1.00 77.83           H
ATOM   2929 HH11 ARG A 220      28.205  -2.728  26.027  1.00100.46           H
ATOM   2930 HH12 ARG A 220      29.849  -2.809  26.615  1.00100.46           H
ATOM   2931 HH21 ARG A 220      29.589   0.121  28.565  1.00 89.61           H
ATOM   2932 HH22 ARG A 220      30.637  -1.176  28.062  1.00 89.61           H
ATOM   2933  N   TYR A 221      23.450  -1.571  26.933  1.00 32.02           N
ATOM   2934  CA  TYR A 221      22.855  -2.531  27.851  1.00 37.56           C
ATOM   2935  C   TYR A 221      22.188  -1.884  29.077  1.00 37.85           C
ATOM   2936  O   TYR A 221      21.416  -2.545  29.771  1.00 34.52           O
ATOM   2937  CB  TYR A 221      23.992  -3.485  28.297  1.00 41.77           C
ATOM   2938  CG  TYR A 221      24.743  -4.258  27.213  1.00 44.49           C
ATOM   2939  CD1 TYR A 221      25.954  -4.899  27.545  1.00 53.80           C
ATOM   2940  CD2 TYR A 221      24.287  -4.301  25.877  1.00 49.54           C
ATOM   2941  CE1 TYR A 221      26.691  -5.589  26.557  1.00 51.84           C
ATOM   2942  CE2 TYR A 221      25.023  -4.974  24.885  1.00 61.26           C
ATOM   2943  CZ  TYR A 221      26.220  -5.637  25.225  1.00 59.03           C
ATOM   2944  OH  TYR A 221      26.911  -6.310  24.261  1.00 72.91           O
ATOM   2945  H   TYR A 221      24.440  -1.647  26.796  1.00 38.46           H
ATOM   2946  HA  TYR A 221      22.090  -3.099  27.317  1.00 45.10           H
ATOM   2947  HB2 TYR A 221      24.720  -2.912  28.871  1.00 50.16           H
ATOM   2948  HB3 TYR A 221      23.576  -4.221  28.976  1.00 50.16           H
ATOM   2949  HD1 TYR A 221      26.324  -4.857  28.561  1.00 64.59           H
ATOM   2950  HD2 TYR A 221      23.355  -3.833  25.594  1.00 59.48           H
ATOM   2951  HE1 TYR A 221      27.614  -6.083  26.816  1.00 62.24           H
ATOM   2952  HE2 TYR A 221      24.660  -4.996  23.868  1.00 73.55           H
ATOM   2953  HH  TYR A 221      26.463  -6.302  23.411  1.00 87.53           H
ATOM   2954  N   TYR A 222      22.517  -0.626  29.403  1.00 35.57           N
ATOM   2955  CA  TYR A 222      22.108   0.017  30.671  1.00 35.41           C
ATOM   2956  C   TYR A 222      20.962   1.018  30.497  1.00 36.33           C
ATOM   2957  O   TYR A 222      20.570   1.659  31.476  1.00 34.53           O
ATOM   2958  CB  TYR A 222      23.320   0.656  31.351  1.00 28.34           C
ATOM   2959  CG  TYR A 222      24.444  -0.336  31.523  1.00 31.55           C
ATOM   2960  CD1 TYR A 222      24.410  -1.266  32.578  1.00 30.49           C
ATOM   2961  CD2 TYR A 222      25.471  -0.387  30.562  1.00 29.69           C
ATOM   2962  CE1 TYR A 222      25.364  -2.288  32.647  1.00 33.51           C
ATOM   2963  CE2 TYR A 222      26.434  -1.403  30.619  1.00 35.83           C
ATOM   2964  CZ  TYR A 222      26.370  -2.361  31.653  1.00 38.73           C
ATOM   2965  OH  TYR A 222      27.272  -3.369  31.660  1.00 37.64           O
ATOM   2966  H   TYR A 222      23.125  -0.106  28.790  1.00 42.71           H
ATOM   2967  HA  TYR A 222      21.747  -0.749  31.359  1.00 42.53           H
ATOM   2968  HB2 TYR A 222      23.662   1.509  30.766  1.00 34.04           H
ATOM   2969  HB3 TYR A 222      23.023   1.020  32.335  1.00 34.04           H
ATOM   2970  HD1 TYR A 222      23.637  -1.210  33.327  1.00 36.62           H
ATOM   2971  HD2 TYR A 222      25.490   0.329  29.756  1.00 35.66           H
ATOM   2972  HE1 TYR A 222      25.312  -3.022  33.438  1.00 40.24           H
ATOM   2973  HE2 TYR A 222      27.204  -1.472  29.870  1.00 43.02           H
ATOM   2974  HH  TYR A 222      27.029  -4.074  32.276  1.00 45.20           H
ATOM   2975  N   ARG A 223      20.401   1.141  29.283  1.00 31.81           N
ATOM   2976  CA  ARG A 223      19.401   2.167  28.956  1.00 35.49           C
ATOM   2977  C   ARG A 223      18.021   1.767  29.432  1.00 32.90           C
ATOM   2978  O   ARG A 223      17.564   0.655  29.175  1.00 32.38           O
ATOM   2979  CB  ARG A 223      19.377   2.435  27.444  1.00 33.19           C
ATOM   2980  CG  ARG A 223      20.791   2.731  26.951  1.00 43.56           C
ATOM   2981  CD  ARG A 223      20.896   3.633  25.733  1.00 56.39           C
ATOM   2982  NE  ARG A 223      19.872   3.387  24.726  1.00 50.32           N
ATOM   2983  CZ  ARG A 223      19.219   4.358  24.073  1.00 56.90           C
ATOM   2984  NH1 ARG A 223      19.388   5.639  24.382  1.00 46.38           N
ATOM   2985  NH2 ARG A 223      18.383   4.050  23.091  1.00 46.56           N1+
ATOM   2986  H   ARG A 223      20.734   0.558  28.528  1.00 38.20           H
ATOM   2987  HA  ARG A 223      19.686   3.098  29.449  1.00 42.63           H
ATOM   2988  HB2 ARG A 223      19.008   1.543  26.936  1.00 39.86           H
ATOM   2989  HB3 ARG A 223      18.708   3.268  27.221  1.00 39.86           H
ATOM   2990  HG2 ARG A 223      21.332   3.247  27.743  1.00 52.30           H
ATOM   2991  HG3 ARG A 223      21.316   1.810  26.756  1.00 52.30           H
ATOM   2992  HD2 ARG A 223      20.898   4.669  26.067  1.00 67.70           H
ATOM   2993  HD3 ARG A 223      21.857   3.416  25.267  1.00 67.70           H
ATOM   2994  HE  ARG A 223      19.716   2.430  24.443  1.00 60.42           H
ATOM   2995 HH11 ARG A 223      20.012   5.903  25.130  1.00 55.69           H
ATOM   2996 HH12 ARG A 223      18.866   6.354  23.895  1.00 55.69           H
ATOM   2997 HH21 ARG A 223      18.245   3.080  22.840  1.00 55.90           H
ATOM   2998 HH22 ARG A 223      17.875   4.781  22.614  1.00 55.90           H
ATOM   2999  N   ALA A 224      17.350   2.699  30.101  1.00 32.64           N
ATOM   3000  CA  ALA A 224      15.969   2.520  30.521  1.00 34.15           C
ATOM   3001  C   ALA A 224      15.073   2.335  29.289  1.00 32.74           C
ATOM   3002  O   ALA A 224      15.388   2.879  28.237  1.00 34.21           O
ATOM   3003  CB  ALA A 224      15.535   3.738  31.349  1.00 32.11           C
ATOM   3004  H   ALA A 224      17.800   3.581  30.294  1.00 39.20           H
ATOM   3005  HA  ALA A 224      15.910   1.642  31.151  1.00 41.01           H
ATOM   3006  HB1 ALA A 224      14.577   3.528  31.823  1.00 38.56           H
ATOM   3007  HB2 ALA A 224      16.268   3.940  32.126  1.00 38.56           H
ATOM   3008  HB3 ALA A 224      15.445   4.617  30.710  1.00 38.56           H
ATOM   3009  N   PRO A 225      13.970   1.580  29.393  1.00 35.62           N
ATOM   3010  CA  PRO A 225      13.131   1.297  28.248  1.00 37.92           C
ATOM   3011  C   PRO A 225      12.571   2.566  27.602  1.00 44.06           C
ATOM   3012  O   PRO A 225      12.468   2.612  26.380  1.00 38.99           O
ATOM   3013  CB  PRO A 225      11.986   0.454  28.788  1.00 40.34           C
ATOM   3014  CG  PRO A 225      12.432  -0.060  30.144  1.00 41.35           C
ATOM   3015  CD  PRO A 225      13.455   0.968  30.606  1.00 35.88           C
ATOM   3016  HA  PRO A 225      13.681   0.677  27.541  1.00 45.54           H
ATOM   3017  HB2 PRO A 225      11.190   1.157  28.981  1.00 48.44           H
ATOM   3018  HB3 PRO A 225      11.632  -0.330  28.119  1.00 48.44           H
ATOM   3019  HG2 PRO A 225      11.604  -0.110  30.852  1.00 49.65           H
ATOM   3020  HG3 PRO A 225      12.893  -1.040  30.018  1.00 49.65           H
ATOM   3021  HD2 PRO A 225      12.966   1.722  31.218  1.00 43.09           H
ATOM   3022  HD3 PRO A 225      14.228   0.431  31.143  1.00 43.09           H
ATOM   3023  N   GLU A 226      12.294   3.610  28.396  1.00 39.01           N
ATOM   3024  CA  GLU A 226      11.809   4.891  27.893  1.00 40.72           C
ATOM   3025  C   GLU A 226      12.847   5.577  27.004  1.00 40.17           C
ATOM   3026  O   GLU A 226      12.452   6.224  26.046  1.00 41.00           O
ATOM   3027  CB  GLU A 226      11.301   5.829  29.012  1.00 37.42           C
ATOM   3028  CG  GLU A 226      12.324   6.290  30.070  1.00 40.85           C
ATOM   3029  CD  GLU A 226      12.464   5.379  31.285  1.00 38.40           C
ATOM   3030  OE1 GLU A 226      12.177   4.168  31.169  1.00 37.74           O
ATOM   3031  OE2 GLU A 226      12.893   5.910  32.333  1.00 37.89           O1-
ATOM   3032  H   GLU A 226      12.395   3.510  29.397  1.00 46.85           H
ATOM   3033  HA  GLU A 226      10.945   4.665  27.266  1.00 48.89           H
ATOM   3034  HB2 GLU A 226      10.900   6.725  28.540  1.00 44.94           H
ATOM   3035  HB3 GLU A 226      10.474   5.338  29.523  1.00 44.94           H
ATOM   3036  HG2 GLU A 226      13.309   6.402  29.617  1.00 49.06           H
ATOM   3037  HG3 GLU A 226      12.069   7.290  30.426  1.00 49.06           H
ATOM   3038  N   LEU A 227      14.162   5.437  27.262  1.00 32.30           N
ATOM   3039  CA  LEU A 227      15.181   5.937  26.349  1.00 33.63           C
ATOM   3040  C   LEU A 227      15.170   5.145  25.034  1.00 41.08           C
ATOM   3041  O   LEU A 227      15.361   5.740  23.978  1.00 37.03           O
ATOM   3042  CB  LEU A 227      16.594   5.890  26.949  1.00 36.37           C
ATOM   3043  CG  LEU A 227      16.838   6.773  28.193  1.00 37.10           C
ATOM   3044  CD1 LEU A 227      18.313   6.598  28.608  1.00 34.15           C
ATOM   3045  CD2 LEU A 227      16.574   8.259  27.913  1.00 32.68           C
ATOM   3046  H   LEU A 227      14.453   4.861  28.040  1.00 38.80           H
ATOM   3047  HA  LEU A 227      14.936   6.973  26.110  1.00 40.38           H
ATOM   3048  HB2 LEU A 227      16.833   4.856  27.201  1.00 43.68           H
ATOM   3049  HB3 LEU A 227      17.290   6.201  26.170  1.00 43.68           H
ATOM   3050  HG  LEU A 227      16.195   6.440  29.009  1.00 44.56           H
ATOM   3051 HD11 LEU A 227      18.517   7.193  29.495  1.00 41.01           H
ATOM   3052 HD12 LEU A 227      18.510   5.551  28.842  1.00 41.01           H
ATOM   3053 HD13 LEU A 227      18.978   6.905  27.804  1.00 41.01           H
ATOM   3054 HD21 LEU A 227      16.790   8.844  28.807  1.00 39.25           H
ATOM   3055 HD22 LEU A 227      17.210   8.608  27.099  1.00 39.25           H
ATOM   3056 HD23 LEU A 227      15.529   8.417  27.651  1.00 39.25           H
ATOM   3057  N   ILE A 228      14.996   3.817  25.101  1.00 41.24           N
ATOM   3058  CA  ILE A 228      14.932   2.953  23.920  1.00 38.13           C
ATOM   3059  C   ILE A 228      13.739   3.380  23.057  1.00 37.38           C
ATOM   3060  O   ILE A 228      13.907   3.545  21.851  1.00 41.52           O
ATOM   3061  CB  ILE A 228      14.899   1.442  24.285  1.00 33.91           C
ATOM   3062  CG1 ILE A 228      16.102   1.033  25.174  1.00 32.23           C
ATOM   3063  CG2 ILE A 228      14.905   0.598  22.990  1.00 38.73           C
ATOM   3064  CD1 ILE A 228      16.005  -0.395  25.729  1.00 36.60           C
ATOM   3065  H   ILE A 228      14.820   3.397  26.005  1.00 49.52           H
ATOM   3066  HA  ILE A 228      15.839   3.125  23.342  1.00 45.79           H
ATOM   3067  HB  ILE A 228      13.976   1.230  24.822  1.00 40.72           H
ATOM   3068 HG12 ILE A 228      17.028   1.128  24.607  1.00 38.71           H
ATOM   3069 HG13 ILE A 228      16.178   1.703  26.028  1.00 38.71           H
ATOM   3070 HG21 ILE A 228      14.920  -0.464  23.217  1.00 46.51           H
ATOM   3071 HG22 ILE A 228      14.009   0.802  22.404  1.00 46.51           H
ATOM   3072 HG23 ILE A 228      15.783   0.842  22.391  1.00 46.51           H
ATOM   3073 HD11 ILE A 228      16.805  -0.559  26.452  1.00 43.96           H
ATOM   3074 HD12 ILE A 228      15.047  -0.544  26.225  1.00 43.96           H
ATOM   3075 HD13 ILE A 228      16.118  -1.127  24.932  1.00 43.96           H
ATOM   3076  N   PHE A 229      12.568   3.599  23.669  1.00 37.57           N
ATOM   3077  CA  PHE A 229      11.360   4.137  23.037  1.00 39.05           C
ATOM   3078  C   PHE A 229      11.465   5.614  22.610  1.00 40.58           C
ATOM   3079  O   PHE A 229      10.495   6.154  22.077  1.00 44.06           O
ATOM   3080  CB  PHE A 229      10.129   3.890  23.928  1.00 40.57           C
ATOM   3081  CG  PHE A 229       9.709   2.436  24.071  1.00 40.64           C
ATOM   3082  CD1 PHE A 229       9.270   1.711  22.945  1.00 48.07           C
ATOM   3083  CD2 PHE A 229       9.678   1.815  25.333  1.00 42.86           C
ATOM   3084  CE1 PHE A 229       8.878   0.364  23.065  1.00 44.59           C
ATOM   3085  CE2 PHE A 229       9.309   0.462  25.450  1.00 40.12           C
ATOM   3086  CZ  PHE A 229       8.924  -0.270  24.315  1.00 41.80           C
ATOM   3087  H   PHE A 229      12.520   3.441  24.665  1.00 45.11           H
ATOM   3088  HA  PHE A 229      11.198   3.572  22.118  1.00 46.90           H
ATOM   3089  HB2 PHE A 229      10.306   4.321  24.914  1.00 48.72           H
ATOM   3090  HB3 PHE A 229       9.278   4.415  23.493  1.00 48.72           H
ATOM   3091  HD1 PHE A 229       9.236   2.196  21.982  1.00 57.71           H
ATOM   3092  HD2 PHE A 229       9.943   2.374  26.218  1.00 51.46           H
ATOM   3093  HE1 PHE A 229       8.556  -0.188  22.196  1.00 53.54           H
ATOM   3094  HE2 PHE A 229       9.326  -0.016  26.418  1.00 48.18           H
ATOM   3095  HZ  PHE A 229       8.649  -1.309  24.408  1.00 50.20           H
ATOM   3096  N   GLY A 230      12.627   6.258  22.780  1.00 35.50           N
ATOM   3097  CA  GLY A 230      12.907   7.609  22.299  1.00 36.09           C
ATOM   3098  C   GLY A 230      12.260   8.741  23.122  1.00 43.33           C
ATOM   3099  O   GLY A 230      12.115   9.842  22.599  1.00 42.48           O
ATOM   3100  H   GLY A 230      13.392   5.758  23.213  1.00 42.64           H
ATOM   3101  HA2 GLY A 230      13.985   7.759  22.300  1.00 43.34           H
ATOM   3102  HA3 GLY A 230      12.536   7.686  21.276  1.00 43.34           H
ATOM   3103  N   ALA A 231      11.924   8.526  24.400  1.00 41.01           N
ATOM   3104  CA  ALA A 231      11.345   9.583  25.234  1.00 41.58           C
ATOM   3105  C   ALA A 231      12.351  10.721  25.410  1.00 37.88           C
ATOM   3106  O   ALA A 231      13.560  10.496  25.512  1.00 36.76           O
ATOM   3107  CB  ALA A 231      10.856   9.030  26.575  1.00 45.37           C
ATOM   3108  H   ALA A 231      12.074   7.617  24.813  1.00 49.24           H
ATOM   3109  HA  ALA A 231      10.465   9.977  24.726  1.00 49.92           H
ATOM   3110  HB1 ALA A 231      10.361   9.820  27.139  1.00 54.48           H
ATOM   3111  HB2 ALA A 231      10.143   8.224  26.400  1.00 54.48           H
ATOM   3112  HB3 ALA A 231      11.695   8.654  27.162  1.00 54.48           H
ATOM   3113  N   THR A 232      11.834  11.953  25.402  1.00 37.77           N
ATOM   3114  CA  THR A 232      12.595  13.173  25.681  1.00 42.85           C
ATOM   3115  C   THR A 232      12.083  13.861  26.974  1.00 36.44           C
ATOM   3116  O   THR A 232      12.625  14.893  27.360  1.00 37.45           O
ATOM   3117  CB  THR A 232      12.538  14.146  24.486  1.00 45.80           C
ATOM   3118  OG1 THR A 232      11.213  14.603  24.339  1.00 45.53           O
ATOM   3119  CG2 THR A 232      13.026  13.539  23.163  1.00 41.43           C
ATOM   3120  H   THR A 232      10.839  12.056  25.258  1.00 45.36           H
ATOM   3121  HA  THR A 232      13.638  12.908  25.847  1.00 51.46           H
ATOM   3122  HB  THR A 232      13.167  15.008  24.710  1.00 55.00           H
ATOM   3123  HG1 THR A 232      11.192  15.236  23.617  1.00 54.67           H
ATOM   3124 HG21 THR A 232      12.960  14.293  22.380  1.00 49.75           H
ATOM   3125 HG22 THR A 232      14.058  13.201  23.253  1.00 49.75           H
ATOM   3126 HG23 THR A 232      12.394  12.699  22.874  1.00 49.75           H
ATOM   3127  N   ASP A 233      11.043  13.324  27.621  1.00 38.51           N
ATOM   3128  CA  ASP A 233      10.488  13.828  28.875  1.00 49.84           C
ATOM   3129  C   ASP A 233      10.852  12.927  30.079  1.00 40.39           C
ATOM   3130  O   ASP A 233      10.165  12.958  31.098  1.00 40.29           O
ATOM   3131  CB  ASP A 233       8.964  13.980  28.759  1.00 47.93           C
ATOM   3132  CG  ASP A 233       8.196  12.669  28.600  1.00 51.27           C
ATOM   3133  OD1 ASP A 233       6.971  12.715  28.845  1.00 63.49           O
ATOM   3134  OD2 ASP A 233       8.832  11.644  28.267  1.00 55.35           O1-
ATOM   3135  H   ASP A 233      10.609  12.488  27.256  1.00 46.25           H
ATOM   3136  HA  ASP A 233      10.896  14.815  29.080  1.00 59.84           H
ATOM   3137  HB2 ASP A 233       8.561  14.541  29.603  1.00 57.54           H
ATOM   3138  HB3 ASP A 233       8.743  14.595  27.886  1.00 57.54           H
ATOM   3139  N   TYR A 234      11.924  12.125  29.973  1.00 34.36           N
ATOM   3140  CA  TYR A 234      12.395  11.277  31.057  1.00 39.24           C
ATOM   3141  C   TYR A 234      12.921  12.086  32.267  1.00 37.52           C
ATOM   3142  O   TYR A 234      13.261  13.268  32.171  1.00 35.59           O
ATOM   3143  CB  TYR A 234      13.442  10.288  30.537  1.00 33.56           C
ATOM   3144  CG  TYR A 234      14.666  10.957  29.967  1.00 32.68           C
ATOM   3145  CD1 TYR A 234      15.702  11.358  30.815  1.00 34.79           C
ATOM   3146  CD2 TYR A 234      14.754  11.206  28.585  1.00 37.49           C
ATOM   3147  CE1 TYR A 234      16.844  11.978  30.285  1.00 36.95           C
ATOM   3148  CE2 TYR A 234      15.888  11.838  28.051  1.00 29.67           C
ATOM   3149  CZ  TYR A 234      16.954  12.195  28.903  1.00 33.59           C
ATOM   3150  OH  TYR A 234      18.074  12.792  28.411  1.00 36.52           O
ATOM   3151  H   TYR A 234      12.446  12.117  29.110  1.00 41.27           H
ATOM   3152  HA  TYR A 234      11.553  10.677  31.393  1.00 47.12           H
ATOM   3153  HB2 TYR A 234      13.745   9.627  31.346  1.00 40.31           H
ATOM   3154  HB3 TYR A 234      12.982   9.668  29.766  1.00 40.31           H
ATOM   3155  HD1 TYR A 234      15.631  11.182  31.879  1.00 41.79           H
ATOM   3156  HD2 TYR A 234      13.938  10.918  27.942  1.00 45.02           H
ATOM   3157  HE1 TYR A 234      17.641  12.285  30.945  1.00 44.38           H
ATOM   3158  HE2 TYR A 234      15.943  12.035  26.992  1.00 35.64           H
ATOM   3159  HH  TYR A 234      18.119  12.719  27.451  1.00 43.85           H
ATOM   3160  N   THR A 235      13.015  11.401  33.413  1.00 38.97           N
ATOM   3161  CA  THR A 235      13.477  11.943  34.688  1.00 41.64           C
ATOM   3162  C   THR A 235      14.764  11.217  35.133  1.00 42.86           C
ATOM   3163  O   THR A 235      15.303  10.354  34.440  1.00 35.74           O
ATOM   3164  CB  THR A 235      12.374  11.777  35.745  1.00 41.53           C
ATOM   3165  OG1 THR A 235      12.235  10.404  36.042  1.00 42.68           O
ATOM   3166  CG2 THR A 235      11.000  12.329  35.319  1.00 41.94           C
ATOM   3167  H   THR A 235      12.737  10.429  33.410  1.00 46.80           H
ATOM   3168  HA  THR A 235      13.697  13.006  34.591  1.00 50.01           H
ATOM   3169  HB  THR A 235      12.679  12.299  36.652  1.00 49.87           H
ATOM   3170  HG1 THR A 235      11.983   9.951  35.233  1.00 51.25           H
ATOM   3171 HG21 THR A 235      10.290  12.193  36.135  1.00 50.36           H
ATOM   3172 HG22 THR A 235      11.082  13.390  35.084  1.00 50.36           H
ATOM   3173 HG23 THR A 235      10.608  11.787  34.458  1.00 50.36           H
ATOM   3174  N   SER A 236      15.255  11.581  36.316  1.00 34.71           N
ATOM   3175  CA  SER A 236      16.417  10.988  36.974  1.00 33.93           C
ATOM   3176  C   SER A 236      16.250   9.490  37.264  1.00 30.90           C
ATOM   3177  O   SER A 236      17.235   8.820  37.555  1.00 35.06           O
ATOM   3178  CB  SER A 236      16.701  11.765  38.266  1.00 42.00           C
ATOM   3179  OG  SER A 236      17.176  13.061  37.958  1.00 45.51           O
ATOM   3180  H   SER A 236      14.759  12.300  36.825  1.00 41.69           H
ATOM   3181  HA  SER A 236      17.286  11.094  36.334  1.00 40.74           H
ATOM   3182  HB2 SER A 236      15.803  11.831  38.877  1.00 50.43           H
ATOM   3183  HB3 SER A 236      17.459  11.236  38.830  1.00 50.43           H
ATOM   3184  HG  SER A 236      16.440  13.586  37.637  1.00 54.64           H
ATOM   3185  N   SER A 237      15.031   8.942  37.203  1.00 28.35           N
ATOM   3186  CA  SER A 237      14.804   7.509  37.390  1.00 34.47           C
ATOM   3187  C   SER A 237      15.414   6.630  36.265  1.00 33.19           C
ATOM   3188  O   SER A 237      15.455   5.406  36.434  1.00 35.43           O
ATOM   3189  CB  SER A 237      13.313   7.244  37.571  1.00 34.06           C
ATOM   3190  OG  SER A 237      12.637   7.407  36.334  1.00 38.25           O
ATOM   3191  H   SER A 237      14.248   9.518  36.936  1.00 34.05           H
ATOM   3192  HA  SER A 237      15.286   7.220  38.326  1.00 41.40           H
ATOM   3193  HB2 SER A 237      13.166   6.223  37.920  1.00 40.91           H
ATOM   3194  HB3 SER A 237      12.903   7.931  38.311  1.00 40.91           H
ATOM   3195  HG  SER A 237      12.664   8.335  36.084  1.00 45.93           H
ATOM   3196  N   ILE A 238      15.908   7.224  35.158  1.00 31.46           N
ATOM   3197  CA  ILE A 238      16.745   6.501  34.184  1.00 33.11           C
ATOM   3198  C   ILE A 238      18.039   5.998  34.847  1.00 36.48           C
ATOM   3199  O   ILE A 238      18.485   4.908  34.501  1.00 29.10           O
ATOM   3200  CB  ILE A 238      17.045   7.303  32.890  1.00 28.62           C
ATOM   3201  CG1 ILE A 238      17.963   8.529  33.070  1.00 33.14           C
ATOM   3202  CG2 ILE A 238      15.743   7.647  32.141  1.00 32.36           C
ATOM   3203  CD1 ILE A 238      18.593   9.052  31.777  1.00 38.75           C
ATOM   3204  H   ILE A 238      15.790   8.221  35.032  1.00 37.79           H
ATOM   3205  HA  ILE A 238      16.178   5.619  33.880  1.00 39.76           H
ATOM   3206  HB  ILE A 238      17.582   6.618  32.240  1.00 34.38           H
ATOM   3207 HG12 ILE A 238      17.413   9.332  33.555  1.00 39.80           H
ATOM   3208 HG13 ILE A 238      18.801   8.271  33.714  1.00 39.80           H
ATOM   3209 HG21 ILE A 238      15.956   8.185  31.221  1.00 38.87           H
ATOM   3210 HG22 ILE A 238      15.226   6.730  31.875  1.00 38.87           H
ATOM   3211 HG23 ILE A 238      15.086   8.251  32.762  1.00 38.87           H
ATOM   3212 HD11 ILE A 238      19.153   9.954  31.994  1.00 46.53           H
ATOM   3213 HD12 ILE A 238      19.275   8.304  31.372  1.00 46.53           H
ATOM   3214 HD13 ILE A 238      17.835   9.292  31.036  1.00 46.53           H
ATOM   3215  N   ASP A 239      18.624   6.754  35.798  1.00 31.99           N
ATOM   3216  CA  ASP A 239      19.811   6.339  36.537  1.00 33.39           C
ATOM   3217  C   ASP A 239      19.539   5.143  37.441  1.00 35.25           C
ATOM   3218  O   ASP A 239      20.448   4.344  37.670  1.00 33.56           O
ATOM   3219  CB  ASP A 239      20.380   7.481  37.370  1.00 35.36           C
ATOM   3220  CG  ASP A 239      21.054   8.609  36.607  1.00 34.67           C
ATOM   3221  OD1 ASP A 239      21.417   8.429  35.427  1.00 33.35           O
ATOM   3222  OD2 ASP A 239      21.285   9.646  37.261  1.00 36.56           O1-
ATOM   3223  H   ASP A 239      18.190   7.622  36.075  1.00 38.42           H
ATOM   3224  HA  ASP A 239      20.572   6.041  35.820  1.00 40.11           H
ATOM   3225  HB2 ASP A 239      19.617   7.891  38.024  1.00 42.46           H
ATOM   3226  HB3 ASP A 239      21.127   7.077  38.054  1.00 42.46           H
ATOM   3227  N   VAL A 240      18.314   5.048  37.978  1.00 30.40           N
ATOM   3228  CA  VAL A 240      17.901   3.952  38.837  1.00 31.89           C
ATOM   3229  C   VAL A 240      17.785   2.669  38.030  1.00 33.01           C
ATOM   3230  O   VAL A 240      18.278   1.644  38.495  1.00 31.13           O
ATOM   3231  CB  VAL A 240      16.596   4.275  39.592  1.00 32.60           C
ATOM   3232  CG1 VAL A 240      16.091   3.021  40.309  1.00 33.91           C
ATOM   3233  CG2 VAL A 240      16.889   5.380  40.619  1.00 37.44           C
ATOM   3234  H   VAL A 240      17.610   5.722  37.708  1.00 36.51           H
ATOM   3235  HA  VAL A 240      18.686   3.802  39.579  1.00 38.30           H
ATOM   3236  HB  VAL A 240      15.832   4.622  38.899  1.00 39.15           H
ATOM   3237 HG11 VAL A 240      15.186   3.257  40.856  1.00 40.73           H
ATOM   3238 HG12 VAL A 240      15.826   2.231  39.608  1.00 40.73           H
ATOM   3239 HG13 VAL A 240      16.851   2.673  41.003  1.00 40.73           H
ATOM   3240 HG21 VAL A 240      16.000   5.585  41.210  1.00 44.96           H
ATOM   3241 HG22 VAL A 240      17.680   5.062  41.301  1.00 44.96           H
ATOM   3242 HG23 VAL A 240      17.192   6.299  40.117  1.00 44.96           H
ATOM   3243  N   TRP A 241      17.157   2.729  36.846  1.00 31.29           N
ATOM   3244  CA  TRP A 241      17.150   1.605  35.903  1.00 30.67           C
ATOM   3245  C   TRP A 241      18.580   1.145  35.632  1.00 26.08           C
ATOM   3246  O   TRP A 241      18.865  -0.044  35.771  1.00 31.32           O
ATOM   3247  CB  TRP A 241      16.453   1.958  34.582  1.00 32.11           C
ATOM   3248  CG  TRP A 241      16.447   0.803  33.621  1.00 30.88           C
ATOM   3249  CD1 TRP A 241      17.467   0.448  32.811  1.00 30.19           C
ATOM   3250  CD2 TRP A 241      15.414  -0.209  33.401  1.00 30.35           C
ATOM   3251  NE1 TRP A 241      17.137  -0.688  32.107  1.00 32.06           N
ATOM   3252  CE2 TRP A 241      15.888  -1.148  32.434  1.00 32.30           C
ATOM   3253  CE3 TRP A 241      14.121  -0.425  33.902  1.00 32.84           C
ATOM   3254  CZ2 TRP A 241      15.125  -2.238  31.993  1.00 30.59           C
ATOM   3255  CZ3 TRP A 241      13.330  -1.503  33.453  1.00 37.85           C
ATOM   3256  CH2 TRP A 241      13.831  -2.411  32.501  1.00 37.50           C
ATOM   3257  H   TRP A 241      16.753   3.608  36.550  1.00 37.58           H
ATOM   3258  HA  TRP A 241      16.600   0.779  36.356  1.00 36.84           H
ATOM   3259  HB2 TRP A 241      15.426   2.253  34.794  1.00 38.56           H
ATOM   3260  HB3 TRP A 241      16.972   2.795  34.121  1.00 38.56           H
ATOM   3261  HD1 TRP A 241      18.412   0.964  32.738  1.00 36.26           H
ATOM   3262  HE1 TRP A 241      17.749  -1.108  31.421  1.00 38.51           H
ATOM   3263  HE3 TRP A 241      13.728   0.258  34.636  1.00 39.44           H
ATOM   3264  HZ2 TRP A 241      15.527  -2.926  31.265  1.00 36.74           H
ATOM   3265  HZ3 TRP A 241      12.333  -1.636  33.841  1.00 45.45           H
ATOM   3266  HH2 TRP A 241      13.224  -3.235  32.160  1.00 45.03           H
ATOM   3267  N   SER A 242      19.478   2.069  35.259  1.00 26.54           N
ATOM   3268  CA  SER A 242      20.865   1.733  34.978  1.00 27.31           C
ATOM   3269  C   SER A 242      21.547   1.079  36.178  1.00 33.33           C
ATOM   3270  O   SER A 242      22.277   0.112  35.973  1.00 29.17           O
ATOM   3271  CB  SER A 242      21.666   2.953  34.534  1.00 28.89           C
ATOM   3272  OG  SER A 242      21.079   3.601  33.431  1.00 33.15           O
ATOM   3273  H   SER A 242      19.192   3.034  35.166  1.00 31.88           H
ATOM   3274  HA  SER A 242      20.874   1.018  34.155  1.00 32.80           H
ATOM   3275  HB2 SER A 242      21.695   3.659  35.362  1.00 34.70           H
ATOM   3276  HB3 SER A 242      22.677   2.639  34.273  1.00 34.70           H
ATOM   3277  HG  SER A 242      21.041   2.982  32.694  1.00 39.82           H
ATOM   3278  N   ALA A 243      21.329   1.584  37.412  1.00 30.25           N
ATOM   3279  CA  ALA A 243      21.911   0.999  38.613  1.00 29.44           C
ATOM   3280  C   ALA A 243      21.374  -0.425  38.845  1.00 27.30           C
ATOM   3281  O   ALA A 243      22.152  -1.311  39.210  1.00 30.33           O
ATOM   3282  CB  ALA A 243      21.713   1.929  39.825  1.00 29.12           C
ATOM   3283  H   ALA A 243      20.697   2.366  37.525  1.00 36.34           H
ATOM   3284  HA  ALA A 243      22.988   0.923  38.447  1.00 35.36           H
ATOM   3285  HB1 ALA A 243      22.209   1.497  40.694  1.00 34.97           H
ATOM   3286  HB2 ALA A 243      22.151   2.907  39.618  1.00 34.97           H
ATOM   3287  HB3 ALA A 243      20.652   2.046  40.045  1.00 34.97           H
ATOM   3288  N   GLY A 244      20.085  -0.659  38.573  1.00 27.41           N
ATOM   3289  CA  GLY A 244      19.466  -1.985  38.577  1.00 28.64           C
ATOM   3290  C   GLY A 244      20.142  -2.956  37.594  1.00 31.41           C
ATOM   3291  O   GLY A 244      20.322  -4.132  37.923  1.00 30.97           O
ATOM   3292  H   GLY A 244      19.508   0.120  38.284  1.00 32.92           H
ATOM   3293  HA2 GLY A 244      19.567  -2.410  39.576  1.00 34.40           H
ATOM   3294  HA3 GLY A 244      18.410  -1.891  38.331  1.00 34.40           H
ATOM   3295  N   CYS A 245      20.504  -2.486  36.391  1.00 32.05           N
ATOM   3296  CA  CYS A 245      21.221  -3.286  35.403  1.00 34.01           C
ATOM   3297  C   CYS A 245      22.595  -3.693  35.938  1.00 35.07           C
ATOM   3298  O   CYS A 245      23.005  -4.834  35.725  1.00 32.28           O
ATOM   3299  CB  CYS A 245      21.350  -2.537  34.067  1.00 31.30           C
ATOM   3300  SG  CYS A 245      19.779  -2.441  33.194  1.00 34.30           S
ATOM   3301  H   CYS A 245      20.310  -1.521  36.161  1.00 38.49           H
ATOM   3302  HA  CYS A 245      20.645  -4.195  35.225  1.00 40.84           H
ATOM   3303  HB2 CYS A 245      21.701  -1.523  34.240  1.00 37.60           H
ATOM   3304  HB3 CYS A 245      22.075  -3.058  33.441  1.00 37.60           H
ATOM   3305  HG  CYS A 245      19.201  -1.555  34.013  1.00 41.19           H
ATOM   3306  N   VAL A 246      23.287  -2.790  36.656  1.00 27.30           N
ATOM   3307  CA  VAL A 246      24.594  -3.070  37.239  1.00 28.64           C
ATOM   3308  C   VAL A 246      24.455  -4.136  38.341  1.00 32.19           C
ATOM   3309  O   VAL A 246      25.240  -5.084  38.364  1.00 33.07           O
ATOM   3310  CB  VAL A 246      25.276  -1.773  37.721  1.00 31.47           C
ATOM   3311  CG1 VAL A 246      26.538  -2.053  38.561  1.00 33.11           C
ATOM   3312  CG2 VAL A 246      25.623  -0.868  36.528  1.00 30.83           C
ATOM   3313  H   VAL A 246      22.869  -1.889  36.850  1.00 32.79           H
ATOM   3314  HA  VAL A 246      25.215  -3.492  36.449  1.00 34.40           H
ATOM   3315  HB  VAL A 246      24.582  -1.226  38.359  1.00 37.79           H
ATOM   3316 HG11 VAL A 246      26.976  -1.114  38.898  1.00 39.77           H
ATOM   3317 HG12 VAL A 246      26.284  -2.632  39.447  1.00 39.77           H
ATOM   3318 HG13 VAL A 246      27.264  -2.603  37.964  1.00 39.77           H
ATOM   3319 HG21 VAL A 246      26.088   0.053  36.880  1.00 37.03           H
ATOM   3320 HG22 VAL A 246      26.311  -1.386  35.864  1.00 37.03           H
ATOM   3321 HG23 VAL A 246      24.725  -0.610  35.971  1.00 37.03           H
ATOM   3322  N   LEU A 247      23.481  -4.001  39.253  1.00 32.27           N
ATOM   3323  CA  LEU A 247      23.231  -4.987  40.310  1.00 31.29           C
ATOM   3324  C   LEU A 247      22.999  -6.376  39.692  1.00 34.38           C
ATOM   3325  O   LEU A 247      23.697  -7.330  40.027  1.00 35.08           O
ATOM   3326  CB  LEU A 247      22.034  -4.549  41.169  1.00 32.75           C
ATOM   3327  CG  LEU A 247      21.526  -5.598  42.190  1.00 31.74           C
ATOM   3328  CD1 LEU A 247      22.573  -6.023  43.220  1.00 34.25           C
ATOM   3329  CD2 LEU A 247      20.261  -5.084  42.897  1.00 33.32           C
ATOM   3330  H   LEU A 247      22.888  -3.182  39.224  1.00 38.76           H
ATOM   3331  HA  LEU A 247      24.115  -5.026  40.951  1.00 37.58           H
ATOM   3332  HB2 LEU A 247      22.318  -3.655  41.713  1.00 39.34           H
ATOM   3333  HB3 LEU A 247      21.208  -4.280  40.508  1.00 39.34           H
ATOM   3334  HG  LEU A 247      21.226  -6.495  41.650  1.00 38.12           H
ATOM   3335 HD11 LEU A 247      22.182  -6.847  43.818  1.00 41.14           H
ATOM   3336 HD12 LEU A 247      23.483  -6.358  42.725  1.00 41.14           H
ATOM   3337 HD13 LEU A 247      22.797  -5.200  43.895  1.00 41.14           H
ATOM   3338 HD21 LEU A 247      19.863  -5.856  43.554  1.00 40.01           H
ATOM   3339 HD22 LEU A 247      20.495  -4.186  43.471  1.00 40.01           H
ATOM   3340 HD23 LEU A 247      19.496  -4.840  42.160  1.00 40.01           H
ATOM   3341  N   ALA A 248      22.028  -6.477  38.786  1.00 31.92           N
ATOM   3342  CA  ALA A 248      21.683  -7.728  38.136  1.00 33.74           C
ATOM   3343  C   ALA A 248      22.903  -8.356  37.463  1.00 37.21           C
ATOM   3344  O   ALA A 248      23.093  -9.557  37.591  1.00 39.57           O
ATOM   3345  CB  ALA A 248      20.536  -7.506  37.169  1.00 39.21           C
ATOM   3346  H   ALA A 248      21.476  -5.661  38.558  1.00 38.34           H
ATOM   3347  HA  ALA A 248      21.330  -8.411  38.908  1.00 40.52           H
ATOM   3348  HB1 ALA A 248      20.257  -8.462  36.735  1.00 47.08           H
ATOM   3349  HB2 ALA A 248      19.680  -7.082  37.698  1.00 47.08           H
ATOM   3350  HB3 ALA A 248      20.853  -6.827  36.378  1.00 47.08           H
ATOM   3351  N   GLU A 249      23.761  -7.554  36.816  1.00 35.90           N
ATOM   3352  CA  GLU A 249      24.970  -8.028  36.171  1.00 37.84           C
ATOM   3353  C   GLU A 249      26.022  -8.572  37.141  1.00 38.56           C
ATOM   3354  O   GLU A 249      26.669  -9.570  36.829  1.00 37.57           O
ATOM   3355  CB  GLU A 249      25.537  -6.908  35.304  1.00 40.51           C
ATOM   3356  CG  GLU A 249      26.863  -7.243  34.613  1.00 36.56           C
ATOM   3357  CD  GLU A 249      27.263  -6.234  33.544  1.00 41.81           C
ATOM   3358  OE1 GLU A 249      26.415  -5.408  33.155  1.00 40.84           O
ATOM   3359  OE2 GLU A 249      28.431  -6.295  33.118  1.00 42.47           O1-
ATOM   3360  H   GLU A 249      23.561  -6.565  36.758  1.00 43.12           H
ATOM   3361  HA  GLU A 249      24.673  -8.840  35.511  1.00 45.44           H
ATOM   3362  HB2 GLU A 249      24.796  -6.730  34.539  1.00 48.64           H
ATOM   3363  HB3 GLU A 249      25.668  -6.002  35.899  1.00 48.64           H
ATOM   3364  HG2 GLU A 249      27.676  -7.328  35.335  1.00 43.90           H
ATOM   3365  HG3 GLU A 249      26.799  -8.219  34.143  1.00 43.90           H
ATOM   3366  N   LEU A 250      26.217  -7.925  38.293  1.00 36.18           N
ATOM   3367  CA  LEU A 250      27.134  -8.403  39.315  1.00 32.37           C
ATOM   3368  C   LEU A 250      26.663  -9.740  39.897  1.00 38.37           C
ATOM   3369  O   LEU A 250      27.496 -10.593  40.197  1.00 42.86           O
ATOM   3370  CB  LEU A 250      27.319  -7.340  40.399  1.00 34.10           C
ATOM   3371  CG  LEU A 250      28.061  -6.075  39.938  1.00 31.94           C
ATOM   3372  CD1 LEU A 250      28.094  -5.059  41.078  1.00 37.84           C
ATOM   3373  CD2 LEU A 250      29.487  -6.362  39.458  1.00 37.21           C
ATOM   3374  H   LEU A 250      25.657  -7.109  38.505  1.00 43.45           H
ATOM   3375  HA  LEU A 250      28.094  -8.591  38.839  1.00 38.88           H
ATOM   3376  HB2 LEU A 250      26.335  -7.058  40.776  1.00 40.95           H
ATOM   3377  HB3 LEU A 250      27.878  -7.784  41.223  1.00 40.95           H
ATOM   3378  HG  LEU A 250      27.528  -5.633  39.100  1.00 38.36           H
ATOM   3379 HD11 LEU A 250      28.569  -4.139  40.733  1.00 45.44           H
ATOM   3380 HD12 LEU A 250      27.078  -4.827  41.402  1.00 45.44           H
ATOM   3381 HD13 LEU A 250      28.657  -5.459  41.922  1.00 45.44           H
ATOM   3382 HD21 LEU A 250      29.959  -5.429  39.168  1.00 44.68           H
ATOM   3383 HD22 LEU A 250      30.060  -6.832  40.256  1.00 44.68           H
ATOM   3384 HD23 LEU A 250      29.473  -7.008  38.583  1.00 44.68           H
ATOM   3385  N   LEU A 251      25.344  -9.928  40.026  1.00 36.92           N
ATOM   3386  CA  LEU A 251      24.733 -11.161  40.516  1.00 41.39           C
ATOM   3387  C   LEU A 251      24.838 -12.298  39.493  1.00 38.48           C
ATOM   3388  O   LEU A 251      25.121 -13.431  39.880  1.00 40.78           O
ATOM   3389  CB  LEU A 251      23.264 -10.908  40.911  1.00 35.22           C
ATOM   3390  CG  LEU A 251      23.047  -9.957  42.108  1.00 38.64           C
ATOM   3391  CD1 LEU A 251      21.542  -9.648  42.177  1.00 39.84           C
ATOM   3392  CD2 LEU A 251      23.490 -10.558  43.462  1.00 41.03           C
ATOM   3393  H   LEU A 251      24.724  -9.171  39.768  1.00 44.34           H
ATOM   3394  HA  LEU A 251      25.269 -11.470  41.411  1.00 49.70           H
ATOM   3395  HB2 LEU A 251      22.764 -10.483  40.042  1.00 42.29           H
ATOM   3396  HB3 LEU A 251      22.779 -11.862  41.125  1.00 42.29           H
ATOM   3397  HG  LEU A 251      23.594  -9.027  41.963  1.00 46.40           H
ATOM   3398 HD11 LEU A 251      21.360  -8.881  42.928  1.00 47.85           H
ATOM   3399 HD12 LEU A 251      21.185  -9.283  41.214  1.00 47.85           H
ATOM   3400 HD13 LEU A 251      20.986 -10.548  42.443  1.00 47.85           H
ATOM   3401 HD21 LEU A 251      23.283  -9.848  44.263  1.00 49.27           H
ATOM   3402 HD22 LEU A 251      22.944 -11.480  43.659  1.00 49.27           H
ATOM   3403 HD23 LEU A 251      24.561 -10.764  43.448  1.00 49.27           H
ATOM   3404  N   LEU A 252      24.622 -12.009  38.201  1.00 40.26           N
ATOM   3405  CA  LEU A 252      24.592 -12.987  37.113  1.00 40.36           C
ATOM   3406  C   LEU A 252      25.950 -13.431  36.588  1.00 44.80           C
ATOM   3407  O   LEU A 252      26.060 -14.569  36.148  1.00 46.93           O
ATOM   3408  CB  LEU A 252      23.812 -12.428  35.910  1.00 49.19           C
ATOM   3409  CG  LEU A 252      22.313 -12.709  36.007  1.00 59.86           C
ATOM   3410  CD1 LEU A 252      21.525 -11.753  35.098  1.00 61.02           C
ATOM   3411  CD2 LEU A 252      22.018 -14.170  35.632  1.00 59.37           C
ATOM   3412  H   LEU A 252      24.390 -11.053  37.963  1.00 48.35           H
ATOM   3413  HA  LEU A 252      24.083 -13.873  37.488  1.00 48.47           H
ATOM   3414  HB2 LEU A 252      23.979 -11.351  35.867  1.00 59.06           H
ATOM   3415  HB3 LEU A 252      24.187 -12.842  34.970  1.00 59.06           H
ATOM   3416  HG  LEU A 252      22.008 -12.556  37.033  1.00 71.87           H
ATOM   3417 HD11 LEU A 252      20.457 -11.949  35.195  1.00 73.25           H
ATOM   3418 HD12 LEU A 252      21.714 -10.722  35.400  1.00 73.25           H
ATOM   3419 HD13 LEU A 252      21.825 -11.885  34.057  1.00 73.25           H
ATOM   3420 HD21 LEU A 252      20.948 -14.343  35.708  1.00 71.27           H
ATOM   3421 HD22 LEU A 252      22.337 -14.370  34.609  1.00 71.27           H
ATOM   3422 HD23 LEU A 252      22.529 -14.855  36.306  1.00 71.27           H
ATOM   3423  N   GLY A 253      26.921 -12.515  36.506  1.00 41.25           N
ATOM   3424  CA  GLY A 253      28.210 -12.738  35.866  1.00 42.00           C
ATOM   3425  C   GLY A 253      28.248 -12.279  34.402  1.00 48.75           C
ATOM   3426  O   GLY A 253      29.281 -12.442  33.760  1.00 46.33           O
ATOM   3427  H   GLY A 253      26.742 -11.593  36.878  1.00 49.54           H
ATOM   3428  HA2 GLY A 253      28.964 -12.179  36.418  1.00 50.43           H
ATOM   3429  HA3 GLY A 253      28.458 -13.799  35.900  1.00 50.43           H
ATOM   3430  N   GLN A 254      27.153 -11.703  33.878  1.00 42.63           N
ATOM   3431  CA  GLN A 254      27.048 -11.116  32.543  1.00 40.83           C
ATOM   3432  C   GLN A 254      25.900 -10.084  32.523  1.00 42.34           C
ATOM   3433  O   GLN A 254      25.042 -10.111  33.415  1.00 36.74           O
ATOM   3434  CB  GLN A 254      26.798 -12.241  31.514  1.00 40.36           C
ATOM   3435  CG  GLN A 254      25.500 -13.032  31.747  1.00 48.04           C
ATOM   3436  CD  GLN A 254      25.392 -14.187  30.747  1.00 63.51           C
ATOM   3437  OE1 GLN A 254      26.001 -15.239  30.919  1.00 61.00           O
ATOM   3438  NE2 GLN A 254      24.627 -13.998  29.678  1.00 51.72           N
ATOM   3439  H   GLN A 254      26.334 -11.622  34.464  1.00 51.19           H
ATOM   3440  HA  GLN A 254      27.983 -10.618  32.293  1.00 49.03           H
ATOM   3441  HB2 GLN A 254      26.759 -11.805  30.517  1.00 48.47           H
ATOM   3442  HB3 GLN A 254      27.644 -12.930  31.535  1.00 48.47           H
ATOM   3443  HG2 GLN A 254      25.559 -13.464  32.747  1.00 57.69           H
ATOM   3444  HG3 GLN A 254      24.635 -12.371  31.667  1.00 57.69           H
ATOM   3445 HE21 GLN A 254      24.119 -13.133  29.566  1.00 62.10           H
ATOM   3446 HE22 GLN A 254      24.531 -14.742  29.007  1.00 62.10           H
ATOM   3447  N   PRO A 255      25.848  -9.180  31.526  1.00 37.93           N
ATOM   3448  CA  PRO A 255      24.750  -8.220  31.418  1.00 37.00           C
ATOM   3449  C   PRO A 255      23.388  -8.911  31.345  1.00 36.34           C
ATOM   3450  O   PRO A 255      23.261  -9.974  30.743  1.00 40.16           O
ATOM   3451  CB  PRO A 255      25.030  -7.440  30.131  1.00 41.63           C
ATOM   3452  CG  PRO A 255      26.545  -7.523  29.993  1.00 49.09           C
ATOM   3453  CD  PRO A 255      26.864  -8.922  30.514  1.00 38.78           C
ATOM   3454  HA  PRO A 255      24.807  -7.510  32.239  1.00 44.43           H
ATOM   3455  HB2 PRO A 255      24.585  -7.988  29.298  1.00 49.99           H
ATOM   3456  HB3 PRO A 255      24.659  -6.415  30.140  1.00 49.99           H
ATOM   3457  HG2 PRO A 255      26.850  -7.440  28.951  1.00 58.95           H
ATOM   3458  HG3 PRO A 255      27.020  -6.747  30.594  1.00 58.95           H
ATOM   3459  HD2 PRO A 255      26.775  -9.642  29.699  1.00 46.57           H
ATOM   3460  HD3 PRO A 255      27.867  -8.902  30.940  1.00 46.57           H
ATOM   3461  N   ILE A 256      22.368  -8.310  31.960  1.00 35.43           N
ATOM   3462  CA  ILE A 256      21.037  -8.911  32.026  1.00 41.26           C
ATOM   3463  C   ILE A 256      20.231  -8.657  30.740  1.00 40.69           C
ATOM   3464  O   ILE A 256      19.455  -9.522  30.344  1.00 40.63           O
ATOM   3465  CB  ILE A 256      20.286  -8.504  33.314  1.00 42.16           C
ATOM   3466  CG1 ILE A 256      18.988  -9.341  33.425  1.00 40.55           C
ATOM   3467  CG2 ILE A 256      20.008  -6.985  33.405  1.00 39.09           C
ATOM   3468  CD1 ILE A 256      18.251  -9.260  34.757  1.00 51.46           C
ATOM   3469  H   ILE A 256      22.527  -7.443  32.455  1.00 42.56           H
ATOM   3470  HA  ILE A 256      21.181  -9.991  32.094  1.00 49.55           H
ATOM   3471  HB  ILE A 256      20.926  -8.768  34.158  1.00 50.63           H
ATOM   3472 HG12 ILE A 256      18.289  -9.041  32.646  1.00 48.70           H
ATOM   3473 HG13 ILE A 256      19.239 -10.391  33.270  1.00 48.70           H
ATOM   3474 HG21 ILE A 256      19.519  -6.740  34.346  1.00 46.94           H
ATOM   3475 HG22 ILE A 256      20.940  -6.425  33.359  1.00 46.94           H
ATOM   3476 HG23 ILE A 256      19.363  -6.672  32.592  1.00 46.94           H
ATOM   3477 HD11 ILE A 256      17.337  -9.852  34.682  1.00 61.79           H
ATOM   3478 HD12 ILE A 256      18.868  -9.678  35.550  1.00 61.79           H
ATOM   3479 HD13 ILE A 256      17.977  -8.232  34.990  1.00 61.79           H
ATOM   3480  N   PHE A 257      20.398  -7.486  30.104  1.00 33.53           N
ATOM   3481  CA  PHE A 257      19.613  -7.051  28.938  1.00 42.86           C
ATOM   3482  C   PHE A 257      20.526  -6.717  27.745  1.00 39.48           C
ATOM   3483  O   PHE A 257      20.501  -5.592  27.244  1.00 41.48           O
ATOM   3484  CB  PHE A 257      18.714  -5.869  29.347  1.00 37.89           C
ATOM   3485  CG  PHE A 257      17.725  -6.147  30.466  1.00 37.60           C
ATOM   3486  CD1 PHE A 257      16.988  -7.350  30.499  1.00 40.17           C
ATOM   3487  CD2 PHE A 257      17.493  -5.170  31.452  1.00 34.81           C
ATOM   3488  CE1 PHE A 257      16.046  -7.575  31.514  1.00 37.47           C
ATOM   3489  CE2 PHE A 257      16.553  -5.403  32.479  1.00 35.64           C
ATOM   3490  CZ  PHE A 257      15.823  -6.602  32.508  1.00 34.39           C
ATOM   3491  H   PHE A 257      21.069  -6.828  30.470  1.00 40.27           H
ATOM   3492  HA  PHE A 257      18.970  -7.864  28.607  1.00 51.47           H
ATOM   3493  HB2 PHE A 257      19.352  -5.035  29.641  1.00 45.51           H
ATOM   3494  HB3 PHE A 257      18.141  -5.555  28.474  1.00 45.51           H
ATOM   3495  HD1 PHE A 257      17.124  -8.102  29.737  1.00 48.24           H
ATOM   3496  HD2 PHE A 257      18.024  -4.230  31.418  1.00 41.80           H
ATOM   3497  HE1 PHE A 257      15.478  -8.492  31.511  1.00 45.00           H
ATOM   3498  HE2 PHE A 257      16.376  -4.646  33.228  1.00 42.81           H
ATOM   3499  HZ  PHE A 257      15.090  -6.771  33.282  1.00 41.30           H
ATOM   3500  N   PRO A 258      21.348  -7.665  27.262  1.00 41.34           N
ATOM   3501  CA  PRO A 258      22.201  -7.411  26.106  1.00 41.83           C
ATOM   3502  C   PRO A 258      21.359  -7.355  24.820  1.00 35.27           C
ATOM   3503  O   PRO A 258      20.178  -7.697  24.817  1.00 36.94           O
ATOM   3504  CB  PRO A 258      23.156  -8.614  26.067  1.00 40.57           C
ATOM   3505  CG  PRO A 258      22.290  -9.749  26.614  1.00 43.73           C
ATOM   3506  CD  PRO A 258      21.494  -9.043  27.720  1.00 44.34           C
ATOM   3507  HA  PRO A 258      22.826  -6.530  26.250  1.00 50.23           H
ATOM   3508  HB2 PRO A 258      23.592  -8.837  25.095  1.00 48.72           H
ATOM   3509  HB3 PRO A 258      23.953  -8.406  26.784  1.00 48.72           H
ATOM   3510  HG2 PRO A 258      21.647 -10.153  25.832  1.00 52.50           H
ATOM   3511  HG3 PRO A 258      22.898 -10.536  27.061  1.00 52.50           H
ATOM   3512  HD2 PRO A 258      20.529  -9.539  27.826  1.00 53.24           H
ATOM   3513  HD3 PRO A 258      22.077  -9.062  28.640  1.00 53.24           H
ATOM   3514  N   GLY A 259      21.989  -6.891  23.744  1.00 41.26           N
ATOM   3515  CA  GLY A 259      21.418  -6.799  22.408  1.00 38.86           C
ATOM   3516  C   GLY A 259      22.135  -5.715  21.615  1.00 41.53           C
ATOM   3517  O   GLY A 259      22.504  -4.677  22.165  1.00 43.37           O
ATOM   3518  H   GLY A 259      22.938  -6.564  23.853  1.00 49.54           H
ATOM   3519  HA2 GLY A 259      21.542  -7.762  21.914  1.00 46.67           H
ATOM   3520  HA3 GLY A 259      20.355  -6.566  22.466  1.00 46.67           H
ATOM   3521  N   ASP A 260      22.330  -5.962  20.317  1.00 44.89           N
ATOM   3522  CA  ASP A 260      22.966  -5.026  19.395  1.00 45.61           C
ATOM   3523  C   ASP A 260      22.000  -3.936  18.897  1.00 38.90           C
ATOM   3524  O   ASP A 260      22.446  -2.853  18.537  1.00 39.36           O
ATOM   3525  CB  ASP A 260      23.573  -5.790  18.199  1.00 60.76           C
ATOM   3526  CG  ASP A 260      24.716  -6.761  18.527  1.00 65.77           C
ATOM   3527  OD1 ASP A 260      25.051  -7.545  17.612  1.00 76.94           O
ATOM   3528  OD2 ASP A 260      25.258  -6.701  19.653  1.00 66.77           O1-
ATOM   3529  H   ASP A 260      22.019  -6.846  19.941  1.00 53.90           H
ATOM   3530  HA  ASP A 260      23.786  -4.538  19.922  1.00 54.76           H
ATOM   3531  HB2 ASP A 260      22.796  -6.327  17.652  1.00 72.95           H
ATOM   3532  HB3 ASP A 260      23.956  -5.076  17.472  1.00 72.95           H
ATOM   3533  N   SER A 261      20.694  -4.213  18.840  1.00 41.04           N
ATOM   3534  CA  SER A 261      19.663  -3.227  18.536  1.00 38.93           C
ATOM   3535  C   SER A 261      18.766  -2.995  19.752  1.00 32.54           C
ATOM   3536  O   SER A 261      18.697  -3.825  20.659  1.00 36.14           O
ATOM   3537  CB  SER A 261      18.811  -3.714  17.353  1.00 33.64           C
ATOM   3538  OG  SER A 261      18.064  -4.842  17.757  1.00 38.66           O
ATOM   3539  H   SER A 261      20.377  -5.130  19.124  1.00 49.28           H
ATOM   3540  HA  SER A 261      20.116  -2.277  18.248  1.00 46.74           H
ATOM   3541  HB2 SER A 261      18.135  -2.929  17.014  1.00 40.40           H
ATOM   3542  HB3 SER A 261      19.467  -3.997  16.530  1.00 40.40           H
ATOM   3543  HG  SER A 261      17.862  -5.370  16.977  1.00 46.43           H
ATOM   3544  N   GLY A 262      18.012  -1.892  19.709  1.00 35.55           N
ATOM   3545  CA  GLY A 262      16.952  -1.600  20.654  1.00 33.42           C
ATOM   3546  C   GLY A 262      15.892  -2.700  20.683  1.00 39.11           C
ATOM   3547  O   GLY A 262      15.415  -3.035  21.757  1.00 34.56           O
ATOM   3548  H   GLY A 262      18.119  -1.261  18.928  1.00 42.69           H
ATOM   3549  HA2 GLY A 262      17.390  -1.524  21.651  1.00 40.13           H
ATOM   3550  HA3 GLY A 262      16.484  -0.653  20.401  1.00 40.13           H
ATOM   3551  N   VAL A 263      15.529  -3.270  19.527  1.00 36.61           N
ATOM   3552  CA  VAL A 263      14.605  -4.400  19.415  1.00 37.45           C
ATOM   3553  C   VAL A 263      15.114  -5.602  20.217  1.00 34.71           C
ATOM   3554  O   VAL A 263      14.355  -6.160  20.997  1.00 40.29           O
ATOM   3555  CB  VAL A 263      14.399  -4.813  17.928  1.00 45.36           C
ATOM   3556  CG1 VAL A 263      13.383  -5.959  17.816  1.00 45.33           C
ATOM   3557  CG2 VAL A 263      13.891  -3.645  17.088  1.00 42.11           C
ATOM   3558  H   VAL A 263      15.972  -2.949  18.679  1.00 43.97           H
ATOM   3559  HA  VAL A 263      13.641  -4.094  19.824  1.00 44.98           H
ATOM   3560  HB  VAL A 263      15.347  -5.149  17.506  1.00 54.47           H
ATOM   3561 HG11 VAL A 263      13.264  -6.235  16.768  1.00 54.42           H
ATOM   3562 HG12 VAL A 263      13.739  -6.842  18.349  1.00 54.42           H
ATOM   3563 HG13 VAL A 263      12.419  -5.649  18.220  1.00 54.42           H
ATOM   3564 HG21 VAL A 263      13.737  -3.986  16.067  1.00 50.57           H
ATOM   3565 HG22 VAL A 263      12.950  -3.273  17.493  1.00 50.57           H
ATOM   3566 HG23 VAL A 263      14.625  -2.843  17.075  1.00 50.57           H
ATOM   3567  N   ASP A 264      16.364  -6.030  20.013  1.00 36.59           N
ATOM   3568  CA  ASP A 264      16.965  -7.148  20.753  1.00 39.11           C
ATOM   3569  C   ASP A 264      17.010  -6.888  22.272  1.00 40.73           C
ATOM   3570  O   ASP A 264      16.722  -7.789  23.058  1.00 39.24           O
ATOM   3571  CB  ASP A 264      18.369  -7.443  20.208  1.00 37.25           C
ATOM   3572  CG  ASP A 264      18.420  -7.909  18.741  1.00 48.84           C
ATOM   3573  OD1 ASP A 264      17.381  -8.368  18.219  1.00 47.53           O
ATOM   3574  OD2 ASP A 264      19.522  -7.814  18.159  1.00 51.53           O1-
ATOM   3575  H   ASP A 264      16.941  -5.552  19.335  1.00 43.94           H
ATOM   3576  HA  ASP A 264      16.343  -8.029  20.590  1.00 46.97           H
ATOM   3577  HB2 ASP A 264      19.031  -6.585  20.335  1.00 44.73           H
ATOM   3578  HB3 ASP A 264      18.815  -8.232  20.811  1.00 44.73           H
ATOM   3579  N   GLN A 265      17.343  -5.660  22.683  1.00 37.63           N
ATOM   3580  CA  GLN A 265      17.327  -5.247  24.089  1.00 37.71           C
ATOM   3581  C   GLN A 265      15.934  -5.400  24.698  1.00 37.61           C
ATOM   3582  O   GLN A 265      15.786  -6.007  25.762  1.00 38.32           O
ATOM   3583  CB  GLN A 265      17.854  -3.807  24.232  1.00 36.01           C
ATOM   3584  CG  GLN A 265      19.365  -3.727  23.964  1.00 36.07           C
ATOM   3585  CD  GLN A 265      19.893  -2.299  23.775  1.00 46.36           C
ATOM   3586  OE1 GLN A 265      19.227  -1.303  24.040  1.00 44.33           O
ATOM   3587  NE2 GLN A 265      21.118  -2.173  23.278  1.00 55.22           N
ATOM   3588  H   GLN A 265      17.563  -4.957  21.990  1.00 45.18           H
ATOM   3589  HA  GLN A 265      18.002  -5.905  24.642  1.00 45.28           H
ATOM   3590  HB2 GLN A 265      17.328  -3.154  23.539  1.00 43.24           H
ATOM   3591  HB3 GLN A 265      17.651  -3.452  25.241  1.00 43.24           H
ATOM   3592  HG2 GLN A 265      19.884  -4.176  24.812  1.00 43.31           H
ATOM   3593  HG3 GLN A 265      19.626  -4.311  23.083  1.00 43.31           H
ATOM   3594 HE21 GLN A 265      21.643  -2.995  23.014  1.00 66.30           H
ATOM   3595 HE22 GLN A 265      21.487  -1.248  23.129  1.00 66.30           H
ATOM   3596  N   LEU A 266      14.916  -4.844  24.030  1.00 34.24           N
ATOM   3597  CA  LEU A 266      13.522  -4.926  24.445  1.00 42.54           C
ATOM   3598  C   LEU A 266      13.011  -6.367  24.533  1.00 45.39           C
ATOM   3599  O   LEU A 266      12.268  -6.676  25.461  1.00 41.61           O
ATOM   3600  CB  LEU A 266      12.628  -4.080  23.531  1.00 44.12           C
ATOM   3601  CG  LEU A 266      12.777  -2.563  23.764  1.00 43.83           C
ATOM   3602  CD1 LEU A 266      12.061  -1.802  22.636  1.00 45.61           C
ATOM   3603  CD2 LEU A 266      12.202  -2.121  25.117  1.00 41.23           C
ATOM   3604  H   LEU A 266      15.117  -4.352  23.171  1.00 41.12           H
ATOM   3605  HA  LEU A 266      13.469  -4.516  25.451  1.00 51.08           H
ATOM   3606  HB2 LEU A 266      12.898  -4.308  22.500  1.00 52.98           H
ATOM   3607  HB3 LEU A 266      11.584  -4.368  23.671  1.00 52.98           H
ATOM   3608  HG  LEU A 266      13.834  -2.310  23.751  1.00 52.62           H
ATOM   3609 HD11 LEU A 266      12.164  -0.728  22.789  1.00 54.77           H
ATOM   3610 HD12 LEU A 266      12.508  -2.062  21.676  1.00 54.77           H
ATOM   3611 HD13 LEU A 266      11.001  -2.056  22.627  1.00 54.77           H
ATOM   3612 HD21 LEU A 266      12.256  -1.034  25.198  1.00 49.51           H
ATOM   3613 HD22 LEU A 266      11.161  -2.432  25.206  1.00 49.51           H
ATOM   3614 HD23 LEU A 266      12.777  -2.547  25.936  1.00 49.51           H
ATOM   3615  N   VAL A 267      13.405  -7.253  23.613  1.00 42.40           N
ATOM   3616  CA  VAL A 267      13.095  -8.680  23.726  1.00 51.07           C
ATOM   3617  C   VAL A 267      13.659  -9.277  25.016  1.00 40.53           C
ATOM   3618  O   VAL A 267      12.928 -10.006  25.677  1.00 44.24           O
ATOM   3619  CB  VAL A 267      13.554  -9.468  22.484  1.00 43.23           C
ATOM   3620  CG1 VAL A 267      13.482 -10.982  22.743  1.00 44.52           C
ATOM   3621  CG2 VAL A 267      12.669  -9.114  21.280  1.00 50.73           C
ATOM   3622  H   VAL A 267      14.012  -6.955  22.861  1.00 50.91           H
ATOM   3623  HA  VAL A 267      12.010  -8.767  23.785  1.00 61.32           H
ATOM   3624  HB  VAL A 267      14.589  -9.207  22.264  1.00 51.91           H
ATOM   3625 HG11 VAL A 267      13.633 -11.526  21.814  1.00 53.46           H
ATOM   3626 HG12 VAL A 267      14.263 -11.282  23.442  1.00 53.46           H
ATOM   3627 HG13 VAL A 267      12.503 -11.247  23.144  1.00 53.46           H
ATOM   3628 HG21 VAL A 267      13.034  -9.637  20.396  1.00 60.91           H
ATOM   3629 HG22 VAL A 267      11.636  -9.400  21.477  1.00 60.91           H
ATOM   3630 HG23 VAL A 267      12.710  -8.048  21.082  1.00 60.91           H
ATOM   3631  N   GLU A 268      14.928  -9.012  25.364  1.00 43.51           N
ATOM   3632  CA  GLU A 268      15.511  -9.509  26.612  1.00 41.27           C
ATOM   3633  C   GLU A 268      14.798  -8.939  27.847  1.00 42.82           C
ATOM   3634  O   GLU A 268      14.649  -9.650  28.843  1.00 45.34           O
ATOM   3635  CB  GLU A 268      17.033  -9.263  26.673  1.00 39.87           C
ATOM   3636  CG  GLU A 268      17.825  -9.962  25.551  1.00 40.60           C
ATOM   3637  CD  GLU A 268      17.589 -11.477  25.464  1.00 58.77           C
ATOM   3638  OE1 GLU A 268      17.421 -11.971  24.326  1.00 62.07           O
ATOM   3639  OE2 GLU A 268      17.548 -12.137  26.526  1.00 55.38           O1-
ATOM   3640  H   GLU A 268      15.500  -8.419  24.778  1.00 52.24           H
ATOM   3641  HA  GLU A 268      15.354 -10.587  26.630  1.00 49.55           H
ATOM   3642  HB2 GLU A 268      17.215  -8.191  26.603  1.00 47.88           H
ATOM   3643  HB3 GLU A 268      17.411  -9.604  27.637  1.00 47.88           H
ATOM   3644  HG2 GLU A 268      17.639  -9.496  24.588  1.00 48.76           H
ATOM   3645  HG3 GLU A 268      18.876  -9.819  25.793  1.00 48.76           H
ATOM   3646  N   ILE A 269      14.365  -7.670  27.798  1.00 37.88           N
ATOM   3647  CA  ILE A 269      13.631  -7.020  28.881  1.00 36.85           C
ATOM   3648  C   ILE A 269      12.285  -7.714  29.068  1.00 46.02           C
ATOM   3649  O   ILE A 269      11.915  -7.997  30.205  1.00 41.30           O
ATOM   3650  CB  ILE A 269      13.502  -5.499  28.662  1.00 35.23           C
ATOM   3651  CG1 ILE A 269      14.878  -4.816  28.812  1.00 33.67           C
ATOM   3652  CG2 ILE A 269      12.496  -4.879  29.649  1.00 38.24           C
ATOM   3653  CD1 ILE A 269      14.951  -3.408  28.216  1.00 31.40           C
ATOM   3654  H   ILE A 269      14.538  -7.129  26.960  1.00 45.49           H
ATOM   3655  HA  ILE A 269      14.195  -7.162  29.800  1.00 44.25           H
ATOM   3656  HB  ILE A 269      13.129  -5.335  27.652  1.00 42.31           H
ATOM   3657 HG12 ILE A 269      15.139  -4.771  29.869  1.00 40.43           H
ATOM   3658 HG13 ILE A 269      15.644  -5.410  28.318  1.00 40.43           H
ATOM   3659 HG21 ILE A 269      12.460  -3.799  29.526  1.00 45.92           H
ATOM   3660 HG22 ILE A 269      11.499  -5.266  29.462  1.00 45.92           H
ATOM   3661 HG23 ILE A 269      12.786  -5.116  30.672  1.00 45.92           H
ATOM   3662 HD11 ILE A 269      15.968  -3.029  28.319  1.00 37.71           H
ATOM   3663 HD12 ILE A 269      14.711  -3.447  27.153  1.00 37.71           H
ATOM   3664 HD13 ILE A 269      14.270  -2.728  28.727  1.00 37.71           H
ATOM   3665  N   ILE A 270      11.574  -7.988  27.969  1.00 39.39           N
ATOM   3666  CA  ILE A 270      10.251  -8.613  27.953  1.00 43.49           C
ATOM   3667  C   ILE A 270      10.309 -10.051  28.456  1.00 41.65           C
ATOM   3668  O   ILE A 270       9.400 -10.465  29.168  1.00 51.01           O
ATOM   3669  CB  ILE A 270       9.612  -8.499  26.546  1.00 52.38           C
ATOM   3670  CG1 ILE A 270       9.235  -7.031  26.266  1.00 49.32           C
ATOM   3671  CG2 ILE A 270       8.375  -9.405  26.376  1.00 53.97           C
ATOM   3672  CD1 ILE A 270       8.977  -6.734  24.785  1.00 51.27           C
ATOM   3673  H   ILE A 270      11.956  -7.697  27.079  1.00 47.30           H
ATOM   3674  HA  ILE A 270       9.624  -8.055  28.648  1.00 52.22           H
ATOM   3675  HB  ILE A 270      10.358  -8.816  25.816  1.00 62.89           H
ATOM   3676 HG12 ILE A 270       8.343  -6.800  26.836  1.00 59.22           H
ATOM   3677 HG13 ILE A 270      10.019  -6.359  26.610  1.00 59.22           H
ATOM   3678 HG21 ILE A 270       7.916  -9.251  25.401  1.00 64.79           H
ATOM   3679 HG22 ILE A 270       8.663 -10.453  26.444  1.00 64.79           H
ATOM   3680 HG23 ILE A 270       7.643  -9.183  27.150  1.00 64.79           H
ATOM   3681 HD11 ILE A 270       8.865  -5.659  24.651  1.00 61.55           H
ATOM   3682 HD12 ILE A 270       9.814  -7.084  24.181  1.00 61.55           H
ATOM   3683 HD13 ILE A 270       8.061  -7.221  24.455  1.00 61.55           H
ATOM   3684  N   LYS A 271      11.352 -10.817  28.106  1.00 41.43           N
ATOM   3685  CA  LYS A 271      11.564 -12.148  28.678  1.00 45.66           C
ATOM   3686  C   LYS A 271      11.558 -12.145  30.217  1.00 58.25           C
ATOM   3687  O   LYS A 271      11.133 -13.139  30.794  1.00 51.76           O
ATOM   3688  CB  LYS A 271      12.868 -12.771  28.167  1.00 45.81           C
ATOM   3689  CG  LYS A 271      12.785 -13.274  26.715  1.00 53.33           C
ATOM   3690  CD  LYS A 271      14.171 -13.795  26.301  1.00 63.03           C
ATOM   3691  CE  LYS A 271      14.248 -14.102  24.808  1.00 66.72           C
ATOM   3692  NZ  LYS A 271      15.636 -14.392  24.406  1.00 77.59           N1+
ATOM   3693  H   LYS A 271      12.063 -10.431  27.499  1.00 49.75           H
ATOM   3694  HA  LYS A 271      10.736 -12.786  28.368  1.00 54.83           H
ATOM   3695  HB2 LYS A 271      13.679 -12.053  28.276  1.00 55.00           H
ATOM   3696  HB3 LYS A 271      13.101 -13.635  28.792  1.00 55.00           H
ATOM   3697  HG2 LYS A 271      12.052 -14.079  26.646  1.00 64.03           H
ATOM   3698  HG3 LYS A 271      12.481 -12.466  26.052  1.00 64.03           H
ATOM   3699  HD2 LYS A 271      14.929 -13.049  26.547  1.00 75.67           H
ATOM   3700  HD3 LYS A 271      14.389 -14.707  26.857  1.00 75.67           H
ATOM   3701  HE2 LYS A 271      13.611 -14.958  24.579  1.00 80.10           H
ATOM   3702  HE3 LYS A 271      13.888 -13.237  24.251  1.00 80.10           H
ATOM   3703  HZ1 LYS A 271      15.674 -14.623  23.423  1.00 93.14           H
ATOM   3704  HZ2 LYS A 271      16.214 -13.572  24.568  1.00 93.14           H
ATOM   3705  HZ3 LYS A 271      16.003 -15.153  24.958  1.00 93.14           H
ATOM   3706  N   VAL A 272      12.017 -11.069  30.878  1.00 50.06           N
ATOM   3707  CA  VAL A 272      12.084 -10.994  32.338  1.00 49.32           C
ATOM   3708  C   VAL A 272      10.829 -10.330  32.909  1.00 50.99           C
ATOM   3709  O   VAL A 272      10.184 -10.917  33.774  1.00 50.64           O
ATOM   3710  CB  VAL A 272      13.397 -10.338  32.819  1.00 42.80           C
ATOM   3711  CG1 VAL A 272      13.466 -10.321  34.351  1.00 50.64           C
ATOM   3712  CG2 VAL A 272      14.613 -11.134  32.314  1.00 46.26           C
ATOM   3713  H   VAL A 272      12.353 -10.276  30.350  1.00 60.10           H
ATOM   3714  HA  VAL A 272      12.108 -12.012  32.724  1.00 59.22           H
ATOM   3715  HB  VAL A 272      13.455  -9.313  32.452  1.00 51.39           H
ATOM   3716 HG11 VAL A 272      14.409  -9.876  34.669  1.00 60.80           H
ATOM   3717 HG12 VAL A 272      12.650  -9.732  34.762  1.00 60.80           H
ATOM   3718 HG13 VAL A 272      13.396 -11.336  34.742  1.00 60.80           H
ATOM   3719 HG21 VAL A 272      15.533 -10.674  32.674  1.00 55.55           H
ATOM   3720 HG22 VAL A 272      14.569 -12.160  32.678  1.00 55.55           H
ATOM   3721 HG23 VAL A 272      14.640 -11.140  31.225  1.00 55.55           H
ATOM   3722  N   LEU A 273      10.487  -9.120  32.445  1.00 45.75           N
ATOM   3723  CA  LEU A 273       9.437  -8.285  33.034  1.00 46.65           C
ATOM   3724  C   LEU A 273       8.030  -8.672  32.547  1.00 53.86           C
ATOM   3725  O   LEU A 273       7.045  -8.151  33.063  1.00 62.01           O
ATOM   3726  CB  LEU A 273       9.697  -6.797  32.723  1.00 43.71           C
ATOM   3727  CG  LEU A 273      11.033  -6.169  33.197  1.00 46.68           C
ATOM   3728  CD1 LEU A 273      10.841  -4.648  33.295  1.00 37.50           C
ATOM   3729  CD2 LEU A 273      11.548  -6.655  34.547  1.00 54.44           C
ATOM   3730  H   LEU A 273      11.031  -8.714  31.699  1.00 54.94           H
ATOM   3731  HA  LEU A 273       9.457  -8.408  34.117  1.00 56.01           H
ATOM   3732  HB2 LEU A 273       9.624  -6.657  31.644  1.00 52.48           H
ATOM   3733  HB3 LEU A 273       8.877  -6.237  33.176  1.00 52.48           H
ATOM   3734  HG  LEU A 273      11.800  -6.369  32.449  1.00 56.05           H
ATOM   3735 HD11 LEU A 273      11.780  -4.179  33.581  1.00 45.04           H
ATOM   3736 HD12 LEU A 273      10.522  -4.250  32.333  1.00 45.04           H
ATOM   3737 HD13 LEU A 273      10.089  -4.403  34.044  1.00 45.04           H
ATOM   3738 HD21 LEU A 273      12.480  -6.140  34.777  1.00 65.36           H
ATOM   3739 HD22 LEU A 273      10.814  -6.451  35.328  1.00 65.36           H
ATOM   3740 HD23 LEU A 273      11.753  -7.721  34.508  1.00 65.36           H
ATOM   3741  N   GLY A 274       7.936  -9.513  31.509  1.00 58.49           N
ATOM   3742  CA  GLY A 274       6.719  -9.735  30.736  1.00 67.05           C
ATOM   3743  C   GLY A 274       6.479  -8.591  29.747  1.00 63.48           C
ATOM   3744  O   GLY A 274       7.229  -7.618  29.697  1.00 50.48           O
ATOM   3745  H   GLY A 274       8.791  -9.894  31.129  1.00 70.22           H
ATOM   3746  HA2 GLY A 274       6.834 -10.662  30.174  1.00 80.49           H
ATOM   3747  HA3 GLY A 274       5.866  -9.803  31.411  1.00 80.49           H
ATOM   3748  N   THR A 275       5.429  -8.717  28.932  1.00 62.90           N
ATOM   3749  CA  THR A 275       5.093  -7.708  27.929  1.00 62.00           C
ATOM   3750  C   THR A 275       4.565  -6.450  28.633  1.00 59.39           C
ATOM   3751  O   THR A 275       3.765  -6.596  29.562  1.00 58.59           O
ATOM   3752  CB  THR A 275       4.079  -8.314  26.937  1.00 73.50           C
ATOM   3753  OG1 THR A 275       4.720  -9.325  26.188  1.00 66.14           O
ATOM   3754  CG2 THR A 275       3.485  -7.319  25.940  1.00 68.99           C
ATOM   3755  H   THR A 275       4.840  -9.533  29.004  1.00 75.51           H
ATOM   3756  HA  THR A 275       5.999  -7.487  27.367  1.00 74.44           H
ATOM   3757  HB  THR A 275       3.260  -8.764  27.503  1.00 88.24           H
ATOM   3758  HG1 THR A 275       5.075  -9.975  26.802  1.00 79.40           H
ATOM   3759 HG21 THR A 275       2.814  -7.847  25.264  1.00 82.82           H
ATOM   3760 HG22 THR A 275       2.918  -6.551  26.462  1.00 82.82           H
ATOM   3761 HG23 THR A 275       4.279  -6.864  25.347  1.00 82.82           H
ATOM   3762  N   PRO A 276       4.924  -5.231  28.176  1.00 54.13           N
ATOM   3763  CA  PRO A 276       4.376  -4.013  28.757  1.00 62.48           C
ATOM   3764  C   PRO A 276       2.875  -3.913  28.478  1.00 65.64           C
ATOM   3765  O   PRO A 276       2.436  -4.172  27.354  1.00 69.66           O
ATOM   3766  CB  PRO A 276       5.093  -2.859  28.034  1.00 58.33           C
ATOM   3767  CG  PRO A 276       6.328  -3.475  27.397  1.00 54.78           C
ATOM   3768  CD  PRO A 276       5.908  -4.920  27.150  1.00 52.85           C
ATOM   3769  HA  PRO A 276       4.640  -3.944  29.813  1.00 75.01           H
ATOM   3770  HB2 PRO A 276       4.455  -2.553  27.208  1.00 70.02           H
ATOM   3771  HB3 PRO A 276       5.316  -1.996  28.662  1.00 70.02           H
ATOM   3772  HG2 PRO A 276       6.572  -2.990  26.452  1.00 65.77           H
ATOM   3773  HG3 PRO A 276       7.166  -3.410  28.084  1.00 65.77           H
ATOM   3774  HD2 PRO A 276       5.456  -5.009  26.162  1.00 63.45           H
ATOM   3775  HD3 PRO A 276       6.796  -5.529  27.258  1.00 63.45           H
ATOM   3776  N   THR A 277       2.106  -3.462  29.473  1.00 74.37           N
ATOM   3777  CA  THR A 277       0.715  -3.076  29.263  1.00 71.23           C
ATOM   3778  C   THR A 277       0.702  -1.777  28.440  1.00 74.99           C
ATOM   3779  O   THR A 277       1.692  -1.044  28.390  1.00 71.03           O
ATOM   3780  CB  THR A 277      -0.048  -2.928  30.598  1.00 71.64           C
ATOM   3781  OG1 THR A 277       0.311  -1.740  31.266  1.00 69.08           O
ATOM   3782  CG2 THR A 277       0.164  -4.111  31.557  1.00 68.37           C
ATOM   3783  H   THR A 277       2.524  -3.263  30.372  1.00 89.28           H
ATOM   3784  HA  THR A 277       0.213  -3.856  28.690  1.00 85.51           H
ATOM   3785  HB  THR A 277      -1.111  -2.872  30.363  1.00 86.01           H
ATOM   3786  HG1 THR A 277      -0.007  -1.788  32.172  1.00 82.93           H
ATOM   3787 HG21 THR A 277      -0.442  -3.966  32.451  1.00 82.08           H
ATOM   3788 HG22 THR A 277      -0.120  -5.045  31.073  1.00 82.08           H
ATOM   3789 HG23 THR A 277       1.204  -4.169  31.874  1.00 82.08           H
ATOM   3790  N   ARG A 278      -0.424  -1.485  27.778  1.00 77.50           N
ATOM   3791  CA  ARG A 278      -0.597  -0.238  27.024  1.00 79.07           C
ATOM   3792  C   ARG A 278      -0.372   0.995  27.915  1.00 73.54           C
ATOM   3793  O   ARG A 278       0.136   2.007  27.436  1.00 77.93           O
ATOM   3794  CB  ARG A 278      -1.998  -0.233  26.392  1.00 86.02           C
ATOM   3795  CG  ARG A 278      -2.210   0.851  25.317  1.00 89.94           C
ATOM   3796  CD  ARG A 278      -3.681   1.288  25.254  1.00 97.93           C
ATOM   3797  NE  ARG A 278      -4.565   0.161  24.903  1.00103.42           N
ATOM   3798  CZ  ARG A 278      -5.904   0.184  24.881  1.00100.46           C
ATOM   3799  NH1 ARG A 278      -6.589   1.315  25.047  1.00 96.50           N
ATOM   3800  NH2 ARG A 278      -6.569  -0.954  24.691  1.00 99.23           N1+
ATOM   3801  H   ARG A 278      -1.204  -2.123  27.833  1.00 93.04           H
ATOM   3802  HA  ARG A 278       0.152  -0.224  26.229  1.00 94.92           H
ATOM   3803  HB2 ARG A 278      -2.142  -1.198  25.901  1.00103.26           H
ATOM   3804  HB3 ARG A 278      -2.747  -0.143  27.180  1.00103.26           H
ATOM   3805  HG2 ARG A 278      -1.630   1.738  25.567  1.00107.96           H
ATOM   3806  HG3 ARG A 278      -1.868   0.488  24.346  1.00107.96           H
ATOM   3807  HD2 ARG A 278      -3.989   1.735  26.201  1.00117.55           H
ATOM   3808  HD3 ARG A 278      -3.759   2.043  24.470  1.00117.55           H
ATOM   3809  HE  ARG A 278      -4.115  -0.734  24.781  1.00124.14           H
ATOM   3810 HH11 ARG A 278      -6.096   2.182  25.194  1.00115.84           H
ATOM   3811 HH12 ARG A 278      -7.598   1.304  25.031  1.00115.84           H
ATOM   3812 HH21 ARG A 278      -6.066  -1.820  24.568  1.00119.11           H
ATOM   3813 HH22 ARG A 278      -7.578  -0.953  24.680  1.00119.11           H
ATOM   3814  N   GLU A 279      -0.741   0.892  29.197  1.00 70.77           N
ATOM   3815  CA  GLU A 279      -0.579   1.968  30.163  1.00 77.39           C
ATOM   3816  C   GLU A 279       0.890   2.131  30.593  1.00 70.78           C
ATOM   3817  O   GLU A 279       1.342   3.260  30.768  1.00 72.04           O
ATOM   3818  CB  GLU A 279      -1.538   1.741  31.348  1.00 73.27           C
ATOM   3819  CG  GLU A 279      -1.571   2.967  32.279  1.00 81.88           C
ATOM   3820  CD  GLU A 279      -2.124   4.232  31.604  1.00 93.05           C
ATOM   3821  OE1 GLU A 279      -2.884   4.085  30.618  1.00 95.71           O
ATOM   3822  OE2 GLU A 279      -1.774   5.339  32.070  1.00 95.33           O1-
ATOM   3823  H   GLU A 279      -1.112   0.020  29.536  1.00 84.95           H
ATOM   3824  HA  GLU A 279      -0.877   2.887  29.660  1.00 92.90           H
ATOM   3825  HB2 GLU A 279      -2.543   1.530  30.980  1.00 87.95           H
ATOM   3826  HB3 GLU A 279      -1.202   0.874  31.919  1.00 87.95           H
ATOM   3827  HG2 GLU A 279      -2.234   2.729  33.112  1.00 98.29           H
ATOM   3828  HG3 GLU A 279      -0.599   3.167  32.732  1.00 98.29           H
ATOM   3829  N   GLN A 280       1.644   1.027  30.714  1.00 65.15           N
ATOM   3830  CA  GLN A 280       3.090   1.070  30.911  1.00 62.44           C
ATOM   3831  C   GLN A 280       3.805   1.774  29.748  1.00 62.04           C
ATOM   3832  O   GLN A 280       4.686   2.592  29.998  1.00 57.87           O
ATOM   3833  CB  GLN A 280       3.643  -0.342  31.172  1.00 60.06           C
ATOM   3834  CG  GLN A 280       3.319  -0.832  32.596  1.00 61.55           C
ATOM   3835  CD  GLN A 280       3.732  -2.281  32.841  1.00 60.88           C
ATOM   3836  OE1 GLN A 280       3.613  -3.137  31.970  1.00 62.41           O
ATOM   3837  NE2 GLN A 280       4.187  -2.587  34.051  1.00 55.36           N
ATOM   3838  H   GLN A 280       1.222   0.120  30.577  1.00 78.22           H
ATOM   3839  HA  GLN A 280       3.275   1.666  31.808  1.00 74.97           H
ATOM   3840  HB2 GLN A 280       3.235  -1.035  30.440  1.00 72.11           H
ATOM   3841  HB3 GLN A 280       4.727  -0.323  31.050  1.00 72.11           H
ATOM   3842  HG2 GLN A 280       3.798  -0.186  33.326  1.00 73.89           H
ATOM   3843  HG3 GLN A 280       2.241  -0.771  32.730  1.00 73.89           H
ATOM   3844 HE21 GLN A 280       4.303  -1.864  34.748  1.00 66.46           H
ATOM   3845 HE22 GLN A 280       4.485  -3.529  34.251  1.00 66.46           H
ATOM   3846  N   ILE A 281       3.435   1.473  28.489  1.00 65.36           N
ATOM   3847  CA  ILE A 281       4.029   2.102  27.301  1.00 62.73           C
ATOM   3848  C   ILE A 281       3.799   3.615  27.308  1.00 61.56           C
ATOM   3849  O   ILE A 281       4.704   4.365  26.952  1.00 55.38           O
ATOM   3850  CB  ILE A 281       3.521   1.437  25.992  1.00 69.53           C
ATOM   3851  CG1 ILE A 281       4.010  -0.028  25.942  1.00 75.40           C
ATOM   3852  CG2 ILE A 281       3.991   2.200  24.737  1.00 65.26           C
ATOM   3853  CD1 ILE A 281       3.462  -0.871  24.783  1.00 69.07           C
ATOM   3854  H   ILE A 281       2.708   0.785  28.349  1.00 78.47           H
ATOM   3855  HA  ILE A 281       5.105   1.947  27.355  1.00 75.31           H
ATOM   3856  HB  ILE A 281       2.430   1.441  26.004  1.00 83.47           H
ATOM   3857 HG12 ILE A 281       5.100  -0.043  25.894  1.00 90.51           H
ATOM   3858 HG13 ILE A 281       3.712  -0.522  26.863  1.00 90.51           H
ATOM   3859 HG21 ILE A 281       3.625   1.714  23.835  1.00 78.35           H
ATOM   3860 HG22 ILE A 281       3.597   3.215  24.736  1.00 78.35           H
ATOM   3861 HG23 ILE A 281       5.081   2.239  24.709  1.00 78.35           H
ATOM   3862 HD11 ILE A 281       3.782  -1.906  24.914  1.00 82.91           H
ATOM   3863 HD12 ILE A 281       2.372  -0.836  24.787  1.00 82.91           H
ATOM   3864 HD13 ILE A 281       3.843  -0.512  23.828  1.00 82.91           H
ATOM   3865  N   ARG A 282       2.592   4.049  27.698  1.00 68.18           N
ATOM   3866  CA  ARG A 282       2.224   5.460  27.788  1.00 68.15           C
ATOM   3867  C   ARG A 282       3.086   6.210  28.813  1.00 69.46           C
ATOM   3868  O   ARG A 282       3.480   7.344  28.550  1.00 63.22           O
ATOM   3869  CB  ARG A 282       0.719   5.564  28.081  1.00 77.87           C
ATOM   3870  CG  ARG A 282       0.215   6.994  28.346  1.00 82.84           C
ATOM   3871  CD  ARG A 282      -1.180   6.983  28.978  1.00 86.78           C
ATOM   3872  NE  ARG A 282      -2.186   6.450  28.046  1.00 92.71           N
ATOM   3873  CZ  ARG A 282      -3.490   6.303  28.311  1.00100.21           C
ATOM   3874  NH1 ARG A 282      -4.000   6.576  29.511  1.00100.08           N
ATOM   3875  NH2 ARG A 282      -4.301   5.876  27.344  1.00 95.00           N1+
ATOM   3876  H   ARG A 282       1.908   3.366  27.995  1.00 81.84           H
ATOM   3877  HA  ARG A 282       2.414   5.925  26.819  1.00 81.82           H
ATOM   3878  HB2 ARG A 282       0.177   5.145  27.232  1.00 93.47           H
ATOM   3879  HB3 ARG A 282       0.493   4.956  28.958  1.00 93.47           H
ATOM   3880  HG2 ARG A 282       0.867   7.495  29.061  1.00 99.44           H
ATOM   3881  HG3 ARG A 282       0.215   7.565  27.417  1.00 99.44           H
ATOM   3882  HD2 ARG A 282      -1.147   6.357  29.869  1.00104.17           H
ATOM   3883  HD3 ARG A 282      -1.451   7.996  29.276  1.00104.17           H
ATOM   3884  HE  ARG A 282      -1.858   6.228  27.120  1.00111.29           H
ATOM   3885 HH11 ARG A 282      -3.380   6.860  30.257  1.00120.13           H
ATOM   3886 HH12 ARG A 282      -4.981   6.445  29.696  1.00120.13           H
ATOM   3887 HH21 ARG A 282      -3.923   5.671  26.433  1.00114.03           H
ATOM   3888 HH22 ARG A 282      -5.284   5.763  27.534  1.00114.03           H
ATOM   3889  N   GLU A 283       3.367   5.581  29.960  1.00 63.84           N
ATOM   3890  CA  GLU A 283       4.193   6.159  31.020  1.00 64.52           C
ATOM   3891  C   GLU A 283       5.683   6.263  30.627  1.00 61.01           C
ATOM   3892  O   GLU A 283       6.370   7.144  31.139  1.00 58.49           O
ATOM   3893  CB  GLU A 283       3.984   5.368  32.324  1.00 64.34           C
ATOM   3894  CG  GLU A 283       2.569   5.578  32.909  1.00 71.19           C
ATOM   3895  CD  GLU A 283       2.175   4.531  33.955  1.00 85.29           C
ATOM   3896  OE1 GLU A 283       2.385   3.324  33.690  1.00 80.85           O
ATOM   3897  OE2 GLU A 283       1.670   4.957  35.020  1.00 86.89           O1-
ATOM   3898  H   GLU A 283       2.991   4.657  30.120  1.00 76.64           H
ATOM   3899  HA  GLU A 283       3.829   7.173  31.198  1.00 77.46           H
ATOM   3900  HB2 GLU A 283       4.164   4.310  32.131  1.00 77.24           H
ATOM   3901  HB3 GLU A 283       4.712   5.706  33.063  1.00 77.24           H
ATOM   3902  HG2 GLU A 283       2.477   6.583  33.323  1.00 85.46           H
ATOM   3903  HG3 GLU A 283       1.850   5.485  32.095  1.00 85.46           H
ATOM   3904  N   MET A 284       6.166   5.378  29.732  1.00 60.96           N
ATOM   3905  CA  MET A 284       7.513   5.383  29.152  1.00 56.00           C
ATOM   3906  C   MET A 284       7.659   6.364  27.973  1.00 63.17           C
ATOM   3907  O   MET A 284       8.401   7.352  28.160  1.00 56.34           O
ATOM   3908  CB  MET A 284       7.884   3.958  28.703  1.00 55.15           C
ATOM   3909  CG  MET A 284       8.092   3.015  29.891  1.00 53.47           C
ATOM   3910  SD  MET A 284       8.674   1.358  29.448  1.00 53.14           S
ATOM   3911  CE  MET A 284       7.277   0.629  28.542  1.00 50.27           C
ATOM   3912  H   MET A 284       5.526   4.695  29.353  1.00 73.19           H
ATOM   3913  HA  MET A 284       8.212   5.684  29.933  1.00 67.23           H
ATOM   3914  HB2 MET A 284       8.809   3.997  28.127  1.00 66.22           H
ATOM   3915  HB3 MET A 284       7.100   3.560  28.059  1.00 66.22           H
ATOM   3916  HG2 MET A 284       7.162   2.922  30.451  1.00 64.20           H
ATOM   3917  HG3 MET A 284       8.837   3.458  30.554  1.00 64.20           H
ATOM   3918  HE1 MET A 284       7.512  -0.405  28.294  1.00 60.36           H
ATOM   3919  HE2 MET A 284       7.106   1.191  27.625  1.00 60.36           H
ATOM   3920  HE3 MET A 284       6.387   0.654  29.168  1.00 60.36           H
ATOM   3921  HC  MET A 284       7.094   6.095  26.890  1.00 75.83           H
ATOM   3922  N   LYS A 292       4.924  -3.809  18.777  1.00 90.87           N
ATOM   3923  CA  LYS A 292       4.622  -4.964  17.897  1.00 96.20           C
ATOM   3924  C   LYS A 292       5.364  -6.253  18.307  1.00 99.89           C
ATOM   3925  O   LYS A 292       5.678  -7.086  17.456  1.00 97.35           O
ATOM   3926  CB  LYS A 292       4.896  -4.588  16.440  1.00 93.75           C
ATOM   3927  H1  LYS A 292       4.354  -3.014  18.524  1.00109.07           H
ATOM   3928  H2  LYS A 292       5.902  -3.559  18.703  1.00109.07           H
ATOM   3929  HA  LYS A 292       3.556  -5.178  17.985  1.00115.47           H
ATOM   3930  HB1 LYS A 292       4.320  -3.703  16.171  1.00112.53           H
ATOM   3931  HB3 LYS A 292       4.609  -5.407  15.779  1.00112.53           H
ATOM   3932  N   PHE A 293       5.630  -6.420  19.611  1.00101.04           N
ATOM   3933  CA  PHE A 293       6.391  -7.543  20.160  1.00 98.89           C
ATOM   3934  C   PHE A 293       5.496  -8.749  20.498  1.00104.01           C
ATOM   3935  O   PHE A 293       4.342  -8.552  20.892  1.00 98.57           O
ATOM   3936  CB  PHE A 293       7.105  -7.076  21.438  1.00 99.42           C
ATOM   3937  CG  PHE A 293       8.263  -6.133  21.188  1.00 94.19           C
ATOM   3938  CD1 PHE A 293       8.054  -4.742  21.162  1.00 90.61           C
ATOM   3939  CD2 PHE A 293       9.551  -6.657  20.967  1.00 89.71           C
ATOM   3940  CE1 PHE A 293       9.126  -3.879  20.885  1.00 88.48           C
ATOM   3941  CE2 PHE A 293      10.622  -5.792  20.692  1.00 88.40           C
ATOM   3942  CZ  PHE A 293      10.406  -4.407  20.639  1.00 88.62           C
ATOM   3943  H   PHE A 293       5.308  -5.719  20.263  1.00121.28           H
ATOM   3944  HA  PHE A 293       7.161  -7.829  19.446  1.00118.70           H
ATOM   3945  HB2 PHE A 293       6.383  -6.596  22.101  1.00119.34           H
ATOM   3946  HB3 PHE A 293       7.495  -7.953  21.958  1.00119.34           H
ATOM   3947  HD1 PHE A 293       7.071  -4.333  21.345  1.00108.77           H
ATOM   3948  HD2 PHE A 293       9.722  -7.722  21.010  1.00107.68           H
ATOM   3949  HE1 PHE A 293       8.968  -2.812  20.861  1.00106.21           H
ATOM   3950  HE2 PHE A 293      11.612  -6.186  20.525  1.00106.12           H
ATOM   3951  HZ  PHE A 293      11.233  -3.748  20.430  1.00106.38           H
ATOM   3952  N   PRO A 294       6.030  -9.989  20.432  1.00105.47           N
ATOM   3953  CA  PRO A 294       5.341 -11.187  20.918  1.00107.63           C
ATOM   3954  C   PRO A 294       4.992 -11.120  22.413  1.00106.31           C
ATOM   3955  O   PRO A 294       5.747 -10.565  23.213  1.00 99.67           O
ATOM   3956  CB  PRO A 294       6.337 -12.332  20.670  1.00106.53           C
ATOM   3957  CG  PRO A 294       7.137 -11.837  19.467  1.00108.04           C
ATOM   3958  CD  PRO A 294       7.285 -10.352  19.788  1.00104.67           C
ATOM   3959  HA  PRO A 294       4.467 -11.386  20.297  1.00129.20           H
ATOM   3960  HB2 PRO A 294       7.013 -12.389  21.526  1.00127.86           H
ATOM   3961  HB3 PRO A 294       5.872 -13.304  20.500  1.00127.86           H
ATOM   3962  HG2 PRO A 294       8.122 -12.300  19.422  1.00129.69           H
ATOM   3963  HG3 PRO A 294       6.583 -12.009  18.543  1.00129.69           H
ATOM   3964  HD2 PRO A 294       8.115 -10.193  20.477  1.00125.64           H
ATOM   3965  HD3 PRO A 294       7.427  -9.827  18.843  1.00125.64           H
ATOM   3966  N   GLN A 295       3.846 -11.716  22.778  1.00109.61           N
ATOM   3967  CA  GLN A 295       3.233 -11.564  24.097  1.00105.52           C
ATOM   3968  C   GLN A 295       3.690 -12.680  25.058  1.00103.53           C
ATOM   3969  O   GLN A 295       2.922 -13.576  25.414  1.00102.58           O
ATOM   3970  CB  GLN A 295       1.707 -11.441  23.931  1.00102.71           C
ATOM   3971  CG  GLN A 295       1.004 -10.990  25.223  1.00108.48           C
ATOM   3972  CD  GLN A 295      -0.510 -11.167  25.132  1.00115.71           C
ATOM   3973  OE1 GLN A 295      -1.094 -11.949  25.877  1.00119.77           O
ATOM   3974  NE2 GLN A 295      -1.162 -10.461  24.210  1.00108.02           N
ATOM   3975  H   GLN A 295       3.293 -12.171  22.068  1.00131.56           H
ATOM   3976  HA  GLN A 295       3.572 -10.614  24.501  1.00126.65           H
ATOM   3977  HB2 GLN A 295       1.502 -10.700  23.156  1.00123.28           H
ATOM   3978  HB3 GLN A 295       1.295 -12.397  23.605  1.00123.28           H
ATOM   3979  HG2 GLN A 295       1.371 -11.572  26.069  1.00130.21           H
ATOM   3980  HG3 GLN A 295       1.232  -9.938  25.404  1.00130.21           H
ATOM   3981 HE21 GLN A 295      -0.660  -9.825  23.611  1.00129.65           H
ATOM   3982 HE22 GLN A 295      -2.163 -10.560  24.136  1.00129.65           H
ATOM   3983  N   ILE A 296       4.951 -12.590  25.504  1.00102.36           N
ATOM   3984  CA  ILE A 296       5.513 -13.411  26.582  1.00106.78           C
ATOM   3985  C   ILE A 296       5.142 -12.753  27.930  1.00100.45           C
ATOM   3986  O   ILE A 296       5.127 -11.530  28.045  1.00 97.76           O
ATOM   3987  CB  ILE A 296       7.040 -13.622  26.351  1.00100.79           C
ATOM   3988  CG1 ILE A 296       7.269 -14.378  25.012  1.00 97.68           C
ATOM   3989  CG2 ILE A 296       7.689 -14.370  27.532  1.00101.48           C
ATOM   3990  CD1 ILE A 296       8.717 -14.781  24.704  1.00 91.82           C
ATOM   3991  H   ILE A 296       5.524 -11.831  25.157  1.00122.86           H
ATOM   3992  HA  ILE A 296       5.049 -14.398  26.551  1.00128.17           H
ATOM   3993  HB  ILE A 296       7.517 -12.644  26.275  1.00120.98           H
ATOM   3994 HG12 ILE A 296       6.670 -15.290  25.017  1.00117.25           H
ATOM   3995 HG13 ILE A 296       6.921 -13.759  24.184  1.00117.25           H
ATOM   3996 HG21 ILE A 296       8.762 -14.478  27.373  1.00121.81           H
ATOM   3997 HG22 ILE A 296       7.563 -13.802  28.453  1.00121.81           H
ATOM   3998 HG23 ILE A 296       7.239 -15.356  27.647  1.00121.81           H
ATOM   3999 HD11 ILE A 296       8.777 -15.144  23.678  1.00110.21           H
ATOM   4000 HD12 ILE A 296       9.376 -13.919  24.816  1.00110.21           H
ATOM   4001 HD13 ILE A 296       9.039 -15.581  25.370  1.00110.21           H
ATOM   4002  N   LYS A 297       4.792 -13.568  28.936  1.00106.00           N
ATOM   4003  CA  LYS A 297       4.286 -13.130  30.249  1.00107.39           C
ATOM   4004  C   LYS A 297       5.406 -13.038  31.298  1.00108.53           C
ATOM   4005  O   LYS A 297       6.557 -13.375  31.014  1.00108.06           O
ATOM   4006  CB  LYS A 297       3.170 -14.089  30.706  1.00105.09           C
ATOM   4007  CG  LYS A 297       1.923 -13.996  29.813  1.00107.38           C
ATOM   4008  CD  LYS A 297       0.767 -14.793  30.427  1.00104.94           C
ATOM   4009  CE  LYS A 297      -0.504 -14.629  29.595  1.00101.83           C
ATOM   4010  NZ  LYS A 297      -1.610 -15.405  30.182  1.00101.04           N1+
ATOM   4011  H   LYS A 297       4.866 -14.563  28.786  1.00127.23           H
ATOM   4012  HA  LYS A 297       3.853 -12.132  30.159  1.00128.90           H
ATOM   4013  HB2 LYS A 297       3.549 -15.113  30.707  1.00126.14           H
ATOM   4014  HB3 LYS A 297       2.873 -13.839  31.726  1.00126.14           H
ATOM   4015  HG2 LYS A 297       1.622 -12.950  29.726  1.00128.89           H
ATOM   4016  HG3 LYS A 297       2.151 -14.382  28.818  1.00128.89           H
ATOM   4017  HD2 LYS A 297       1.042 -15.849  30.462  1.00125.96           H
ATOM   4018  HD3 LYS A 297       0.580 -14.443  31.444  1.00125.96           H
ATOM   4019  HE2 LYS A 297      -0.777 -13.573  29.559  1.00122.24           H
ATOM   4020  HE3 LYS A 297      -0.313 -14.977  28.578  1.00122.24           H
ATOM   4021  HZ1 LYS A 297      -2.446 -15.283  29.629  1.00121.28           H
ATOM   4022  HZ2 LYS A 297      -1.362 -16.385  30.206  1.00121.28           H
ATOM   4023  HZ3 LYS A 297      -1.784 -15.087  31.126  1.00121.28           H
ATOM   4024  N   ALA A 298       5.047 -12.531  32.491  1.00101.98           N
ATOM   4025  CA  ALA A 298       5.932 -12.309  33.634  1.00 97.72           C
ATOM   4026  C   ALA A 298       6.715 -13.581  33.985  1.00 99.26           C
ATOM   4027  O   ALA A 298       6.138 -14.576  34.431  1.00100.26           O
ATOM   4028  CB  ALA A 298       5.088 -11.840  34.826  1.00 93.46           C
ATOM   4029  H   ALA A 298       4.079 -12.282  32.625  1.00122.41           H
ATOM   4030  HA  ALA A 298       6.635 -11.513  33.381  1.00117.29           H
ATOM   4031  HB1 ALA A 298       5.737 -11.648  35.681  1.00112.19           H
ATOM   4032  HB2 ALA A 298       4.559 -10.922  34.569  1.00112.19           H
ATOM   4033  HB3 ALA A 298       4.362 -12.608  35.097  1.00112.19           H
ATOM   4034  N   HIS A 299       8.033 -13.532  33.770  1.00 95.76           N
ATOM   4035  CA  HIS A 299       8.958 -14.600  34.124  1.00 99.31           C
ATOM   4036  C   HIS A 299       9.377 -14.423  35.589  1.00 98.27           C
ATOM   4037  O   HIS A 299       9.825 -13.329  35.956  1.00 90.46           O
ATOM   4038  CB  HIS A 299      10.144 -14.503  33.168  1.00 94.89           C
ATOM   4039  CG  HIS A 299      11.333 -15.392  33.423  1.00 91.58           C
ATOM   4040  ND1 HIS A 299      12.486 -15.035  34.082  1.00 92.00           N
ATOM   4041  CD2 HIS A 299      11.539 -16.638  32.896  1.00 98.89           C
ATOM   4042  CE1 HIS A 299      13.365 -16.044  33.942  1.00 98.14           C
ATOM   4043  NE2 HIS A 299      12.815 -17.071  33.273  1.00103.10           N
ATOM   4044  H   HIS A 299       8.441 -12.674  33.421  1.00114.94           H
ATOM   4045  HA  HIS A 299       8.483 -15.564  33.955  1.00119.21           H
ATOM   4046  HB2 HIS A 299      10.506 -13.478  33.205  1.00113.90           H
ATOM   4047  HB3 HIS A 299       9.773 -14.707  32.163  1.00113.90           H
ATOM   4048  HD1 HIS A 299      12.665 -14.147  34.527  1.00110.43           H
ATOM   4049  HD2 HIS A 299      10.857 -17.171  32.251  1.00118.70           H
ATOM   4050  HE1 HIS A 299      14.386 -16.026  34.297  1.00117.80           H
ATOM   4051  N   PRO A 300       9.269 -15.474  36.429  1.00100.76           N
ATOM   4052  CA  PRO A 300       9.704 -15.390  37.814  1.00102.37           C
ATOM   4053  C   PRO A 300      11.186 -15.021  37.859  1.00 95.55           C
ATOM   4054  O   PRO A 300      12.036 -15.681  37.255  1.00 97.05           O
ATOM   4055  CB  PRO A 300       9.432 -16.778  38.419  1.00 92.43           C
ATOM   4056  CG  PRO A 300       8.299 -17.311  37.544  1.00100.54           C
ATOM   4057  CD  PRO A 300       8.683 -16.778  36.164  1.00100.83           C
ATOM   4058  HA  PRO A 300       9.074 -14.679  38.351  1.00122.88           H
ATOM   4059  HB2 PRO A 300      10.311 -17.405  38.255  1.00110.95           H
ATOM   4060  HB3 PRO A 300       9.178 -16.761  39.479  1.00110.95           H
ATOM   4061  HG2 PRO A 300       8.283 -18.400  37.524  1.00120.68           H
ATOM   4062  HG3 PRO A 300       7.341 -16.914  37.883  1.00120.68           H
ATOM   4063  HD2 PRO A 300       9.428 -17.425  35.697  1.00121.03           H
ATOM   4064  HD3 PRO A 300       7.768 -16.706  35.575  1.00121.03           H
ATOM   4065  N   TRP A 301      11.468 -13.935  38.576  1.00 82.92           N
ATOM   4066  CA  TRP A 301      12.807 -13.414  38.745  1.00 68.30           C
ATOM   4067  C   TRP A 301      13.747 -14.414  39.454  1.00 72.90           C
ATOM   4068  O   TRP A 301      14.961 -14.279  39.335  1.00 72.54           O
ATOM   4069  CB  TRP A 301      12.698 -12.086  39.490  1.00 64.49           C
ATOM   4070  CG  TRP A 301      12.554 -10.840  38.681  1.00 58.92           C
ATOM   4071  CD1 TRP A 301      11.441 -10.088  38.520  1.00 58.58           C
ATOM   4072  CD2 TRP A 301      13.632 -10.090  38.058  1.00 51.53           C
ATOM   4073  NE1 TRP A 301      11.771  -8.913  37.869  1.00 53.61           N
ATOM   4074  CE2 TRP A 301      13.121  -8.843  37.603  1.00 49.46           C
ATOM   4075  CE3 TRP A 301      15.008 -10.335  37.888  1.00 49.14           C
ATOM   4076  CZ2 TRP A 301      13.942  -7.874  37.019  1.00 48.56           C
ATOM   4077  CZ3 TRP A 301      15.842  -9.378  37.295  1.00 52.09           C
ATOM   4078  CH2 TRP A 301      15.307  -8.161  36.841  1.00 52.50           C
ATOM   4079  H   TRP A 301      10.710 -13.397  38.969  1.00 99.54           H
ATOM   4080  HA  TRP A 301      13.224 -13.208  37.759  1.00 82.00           H
ATOM   4081  HB2 TRP A 301      11.907 -12.137  40.239  1.00 77.42           H
ATOM   4082  HB3 TRP A 301      13.637 -11.953  40.014  1.00 77.42           H
ATOM   4083  HD1 TRP A 301      10.465 -10.322  38.921  1.00 70.34           H
ATOM   4084  HE1 TRP A 301      11.099  -8.185  37.668  1.00 64.37           H
ATOM   4085  HE3 TRP A 301      15.419 -11.277  38.215  1.00 59.01           H
ATOM   4086  HZ2 TRP A 301      13.527  -6.933  36.693  1.00 58.30           H
ATOM   4087  HZ3 TRP A 301      16.892  -9.587  37.168  1.00 62.54           H
ATOM   4088  HH2 TRP A 301      15.945  -7.456  36.337  1.00 63.03           H
ATOM   4089  N   THR A 302      13.216 -15.410  40.190  1.00 82.47           N
ATOM   4090  CA  THR A 302      14.006 -16.461  40.854  1.00 76.51           C
ATOM   4091  C   THR A 302      14.720 -17.356  39.840  1.00 80.54           C
ATOM   4092  O   THR A 302      15.843 -17.799  40.089  1.00 81.24           O
ATOM   4093  CB  THR A 302      13.120 -17.279  41.815  1.00 84.68           C
ATOM   4094  OG1 THR A 302      12.459 -16.412  42.713  1.00 76.98           O
ATOM   4095  CG2 THR A 302      13.921 -18.280  42.662  1.00 84.61           C
ATOM   4096  H   THR A 302      12.214 -15.449  40.298  1.00 99.00           H
ATOM   4097  HA  THR A 302      14.758 -15.952  41.448  1.00 91.85           H
ATOM   4098  HB  THR A 302      12.376 -17.827  41.235  1.00101.65           H
ATOM   4099  HG1 THR A 302      11.735 -16.889  43.126  1.00 92.41           H
ATOM   4100 HG21 THR A 302      13.248 -18.803  43.342  1.00101.56           H
ATOM   4101 HG22 THR A 302      14.415 -19.016  42.028  1.00101.56           H
ATOM   4102 HG23 THR A 302      14.665 -17.751  43.259  1.00101.56           H
ATOM   4103  N   LYS A 303      14.062 -17.598  38.696  1.00 81.50           N
ATOM   4104  CA  LYS A 303      14.577 -18.365  37.562  1.00 75.88           C
ATOM   4105  C   LYS A 303      15.751 -17.652  36.856  1.00 71.39           C
ATOM   4106  O   LYS A 303      16.495 -18.300  36.124  1.00 69.93           O
ATOM   4107  CB  LYS A 303      13.384 -18.635  36.616  1.00 85.60           C
ATOM   4108  CG  LYS A 303      13.556 -19.815  35.644  1.00 93.06           C
ATOM   4109  CD  LYS A 303      13.304 -21.182  36.303  1.00 88.39           C
ATOM   4110  CE  LYS A 303      13.560 -22.308  35.293  1.00 86.47           C
ATOM   4111  NZ  LYS A 303      13.359 -23.638  35.902  1.00 84.24           N1+
ATOM   4112  H   LYS A 303      13.162 -17.156  38.569  1.00 97.84           H
ATOM   4113  HA  LYS A 303      14.947 -19.314  37.950  1.00 91.09           H
ATOM   4114  HB2 LYS A 303      12.513 -18.867  37.233  1.00102.76           H
ATOM   4115  HB3 LYS A 303      13.142 -17.732  36.059  1.00102.76           H
ATOM   4116  HG2 LYS A 303      12.816 -19.695  34.851  1.00111.70           H
ATOM   4117  HG3 LYS A 303      14.544 -19.786  35.184  1.00111.70           H
ATOM   4118  HD2 LYS A 303      13.968 -21.306  37.159  1.00106.10           H
ATOM   4119  HD3 LYS A 303      12.269 -21.233  36.645  1.00106.10           H
ATOM   4120  HE2 LYS A 303      12.877 -22.190  34.449  1.00103.79           H
ATOM   4121  HE3 LYS A 303      14.584 -22.230  34.924  1.00103.79           H
ATOM   4122  HZ1 LYS A 303      13.533 -24.358  35.215  1.00101.12           H
ATOM   4123  HZ2 LYS A 303      13.997 -23.755  36.677  1.00101.12           H
ATOM   4124  HZ3 LYS A 303      12.409 -23.718  36.237  1.00101.12           H
ATOM   4125  N   VAL A 304      15.907 -16.333  37.045  1.00 62.22           N
ATOM   4126  CA  VAL A 304      16.966 -15.540  36.418  1.00 54.75           C
ATOM   4127  C   VAL A 304      18.320 -15.898  37.029  1.00 53.18           C
ATOM   4128  O   VAL A 304      19.274 -16.134  36.290  1.00 51.26           O
ATOM   4129  CB  VAL A 304      16.659 -14.027  36.519  1.00 57.34           C
ATOM   4130  CG1 VAL A 304      17.802 -13.150  36.005  1.00 51.44           C
ATOM   4131  CG2 VAL A 304      15.380 -13.668  35.744  1.00 55.02           C
ATOM   4132  H   VAL A 304      15.263 -15.851  37.655  1.00 74.70           H
ATOM   4133  HA  VAL A 304      16.998 -15.800  35.359  1.00 65.73           H
ATOM   4134  HB  VAL A 304      16.517 -13.762  37.562  1.00 68.85           H
ATOM   4135 HG11 VAL A 304      17.534 -12.099  36.121  1.00 61.76           H
ATOM   4136 HG12 VAL A 304      18.711 -13.326  36.579  1.00 61.76           H
ATOM   4137 HG13 VAL A 304      17.990 -13.358  34.951  1.00 61.76           H
ATOM   4138 HG21 VAL A 304      15.161 -12.609  35.877  1.00 66.06           H
ATOM   4139 HG22 VAL A 304      15.517 -13.871  34.682  1.00 66.06           H
ATOM   4140 HG23 VAL A 304      14.532 -14.242  36.116  1.00 66.06           H
ATOM   4141  N   PHE A 305      18.417 -15.899  38.368  1.00 56.46           N
ATOM   4142  CA  PHE A 305      19.693 -15.984  39.063  1.00 52.66           C
ATOM   4143  C   PHE A 305      19.998 -17.419  39.505  1.00 56.75           C
ATOM   4144  O   PHE A 305      19.121 -18.285  39.530  1.00 54.18           O
ATOM   4145  CB  PHE A 305      19.681 -14.993  40.232  1.00 51.27           C
ATOM   4146  CG  PHE A 305      19.461 -13.553  39.798  1.00 45.78           C
ATOM   4147  CD1 PHE A 305      20.513 -12.825  39.213  1.00 45.28           C
ATOM   4148  CD2 PHE A 305      18.195 -12.956  39.935  1.00 49.00           C
ATOM   4149  CE1 PHE A 305      20.294 -11.507  38.765  1.00 41.36           C
ATOM   4150  CE2 PHE A 305      17.999 -11.616  39.558  1.00 48.22           C
ATOM   4151  CZ  PHE A 305      19.043 -10.898  38.952  1.00 43.92           C
ATOM   4152  H   PHE A 305      17.589 -15.746  38.926  1.00 67.78           H
ATOM   4153  HA  PHE A 305      20.492 -15.664  38.394  1.00 63.23           H
ATOM   4154  HB2 PHE A 305      18.919 -15.286  40.956  1.00 61.56           H
ATOM   4155  HB3 PHE A 305      20.651 -15.039  40.720  1.00 61.56           H
ATOM   4156  HD1 PHE A 305      21.485 -13.281  39.096  1.00 54.37           H
ATOM   4157  HD2 PHE A 305      17.375 -13.517  40.357  1.00 58.83           H
ATOM   4158  HE1 PHE A 305      21.095 -10.947  38.311  1.00 49.66           H
ATOM   4159  HE2 PHE A 305      17.045 -11.141  39.729  1.00 57.89           H
ATOM   4160  HZ  PHE A 305      18.887  -9.875  38.642  1.00 52.74           H
ATOM   4161  N   ARG A 306      21.274 -17.663  39.831  1.00 51.04           N
ATOM   4162  CA  ARG A 306      21.778 -18.971  40.243  1.00 60.23           C
ATOM   4163  C   ARG A 306      21.112 -19.403  41.561  1.00 59.79           C
ATOM   4164  O   ARG A 306      20.606 -18.549  42.299  1.00 59.57           O
ATOM   4165  CB  ARG A 306      23.317 -18.902  40.322  1.00 62.28           C
ATOM   4166  CG  ARG A 306      23.810 -18.071  41.516  1.00 63.23           C
ATOM   4167  CD  ARG A 306      25.332 -18.054  41.592  1.00 64.42           C
ATOM   4168  NE  ARG A 306      25.757 -17.324  42.795  1.00 74.05           N
ATOM   4169  CZ  ARG A 306      27.016 -17.210  43.229  1.00 86.26           C
ATOM   4170  NH1 ARG A 306      28.023 -17.810  42.588  1.00 91.62           N
ATOM   4171  NH2 ARG A 306      27.268 -16.483  44.318  1.00 84.27           N1+
ATOM   4172  H   ARG A 306      21.934 -16.900  39.789  1.00 61.29           H
ATOM   4173  HA  ARG A 306      21.518 -19.692  39.466  1.00 72.31           H
ATOM   4174  HB2 ARG A 306      23.726 -19.905  40.419  1.00 74.77           H
ATOM   4175  HB3 ARG A 306      23.709 -18.481  39.394  1.00 74.77           H
ATOM   4176  HG2 ARG A 306      23.456 -17.045  41.416  1.00 75.91           H
ATOM   4177  HG3 ARG A 306      23.427 -18.489  42.446  1.00 75.91           H
ATOM   4178  HD2 ARG A 306      25.692 -19.083  41.647  1.00 77.33           H
ATOM   4179  HD3 ARG A 306      25.745 -17.576  40.701  1.00 77.33           H
ATOM   4180  HE  ARG A 306      25.034 -16.840  43.308  1.00 88.90           H
ATOM   4181 HH11 ARG A 306      27.837 -18.351  41.757  1.00109.98           H
ATOM   4182 HH12 ARG A 306      28.969 -17.701  42.918  1.00109.98           H
ATOM   4183 HH21 ARG A 306      26.514 -16.023  44.805  1.00101.15           H
ATOM   4184 HH22 ARG A 306      28.217 -16.383  44.647  1.00101.15           H
ATOM   4185  N   PRO A 307      21.125 -20.701  41.917  1.00 61.32           N
ATOM   4186  CA  PRO A 307      20.570 -21.101  43.201  1.00 65.62           C
ATOM   4187  C   PRO A 307      21.430 -20.522  44.332  1.00 61.62           C
ATOM   4188  O   PRO A 307      22.647 -20.374  44.187  1.00 64.47           O
ATOM   4189  CB  PRO A 307      20.628 -22.633  43.184  1.00 71.99           C
ATOM   4190  CG  PRO A 307      21.793 -22.950  42.247  1.00 70.96           C
ATOM   4191  CD  PRO A 307      21.678 -21.845  41.199  1.00 61.76           C
ATOM   4192  HA  PRO A 307      19.515 -20.829  43.286  1.00 78.78           H
ATOM   4193  HB2 PRO A 307      20.727 -23.101  44.164  1.00 86.42           H
ATOM   4194  HB3 PRO A 307      19.708 -22.974  42.706  1.00 86.42           H
ATOM   4195  HG2 PRO A 307      22.737 -22.910  42.793  1.00 85.19           H
ATOM   4196  HG3 PRO A 307      21.666 -23.921  41.768  1.00 85.19           H
ATOM   4197  HD2 PRO A 307      22.677 -21.660  40.812  1.00 74.14           H
ATOM   4198  HD3 PRO A 307      20.985 -22.154  40.416  1.00 74.14           H
ATOM   4199  N   ARG A 308      20.760 -20.186  45.442  1.00 60.24           N
ATOM   4200  CA  ARG A 308      21.317 -19.551  46.647  1.00 67.46           C
ATOM   4201  C   ARG A 308      21.551 -18.036  46.485  1.00 58.82           C
ATOM   4202  O   ARG A 308      22.096 -17.421  47.399  1.00 59.88           O
ATOM   4203  CB  ARG A 308      22.571 -20.286  47.206  1.00 69.16           C
ATOM   4204  CG  ARG A 308      22.432 -21.814  47.379  1.00 77.04           C
ATOM   4205  CD  ARG A 308      21.408 -22.198  48.464  1.00 91.27           C
ATOM   4206  NE  ARG A 308      20.723 -23.476  48.170  1.00106.31           N
ATOM   4207  CZ  ARG A 308      19.540 -23.631  47.546  1.00 95.60           C
ATOM   4208  NH1 ARG A 308      18.815 -22.592  47.125  1.00 89.90           N
ATOM   4209  NH2 ARG A 308      19.065 -24.858  47.337  1.00 90.49           N1+
ATOM   4210  H   ARG A 308      19.757 -20.307  45.422  1.00 72.32           H
ATOM   4211  HA  ARG A 308      20.549 -19.626  47.415  1.00 80.98           H
ATOM   4212  HB2 ARG A 308      23.429 -20.092  46.562  1.00 83.02           H
ATOM   4213  HB3 ARG A 308      22.813 -19.860  48.181  1.00 83.02           H
ATOM   4214  HG2 ARG A 308      22.172 -22.278  46.428  1.00 92.48           H
ATOM   4215  HG3 ARG A 308      23.405 -22.210  47.677  1.00 92.48           H
ATOM   4216  HD2 ARG A 308      21.941 -22.307  49.410  1.00109.56           H
ATOM   4217  HD3 ARG A 308      20.675 -21.404  48.599  1.00109.56           H
ATOM   4218  HE  ARG A 308      21.214 -24.314  48.445  1.00127.60           H
ATOM   4219 HH11 ARG A 308      19.151 -21.655  47.281  1.00107.91           H
ATOM   4220 HH12 ARG A 308      17.929 -22.745  46.667  1.00107.91           H
ATOM   4221 HH21 ARG A 308      19.585 -25.663  47.653  1.00108.62           H
ATOM   4222 HH22 ARG A 308      18.176 -24.984  46.877  1.00108.62           H
ATOM   4223  N   THR A 309      21.125 -17.416  45.371  1.00 59.10           N
ATOM   4224  CA  THR A 309      21.069 -15.954  45.289  1.00 57.07           C
ATOM   4225  C   THR A 309      20.120 -15.471  46.389  1.00 51.27           C
ATOM   4226  O   THR A 309      19.006 -15.992  46.463  1.00 58.22           O
ATOM   4227  CB  THR A 309      20.611 -15.473  43.895  1.00 55.40           C
ATOM   4228  OG1 THR A 309      21.520 -15.926  42.919  1.00 49.71           O
ATOM   4229  CG2 THR A 309      20.554 -13.942  43.794  1.00 52.29           C
ATOM   4230  H   THR A 309      20.691 -17.951  44.634  1.00 70.96           H
ATOM   4231  HA  THR A 309      22.082 -15.586  45.436  1.00 68.52           H
ATOM   4232  HB  THR A 309      19.627 -15.888  43.677  1.00 66.51           H
ATOM   4233  HG1 THR A 309      21.407 -16.876  42.826  1.00 59.69           H
ATOM   4234 HG21 THR A 309      20.244 -13.654  42.790  1.00 62.78           H
ATOM   4235 HG22 THR A 309      19.841 -13.534  44.510  1.00 62.78           H
ATOM   4236 HG23 THR A 309      21.541 -13.520  43.978  1.00 62.78           H
ATOM   4237  N   PRO A 310      20.515 -14.485  47.215  1.00 52.12           N
ATOM   4238  CA  PRO A 310      19.659 -13.996  48.289  1.00 55.46           C
ATOM   4239  C   PRO A 310      18.311 -13.497  47.749  1.00 51.81           C
ATOM   4240  O   PRO A 310      18.292 -12.758  46.764  1.00 48.50           O
ATOM   4241  CB  PRO A 310      20.430 -12.834  48.922  1.00 49.71           C
ATOM   4242  CG  PRO A 310      21.873 -13.234  48.674  1.00 47.25           C
ATOM   4243  CD  PRO A 310      21.830 -13.866  47.284  1.00 52.34           C
ATOM   4244  HA  PRO A 310      19.579 -14.766  49.054  1.00 66.59           H
ATOM   4245  HB2 PRO A 310      20.226 -11.928  48.350  1.00 59.68           H
ATOM   4246  HB3 PRO A 310      20.207 -12.666  49.976  1.00 59.68           H
ATOM   4247  HG2 PRO A 310      22.490 -12.348  48.649  1.00 56.73           H
ATOM   4248  HG3 PRO A 310      22.211 -13.935  49.438  1.00 56.73           H
ATOM   4249  HD2 PRO A 310      21.915 -13.092  46.521  1.00 62.85           H
ATOM   4250  HD3 PRO A 310      22.634 -14.600  47.228  1.00 62.85           H
ATOM   4251  N   PRO A 311      17.188 -13.855  48.387  1.00 51.22           N
ATOM   4252  CA  PRO A 311      15.875 -13.439  47.908  1.00 51.12           C
ATOM   4253  C   PRO A 311      15.670 -11.918  47.932  1.00 49.11           C
ATOM   4254  O   PRO A 311      14.918 -11.399  47.112  1.00 49.80           O
ATOM   4255  CB  PRO A 311      14.880 -14.097  48.881  1.00 56.69           C
ATOM   4256  CG  PRO A 311      15.656 -15.266  49.488  1.00 59.35           C
ATOM   4257  CD  PRO A 311      17.077 -14.722  49.557  1.00 57.27           C
ATOM   4258  HA  PRO A 311      15.704 -13.869  46.920  1.00 61.38           H
ATOM   4259  HB2 PRO A 311      14.683 -13.387  49.687  1.00 68.07           H
ATOM   4260  HB3 PRO A 311      13.942 -14.401  48.417  1.00 68.07           H
ATOM   4261  HG2 PRO A 311      15.305 -15.502  50.493  1.00 71.25           H
ATOM   4262  HG3 PRO A 311      15.592 -16.138  48.836  1.00 71.25           H
ATOM   4263  HD2 PRO A 311      17.217 -14.143  50.470  1.00 68.76           H
ATOM   4264  HD3 PRO A 311      17.748 -15.579  49.509  1.00 68.76           H
ATOM   4265  N   GLU A 312      16.340 -11.217  48.859  1.00 47.57           N
ATOM   4266  CA  GLU A 312      16.299  -9.766  48.988  1.00 48.98           C
ATOM   4267  C   GLU A 312      17.012  -9.088  47.797  1.00 42.62           C
ATOM   4268  O   GLU A 312      16.636  -7.982  47.423  1.00 40.23           O
ATOM   4269  CB  GLU A 312      16.953  -9.327  50.309  1.00 45.24           C
ATOM   4270  CG  GLU A 312      16.368  -9.994  51.574  1.00 52.24           C
ATOM   4271  CD  GLU A 312      16.882 -11.413  51.890  1.00 64.71           C
ATOM   4272  OE1 GLU A 312      16.207 -12.079  52.703  1.00 74.34           O
ATOM   4273  OE2 GLU A 312      17.909 -11.838  51.304  1.00 55.67           O1-
ATOM   4274  H   GLU A 312      16.900 -11.717  49.540  1.00 57.11           H
ATOM   4275  HA  GLU A 312      15.254  -9.454  49.002  1.00 58.81           H
ATOM   4276  HB2 GLU A 312      18.027  -9.509  50.256  1.00 54.32           H
ATOM   4277  HB3 GLU A 312      16.816  -8.251  50.407  1.00 54.32           H
ATOM   4278  HG2 GLU A 312      16.620  -9.369  52.431  1.00 62.72           H
ATOM   4279  HG3 GLU A 312      15.277  -9.990  51.551  1.00 62.72           H
ATOM   4280  N   ALA A 313      18.049  -9.724  47.222  1.00 42.78           N
ATOM   4281  CA  ALA A 313      18.768  -9.224  46.047  1.00 44.06           C
ATOM   4282  C   ALA A 313      17.846  -9.261  44.832  1.00 40.77           C
ATOM   4283  O   ALA A 313      17.775  -8.303  44.068  1.00 43.07           O
ATOM   4284  CB  ALA A 313      20.037 -10.052  45.801  1.00 40.58           C
ATOM   4285  H   ALA A 313      18.314 -10.630  47.581  1.00 51.37           H
ATOM   4286  HA  ALA A 313      19.066  -8.190  46.232  1.00 52.90           H
ATOM   4287  HB1 ALA A 313      20.637  -9.563  45.036  1.00 48.73           H
ATOM   4288  HB2 ALA A 313      20.625 -10.130  46.712  1.00 48.73           H
ATOM   4289  HB3 ALA A 313      19.774 -11.051  45.454  1.00 48.73           H
ATOM   4290  N   ILE A 314      17.111 -10.370  44.685  1.00 44.97           N
ATOM   4291  CA  ILE A 314      16.122 -10.570  43.636  1.00 45.28           C
ATOM   4292  C   ILE A 314      14.972  -9.558  43.781  1.00 47.84           C
ATOM   4293  O   ILE A 314      14.523  -9.007  42.774  1.00 43.56           O
ATOM   4294  CB  ILE A 314      15.631 -12.036  43.656  1.00 51.93           C
ATOM   4295  CG1 ILE A 314      16.815 -13.014  43.492  1.00 53.70           C
ATOM   4296  CG2 ILE A 314      14.598 -12.268  42.547  1.00 59.82           C
ATOM   4297  CD1 ILE A 314      16.440 -14.492  43.631  1.00 57.42           C
ATOM   4298  H   ILE A 314      17.226 -11.113  45.360  1.00 53.99           H
ATOM   4299  HA  ILE A 314      16.613 -10.387  42.678  1.00 54.37           H
ATOM   4300  HB  ILE A 314      15.149 -12.236  44.613  1.00 62.35           H
ATOM   4301 HG12 ILE A 314      17.275 -12.856  42.519  1.00 64.47           H
ATOM   4302 HG13 ILE A 314      17.572 -12.811  44.245  1.00 64.47           H
ATOM   4303 HG21 ILE A 314      14.192 -13.277  42.600  1.00 71.82           H
ATOM   4304 HG22 ILE A 314      13.760 -11.579  42.650  1.00 71.82           H
ATOM   4305 HG23 ILE A 314      15.084 -12.115  41.585  1.00 71.82           H
ATOM   4306 HD11 ILE A 314      17.347 -15.096  43.613  1.00 68.94           H
ATOM   4307 HD12 ILE A 314      15.923 -14.659  44.575  1.00 68.94           H
ATOM   4308 HD13 ILE A 314      15.808 -14.796  42.805  1.00 68.94           H
ATOM   4309  N   ALA A 315      14.489  -9.322  45.010  1.00 45.61           N
ATOM   4310  CA  ALA A 315      13.410  -8.372  45.285  1.00 47.51           C
ATOM   4311  C   ALA A 315      13.845  -6.935  44.977  1.00 45.29           C
ATOM   4312  O   ALA A 315      13.100  -6.201  44.333  1.00 40.21           O
ATOM   4313  CB  ALA A 315      12.929  -8.513  46.733  1.00 47.19           C
ATOM   4314  H   ALA A 315      14.889  -9.819  45.795  1.00 54.77           H
ATOM   4315  HA  ALA A 315      12.571  -8.622  44.635  1.00 57.05           H
ATOM   4316  HB1 ALA A 315      12.090  -7.840  46.905  1.00 56.66           H
ATOM   4317  HB2 ALA A 315      12.602  -9.536  46.913  1.00 56.66           H
ATOM   4318  HB3 ALA A 315      13.732  -8.266  47.428  1.00 56.66           H
ATOM   4319  N   LEU A 316      15.059  -6.539  45.385  1.00 38.77           N
ATOM   4320  CA  LEU A 316      15.630  -5.253  44.988  1.00 40.20           C
ATOM   4321  C   LEU A 316      15.681  -5.113  43.450  1.00 38.62           C
ATOM   4322  O   LEU A 316      15.173  -4.119  42.937  1.00 36.23           O
ATOM   4323  CB  LEU A 316      16.995  -5.038  45.658  1.00 32.82           C
ATOM   4324  CG  LEU A 316      17.640  -3.691  45.284  1.00 37.36           C
ATOM   4325  CD1 LEU A 316      16.752  -2.480  45.618  1.00 39.06           C
ATOM   4326  CD2 LEU A 316      18.965  -3.555  46.032  1.00 40.84           C
ATOM   4327  H   LEU A 316      15.639  -7.176  45.914  1.00 46.56           H
ATOM   4328  HA  LEU A 316      14.958  -4.485  45.372  1.00 48.27           H
ATOM   4329  HB2 LEU A 316      16.860  -5.073  46.737  1.00 39.41           H
ATOM   4330  HB3 LEU A 316      17.669  -5.849  45.380  1.00 39.41           H
ATOM   4331  HG  LEU A 316      17.852  -3.685  44.216  1.00 44.86           H
ATOM   4332 HD11 LEU A 316      17.293  -1.559  45.398  1.00 46.91           H
ATOM   4333 HD12 LEU A 316      15.845  -2.488  45.018  1.00 46.91           H
ATOM   4334 HD13 LEU A 316      16.484  -2.491  46.674  1.00 46.91           H
ATOM   4335 HD21 LEU A 316      19.475  -2.643  45.719  1.00 49.04           H
ATOM   4336 HD22 LEU A 316      18.784  -3.511  47.106  1.00 49.04           H
ATOM   4337 HD23 LEU A 316      19.602  -4.410  45.809  1.00 49.04           H
ATOM   4338  N   CYS A 317      16.239  -6.089  42.713  1.00 40.12           N
ATOM   4339  CA  CYS A 317      16.244  -6.054  41.244  1.00 37.39           C
ATOM   4340  C   CYS A 317      14.865  -5.757  40.661  1.00 40.73           C
ATOM   4341  O   CYS A 317      14.774  -4.883  39.801  1.00 39.31           O
ATOM   4342  CB  CYS A 317      16.757  -7.344  40.593  1.00 44.85           C
ATOM   4343  SG  CYS A 317      18.540  -7.497  40.755  1.00 47.07           S
ATOM   4344  H   CYS A 317      16.648  -6.887  43.178  1.00 48.17           H
ATOM   4345  HA  CYS A 317      16.911  -5.242  40.950  1.00 44.90           H
ATOM   4346  HB2 CYS A 317      16.270  -8.212  41.034  1.00 53.85           H
ATOM   4347  HB3 CYS A 317      16.516  -7.322  39.528  1.00 53.85           H
ATOM   4348  HG  CYS A 317      18.900  -8.530  40.261  1.00 56.51           H
ATOM   4349  N   SER A 318      13.814  -6.460  41.118  1.00 39.21           N
ATOM   4350  CA  SER A 318      12.456  -6.303  40.584  1.00 45.55           C
ATOM   4351  C   SER A 318      11.839  -4.927  40.857  1.00 41.01           C
ATOM   4352  O   SER A 318      10.973  -4.499  40.105  1.00 44.06           O
ATOM   4353  CB  SER A 318      11.539  -7.415  41.101  1.00 44.70           C
ATOM   4354  OG  SER A 318      11.237  -7.259  42.467  1.00 50.00           O
ATOM   4355  H   SER A 318      13.966  -7.164  41.825  1.00 47.08           H
ATOM   4356  HA  SER A 318      12.526  -6.423  39.501  1.00 54.70           H
ATOM   4357  HB2 SER A 318      10.611  -7.417  40.526  1.00 53.67           H
ATOM   4358  HB3 SER A 318      12.040  -8.374  40.963  1.00 53.67           H
ATOM   4359  HG  SER A 318      12.051  -7.073  42.946  1.00 60.03           H
ATOM   4360  N   ARG A 319      12.279  -4.233  41.917  1.00 39.09           N
ATOM   4361  CA  ARG A 319      11.778  -2.903  42.286  1.00 42.60           C
ATOM   4362  C   ARG A 319      12.551  -1.752  41.630  1.00 39.45           C
ATOM   4363  O   ARG A 319      12.090  -0.611  41.662  1.00 39.57           O
ATOM   4364  CB  ARG A 319      11.763  -2.768  43.815  1.00 43.26           C
ATOM   4365  CG  ARG A 319      10.776  -3.697  44.536  1.00 45.80           C
ATOM   4366  CD  ARG A 319       9.303  -3.559  44.111  1.00 53.00           C
ATOM   4367  NE  ARG A 319       8.844  -2.165  43.954  1.00 69.62           N
ATOM   4368  CZ  ARG A 319       8.697  -1.237  44.912  1.00 55.73           C
ATOM   4369  NH1 ARG A 319       8.858  -1.515  46.207  1.00 78.11           N
ATOM   4370  NH2 ARG A 319       8.385   0.009  44.555  1.00 66.05           N1+
ATOM   4371  H   ARG A 319      12.996  -4.643  42.499  1.00 46.94           H
ATOM   4372  HA  ARG A 319      10.749  -2.806  41.932  1.00 51.15           H
ATOM   4373  HB2 ARG A 319      12.769  -2.939  44.201  1.00 51.94           H
ATOM   4374  HB3 ARG A 319      11.487  -1.748  44.065  1.00 51.94           H
ATOM   4375  HG2 ARG A 319      11.068  -4.729  44.361  1.00 55.00           H
ATOM   4376  HG3 ARG A 319      10.850  -3.508  45.606  1.00 55.00           H
ATOM   4377  HD2 ARG A 319       9.197  -4.052  43.143  1.00 63.63           H
ATOM   4378  HD3 ARG A 319       8.659  -4.081  44.819  1.00 63.63           H
ATOM   4379  HE  ARG A 319       8.736  -1.852  42.997  1.00 83.57           H
ATOM   4380 HH11 ARG A 319       9.102  -2.450  46.493  1.00 93.77           H
ATOM   4381 HH12 ARG A 319       8.744  -0.784  46.895  1.00 93.77           H
ATOM   4382 HH21 ARG A 319       8.272   0.241  43.576  1.00 79.30           H
ATOM   4383 HH22 ARG A 319       8.272   0.731  45.251  1.00 79.30           H
ATOM   4384  N   LEU A 320      13.725  -2.027  41.054  1.00 35.53           N
ATOM   4385  CA  LEU A 320      14.497  -1.046  40.308  1.00 35.00           C
ATOM   4386  C   LEU A 320      14.137  -1.102  38.820  1.00 33.03           C
ATOM   4387  O   LEU A 320      14.066  -0.064  38.170  1.00 37.80           O
ATOM   4388  CB  LEU A 320      15.990  -1.328  40.496  1.00 34.42           C
ATOM   4389  CG  LEU A 320      16.508  -1.253  41.933  1.00 35.95           C
ATOM   4390  CD1 LEU A 320      17.933  -1.819  41.914  1.00 31.43           C
ATOM   4391  CD2 LEU A 320      16.504   0.163  42.509  1.00 34.18           C
ATOM   4392  H   LEU A 320      14.080  -2.971  41.092  1.00 42.67           H
ATOM   4393  HA  LEU A 320      14.279  -0.039  40.667  1.00 42.04           H
ATOM   4394  HB2 LEU A 320      16.184  -2.332  40.112  1.00 41.33           H
ATOM   4395  HB3 LEU A 320      16.557  -0.629  39.879  1.00 41.33           H
ATOM   4396  HG  LEU A 320      15.896  -1.861  42.588  1.00 43.18           H
ATOM   4397 HD11 LEU A 320      18.364  -1.784  42.914  1.00 37.75           H
ATOM   4398 HD12 LEU A 320      17.913  -2.858  41.582  1.00 37.75           H
ATOM   4399 HD13 LEU A 320      18.549  -1.233  41.234  1.00 37.75           H
ATOM   4400 HD21 LEU A 320      16.801   0.136  43.557  1.00 41.05           H
ATOM   4401 HD22 LEU A 320      17.218   0.774  41.963  1.00 41.05           H
ATOM   4402 HD23 LEU A 320      15.509   0.599  42.437  1.00 41.05           H
ATOM   4403  N   LEU A 321      13.994  -2.321  38.290  1.00 34.90           N
ATOM   4404  CA  LEU A 321      13.795  -2.627  36.881  1.00 39.25           C
ATOM   4405  C   LEU A 321      12.302  -2.828  36.619  1.00 40.04           C
ATOM   4406  O   LEU A 321      11.831  -3.932  36.359  1.00 40.27           O
ATOM   4407  CB  LEU A 321      14.660  -3.838  36.493  1.00 36.90           C
ATOM   4408  CG  LEU A 321      16.174  -3.613  36.703  1.00 37.81           C
ATOM   4409  CD1 LEU A 321      16.919  -4.928  36.457  1.00 39.33           C
ATOM   4410  CD2 LEU A 321      16.717  -2.522  35.770  1.00 35.90           C
ATOM   4411  H   LEU A 321      14.058  -3.112  38.916  1.00 41.92           H
ATOM   4412  HA  LEU A 321      14.113  -1.774  36.283  1.00 47.13           H
ATOM   4413  HB2 LEU A 321      14.341  -4.692  37.090  1.00 44.31           H
ATOM   4414  HB3 LEU A 321      14.477  -4.076  35.443  1.00 44.31           H
ATOM   4415  HG  LEU A 321      16.353  -3.315  37.736  1.00 45.40           H
ATOM   4416 HD11 LEU A 321      17.996  -4.756  36.477  1.00 47.23           H
ATOM   4417 HD12 LEU A 321      16.677  -5.624  37.258  1.00 47.23           H
ATOM   4418 HD13 LEU A 321      16.642  -5.349  35.492  1.00 47.23           H
ATOM   4419 HD21 LEU A 321      17.797  -2.452  35.877  1.00 43.11           H
ATOM   4420 HD22 LEU A 321      16.482  -2.763  34.735  1.00 43.11           H
ATOM   4421 HD23 LEU A 321      16.286  -1.555  36.027  1.00 43.11           H
ATOM   4422  N   GLU A 322      11.587  -1.709  36.660  1.00 36.49           N
ATOM   4423  CA  GLU A 322      10.152  -1.598  36.434  1.00 45.98           C
ATOM   4424  C   GLU A 322       9.950  -0.753  35.177  1.00 39.58           C
ATOM   4425  O   GLU A 322      10.658   0.237  35.006  1.00 39.94           O
ATOM   4426  CB  GLU A 322       9.487  -0.869  37.627  1.00 39.90           C
ATOM   4427  CG  GLU A 322       9.607  -1.574  38.985  1.00 50.16           C
ATOM   4428  CD  GLU A 322       8.490  -2.582  39.298  1.00 51.45           C
ATOM   4429  OE1 GLU A 322       8.308  -2.838  40.510  1.00 54.24           O
ATOM   4430  OE2 GLU A 322       7.845  -3.080  38.344  1.00 57.23           O1-
ATOM   4431  H   GLU A 322      12.076  -0.849  36.863  1.00 43.83           H
ATOM   4432  HA  GLU A 322       9.701  -2.582  36.305  1.00 55.21           H
ATOM   4433  HB2 GLU A 322       9.917   0.127  37.724  1.00 47.91           H
ATOM   4434  HB3 GLU A 322       8.432  -0.719  37.399  1.00 47.91           H
ATOM   4435  HG2 GLU A 322      10.562  -2.093  39.052  1.00 60.22           H
ATOM   4436  HG3 GLU A 322       9.649  -0.836  39.789  1.00 60.22           H
ATOM   4437  N   TYR A 323       8.980  -1.099  34.318  1.00 43.69           N
ATOM   4438  CA  TYR A 323       8.640  -0.305  33.137  1.00 43.04           C
ATOM   4439  C   TYR A 323       8.230   1.126  33.481  1.00 42.40           C
ATOM   4440  O   TYR A 323       8.798   2.080  32.947  1.00 40.09           O
ATOM   4441  CB  TYR A 323       7.508  -0.980  32.343  1.00 42.63           C
ATOM   4442  CG  TYR A 323       7.919  -2.218  31.586  1.00 43.06           C
ATOM   4443  CD1 TYR A 323       7.267  -3.445  31.813  1.00 48.90           C
ATOM   4444  CD2 TYR A 323       8.939  -2.123  30.622  1.00 39.45           C
ATOM   4445  CE1 TYR A 323       7.604  -4.566  31.035  1.00 47.82           C
ATOM   4446  CE2 TYR A 323       9.296  -3.242  29.861  1.00 46.79           C
ATOM   4447  CZ  TYR A 323       8.615  -4.461  30.053  1.00 50.03           C
ATOM   4448  OH  TYR A 323       8.916  -5.518  29.257  1.00 52.82           O
ATOM   4449  H   TYR A 323       8.420  -1.921  34.506  1.00 52.46           H
ATOM   4450  HA  TYR A 323       9.523  -0.244  32.502  1.00 51.68           H
ATOM   4451  HB2 TYR A 323       6.688  -1.219  33.020  1.00 51.19           H
ATOM   4452  HB3 TYR A 323       7.131  -0.262  31.614  1.00 51.19           H
ATOM   4453  HD1 TYR A 323       6.497  -3.525  32.567  1.00 58.71           H
ATOM   4454  HD2 TYR A 323       9.442  -1.184  30.451  1.00 47.38           H
ATOM   4455  HE1 TYR A 323       7.093  -5.503  31.195  1.00 57.42           H
ATOM   4456  HE2 TYR A 323      10.071  -3.164  29.115  1.00 56.18           H
ATOM   4457  HH  TYR A 323       8.371  -6.286  29.461  1.00 63.42           H
ATOM   4458  N   THR A 324       7.236   1.257  34.363  1.00 42.85           N
ATOM   4459  CA  THR A 324       6.694   2.544  34.766  1.00 46.05           C
ATOM   4460  C   THR A 324       7.781   3.285  35.544  1.00 42.11           C
ATOM   4461  O   THR A 324       8.197   2.787  36.591  1.00 41.10           O
ATOM   4462  CB  THR A 324       5.432   2.336  35.615  1.00 49.77           C
ATOM   4463  OG1 THR A 324       4.443   1.686  34.844  1.00 50.58           O
ATOM   4464  CG2 THR A 324       4.876   3.668  36.129  1.00 48.46           C
ATOM   4465  H   THR A 324       6.820   0.428  34.764  1.00 51.45           H
ATOM   4466  HA  THR A 324       6.386   3.068  33.863  1.00 55.30           H
ATOM   4467  HB  THR A 324       5.672   1.708  36.474  1.00 59.75           H
ATOM   4468  HG1 THR A 324       3.920   2.352  34.381  1.00 60.73           H
ATOM   4469 HG21 THR A 324       3.943   3.493  36.664  1.00 58.19           H
ATOM   4470 HG22 THR A 324       5.582   4.146  36.804  1.00 58.19           H
ATOM   4471 HG23 THR A 324       4.667   4.330  35.288  1.00 58.19           H
ATOM   4472  N   PRO A 325       8.232   4.462  35.081  1.00 45.11           N
ATOM   4473  CA  PRO A 325       9.419   5.053  35.665  1.00 37.02           C
ATOM   4474  C   PRO A 325       9.205   5.573  37.104  1.00 42.44           C
ATOM   4475  O   PRO A 325      10.125   5.479  37.914  1.00 40.59           O
ATOM   4476  CB  PRO A 325       9.798   6.174  34.699  1.00 34.57           C
ATOM   4477  CG  PRO A 325       9.227   5.735  33.355  1.00 43.74           C
ATOM   4478  CD  PRO A 325       7.921   5.086  33.792  1.00 43.50           C
ATOM   4479  HA  PRO A 325      10.228   4.324  35.618  1.00 44.46           H
ATOM   4480  HB2 PRO A 325       9.261   7.067  35.013  1.00 41.52           H
ATOM   4481  HB3 PRO A 325      10.866   6.379  34.648  1.00 41.52           H
ATOM   4482  HG2 PRO A 325       9.016   6.587  32.709  1.00 52.52           H
ATOM   4483  HG3 PRO A 325       9.899   5.028  32.869  1.00 52.52           H
ATOM   4484  HD2 PRO A 325       7.140   5.836  33.919  1.00 52.23           H
ATOM   4485  HD3 PRO A 325       7.662   4.366  33.018  1.00 52.23           H
ATOM   4486  N   THR A 326       7.990   6.033  37.442  1.00 41.91           N
ATOM   4487  CA  THR A 326       7.595   6.505  38.781  1.00 43.08           C
ATOM   4488  C   THR A 326       7.421   5.345  39.778  1.00 37.65           C
ATOM   4489  O   THR A 326       7.402   5.592  40.986  1.00 44.06           O
ATOM   4490  CB  THR A 326       6.267   7.294  38.691  1.00 46.95           C
ATOM   4491  OG1 THR A 326       5.262   6.486  38.113  1.00 52.82           O
ATOM   4492  CG2 THR A 326       6.369   8.569  37.856  1.00 47.58           C
ATOM   4493  H   THR A 326       7.273   6.048  36.731  1.00 50.33           H
ATOM   4494  HA  THR A 326       8.368   7.178  39.158  1.00 51.73           H
ATOM   4495  HB  THR A 326       5.958   7.570  39.699  1.00 56.37           H
ATOM   4496  HG1 THR A 326       4.419   6.942  38.182  1.00 63.42           H
ATOM   4497 HG21 THR A 326       5.411   9.087  37.865  1.00 57.13           H
ATOM   4498 HG22 THR A 326       7.141   9.221  38.265  1.00 57.13           H
ATOM   4499 HG23 THR A 326       6.602   8.313  36.823  1.00 57.13           H
ATOM   4500  N   ALA A 327       7.263   4.103  39.293  1.00 39.92           N
ATOM   4501  CA  ALA A 327       7.146   2.905  40.126  1.00 41.76           C
ATOM   4502  C   ALA A 327       8.496   2.412  40.694  1.00 47.03           C
ATOM   4503  O   ALA A 327       8.515   1.657  41.672  1.00 44.10           O
ATOM   4504  CB  ALA A 327       6.462   1.798  39.322  1.00 39.55           C
ATOM   4505  H   ALA A 327       7.270   3.974  38.291  1.00 47.93           H
ATOM   4506  HA  ALA A 327       6.497   3.151  40.968  1.00 50.15           H
ATOM   4507  HB1 ALA A 327       6.268   0.944  39.972  1.00 47.50           H
ATOM   4508  HB2 ALA A 327       5.516   2.161  38.923  1.00 47.50           H
ATOM   4509  HB3 ALA A 327       7.107   1.473  38.507  1.00 47.50           H
ATOM   4510  N   ARG A 328       9.619   2.819  40.083  1.00 37.56           N
ATOM   4511  CA  ARG A 328      10.963   2.457  40.536  1.00 40.68           C
ATOM   4512  C   ARG A 328      11.241   3.088  41.910  1.00 42.08           C
ATOM   4513  O   ARG A 328      10.852   4.228  42.168  1.00 40.14           O
ATOM   4514  CB  ARG A 328      12.022   2.940  39.524  1.00 34.55           C
ATOM   4515  CG  ARG A 328      11.786   2.365  38.127  1.00 34.66           C
ATOM   4516  CD  ARG A 328      12.841   2.839  37.129  1.00 35.73           C
ATOM   4517  NE  ARG A 328      12.452   2.365  35.794  1.00 31.38           N
ATOM   4518  CZ  ARG A 328      12.516   3.061  34.666  1.00 35.12           C
ATOM   4519  NH1 ARG A 328      13.177   4.211  34.606  1.00 31.93           N
ATOM   4520  NH2 ARG A 328      11.903   2.584  33.581  1.00 38.48           N1+
ATOM   4521  H   ARG A 328       9.542   3.467  39.312  1.00 45.10           H
ATOM   4522  HA  ARG A 328      11.032   1.372  40.609  1.00 48.85           H
ATOM   4523  HB2 ARG A 328      12.008   4.029  39.476  1.00 41.49           H
ATOM   4524  HB3 ARG A 328      13.012   2.634  39.866  1.00 41.49           H
ATOM   4525  HG2 ARG A 328      11.817   1.278  38.186  1.00 41.62           H
ATOM   4526  HG3 ARG A 328      10.806   2.671  37.761  1.00 41.62           H
ATOM   4527  HD2 ARG A 328      12.868   3.929  37.150  1.00 42.91           H
ATOM   4528  HD3 ARG A 328      13.825   2.449  37.393  1.00 42.91           H
ATOM   4529  HE  ARG A 328      11.941   1.494  35.759  1.00 37.69           H
ATOM   4530 HH11 ARG A 328      13.638   4.573  35.425  1.00 38.35           H
ATOM   4531 HH12 ARG A 328      13.195   4.735  33.739  1.00 38.35           H
ATOM   4532 HH21 ARG A 328      11.381   1.720  33.635  1.00 46.20           H
ATOM   4533 HH22 ARG A 328      11.928   3.106  32.714  1.00 46.20           H
ATOM   4534  N   LEU A 329      11.972   2.377  42.770  1.00 40.24           N
ATOM   4535  CA  LEU A 329      12.512   2.973  44.004  1.00 36.54           C
ATOM   4536  C   LEU A 329      13.319   4.227  43.671  1.00 38.19           C
ATOM   4537  O   LEU A 329      14.019   4.275  42.653  1.00 36.39           O
ATOM   4538  CB  LEU A 329      13.454   1.992  44.711  1.00 34.77           C
ATOM   4539  CG  LEU A 329      12.813   0.672  45.146  1.00 40.14           C
ATOM   4540  CD1 LEU A 329      13.892  -0.192  45.817  1.00 44.91           C
ATOM   4541  CD2 LEU A 329      11.650   0.868  46.137  1.00 49.67           C
ATOM   4542  H   LEU A 329      12.258   1.442  42.519  1.00 48.33           H
ATOM   4543  HA  LEU A 329      11.702   3.240  44.681  1.00 43.88           H
ATOM   4544  HB2 LEU A 329      14.283   1.773  44.037  1.00 41.75           H
ATOM   4545  HB3 LEU A 329      13.867   2.484  45.594  1.00 41.75           H
ATOM   4546  HG  LEU A 329      12.447   0.162  44.260  1.00 48.20           H
ATOM   4547 HD11 LEU A 329      13.482  -1.172  46.061  1.00 53.93           H
ATOM   4548 HD12 LEU A 329      14.735  -0.322  45.138  1.00 53.93           H
ATOM   4549 HD13 LEU A 329      14.237   0.285  46.735  1.00 53.93           H
ATOM   4550 HD21 LEU A 329      11.284  -0.102  46.469  1.00 59.64           H
ATOM   4551 HD22 LEU A 329      11.985   1.436  47.005  1.00 59.64           H
ATOM   4552 HD23 LEU A 329      10.832   1.401  45.654  1.00 59.64           H
ATOM   4553  N   THR A 330      13.277   5.221  44.555  1.00 34.47           N
ATOM   4554  CA  THR A 330      14.247   6.308  44.509  1.00 31.01           C
ATOM   4555  C   THR A 330      15.585   5.768  45.039  1.00 32.08           C
ATOM   4556  O   THR A 330      15.617   4.704  45.651  1.00 34.54           O
ATOM   4557  CB  THR A 330      13.806   7.502  45.366  1.00 37.03           C
ATOM   4558  OG1 THR A 330      13.806   7.112  46.727  1.00 39.22           O
ATOM   4559  CG2 THR A 330      12.420   8.036  44.982  1.00 38.49           C
ATOM   4560  H   THR A 330      12.682   5.141  45.371  1.00 41.39           H
ATOM   4561  HA  THR A 330      14.353   6.655  43.480  1.00 37.24           H
ATOM   4562  HB  THR A 330      14.515   8.316  45.233  1.00 44.47           H
ATOM   4563  HG1 THR A 330      13.567   7.760  47.204  1.00 47.10           H
ATOM   4564 HG21 THR A 330      12.186   8.909  45.591  1.00 46.22           H
ATOM   4565 HG22 THR A 330      12.410   8.317  43.930  1.00 46.22           H
ATOM   4566 HG23 THR A 330      11.655   7.281  45.170  1.00 46.22           H
ATOM   4567  N   PRO A 331      16.691   6.492  44.846  1.00 33.45           N
ATOM   4568  CA  PRO A 331      17.979   6.073  45.359  1.00 34.65           C
ATOM   4569  C   PRO A 331      18.009   5.939  46.892  1.00 38.72           C
ATOM   4570  O   PRO A 331      18.560   4.964  47.397  1.00 34.13           O
ATOM   4571  CB  PRO A 331      18.921   7.181  44.906  1.00 31.61           C
ATOM   4572  CG  PRO A 331      18.300   7.704  43.622  1.00 32.19           C
ATOM   4573  CD  PRO A 331      16.817   7.600  43.907  1.00 38.45           C
ATOM   4574  HA  PRO A 331      18.285   5.151  44.862  1.00 41.62           H
ATOM   4575  HB2 PRO A 331      18.870   7.981  45.640  1.00 37.96           H
ATOM   4576  HB3 PRO A 331      19.941   6.848  44.767  1.00 37.96           H
ATOM   4577  HG2 PRO A 331      18.565   8.748  43.457  1.00 38.67           H
ATOM   4578  HG3 PRO A 331      18.601   7.083  42.778  1.00 38.67           H
ATOM   4579  HD2 PRO A 331      16.469   8.524  44.357  1.00 46.18           H
ATOM   4580  HD3 PRO A 331      16.309   7.395  42.964  1.00 46.18           H
ATOM   4581  N   LEU A 332      17.362   6.857  47.628  1.00 36.62           N
ATOM   4582  CA  LEU A 332      17.292   6.819  49.095  1.00 37.51           C
ATOM   4583  C   LEU A 332      16.461   5.613  49.549  1.00 31.95           C
ATOM   4584  O   LEU A 332      16.887   4.859  50.428  1.00 37.94           O
ATOM   4585  CB  LEU A 332      16.765   8.191  49.568  1.00 44.47           C
ATOM   4586  CG  LEU A 332      17.217   8.643  50.947  1.00 46.16           C
ATOM   4587  CD1 LEU A 332      18.744   8.853  51.001  1.00 40.40           C
ATOM   4588  CD2 LEU A 332      16.484   9.946  51.324  1.00 48.16           C
ATOM   4589  H   LEU A 332      16.909   7.630  47.160  1.00 43.98           H
ATOM   4590  HA  LEU A 332      18.301   6.675  49.473  1.00 45.04           H
ATOM   4591  HB2 LEU A 332      17.096   8.964  48.877  1.00 53.40           H
ATOM   4592  HB3 LEU A 332      15.674   8.163  49.548  1.00 53.40           H
ATOM   4593  HG  LEU A 332      16.926   7.870  51.647  1.00 55.43           H
ATOM   4594 HD11 LEU A 332      19.023   9.254  51.975  1.00 48.51           H
ATOM   4595 HD12 LEU A 332      19.273   7.912  50.862  1.00 48.51           H
ATOM   4596 HD13 LEU A 332      19.051   9.565  50.236  1.00 48.51           H
ATOM   4597 HD21 LEU A 332      16.691  10.191  52.365  1.00 57.82           H
ATOM   4598 HD22 LEU A 332      16.814  10.765  50.685  1.00 57.82           H
ATOM   4599 HD23 LEU A 332      15.406   9.823  51.217  1.00 57.82           H
ATOM   4600  N   GLU A 333      15.313   5.352  48.914  1.00 34.58           N
ATOM   4601  CA  GLU A 333      14.552   4.127  49.178  1.00 32.42           C
ATOM   4602  C   GLU A 333      15.338   2.833  48.878  1.00 44.09           C
ATOM   4603  O   GLU A 333      15.147   1.841  49.575  1.00 39.38           O
ATOM   4604  CB  GLU A 333      13.249   4.110  48.383  1.00 31.42           C
ATOM   4605  CG  GLU A 333      12.204   5.142  48.847  1.00 38.36           C
ATOM   4606  CD  GLU A 333      11.060   5.386  47.850  1.00 47.13           C
ATOM   4607  OE1 GLU A 333      10.172   6.177  48.231  1.00 43.30           O
ATOM   4608  OE2 GLU A 333      11.108   4.841  46.717  1.00 39.29           O1-
ATOM   4609  H   GLU A 333      14.995   5.966  48.179  1.00 41.53           H
ATOM   4610  HA  GLU A 333      14.301   4.123  50.239  1.00 38.94           H
ATOM   4611  HB2 GLU A 333      13.491   4.269  47.332  1.00 37.74           H
ATOM   4612  HB3 GLU A 333      12.802   3.121  48.472  1.00 37.74           H
ATOM   4613  HG2 GLU A 333      11.779   4.849  49.807  1.00 46.06           H
ATOM   4614  HG3 GLU A 333      12.678   6.104  49.040  1.00 46.06           H
ATOM   4615  N   ALA A 334      16.179   2.807  47.828  1.00 37.65           N
ATOM   4616  CA  ALA A 334      17.024   1.653  47.531  1.00 40.19           C
ATOM   4617  C   ALA A 334      18.038   1.429  48.661  1.00 32.17           C
ATOM   4618  O   ALA A 334      18.172   0.302  49.127  1.00 30.02           O
ATOM   4619  CB  ALA A 334      17.717   1.827  46.168  1.00 33.62           C
ATOM   4620  H   ALA A 334      16.288   3.638  47.259  1.00 45.21           H
ATOM   4621  HA  ALA A 334      16.387   0.770  47.464  1.00 48.26           H
ATOM   4622  HB1 ALA A 334      18.291   0.931  45.942  1.00 40.38           H
ATOM   4623  HB2 ALA A 334      16.970   1.976  45.389  1.00 40.38           H
ATOM   4624  HB3 ALA A 334      18.390   2.683  46.188  1.00 40.38           H
ATOM   4625  N   CYS A 335      18.721   2.481  49.130  1.00 32.05           N
ATOM   4626  CA  CYS A 335      19.636   2.398  50.268  1.00 35.95           C
ATOM   4627  C   CYS A 335      18.986   1.762  51.502  1.00 41.07           C
ATOM   4628  O   CYS A 335      19.662   1.062  52.267  1.00 36.59           O
ATOM   4629  CB  CYS A 335      20.162   3.790  50.662  1.00 38.44           C
ATOM   4630  SG  CYS A 335      21.386   4.443  49.510  1.00 38.75           S
ATOM   4631  H   CYS A 335      18.550   3.393  48.731  1.00 38.49           H
ATOM   4632  HA  CYS A 335      20.485   1.781  49.969  1.00 43.17           H
ATOM   4633  HB2 CYS A 335      19.330   4.488  50.715  1.00 46.17           H
ATOM   4634  HB3 CYS A 335      20.632   3.729  51.643  1.00 46.17           H
ATOM   4635  HG  CYS A 335      21.615   5.589  50.160  1.00 46.54           H
ATOM   4636  N   ALA A 336      17.694   2.053  51.712  1.00 38.59           N
ATOM   4637  CA  ALA A 336      16.922   1.605  52.868  1.00 40.10           C
ATOM   4638  C   ALA A 336      16.388   0.180  52.680  1.00 41.60           C
ATOM   4639  O   ALA A 336      15.764  -0.334  53.589  1.00 35.20           O
ATOM   4640  CB  ALA A 336      15.769   2.588  53.122  1.00 37.62           C
ATOM   4641  H   ALA A 336      17.218   2.642  51.042  1.00 46.34           H
ATOM   4642  HA  ALA A 336      17.565   1.621  53.748  1.00 48.15           H
ATOM   4643  HB1 ALA A 336      15.210   2.273  54.002  1.00 45.18           H
ATOM   4644  HB2 ALA A 336      16.157   3.592  53.296  1.00 45.18           H
ATOM   4645  HB3 ALA A 336      15.099   2.604  52.262  1.00 45.18           H
ATOM   4646  N   HIS A 337      16.592  -0.464  51.521  1.00 38.16           N
ATOM   4647  CA  HIS A 337      16.086  -1.809  51.233  1.00 39.61           C
ATOM   4648  C   HIS A 337      16.748  -2.884  52.121  1.00 37.80           C
ATOM   4649  O   HIS A 337      17.909  -2.746  52.493  1.00 35.11           O
ATOM   4650  CB  HIS A 337      16.304  -2.108  49.736  1.00 39.62           C
ATOM   4651  CG  HIS A 337      15.598  -3.355  49.272  1.00 35.02           C
ATOM   4652  ND1 HIS A 337      16.115  -4.651  49.338  1.00 40.02           N
ATOM   4653  CD2 HIS A 337      14.344  -3.404  48.736  1.00 35.23           C
ATOM   4654  CE1 HIS A 337      15.141  -5.456  48.871  1.00 37.05           C
ATOM   4655  NE2 HIS A 337      14.078  -4.731  48.482  1.00 39.66           N
ATOM   4656  H   HIS A 337      17.119   0.001  50.797  1.00 45.83           H
ATOM   4657  HA  HIS A 337      15.012  -1.818  51.415  1.00 47.57           H
ATOM   4658  HB2 HIS A 337      17.373  -2.219  49.544  1.00 47.57           H
ATOM   4659  HB3 HIS A 337      15.933  -1.270  49.144  1.00 47.57           H
ATOM   4660  HD2 HIS A 337      13.684  -2.566  48.569  1.00 42.31           H
ATOM   4661  HE1 HIS A 337      15.164  -6.534  48.909  1.00 44.49           H
ATOM   4662  HE2 HIS A 337      13.193  -5.105  48.164  1.00 47.62           H
ATOM   4663  N   SER A 338      16.024  -3.972  52.414  1.00 38.88           N
ATOM   4664  CA  SER A 338      16.472  -5.085  53.265  1.00 46.49           C
ATOM   4665  C   SER A 338      17.732  -5.815  52.778  1.00 44.86           C
ATOM   4666  O   SER A 338      18.458  -6.394  53.588  1.00 41.17           O
ATOM   4667  CB  SER A 338      15.323  -6.089  53.416  1.00 48.96           C
ATOM   4668  OG  SER A 338      14.904  -6.542  52.140  1.00 51.73           O
ATOM   4669  H   SER A 338      15.091  -4.049  52.030  1.00 46.69           H
ATOM   4670  HA  SER A 338      16.686  -4.675  54.248  1.00 55.82           H
ATOM   4671  HB2 SER A 338      15.656  -6.940  54.011  1.00 58.79           H
ATOM   4672  HB3 SER A 338      14.487  -5.606  53.922  1.00 58.79           H
ATOM   4673  HG  SER A 338      14.142  -7.114  52.259  1.00 62.11           H
ATOM   4674  N   PHE A 339      18.003  -5.803  51.461  1.00 41.73           N
ATOM   4675  CA  PHE A 339      19.240  -6.325  50.881  1.00 36.40           C
ATOM   4676  C   PHE A 339      20.466  -5.682  51.540  1.00 35.31           C
ATOM   4677  O   PHE A 339      21.502  -6.333  51.674  1.00 34.29           O
ATOM   4678  CB  PHE A 339      19.224  -6.109  49.342  1.00 40.29           C
ATOM   4679  CG  PHE A 339      20.478  -6.557  48.601  1.00 40.58           C
ATOM   4680  CD1 PHE A 339      20.895  -7.901  48.663  1.00 37.99           C
ATOM   4681  CD2 PHE A 339      21.266  -5.622  47.899  1.00 38.90           C
ATOM   4682  CE1 PHE A 339      22.110  -8.294  48.070  1.00 43.22           C
ATOM   4683  CE2 PHE A 339      22.461  -6.021  47.277  1.00 40.52           C
ATOM   4684  CZ  PHE A 339      22.884  -7.357  47.362  1.00 35.85           C
ATOM   4685  H   PHE A 339      17.341  -5.354  50.842  1.00 50.11           H
ATOM   4686  HA  PHE A 339      19.274  -7.397  51.073  1.00 43.71           H
ATOM   4687  HB2 PHE A 339      18.378  -6.656  48.929  1.00 48.38           H
ATOM   4688  HB3 PHE A 339      19.058  -5.049  49.143  1.00 48.38           H
ATOM   4689  HD1 PHE A 339      20.295  -8.628  49.189  1.00 45.62           H
ATOM   4690  HD2 PHE A 339      20.965  -4.587  47.852  1.00 46.71           H
ATOM   4691  HE1 PHE A 339      22.439  -9.320  48.146  1.00 51.90           H
ATOM   4692  HE2 PHE A 339      23.065  -5.295  46.752  1.00 48.66           H
ATOM   4693  HZ  PHE A 339      23.815  -7.657  46.907  1.00 43.05           H
ATOM   4694  N   PHE A 340      20.364  -4.414  51.963  1.00 35.01           N
ATOM   4695  CA  PHE A 340      21.450  -3.704  52.629  1.00 39.15           C
ATOM   4696  C   PHE A 340      21.443  -3.846  54.166  1.00 36.74           C
ATOM   4697  O   PHE A 340      22.313  -3.264  54.806  1.00 41.67           O
ATOM   4698  CB  PHE A 340      21.462  -2.239  52.183  1.00 36.96           C
ATOM   4699  CG  PHE A 340      21.616  -2.075  50.667  1.00 33.73           C
ATOM   4700  CD1 PHE A 340      22.755  -2.580  50.013  1.00 31.61           C
ATOM   4701  CD2 PHE A 340      20.599  -1.473  49.910  1.00 32.27           C
ATOM   4702  CE1 PHE A 340      22.901  -2.432  48.621  1.00 34.10           C
ATOM   4703  CE2 PHE A 340      20.748  -1.332  48.516  1.00 36.44           C
ATOM   4704  CZ  PHE A 340      21.909  -1.795  47.882  1.00 29.29           C
ATOM   4705  H   PHE A 340      19.480  -3.933  51.860  1.00 42.05           H
ATOM   4706  HA  PHE A 340      22.393  -4.131  52.287  1.00 47.02           H
ATOM   4707  HB2 PHE A 340      20.542  -1.759  52.519  1.00 44.38           H
ATOM   4708  HB3 PHE A 340      22.295  -1.730  52.670  1.00 44.38           H
ATOM   4709  HD1 PHE A 340      23.534  -3.067  50.580  1.00 37.97           H
ATOM   4710  HD2 PHE A 340      19.706  -1.119  50.399  1.00 38.76           H
ATOM   4711  HE1 PHE A 340      23.767  -2.818  48.113  1.00 40.95           H
ATOM   4712  HE2 PHE A 340      19.974  -0.874  47.921  1.00 43.76           H
ATOM   4713  HZ  PHE A 340      22.017  -1.692  46.814  1.00 35.19           H
ATOM   4714  N   ASP A 341      20.515  -4.599  54.772  1.00 38.97           N
ATOM   4715  CA  ASP A 341      20.475  -4.732  56.249  1.00 41.17           C
ATOM   4716  C   ASP A 341      21.796  -5.204  56.876  1.00 39.84           C
ATOM   4717  O   ASP A 341      22.172  -4.669  57.917  1.00 39.47           O
ATOM   4718  CB  ASP A 341      19.323  -5.623  56.724  1.00 41.34           C
ATOM   4719  CG  ASP A 341      17.921  -5.042  56.550  1.00 43.54           C
ATOM   4720  OD1 ASP A 341      17.803  -3.806  56.374  1.00 44.79           O
ATOM   4721  OD2 ASP A 341      16.976  -5.859  56.591  1.00 48.36           O1-
ATOM   4722  H   ASP A 341      19.783  -5.038  54.232  1.00 46.80           H
ATOM   4723  HA  ASP A 341      20.287  -3.732  56.640  1.00 49.44           H
ATOM   4724  HB2 ASP A 341      19.368  -6.610  56.262  1.00 49.64           H
ATOM   4725  HB3 ASP A 341      19.454  -5.813  57.788  1.00 49.64           H
ATOM   4726  N   GLU A 342      22.524  -6.144  56.244  1.00 41.76           N
ATOM   4727  CA  GLU A 342      23.828  -6.594  56.725  1.00 42.16           C
ATOM   4728  C   GLU A 342      24.804  -5.422  56.938  1.00 43.90           C
ATOM   4729  O   GLU A 342      25.586  -5.445  57.888  1.00 38.28           O
ATOM   4730  CB  GLU A 342      24.419  -7.638  55.760  1.00 43.18           C
ATOM   4731  CG  GLU A 342      25.738  -8.235  56.292  1.00 48.52           C
ATOM   4732  CD  GLU A 342      26.369  -9.329  55.427  1.00 48.93           C
ATOM   4733  OE1 GLU A 342      25.871  -9.569  54.305  1.00 51.11           O
ATOM   4734  OE2 GLU A 342      27.381  -9.895  55.889  1.00 57.69           O1-
ATOM   4735  H   GLU A 342      22.159  -6.575  55.408  1.00 50.14           H
ATOM   4736  HA  GLU A 342      23.665  -7.080  57.686  1.00 50.62           H
ATOM   4737  HB2 GLU A 342      23.695  -8.441  55.619  1.00 51.84           H
ATOM   4738  HB3 GLU A 342      24.611  -7.163  54.797  1.00 51.84           H
ATOM   4739  HG2 GLU A 342      26.491  -7.455  56.406  1.00 58.25           H
ATOM   4740  HG3 GLU A 342      25.596  -8.629  57.298  1.00 58.25           H
ATOM   4741  N   LEU A 343      24.753  -4.388  56.083  1.00 36.02           N
ATOM   4742  CA  LEU A 343      25.633  -3.224  56.182  1.00 35.89           C
ATOM   4743  C   LEU A 343      25.343  -2.362  57.417  1.00 32.60           C
ATOM   4744  O   LEU A 343      26.220  -1.605  57.817  1.00 34.38           O
ATOM   4745  CB  LEU A 343      25.518  -2.340  54.925  1.00 34.85           C
ATOM   4746  CG  LEU A 343      25.817  -3.046  53.585  1.00 36.44           C
ATOM   4747  CD1 LEU A 343      25.799  -1.977  52.475  1.00 33.40           C
ATOM   4748  CD2 LEU A 343      27.177  -3.761  53.610  1.00 29.56           C
ATOM   4749  H   LEU A 343      24.035  -4.375  55.373  1.00 43.26           H
ATOM   4750  HA  LEU A 343      26.659  -3.580  56.268  1.00 43.10           H
ATOM   4751  HB2 LEU A 343      24.520  -1.903  54.887  1.00 41.85           H
ATOM   4752  HB3 LEU A 343      26.224  -1.521  55.043  1.00 41.85           H
ATOM   4753  HG  LEU A 343      25.035  -3.780  53.384  1.00 43.76           H
ATOM   4754 HD11 LEU A 343      25.920  -2.456  51.506  1.00 40.11           H
ATOM   4755 HD12 LEU A 343      24.852  -1.438  52.485  1.00 40.11           H
ATOM   4756 HD13 LEU A 343      26.614  -1.268  52.619  1.00 40.11           H
ATOM   4757 HD21 LEU A 343      27.407  -4.139  52.614  1.00 35.51           H
ATOM   4758 HD22 LEU A 343      27.957  -3.065  53.920  1.00 35.51           H
ATOM   4759 HD23 LEU A 343      27.156  -4.612  54.289  1.00 35.51           H
ATOM   4760  N   ARG A 344      24.117  -2.427  57.948  1.00 33.22           N
ATOM   4761  CA  ARG A 344      23.661  -1.710  59.140  1.00 43.70           C
ATOM   4762  C   ARG A 344      23.925  -2.485  60.441  1.00 44.42           C
ATOM   4763  O   ARG A 344      23.757  -1.897  61.509  1.00 42.85           O
ATOM   4764  CB  ARG A 344      22.173  -1.360  58.981  1.00 39.42           C
ATOM   4765  CG  ARG A 344      21.958  -0.195  57.999  1.00 35.78           C
ATOM   4766  CD  ARG A 344      20.470   0.126  57.835  1.00 35.58           C
ATOM   4767  NE  ARG A 344      19.794  -0.821  56.938  1.00 38.98           N
ATOM   4768  CZ  ARG A 344      19.575  -0.649  55.640  1.00 36.83           C
ATOM   4769  NH1 ARG A 344      20.036   0.415  54.997  1.00 33.05           N
ATOM   4770  NH2 ARG A 344      18.881  -1.563  54.987  1.00 40.73           N1+
ATOM   4771  H   ARG A 344      23.456  -3.068  57.528  1.00 39.89           H
ATOM   4772  HA  ARG A 344      24.208  -0.775  59.238  1.00 52.47           H
ATOM   4773  HB2 ARG A 344      21.608  -2.238  58.665  1.00 47.33           H
ATOM   4774  HB3 ARG A 344      21.784  -1.048  59.951  1.00 47.33           H
ATOM   4775  HG2 ARG A 344      22.462   0.692  58.380  1.00 42.97           H
ATOM   4776  HG3 ARG A 344      22.378  -0.451  57.025  1.00 42.97           H
ATOM   4777  HD2 ARG A 344      19.987   0.073  58.812  1.00 42.73           H
ATOM   4778  HD3 ARG A 344      20.355   1.148  57.474  1.00 42.73           H
ATOM   4779  HE  ARG A 344      19.440  -1.672  57.350  1.00 46.81           H
ATOM   4780 HH11 ARG A 344      20.573   1.114  55.491  1.00 39.69           H
ATOM   4781 HH12 ARG A 344      19.862   0.520  54.010  1.00 39.69           H
ATOM   4782 HH21 ARG A 344      18.520  -2.367  55.489  1.00 48.91           H
ATOM   4783 HH22 ARG A 344      18.684  -1.466  54.002  1.00 48.91           H
ATOM   4784  N   ASP A 345      24.320  -3.768  60.360  1.00 44.25           N
ATOM   4785  CA  ASP A 345      24.651  -4.583  61.533  1.00 43.82           C
ATOM   4786  C   ASP A 345      25.875  -3.931  62.214  1.00 44.35           C
ATOM   4787  O   ASP A 345      26.842  -3.619  61.514  1.00 45.81           O
ATOM   4788  CB  ASP A 345      24.965  -6.027  61.083  1.00 48.69           C
ATOM   4789  CG  ASP A 345      25.102  -6.985  62.283  1.00 48.99           C
ATOM   4790  OD1 ASP A 345      26.077  -6.829  63.043  1.00 47.90           O
ATOM   4791  OD2 ASP A 345      24.244  -7.879  62.423  1.00 54.68           O1-
ATOM   4792  H   ASP A 345      24.442  -4.191  59.451  1.00 53.13           H
ATOM   4793  HA  ASP A 345      23.782  -4.614  62.187  1.00 52.62           H
ATOM   4794  HB2 ASP A 345      24.180  -6.375  60.409  1.00 58.46           H
ATOM   4795  HB3 ASP A 345      25.925  -5.997  60.569  1.00 58.46           H
ATOM   4796  N   PRO A 346      25.872  -3.745  63.559  1.00 44.17           N
ATOM   4797  CA  PRO A 346      26.987  -3.135  64.280  1.00 41.71           C
ATOM   4798  C   PRO A 346      28.335  -3.861  64.119  1.00 37.27           C
ATOM   4799  O   PRO A 346      29.381  -3.235  64.268  1.00 42.11           O
ATOM   4800  CB  PRO A 346      26.572  -3.190  65.774  1.00 42.22           C
ATOM   4801  CG  PRO A 346      25.067  -3.383  65.783  1.00 56.86           C
ATOM   4802  CD  PRO A 346      24.778  -4.099  64.462  1.00 44.00           C
ATOM   4803  HA  PRO A 346      27.064  -2.084  64.005  1.00 50.09           H
ATOM   4804  HB2 PRO A 346      27.008  -4.094  66.205  1.00 50.70           H
ATOM   4805  HB3 PRO A 346      26.887  -2.319  66.347  1.00 50.70           H
ATOM   4806  HG2 PRO A 346      24.750  -4.005  66.621  1.00 68.26           H
ATOM   4807  HG3 PRO A 346      24.573  -2.414  65.821  1.00 68.26           H
ATOM   4808  HD2 PRO A 346      24.776  -5.176  64.631  1.00 52.84           H
ATOM   4809  HD3 PRO A 346      23.814  -3.740  64.103  1.00 52.84           H
ATOM   4810  N   ASN A 347      28.319  -5.172  63.847  1.00 37.72           N
ATOM   4811  CA  ASN A 347      29.524  -6.010  63.814  1.00 49.20           C
ATOM   4812  C   ASN A 347      30.067  -6.279  62.405  1.00 55.14           C
ATOM   4813  O   ASN A 347      31.086  -6.961  62.281  1.00 46.15           O
ATOM   4814  CB  ASN A 347      29.243  -7.343  64.535  1.00 56.96           C
ATOM   4815  CG  ASN A 347      28.728  -7.133  65.957  1.00 53.69           C
ATOM   4816  OD1 ASN A 347      29.311  -6.385  66.737  1.00 54.38           O
ATOM   4817  ND2 ASN A 347      27.655  -7.830  66.314  1.00 67.82           N
ATOM   4818  H   ASN A 347      27.426  -5.635  63.738  1.00 45.29           H
ATOM   4819  HA  ASN A 347      30.317  -5.504  64.365  1.00 59.07           H
ATOM   4820  HB2 ASN A 347      28.555  -7.958  63.952  1.00 68.39           H
ATOM   4821  HB3 ASN A 347      30.207  -7.845  64.622  1.00 68.39           H
ATOM   4822 HD21 ASN A 347      27.297  -7.735  67.251  1.00 81.41           H
ATOM   4823 HD22 ASN A 347      27.180  -8.401  65.631  1.00 81.41           H
ATOM   4824  N   VAL A 348      29.394  -5.797  61.345  1.00 51.08           N
ATOM   4825  CA  VAL A 348      29.826  -6.033  59.964  1.00 43.07           C
ATOM   4826  C   VAL A 348      31.288  -5.598  59.763  1.00 45.01           C
ATOM   4827  O   VAL A 348      31.689  -4.513  60.181  1.00 48.34           O
ATOM   4828  CB  VAL A 348      28.860  -5.337  58.974  1.00 43.05           C
ATOM   4829  CG1 VAL A 348      28.979  -3.805  58.998  1.00 32.33           C
ATOM   4830  CG2 VAL A 348      29.093  -5.835  57.536  1.00 41.55           C
ATOM   4831  H   VAL A 348      28.557  -5.249  61.499  1.00 61.33           H
ATOM   4832  HA  VAL A 348      29.755  -7.106  59.781  1.00 51.71           H
ATOM   4833  HB  VAL A 348      27.838  -5.598  59.247  1.00 51.69           H
ATOM   4834 HG11 VAL A 348      28.179  -3.368  58.406  1.00 38.83           H
ATOM   4835 HG12 VAL A 348      28.891  -3.440  60.019  1.00 38.83           H
ATOM   4836 HG13 VAL A 348      29.935  -3.483  58.594  1.00 38.83           H
ATOM   4837 HG21 VAL A 348      28.342  -5.405  56.872  1.00 49.90           H
ATOM   4838 HG22 VAL A 348      30.086  -5.549  57.189  1.00 49.90           H
ATOM   4839 HG23 VAL A 348      28.998  -6.921  57.500  1.00 49.90           H
ATOM   4840  N   LYS A 349      32.074  -6.452  59.093  1.00 48.87           N
ATOM   4841  CA  LYS A 349      33.438  -6.165  58.643  1.00 51.79           C
ATOM   4842  C   LYS A 349      33.616  -6.583  57.181  1.00 45.17           C
ATOM   4843  O   LYS A 349      32.930  -7.473  56.678  1.00 48.61           O
ATOM   4844  CB  LYS A 349      34.440  -6.935  59.528  1.00 58.41           C
ATOM   4845  CG  LYS A 349      34.482  -6.487  61.002  1.00 57.38           C
ATOM   4846  CD  LYS A 349      35.075  -5.078  61.203  1.00 59.73           C
ATOM   4847  CE  LYS A 349      35.016  -4.632  62.667  1.00 67.71           C
ATOM   4848  NZ  LYS A 349      35.806  -5.518  63.540  1.00 77.08           N1+
ATOM   4849  H   LYS A 349      31.676  -7.335  58.798  1.00 58.68           H
ATOM   4850  HA  LYS A 349      33.645  -5.097  58.709  1.00 62.18           H
ATOM   4851  HB2 LYS A 349      34.210  -8.001  59.488  1.00 70.12           H
ATOM   4852  HB3 LYS A 349      35.441  -6.798  59.114  1.00 70.12           H
ATOM   4853  HG2 LYS A 349      33.486  -6.531  61.437  1.00 68.89           H
ATOM   4854  HG3 LYS A 349      35.108  -7.203  61.535  1.00 68.89           H
ATOM   4855  HD2 LYS A 349      36.115  -5.071  60.871  1.00 71.71           H
ATOM   4856  HD3 LYS A 349      34.519  -4.354  60.611  1.00 71.71           H
ATOM   4857  HE2 LYS A 349      35.405  -3.618  62.747  1.00 81.28           H
ATOM   4858  HE3 LYS A 349      33.975  -4.628  62.994  1.00 81.28           H
[truncated: 519,446 more chars]
