# Supplementary material for: High-throughput quantum-mechanics/molecular-mechanics (ONIOM) macromolecular crystallographic refinement with PHENIX/DivCon: the impact of mixed Hamiltonian methods on ligand and protein structure
Source: Acta Crystallogr D Struct Biol. 2018 Oct 29;74(Pt 11):1063–77. doi: 10.1107/S2059798318012913 (PMC6213575; doi:10.1107/S2059798318012913)
Supplement: Supplementary file 2 [file d-74-01063-sup2.gz › results_ONIOM/1Q41-H.cif]

# Generated by MOE 2016.08 on 2017-01-11 10:07.60
# Structure optimized with MOE using MMFF94x forcefield to determine
# ideal geometry (Gas Phase with Electrostatics disabled).
data_comp_list
_chem_comp.id	IXM
_chem_comp.three_letter_code	IXM
_chem_comp.name	1Q41.A
_chem_comp.group	non-polymer
_chem_comp.number_atoms_all	32
_chem_comp.number_atoms_nh	21
_chem_comp.desc_level	?
#
data_comp_IXM
#
loop_
_chem_comp_atom.comp_id
_chem_comp_atom.atom_id
_chem_comp_atom.type_symbol
_chem_comp_atom.type_energy
_chem_comp_atom.partial_charge
_chem_comp_atom.x
_chem_comp_atom.y
_chem_comp_atom.z
IXM	C1	C	CR56	0.0862	40.3060	3.9180	35.3810	
IXM	C2	C	CR5	0.3494	39.6890	5.2740	35.2240	
IXM	C3	C	CR56	0.1	40.8210	3.8770	36.6990	
IXM	N4	N	NR15	-0.6	40.5960	5.0550	37.3470	
IXM	HN4	H	HNH1	0.4	40.8789	5.2350	38.2997	
IXM	C5	C	CR16	-0.15	41.4700	2.7350	37.2090	
IXM	HC5	H	HCR6	0.15	41.8487	2.7195	38.2203	
IXM	C7	C	CR16	-0.15	41.6140	1.6060	36.3620	
IXM	HC7	H	HCR6	0.15	42.1112	0.7191	36.7261	
IXM	C9	C	CR16	-0.15	41.1020	1.6400	35.0270	
IXM	HC9	H	HCR6	0.15	41.2179	0.7757	34.3899	
IXM	C11	C	CR16	-0.15	40.4370	2.8060	34.5230	
IXM	H11	H	HCR6	0.15	40.0478	2.8321	33.5159	
IXM	C13	C	CR5	0.1144	39.9390	5.9730	36.5560	
IXM	C14	C	CR5	-0.014	39.5920	7.2340	36.9340	
IXM	C15	C	CR5	0.6156	40.1170	7.7360	38.2760	
IXM	N16	N	NR15	-0.547	39.5880	9.0090	38.4350	
IXM	H16	H	HNH1	0.37	39.7574	9.5980	39.2378	
IXM	C17	C	CR56	0.117	38.7980	9.3720	37.3550	
IXM	C18	C	CR56	0.0284	38.7520	8.3330	36.3870	
IXM	C19	C	CR16	-0.15	38.1100	10.5980	37.2150	
IXM	H19	H	HCR6	0.15	38.1749	11.3631	37.9745	
IXM	C20	C	CR16	-0.15	37.3330	10.7920	36.0480	
IXM	H20	H	HCR6	0.15	36.7907	11.7156	35.9096	
IXM	C21	C	CR16	-0.15	37.2640	9.7690	35.0520	
IXM	H21	H	HCR6	0.15	36.6691	9.9256	34.1643	
IXM	C22	C	CR16	-0.15	37.9780	8.5360	35.2210	
IXM	H22	H	HCR6	0.15	37.9247	7.7684	34.4631	
IXM	O23	O	O	-0.57	40.8470	7.1490	39.0760	
IXM	N24	N	N	-0.513	39.0400	5.8050	34.2330	
IXM	O39	O	O	-0.337	38.8830	5.0110	33.0960	
IXM	H39	H	H	0.4	39.2745	4.1364	33.1547	
#
#
loop_
_chem_comp_tree.comp_id
_chem_comp_tree.atom_id
_chem_comp_tree.atom_back
_chem_comp_tree.atom_forward
_chem_comp_tree.connect_type
IXM	C1	?	C11	START	
IXM	C11	C1	H11	?	
IXM	H11	C11	?	?	
IXM	C9	C11	HC9	?	
IXM	HC9	C9	?	?	
IXM	C7	C9	HC7	?	
IXM	HC7	C7	?	?	
IXM	C5	C7	HC5	?	
IXM	HC5	C5	?	?	
IXM	C3	C5	N4	?	
IXM	N4	C3	HN4	?	
IXM	HN4	N4	?	?	
IXM	C13	N4	C14	?	
IXM	C14	C13	C18	?	
IXM	C18	C14	C22	?	
IXM	C22	C18	H22	?	
IXM	H22	C22	?	?	
IXM	C21	C22	H21	?	
IXM	H21	C21	?	?	
IXM	C20	C21	H20	?	
IXM	H20	C20	?	?	
IXM	C19	C20	H19	?	
IXM	H19	C19	?	?	
IXM	C17	C19	N16	?	
IXM	N16	C17	H16	?	
IXM	H16	N16	?	?	
IXM	C15	N16	O23	?	
IXM	O23	C15	?	?	
IXM	C2	C13	N24	?	
IXM	N24	C2	O39	?	
IXM	O39	N24	H39	?	
IXM	H39	O39	?	END	
IXM	C1	C3	?	ADD	
IXM	C1	C2	?	ADD	
IXM	C14	C15	?	ADD	
IXM	C17	C18	?	ADD	
#
#
loop_
_chem_comp_bond.comp_id
_chem_comp_bond.atom_id_1
_chem_comp_bond.atom_id_2
_chem_comp_bond.type
_chem_comp_bond.value_dist
_chem_comp_bond.value_dist_esd
IXM	C11	C1	aromatic	1.384	0.020	
IXM	H11	C11	single	1.082	0.020	
IXM	C9	C11	aromatic	1.398	0.020	
IXM	HC9	C9	single	1.087	0.020	
IXM	C7	C9	aromatic	1.403	0.020	
IXM	HC7	C7	single	1.087	0.020	
IXM	C5	C7	aromatic	1.395	0.020	
IXM	HC5	C5	single	1.085	0.020	
IXM	C3	C5	aromatic	1.383	0.020	
IXM	N4	C3	single	1.384	0.020	
IXM	HN4	N4	single	1.007	0.020	
IXM	C13	N4	single	1.381	0.020	
IXM	C14	C13	double	1.348	0.020	
IXM	C18	C14	single	1.477	0.020	
IXM	C22	C18	aromatic	1.384	0.020	
IXM	H22	C22	single	1.080	0.020	
IXM	C21	C22	aromatic	1.403	0.020	
IXM	H21	C21	single	1.087	0.020	
IXM	C20	C21	aromatic	1.401	0.020	
IXM	H20	C20	single	1.086	0.020	
IXM	C19	C20	aromatic	1.391	0.020	
IXM	H19	C19	single	1.084	0.020	
IXM	C17	C19	aromatic	1.385	0.020	
IXM	N16	C17	single	1.392	0.020	
IXM	H16	N16	single	1.013	0.020	
IXM	C15	N16	single	1.390	0.020	
IXM	O23	C15	double	1.218	0.020	
IXM	C2	C13	single	1.531	0.020	
IXM	N24	C2	double	1.289	0.020	
IXM	O39	N24	single	1.389	0.020	
IXM	H39	O39	single	0.972	0.020	
IXM	C1	C3	aromatic	1.398	0.020	
IXM	C1	C2	single	1.490	0.020	
IXM	C14	C15	single	1.525	0.020	
IXM	C17	C18	aromatic	1.402	0.020	
#
#
loop_
_chem_comp_angle.comp_id
_chem_comp_angle.atom_id_1
_chem_comp_angle.atom_id_2
_chem_comp_angle.atom_id_3
_chem_comp_angle.value_angle
_chem_comp_angle.value_angle_esd
IXM	C3	C1	C11	121.10	3.000	
IXM	C2	C1	C11	132.73	3.000	
IXM	C2	C1	C3	106.17	3.000	
IXM	C1	C2	C13	105.39	3.000	
IXM	C1	C2	N24	129.26	3.000	
IXM	C13	C2	N24	125.29	3.000	
IXM	C1	C3	C5	121.22	3.000	
IXM	C1	C3	N4	111.11	3.000	
IXM	N4	C3	C5	127.66	3.000	
IXM	HN4	N4	C13	123.36	3.000	
IXM	C3	N4	HN4	124.72	3.000	
IXM	C3	N4	C13	111.93	3.000	
IXM	HC5	C5	C7	120.44	3.000	
IXM	C3	C5	HC5	121.31	3.000	
IXM	C3	C5	C7	118.25	3.000	
IXM	HC7	C7	C9	119.64	3.000	
IXM	C5	C7	HC7	119.82	3.000	
IXM	C5	C7	C9	120.54	3.000	
IXM	HC9	C9	C11	119.63	3.000	
IXM	C7	C9	HC9	119.48	3.000	
IXM	C7	C9	C11	120.88	3.000	
IXM	C9	C11	H11	118.89	3.000	
IXM	C1	C11	H11	123.11	3.000	
IXM	C1	C11	C9	118.00	3.000	
IXM	C2	C13	C14	128.09	3.000	
IXM	C2	C13	N4	105.25	3.000	
IXM	N4	C13	C14	126.66	3.000	
IXM	C13	C14	C18	135.24	3.000	
IXM	C13	C14	C15	118.42	3.000	
IXM	C15	C14	C18	106.28	3.000	
IXM	C14	C15	N16	105.07	3.000	
IXM	C14	C15	O23	127.66	3.000	
IXM	N16	C15	O23	127.27	3.000	
IXM	H16	N16	C17	123.59	3.000	
IXM	C15	N16	H16	125.03	3.000	
IXM	C15	N16	C17	111.38	3.000	
IXM	C18	C17	C19	123.70	3.000	
IXM	N16	C17	C19	125.21	3.000	
IXM	N16	C17	C18	111.05	3.000	
IXM	C14	C18	C22	135.62	3.000	
IXM	C14	C18	C17	106.10	3.000	
IXM	C17	C18	C22	118.17	3.000	
IXM	H19	C19	C20	120.82	3.000	
IXM	C17	C19	H19	121.71	3.000	
IXM	C17	C19	C20	117.47	3.000	
IXM	H20	C20	C21	119.80	3.000	
IXM	C19	C20	H20	120.05	3.000	
IXM	C19	C20	C21	120.14	3.000	
IXM	H21	C21	C22	119.44	3.000	
IXM	C20	C21	H21	119.42	3.000	
IXM	C20	C21	C22	121.13	3.000	
IXM	C21	C22	H22	117.57	3.000	
IXM	C18	C22	H22	123.11	3.000	
IXM	C18	C22	C21	119.29	3.000	
IXM	C2	N24	O39	113.45	3.000	
IXM	N24	O39	H39	101.69	3.000	
#
#
loop_
_chem_comp_tor.comp_id
_chem_comp_tor.id
_chem_comp_tor.atom_id_1
_chem_comp_tor.atom_id_2
_chem_comp_tor.atom_id_3
_chem_comp_tor.atom_id_4
_chem_comp_tor.value_angle
_chem_comp_tor.value_angle_esd
_chem_comp_tor.period
IXM	CONST_1	C3	C1	C11	H11	-179.58	20.0	1	
IXM	CONST_2	C2	C1	C3	C5	179.30	20.0	1	
IXM	CONST_3	C1	C2	C13	C14	176.77	20.0	1	
IXM	Var_1	C1	C2	N24	O39	-1.37	0.0	0	
IXM	CONST_4	C1	C3	C5	HC5	179.85	20.0	1	
IXM	CONST_5	C1	C3	N4	HN4	179.44	20.0	1	
IXM	CONST_6	HN4	N4	C13	C14	1.91	20.0	1	
IXM	CONST_7	HC5	C5	C7	HC7	0.15	20.0	1	
IXM	CONST_8	HC7	C7	C9	HC9	0.00	20.0	1	
IXM	CONST_9	HC9	C9	C11	H11	-0.20	20.0	1	
IXM	Var_2	C2	C13	C14	C18	-4.19	0.0	0	
IXM	CONST_10	C13	C14	C18	C22	-10.45	20.0	1	
IXM	CONST_11	C13	C14	C15	N16	-174.26	20.0	1	
IXM	CONST_12	C14	C15	N16	H16	178.55	20.0	1	
IXM	CONST_13	H16	N16	C17	C19	1.41	20.0	1	
IXM	CONST_14	C18	C17	C19	H19	179.70	20.0	1	
IXM	CONST_15	N16	C17	C18	C22	-174.56	20.0	1	
IXM	CONST_16	C14	C18	C22	H22	-0.79	20.0	1	
IXM	CONST_17	H19	C19	C20	H20	-0.62	20.0	1	
IXM	CONST_18	H20	C20	C21	H21	0.49	20.0	1	
IXM	CONST_19	H21	C21	C22	H22	2.21	20.0	1	
IXM	Var_3	C2	N24	O39	H39	-179.91	0.0	0	
#
#
loop_
_chem_comp_plane_atom.comp_id
_chem_comp_plane_atom.plane_id
_chem_comp_plane_atom.atom_id
_chem_comp_plane_atom.dist_esd
IXM	plan-1	C14	0.020	
IXM	plan-1	C17	0.020	
IXM	plan-1	C18	0.020	
IXM	plan-1	C19	0.020	
IXM	plan-2	C1	0.020	
IXM	plan-2	C2	0.020	
IXM	plan-2	C3	0.020	
IXM	plan-2	C5	0.020	
IXM	plan-2	C7	0.020	
IXM	plan-2	C9	0.020	
IXM	plan-2	C11	0.020	
#
