# Supplementary material for: High-throughput quantum-mechanics/molecular-mechanics (ONIOM) macromolecular crystallographic refinement with PHENIX/DivCon: the impact of mixed Hamiltonian methods on ligand and protein structure
Source: Acta Crystallogr D Struct Biol. 2018 Oct 29;74(Pt 11):1063–77. doi: 10.1107/S2059798318012913 (PMC6213575; doi:10.1107/S2059798318012913)
Supplement: Supplementary file 2 [file d-74-01063-sup2.gz › results_ONIOM/1Q4G-H_refine_001.pdb]

REMARK Date 2017-01-12 Time 23:30:19 EST -0500 (1484281819.21 s)
REMARK PHENIX refinement
REMARK 
REMARK ****************** INPUT FILES AND LABELS ******************************
REMARK Reflections:
REMARK   file name      : 1Q4G.mtz
REMARK   labels         : ['F-obs,SIGF-obs']
REMARK R-free flags:
REMARK   file name      : 1Q4G.mtz
REMARK   label          : R-free-flags
REMARK   test_flag_value: 1
REMARK Model file name(s): 
REMARK   /home/oleg/TEST/PDB_LIGANDS_1/astex/full_set/astex_oniom_7.1.1-b4015.17/1Q4G/local/1Q4G-H.pdb
REMARK 
REMARK ******************** REFINEMENT SUMMARY: QUICK FACTS *******************
REMARK Start: r_work = 0.2071 r_free = 0.1995 bonds = 0.018 angles = 2.219
REMARK Final: r_work = 0.1858 r_free = 0.1970 bonds = 0.017 angles = 2.191
REMARK ************************************************************************
REMARK 
REMARK ****************** REFINEMENT STATISTICS STEP BY STEP ******************
REMARK leading digit, like 1_, means number of macro-cycle                     
REMARK 0    : statistics at the very beginning when nothing is done yet        
REMARK 1_bss: bulk solvent correction and/or (anisotropic) scaling             
REMARK 1_xyz: refinement of coordinates                                        
REMARK 1_adp: refinement of ADPs (Atomic Displacement Parameters)              
REMARK 1_occ: refinement of occupancies                                        
REMARK ------------------------------------------------------------------------
REMARK  stage       r-work r-free bonds angles b_min b_max b_ave n_water shift
REMARK       0    : 0.3458 0.3748 0.018  2.22  27.1 117.4  44.1 1962      0.000
REMARK       1_bss: 0.2071 0.1995 0.018  2.22  27.3 117.6  44.3 1962      0.000
REMARK 1_settarget: 0.2071 0.1995 0.018  2.22  27.3 117.6  44.3 1962      0.000
REMARK       1_nqh: 0.2072 0.1996 0.018  2.22  27.3 117.6  44.3 1962      0.002
REMARK    1_weight: 0.2072 0.1996 0.018  2.22  27.3 117.6  44.3 1962      0.002
REMARK    1_checkH: 0.2075 0.2006 0.018  2.22  27.3 117.6  44.3 1962      0.396
REMARK    1_xyzrec: 0.2105 0.2122 0.030  2.49  27.3 117.6  44.3 1962      0.500
REMARK    1_checkH: 0.2105 0.2121 0.030  2.49  27.3 117.6  44.3 1962      0.500
REMARK       1_adp: 0.1983 0.2075 0.030  2.49  25.3 116.8  45.2 1962      0.500
REMARK   1_regHadp: 0.1974 0.2067 0.030  2.49  25.3 116.8  45.2 1962      0.500
REMARK       1_occ: 0.1952 0.2046 0.030  2.49  25.3 116.8  45.2 1962      0.500
REMARK       2_bss: 0.1959 0.2051 0.030  2.49  25.3 116.7  45.2 1962      0.500
REMARK 2_settarget: 0.1959 0.2051 0.030  2.49  25.3 116.7  45.2 1962      0.500
REMARK 2_updatecdl: 0.1959 0.2051 0.030  2.49  25.3 116.7  45.2 1962      0.500
REMARK       2_nqh: 0.1959 0.2051 0.030  2.49  25.3 116.7  45.2 1962      0.500
REMARK    2_weight: 0.1959 0.2051 0.030  2.49  25.3 116.7  45.2 1962      0.500
REMARK    2_checkH: 0.1959 0.2052 0.030  2.49  25.3 116.7  45.2 1962      0.500
REMARK    2_xyzrec: 0.1885 0.2004 0.022  2.18  25.3 116.7  45.2 1962      0.512
REMARK    2_checkH: 0.1885 0.2005 0.022  2.18  25.3 116.7  45.2 1962      0.512
REMARK       2_adp: 0.1856 0.1974 0.022  2.18  25.7 118.3  45.7 1962      0.512
REMARK   2_regHadp: 0.1860 0.1976 0.022  2.18  25.7 118.3  45.7 1962      0.512
REMARK       2_occ: 0.1859 0.1971 0.022  2.18  25.7 118.3  45.7 1962      0.512
REMARK       3_bss: 0.1859 0.1970 0.022  2.18  25.7 118.2  45.7 1962      0.512
REMARK 3_settarget: 0.1859 0.1970 0.022  2.18  25.7 118.2  45.7 1962      0.512
REMARK 3_updatecdl: 0.1859 0.1970 0.022  2.18  25.7 118.2  45.7 1962      0.512
REMARK       3_nqh: 0.1859 0.1970 0.022  2.18  25.7 118.2  45.7 1962      0.512
REMARK    3_weight: 0.1859 0.1970 0.022  2.18  25.7 118.2  45.7 1962      0.512
REMARK    3_checkH: 0.1859 0.1969 0.022  2.18  25.7 118.2  45.7 1962      0.512
REMARK    3_xyzrec: 0.1859 0.1970 0.022  2.19  25.7 118.2  45.7 1962      0.513
REMARK    3_checkH: 0.1859 0.1970 0.022  2.19  25.7 118.2  45.7 1962      0.513
REMARK       3_adp: 0.1858 0.1970 0.022  2.19  25.6 118.3  45.7 1962      0.513
REMARK   3_regHadp: 0.1858 0.1970 0.022  2.19  25.6 118.3  45.7 1962      0.513
REMARK       3_occ: 0.1858 0.1969 0.022  2.19  25.6 118.3  45.7 1962      0.513
REMARK         end: 0.1858 0.1970 0.022  2.19  25.6 118.2  45.6 1962      0.513
REMARK ------------------------------------------------------------------------
REMARK MODEL CONTENT.
REMARK  ELEMENT        ATOM RECORD COUNT   OCCUPANCY SUM
REMARK        C                     6205         6198.18
REMARK        H                    10722        10714.31
REMARK        O                     2308         2306.29
REMARK        N                     1540         1539.09
REMARK        S                       56           55.81
REMARK       Fe                        2            1.82
REMARK      O1-                      115          114.64
REMARK    TOTAL                    20948        20930.13
REMARK -----------------------------------------------------------------------
REMARK r_free_flags.md5.hexdigest 4a0bcac7906c027c49f790a671b2b5c8
REMARK 
REMARK IF THIS FILE IS FOR PDB DEPOSITION: REMOVE ALL FROM THIS LINE UP.
REMARK   3
REMARK   3 REFINEMENT.
REMARK   3   PROGRAM     : PHENIX (1.11.1_2575: ???)
REMARK   3   AUTHORS     : Adams,Afonine,Bunkoczi,Burnley,Chen,Dar,Davis,
REMARK   3               : Draizen,Echols,Gildea,Gros,Grosse-Kunstleve,Headd,
REMARK   3               : Hintze,Hung,Ioerger,Liebschner,McCoy,McKee,Moriarty,
REMARK   3               : Oeffner,Poon,Read,Richardson,Richardson,Sacchettini,
REMARK   3               : Sauter,Sobolev,Storoni,Terwilliger,Williams,Zwart
REMARK   3
REMARK   3  REFINEMENT TARGET : ML
REMARK   3  
REMARK   3  DATA USED IN REFINEMENT.
REMARK   3   RESOLUTION RANGE HIGH (ANGSTROMS) : 1.982   
REMARK   3   RESOLUTION RANGE LOW  (ANGSTROMS) : 43.681  
REMARK   3   MIN(FOBS/SIGMA_FOBS)              : 1.33  
REMARK   3   COMPLETENESS FOR RANGE        (%) : 93.10 
REMARK   3   NUMBER OF REFLECTIONS             : 144129    
REMARK   3   NUMBER OF REFLECTIONS (NON-ANOMALOUS) : 144129    
REMARK   3  
REMARK   3  FIT TO DATA USED IN REFINEMENT.
REMARK   3   R VALUE     (WORKING + TEST SET) : 0.1859
REMARK   3   R VALUE            (WORKING SET) : 0.1858
REMARK   3   FREE R VALUE                     : 0.1970
REMARK   3   FREE R VALUE TEST SET SIZE   (%) : 1.39  
REMARK   3   FREE R VALUE TEST SET COUNT      : 2000      
REMARK   3  
REMARK   3  FIT TO DATA USED IN REFINEMENT (IN BINS).
REMARK   3   BIN  RESOLUTION RANGE  COMPL.    NWORK NFREE   RWORK  RFREE  CCWORK CCFREE
REMARK   3     1 43.6917 -  4.7749    0.99    11237   158  0.1700 0.1566   0.927  0.944
REMARK   3     2  4.7749 -  3.7907    1.00    10957   155  0.1544 0.1723   0.937  0.934
REMARK   3     3  3.7907 -  3.3117    1.00    10949   154  0.1741 0.1868   0.926  0.905
REMARK   3     4  3.3117 -  3.0090    0.99    10862   152  0.2022 0.2305   0.898  0.868
REMARK   3     5  3.0090 -  2.7934    0.99    10802   152  0.2088 0.1926   0.894  0.894
REMARK   3     6  2.7934 -  2.6287    1.00    10863   153  0.1963 0.2207   0.900  0.874
REMARK   3     7  2.6287 -  2.4971    1.00    10811   153  0.1936 0.2025   0.892  0.886
REMARK   3     8  2.4971 -  2.3884    1.00    10803   151  0.1904 0.2259   0.895  0.865
REMARK   3     9  2.3884 -  2.2964    1.00    10777   152  0.2040 0.2327   0.878  0.867
REMARK   3    10  2.2964 -  2.2172    0.99    10767   152  0.2162 0.2298   0.860  0.861
REMARK   3    11  2.2172 -  2.1479    0.95    10254   144  0.2396 0.2946   0.809  0.812
REMARK   3    12  2.1479 -  2.0865    0.84     9092   127  0.2580 0.3156   0.781  0.652
REMARK   3    13  2.0865 -  2.0315    0.75     8090   115  0.2711 0.2787   0.744  0.685
REMARK   3    14  2.0315 -  1.9820    0.54     5865    82  0.2797 0.3061   0.724  0.607
REMARK   3  
REMARK   3  BULK SOLVENT MODELLING.
REMARK   3   METHOD USED        : FLAT BULK SOLVENT MODEL
REMARK   3   SOLVENT RADIUS     : 1.11    
REMARK   3   SHRINKAGE RADIUS   : 0.90    
REMARK   3   GRID STEP FACTOR   : 4.00    
REMARK   3  
REMARK   3  ERROR ESTIMATES.
REMARK   3   COORDINATE ERROR (MAXIMUM-LIKELIHOOD BASED)     : 0.23    
REMARK   3   PHASE ERROR (DEGREES, MAXIMUM-LIKELIHOOD BASED) : 21.75   
REMARK   3  
REMARK   3  STRUCTURE FACTORS CALCULATION ALGORITHM : FFT
REMARK   3  
REMARK   3  RESTRAINTS LIBRARY
REMARK   3    GEOSTD + MON.LIB. + CDL v1.2
REMARK   3  
REMARK   3  DEVIATIONS FROM IDEAL VALUES.
REMARK   3                 RMSD     MAX  COUNT
REMARK   3   BOND      :  0.017   1.189   9893
REMARK   3   ANGLE     :  2.191  57.234  13449
REMARK   3   CHIRALITY :  0.274   9.666   1462
REMARK   3   PLANARITY :  0.018   0.177   1660
REMARK   3   DIHEDRAL  : 17.595 179.983   5586
REMARK   3   MIN NONBONDED DISTANCE : 1.446 
REMARK   3  
REMARK   3  MOLPROBITY STATISTICS.
REMARK   3   ALL-ATOM CLASHSCORE : 1.54
REMARK   3   RAMACHANDRAN PLOT:
REMARK   3     OUTLIERS : 0.09  %
REMARK   3     ALLOWED  : 2.09  %
REMARK   3     FAVORED  : 97.82 %
REMARK   3   ROTAMER OUTLIERS : 5.53 %
REMARK   3   CBETA DEVIATIONS : 0
REMARK   3   PEPTIDE PLANE:
REMARK   3     CIS-PROLINE     : 2
REMARK   3     CIS-GENERAL     : 0
REMARK   3     TWISTED PROLINE : 0
REMARK   3     TWISTED GENERAL : 1
REMARK   3  
REMARK   3  ATOMIC DISPLACEMENT PARAMETERS.
REMARK   3   WILSON B : 39.82
REMARK   3   RMS(B_ISO_OR_EQUIVALENT_BONDED) : 5.20
REMARK   3   ATOMS          NUMBER OF ATOMS
REMARK   3                    ISO.  ANISO. 
REMARK   3    ALL         :  20948       0
REMARK   3    ALL (NO H)  :  10226       0
REMARK   3    SOLVENT     :    654       0
REMARK   3    NON-SOLVENT :   9572       0
REMARK   3    HYDROGENS   :  10722       0
REMARK   3
REMARK   3
REMARK   3   OTHER REFINEMENT REMARKS:
REMARK   3   XRAY REFINEMENT USING QUANTUM MECHANICAL FUNCTIONAL
REMARK   3   PROGRAM      :QuantumBio DivCon 6 build-7.1.1-b4015.17
REMARK   3   AUTHORS      :BORBULEVYCH O.Y., PLUMLEY J., 
REMARK   3                :MARTIN, R.I., WESTERHOFF L.M. 
REMARK   3
REMARK   3   REFERENCE     :BORBULEVYCH O.Y., PLUMLEY J.A.,
REMARK   3                 :MARTIN, R.I., MERZ, K.M.,  WESTERHOFF L.M.
REMARK   3                 :ACTA CRYSTLLOGRAPHICA SECTION D, 2014, 
REMARK   3                 :V. D70, pp. 1233-1247
REMARK   3   QM METHOD(HAMILTONIAN): PM6 AMBERFF14
REMARK   3   REGION QM REFINEMENT: 
REMARK   3      MAIN/BUFFER QM REGION RADII (A): 3.0 / 0.0
REMARK   3      LIGAND / STRAIN ENERGY: BFL_A_701 / 2.55 KCAL/MOLE
REMARK   3      LIGAND / STRAIN ENERGY: BFL_B_1701 / 2.47 KCAL/MOLE
REMARK   3
HELIX    1   1 PRO A   35  TYR A   38  5               Generated by MOE    4
HELIX    2   2 ILE A   74  LEU A   82  1               Generated by MOE    9
HELIX    3   3 PRO A   86  LEU A   93  1               Generated by MOE    8
HELIX    4   4 ARG A   97  VAL A  103  1               Generated by MOE    7
HELIX    5   5 ILE A  108  SER A  121  1               Generated by MOE   14
HELIX    6   6 TRP A  139  SER A  143  1               Generated by MOE    5
HELIX    7   7 ALA A  174  PHE A  181  1               Generated by MOE    8
HELIX    8   8 LEU A  196  THR A  206  1               Generated by MOE   11
HELIX    9   9 GLY A  231  TYR A  234  1               Generated by MOE    4
HELIX   10  10 LEU A  238  LEU A  244  1               Generated by MOE    7
HELIX   11  11 PRO A  281  SER A  283  5               Generated by MOE    3
HELIX   12  12 PHE A  292  LEU A  294  5               Generated by MOE    3
HELIX   13  13 PRO A  296  GLU A  319  1               Generated by MOE   24
HELIX   14  14 ASP A  325  GLU A  346  1               Generated by MOE   22
HELIX   15  15 TYR A  348  SER A  353  1               Generated by MOE    6
HELIX   16  16 PRO A  363  LEU A  366  5               Generated by MOE    4
HELIX   17  17 MET A  379  LEU A  384  1               Generated by MOE    6
HELIX   18  18 HIS A  388  LEU A  390  5               Generated by MOE    3
HELIX   19  19 TYR A  404  PHE A  407  1               Generated by MOE    4
HELIX   20  20 MET A  413  TYR A  417  1               Generated by MOE    5
HELIX   21  21 VAL A  419  ARG A  428  1               Generated by MOE   10
HELIX   22  22 LEU A  445  VAL A  457  1               Generated by MOE   13
HELIX   23  23 PHE A  463  ARG A  469  1               Generated by MOE    7
HELIX   24  24 PHE A  478  THR A  482  1               Generated by MOE    5
HELIX   25  25 GLU A  486  TYR A  495  1               Generated by MOE   10
HELIX   26  26 ILE A  498  ALA A  500  5               Generated by MOE    3
HELIX   27  27 PHE A  503  LEU A  509  1               Generated by MOE    7
HELIX   28  28 GLU A  520  LEU A  535  1               Generated by MOE   16
HELIX   29  29 PRO A  538  CYS A  540  5               Generated by MOE    3
HELIX   30  30 ALA A  547  PHE A  550  5               Generated by MOE    4
HELIX   31  31 GLU A  553  LYS A  560  1               Generated by MOE    8
HELIX   32  32 LEU A  564  CYS A  569  1               Generated by MOE    6
HELIX   33  33 PRO B   35  TYR B   38  5               Generated by MOE    4
HELIX   34  34 ILE B   74  LEU B   82  1               Generated by MOE    9
HELIX   35  35 PRO B   86  LEU B   93  1               Generated by MOE    8
HELIX   36  36 ARG B   97  ASN B  104  1               Generated by MOE    8
HELIX   37  37 ILE B  108  SER B  121  1               Generated by MOE   14
HELIX   38  38 TRP B  139  SER B  143  1               Generated by MOE    5
HELIX   39  39 ALA B  174  PHE B  181  1               Generated by MOE    8
HELIX   40  40 LEU B  196  THR B  206  1               Generated by MOE   11
HELIX   41  41 GLY B  231  TYR B  234  1               Generated by MOE    4
HELIX   42  42 LEU B  238  LEU B  244  1               Generated by MOE    7
HELIX   43  43 PRO B  281  SER B  283  5               Generated by MOE    3
HELIX   44  44 PHE B  292  LEU B  294  5               Generated by MOE    3
HELIX   45  45 PRO B  296  GLU B  319  1               Generated by MOE   24
HELIX   46  46 ASP B  325  GLU B  346  1               Generated by MOE   22
HELIX   47  47 TYR B  348  SER B  353  1               Generated by MOE    6
HELIX   48  48 PRO B  363  LEU B  366  5               Generated by MOE    4
HELIX   49  49 MET B  379  LEU B  384  1               Generated by MOE    6
HELIX   50  50 HIS B  388  LEU B  390  5               Generated by MOE    3
HELIX   51  51 TYR B  404  PHE B  407  1               Generated by MOE    4
HELIX   52  52 MET B  413  TYR B  417  1               Generated by MOE    5
HELIX   53  53 VAL B  419  ARG B  428  1               Generated by MOE   10
HELIX   54  54 HIS B  442  ILE B  444  5               Generated by MOE    3
HELIX   55  55 LEU B  445  VAL B  457  1               Generated by MOE   13
HELIX   56  56 PHE B  463  ARG B  469  1               Generated by MOE    7
HELIX   57  57 PHE B  478  THR B  482  1               Generated by MOE    5
HELIX   58  58 GLU B  486  TYR B  495  1               Generated by MOE   10
HELIX   59  59 ILE B  498  ALA B  500  5               Generated by MOE    3
HELIX   60  60 PHE B  503  LEU B  509  1               Generated by MOE    7
HELIX   61  61 GLU B  520  LEU B  535  1               Generated by MOE   16
HELIX   62  62 PRO B  538  CYS B  540  5               Generated by MOE    3
HELIX   63  63 ALA B  547  PHE B  550  5               Generated by MOE    4
HELIX   64  64 GLU B  553  LYS B  560  1               Generated by MOE    8
HELIX   65  65 LEU B  564  CYS B  569  1               Generated by MOE    6
SHEET    1       ILE A  46  PHE A  50                  Generated by MOE
SHEET    2       ARG A  54  ASP A  58                  Generated by MOE
SHEET    3       TYR A  64  SER A  65                  Generated by MOE
SHEET    4       ILE A  71  PRO A  72                  Generated by MOE
SHEET    5       TYR A 130  ASN A 131                  Generated by MOE
SHEET    6       THR A 149  THR A 149                  Generated by MOE
SHEET    7       ARG A 150  ARG A 150                  Generated by MOE
SHEET    8       GLN A 255  LEU A 257                  Generated by MOE
SHEET    9       GLU A 260  TYR A 262                  Generated by MOE
SHEET   10       PHE A 395  VAL A 397                  Generated by MOE
SHEET   11       GLN A 400  TYR A 402                  Generated by MOE
SHEET   12       ILE B  46  PHE B  50                  Generated by MOE
SHEET   13       ARG B  54  ASP B  58                  Generated by MOE
SHEET   14       TYR B  64  SER B  65                  Generated by MOE
SHEET   15       ILE B  71  PRO B  72                  Generated by MOE
SHEET   16       TYR B 130  ASN B 131                  Generated by MOE
SHEET   17       THR B 149  THR B 149                  Generated by MOE
SHEET   18       ARG B 150  ARG B 150                  Generated by MOE
SHEET   19       GLN B 255  LEU B 257                  Generated by MOE
SHEET   20       GLU B 260  TYR B 262                  Generated by MOE
SHEET   21       PHE B 395  VAL B 397                  Generated by MOE
SHEET   22       GLN B 400  TYR B 402                  Generated by MOE
LINK         O6  BMA A 683                 C1  BMA A 684 
LINK         O4  NAG A 671                 C1  NDG A 672 
LINK         O4  NDG A 672                 C1  BMA A 673 
LINK         O6  MAN A 674                 C1  BMA A 675 
LINK         O6  BMA B1683                 C1  BMA B1684 
LINK         O4  NAG B1671                 C1  NDG B1672 
LINK         O4  NDG B1672                 C1  BMA B1673 
LINK         O6  BMA B1674                 C1  BMA B1675 
LINK         C1  NDG A 662                 O4  NAG A 661 
LINK         C1  NDG B1662                 O4  NAG B1661 
LINK         C1  MAN A 674                 O6  BMA A 673 
LINK         C1  NAG A 682                 O4  NAG A 681 
LINK         C1  BMA A 683                 O4  NAG A 682 
LINK         C1  NAG B1682                 O4  NAG B1681 
LINK         C1  BMA B1683                 O4  NAG B1682 
LINK         C1  BMA B1674                 O6  BMA B1673 
LINK         C1  NAG A 661                 ND2 ASN A  68 
LINK         C1  NAG A 671                 ND2 ASN A 144 
LINK         C1  NAG A 681                 ND2 ASN A 410 
LINK         C1  NAG B1661                 ND2 ASN B  68 
LINK         C1  NAG B1671                 ND2 ASN B 144 
LINK         C1  NAG B1681                 ND2 ASN B 410 
SSBOND   1 CYS A   36    CYS A   47 
SSBOND   2 CYS A   37    CYS A  159 
SSBOND   3 CYS A   41    CYS A   57 
SSBOND   4 CYS A   59    CYS A   69 
SSBOND   5 CYS A  569    CYS A  575 
SSBOND   6 CYS B   36    CYS B   47 
SSBOND   7 CYS B   37    CYS B  159 
SSBOND   8 CYS B   41    CYS B   57 
SSBOND   9 CYS B   59    CYS B   69 
SSBOND  10 CYS B  569    CYS B  575 
CRYST1   98.147  203.859  223.599  90.00  90.00  90.00 I 2 2 2
SCALE1      0.010189  0.000000  0.000000        0.00000
SCALE2      0.000000  0.004905  0.000000        0.00000
SCALE3      0.000000  0.000000  0.004472        0.00000
ATOM      1  N   PRO A  32      23.234   8.432 166.936  1.00 68.96           N1+
ATOM      2  CA  PRO A  32      23.550   8.066 168.344  1.00 70.20           C
ATOM      3  C   PRO A  32      23.427   9.276 169.279  1.00 63.07           C
ATOM      4  O   PRO A  32      24.093  10.285 169.045  1.00 65.79           O
ATOM      5  CB  PRO A  32      24.966   7.456 168.375  1.00 61.77           C
ATOM      6  CG  PRO A  32      25.229   7.097 166.914  1.00 69.69           C
ATOM      7  CD  PRO A  32      24.492   8.224 166.198  1.00 67.32           C
ATOM      8  H2  PRO A  32      22.938   9.398 166.866  1.00 82.76           H
ATOM      9  H3  PRO A  32      22.519   7.817 166.572  1.00 82.76           H
ATOM     10  HA  PRO A  32      22.845   7.300 168.668  1.00 84.25           H
ATOM     11  HB2 PRO A  32      25.076   6.604 169.047  1.00 74.13           H
ATOM     12  HB3 PRO A  32      25.673   8.239 168.658  1.00 74.13           H
ATOM     13  HG2 PRO A  32      24.806   6.119 166.681  1.00 83.63           H
ATOM     14  HG3 PRO A  32      26.292   7.136 166.674  1.00 83.63           H
ATOM     15  HD2 PRO A  32      25.093   9.133 166.261  1.00 80.78           H
ATOM     16  HD3 PRO A  32      24.308   7.978 165.151  1.00 80.78           H
ATOM     17  N   VAL A  33      22.564   9.189 170.303  1.00 64.98           N
ATOM     18  CA  VAL A  33      22.398  10.266 171.291  1.00 55.06           C
ATOM     19  C   VAL A  33      23.681  10.414 172.108  1.00 56.10           C
ATOM     20  O   VAL A  33      24.313   9.418 172.465  1.00 55.31           O
ATOM     21  CB  VAL A  33      21.190  10.031 172.226  1.00 57.84           C
ATOM     22  CG1 VAL A  33      19.868  10.022 171.446  1.00 62.46           C
ATOM     23  CG2 VAL A  33      21.315   8.722 173.023  1.00 71.98           C
ATOM     24  H   VAL A  33      22.036   8.341 170.447  1.00 77.98           H
ATOM     25  HA  VAL A  33      22.221  11.202 170.758  1.00 66.08           H
ATOM     26  HB  VAL A  33      21.148  10.859 172.938  1.00 69.41           H
ATOM     27 HG11 VAL A  33      19.035   9.942 172.144  1.00 74.95           H
ATOM     28 HG12 VAL A  33      19.760  10.949 170.880  1.00 74.95           H
ATOM     29 HG13 VAL A  33      19.839   9.174 170.761  1.00 74.95           H
ATOM     30 HG21 VAL A  33      20.438   8.586 173.650  1.00 86.38           H
ATOM     31 HG22 VAL A  33      21.402   7.869 172.350  1.00 86.38           H
ATOM     32 HG23 VAL A  33      22.189   8.754 173.672  1.00 86.38           H
ATOM     33  N   ASN A  34      24.067  11.662 172.382  1.00 53.52           N
ATOM     34  CA  ASN A  34      25.248  11.946 173.176  1.00 50.82           C
ATOM     35  C   ASN A  34      24.982  11.455 174.613  1.00 42.78           C
ATOM     36  O   ASN A  34      24.073  11.965 175.266  1.00 42.97           O
ATOM     37  CB  ASN A  34      25.535  13.448 173.076  1.00 48.02           C
ATOM     38  CG  ASN A  34      26.818  13.887 173.774  1.00 50.22           C
ATOM     39  OD1 ASN A  34      27.387  13.177 174.600  1.00 45.91           O
ATOM     40  ND2 ASN A  34      27.251  15.101 173.474  1.00 45.77           N
ATOM     41  H   ASN A  34      23.522  12.444 172.045  1.00 64.23           H
ATOM     42  HA  ASN A  34      26.089  11.424 172.728  1.00 60.99           H
ATOM     43  HB2 ASN A  34      25.581  13.738 172.027  1.00 57.63           H
ATOM     44  HB3 ASN A  34      24.710  13.990 173.518  1.00 57.63           H
ATOM     45 HD21 ASN A  34      28.095  15.456 173.903  1.00 54.92           H
ATOM     46 HD22 ASN A  34      26.740  15.663 172.803  1.00 54.92           H
ATOM     47  N   PRO A  35      25.740  10.467 175.123  1.00 44.91           N
ATOM     48  CA  PRO A  35      25.501   9.918 176.454  1.00 46.63           C
ATOM     49  C   PRO A  35      25.679  10.944 177.585  1.00 48.59           C
ATOM     50  O   PRO A  35      25.113  10.747 178.659  1.00 42.59           O
ATOM     51  CB  PRO A  35      26.526   8.791 176.595  1.00 48.94           C
ATOM     52  CG  PRO A  35      27.633   9.147 175.606  1.00 49.53           C
ATOM     53  CD  PRO A  35      26.857   9.794 174.467  1.00 43.41           C
ATOM     54  HA  PRO A  35      24.517   9.451 176.500  1.00 55.96           H
ATOM     55  HB2 PRO A  35      26.894   8.667 177.610  1.00 58.73           H
ATOM     56  HB3 PRO A  35      26.047   7.872 176.252  1.00 58.73           H
ATOM     57  HG2 PRO A  35      28.332   9.850 176.059  1.00 59.43           H
ATOM     58  HG3 PRO A  35      28.154   8.260 175.244  1.00 59.43           H
ATOM     59  HD2 PRO A  35      27.520  10.506 173.979  1.00 52.10           H
ATOM     60  HD3 PRO A  35      26.499   9.029 173.777  1.00 52.10           H
ATOM     61  N   CYS A  36      26.408  12.049 177.352  1.00 43.73           N
ATOM     62  CA  CYS A  36      26.587  13.114 178.341  1.00 47.86           C
ATOM     63  C   CYS A  36      25.351  14.024 178.482  1.00 46.22           C
ATOM     64  O   CYS A  36      25.261  14.762 179.462  1.00 44.01           O
ATOM     65  CB  CYS A  36      27.912  13.858 178.070  1.00 60.89           C
ATOM     66  SG  CYS A  36      29.248  12.671 178.454  1.00 90.67           S
ATOM     67  H   CYS A  36      26.833  12.177 176.443  1.00 52.48           H
ATOM     68  HA  CYS A  36      26.711  12.631 179.312  1.00 57.43           H
ATOM     69  HB2 CYS A  36      27.971  14.184 177.032  1.00 73.07           H
ATOM     70  HB3 CYS A  36      28.004  14.723 178.725  1.00 73.07           H
ATOM     71  N   CYS A  37      24.378  13.946 177.555  1.00 45.25           N
ATOM     72  CA  CYS A  37      23.075  14.626 177.642  1.00 46.08           C
ATOM     73  C   CYS A  37      22.221  14.149 178.812  1.00 43.70           C
ATOM     74  O   CYS A  37      21.348  14.899 179.239  1.00 45.26           O
ATOM     75  CB  CYS A  37      22.280  14.456 176.335  1.00 50.13           C
ATOM     76  SG  CYS A  37      23.171  15.403 175.088  1.00 60.68           S
ATOM     77  H   CYS A  37      24.512  13.316 176.777  1.00 54.30           H
ATOM     78  HA  CYS A  37      23.258  15.692 177.788  1.00 55.30           H
ATOM     79  HB2 CYS A  37      22.211  13.406 176.055  1.00 60.16           H
ATOM     80  HB3 CYS A  37      21.278  14.872 176.442  1.00 60.16           H
ATOM     81  N   TYR A  38      22.450  12.916 179.291  1.00 43.36           N
ATOM     82  CA  TYR A  38      21.776  12.309 180.437  1.00 37.85           C
ATOM     83  C   TYR A  38      22.404  12.698 181.782  1.00 43.09           C
ATOM     84  O   TYR A  38      21.928  12.222 182.810  1.00 40.00           O
ATOM     85  CB  TYR A  38      21.807  10.779 180.303  1.00 44.87           C
ATOM     86  CG  TYR A  38      21.050  10.247 179.111  1.00 51.29           C
ATOM     87  CD1 TYR A  38      21.710  10.088 177.880  1.00 51.49           C
ATOM     88  CD2 TYR A  38      19.688   9.911 179.234  1.00 58.20           C
ATOM     89  CE1 TYR A  38      21.015   9.601 176.763  1.00 55.27           C
ATOM     90  CE2 TYR A  38      18.984   9.416 178.121  1.00 54.89           C
ATOM     91  CZ  TYR A  38      19.647   9.266 176.881  1.00 60.25           C
ATOM     92  OH  TYR A  38      18.962   8.821 175.795  1.00 61.77           O
ATOM     93  H   TYR A  38      23.194  12.379 178.870  1.00 52.03           H
ATOM     94  HA  TYR A  38      20.733  12.626 180.447  1.00 45.42           H
ATOM     95  HB2 TYR A  38      22.845  10.447 180.249  1.00 53.85           H
ATOM     96  HB3 TYR A  38      21.367  10.337 181.198  1.00 53.85           H
ATOM     97  HD1 TYR A  38      22.752  10.348 177.788  1.00 61.79           H
ATOM     98  HD2 TYR A  38      19.183  10.033 180.182  1.00 69.85           H
ATOM     99  HE1 TYR A  38      21.525   9.494 175.819  1.00 66.32           H
ATOM    100  HE2 TYR A  38      17.939   9.161 178.214  1.00 65.87           H
ATOM    101  HH  TYR A  38      18.074   8.533 176.013  1.00 74.13           H
ATOM    102  N   TYR A  39      23.490  13.490 181.781  1.00 44.83           N
ATOM    103  CA  TYR A  39      24.239  13.877 182.981  1.00 44.28           C
ATOM    104  C   TYR A  39      24.544  12.654 183.864  1.00 41.99           C
ATOM    105  O   TYR A  39      24.154  12.642 185.030  1.00 42.08           O
ATOM    106  CB  TYR A  39      23.483  14.979 183.741  1.00 42.41           C
ATOM    107  CG  TYR A  39      23.074  16.148 182.876  1.00 43.74           C
ATOM    108  CD1 TYR A  39      24.046  16.839 182.131  1.00 43.88           C
ATOM    109  CD2 TYR A  39      21.715  16.502 182.776  1.00 41.84           C
ATOM    110  CE1 TYR A  39      23.661  17.859 181.249  1.00 41.53           C
ATOM    111  CE2 TYR A  39      21.326  17.550 181.930  1.00 41.91           C
ATOM    112  CZ  TYR A  39      22.300  18.214 181.151  1.00 44.02           C
ATOM    113  OH  TYR A  39      21.933  19.204 180.303  1.00 40.56           O
ATOM    114  H   TYR A  39      23.820  13.860 180.901  1.00 53.80           H
ATOM    115  HA  TYR A  39      25.195  14.282 182.653  1.00 53.14           H
ATOM    116  HB2 TYR A  39      22.591  14.556 184.207  1.00 50.89           H
ATOM    117  HB3 TYR A  39      24.134  15.351 184.531  1.00 50.89           H
ATOM    118  HD1 TYR A  39      25.090  16.576 182.219  1.00 52.66           H
ATOM    119  HD2 TYR A  39      20.970  15.970 183.350  1.00 50.21           H
ATOM    120  HE1 TYR A  39      24.401  18.377 180.658  1.00 49.85           H
ATOM    121  HE2 TYR A  39      20.286  17.830 181.857  1.00 50.30           H
ATOM    122  HH  TYR A  39      20.984  19.368 180.309  1.00 48.67           H
ATOM    123  N   PRO A  40      25.181  11.592 183.335  1.00 39.44           N
ATOM    124  CA  PRO A  40      25.274  10.336 184.067  1.00 40.38           C
ATOM    125  C   PRO A  40      26.172  10.419 185.304  1.00 42.96           C
ATOM    126  O   PRO A  40      25.901   9.733 186.286  1.00 42.25           O
ATOM    127  CB  PRO A  40      25.867   9.352 183.051  1.00 36.68           C
ATOM    128  CG  PRO A  40      26.606  10.230 182.045  1.00 40.86           C
ATOM    129  CD  PRO A  40      25.722  11.466 181.991  1.00 36.01           C
ATOM    130  HA  PRO A  40      24.277   9.969 184.316  1.00 48.46           H
ATOM    131  HB2 PRO A  40      26.492   8.573 183.484  1.00 44.02           H
ATOM    132  HB3 PRO A  40      25.032   8.896 182.530  1.00 44.02           H
ATOM    133  HG2 PRO A  40      27.609  10.457 182.406  1.00 49.03           H
ATOM    134  HG3 PRO A  40      26.645   9.767 181.058  1.00 49.03           H
ATOM    135  HD2 PRO A  40      26.335  12.324 181.710  1.00 43.21           H
ATOM    136  HD3 PRO A  40      24.913  11.295 181.282  1.00 43.21           H
ATOM    137  N   CYS A  41      27.215  11.260 185.282  1.00 41.65           N
ATOM    138  CA  CYS A  41      28.230  11.300 186.334  1.00 38.94           C
ATOM    139  C   CYS A  41      27.751  12.132 187.508  1.00 43.67           C
ATOM    140  O   CYS A  41      27.397  13.296 187.347  1.00 39.47           O
ATOM    141  CB  CYS A  41      29.555  11.871 185.818  1.00 41.23           C
ATOM    142  SG  CYS A  41      30.069  10.884 184.398  1.00 51.92           S
ATOM    143  H   CYS A  41      27.357  11.840 184.467  1.00 49.99           H
ATOM    144  HA  CYS A  41      28.418  10.279 186.673  1.00 46.74           H
ATOM    145  HB2 CYS A  41      29.427  12.912 185.520  1.00 49.48           H
ATOM    146  HB3 CYS A  41      30.310  11.804 186.603  1.00 49.48           H
ATOM    147  N   GLN A  42      27.788  11.524 188.692  1.00 36.11           N
ATOM    148  CA  GLN A  42      27.428  12.135 189.959  1.00 39.07           C
ATOM    149  C   GLN A  42      28.685  12.563 190.715  1.00 37.95           C
ATOM    150  O   GLN A  42      29.797  12.142 190.398  1.00 36.48           O
ATOM    151  CB  GLN A  42      26.613  11.130 190.796  1.00 36.59           C
ATOM    152  CG  GLN A  42      25.409  10.531 190.049  1.00 44.62           C
ATOM    153  CD  GLN A  42      24.499  11.613 189.493  1.00 48.45           C
ATOM    154  OE1 GLN A  42      24.067  12.512 190.213  1.00 61.10           O
ATOM    155  NE2 GLN A  42      24.188  11.522 188.204  1.00 52.33           N
ATOM    156  H   GLN A  42      28.103  10.565 188.725  1.00 43.34           H
ATOM    157  HA  GLN A  42      26.811  13.019 189.791  1.00 46.89           H
ATOM    158  HB2 GLN A  42      27.266  10.313 191.102  1.00 43.91           H
ATOM    159  HB3 GLN A  42      26.250  11.625 191.696  1.00 43.91           H
ATOM    160  HG2 GLN A  42      25.739   9.851 189.262  1.00 53.55           H
ATOM    161  HG3 GLN A  42      24.829   9.984 190.790  1.00 53.55           H
ATOM    162 HE21 GLN A  42      24.579  10.780 187.641  1.00 62.80           H
ATOM    163 HE22 GLN A  42      23.617  12.236 187.777  1.00 62.80           H
ATOM    164  N   HIS A  43      28.469  13.397 191.732  1.00 35.31           N
ATOM    165  CA  HIS A  43      29.407  13.765 192.776  1.00 39.47           C
ATOM    166  C   HIS A  43      30.704  14.346 192.211  1.00 37.57           C
ATOM    167  O   HIS A  43      31.780  14.033 192.712  1.00 39.83           O
ATOM    168  CB  HIS A  43      29.656  12.580 193.725  1.00 37.37           C
ATOM    169  CG  HIS A  43      28.408  12.037 194.356  1.00 41.28           C
ATOM    170  ND1 HIS A  43      27.798  10.848 194.038  1.00 44.10           N
ATOM    171  CD2 HIS A  43      27.640  12.650 195.311  1.00 35.51           C
ATOM    172  CE1 HIS A  43      26.685  10.750 194.780  1.00 38.46           C
ATOM    173  NE2 HIS A  43      26.558  11.811 195.596  1.00 40.89           N
ATOM    174  H   HIS A  43      27.524  13.728 191.857  1.00 42.38           H
ATOM    175  HA  HIS A  43      28.933  14.557 193.356  1.00 47.37           H
ATOM    176  HB2 HIS A  43      30.316  12.905 194.528  1.00 44.84           H
ATOM    177  HB3 HIS A  43      30.153  11.777 193.179  1.00 44.84           H
ATOM    178  HD1 HIS A  43      28.118  10.190 193.340  1.00 52.93           H
ATOM    179  HD2 HIS A  43      27.828  13.619 195.749  1.00 42.62           H
ATOM    180  HE1 HIS A  43      25.968   9.948 194.697  1.00 46.16           H
ATOM    181  N   GLN A  44      30.587  15.205 191.187  1.00 36.03           N
ATOM    182  CA  GLN A  44      31.692  15.887 190.507  1.00 36.13           C
ATOM    183  C   GLN A  44      32.572  14.931 189.685  1.00 40.02           C
ATOM    184  O   GLN A  44      33.656  15.320 189.252  1.00 40.09           O
ATOM    185  CB  GLN A  44      32.536  16.736 191.477  1.00 39.31           C
ATOM    186  CG  GLN A  44      31.700  17.734 192.292  1.00 44.16           C
ATOM    187  CD  GLN A  44      32.531  18.566 193.276  1.00 46.06           C
ATOM    188  OE1 GLN A  44      32.112  18.787 194.408  1.00 50.84           O
ATOM    189  NE2 GLN A  44      33.699  19.059 192.868  1.00 47.79           N
ATOM    190  H   GLN A  44      29.663  15.371 190.814  1.00 43.24           H
ATOM    191  HA  GLN A  44      31.244  16.580 189.794  1.00 43.35           H
ATOM    192  HB2 GLN A  44      33.097  16.095 192.155  1.00 47.17           H
ATOM    193  HB3 GLN A  44      33.257  17.299 190.885  1.00 47.17           H
ATOM    194  HG2 GLN A  44      31.205  18.412 191.600  1.00 53.00           H
ATOM    195  HG3 GLN A  44      30.913  17.223 192.847  1.00 53.00           H
ATOM    196 HE21 GLN A  44      34.026  18.886 191.931  1.00 57.35           H
ATOM    197 HE22 GLN A  44      34.238  19.634 193.499  1.00 57.35           H
ATOM    198  N   GLY A  45      32.106  13.700 189.420  1.00 38.11           N
ATOM    199  CA  GLY A  45      32.707  12.842 188.407  1.00 34.12           C
ATOM    200  C   GLY A  45      32.631  13.534 187.038  1.00 40.59           C
ATOM    201  O   GLY A  45      31.683  14.276 186.761  1.00 38.79           O
ATOM    202  H   GLY A  45      31.225  13.408 189.819  1.00 45.73           H
ATOM    203  HA2 GLY A  45      33.746  12.664 188.681  1.00 40.94           H
ATOM    204  HA3 GLY A  45      32.171  11.896 188.360  1.00 40.94           H
ATOM    205  N   ILE A  46      33.637  13.310 186.189  1.00 40.17           N
ATOM    206  CA  ILE A  46      33.778  14.012 184.905  1.00 37.71           C
ATOM    207  C   ILE A  46      33.429  13.041 183.779  1.00 37.18           C
ATOM    208  O   ILE A  46      34.137  12.056 183.570  1.00 38.81           O
ATOM    209  CB  ILE A  46      35.196  14.606 184.765  1.00 31.37           C
ATOM    210  CG1 ILE A  46      35.476  15.594 185.924  1.00 39.61           C
ATOM    211  CG2 ILE A  46      35.398  15.286 183.394  1.00 34.85           C
ATOM    212  CD1 ILE A  46      36.969  15.770 186.144  1.00 49.60           C
ATOM    213  H   ILE A  46      34.389  12.698 186.476  1.00 48.20           H
ATOM    214  HA  ILE A  46      33.083  14.851 184.870  1.00 45.25           H
ATOM    215  HB  ILE A  46      35.908  13.788 184.828  1.00 37.65           H
ATOM    216 HG12 ILE A  46      35.000  16.556 185.731  1.00 47.53           H
ATOM    217 HG13 ILE A  46      35.087  15.215 186.867  1.00 47.53           H
ATOM    218 HG21 ILE A  46      36.404  15.695 183.314  1.00 41.83           H
ATOM    219 HG22 ILE A  46      35.270  14.565 182.588  1.00 41.83           H
ATOM    220 HG23 ILE A  46      34.678  16.095 183.268  1.00 41.83           H
ATOM    221 HD11 ILE A  46      37.116  16.496 186.936  1.00 59.53           H
ATOM    222 HD12 ILE A  46      37.419  14.821 186.432  1.00 59.53           H
ATOM    223 HD13 ILE A  46      37.446  16.126 185.237  1.00 59.53           H
ATOM    224  N   CYS A  47      32.349  13.345 183.053  1.00 38.80           N
ATOM    225  CA  CYS A  47      31.877  12.582 181.901  1.00 42.71           C
ATOM    226  C   CYS A  47      32.753  12.873 180.678  1.00 41.09           C
ATOM    227  O   CYS A  47      32.826  14.014 180.221  1.00 42.59           O
ATOM    228  CB  CYS A  47      30.411  12.958 181.608  1.00 46.37           C
ATOM    229  SG  CYS A  47      29.735  11.860 180.336  1.00 58.48           S
ATOM    230  H   CYS A  47      31.829  14.175 183.297  1.00 46.57           H
ATOM    231  HA  CYS A  47      31.919  11.519 182.144  1.00 51.25           H
ATOM    232  HB2 CYS A  47      29.819  12.862 182.513  1.00 55.65           H
ATOM    233  HB3 CYS A  47      30.357  13.987 181.252  1.00 55.65           H
ATOM    234  N   VAL A  48      33.378  11.823 180.140  1.00 37.90           N
ATOM    235  CA  VAL A  48      34.195  11.861 178.928  1.00 38.32           C
ATOM    236  C   VAL A  48      33.637  10.844 177.926  1.00 38.21           C
ATOM    237  O   VAL A  48      33.369   9.696 178.264  1.00 44.34           O
ATOM    238  CB  VAL A  48      35.672  11.566 179.261  1.00 42.00           C
ATOM    239  CG1 VAL A  48      36.535  11.608 177.986  1.00 43.37           C
ATOM    240  CG2 VAL A  48      36.256  12.581 180.259  1.00 41.05           C
ATOM    241  H   VAL A  48      33.285  10.928 180.599  1.00 45.48           H
ATOM    242  HA  VAL A  48      34.147  12.855 178.480  1.00 45.98           H
ATOM    243  HB  VAL A  48      35.733  10.573 179.706  1.00 50.40           H
ATOM    244 HG11 VAL A  48      37.579  11.420 178.238  1.00 52.04           H
ATOM    245 HG12 VAL A  48      36.217  10.841 177.282  1.00 52.04           H
ATOM    246 HG13 VAL A  48      36.451  12.587 177.515  1.00 52.04           H
ATOM    247 HG21 VAL A  48      37.305  12.348 180.438  1.00 49.26           H
ATOM    248 HG22 VAL A  48      36.174  13.593 179.859  1.00 49.26           H
ATOM    249 HG23 VAL A  48      35.728  12.527 181.211  1.00 49.26           H
ATOM    250  N   ARG A  49      33.501  11.274 176.675  1.00 37.88           N
ATOM    251  CA  ARG A  49      33.023  10.499 175.541  1.00 43.25           C
ATOM    252  C   ARG A  49      34.172   9.653 174.998  1.00 48.08           C
ATOM    253  O   ARG A  49      35.232  10.195 174.709  1.00 38.91           O
ATOM    254  CB  ARG A  49      32.511  11.530 174.521  1.00 51.14           C
ATOM    255  CG  ARG A  49      31.335  11.059 173.678  1.00 61.40           C
ATOM    256  CD  ARG A  49      30.218  12.101 173.630  1.00 51.25           C
ATOM    257  NE  ARG A  49      29.693  12.349 172.283  1.00 59.79           N
ATOM    258  CZ  ARG A  49      28.987  11.535 171.496  1.00 44.98           C
ATOM    259  NH1 ARG A  49      28.928  10.225 171.670  1.00 52.79           N
ATOM    260  NH2 ARG A  49      28.322  12.055 170.480  1.00 57.71           N1+
ATOM    261  H   ARG A  49      33.764  12.231 176.480  1.00 45.45           H
ATOM    262  HA  ARG A  49      32.199   9.869 175.879  1.00 51.91           H
ATOM    263  HB2 ARG A  49      32.187  12.414 175.070  1.00 61.37           H
ATOM    264  HB3 ARG A  49      33.328  11.844 173.868  1.00 61.37           H
ATOM    265  HG2 ARG A  49      31.687  10.811 172.678  1.00 73.68           H
ATOM    266  HG3 ARG A  49      30.906  10.176 174.148  1.00 73.68           H
ATOM    267  HD2 ARG A  49      29.411  11.691 174.235  1.00 61.51           H
ATOM    268  HD3 ARG A  49      30.502  13.056 174.076  1.00 61.51           H
ATOM    269  HE  ARG A  49      29.681  13.324 172.016  1.00 71.75           H
ATOM    270 HH11 ARG A  49      29.457   9.797 172.418  1.00 63.35           H
ATOM    271 HH12 ARG A  49      28.404   9.646 171.034  1.00 63.35           H
ATOM    272 HH21 ARG A  49      28.352  13.052 170.319  1.00 69.26           H
ATOM    273 HH22 ARG A  49      27.796  11.453 169.866  1.00 69.26           H
ATOM    274  N   PHE A  50      33.958   8.343 174.852  1.00 39.23           N
ATOM    275  CA  PHE A  50      34.889   7.382 174.260  1.00 39.78           C
ATOM    276  C   PHE A  50      34.207   6.617 173.121  1.00 45.38           C
ATOM    277  O   PHE A  50      33.027   6.285 173.214  1.00 40.18           O
ATOM    278  CB  PHE A  50      35.350   6.404 175.346  1.00 39.54           C
ATOM    279  CG  PHE A  50      36.406   6.946 176.290  1.00 39.52           C
ATOM    280  CD1 PHE A  50      37.767   6.729 176.008  1.00 41.75           C
ATOM    281  CD2 PHE A  50      36.036   7.630 177.462  1.00 37.51           C
ATOM    282  CE1 PHE A  50      38.758   7.198 176.889  1.00 39.16           C
ATOM    283  CE2 PHE A  50      37.025   8.101 178.341  1.00 41.85           C
ATOM    284  CZ  PHE A  50      38.383   7.890 178.051  1.00 46.96           C
ATOM    285  H   PHE A  50      33.055   7.983 175.125  1.00 47.07           H
ATOM    286  HA  PHE A  50      35.764   7.892 173.854  1.00 47.74           H
ATOM    287  HB2 PHE A  50      34.482   6.082 175.925  1.00 47.45           H
ATOM    288  HB3 PHE A  50      35.766   5.523 174.859  1.00 47.45           H
ATOM    289  HD1 PHE A  50      38.051   6.190 175.118  1.00 50.10           H
ATOM    290  HD2 PHE A  50      34.993   7.782 177.695  1.00 45.02           H
ATOM    291  HE1 PHE A  50      39.804   7.033 176.670  1.00 47.00           H
ATOM    292  HE2 PHE A  50      36.749   8.624 179.242  1.00 50.23           H
ATOM    293  HZ  PHE A  50      39.138   8.260 178.727  1.00 56.35           H
ATOM    294  N   GLY A  51      34.935   6.349 172.031  1.00 38.64           N
ATOM    295  CA  GLY A  51      34.372   5.723 170.834  1.00 39.99           C
ATOM    296  C   GLY A  51      33.209   6.536 170.259  1.00 41.30           C
ATOM    297  O   GLY A  51      33.042   7.715 170.567  1.00 38.49           O
ATOM    298  H   GLY A  51      35.903   6.642 171.998  1.00 46.37           H
ATOM    299  HA2 GLY A  51      35.150   5.644 170.076  1.00 48.00           H
ATOM    300  HA3 GLY A  51      34.014   4.726 171.091  1.00 48.00           H
ATOM    301  N   LEU A  52      32.372   5.910 169.430  1.00 47.11           N
ATOM    302  CA  LEU A  52      31.250   6.592 168.793  1.00 47.30           C
ATOM    303  C   LEU A  52      30.071   6.843 169.742  1.00 46.16           C
ATOM    304  O   LEU A  52      29.333   7.797 169.508  1.00 49.78           O
ATOM    305  CB  LEU A  52      30.804   5.821 167.544  1.00 55.89           C
ATOM    306  CG  LEU A  52      31.846   5.807 166.406  1.00 56.43           C
ATOM    307  CD1 LEU A  52      31.362   4.847 165.314  1.00 61.59           C
ATOM    308  CD2 LEU A  52      32.050   7.201 165.789  1.00 47.78           C
ATOM    309  H   LEU A  52      32.525   4.935 169.209  1.00 56.54           H
ATOM    310  HA  LEU A  52      31.600   7.572 168.470  1.00 56.77           H
ATOM    311  HB2 LEU A  52      30.591   4.793 167.844  1.00 67.07           H
ATOM    312  HB3 LEU A  52      29.877   6.257 167.170  1.00 67.07           H
ATOM    313  HG  LEU A  52      32.803   5.447 166.790  1.00 67.72           H
ATOM    314 HD11 LEU A  52      32.093   4.811 164.506  1.00 73.91           H
ATOM    315 HD12 LEU A  52      31.245   3.844 165.725  1.00 73.91           H
ATOM    316 HD13 LEU A  52      30.405   5.189 164.917  1.00 73.91           H
ATOM    317 HD21 LEU A  52      32.727   7.133 164.937  1.00 57.34           H
ATOM    318 HD22 LEU A  52      31.095   7.605 165.454  1.00 57.34           H
ATOM    319 HD23 LEU A  52      32.489   7.883 166.516  1.00 57.34           H
ATOM    320  N   ASP A  53      29.850   5.994 170.756  1.00 42.63           N
ATOM    321  CA  ASP A  53      28.618   6.036 171.556  1.00 52.76           C
ATOM    322  C   ASP A  53      28.776   5.779 173.066  1.00 52.64           C
ATOM    323  O   ASP A  53      27.788   5.871 173.798  1.00 50.43           O
ATOM    324  CB  ASP A  53      27.569   5.083 170.965  1.00 57.29           C
ATOM    325  CG  ASP A  53      27.970   3.604 170.871  1.00 68.04           C
ATOM    326  OD1 ASP A  53      27.076   2.816 170.495  1.00 83.46           O
ATOM    327  OD2 ASP A  53      29.139   3.267 171.171  1.00 65.79           O1-
ATOM    328  H   ASP A  53      30.436   5.177 170.857  1.00 51.16           H
ATOM    329  HA  ASP A  53      28.208   7.044 171.488  1.00 63.31           H
ATOM    330  HB2 ASP A  53      26.624   5.165 171.503  1.00 68.76           H
ATOM    331  HB3 ASP A  53      27.315   5.420 169.959  1.00 68.76           H
ATOM    332  N   ARG A  54      29.988   5.449 173.539  1.00 41.91           N
ATOM    333  CA  ARG A  54      30.270   5.160 174.947  1.00 45.32           C
ATOM    334  C   ARG A  54      30.714   6.406 175.727  1.00 49.01           C
ATOM    335  O   ARG A  54      31.108   7.418 175.150  1.00 40.11           O
ATOM    336  CB  ARG A  54      31.336   4.063 175.025  1.00 46.82           C
ATOM    337  CG  ARG A  54      30.893   2.698 174.459  1.00 56.23           C
ATOM    338  CD  ARG A  54      32.072   1.731 174.252  1.00 61.33           C
ATOM    339  NE  ARG A  54      33.066   1.812 175.341  1.00 64.70           N
ATOM    340  CZ  ARG A  54      34.213   2.509 175.306  1.00 74.01           C
ATOM    341  NH1 ARG A  54      34.728   2.962 174.159  1.00 61.18           N
ATOM    342  NH2 ARG A  54      34.847   2.758 176.452  1.00 60.64           N1+
ATOM    343  H   ARG A  54      30.756   5.381 172.887  1.00 50.29           H
ATOM    344  HA  ARG A  54      29.369   4.775 175.428  1.00 54.39           H
ATOM    345  HB2 ARG A  54      32.242   4.388 174.523  1.00 56.18           H
ATOM    346  HB3 ARG A  54      31.573   3.914 176.079  1.00 56.18           H
ATOM    347  HG2 ARG A  54      30.149   2.249 175.117  1.00 67.48           H
ATOM    348  HG3 ARG A  54      30.436   2.846 173.481  1.00 67.48           H
ATOM    349  HD2 ARG A  54      31.714   0.704 174.170  1.00 73.60           H
ATOM    350  HD3 ARG A  54      32.539   1.992 173.302  1.00 73.60           H
ATOM    351  HE  ARG A  54      32.743   1.519 176.251  1.00 77.64           H
ATOM    352 HH11 ARG A  54      34.247   2.783 173.291  1.00 73.41           H
ATOM    353 HH12 ARG A  54      35.593   3.480 174.160  1.00 73.41           H
ATOM    354 HH21 ARG A  54      34.470   2.426 177.326  1.00 72.77           H
ATOM    355 HH22 ARG A  54      35.714   3.277 176.462  1.00 72.77           H
ATOM    356  N   TYR A  55      30.648   6.322 177.060  1.00 43.83           N
ATOM    357  CA  TYR A  55      31.220   7.305 177.977  1.00 41.73           C
ATOM    358  C   TYR A  55      31.928   6.609 179.142  1.00 45.78           C
ATOM    359  O   TYR A  55      31.722   5.420 179.395  1.00 41.81           O
ATOM    360  CB  TYR A  55      30.120   8.251 178.494  1.00 42.41           C
ATOM    361  CG  TYR A  55      29.195   7.644 179.538  1.00 41.12           C
ATOM    362  CD1 TYR A  55      29.452   7.816 180.915  1.00 40.23           C
ATOM    363  CD2 TYR A  55      28.087   6.879 179.127  1.00 43.33           C
ATOM    364  CE1 TYR A  55      28.609   7.221 181.872  1.00 43.86           C
ATOM    365  CE2 TYR A  55      27.223   6.314 180.077  1.00 48.19           C
ATOM    366  CZ  TYR A  55      27.489   6.472 181.452  1.00 46.37           C
ATOM    367  OH  TYR A  55      26.674   5.877 182.363  1.00 47.75           O
ATOM    368  H   TYR A  55      30.269   5.479 177.469  1.00 52.60           H
ATOM    369  HA  TYR A  55      31.956   7.900 177.439  1.00 50.08           H
ATOM    370  HB2 TYR A  55      30.605   9.127 178.926  1.00 50.89           H
ATOM    371  HB3 TYR A  55      29.532   8.595 177.645  1.00 50.89           H
ATOM    372  HD1 TYR A  55      30.303   8.397 181.242  1.00 48.28           H
ATOM    373  HD2 TYR A  55      27.896   6.723 178.076  1.00 52.00           H
ATOM    374  HE1 TYR A  55      28.808   7.342 182.927  1.00 52.63           H
ATOM    375  HE2 TYR A  55      26.366   5.740 179.758  1.00 57.83           H
ATOM    376  HH  TYR A  55      26.921   6.077 183.273  1.00 57.30           H
ATOM    377  N   GLN A  56      32.765   7.375 179.852  1.00 42.37           N
ATOM    378  CA  GLN A  56      33.387   6.979 181.109  1.00 42.19           C
ATOM    379  C   GLN A  56      33.378   8.158 182.084  1.00 42.26           C
ATOM    380  O   GLN A  56      33.545   9.302 181.670  1.00 38.71           O
ATOM    381  CB  GLN A  56      34.816   6.491 180.868  1.00 39.88           C
ATOM    382  CG  GLN A  56      34.888   5.309 179.883  1.00 50.69           C
ATOM    383  CD  GLN A  56      36.289   4.786 179.573  1.00 60.38           C
ATOM    384  OE1 GLN A  56      36.453   3.992 178.651  1.00 59.54           O
ATOM    385  NE2 GLN A  56      37.304   5.216 180.319  1.00 56.88           N
ATOM    386  H   GLN A  56      32.904   8.334 179.562  1.00 50.85           H
ATOM    387  HA  GLN A  56      32.819   6.164 181.547  1.00 50.63           H
ATOM    388  HB2 GLN A  56      35.416   7.317 180.491  1.00 47.86           H
ATOM    389  HB3 GLN A  56      35.232   6.174 181.826  1.00 47.86           H
ATOM    390  HG2 GLN A  56      34.289   4.477 180.252  1.00 60.83           H
ATOM    391  HG3 GLN A  56      34.435   5.564 178.926  1.00 60.83           H
ATOM    392 HE21 GLN A  56      37.135   5.864 181.072  1.00 68.27           H
ATOM    393 HE22 GLN A  56      38.241   4.913 180.104  1.00 68.27           H
ATOM    394  N   CYS A  57      33.176   7.876 183.375  1.00 42.62           N
ATOM    395  CA  CYS A  57      33.227   8.866 184.448  1.00 44.62           C
ATOM    396  C   CYS A  57      34.577   8.753 185.138  1.00 44.28           C
ATOM    397  O   CYS A  57      34.948   7.684 185.622  1.00 45.55           O
ATOM    398  CB  CYS A  57      32.084   8.673 185.451  1.00 46.01           C
ATOM    399  SG  CYS A  57      30.534   8.907 184.548  1.00 57.15           S
ATOM    400  H   CYS A  57      33.030   6.913 183.644  1.00 51.15           H
ATOM    401  HA  CYS A  57      33.115   9.866 184.032  1.00 53.55           H
ATOM    402  HB2 CYS A  57      32.128   7.674 185.886  1.00 55.21           H
ATOM    403  HB3 CYS A  57      32.154   9.424 186.237  1.00 55.21           H
ATOM    404  N   ASP A  58      35.298   9.869 185.189  1.00 41.87           N
ATOM    405  CA  ASP A  58      36.508   9.979 185.971  1.00 39.81           C
ATOM    406  C   ASP A  58      36.096  10.362 187.403  1.00 36.49           C
ATOM    407  O   ASP A  58      35.679  11.494 187.642  1.00 34.28           O
ATOM    408  CB  ASP A  58      37.435  11.003 185.313  1.00 39.09           C
ATOM    409  CG  ASP A  58      38.761  11.151 186.051  1.00 36.49           C
ATOM    410  OD1 ASP A  58      38.971  10.416 187.035  1.00 40.36           O
ATOM    411  OD2 ASP A  58      39.560  12.002 185.626  1.00 42.81           O1-
ATOM    412  H   ASP A  58      34.948  10.709 184.750  1.00 50.25           H
ATOM    413  HA  ASP A  58      37.023   9.016 185.967  1.00 47.77           H
ATOM    414  HB2 ASP A  58      37.646  10.716 184.282  1.00 46.91           H
ATOM    415  HB3 ASP A  58      36.963  11.978 185.237  1.00 46.91           H
ATOM    416  N   CYS A  59      36.203   9.408 188.340  1.00 35.23           N
ATOM    417  CA  CYS A  59      35.810   9.547 189.746  1.00 39.48           C
ATOM    418  C   CYS A  59      36.958  10.017 190.652  1.00 39.80           C
ATOM    419  O   CYS A  59      36.820   9.965 191.874  1.00 33.99           O
ATOM    420  CB  CYS A  59      35.280   8.208 190.284  1.00 38.28           C
ATOM    421  SG  CYS A  59      33.978   7.565 189.206  1.00 51.79           S
ATOM    422  H   CYS A  59      36.547   8.499 188.061  1.00 42.28           H
ATOM    423  HA  CYS A  59      34.998  10.271 189.814  1.00 47.37           H
ATOM    424  HB2 CYS A  59      36.099   7.487 190.343  1.00 45.94           H
ATOM    425  HB3 CYS A  59      34.871   8.373 191.278  1.00 45.94           H
ATOM    426  N   THR A  60      38.100  10.424 190.081  1.00 35.70           N
ATOM    427  CA  THR A  60      39.291  10.781 190.855  1.00 33.81           C
ATOM    428  C   THR A  60      38.958  11.799 191.946  1.00 31.41           C
ATOM    429  O   THR A  60      38.424  12.866 191.648  1.00 34.78           O
ATOM    430  CB  THR A  60      40.384  11.336 189.930  1.00 37.26           C
ATOM    431  OG1 THR A  60      40.727  10.379 188.970  1.00 36.54           O
ATOM    432  CG2 THR A  60      41.663  11.638 190.703  1.00 33.70           C
ATOM    433  H   THR A  60      38.177  10.406 189.072  1.00 42.84           H
ATOM    434  HA  THR A  60      39.663   9.857 191.301  1.00 40.58           H
ATOM    435  HB  THR A  60      40.024  12.239 189.434  1.00 44.71           H
ATOM    436  HG1 THR A  60      39.999  10.306 188.337  1.00 43.85           H
ATOM    437 HG21 THR A  60      42.428  11.985 190.008  1.00 40.44           H
ATOM    438 HG22 THR A  60      41.478  12.411 191.445  1.00 40.44           H
ATOM    439 HG23 THR A  60      42.030  10.732 191.189  1.00 40.44           H
ATOM    440  N   ARG A  61      39.280  11.445 193.199  1.00 31.77           N
ATOM    441  CA  ARG A  61      39.138  12.286 194.393  1.00 40.33           C
ATOM    442  C   ARG A  61      37.710  12.792 194.653  1.00 37.90           C
ATOM    443  O   ARG A  61      37.537  13.729 195.424  1.00 38.21           O
ATOM    444  CB  ARG A  61      40.186  13.422 194.387  1.00 41.21           C
ATOM    445  CG  ARG A  61      41.595  12.885 194.676  1.00 41.56           C
ATOM    446  CD  ARG A  61      42.638  14.012 194.763  1.00 43.46           C
ATOM    447  NE  ARG A  61      42.829  14.695 193.477  1.00 40.78           N
ATOM    448  CZ  ARG A  61      43.445  14.157 192.421  1.00 39.29           C
ATOM    449  NH1 ARG A  61      44.098  13.002 192.498  1.00 41.92           N
ATOM    450  NH2 ARG A  61      43.398  14.776 191.254  1.00 36.10           N1+
ATOM    451  H   ARG A  61      39.685  10.528 193.337  1.00 38.12           H
ATOM    452  HA  ARG A  61      39.354  11.655 195.255  1.00 48.40           H
ATOM    453  HB2 ARG A  61      40.160  13.955 193.435  1.00 49.46           H
ATOM    454  HB3 ARG A  61      39.958  14.137 195.177  1.00 49.46           H
ATOM    455  HG2 ARG A  61      41.584  12.360 195.631  1.00 49.88           H
ATOM    456  HG3 ARG A  61      41.883  12.175 193.902  1.00 49.88           H
ATOM    457  HD2 ARG A  61      42.269  14.746 195.479  1.00 52.15           H
ATOM    458  HD3 ARG A  61      43.591  13.631 195.132  1.00 52.15           H
ATOM    459  HE  ARG A  61      42.317  15.556 193.333  1.00 48.94           H
ATOM    460 HH11 ARG A  61      44.138  12.504 193.376  1.00 50.31           H
ATOM    461 HH12 ARG A  61      44.539  12.610 191.678  1.00 50.31           H
ATOM    462 HH21 ARG A  61      42.917  15.659 191.164  1.00 43.33           H
ATOM    463 HH22 ARG A  61      43.860  14.372 190.453  1.00 43.33           H
ATOM    464  N   THR A  62      36.680  12.158 194.074  1.00 38.10           N
ATOM    465  CA  THR A  62      35.281  12.462 194.387  1.00 35.40           C
ATOM    466  C   THR A  62      34.876  11.879 195.745  1.00 41.88           C
ATOM    467  O   THR A  62      33.898  12.344 196.326  1.00 39.10           O
ATOM    468  CB  THR A  62      34.333  11.937 193.292  1.00 37.48           C
ATOM    469  OG1 THR A  62      34.388  10.530 193.172  1.00 35.28           O
ATOM    470  CG2 THR A  62      34.625  12.572 191.931  1.00 38.51           C
ATOM    471  H   THR A  62      36.870  11.396 193.440  1.00 45.72           H
ATOM    472  HA  THR A  62      35.161  13.544 194.438  1.00 42.48           H
ATOM    473  HB  THR A  62      33.314  12.200 193.574  1.00 44.97           H
ATOM    474  HG1 THR A  62      35.251  10.286 192.823  1.00 42.34           H
ATOM    475 HG21 THR A  62      33.908  12.196 191.202  1.00 46.22           H
ATOM    476 HG22 THR A  62      34.536  13.656 191.998  1.00 46.22           H
ATOM    477 HG23 THR A  62      35.626  12.314 191.592  1.00 46.22           H
ATOM    478  N   GLY A  63      35.566  10.830 196.216  1.00 36.09           N
ATOM    479  CA  GLY A  63      35.134  10.008 197.344  1.00 39.18           C
ATOM    480  C   GLY A  63      34.158   8.887 196.950  1.00 39.96           C
ATOM    481  O   GLY A  63      33.631   8.209 197.828  1.00 41.04           O
ATOM    482  H   GLY A  63      36.379  10.517 195.704  1.00 43.31           H
ATOM    483  HA2 GLY A  63      36.016   9.557 197.799  1.00 47.02           H
ATOM    484  HA3 GLY A  63      34.638  10.650 198.071  1.00 47.02           H
ATOM    485  N   TYR A  64      33.922   8.679 195.651  1.00 34.65           N
ATOM    486  CA  TYR A  64      33.022   7.674 195.107  1.00 35.08           C
ATOM    487  C   TYR A  64      33.705   6.875 193.994  1.00 40.88           C
ATOM    488  O   TYR A  64      34.707   7.304 193.429  1.00 40.53           O
ATOM    489  CB  TYR A  64      31.762   8.345 194.540  1.00 35.97           C
ATOM    490  CG  TYR A  64      30.888   9.047 195.561  1.00 37.82           C
ATOM    491  CD1 TYR A  64      31.207  10.354 195.962  1.00 34.53           C
ATOM    492  CD2 TYR A  64      29.765   8.403 196.112  1.00 38.04           C
ATOM    493  CE1 TYR A  64      30.441  11.010 196.938  1.00 39.84           C
ATOM    494  CE2 TYR A  64      28.979   9.054 197.078  1.00 34.72           C
ATOM    495  CZ  TYR A  64      29.322  10.360 197.500  1.00 40.73           C
ATOM    496  OH  TYR A  64      28.568  11.010 198.426  1.00 46.82           O
ATOM    497  H   TYR A  64      34.398   9.262 194.978  1.00 41.58           H
ATOM    498  HA  TYR A  64      32.735   6.993 195.902  1.00 42.10           H
ATOM    499  HB2 TYR A  64      32.061   9.065 193.777  1.00 43.17           H
ATOM    500  HB3 TYR A  64      31.158   7.580 194.051  1.00 43.17           H
ATOM    501  HD1 TYR A  64      32.047  10.857 195.512  1.00 41.44           H
ATOM    502  HD2 TYR A  64      29.508   7.406 195.798  1.00 45.66           H
ATOM    503  HE1 TYR A  64      30.700  12.013 197.240  1.00 47.81           H
ATOM    504  HE2 TYR A  64      28.113   8.557 197.490  1.00 41.66           H
ATOM    505  HH  TYR A  64      27.629  10.851 198.302  1.00 56.19           H
ATOM    506  N   SER A  65      33.132   5.719 193.653  1.00 36.22           N
ATOM    507  CA  SER A  65      33.553   4.898 192.527  1.00 36.01           C
ATOM    508  C   SER A  65      32.336   4.373 191.769  1.00 47.17           C
ATOM    509  O   SER A  65      31.203   4.767 192.043  1.00 39.26           O
ATOM    510  CB  SER A  65      34.474   3.774 193.016  1.00 38.59           C
ATOM    511  OG  SER A  65      33.742   2.788 193.711  1.00 47.06           O
ATOM    512  H   SER A  65      32.311   5.416 194.158  1.00 43.47           H
ATOM    513  HA  SER A  65      34.116   5.517 191.830  1.00 43.21           H
ATOM    514  HB2 SER A  65      34.989   3.310 192.177  1.00 46.31           H
ATOM    515  HB3 SER A  65      35.218   4.207 193.687  1.00 46.31           H
ATOM    516  HG  SER A  65      34.328   2.353 194.338  1.00 56.48           H
ATOM    517  N   GLY A  66      32.588   3.509 190.784  1.00 39.73           N
ATOM    518  CA  GLY A  66      31.572   2.910 189.936  1.00 38.34           C
ATOM    519  C   GLY A  66      31.373   3.693 188.639  1.00 42.63           C
ATOM    520  O   GLY A  66      31.893   4.805 188.503  1.00 41.25           O
ATOM    521  H   GLY A  66      33.549   3.268 190.592  1.00 47.69           H
ATOM    522  HA2 GLY A  66      31.910   1.906 189.683  1.00 46.01           H
ATOM    523  HA3 GLY A  66      30.623   2.863 190.467  1.00 46.01           H
ATOM    524  N   PRO A  67      30.638   3.101 187.677  1.00 42.32           N
ATOM    525  CA  PRO A  67      30.444   3.649 186.340  1.00 41.46           C
ATOM    526  C   PRO A  67      30.016   5.112 186.378  1.00 41.23           C
ATOM    527  O   PRO A  67      30.199   5.831 185.403  1.00 40.15           O
ATOM    528  CB  PRO A  67      29.345   2.787 185.706  1.00 45.87           C
ATOM    529  CG  PRO A  67      29.522   1.444 186.404  1.00 48.82           C
ATOM    530  CD  PRO A  67      29.896   1.853 187.824  1.00 42.36           C
ATOM    531  HA  PRO A  67      31.363   3.510 185.772  1.00 49.76           H
ATOM    532  HB2 PRO A  67      28.377   3.193 186.007  1.00 55.05           H
ATOM    533  HB3 PRO A  67      29.401   2.714 184.620  1.00 55.05           H
ATOM    534  HG2 PRO A  67      28.593   0.874 186.425  1.00 58.58           H
ATOM    535  HG3 PRO A  67      30.319   0.872 185.925  1.00 58.58           H
ATOM    536  HD2 PRO A  67      28.987   2.029 188.398  1.00 50.84           H
ATOM    537  HD3 PRO A  67      30.504   1.058 188.254  1.00 50.84           H
ATOM    538  N   ASN A  68      29.105   5.654 187.211  1.00 41.23           N
ATOM    539  CA  ASN A  68      28.501   6.983 187.423  1.00 37.60           C
ATOM    540  C   ASN A  68      28.966   7.725 188.668  1.00 36.80           C
ATOM    541  O   ASN A  68      28.381   8.715 189.048  1.00 36.94           O
ATOM    542  CB  ASN A  68      26.974   6.806 187.430  1.00 44.79           C
ATOM    543  CG  ASN A  68      26.456   6.355 186.090  1.00 41.24           C
ATOM    544  OD1 ASN A  68      27.075   6.458 185.050  1.00 43.99           O
ATOM    545  ND2 ASN A  68      25.296   5.690 186.164  1.00 50.42           N
ATOM    546  H   ASN A  68      28.839   5.022 187.963  1.00 49.48           H
ATOM    547  HA  ASN A  68      28.778   7.624 186.580  1.00 45.12           H
ATOM    548  HB2 ASN A  68      26.478   7.742 187.679  1.00 53.75           H
ATOM    549  HB3 ASN A  68      26.696   6.082 188.198  1.00 53.75           H
ATOM    550 HD21 ASN A  68      24.866   5.559 187.066  1.00 60.50           H
ATOM    551  N   CYS A  69      30.023   7.230 189.354  0.92 32.61           N
ATOM    552  CA  CYS A  69      30.607   7.824 190.571  0.92 32.40           C
ATOM    553  C   CYS A  69      29.560   7.936 191.689  0.92 33.44           C
ATOM    554  O   CYS A  69      29.379   9.010 192.258  0.92 29.02           O
ATOM    555  CB  CYS A  69      31.308   9.175 190.290  0.92 40.64           C
ATOM    556  SG  CYS A  69      32.444   8.924 188.923  0.92 76.43           S
ATOM    557  H   CYS A  69      30.461   6.411 188.953  0.92 39.14           H
ATOM    558  HA  CYS A  69      31.374   7.134 190.920  0.92 38.88           H
ATOM    559  HB2 CYS A  69      30.568   9.916 189.999  0.92 48.77           H
ATOM    560  HB3 CYS A  69      31.853   9.523 191.171  0.92 48.77           H
ATOM    561  N   THR A  70      28.908   6.813 192.032  1.00 36.75           N
ATOM    562  CA  THR A  70      27.822   6.738 193.017  1.00 37.72           C
ATOM    563  C   THR A  70      28.100   5.775 194.181  1.00 40.98           C
ATOM    564  O   THR A  70      27.311   5.767 195.125  1.00 41.60           O
ATOM    565  CB  THR A  70      26.504   6.302 192.352  1.00 40.69           C
ATOM    566  OG1 THR A  70      26.644   5.017 191.791  1.00 44.77           O
ATOM    567  CG2 THR A  70      26.019   7.278 191.288  1.00 43.18           C
ATOM    568  H   THR A  70      29.130   5.969 191.524  1.00 44.10           H
ATOM    569  HA  THR A  70      27.662   7.727 193.449  1.00 45.27           H
ATOM    570  HB  THR A  70      25.732   6.250 193.120  1.00 48.83           H
ATOM    571  HG1 THR A  70      25.772   4.684 191.562  1.00 53.73           H
ATOM    572 HG21 THR A  70      25.048   6.957 190.911  1.00 51.82           H
ATOM    573 HG22 THR A  70      25.930   8.267 191.734  1.00 51.82           H
ATOM    574 HG23 THR A  70      26.715   7.307 190.453  1.00 51.82           H
ATOM    575  N   ILE A  71      29.147   4.940 194.137  1.00 41.11           N
ATOM    576  CA  ILE A  71      29.448   3.992 195.217  1.00 42.11           C
ATOM    577  C   ILE A  71      30.359   4.717 196.217  1.00 38.62           C
ATOM    578  O   ILE A  71      31.496   5.013 195.863  1.00 37.28           O
ATOM    579  CB  ILE A  71      30.141   2.713 194.680  1.00 44.46           C
ATOM    580  CG1 ILE A  71      29.535   2.086 193.405  1.00 41.59           C
ATOM    581  CG2 ILE A  71      30.230   1.667 195.808  1.00 46.08           C
ATOM    582  CD1 ILE A  71      28.044   1.801 193.458  1.00 54.98           C
ATOM    583  H   ILE A  71      29.771   4.973 193.343  1.00 49.34           H
ATOM    584  HA  ILE A  71      28.520   3.689 195.700  1.00 50.54           H
ATOM    585  HB  ILE A  71      31.165   2.978 194.419  1.00 53.35           H
ATOM    586 HG12 ILE A  71      29.699   2.762 192.570  1.00 49.91           H
ATOM    587 HG13 ILE A  71      30.061   1.158 193.175  1.00 49.91           H
ATOM    588 HG21 ILE A  71      30.699   0.759 195.427  1.00 55.30           H
ATOM    589 HG22 ILE A  71      30.843   2.047 196.625  1.00 55.30           H
ATOM    590 HG23 ILE A  71      29.237   1.426 196.188  1.00 55.30           H
ATOM    591 HD11 ILE A  71      27.724   1.368 192.510  1.00 65.99           H
ATOM    592 HD12 ILE A  71      27.817   1.109 194.267  1.00 65.99           H
ATOM    593 HD13 ILE A  71      27.532   2.745 193.597  1.00 65.99           H
ATOM    594  N   PRO A  72      29.945   4.998 197.462  1.00 36.86           N
ATOM    595  CA  PRO A  72      30.788   5.789 198.349  1.00 37.84           C
ATOM    596  C   PRO A  72      31.890   4.933 198.970  1.00 37.51           C
ATOM    597  O   PRO A  72      31.704   3.747 199.229  1.00 42.89           O
ATOM    598  CB  PRO A  72      29.825   6.261 199.444  1.00 43.19           C
ATOM    599  CG  PRO A  72      28.801   5.129 199.522  1.00 44.15           C
ATOM    600  CD  PRO A  72      28.650   4.718 198.056  1.00 47.50           C
ATOM    601  HA  PRO A  72      31.169   6.691 197.868  1.00 45.41           H
ATOM    602  HB2 PRO A  72      30.294   6.491 200.399  1.00 51.83           H
ATOM    603  HB3 PRO A  72      29.324   7.147 199.061  1.00 51.83           H
ATOM    604  HG2 PRO A  72      29.181   4.319 200.145  1.00 52.98           H
ATOM    605  HG3 PRO A  72      27.847   5.490 199.906  1.00 52.98           H
ATOM    606  HD2 PRO A  72      28.401   3.657 198.011  1.00 57.00           H
ATOM    607  HD3 PRO A  72      27.889   5.344 197.590  1.00 57.00           H
ATOM    608  N   GLU A  73      33.023   5.562 199.265  1.00 38.58           N
ATOM    609  CA  GLU A  73      34.010   5.011 200.187  1.00 41.22           C
ATOM    610  C   GLU A  73      33.462   5.141 201.623  1.00 43.24           C
ATOM    611  O   GLU A  73      32.526   5.905 201.868  1.00 37.84           O
ATOM    612  CB  GLU A  73      35.325   5.776 200.020  1.00 44.33           C
ATOM    613  CG  GLU A  73      35.893   5.759 198.589  1.00 53.06           C
ATOM    614  CD  GLU A  73      36.987   6.801 198.326  1.00 61.55           C
ATOM    615  OE1 GLU A  73      37.380   6.911 197.144  1.00 66.56           O
ATOM    616  OE2 GLU A  73      37.408   7.486 199.285  1.00 64.96           O1-
ATOM    617  H   GLU A  73      33.145   6.522 198.977  1.00 46.30           H
ATOM    618  HA  GLU A  73      34.201   3.962 199.959  1.00 49.47           H
ATOM    619  HB2 GLU A  73      35.174   6.804 200.351  1.00 53.20           H
ATOM    620  HB3 GLU A  73      36.064   5.297 200.655  1.00 53.20           H
ATOM    621  HG2 GLU A  73      36.297   4.771 198.366  1.00 63.68           H
ATOM    622  HG3 GLU A  73      35.116   5.901 197.838  1.00 63.68           H
ATOM    623  N   ILE A  74      34.017   4.391 202.582  1.00 42.10           N
ATOM    624  CA  ILE A  74      33.488   4.325 203.945  1.00 43.28           C
ATOM    625  C   ILE A  74      33.411   5.702 204.607  1.00 45.61           C
ATOM    626  O   ILE A  74      32.384   6.004 205.208  1.00 47.27           O
ATOM    627  CB  ILE A  74      34.260   3.303 204.817  1.00 49.52           C
ATOM    628  CG1 ILE A  74      33.647   3.140 206.226  1.00 51.29           C
ATOM    629  CG2 ILE A  74      35.749   3.652 204.998  1.00 46.74           C
ATOM    630  CD1 ILE A  74      32.220   2.581 206.216  1.00 58.20           C
ATOM    631  H   ILE A  74      34.794   3.789 202.350  1.00 50.53           H
ATOM    632  HA  ILE A  74      32.466   3.961 203.844  1.00 51.94           H
ATOM    633  HB  ILE A  74      34.205   2.333 204.320  1.00 59.42           H
ATOM    634 HG12 ILE A  74      34.265   2.446 206.798  1.00 61.55           H
ATOM    635 HG13 ILE A  74      33.656   4.094 206.755  1.00 61.55           H
ATOM    636 HG21 ILE A  74      36.250   2.847 205.534  1.00 56.09           H
ATOM    637 HG22 ILE A  74      36.235   3.770 204.030  1.00 56.09           H
ATOM    638 HG23 ILE A  74      35.864   4.567 205.576  1.00 56.09           H
ATOM    639 HD11 ILE A  74      31.886   2.436 207.243  1.00 69.85           H
ATOM    640 HD12 ILE A  74      31.537   3.273 205.725  1.00 69.85           H
ATOM    641 HD13 ILE A  74      32.205   1.621 205.700  1.00 69.85           H
ATOM    642  N   TRP A  75      34.462   6.526 204.500  1.00 43.41           N
ATOM    643  CA  TRP A  75      34.496   7.858 205.097  1.00 44.92           C
ATOM    644  C   TRP A  75      33.529   8.814 204.412  1.00 45.58           C
ATOM    645  O   TRP A  75      32.921   9.639 205.090  1.00 46.94           O
ATOM    646  CB  TRP A  75      35.927   8.404 205.145  1.00 55.59           C
ATOM    647  CG  TRP A  75      36.790   7.684 206.136  1.00 56.66           C
ATOM    648  CD1 TRP A  75      37.844   6.880 205.868  1.00 65.19           C
ATOM    649  CD2 TRP A  75      36.634   7.656 207.584  1.00 64.82           C
ATOM    650  NE1 TRP A  75      38.325   6.332 207.038  1.00 64.37           N
ATOM    651  CE2 TRP A  75      37.600   6.760 208.129  1.00 66.57           C
ATOM    652  CE3 TRP A  75      35.754   8.295 208.486  1.00 70.39           C
ATOM    653  CZ2 TRP A  75      37.680   6.495 209.503  1.00 70.53           C
ATOM    654  CZ3 TRP A  75      35.824   8.032 209.866  1.00 67.29           C
ATOM    655  CH2 TRP A  75      36.776   7.129 210.372  1.00 68.14           C
ATOM    656  H   TRP A  75      35.280   6.218 203.989  1.00 52.10           H
ATOM    657  HA  TRP A  75      34.162   7.758 206.131  1.00 53.91           H
ATOM    658  HB2 TRP A  75      36.376   8.356 204.155  1.00 66.71           H
ATOM    659  HB3 TRP A  75      35.876   9.450 205.451  1.00 66.71           H
ATOM    660  HD1 TRP A  75      38.233   6.667 204.884  1.00 78.24           H
ATOM    661  HE1 TRP A  75      39.110   5.698 207.065  1.00 77.25           H
ATOM    662  HE3 TRP A  75      35.018   8.990 208.110  1.00 84.47           H
ATOM    663  HZ2 TRP A  75      38.430   5.820 209.887  1.00 84.63           H
ATOM    664  HZ3 TRP A  75      35.141   8.530 210.540  1.00 80.75           H
ATOM    665  HH2 TRP A  75      36.825   6.936 211.434  1.00 81.77           H
ATOM    666  N   THR A  76      33.368   8.687 203.088  1.00 40.80           N
ATOM    667  CA  THR A  76      32.378   9.436 202.318  1.00 39.75           C
ATOM    668  C   THR A  76      30.972   9.146 202.832  1.00 43.13           C
ATOM    669  O   THR A  76      30.194  10.071 203.046  1.00 41.55           O
ATOM    670  CB  THR A  76      32.499   9.093 200.825  1.00 36.69           C
ATOM    671  OG1 THR A  76      33.785   9.422 200.362  1.00 45.05           O
ATOM    672  CG2 THR A  76      31.486   9.856 199.977  1.00 40.41           C
ATOM    673  H   THR A  76      33.899   7.979 202.600  1.00 48.96           H
ATOM    674  HA  THR A  76      32.601  10.496 202.445  1.00 47.70           H
ATOM    675  HB  THR A  76      32.331   8.029 200.671  1.00 44.03           H
ATOM    676  HG1 THR A  76      33.912   8.980 199.515  1.00 54.07           H
ATOM    677 HG21 THR A  76      31.636   9.582 198.934  1.00 48.49           H
ATOM    678 HG22 THR A  76      30.468   9.598 200.262  1.00 48.49           H
ATOM    679 HG23 THR A  76      31.642  10.929 200.078  1.00 48.49           H
ATOM    680  N   TRP A  77      30.649   7.861 203.011  1.00 43.87           N
ATOM    681  CA  TRP A  77      29.363   7.428 203.524  1.00 44.29           C
ATOM    682  C   TRP A  77      29.132   7.927 204.953  1.00 42.51           C
ATOM    683  O   TRP A  77      28.065   8.452 205.242  1.00 47.30           O
ATOM    684  CB  TRP A  77      29.233   5.909 203.406  1.00 44.33           C
ATOM    685  CG  TRP A  77      27.942   5.402 203.950  1.00 55.05           C
ATOM    686  CD1 TRP A  77      26.775   5.328 203.273  1.00 56.37           C
ATOM    687  CD2 TRP A  77      27.661   4.920 205.297  1.00 53.63           C
ATOM    688  NE1 TRP A  77      25.793   4.826 204.099  1.00 52.69           N
ATOM    689  CE2 TRP A  77      26.288   4.540 205.355  1.00 56.62           C
ATOM    690  CE3 TRP A  77      28.426   4.785 206.478  1.00 60.53           C
ATOM    691  CZ2 TRP A  77      25.700   4.040 206.525  1.00 54.19           C
ATOM    692  CZ3 TRP A  77      27.834   4.320 207.666  1.00 62.84           C
ATOM    693  CH2 TRP A  77      26.477   3.954 207.691  1.00 49.88           C
ATOM    694  H   TRP A  77      31.335   7.148 202.797  1.00 52.65           H
ATOM    695  HA  TRP A  77      28.590   7.861 202.889  1.00 53.15           H
ATOM    696  HB2 TRP A  77      29.310   5.628 202.358  1.00 53.19           H
ATOM    697  HB3 TRP A  77      30.048   5.438 203.957  1.00 53.19           H
ATOM    698  HD1 TRP A  77      26.633   5.625 202.243  1.00 67.64           H
ATOM    699  HE1 TRP A  77      24.837   4.697 203.803  1.00 63.24           H
ATOM    700  HE3 TRP A  77      29.470   5.059 206.474  1.00 72.64           H
ATOM    701  HZ2 TRP A  77      24.661   3.748 206.531  1.00 65.03           H
ATOM    702  HZ3 TRP A  77      28.427   4.235 208.565  1.00 75.41           H
ATOM    703  HH2 TRP A  77      26.034   3.591 208.607  1.00 59.86           H
ATOM    704  N   LEU A  78      30.138   7.802 205.822  1.00 46.53           N
ATOM    705  CA  LEU A  78      30.124   8.282 207.199  1.00 51.48           C
ATOM    706  C   LEU A  78      29.752   9.771 207.222  1.00 55.06           C
ATOM    707  O   LEU A  78      28.806  10.165 207.899  1.00 56.40           O
ATOM    708  CB  LEU A  78      31.527   8.050 207.809  1.00 55.33           C
ATOM    709  CG  LEU A  78      31.556   7.563 209.262  1.00 68.29           C
ATOM    710  CD1 LEU A  78      30.675   8.431 210.163  1.00 66.88           C
ATOM    711  CD2 LEU A  78      31.154   6.086 209.361  1.00 67.71           C
ATOM    712  H   LEU A  78      30.980   7.338 205.509  1.00 55.84           H
ATOM    713  HA  LEU A  78      29.373   7.717 207.753  1.00 61.78           H
ATOM    714  HB2 LEU A  78      32.081   7.327 207.220  1.00 66.40           H
ATOM    715  HB3 LEU A  78      32.095   8.979 207.763  1.00 66.40           H
ATOM    716  HG  LEU A  78      32.581   7.649 209.626  1.00 81.95           H
ATOM    717 HD11 LEU A  78      30.878   8.207 211.210  1.00 80.26           H
ATOM    718 HD12 LEU A  78      30.898   9.481 209.974  1.00 80.26           H
ATOM    719 HD13 LEU A  78      29.624   8.237 209.960  1.00 80.26           H
ATOM    720 HD21 LEU A  78      31.223   5.761 210.400  1.00 81.26           H
ATOM    721 HD22 LEU A  78      30.133   5.945 209.011  1.00 81.26           H
ATOM    722 HD23 LEU A  78      31.831   5.478 208.759  1.00 81.26           H
ATOM    723  N   ARG A  79      30.471  10.587 206.442  1.00 50.22           N
ATOM    724  CA  ARG A  79      30.303  12.032 206.385  1.00 53.18           C
ATOM    725  C   ARG A  79      28.913  12.424 205.889  1.00 55.33           C
ATOM    726  O   ARG A  79      28.322  13.332 206.459  1.00 53.76           O
ATOM    727  CB  ARG A  79      31.441  12.629 205.544  1.00 60.00           C
ATOM    728  CG  ARG A  79      31.364  14.155 205.392  1.00 71.25           C
ATOM    729  CD  ARG A  79      32.520  14.721 204.546  1.00 77.01           C
ATOM    730  NE  ARG A  79      32.618  14.141 203.187  1.00 86.81           N
ATOM    731  CZ  ARG A  79      31.713  14.199 202.195  1.00 82.95           C
ATOM    732  NH1 ARG A  79      30.571  14.880 202.307  1.00 82.11           N
ATOM    733  NH2 ARG A  79      31.956  13.557 201.055  1.00 71.57           N1+
ATOM    734  H   ARG A  79      31.208  10.181 205.881  1.00 60.27           H
ATOM    735  HA  ARG A  79      30.400  12.417 207.401  1.00 63.83           H
ATOM    736  HB2 ARG A  79      32.397  12.366 206.001  1.00 72.01           H
ATOM    737  HB3 ARG A  79      31.400  12.177 204.552  1.00 72.01           H
ATOM    738  HG2 ARG A  79      30.416  14.440 204.939  1.00 85.50           H
ATOM    739  HG3 ARG A  79      31.411  14.606 206.384  1.00 85.50           H
ATOM    740  HD2 ARG A  79      32.442  15.807 204.479  1.00 92.41           H
ATOM    741  HD3 ARG A  79      33.448  14.488 205.073  1.00 92.41           H
ATOM    742  HE  ARG A  79      33.428  13.561 203.020  1.00104.18           H
ATOM    743 HH11 ARG A  79      30.362  15.356 203.167  1.00 98.53           H
ATOM    744 HH12 ARG A  79      29.922  14.894 201.532  1.00 98.53           H
ATOM    745 HH21 ARG A  79      32.812  13.036 200.934  1.00 85.89           H
ATOM    746 HH22 ARG A  79      31.283  13.596 200.300  1.00 85.89           H
ATOM    747  N   THR A  80      28.380  11.764 204.855  1.00 48.95           N
ATOM    748  CA  THR A  80      27.076  12.125 204.296  1.00 55.25           C
ATOM    749  C   THR A  80      25.922  11.682 205.208  1.00 55.00           C
ATOM    750  O   THR A  80      24.902  12.367 205.223  1.00 55.88           O
ATOM    751  CB  THR A  80      26.880  11.546 202.885  1.00 52.68           C
ATOM    752  OG1 THR A  80      27.064  10.146 202.901  1.00 53.47           O
ATOM    753  CG2 THR A  80      27.814  12.181 201.842  1.00 53.42           C
ATOM    754  H   THR A  80      28.901  11.017 204.417  1.00 58.75           H
ATOM    755  HA  THR A  80      27.039  13.211 204.208  1.00 66.30           H
ATOM    756  HB  THR A  80      25.857  11.727 202.568  1.00 63.22           H
ATOM    757  HG1 THR A  80      27.995   9.975 202.913  1.00 64.17           H
ATOM    758 HG21 THR A  80      27.603  11.751 200.863  1.00 64.11           H
ATOM    759 HG22 THR A  80      27.642  13.257 201.794  1.00 64.11           H
ATOM    760 HG23 THR A  80      28.862  11.997 202.076  1.00 64.11           H
ATOM    761  N   THR A  81      26.048  10.563 205.940  1.00 50.93           N
ATOM    762  CA  THR A  81      24.986  10.095 206.840  1.00 60.56           C
ATOM    763  C   THR A  81      24.928  10.952 208.110  1.00 57.29           C
ATOM    764  O   THR A  81      23.833  11.203 208.609  1.00 63.93           O
ATOM    765  CB  THR A  81      25.138   8.603 207.187  1.00 53.77           C
ATOM    766  OG1 THR A  81      26.384   8.310 207.779  1.00 71.08           O
ATOM    767  CG2 THR A  81      24.929   7.717 205.960  1.00 59.05           C
ATOM    768  H   THR A  81      26.901  10.024 205.887  1.00 61.12           H
ATOM    769  HA  THR A  81      24.033  10.207 206.320  1.00 72.68           H
ATOM    770  HB  THR A  81      24.365   8.352 207.914  1.00 64.53           H
ATOM    771  HG1 THR A  81      27.082   8.626 207.198  1.00 85.30           H
ATOM    772 HG21 THR A  81      25.028   6.681 206.268  1.00 70.86           H
ATOM    773 HG22 THR A  81      23.932   7.874 205.549  1.00 70.86           H
ATOM    774 HG23 THR A  81      25.672   7.926 205.195  1.00 70.86           H
ATOM    775  N   LEU A  82      26.079  11.395 208.633  1.00 55.27           N
ATOM    776  CA  LEU A  82      26.161  12.271 209.802  1.00 59.19           C
ATOM    777  C   LEU A  82      25.899  13.745 209.479  1.00 61.07           C
ATOM    778  O   LEU A  82      25.678  14.525 210.405  1.00 59.94           O
ATOM    779  CB  LEU A  82      27.526  12.110 210.490  1.00 56.38           C
ATOM    780  CG  LEU A  82      27.581  10.981 211.538  1.00 63.58           C
ATOM    781  CD1 LEU A  82      27.150   9.616 210.982  1.00 65.29           C
ATOM    782  CD2 LEU A  82      29.019  10.939 212.075  1.00 65.12           C
ATOM    783  H   LEU A  82      26.950  11.108 208.206  1.00 66.33           H
ATOM    784  HA  LEU A  82      25.393  11.962 210.513  1.00 71.03           H
ATOM    785  HB2 LEU A  82      28.284  11.937 209.726  1.00 67.66           H
ATOM    786  HB3 LEU A  82      27.787  13.044 210.990  1.00 67.66           H
ATOM    787  HG  LEU A  82      26.913  11.252 212.356  1.00 76.31           H
ATOM    788 HD11 LEU A  82      27.343   8.836 211.719  1.00 78.35           H
ATOM    789 HD12 LEU A  82      26.082   9.621 210.765  1.00 78.35           H
ATOM    790 HD13 LEU A  82      27.696   9.390 210.071  1.00 78.35           H
ATOM    791 HD21 LEU A  82      29.143  10.093 212.751  1.00 78.15           H
ATOM    792 HD22 LEU A  82      29.726  10.855 211.254  1.00 78.15           H
ATOM    793 HD23 LEU A  82      29.232  11.858 212.622  1.00 78.15           H
ATOM    794  N   ARG A  83      25.973  14.145 208.201  1.00 62.99           N
ATOM    795  CA  ARG A  83      25.787  15.534 207.801  1.00 56.26           C
ATOM    796  C   ARG A  83      24.328  15.929 208.051  1.00 63.05           C
ATOM    797  O   ARG A  83      23.440  15.324 207.446  1.00 59.95           O
ATOM    798  CB  ARG A  83      26.188  15.711 206.327  1.00 64.88           C
ATOM    799  CG  ARG A  83      25.815  17.082 205.748  1.00 63.28           C
ATOM    800  CD  ARG A  83      26.099  17.181 204.247  1.00 68.22           C
ATOM    801  NE  ARG A  83      27.539  17.152 203.926  1.00 92.92           N
ATOM    802  CZ  ARG A  83      28.366  18.206 203.996  1.00 92.43           C
ATOM    803  NH1 ARG A  83      27.933  19.405 204.382  1.00 84.32           N
ATOM    804  NH2 ARG A  83      29.651  18.062 203.675  1.00 77.27           N1+
ATOM    805  H   ARG A  83      26.165  13.462 207.483  1.00 75.59           H
ATOM    806  HA  ARG A  83      26.453  16.155 208.396  1.00 67.52           H
ATOM    807  HB2 ARG A  83      27.265  15.580 206.242  1.00 77.86           H
ATOM    808  HB3 ARG A  83      25.690  14.945 205.731  1.00 77.86           H
ATOM    809  HG2 ARG A  83      24.747  17.243 205.861  1.00 75.94           H
ATOM    810  HG3 ARG A  83      26.346  17.869 206.285  1.00 75.94           H
ATOM    811  HD2 ARG A  83      25.599  16.359 203.734  1.00 81.87           H
ATOM    812  HD3 ARG A  83      25.665  18.110 203.891  1.00 81.87           H
ATOM    813  HE  ARG A  83      27.918  16.260 203.650  1.00111.51           H
ATOM    814 HH11 ARG A  83      26.956  19.526 204.615  1.00101.19           H
ATOM    815 HH12 ARG A  83      28.561  20.190 204.425  1.00101.19           H
ATOM    816 HH21 ARG A  83      29.999  17.173 203.362  1.00 92.73           H
ATOM    817 HH22 ARG A  83      30.268  18.859 203.720  1.00 92.73           H
ATOM    818  N   PRO A  84      24.065  16.976 208.855  1.00 59.41           N
ATOM    819  CA  PRO A  84      22.711  17.493 208.984  1.00 56.80           C
ATOM    820  C   PRO A  84      22.367  18.350 207.758  1.00 58.33           C
ATOM    821  O   PRO A  84      23.262  18.846 207.069  1.00 56.32           O
ATOM    822  CB  PRO A  84      22.762  18.337 210.260  1.00 52.16           C
ATOM    823  CG  PRO A  84      24.205  18.817 210.353  1.00 62.29           C
ATOM    824  CD  PRO A  84      24.998  17.669 209.739  1.00 60.84           C
ATOM    825  HA  PRO A  84      21.986  16.702 209.175  1.00 68.17           H
ATOM    826  HB2 PRO A  84      22.043  19.151 210.269  1.00 62.59           H
ATOM    827  HB3 PRO A  84      22.580  17.661 211.097  1.00 62.59           H
ATOM    828  HG2 PRO A  84      24.316  19.731 209.787  1.00 74.75           H
ATOM    829  HG3 PRO A  84      24.516  18.975 211.386  1.00 74.75           H
ATOM    830  HD2 PRO A  84      25.850  18.083 209.200  1.00 73.02           H
ATOM    831  HD3 PRO A  84      25.303  17.002 210.545  1.00 73.02           H
ATOM    832  N   SER A  85      21.071  18.505 207.463  1.00 54.52           N
ATOM    833  CA  SER A  85      20.632  19.174 206.240  1.00 55.23           C
ATOM    834  C   SER A  85      20.941  20.680 206.272  1.00 57.95           C
ATOM    835  O   SER A  85      21.093  21.238 207.362  1.00 52.82           O
ATOM    836  CB  SER A  85      19.135  18.925 206.035  1.00 47.48           C
ATOM    837  OG  SER A  85      18.349  19.588 207.006  1.00 62.38           O
ATOM    838  H   SER A  85      20.368  18.111 208.070  1.00 65.43           H
ATOM    839  HA  SER A  85      21.157  18.715 205.403  1.00 66.28           H
ATOM    840  HB2 SER A  85      18.844  19.275 205.045  1.00 56.98           H
ATOM    841  HB3 SER A  85      18.941  17.853 206.090  1.00 56.98           H
ATOM    842  HG  SER A  85      17.423  19.441 206.799  1.00 74.86           H
ATOM    843  N   PRO A  86      20.993  21.361 205.108  1.00 55.23           N
ATOM    844  CA  PRO A  86      21.175  22.811 205.069  1.00 61.75           C
ATOM    845  C   PRO A  86      20.100  23.562 205.870  1.00 55.60           C
ATOM    846  O   PRO A  86      20.395  24.592 206.465  1.00 52.03           O
ATOM    847  CB  PRO A  86      21.077  23.192 203.582  1.00 56.63           C
ATOM    848  CG  PRO A  86      21.391  21.900 202.829  1.00 57.03           C
ATOM    849  CD  PRO A  86      20.861  20.815 203.763  1.00 58.46           C
ATOM    850  HA  PRO A  86      22.185  23.055 205.404  1.00 74.10           H
ATOM    851  HB2 PRO A  86      20.038  23.447 203.375  1.00 67.96           H
ATOM    852  HB3 PRO A  86      21.715  24.024 203.291  1.00 67.96           H
ATOM    853  HG2 PRO A  86      20.866  21.858 201.874  1.00 68.44           H
ATOM    854  HG3 PRO A  86      22.460  21.801 202.669  1.00 68.44           H
ATOM    855  HD2 PRO A  86      19.810  20.630 203.538  1.00 70.15           H
ATOM    856  HD3 PRO A  86      21.477  19.926 203.623  1.00 70.15           H
ATOM    857  N   SER A  87      18.875  23.013 205.916  1.00 53.11           N
ATOM    858  CA  SER A  87      17.716  23.568 206.614  1.00 65.16           C
ATOM    859  C   SER A  87      17.916  23.534 208.134  1.00 50.06           C
ATOM    860  O   SER A  87      17.569  24.489 208.826  1.00 49.88           O
ATOM    861  CB  SER A  87      16.456  22.761 206.255  1.00 48.65           C
ATOM    862  OG  SER A  87      16.347  22.577 204.861  1.00 75.37           O
ATOM    863  H   SER A  87      18.712  22.182 205.366  1.00 63.73           H
ATOM    864  HA  SER A  87      17.573  24.602 206.296  1.00 78.20           H
ATOM    865  HB2 SER A  87      16.489  21.785 206.742  1.00 58.39           H
ATOM    866  HB3 SER A  87      15.579  23.303 206.610  1.00 58.39           H
ATOM    867  HG  SER A  87      15.536  22.102 204.666  1.00 90.44           H
ATOM    868  N   PHE A  88      18.445  22.417 208.652  1.00 50.83           N
ATOM    869  CA  PHE A  88      18.754  22.252 210.066  1.00 52.61           C
ATOM    870  C   PHE A  88      19.931  23.135 210.494  1.00 50.10           C
ATOM    871  O   PHE A  88      19.886  23.714 211.574  1.00 47.57           O
ATOM    872  CB  PHE A  88      19.035  20.777 210.355  1.00 47.82           C
ATOM    873  CG  PHE A  88      19.296  20.494 211.819  1.00 62.14           C
ATOM    874  CD1 PHE A  88      20.615  20.436 212.307  1.00 56.75           C
ATOM    875  CD2 PHE A  88      18.215  20.300 212.698  1.00 59.72           C
ATOM    876  CE1 PHE A  88      20.855  20.120 213.653  1.00 59.95           C
ATOM    877  CE2 PHE A  88      18.456  20.020 214.054  1.00 58.29           C
ATOM    878  CZ  PHE A  88      19.775  19.914 214.527  1.00 54.05           C
ATOM    879  H   PHE A  88      18.702  21.664 208.027  1.00 61.00           H
ATOM    880  HA  PHE A  88      17.875  22.546 210.642  1.00 63.14           H
ATOM    881  HB2 PHE A  88      18.173  20.190 210.035  1.00 57.39           H
ATOM    882  HB3 PHE A  88      19.897  20.456 209.769  1.00 57.39           H
ATOM    883  HD1 PHE A  88      21.446  20.648 211.654  1.00 68.11           H
ATOM    884  HD2 PHE A  88      17.199  20.365 212.336  1.00 71.67           H
ATOM    885  HE1 PHE A  88      21.869  20.059 214.021  1.00 71.94           H
ATOM    886  HE2 PHE A  88      17.626  19.875 214.731  1.00 69.95           H
ATOM    887  HZ  PHE A  88      19.959  19.694 215.568  1.00 64.86           H
ATOM    888  N   ILE A  89      20.983  23.240 209.672  1.00 48.83           N
ATOM    889  CA  ILE A  89      22.122  24.112 209.957  1.00 51.46           C
ATOM    890  C   ILE A  89      21.652  25.573 209.985  1.00 49.98           C
ATOM    891  O   ILE A  89      22.018  26.304 210.905  1.00 49.55           O
ATOM    892  CB  ILE A  89      23.277  23.842 208.967  1.00 51.56           C
ATOM    893  CG1 ILE A  89      23.827  22.410 209.186  1.00 57.97           C
ATOM    894  CG2 ILE A  89      24.388  24.885 209.170  1.00 55.26           C
ATOM    895  CD1 ILE A  89      24.840  21.956 208.129  1.00 62.28           C
ATOM    896  H   ILE A  89      20.979  22.737 208.795  1.00 58.61           H
ATOM    897  HA  ILE A  89      22.488  23.865 210.955  1.00 61.76           H
ATOM    898  HB  ILE A  89      22.896  23.929 207.948  1.00 61.88           H
ATOM    899 HG12 ILE A  89      24.296  22.354 210.169  1.00 69.57           H
ATOM    900 HG13 ILE A  89      23.008  21.693 209.170  1.00 69.57           H
ATOM    901 HG21 ILE A  89      25.219  24.705 208.493  1.00 66.32           H
ATOM    902 HG22 ILE A  89      24.012  25.882 208.954  1.00 66.32           H
ATOM    903 HG23 ILE A  89      24.738  24.845 210.200  1.00 66.32           H
ATOM    904 HD11 ILE A  89      25.187  20.947 208.327  1.00 74.74           H
ATOM    905 HD12 ILE A  89      24.367  21.961 207.147  1.00 74.74           H
ATOM    906 HD13 ILE A  89      25.717  22.601 208.141  1.00 74.74           H
ATOM    907  N   HIS A  90      20.807  25.975 209.024  1.00 49.50           N
ATOM    908  CA  HIS A  90      20.182  27.293 208.992  1.00 53.79           C
ATOM    909  C   HIS A  90      19.394  27.557 210.281  1.00 55.13           C
ATOM    910  O   HIS A  90      19.501  28.643 210.841  1.00 48.97           O
ATOM    911  CB  HIS A  90      19.286  27.441 207.753  1.00 48.85           C
ATOM    912  CG  HIS A  90      18.775  28.848 207.581  1.00 48.91           C
ATOM    913  ND1 HIS A  90      19.536  29.909 207.087  1.00 54.54           N
ATOM    914  CD2 HIS A  90      17.532  29.304 207.914  1.00 47.90           C
ATOM    915  CE1 HIS A  90      18.737  30.985 207.147  1.00 58.21           C
ATOM    916  NE2 HIS A  90      17.529  30.653 207.636  1.00 59.33           N
ATOM    917  H   HIS A  90      20.567  25.329 208.285  1.00 59.41           H
ATOM    918  HA  HIS A  90      20.979  28.035 208.915  1.00 64.56           H
ATOM    919  HB2 HIS A  90      18.444  26.752 207.812  1.00 58.62           H
ATOM    920  HB3 HIS A  90      19.869  27.193 206.866  1.00 58.62           H
ATOM    921  HD2 HIS A  90      16.719  28.727 208.331  1.00 57.49           H
ATOM    922  HE1 HIS A  90      19.053  31.995 206.924  1.00 69.85           H
ATOM    923  HE2 HIS A  90      16.778  31.300 207.833  1.00 71.20           H
ATOM    924  N   PHE A  91      18.633  26.570 210.771  1.00 47.91           N
ATOM    925  CA  PHE A  91      17.929  26.665 212.047  1.00 49.47           C
ATOM    926  C   PHE A  91      18.895  26.864 213.230  1.00 48.11           C
ATOM    927  O   PHE A  91      18.652  27.732 214.063  1.00 49.32           O
ATOM    928  CB  PHE A  91      17.014  25.447 212.233  1.00 51.88           C
ATOM    929  CG  PHE A  91      16.258  25.447 213.550  1.00 58.04           C
ATOM    930  CD1 PHE A  91      15.041  26.145 213.664  1.00 56.75           C
ATOM    931  CD2 PHE A  91      16.768  24.754 214.662  1.00 54.12           C
ATOM    932  CE1 PHE A  91      14.344  26.157 214.887  1.00 69.03           C
ATOM    933  CE2 PHE A  91      16.067  24.755 215.881  1.00 62.36           C
ATOM    934  CZ  PHE A  91      14.858  25.461 215.995  1.00 61.34           C
ATOM    935  H   PHE A  91      18.570  25.702 210.256  1.00 57.49           H
ATOM    936  HA  PHE A  91      17.283  27.542 211.995  1.00 59.36           H
ATOM    937  HB2 PHE A  91      16.293  25.427 211.414  1.00 62.26           H
ATOM    938  HB3 PHE A  91      17.605  24.536 212.171  1.00 62.26           H
ATOM    939  HD1 PHE A  91      14.641  26.673 212.812  1.00 68.10           H
ATOM    940  HD2 PHE A  91      17.690  24.204 214.577  1.00 64.95           H
ATOM    941  HE1 PHE A  91      13.414  26.699 214.974  1.00 82.84           H
ATOM    942  HE2 PHE A  91      16.455  24.206 216.726  1.00 74.83           H
ATOM    943  HZ  PHE A  91      14.317  25.460 216.930  1.00 73.62           H
ATOM    944  N   LEU A  92      19.990  26.097 213.321  1.00 44.27           N
ATOM    945  CA  LEU A  92      20.979  26.258 214.399  1.00 45.14           C
ATOM    946  C   LEU A  92      21.561  27.675 214.422  1.00 44.25           C
ATOM    947  O   LEU A  92      21.731  28.239 215.500  1.00 49.85           O
ATOM    948  CB  LEU A  92      22.102  25.202 214.303  1.00 51.25           C
ATOM    949  CG  LEU A  92      21.890  23.911 215.121  1.00 57.29           C
ATOM    950  CD1 LEU A  92      20.546  23.234 214.872  1.00 65.77           C
ATOM    951  CD2 LEU A  92      23.009  22.907 214.807  1.00 61.59           C
ATOM    952  H   LEU A  92      20.162  25.393 212.615  1.00 53.13           H
ATOM    953  HA  LEU A  92      20.453  26.114 215.342  1.00 54.17           H
ATOM    954  HB2 LEU A  92      22.235  24.931 213.255  1.00 61.50           H
ATOM    955  HB3 LEU A  92      23.035  25.654 214.643  1.00 61.50           H
ATOM    956  HG  LEU A  92      21.956  24.153 216.181  1.00 68.75           H
ATOM    957 HD11 LEU A  92      20.437  22.383 215.543  1.00 78.92           H
ATOM    958 HD12 LEU A  92      19.739  23.929 215.079  1.00 78.92           H
ATOM    959 HD13 LEU A  92      20.483  22.893 213.842  1.00 78.92           H
ATOM    960 HD21 LEU A  92      22.863  21.996 215.388  1.00 73.91           H
ATOM    961 HD22 LEU A  92      23.007  22.656 213.745  1.00 73.91           H
ATOM    962 HD23 LEU A  92      23.974  23.334 215.075  1.00 73.91           H
ATOM    963  N   LEU A  93      21.853  28.238 213.243  1.00 43.86           N
ATOM    964  CA  LEU A  93      22.471  29.550 213.074  1.00 46.97           C
ATOM    965  C   LEU A  93      21.529  30.724 213.368  1.00 44.14           C
ATOM    966  O   LEU A  93      22.023  31.832 213.546  1.00 49.67           O
ATOM    967  CB  LEU A  93      23.043  29.653 211.647  1.00 48.97           C
ATOM    968  CG  LEU A  93      24.267  28.745 211.400  1.00 47.28           C
ATOM    969  CD1 LEU A  93      24.500  28.582 209.892  1.00 50.81           C
ATOM    970  CD2 LEU A  93      25.523  29.341 212.056  1.00 52.07           C
ATOM    971  H   LEU A  93      21.675  27.707 212.401  1.00 52.64           H
ATOM    972  HA  LEU A  93      23.301  29.631 213.776  1.00 56.37           H
ATOM    973  HB2 LEU A  93      22.247  29.374 210.952  1.00 58.77           H
ATOM    974  HB3 LEU A  93      23.313  30.686 211.431  1.00 58.77           H
ATOM    975  HG  LEU A  93      24.097  27.761 211.839  1.00 56.74           H
ATOM    976 HD11 LEU A  93      25.297  27.860 209.715  1.00 60.98           H
ATOM    977 HD12 LEU A  93      23.589  28.234 209.404  1.00 60.98           H
ATOM    978 HD13 LEU A  93      24.786  29.537 209.461  1.00 60.98           H
ATOM    979 HD21 LEU A  93      26.400  28.766 211.759  1.00 62.49           H
ATOM    980 HD22 LEU A  93      25.659  30.375 211.737  1.00 62.49           H
ATOM    981 HD23 LEU A  93      25.430  29.306 213.139  1.00 62.49           H
ATOM    982  N   THR A  94      20.205  30.512 213.396  1.00 46.67           N
ATOM    983  CA  THR A  94      19.199  31.583 213.517  1.00 49.79           C
ATOM    984  C   THR A  94      18.335  31.428 214.777  1.00 52.12           C
ATOM    985  O   THR A  94      17.266  32.035 214.874  1.00 52.18           O
ATOM    986  CB  THR A  94      18.332  31.643 212.246  1.00 48.66           C
ATOM    987  OG1 THR A  94      17.647  30.425 212.041  1.00 48.42           O
ATOM    988  CG2 THR A  94      19.149  31.964 210.989  1.00 51.78           C
ATOM    989  H   THR A  94      19.865  29.575 213.229  1.00 56.01           H
ATOM    990  HA  THR A  94      19.699  32.548 213.606  1.00 59.76           H
ATOM    991  HB  THR A  94      17.591  32.435 212.366  1.00 58.40           H
ATOM    992  HG1 THR A  94      18.282  29.794 211.686  1.00 58.11           H
ATOM    993 HG21 THR A  94      18.483  31.999 210.127  1.00 62.14           H
ATOM    994 HG22 THR A  94      19.641  32.930 211.101  1.00 62.14           H
ATOM    995 HG23 THR A  94      19.898  31.196 210.801  1.00 62.14           H
ATOM    996  N   HIS A  95      18.791  30.631 215.753  1.00 47.99           N
ATOM    997  CA  HIS A  95      18.087  30.376 217.009  1.00 52.46           C
ATOM    998  C   HIS A  95      19.079  30.205 218.162  1.00 60.76           C
ATOM    999  O   HIS A  95      20.268  29.976 217.945  1.00 50.59           O
ATOM   1000  CB  HIS A  95      17.169  29.152 216.843  1.00 59.24           C
ATOM   1001  CG  HIS A  95      15.971  29.381 215.942  1.00 63.67           C
ATOM   1002  ND1 HIS A  95      14.749  29.890 216.345  1.00 62.08           N1+
ATOM   1003  CD2 HIS A  95      15.910  29.226 214.583  1.00 59.24           C
ATOM   1004  CE1 HIS A  95      13.971  30.041 215.255  1.00 59.21           C
ATOM   1005  NE2 HIS A  95      14.662  29.646 214.172  1.00 62.29           N
ATOM   1006  H   HIS A  95      19.684  30.174 215.623  1.00 57.59           H
ATOM   1007  HA  HIS A  95      17.465  31.240 217.248  1.00 62.95           H
ATOM   1008  HB2 HIS A  95      16.781  28.893 217.827  1.00 71.10           H
ATOM   1009  HB3 HIS A  95      17.753  28.305 216.477  1.00 71.10           H
ATOM   1010  HD1 HIS A  95      14.496  30.133 217.291  1.00 74.50           H
ATOM   1011  HD2 HIS A  95      16.697  28.905 213.930  1.00 71.10           H
ATOM   1012  HE1 HIS A  95      12.964  30.436 215.247  1.00 71.06           H
ATOM   1013  HE2 HIS A  95      14.343  29.684 213.213  1.00 74.76           H
ATOM   1014  N   GLY A  96      18.577  30.357 219.395  1.00 65.27           N
ATOM   1015  CA  GLY A  96      19.352  30.195 220.622  1.00 55.37           C
ATOM   1016  C   GLY A  96      20.351  31.329 220.827  1.00 46.65           C
ATOM   1017  O   GLY A  96      21.535  31.044 220.997  1.00 54.34           O
ATOM   1018  H   GLY A  96      17.592  30.552 219.490  1.00 78.33           H
ATOM   1019  HA2 GLY A  96      18.686  30.143 221.482  1.00 66.45           H
ATOM   1020  HA3 GLY A  96      19.915  29.265 220.563  1.00 66.45           H
ATOM   1021  N   ARG A  97      19.872  32.587 220.830  1.00 51.79           N
ATOM   1022  CA  ARG A  97      20.701  33.791 220.974  1.00 56.35           C
ATOM   1023  C   ARG A  97      21.673  33.687 222.149  1.00 66.00           C
ATOM   1024  O   ARG A  97      22.844  33.993 221.976  1.00 63.10           O
ATOM   1025  CB  ARG A  97      19.846  35.072 221.132  1.00 55.15           C
ATOM   1026  CG  ARG A  97      20.022  36.121 220.022  1.00 64.51           C
ATOM   1027  CD  ARG A  97      21.465  36.609 219.845  1.00 66.98           C
ATOM   1028  NE  ARG A  97      21.624  37.374 218.594  1.00 70.68           N
ATOM   1029  CZ  ARG A  97      22.774  37.508 217.915  1.00 78.90           C
ATOM   1030  NH1 ARG A  97      23.917  36.957 218.335  1.00 66.94           N
ATOM   1031  NH2 ARG A  97      22.782  38.209 216.783  1.00 80.31           N1+
ATOM   1032  H   ARG A  97      18.881  32.725 220.690  1.00 62.15           H
ATOM   1033  HA  ARG A  97      21.300  33.869 220.068  1.00 67.63           H
ATOM   1034  HB2 ARG A  97      18.790  34.799 221.174  1.00 66.19           H
ATOM   1035  HB3 ARG A  97      20.081  35.556 222.083  1.00 66.19           H
ATOM   1036  HG2 ARG A  97      19.666  35.708 219.083  1.00 77.41           H
ATOM   1037  HG3 ARG A  97      19.397  36.982 220.264  1.00 77.41           H
ATOM   1038  HD2 ARG A  97      21.740  37.240 220.691  1.00 80.38           H
ATOM   1039  HD3 ARG A  97      22.138  35.753 219.825  1.00 80.38           H
ATOM   1040  HE  ARG A  97      20.801  37.827 218.226  1.00 84.82           H
ATOM   1041 HH11 ARG A  97      23.939  36.447 219.208  1.00 80.33           H
ATOM   1042 HH12 ARG A  97      24.761  37.072 217.796  1.00 80.33           H
ATOM   1043 HH21 ARG A  97      21.935  38.637 216.442  1.00 96.38           H
ATOM   1044 HH22 ARG A  97      23.646  38.322 216.269  1.00 96.38           H
ATOM   1045  N   TRP A  98      21.189  33.222 223.310  1.00 60.17           N
ATOM   1046  CA  TRP A  98      21.955  33.087 224.549  1.00 61.59           C
ATOM   1047  C   TRP A  98      23.223  32.233 224.366  1.00 63.81           C
ATOM   1048  O   TRP A  98      24.257  32.525 224.967  1.00 63.16           O
ATOM   1049  CB  TRP A  98      21.031  32.489 225.633  1.00 66.59           C
ATOM   1050  CG  TRP A  98      20.661  31.044 225.426  1.00 68.78           C
ATOM   1051  CD1 TRP A  98      19.661  30.580 224.640  1.00 73.66           C
ATOM   1052  CD2 TRP A  98      21.305  29.854 225.984  1.00 67.42           C
ATOM   1053  NE1 TRP A  98      19.672  29.199 224.634  1.00 76.97           N
ATOM   1054  CE2 TRP A  98      20.669  28.694 225.444  1.00 78.72           C
ATOM   1055  CE3 TRP A  98      22.366  29.639 226.893  1.00 76.41           C
ATOM   1056  CZ2 TRP A  98      21.077  27.392 225.781  1.00 78.80           C
ATOM   1057  CZ3 TRP A  98      22.766  28.338 227.253  1.00 74.64           C
ATOM   1058  CH2 TRP A  98      22.126  27.216 226.697  1.00 77.70           C
ATOM   1059  H   TRP A  98      20.206  33.007 223.357  1.00 72.21           H
ATOM   1060  HA  TRP A  98      22.261  34.086 224.865  1.00 73.91           H
ATOM   1061  HB2 TRP A  98      21.548  32.571 226.589  1.00 79.91           H
ATOM   1062  HB3 TRP A  98      20.122  33.090 225.685  1.00 79.91           H
ATOM   1063  HD1 TRP A  98      18.987  31.199 224.065  1.00 88.40           H
ATOM   1064  HE1 TRP A  98      19.002  28.644 224.122  1.00 92.37           H
ATOM   1065  HE3 TRP A  98      22.873  30.488 227.326  1.00 91.69           H
ATOM   1066  HZ2 TRP A  98      20.599  26.530 225.352  1.00 94.56           H
ATOM   1067  HZ3 TRP A  98      23.572  28.200 227.960  1.00 89.57           H
ATOM   1068  HH2 TRP A  98      22.442  26.221 226.973  1.00 93.24           H
ATOM   1069  N   LEU A  99      23.145  31.176 223.547  1.00 58.83           N
ATOM   1070  CA  LEU A  99      24.266  30.289 223.302  1.00 57.61           C
ATOM   1071  C   LEU A  99      25.251  30.915 222.306  1.00 55.67           C
ATOM   1072  O   LEU A  99      26.455  30.802 222.514  1.00 51.54           O
ATOM   1073  CB  LEU A  99      23.737  28.929 222.838  1.00 53.24           C
ATOM   1074  CG  LEU A  99      24.827  27.848 222.743  1.00 66.44           C
ATOM   1075  CD1 LEU A  99      25.470  27.553 224.110  1.00 68.87           C
ATOM   1076  CD2 LEU A  99      24.179  26.574 222.193  1.00 76.16           C
ATOM   1077  H   LEU A  99      22.278  30.987 223.064  1.00 70.59           H
ATOM   1078  HA  LEU A  99      24.779  30.151 224.253  1.00 69.13           H
ATOM   1079  HB2 LEU A  99      22.967  28.590 223.533  1.00 63.90           H
ATOM   1080  HB3 LEU A  99      23.277  29.053 221.856  1.00 63.90           H
ATOM   1081  HG  LEU A  99      25.607  28.172 222.051  1.00 79.73           H
ATOM   1082 HD11 LEU A  99      26.169  26.722 224.021  1.00 82.65           H
ATOM   1083 HD12 LEU A  99      26.026  28.420 224.466  1.00 82.65           H
ATOM   1084 HD13 LEU A  99      24.701  27.299 224.841  1.00 82.65           H
ATOM   1085 HD21 LEU A  99      24.945  25.818 222.017  1.00 91.39           H
ATOM   1086 HD22 LEU A  99      23.444  26.190 222.902  1.00 91.39           H
ATOM   1087 HD23 LEU A  99      23.677  26.795 221.253  1.00 91.39           H
ATOM   1088  N   TRP A 100      24.752  31.574 221.247  1.00 50.72           N
ATOM   1089  CA  TRP A 100      25.586  32.321 220.307  1.00 51.54           C
ATOM   1090  C   TRP A 100      26.313  33.494 220.957  1.00 52.61           C
ATOM   1091  O   TRP A 100      27.438  33.781 220.575  1.00 46.67           O
ATOM   1092  CB  TRP A 100      24.781  32.779 219.087  1.00 45.08           C
ATOM   1093  CG  TRP A 100      24.408  31.640 218.205  1.00 40.23           C
ATOM   1094  CD1 TRP A 100      23.171  31.130 218.055  1.00 44.37           C
ATOM   1095  CD2 TRP A 100      25.285  30.787 217.412  1.00 41.68           C
ATOM   1096  NE1 TRP A 100      23.215  30.035 217.225  1.00 47.81           N
ATOM   1097  CE2 TRP A 100      24.498  29.759 216.811  1.00 46.18           C
ATOM   1098  CE3 TRP A 100      26.670  30.764 217.165  1.00 45.49           C
ATOM   1099  CZ2 TRP A 100      25.050  28.757 216.003  1.00 51.70           C
ATOM   1100  CZ3 TRP A 100      27.235  29.747 216.375  1.00 46.78           C
ATOM   1101  CH2 TRP A 100      26.438  28.743 215.803  1.00 48.74           C
ATOM   1102  H   TRP A 100      23.750  31.621 221.124  1.00 60.87           H
ATOM   1103  HA  TRP A 100      26.348  31.637 219.941  1.00 61.86           H
ATOM   1104  HB2 TRP A 100      23.891  33.320 219.410  1.00 54.10           H
ATOM   1105  HB3 TRP A 100      25.410  33.452 218.502  1.00 54.10           H
ATOM   1106  HD1 TRP A 100      22.285  31.508 218.539  1.00 53.25           H
ATOM   1107  HE1 TRP A 100      22.391  29.507 216.968  1.00 57.38           H
ATOM   1108  HE3 TRP A 100      27.304  31.527 217.595  1.00 54.59           H
ATOM   1109  HZ2 TRP A 100      24.422  28.012 215.540  1.00 62.04           H
ATOM   1110  HZ3 TRP A 100      28.295  29.749 216.200  1.00 56.14           H
ATOM   1111  HH2 TRP A 100      26.888  27.975 215.194  1.00 58.49           H
ATOM   1112  N   ASP A 101      25.698  34.164 221.934  1.00 50.15           N
ATOM   1113  CA  ASP A 101      26.331  35.243 222.675  1.00 54.50           C
ATOM   1114  C   ASP A 101      27.549  34.753 223.479  1.00 53.67           C
ATOM   1115  O   ASP A 101      28.535  35.482 223.592  1.00 53.80           O
ATOM   1116  CB  ASP A 101      25.285  35.948 223.543  1.00 63.43           C
ATOM   1117  CG  ASP A 101      24.180  36.638 222.733  1.00 66.21           C
ATOM   1118  OD1 ASP A 101      24.432  36.989 221.556  1.00 64.25           O
ATOM   1119  OD2 ASP A 101      23.084  36.806 223.310  1.00 79.02           O1-
ATOM   1120  H   ASP A 101      24.749  33.923 222.180  1.00 60.18           H
ATOM   1121  HA  ASP A 101      26.693  35.966 221.942  1.00 65.41           H
ATOM   1122  HB2 ASP A 101      24.848  35.267 224.275  1.00 76.12           H
ATOM   1123  HB3 ASP A 101      25.794  36.720 224.121  1.00 76.12           H
ATOM   1124  N   PHE A 102      27.498  33.519 224.005  1.00 48.10           N
ATOM   1125  CA  PHE A 102      28.659  32.829 224.556  1.00 49.88           C
ATOM   1126  C   PHE A 102      29.701  32.498 223.479  1.00 54.74           C
ATOM   1127  O   PHE A 102      30.864  32.850 223.646  1.00 47.36           O
ATOM   1128  CB  PHE A 102      28.231  31.589 225.358  1.00 53.11           C
ATOM   1129  CG  PHE A 102      29.350  30.582 225.561  1.00 51.00           C
ATOM   1130  CD1 PHE A 102      29.331  29.342 224.887  1.00 50.78           C
ATOM   1131  CD2 PHE A 102      30.453  30.921 226.368  1.00 48.86           C
ATOM   1132  CE1 PHE A 102      30.415  28.452 225.013  1.00 50.66           C
ATOM   1133  CE2 PHE A 102      31.537  30.034 226.490  1.00 52.67           C
ATOM   1134  CZ  PHE A 102      31.522  28.803 225.808  1.00 51.18           C
ATOM   1135  H   PHE A 102      26.643  32.987 223.908  1.00 57.72           H
ATOM   1136  HA  PHE A 102      29.140  33.508 225.262  1.00 59.86           H
ATOM   1137  HB2 PHE A 102      27.859  31.913 226.330  1.00 63.73           H
ATOM   1138  HB3 PHE A 102      27.411  31.094 224.841  1.00 63.73           H
ATOM   1139  HD1 PHE A 102      28.494  29.076 224.258  1.00 60.94           H
ATOM   1140  HD2 PHE A 102      30.480  31.875 226.875  1.00 58.64           H
ATOM   1141  HE1 PHE A 102      30.402  27.506 224.493  1.00 60.80           H
ATOM   1142  HE2 PHE A 102      32.386  30.305 227.101  1.00 63.21           H
ATOM   1143  HZ  PHE A 102      32.360  28.128 225.895  1.00 61.43           H
ATOM   1144  N   VAL A 103      29.290  31.823 222.394  1.00 46.35           N
ATOM   1145  CA  VAL A 103      30.169  31.400 221.293  1.00 47.99           C
ATOM   1146  C   VAL A 103      30.952  32.578 220.707  1.00 40.52           C
ATOM   1147  O   VAL A 103      32.148  32.441 220.470  1.00 45.43           O
ATOM   1148  CB  VAL A 103      29.348  30.668 220.209  1.00 48.73           C
ATOM   1149  CG1 VAL A 103      30.094  30.535 218.874  1.00 45.55           C
ATOM   1150  CG2 VAL A 103      28.957  29.269 220.705  1.00 54.14           C
ATOM   1151  H   VAL A 103      28.317  31.555 222.340  1.00 55.62           H
ATOM   1152  HA  VAL A 103      30.892  30.694 221.704  1.00 57.59           H
ATOM   1153  HB  VAL A 103      28.443  31.241 220.018  1.00 58.48           H
ATOM   1154 HG11 VAL A 103      29.518  29.911 218.193  1.00 54.67           H
ATOM   1155 HG12 VAL A 103      30.226  31.513 218.408  1.00 54.67           H
ATOM   1156 HG13 VAL A 103      31.069  30.085 219.035  1.00 54.67           H
ATOM   1157 HG21 VAL A 103      28.337  28.769 219.959  1.00 64.97           H
ATOM   1158 HG22 VAL A 103      29.852  28.676 220.888  1.00 64.97           H
ATOM   1159 HG23 VAL A 103      28.390  29.341 221.632  1.00 64.97           H
ATOM   1160  N   ASN A 104      30.283  33.713 220.462  1.00 42.87           N
ATOM   1161  CA  ASN A 104      30.844  34.874 219.781  1.00 44.11           C
ATOM   1162  C   ASN A 104      31.931  35.595 220.575  1.00 46.25           C
ATOM   1163  O   ASN A 104      32.734  36.300 219.972  1.00 45.54           O
ATOM   1164  CB  ASN A 104      29.725  35.835 219.380  1.00 40.87           C
ATOM   1165  CG  ASN A 104      28.845  35.264 218.276  1.00 44.57           C
ATOM   1166  OD1 ASN A 104      29.257  34.406 217.499  1.00 45.06           O
ATOM   1167  ND2 ASN A 104      27.641  35.800 218.146  1.00 44.02           N
ATOM   1168  H   ASN A 104      29.302  33.751 220.698  1.00 51.44           H
ATOM   1169  HA  ASN A 104      31.304  34.523 218.862  1.00 52.93           H
ATOM   1170  HB2 ASN A 104      29.118  36.092 220.249  1.00 49.05           H
ATOM   1171  HB3 ASN A 104      30.183  36.745 218.999  1.00 49.05           H
ATOM   1172 HD21 ASN A 104      27.022  35.461 217.424  1.00 52.82           H
ATOM   1173 HD22 ASN A 104      27.342  36.519 218.786  1.00 52.82           H
ATOM   1174  N   ALA A 105      31.949  35.435 221.905  1.00 45.61           N
ATOM   1175  CA  ALA A 105      32.962  36.013 222.790  1.00 47.77           C
ATOM   1176  C   ALA A 105      34.166  35.087 223.033  1.00 50.89           C
ATOM   1177  O   ALA A 105      35.030  35.434 223.838  1.00 56.00           O
ATOM   1178  CB  ALA A 105      32.279  36.427 224.101  1.00 47.11           C
ATOM   1179  H   ALA A 105      31.228  34.871 222.334  1.00 54.74           H
ATOM   1180  HA  ALA A 105      33.346  36.927 222.335  1.00 57.33           H
ATOM   1181  HB1 ALA A 105      32.994  36.941 224.743  1.00 56.53           H
ATOM   1182  HB2 ALA A 105      31.451  37.104 223.885  1.00 56.53           H
ATOM   1183  HB3 ALA A 105      31.896  35.545 224.617  1.00 56.53           H
ATOM   1184  N   THR A 106      34.230  33.921 222.367  1.00 47.21           N
ATOM   1185  CA  THR A 106      35.271  32.900 222.546  1.00 44.75           C
ATOM   1186  C   THR A 106      35.905  32.505 221.206  1.00 46.28           C
ATOM   1187  O   THR A 106      35.450  32.917 220.136  1.00 44.54           O
ATOM   1188  CB  THR A 106      34.694  31.633 223.202  1.00 46.52           C
ATOM   1189  OG1 THR A 106      33.824  30.959 222.319  1.00 46.17           O
ATOM   1190  CG2 THR A 106      33.973  31.898 224.522  1.00 56.18           C
ATOM   1191  H   THR A 106      33.493  33.707 221.708  1.00 56.66           H
ATOM   1192  HA  THR A 106      36.063  33.285 223.190  1.00 53.70           H
ATOM   1193  HB  THR A 106      35.525  30.962 223.424  1.00 55.83           H
ATOM   1194  HG1 THR A 106      33.134  31.573 222.048  1.00 55.41           H
ATOM   1195 HG21 THR A 106      33.566  30.962 224.898  1.00 67.42           H
ATOM   1196 HG22 THR A 106      34.667  32.304 225.251  1.00 67.42           H
ATOM   1197 HG23 THR A 106      33.154  32.596 224.379  1.00 67.42           H
ATOM   1198  N   PHE A 107      36.941  31.658 221.296  1.00 49.18           N
ATOM   1199  CA  PHE A 107      37.633  31.059 220.158  1.00 50.95           C
ATOM   1200  C   PHE A 107      36.713  30.131 219.336  1.00 52.92           C
ATOM   1201  O   PHE A 107      37.095  29.744 218.232  1.00 46.64           O
ATOM   1202  CB  PHE A 107      38.895  30.310 220.650  1.00 51.29           C
ATOM   1203  CG  PHE A 107      38.693  28.843 221.037  1.00 70.07           C
ATOM   1204  CD1 PHE A 107      38.691  27.840 220.043  1.00 66.61           C
ATOM   1205  CD2 PHE A 107      38.479  28.471 222.381  1.00 80.05           C
ATOM   1206  CE1 PHE A 107      38.395  26.503 220.366  1.00 61.52           C
ATOM   1207  CE2 PHE A 107      38.240  27.122 222.714  1.00 76.10           C
ATOM   1208  CZ  PHE A 107      38.178  26.141 221.706  1.00 65.65           C
ATOM   1209  H   PHE A 107      37.243  31.373 222.216  1.00 59.02           H
ATOM   1210  HA  PHE A 107      37.961  31.876 219.516  1.00 61.14           H
ATOM   1211  HB2 PHE A 107      39.620  30.334 219.835  1.00 61.55           H
ATOM   1212  HB3 PHE A 107      39.343  30.856 221.483  1.00 61.55           H
ATOM   1213  HD1 PHE A 107      38.885  28.102 219.014  1.00 79.94           H
ATOM   1214  HD2 PHE A 107      38.495  29.220 223.161  1.00 96.07           H
ATOM   1215  HE1 PHE A 107      38.339  25.757 219.587  1.00 73.83           H
ATOM   1216  HE2 PHE A 107      38.084  26.841 223.746  1.00 91.32           H
ATOM   1217  HZ  PHE A 107      37.968  25.113 221.959  1.00 78.78           H
ATOM   1218  N   ILE A 108      35.540  29.726 219.854  1.00 46.21           N
ATOM   1219  CA  ILE A 108      34.579  28.910 219.105  1.00 42.20           C
ATOM   1220  C   ILE A 108      34.096  29.682 217.866  1.00 38.01           C
ATOM   1221  O   ILE A 108      33.872  29.055 216.834  1.00 45.27           O
ATOM   1222  CB  ILE A 108      33.399  28.439 219.993  1.00 42.18           C
ATOM   1223  CG1 ILE A 108      33.910  27.618 221.199  1.00 45.45           C
ATOM   1224  CG2 ILE A 108      32.378  27.595 219.197  1.00 42.23           C
ATOM   1225  CD1 ILE A 108      32.829  27.347 222.257  1.00 52.56           C
ATOM   1226  H   ILE A 108      35.262  30.060 220.766  1.00 55.46           H
ATOM   1227  HA  ILE A 108      35.102  28.018 218.758  1.00 50.64           H
ATOM   1228  HB  ILE A 108      32.884  29.323 220.372  1.00 50.62           H
ATOM   1229 HG12 ILE A 108      34.310  26.668 220.841  1.00 54.54           H
ATOM   1230 HG13 ILE A 108      34.718  28.150 221.700  1.00 54.54           H
ATOM   1231 HG21 ILE A 108      31.524  27.333 219.819  1.00 50.68           H
ATOM   1232 HG22 ILE A 108      31.990  28.147 218.345  1.00 50.68           H
ATOM   1233 HG23 ILE A 108      32.852  26.681 218.839  1.00 50.68           H
ATOM   1234 HD11 ILE A 108      33.288  26.869 223.123  1.00 63.07           H
ATOM   1235 HD12 ILE A 108      32.367  28.284 222.571  1.00 63.07           H
ATOM   1236 HD13 ILE A 108      32.064  26.676 221.866  1.00 63.07           H
ATOM   1237  N   ARG A 109      33.939  31.015 217.956  1.00 41.28           N
ATOM   1238  CA  ARG A 109      33.592  31.880 216.824  1.00 48.60           C
ATOM   1239  C   ARG A 109      34.571  31.665 215.667  1.00 47.00           C
ATOM   1240  O   ARG A 109      34.138  31.445 214.542  1.00 40.15           O
ATOM   1241  CB  ARG A 109      33.595  33.347 217.283  1.00 40.59           C
ATOM   1242  CG  ARG A 109      33.145  34.366 216.220  1.00 43.35           C
ATOM   1243  CD  ARG A 109      33.556  35.780 216.651  1.00 43.27           C
ATOM   1244  NE  ARG A 109      33.358  36.770 215.583  1.00 40.76           N
ATOM   1245  CZ  ARG A 109      33.912  37.987 215.516  1.00 44.58           C
ATOM   1246  NH1 ARG A 109      34.703  38.446 216.483  1.00 44.46           N
ATOM   1247  NH2 ARG A 109      33.678  38.761 214.459  1.00 44.41           N1+
ATOM   1248  H   ARG A 109      34.131  31.469 218.841  1.00 49.54           H
ATOM   1249  HA  ARG A 109      32.588  31.618 216.486  1.00 58.32           H
ATOM   1250  HB2 ARG A 109      32.927  33.428 218.135  1.00 48.72           H
ATOM   1251  HB3 ARG A 109      34.598  33.608 217.625  1.00 48.72           H
ATOM   1252  HG2 ARG A 109      33.635  34.149 215.271  1.00 52.02           H
ATOM   1253  HG3 ARG A 109      32.064  34.306 216.085  1.00 52.02           H
ATOM   1254  HD2 ARG A 109      32.948  36.068 217.507  1.00 51.93           H
ATOM   1255  HD3 ARG A 109      34.606  35.771 216.948  1.00 51.93           H
ATOM   1256  HE  ARG A 109      32.753  36.494 214.823  1.00 48.92           H
ATOM   1257 HH11 ARG A 109      34.880  37.880 217.301  1.00 53.36           H
ATOM   1258 HH12 ARG A 109      35.112  39.366 216.408  1.00 53.36           H
ATOM   1259 HH21 ARG A 109      33.076  38.437 213.714  1.00 53.30           H
ATOM   1260 HH22 ARG A 109      34.082  39.683 214.397  1.00 53.30           H
ATOM   1261  N   ASP A 110      35.873  31.683 215.970  1.00 44.03           N
ATOM   1262  CA  ASP A 110      36.977  31.475 215.037  1.00 41.46           C
ATOM   1263  C   ASP A 110      36.974  30.061 214.430  1.00 46.89           C
ATOM   1264  O   ASP A 110      37.201  29.900 213.230  1.00 41.25           O
ATOM   1265  CB  ASP A 110      38.304  31.773 215.752  1.00 43.99           C
ATOM   1266  CG  ASP A 110      38.316  33.203 216.288  1.00 56.35           C
ATOM   1267  OD1 ASP A 110      38.946  34.044 215.617  1.00 60.77           O
ATOM   1268  OD2 ASP A 110      37.695  33.446 217.347  1.00 71.46           O1-
ATOM   1269  H   ASP A 110      36.132  31.931 216.916  1.00 52.84           H
ATOM   1270  HA  ASP A 110      36.867  32.198 214.228  1.00 49.75           H
ATOM   1271  HB2 ASP A 110      38.401  31.083 216.587  1.00 52.80           H
ATOM   1272  HB3 ASP A 110      39.122  31.626 215.051  1.00 52.80           H
ATOM   1273  N   THR A 111      36.711  29.035 215.251  1.00 42.91           N
ATOM   1274  CA  THR A 111      36.652  27.638 214.817  1.00 42.26           C
ATOM   1275  C   THR A 111      35.540  27.432 213.778  1.00 44.73           C
ATOM   1276  O   THR A 111      35.754  26.776 212.756  1.00 41.06           O
ATOM   1277  CB  THR A 111      36.472  26.720 216.042  1.00 49.86           C
ATOM   1278  OG1 THR A 111      37.525  26.924 216.961  1.00 53.38           O
ATOM   1279  CG2 THR A 111      36.489  25.241 215.658  1.00 51.59           C
ATOM   1280  H   THR A 111      36.508  29.234 216.221  1.00 51.49           H
ATOM   1281  HA  THR A 111      37.614  27.407 214.361  1.00 50.72           H
ATOM   1282  HB  THR A 111      35.524  26.949 216.530  1.00 59.83           H
ATOM   1283  HG1 THR A 111      37.485  27.831 217.279  1.00 64.06           H
ATOM   1284 HG21 THR A 111      36.399  24.634 216.559  1.00 61.91           H
ATOM   1285 HG22 THR A 111      35.661  25.007 214.989  1.00 61.91           H
ATOM   1286 HG23 THR A 111      37.437  24.997 215.178  1.00 61.91           H
ATOM   1287  N   LEU A 112      34.360  27.997 214.055  1.00 38.72           N
ATOM   1288  CA  LEU A 112      33.185  27.905 213.201  1.00 41.24           C
ATOM   1289  C   LEU A 112      33.341  28.737 211.933  1.00 45.83           C
ATOM   1290  O   LEU A 112      32.888  28.304 210.879  1.00 41.59           O
ATOM   1291  CB  LEU A 112      31.939  28.353 213.969  1.00 41.87           C
ATOM   1292  CG  LEU A 112      31.543  27.416 215.125  1.00 50.46           C
ATOM   1293  CD1 LEU A 112      30.341  28.041 215.840  1.00 41.33           C
ATOM   1294  CD2 LEU A 112      31.186  26.000 214.648  1.00 46.57           C
ATOM   1295  H   LEU A 112      34.277  28.550 214.898  1.00 46.47           H
ATOM   1296  HA  LEU A 112      33.062  26.867 212.893  1.00 49.49           H
ATOM   1297  HB2 LEU A 112      32.125  29.351 214.370  1.00 50.25           H
ATOM   1298  HB3 LEU A 112      31.103  28.427 213.270  1.00 50.25           H
ATOM   1299  HG  LEU A 112      32.366  27.328 215.830  1.00 60.56           H
ATOM   1300 HD11 LEU A 112      30.072  27.444 216.712  1.00 49.60           H
ATOM   1301 HD12 LEU A 112      30.595  29.048 216.170  1.00 49.60           H
ATOM   1302 HD13 LEU A 112      29.492  28.087 215.156  1.00 49.60           H
ATOM   1303 HD21 LEU A 112      30.848  25.402 215.494  1.00 55.89           H
ATOM   1304 HD22 LEU A 112      30.389  26.048 213.912  1.00 55.89           H
ATOM   1305 HD23 LEU A 112      32.056  25.513 214.210  1.00 55.89           H
ATOM   1306  N   MET A 113      33.950  29.923 212.026  1.00 36.43           N
ATOM   1307  CA  MET A 113      34.183  30.760 210.863  1.00 41.38           C
ATOM   1308  C   MET A 113      35.135  30.055 209.897  1.00 45.14           C
ATOM   1309  O   MET A 113      34.895  30.084 208.694  1.00 39.57           O
ATOM   1310  CB  MET A 113      34.709  32.135 211.281  1.00 38.81           C
ATOM   1311  CG  MET A 113      34.743  33.089 210.083  1.00 43.89           C
ATOM   1312  SD  MET A 113      33.087  33.527 209.471  1.00 45.07           S
ATOM   1313  CE  MET A 113      33.475  33.856 207.740  1.00 46.26           C
ATOM   1314  H   MET A 113      34.241  30.264 212.932  1.00 43.72           H
ATOM   1315  HA  MET A 113      33.222  30.896 210.367  1.00 49.66           H
ATOM   1316  HB2 MET A 113      34.062  32.561 212.050  1.00 46.58           H
ATOM   1317  HB3 MET A 113      35.715  32.030 211.688  1.00 46.58           H
ATOM   1318  HG2 MET A 113      35.227  34.008 210.401  1.00 52.67           H
ATOM   1319  HG3 MET A 113      35.342  32.663 209.279  1.00 52.67           H
ATOM   1320  HE1 MET A 113      32.574  34.167 207.210  1.00 55.52           H
ATOM   1321  HE2 MET A 113      34.240  34.629 207.667  1.00 55.52           H
ATOM   1322  HE3 MET A 113      33.842  32.935 207.305  1.00 55.52           H
ATOM   1323  N   ARG A 114      36.196  29.412 210.422  1.00 36.67           N
ATOM   1324  CA  ARG A 114      37.147  28.647 209.627  1.00 41.43           C
ATOM   1325  C   ARG A 114      36.439  27.496 208.920  1.00 44.99           C
ATOM   1326  O   ARG A 114      36.720  27.230 207.756  1.00 39.65           O
ATOM   1327  CB  ARG A 114      38.311  28.149 210.507  1.00 39.96           C
ATOM   1328  CG  ARG A 114      39.198  27.093 209.823  1.00 48.28           C
ATOM   1329  CD  ARG A 114      40.538  26.855 210.532  1.00 46.33           C
ATOM   1330  NE  ARG A 114      40.411  26.615 211.972  1.00 63.46           N
ATOM   1331  CZ  ARG A 114      40.728  27.492 212.935  1.00 55.15           C
ATOM   1332  NH1 ARG A 114      41.459  28.585 212.712  1.00 55.98           N
ATOM   1333  NH2 ARG A 114      40.299  27.254 214.167  1.00 62.47           N1+
ATOM   1334  H   ARG A 114      36.331  29.439 211.425  1.00 44.00           H
ATOM   1335  HA  ARG A 114      37.551  29.307 208.858  1.00 49.73           H
ATOM   1336  HB2 ARG A 114      38.907  28.994 210.850  1.00 47.96           H
ATOM   1337  HB3 ARG A 114      37.876  27.669 211.384  1.00 47.96           H
ATOM   1338  HG2 ARG A 114      38.660  26.149 209.739  1.00 57.94           H
ATOM   1339  HG3 ARG A 114      39.431  27.444 208.815  1.00 57.94           H
ATOM   1340  HD2 ARG A 114      41.122  26.069 210.053  1.00 55.60           H
ATOM   1341  HD3 ARG A 114      41.082  27.773 210.430  1.00 55.60           H
ATOM   1342  HE  ARG A 114      39.839  25.830 212.240  1.00 76.15           H
ATOM   1343 HH11 ARG A 114      41.799  28.782 211.782  1.00 67.18           H
ATOM   1344 HH12 ARG A 114      41.678  29.216 213.468  1.00 67.18           H
ATOM   1345 HH21 ARG A 114      39.755  26.428 214.359  1.00 74.97           H
ATOM   1346 HH22 ARG A 114      40.529  27.894 214.911  1.00 74.97           H
ATOM   1347  N   LEU A 115      35.525  26.824 209.626  1.00 44.79           N
ATOM   1348  CA  LEU A 115      34.760  25.713 209.092  1.00 46.72           C
ATOM   1349  C   LEU A 115      33.879  26.174 207.925  1.00 46.94           C
ATOM   1350  O   LEU A 115      33.877  25.522 206.891  1.00 43.21           O
ATOM   1351  CB  LEU A 115      33.965  25.071 210.240  1.00 47.25           C
ATOM   1352  CG  LEU A 115      33.155  23.829 209.830  1.00 52.62           C
ATOM   1353  CD1 LEU A 115      34.089  22.676 209.436  1.00 48.61           C
ATOM   1354  CD2 LEU A 115      32.264  23.396 211.002  1.00 57.74           C
ATOM   1355  H   LEU A 115      35.338  27.109 210.577  1.00 53.75           H
ATOM   1356  HA  LEU A 115      35.473  24.982 208.710  1.00 56.07           H
ATOM   1357  HB2 LEU A 115      34.654  24.794 211.039  1.00 56.71           H
ATOM   1358  HB3 LEU A 115      33.273  25.812 210.635  1.00 56.71           H
ATOM   1359  HG  LEU A 115      32.514  24.067 208.980  1.00 63.15           H
ATOM   1360 HD11 LEU A 115      33.504  21.792 209.185  1.00 58.33           H
ATOM   1361 HD12 LEU A 115      34.686  22.949 208.567  1.00 58.33           H
ATOM   1362 HD13 LEU A 115      34.758  22.442 210.265  1.00 58.33           H
ATOM   1363 HD21 LEU A 115      31.657  22.539 210.708  1.00 69.29           H
ATOM   1364 HD22 LEU A 115      32.882  23.122 211.859  1.00 69.29           H
ATOM   1365 HD23 LEU A 115      31.601  24.212 211.290  1.00 69.29           H
ATOM   1366  N   VAL A 116      33.176  27.302 208.076  1.00 41.02           N
ATOM   1367  CA  VAL A 116      32.319  27.900 207.044  1.00 45.53           C
ATOM   1368  C   VAL A 116      33.150  28.128 205.766  1.00 46.00           C
ATOM   1369  O   VAL A 116      32.823  27.628 204.716  1.00 43.03           O
ATOM   1370  CB  VAL A 116      31.688  29.246 207.525  1.00 49.33           C
ATOM   1371  CG1 VAL A 116      31.038  29.970 206.347  1.00 46.10           C
ATOM   1372  CG2 VAL A 116      30.647  29.034 208.628  1.00 48.99           C
ATOM   1373  H   VAL A 116      33.254  27.774 208.945  1.00 49.23           H
ATOM   1374  HA  VAL A 116      31.503  27.214 206.720  1.00 54.64           H
ATOM   1375  HB  VAL A 116      32.498  29.895 207.933  1.00 59.21           H
ATOM   1376 HG11 VAL A 116      30.555  30.902 206.662  1.00 55.32           H
ATOM   1377 HG12 VAL A 116      31.744  30.231 205.554  1.00 55.32           H
ATOM   1378 HG13 VAL A 116      30.236  29.375 205.872  1.00 55.32           H
ATOM   1379 HG21 VAL A 116      30.436  29.978 209.143  1.00 58.79           H
ATOM   1380 HG22 VAL A 116      29.692  28.692 208.210  1.00 58.79           H
ATOM   1381 HG23 VAL A 116      30.937  28.292 209.371  1.00 58.79           H
ATOM   1382  N   LEU A 117      34.273  28.842 205.951  1.00 37.46           N
ATOM   1383  CA  LEU A 117      35.211  29.235 204.911  1.00 41.64           C
ATOM   1384  C   LEU A 117      35.687  28.030 204.109  1.00 44.31           C
ATOM   1385  O   LEU A 117      35.516  28.018 202.893  1.00 45.95           O
ATOM   1386  CB  LEU A 117      36.407  29.955 205.552  1.00 43.44           C
ATOM   1387  CG  LEU A 117      36.547  31.480 205.382  1.00 56.60           C
ATOM   1388  CD1 LEU A 117      35.242  32.236 205.131  1.00 53.66           C
ATOM   1389  CD2 LEU A 117      37.263  32.003 206.635  1.00 50.44           C
ATOM   1390  H   LEU A 117      34.475  29.167 206.886  1.00 44.95           H
ATOM   1391  HA  LEU A 117      34.697  29.904 204.223  1.00 49.97           H
ATOM   1392  HB2 LEU A 117      36.415  29.715 206.616  1.00 52.13           H
ATOM   1393  HB3 LEU A 117      37.310  29.524 205.144  1.00 52.13           H
ATOM   1394  HG  LEU A 117      37.191  31.652 204.521  1.00 67.93           H
ATOM   1395 HD11 LEU A 117      35.370  33.300 205.335  1.00 64.40           H
ATOM   1396 HD12 LEU A 117      34.952  32.122 204.087  1.00 64.40           H
ATOM   1397 HD13 LEU A 117      34.454  31.815 205.750  1.00 64.40           H
ATOM   1398 HD21 LEU A 117      37.548  33.039 206.482  1.00 60.53           H
ATOM   1399 HD22 LEU A 117      36.608  31.924 207.502  1.00 60.53           H
ATOM   1400 HD23 LEU A 117      38.168  31.421 206.817  1.00 60.53           H
ATOM   1401  N   THR A 118      36.303  27.045 204.773  1.00 41.49           N
ATOM   1402  CA  THR A 118      36.907  25.896 204.105  1.00 43.63           C
ATOM   1403  C   THR A 118      35.824  25.068 203.418  1.00 46.86           C
ATOM   1404  O   THR A 118      35.991  24.733 202.250  1.00 40.99           O
ATOM   1405  CB  THR A 118      37.736  25.047 205.088  1.00 43.40           C
ATOM   1406  OG1 THR A 118      36.941  24.593 206.163  1.00 51.52           O
ATOM   1407  CG2 THR A 118      38.933  25.819 205.662  1.00 40.68           C
ATOM   1408  H   THR A 118      36.422  27.128 205.773  1.00 49.79           H
ATOM   1409  HA  THR A 118      37.586  26.267 203.336  1.00 52.36           H
ATOM   1410  HB  THR A 118      38.114  24.177 204.547  1.00 52.09           H
ATOM   1411  HG1 THR A 118      36.575  25.362 206.608  1.00 61.83           H
ATOM   1412 HG21 THR A 118      39.488  25.173 206.343  1.00 48.82           H
ATOM   1413 HG22 THR A 118      39.590  26.141 204.855  1.00 48.82           H
ATOM   1414 HG23 THR A 118      38.601  26.691 206.220  1.00 48.82           H
ATOM   1415  N   VAL A 119      34.724  24.745 204.112  1.00 42.90           N
ATOM   1416  CA  VAL A 119      33.687  23.856 203.596  1.00 40.97           C
ATOM   1417  C   VAL A 119      32.991  24.479 202.375  1.00 43.81           C
ATOM   1418  O   VAL A 119      32.800  23.800 201.375  1.00 46.69           O
ATOM   1419  CB  VAL A 119      32.729  23.454 204.738  1.00 43.18           C
ATOM   1420  CG1 VAL A 119      31.568  22.602 204.226  1.00 50.47           C
ATOM   1421  CG2 VAL A 119      33.449  22.625 205.816  1.00 48.38           C
ATOM   1422  H   VAL A 119      34.636  25.059 205.070  1.00 51.49           H
ATOM   1423  HA  VAL A 119      34.179  22.945 203.255  1.00 49.17           H
ATOM   1424  HB  VAL A 119      32.309  24.352 205.190  1.00 51.82           H
ATOM   1425 HG11 VAL A 119      30.909  22.331 205.050  1.00 60.56           H
ATOM   1426 HG12 VAL A 119      31.003  23.188 203.514  1.00 60.56           H
ATOM   1427 HG13 VAL A 119      31.943  21.700 203.743  1.00 60.56           H
ATOM   1428 HG21 VAL A 119      32.774  22.452 206.655  1.00 58.05           H
ATOM   1429 HG22 VAL A 119      33.767  21.667 205.405  1.00 58.05           H
ATOM   1430 HG23 VAL A 119      34.331  23.146 206.183  1.00 58.05           H
ATOM   1431  N   ARG A 120      32.645  25.762 202.428  1.00 39.68           N
ATOM   1432  CA  ARG A 120      31.962  26.480 201.346  1.00 38.99           C
ATOM   1433  C   ARG A 120      32.866  26.578 200.090  1.00 41.45           C
ATOM   1434  O   ARG A 120      32.498  26.184 199.013  1.00 37.85           O
ATOM   1435  CB  ARG A 120      31.575  27.899 201.807  1.00 39.64           C
ATOM   1436  CG  ARG A 120      30.071  28.122 201.987  1.00 61.79           C
ATOM   1437  CD  ARG A 120      29.469  27.204 203.059  1.00 49.40           C
ATOM   1438  NE  ARG A 120      28.158  27.643 203.568  1.00 52.22           N
ATOM   1439  CZ  ARG A 120      26.948  27.289 202.923  1.00 40.66           C
ATOM   1440  NH1 ARG A 120      26.859  26.350 201.856  1.00 50.06           N
ATOM   1441  NH2 ARG A 120      25.762  27.493 203.712  1.00 47.70           N1+
ATOM   1442  H   ARG A 120      32.849  26.263 203.270  1.00 47.62           H
ATOM   1443  HA  ARG A 120      31.041  25.922 201.029  1.00 46.79           H
ATOM   1444  HB2 ARG A 120      32.089  28.120 202.776  1.00 47.57           H
ATOM   1445  HB3 ARG A 120      31.962  28.663 201.107  1.00 47.57           H
ATOM   1446  HG2 ARG A 120      29.903  29.182 202.291  1.00 74.16           H
ATOM   1447  HG3 ARG A 120      29.526  27.988 201.039  1.00 74.16           H
ATOM   1448  HD2 ARG A 120      29.418  26.165 202.687  1.00 59.29           H
ATOM   1449  HD3 ARG A 120      30.151  27.176 203.947  1.00 59.29           H
ATOM   1450  HE  ARG A 120      28.155  28.638 203.886  1.00 62.67           H
ATOM   1451 HH11 ARG A 120      27.702  25.783 201.755  1.00 60.07           H
ATOM   1452 HH12 ARG A 120      26.074  25.699 201.967  1.00 60.07           H
ATOM   1453 HH21 ARG A 120      25.874  28.275 204.371  1.00 57.25           H
ATOM   1454 HH22 ARG A 120      24.959  27.694 203.110  1.00 57.25           H
ATOM   1455  N   SER A 121      34.097  27.086 200.296  1.00 41.13           N
ATOM   1456  CA  SER A 121      35.038  27.381 199.213  1.00 38.82           C
ATOM   1457  C   SER A 121      35.559  26.116 198.515  1.00 42.32           C
ATOM   1458  O   SER A 121      35.913  26.198 197.342  1.00 41.67           O
ATOM   1459  CB  SER A 121      36.183  28.264 199.709  1.00 37.23           C
ATOM   1460  OG  SER A 121      37.029  27.547 200.584  1.00 45.67           O
ATOM   1461  H   SER A 121      34.357  27.364 201.231  1.00 49.36           H
ATOM   1462  HA  SER A 121      34.494  27.968 198.471  1.00 46.58           H
ATOM   1463  HB2 SER A 121      36.765  28.591 198.848  1.00 44.68           H
ATOM   1464  HB3 SER A 121      35.788  29.145 200.217  1.00 44.68           H
ATOM   1465  HG  SER A 121      36.582  27.474 201.433  1.00 54.80           H
ATOM   1466  N   ASN A 122      35.593  24.961 199.204  1.00 41.41           N
ATOM   1467  CA  ASN A 122      35.924  23.662 198.605  1.00 51.99           C
ATOM   1468  C   ASN A 122      34.972  23.222 197.482  1.00 44.98           C
ATOM   1469  O   ASN A 122      35.349  22.339 196.714  1.00 44.85           O
ATOM   1470  CB  ASN A 122      36.013  22.574 199.697  1.00 48.79           C
ATOM   1471  CG  ASN A 122      37.389  22.514 200.368  1.00 70.44           C
ATOM   1472  OD1 ASN A 122      38.423  22.674 199.725  1.00 69.63           O
ATOM   1473  ND2 ASN A 122      37.424  22.171 201.653  1.00 64.41           N
ATOM   1474  H   ASN A 122      35.317  24.968 200.177  1.00 49.70           H
ATOM   1475  HA  ASN A 122      36.907  23.764 198.145  1.00 62.39           H
ATOM   1476  HB2 ASN A 122      35.234  22.725 200.445  1.00 58.55           H
ATOM   1477  HB3 ASN A 122      35.851  21.606 199.221  1.00 58.55           H
ATOM   1478 HD21 ASN A 122      38.318  22.067 202.108  1.00 77.30           H
ATOM   1479 HD22 ASN A 122      36.564  22.060 202.165  1.00 77.30           H
ATOM   1480  N   LEU A 123      33.761  23.796 197.389  1.00 41.88           N
ATOM   1481  CA  LEU A 123      32.832  23.506 196.289  1.00 40.86           C
ATOM   1482  C   LEU A 123      33.264  24.189 194.980  1.00 37.96           C
ATOM   1483  O   LEU A 123      32.754  23.826 193.925  1.00 41.68           O
ATOM   1484  CB  LEU A 123      31.370  23.880 196.642  1.00 38.60           C
ATOM   1485  CG  LEU A 123      30.568  22.920 197.544  1.00 46.42           C
ATOM   1486  CD1 LEU A 123      30.258  21.586 196.855  1.00 58.19           C
ATOM   1487  CD2 LEU A 123      31.288  22.630 198.857  1.00 56.00           C
ATOM   1488  H   LEU A 123      33.499  24.509 198.056  1.00 50.27           H
ATOM   1489  HA  LEU A 123      32.860  22.431 196.111  1.00 49.04           H
ATOM   1490  HB2 LEU A 123      31.377  24.861 197.112  1.00 46.33           H
ATOM   1491  HB3 LEU A 123      30.806  23.990 195.715  1.00 46.33           H
ATOM   1492  HG  LEU A 123      29.622  23.404 197.794  1.00 55.70           H
ATOM   1493 HD11 LEU A 123      29.592  20.992 197.483  1.00 69.83           H
ATOM   1494 HD12 LEU A 123      29.761  21.775 195.906  1.00 69.83           H
ATOM   1495 HD13 LEU A 123      31.174  21.023 196.681  1.00 69.83           H
ATOM   1496 HD21 LEU A 123      30.688  21.967 199.474  1.00 67.21           H
ATOM   1497 HD22 LEU A 123      32.240  22.134 198.677  1.00 67.21           H
ATOM   1498 HD23 LEU A 123      31.445  23.576 199.372  1.00 67.21           H
ATOM   1499  N   ILE A 124      34.136  25.205 195.030  1.00 35.53           N
ATOM   1500  CA  ILE A 124      34.523  25.978 193.856  1.00 37.25           C
ATOM   1501  C   ILE A 124      35.871  25.451 193.348  1.00 39.31           C
ATOM   1502  O   ILE A 124      36.840  25.484 194.105  1.00 38.88           O
ATOM   1503  CB  ILE A 124      34.582  27.487 194.177  1.00 38.02           C
ATOM   1504  CG1 ILE A 124      33.265  28.013 194.782  1.00 41.31           C
ATOM   1505  CG2 ILE A 124      34.940  28.283 192.905  1.00 45.04           C
ATOM   1506  CD1 ILE A 124      32.016  27.744 193.924  1.00 40.70           C
ATOM   1507  H   ILE A 124      34.541  25.465 195.919  1.00 42.64           H
ATOM   1508  HA  ILE A 124      33.761  25.852 193.091  1.00 44.70           H
ATOM   1509  HB  ILE A 124      35.381  27.651 194.903  1.00 45.62           H
ATOM   1510 HG12 ILE A 124      33.124  27.552 195.759  1.00 49.58           H
ATOM   1511 HG13 ILE A 124      33.356  29.088 194.942  1.00 49.58           H
ATOM   1512 HG21 ILE A 124      34.859  29.352 193.098  1.00 54.06           H
ATOM   1513 HG22 ILE A 124      35.963  28.067 192.599  1.00 54.06           H
ATOM   1514 HG23 ILE A 124      34.267  28.022 192.088  1.00 54.06           H
ATOM   1515 HD11 ILE A 124      31.159  28.259 194.348  1.00 48.85           H
ATOM   1516 HD12 ILE A 124      32.165  28.120 192.915  1.00 48.85           H
ATOM   1517 HD13 ILE A 124      31.801  26.676 193.883  1.00 48.85           H
ATOM   1518  N   PRO A 125      35.982  25.020 192.080  1.00 42.36           N
ATOM   1519  CA  PRO A 125      37.247  24.545 191.542  1.00 42.35           C
ATOM   1520  C   PRO A 125      38.238  25.701 191.402  1.00 40.68           C
ATOM   1521  O   PRO A 125      37.895  26.814 190.998  1.00 38.66           O
ATOM   1522  CB  PRO A 125      36.890  23.939 190.183  1.00 48.64           C
ATOM   1523  CG  PRO A 125      35.595  24.623 189.777  1.00 51.91           C
ATOM   1524  CD  PRO A 125      34.911  24.879 191.115  1.00 41.19           C
ATOM   1525  HA  PRO A 125      37.643  23.725 192.142  1.00 50.83           H
ATOM   1526  HB2 PRO A 125      37.675  24.038 189.438  1.00 58.38           H
ATOM   1527  HB3 PRO A 125      36.659  22.889 190.355  1.00 58.38           H
ATOM   1528  HG2 PRO A 125      35.834  25.543 189.260  1.00 62.29           H
ATOM   1529  HG3 PRO A 125      34.970  23.987 189.154  1.00 62.29           H
ATOM   1530  HD2 PRO A 125      34.355  25.806 191.048  1.00 49.43           H
ATOM   1531  HD3 PRO A 125      34.292  24.025 191.378  1.00 49.43           H
ATOM   1532  N   SER A 126      39.486  25.413 191.765  1.00 41.28           N
ATOM   1533  CA  SER A 126      40.585  26.362 191.747  1.00 39.05           C
ATOM   1534  C   SER A 126      41.864  25.537 191.590  1.00 43.16           C
ATOM   1535  O   SER A 126      42.160  24.745 192.482  1.00 38.11           O
ATOM   1536  CB  SER A 126      40.561  27.190 193.035  1.00 40.93           C
ATOM   1537  OG  SER A 126      41.468  28.265 192.907  1.00 46.76           O
ATOM   1538  H   SER A 126      39.686  24.481 192.103  1.00 49.54           H
ATOM   1539  HA  SER A 126      40.437  27.047 190.918  1.00 46.87           H
ATOM   1540  HB2 SER A 126      39.556  27.578 193.208  1.00 49.12           H
ATOM   1541  HB3 SER A 126      40.849  26.573 193.884  1.00 49.12           H
ATOM   1542  HG  SER A 126      41.111  28.879 192.260  1.00 56.12           H
ATOM   1543  N   PRO A 127      42.618  25.675 190.482  1.00 38.94           N
ATOM   1544  CA  PRO A 127      42.352  26.582 189.363  1.00 34.13           C
ATOM   1545  C   PRO A 127      41.031  26.287 188.618  1.00 35.55           C
ATOM   1546  O   PRO A 127      40.455  25.206 188.773  1.00 33.60           O
ATOM   1547  CB  PRO A 127      43.541  26.365 188.407  1.00 35.77           C
ATOM   1548  CG  PRO A 127      44.035  24.957 188.739  1.00 45.14           C
ATOM   1549  CD  PRO A 127      43.811  24.877 190.240  1.00 37.21           C
ATOM   1550  HA  PRO A 127      42.408  27.618 189.700  1.00 40.96           H
ATOM   1551  HB2 PRO A 127      43.305  26.479 187.351  1.00 42.93           H
ATOM   1552  HB3 PRO A 127      44.314  27.078 188.696  1.00 42.93           H
ATOM   1553  HG2 PRO A 127      43.444  24.213 188.211  1.00 54.17           H
ATOM   1554  HG3 PRO A 127      45.095  24.835 188.522  1.00 54.17           H
ATOM   1555  HD2 PRO A 127      43.651  23.832 190.505  1.00 44.65           H
ATOM   1556  HD3 PRO A 127      44.663  25.308 190.768  1.00 44.65           H
ATOM   1557  N   PRO A 128      40.512  27.262 187.846  1.00 36.42           N
ATOM   1558  CA  PRO A 128      39.179  27.154 187.247  1.00 37.59           C
ATOM   1559  C   PRO A 128      39.159  26.166 186.079  1.00 35.80           C
ATOM   1560  O   PRO A 128      40.194  25.875 185.499  1.00 36.14           O
ATOM   1561  CB  PRO A 128      38.902  28.555 186.702  1.00 35.10           C
ATOM   1562  CG  PRO A 128      40.286  29.129 186.424  1.00 39.39           C
ATOM   1563  CD  PRO A 128      41.104  28.566 187.578  1.00 37.40           C
ATOM   1564  HA  PRO A 128      38.414  26.949 187.997  1.00 45.12           H
ATOM   1565  HB2 PRO A 128      38.259  28.583 185.827  1.00 42.13           H
ATOM   1566  HB3 PRO A 128      38.444  29.119 187.513  1.00 42.13           H
ATOM   1567  HG2 PRO A 128      40.651  28.793 185.452  1.00 47.27           H
ATOM   1568  HG3 PRO A 128      40.284  30.215 186.485  1.00 47.27           H
ATOM   1569  HD2 PRO A 128      42.142  28.494 187.251  1.00 44.88           H
ATOM   1570  HD3 PRO A 128      40.989  29.208 188.453  1.00 44.88           H
ATOM   1571  N   THR A 129      37.984  25.649 185.722  1.00 36.73           N
ATOM   1572  CA  THR A 129      37.860  24.516 184.806  1.00 35.98           C
ATOM   1573  C   THR A 129      37.364  25.010 183.449  1.00 33.15           C
ATOM   1574  O   THR A 129      38.171  25.180 182.545  1.00 38.16           O
ATOM   1575  CB  THR A 129      36.973  23.435 185.443  1.00 29.40           C
ATOM   1576  OG1 THR A 129      35.750  24.001 185.885  1.00 40.45           O
ATOM   1577  CG2 THR A 129      37.667  22.783 186.634  1.00 38.31           C
ATOM   1578  H   THR A 129      37.148  25.944 186.207  1.00 44.08           H
ATOM   1579  HA  THR A 129      38.835  24.061 184.643  1.00 43.18           H
ATOM   1580  HB  THR A 129      36.749  22.668 184.696  1.00 35.28           H
ATOM   1581  HG1 THR A 129      35.062  23.716 185.304  1.00 48.54           H
ATOM   1582 HG21 THR A 129      36.999  22.045 187.082  1.00 45.97           H
ATOM   1583 HG22 THR A 129      38.582  22.299 186.306  1.00 45.97           H
ATOM   1584 HG23 THR A 129      37.902  23.534 187.378  1.00 45.97           H
ATOM   1585  N   TYR A 130      36.061  25.213 183.271  1.00 31.35           N
ATOM   1586  CA  TYR A 130      35.474  25.338 181.943  1.00 31.85           C
ATOM   1587  C   TYR A 130      35.152  26.801 181.621  1.00 34.99           C
ATOM   1588  O   TYR A 130      35.188  27.663 182.492  1.00 31.53           O
ATOM   1589  CB  TYR A 130      34.235  24.449 181.910  1.00 34.12           C
ATOM   1590  CG  TYR A 130      34.396  23.029 182.422  1.00 31.58           C
ATOM   1591  CD1 TYR A 130      33.418  22.503 183.290  1.00 44.45           C
ATOM   1592  CD2 TYR A 130      35.532  22.257 182.105  1.00 36.99           C
ATOM   1593  CE1 TYR A 130      33.554  21.204 183.812  1.00 43.01           C
ATOM   1594  CE2 TYR A 130      35.676  20.955 182.626  1.00 36.03           C
ATOM   1595  CZ  TYR A 130      34.673  20.418 183.464  1.00 37.91           C
ATOM   1596  OH  TYR A 130      34.798  19.162 183.968  1.00 44.66           O
ATOM   1597  H   TYR A 130      35.431  25.074 184.047  1.00 37.63           H
ATOM   1598  HA  TYR A 130      36.164  24.967 181.184  1.00 38.22           H
ATOM   1599  HB2 TYR A 130      33.509  24.926 182.546  1.00 40.95           H
ATOM   1600  HB3 TYR A 130      33.828  24.422 180.902  1.00 40.95           H
ATOM   1601  HD1 TYR A 130      32.561  23.100 183.568  1.00 53.35           H
ATOM   1602  HD2 TYR A 130      36.306  22.669 181.474  1.00 44.39           H
ATOM   1603  HE1 TYR A 130      32.813  20.812 184.490  1.00 51.61           H
ATOM   1604  HE2 TYR A 130      36.555  20.371 182.395  1.00 43.25           H
ATOM   1605  HH  TYR A 130      35.692  18.816 183.881  1.00 53.59           H
ATOM   1606  N   ASN A 131      34.853  27.082 180.355  1.00 30.40           N
ATOM   1607  CA  ASN A 131      34.314  28.365 179.909  1.00 37.06           C
ATOM   1608  C   ASN A 131      33.365  28.104 178.735  1.00 36.53           C
ATOM   1609  O   ASN A 131      33.147  26.948 178.379  1.00 34.90           O
ATOM   1610  CB  ASN A 131      35.466  29.334 179.570  1.00 29.93           C
ATOM   1611  CG  ASN A 131      36.350  28.855 178.414  1.00 34.59           C
ATOM   1612  OD1 ASN A 131      35.912  28.185 177.490  1.00 33.74           O
ATOM   1613  ND2 ASN A 131      37.587  29.302 178.372  1.00 32.92           N
ATOM   1614  H   ASN A 131      34.887  26.340 179.671  1.00 36.48           H
ATOM   1615  HA  ASN A 131      33.718  28.811 180.707  1.00 44.48           H
ATOM   1616  HB2 ASN A 131      35.016  30.276 179.270  1.00 35.92           H
ATOM   1617  HB3 ASN A 131      36.072  29.524 180.456  1.00 35.92           H
ATOM   1618 HD21 ASN A 131      38.173  29.062 177.586  1.00 39.51           H
ATOM   1619 HD22 ASN A 131      37.928  29.914 179.099  1.00 39.51           H
ATOM   1620  N   ILE A 132      32.797  29.159 178.141  1.00 33.61           N
ATOM   1621  CA  ILE A 132      31.817  29.051 177.062  1.00 36.75           C
ATOM   1622  C   ILE A 132      32.347  28.306 175.824  1.00 37.43           C
ATOM   1623  O   ILE A 132      31.551  27.693 175.120  1.00 39.86           O
ATOM   1624  CB  ILE A 132      31.200  30.435 176.732  1.00 34.05           C
ATOM   1625  CG1 ILE A 132      29.968  30.357 175.798  1.00 40.79           C
ATOM   1626  CG2 ILE A 132      32.207  31.380 176.053  1.00 32.05           C
ATOM   1627  CD1 ILE A 132      28.882  29.381 176.261  1.00 44.55           C
ATOM   1628  H   ILE A 132      33.025  30.087 178.469  1.00 40.34           H
ATOM   1629  HA  ILE A 132      31.019  28.438 177.470  1.00 44.10           H
ATOM   1630  HB  ILE A 132      30.873  30.900 177.662  1.00 40.87           H
ATOM   1631 HG12 ILE A 132      29.521  31.349 175.717  1.00 48.95           H
ATOM   1632 HG13 ILE A 132      30.290  30.053 174.801  1.00 48.95           H
ATOM   1633 HG21 ILE A 132      31.758  32.365 175.908  1.00 38.46           H
ATOM   1634 HG22 ILE A 132      33.085  31.483 176.673  1.00 38.46           H
ATOM   1635 HG23 ILE A 132      32.506  30.990 175.081  1.00 38.46           H
ATOM   1636 HD11 ILE A 132      28.028  29.448 175.585  1.00 53.46           H
ATOM   1637 HD12 ILE A 132      29.242  28.353 176.233  1.00 53.46           H
ATOM   1638 HD13 ILE A 132      28.564  29.644 177.269  1.00 53.46           H
ATOM   1639  N   ALA A 133      33.660  28.359 175.546  1.00 34.99           N
ATOM   1640  CA  ALA A 133      34.267  27.658 174.415  1.00 39.91           C
ATOM   1641  C   ALA A 133      34.613  26.197 174.730  1.00 42.51           C
ATOM   1642  O   ALA A 133      34.549  25.364 173.827  1.00 37.36           O
ATOM   1643  CB  ALA A 133      35.511  28.422 173.949  1.00 38.83           C
ATOM   1644  H   ALA A 133      34.276  28.862 176.169  1.00 42.00           H
ATOM   1645  HA  ALA A 133      33.559  27.663 173.586  1.00 47.90           H
ATOM   1646  HB1 ALA A 133      35.927  27.938 173.065  1.00 46.60           H
ATOM   1647  HB2 ALA A 133      35.237  29.444 173.692  1.00 46.60           H
ATOM   1648  HB3 ALA A 133      36.266  28.433 174.736  1.00 46.60           H
ATOM   1649  N   HIS A 134      35.027  25.891 175.971  1.00 36.50           N
ATOM   1650  CA  HIS A 134      35.633  24.617 176.354  1.00 33.68           C
ATOM   1651  C   HIS A 134      34.884  23.996 177.533  1.00 32.48           C
ATOM   1652  O   HIS A 134      34.991  24.474 178.661  1.00 30.88           O
ATOM   1653  CB  HIS A 134      37.119  24.811 176.702  1.00 31.94           C
ATOM   1654  CG  HIS A 134      37.955  25.374 175.583  1.00 38.16           C
ATOM   1655  ND1 HIS A 134      39.047  26.219 175.750  1.00 46.70           N
ATOM   1656  CD2 HIS A 134      37.750  25.174 174.248  1.00 45.45           C
ATOM   1657  CE1 HIS A 134      39.492  26.473 174.511  1.00 46.47           C
ATOM   1658  NE2 HIS A 134      38.718  25.887 173.595  1.00 40.70           N
ATOM   1659  H   HIS A 134      35.032  26.625 176.668  1.00 43.80           H
ATOM   1660  HA  HIS A 134      35.579  23.925 175.514  1.00 40.42           H
ATOM   1661  HB2 HIS A 134      37.537  23.842 176.975  1.00 38.33           H
ATOM   1662  HB3 HIS A 134      37.212  25.472 177.564  1.00 38.33           H
ATOM   1663  HD2 HIS A 134      36.969  24.589 173.790  1.00 54.55           H
ATOM   1664  HE1 HIS A 134      40.369  27.047 174.270  1.00 55.77           H
ATOM   1665  HE2 HIS A 134      38.872  25.913 172.594  1.00 48.84           H
ATOM   1666  N   ASP A 135      34.203  22.873 177.272  1.00 34.34           N
ATOM   1667  CA  ASP A 135      33.599  21.994 178.283  1.00 31.18           C
ATOM   1668  C   ASP A 135      34.570  20.921 178.773  1.00 32.15           C
ATOM   1669  O   ASP A 135      34.200  19.786 179.056  1.00 35.72           O
ATOM   1670  CB  ASP A 135      32.309  21.388 177.733  1.00 34.95           C
ATOM   1671  CG  ASP A 135      31.289  22.479 177.460  1.00 45.24           C
ATOM   1672  OD1 ASP A 135      31.044  23.269 178.399  1.00 39.51           O
ATOM   1673  OD2 ASP A 135      30.758  22.497 176.329  1.00 49.34           O1-
ATOM   1674  H   ASP A 135      34.163  22.556 176.314  1.00 41.21           H
ATOM   1675  HA  ASP A 135      33.341  22.592 179.157  1.00 37.42           H
ATOM   1676  HB2 ASP A 135      32.506  20.799 176.836  1.00 41.94           H
ATOM   1677  HB3 ASP A 135      31.902  20.744 178.510  1.00 41.94           H
ATOM   1678  N   TYR A 136      35.833  21.314 178.891  1.00 35.38           N
ATOM   1679  CA  TYR A 136      36.944  20.495 179.316  1.00 30.43           C
ATOM   1680  C   TYR A 136      38.063  21.430 179.738  1.00 30.52           C
ATOM   1681  O   TYR A 136      38.141  22.584 179.302  1.00 29.54           O
ATOM   1682  CB  TYR A 136      37.385  19.556 178.181  1.00 31.11           C
ATOM   1683  CG  TYR A 136      37.578  20.266 176.852  1.00 28.25           C
ATOM   1684  CD1 TYR A 136      38.816  20.853 176.545  1.00 33.60           C
ATOM   1685  CD2 TYR A 136      36.503  20.383 175.950  1.00 35.34           C
ATOM   1686  CE1 TYR A 136      38.985  21.553 175.347  1.00 29.71           C
ATOM   1687  CE2 TYR A 136      36.664  21.083 174.746  1.00 31.58           C
ATOM   1688  CZ  TYR A 136      37.917  21.653 174.437  1.00 32.52           C
ATOM   1689  OH  TYR A 136      38.117  22.264 173.245  1.00 33.83           O
ATOM   1690  H   TYR A 136      36.057  22.267 178.642  1.00 42.46           H
ATOM   1691  HA  TYR A 136      36.654  19.889 180.174  1.00 36.52           H
ATOM   1692  HB2 TYR A 136      38.311  19.059 178.465  1.00 37.33           H
ATOM   1693  HB3 TYR A 136      36.625  18.783 178.060  1.00 37.33           H
ATOM   1694  HD1 TYR A 136      39.639  20.772 177.228  1.00 40.32           H
ATOM   1695  HD2 TYR A 136      35.549  19.930 176.181  1.00 42.41           H
ATOM   1696  HE1 TYR A 136      39.926  22.017 175.121  1.00 35.65           H
ATOM   1697  HE2 TYR A 136      35.840  21.163 174.054  1.00 37.90           H
ATOM   1698  HH  TYR A 136      37.418  22.061 172.616  1.00 40.60           H
ATOM   1699  N   ILE A 137      38.920  20.918 180.614  1.00 29.12           N
ATOM   1700  CA  ILE A 137      40.102  21.642 181.047  1.00 31.68           C
ATOM   1701  C   ILE A 137      40.970  21.890 179.814  1.00 34.98           C
ATOM   1702  O   ILE A 137      41.190  20.985 179.015  1.00 29.99           O
ATOM   1703  CB  ILE A 137      40.807  20.858 182.175  1.00 32.07           C
ATOM   1704  CG1 ILE A 137      39.909  20.931 183.441  1.00 40.23           C
ATOM   1705  CG2 ILE A 137      42.213  21.419 182.458  1.00 31.15           C
ATOM   1706  CD1 ILE A 137      40.441  20.127 184.628  1.00 44.63           C
ATOM   1707  H   ILE A 137      38.810  19.961 180.913  1.00 34.94           H
ATOM   1708  HA  ILE A 137      39.783  22.601 181.450  1.00 38.01           H
ATOM   1709  HB  ILE A 137      40.912  19.814 181.876  1.00 38.48           H
ATOM   1710 HG12 ILE A 137      39.806  21.971 183.751  1.00 48.27           H
ATOM   1711 HG13 ILE A 137      38.914  20.555 183.211  1.00 48.27           H
ATOM   1712 HG21 ILE A 137      42.720  20.820 183.212  1.00 37.38           H
ATOM   1713 HG22 ILE A 137      42.828  21.391 181.560  1.00 37.38           H
ATOM   1714 HG23 ILE A 137      42.138  22.445 182.810  1.00 37.38           H
ATOM   1715 HD11 ILE A 137      39.734  20.183 185.455  1.00 53.56           H
ATOM   1716 HD12 ILE A 137      40.574  19.089 184.340  1.00 53.56           H
ATOM   1717 HD13 ILE A 137      41.391  20.527 184.961  1.00 53.56           H
ATOM   1718  N   SER A 138      41.450  23.118 179.659  1.00 33.16           N
ATOM   1719  CA  SER A 138      42.368  23.494 178.597  1.00 32.02           C
ATOM   1720  C   SER A 138      43.262  24.600 179.103  1.00 29.34           C
ATOM   1721  O   SER A 138      42.903  25.356 180.012  1.00 27.22           O
ATOM   1722  CB  SER A 138      41.614  23.944 177.343  1.00 33.70           C
ATOM   1723  OG  SER A 138      41.019  25.201 177.542  1.00 36.61           O
ATOM   1724  H   SER A 138      41.247  23.818 180.362  1.00 39.80           H
ATOM   1725  HA  SER A 138      42.994  22.647 178.324  1.00 38.43           H
ATOM   1726  HB2 SER A 138      42.305  24.014 176.504  1.00 40.44           H
ATOM   1727  HB3 SER A 138      40.838  23.214 177.109  1.00 40.44           H
ATOM   1728  HG  SER A 138      40.438  25.403 176.800  1.00 43.94           H
ATOM   1729  N   TRP A 139      44.429  24.696 178.476  1.00 32.93           N
ATOM   1730  CA  TRP A 139      45.343  25.783 178.721  1.00 36.35           C
ATOM   1731  C   TRP A 139      44.702  27.136 178.396  1.00 29.62           C
ATOM   1732  O   TRP A 139      44.931  28.101 179.115  1.00 32.36           O
ATOM   1733  CB  TRP A 139      46.651  25.590 177.948  1.00 30.63           C
ATOM   1734  CG  TRP A 139      47.613  26.594 178.473  1.00 38.49           C
ATOM   1735  CD1 TRP A 139      47.839  27.811 177.938  1.00 32.76           C
ATOM   1736  CD2 TRP A 139      48.303  26.570 179.755  1.00 32.79           C
ATOM   1737  NE1 TRP A 139      48.583  28.552 178.823  1.00 38.76           N
ATOM   1738  CE2 TRP A 139      48.862  27.856 179.978  1.00 33.06           C
ATOM   1739  CE3 TRP A 139      48.489  25.597 180.764  1.00 38.18           C
ATOM   1740  CZ2 TRP A 139      49.546  28.181 181.159  1.00 41.55           C
ATOM   1741  CZ3 TRP A 139      49.231  25.891 181.920  1.00 39.71           C
ATOM   1742  CH2 TRP A 139      49.747  27.185 182.125  1.00 37.05           C
ATOM   1743  H   TRP A 139      44.669  24.025 177.762  1.00 39.51           H
ATOM   1744  HA  TRP A 139      45.581  25.771 179.785  1.00 43.63           H
ATOM   1745  HB2 TRP A 139      47.042  24.591 178.138  1.00 36.76           H
ATOM   1746  HB3 TRP A 139      46.482  25.735 176.880  1.00 36.76           H
ATOM   1747  HD1 TRP A 139      47.395  28.188 177.028  1.00 39.32           H
ATOM   1748  HE1 TRP A 139      48.860  29.507 178.632  1.00 46.52           H
ATOM   1749  HE3 TRP A 139      48.080  24.606 180.631  1.00 45.82           H
ATOM   1750  HZ2 TRP A 139      49.952  29.173 181.296  1.00 49.86           H
ATOM   1751  HZ3 TRP A 139      49.395  25.122 182.660  1.00 47.66           H
ATOM   1752  HH2 TRP A 139      50.306  27.409 183.023  1.00 44.46           H
ATOM   1753  N   GLU A 140      43.901  27.215 177.330  1.00 30.76           N
ATOM   1754  CA  GLU A 140      43.236  28.446 176.939  1.00 32.25           C
ATOM   1755  C   GLU A 140      42.223  28.892 178.002  1.00 34.56           C
ATOM   1756  O   GLU A 140      42.104  30.080 178.293  1.00 36.69           O
ATOM   1757  CB  GLU A 140      42.583  28.223 175.569  1.00 32.89           C
ATOM   1758  CG  GLU A 140      41.769  29.427 175.063  1.00 33.43           C
ATOM   1759  CD  GLU A 140      42.607  30.671 174.763  1.00 47.05           C
ATOM   1760  OE1 GLU A 140      43.842  30.572 174.850  1.00 45.31           O
ATOM   1761  OE2 GLU A 140      42.024  31.720 174.433  1.00 37.41           O1-
ATOM   1762  H   GLU A 140      43.718  26.388 176.783  1.00 36.91           H
ATOM   1763  HA  GLU A 140      44.002  29.215 176.853  1.00 38.71           H
ATOM   1764  HB2 GLU A 140      43.352  27.976 174.838  1.00 39.48           H
ATOM   1765  HB3 GLU A 140      41.917  27.367 175.654  1.00 39.48           H
ATOM   1766  HG2 GLU A 140      41.283  29.146 174.131  1.00 40.12           H
ATOM   1767  HG3 GLU A 140      40.947  29.683 175.733  1.00 40.12           H
ATOM   1768  N   SER A 141      41.502  27.940 178.600  1.00 34.91           N
ATOM   1769  CA  SER A 141      40.561  28.231 179.668  1.00 33.31           C
ATOM   1770  C   SER A 141      41.291  28.686 180.931  1.00 31.91           C
ATOM   1771  O   SER A 141      40.847  29.604 181.620  1.00 35.85           O
ATOM   1772  CB  SER A 141      39.672  27.012 179.919  1.00 33.31           C
ATOM   1773  OG  SER A 141      38.737  27.323 180.925  1.00 43.07           O
ATOM   1774  H   SER A 141      41.639  26.975 178.334  1.00 41.90           H
ATOM   1775  HA  SER A 141      39.934  29.040 179.311  1.00 39.97           H
ATOM   1776  HB2 SER A 141      39.139  26.740 179.008  1.00 39.98           H
ATOM   1777  HB3 SER A 141      40.294  26.177 180.239  1.00 39.98           H
ATOM   1778  HG  SER A 141      38.323  26.502 181.213  1.00 51.69           H
ATOM   1779  N   PHE A 142      42.419  28.055 181.256  1.00 27.66           N
ATOM   1780  CA  PHE A 142      43.242  28.535 182.343  1.00 30.52           C
ATOM   1781  C   PHE A 142      43.743  29.968 182.090  1.00 31.60           C
ATOM   1782  O   PHE A 142      43.655  30.791 182.991  1.00 33.18           O
ATOM   1783  CB  PHE A 142      44.387  27.564 182.615  1.00 33.02           C
ATOM   1784  CG  PHE A 142      45.294  28.083 183.707  1.00 31.95           C
ATOM   1785  CD1 PHE A 142      44.874  28.051 185.049  1.00 35.04           C
ATOM   1786  CD2 PHE A 142      46.507  28.704 183.360  1.00 34.19           C
ATOM   1787  CE1 PHE A 142      45.674  28.636 186.049  1.00 39.08           C
ATOM   1788  CE2 PHE A 142      47.306  29.278 184.356  1.00 33.72           C
ATOM   1789  CZ  PHE A 142      46.894  29.244 185.700  1.00 37.90           C
ATOM   1790  H   PHE A 142      42.752  27.284 180.692  1.00 33.19           H
ATOM   1791  HA  PHE A 142      42.623  28.562 183.241  1.00 36.63           H
ATOM   1792  HB2 PHE A 142      43.980  26.597 182.899  1.00 39.62           H
ATOM   1793  HB3 PHE A 142      44.969  27.434 181.702  1.00 39.62           H
ATOM   1794  HD1 PHE A 142      43.929  27.600 185.307  1.00 42.05           H
ATOM   1795  HD2 PHE A 142      46.823  28.749 182.327  1.00 41.03           H
ATOM   1796  HE1 PHE A 142      45.349  28.620 187.078  1.00 46.90           H
ATOM   1797  HE2 PHE A 142      48.232  29.748 184.078  1.00 40.47           H
ATOM   1798  HZ  PHE A 142      47.513  29.695 186.461  1.00 45.48           H
ATOM   1799  N   SER A 143      44.304  30.268 180.914  1.00 30.18           N
ATOM   1800  CA  SER A 143      45.105  31.477 180.713  1.00 33.32           C
ATOM   1801  C   SER A 143      44.247  32.670 180.316  1.00 36.73           C
ATOM   1802  O   SER A 143      44.636  33.808 180.583  1.00 36.48           O
ATOM   1803  CB  SER A 143      46.247  31.214 179.727  1.00 36.95           C
ATOM   1804  OG  SER A 143      45.772  30.860 178.454  1.00 44.83           O
ATOM   1805  H   SER A 143      44.307  29.576 180.177  1.00 36.22           H
ATOM   1806  HA  SER A 143      45.572  31.737 181.663  1.00 39.99           H
ATOM   1807  HB2 SER A 143      46.847  32.119 179.631  1.00 44.34           H
ATOM   1808  HB3 SER A 143      46.875  30.411 180.114  1.00 44.34           H
ATOM   1809  HG  SER A 143      45.436  29.960 178.496  1.00 53.80           H
ATOM   1810  N   ASN A 144      43.225  32.550 179.507  1.00 37.19           N
ATOM   1811  CA  ASN A 144      42.435  33.651 178.941  1.00 33.35           C
ATOM   1812  C   ASN A 144      41.366  34.108 179.920  1.00 31.82           C
ATOM   1813  O   ASN A 144      40.263  33.600 180.000  1.00 32.58           O
ATOM   1814  CB  ASN A 144      41.895  33.245 177.566  1.00 33.21           C
ATOM   1815  CG  ASN A 144      41.279  34.428 176.849  1.00 34.86           C
ATOM   1816  OD1 ASN A 144      40.861  35.415 177.412  1.00 29.65           O
ATOM   1817  ND2 ASN A 144      41.245  34.312 175.517  1.00 35.99           N
ATOM   1818  H   ASN A 144      42.682  31.688 179.505  1.00 44.63           H
ATOM   1819  HA  ASN A 144      43.098  34.498 178.765  1.00 40.02           H
ATOM   1820  HB2 ASN A 144      41.165  32.440 177.650  1.00 39.85           H
ATOM   1821  HB3 ASN A 144      42.723  32.858 176.968  1.00 39.85           H
ATOM   1822 HD21 ASN A 144      41.596  33.463 175.100  1.00 43.19           H
ATOM   1823  N   VAL A 145      41.701  35.203 180.630  1.00 29.44           N
ATOM   1824  CA  VAL A 145      40.858  35.808 181.657  1.00 31.56           C
ATOM   1825  C   VAL A 145      39.749  36.679 181.070  1.00 28.97           C
ATOM   1826  O   VAL A 145      38.944  37.182 181.842  1.00 29.17           O
ATOM   1827  CB  VAL A 145      41.695  36.577 182.704  1.00 29.69           C
ATOM   1828  CG1 VAL A 145      42.565  35.600 183.499  1.00 34.95           C
ATOM   1829  CG2 VAL A 145      42.590  37.662 182.088  1.00 30.44           C
ATOM   1830  H   VAL A 145      42.547  35.685 180.355  1.00 35.33           H
ATOM   1831  HA  VAL A 145      40.363  34.996 182.192  1.00 37.88           H
ATOM   1832  HB  VAL A 145      41.028  37.066 183.414  1.00 35.63           H
ATOM   1833 HG11 VAL A 145      43.110  36.137 184.275  1.00 41.94           H
ATOM   1834 HG12 VAL A 145      41.932  34.849 183.967  1.00 41.94           H
ATOM   1835 HG13 VAL A 145      43.281  35.106 182.841  1.00 41.94           H
ATOM   1836 HG21 VAL A 145      43.060  38.246 182.878  1.00 36.53           H
ATOM   1837 HG22 VAL A 145      43.370  37.208 181.483  1.00 36.53           H
ATOM   1838 HG23 VAL A 145      42.000  38.332 181.462  1.00 36.53           H
ATOM   1839  N   SER A 146      39.656  36.854 179.739  1.00 28.77           N
ATOM   1840  CA  SER A 146      38.483  37.479 179.134  1.00 31.54           C
ATOM   1841  C   SER A 146      37.246  36.603 179.259  1.00 31.59           C
ATOM   1842  O   SER A 146      36.152  37.113 179.085  1.00 29.16           O
ATOM   1843  CB  SER A 146      38.692  37.845 177.664  1.00 32.89           C
ATOM   1844  OG  SER A 146      39.609  38.900 177.586  1.00 34.18           O
ATOM   1845  H   SER A 146      40.337  36.423 179.127  1.00 34.53           H
ATOM   1846  HA  SER A 146      38.268  38.408 179.664  1.00 37.86           H
ATOM   1847  HB2 SER A 146      39.058  36.986 177.107  1.00 39.48           H
ATOM   1848  HB3 SER A 146      37.756  38.179 177.217  1.00 39.48           H
ATOM   1849  HG  SER A 146      39.874  38.958 176.663  1.00 41.01           H
ATOM   1850  N   TYR A 147      37.384  35.305 179.514  1.00 33.61           N
ATOM   1851  CA  TYR A 147      36.245  34.426 179.736  1.00 32.20           C
ATOM   1852  C   TYR A 147      35.809  34.467 181.205  1.00 32.25           C
ATOM   1853  O   TYR A 147      36.646  34.445 182.109  1.00 29.86           O
ATOM   1854  CB  TYR A 147      36.659  33.003 179.403  1.00 30.10           C
ATOM   1855  CG  TYR A 147      36.860  32.680 177.939  1.00 31.60           C
ATOM   1856  CD1 TYR A 147      35.753  32.312 177.153  1.00 36.48           C
ATOM   1857  CD2 TYR A 147      38.148  32.657 177.383  1.00 33.77           C
ATOM   1858  CE1 TYR A 147      35.940  31.825 175.850  1.00 35.24           C
ATOM   1859  CE2 TYR A 147      38.348  32.191 176.070  1.00 37.70           C
ATOM   1860  CZ  TYR A 147      37.243  31.744 175.314  1.00 39.29           C
ATOM   1861  OH  TYR A 147      37.420  31.219 174.074  1.00 38.67           O
ATOM   1862  H   TYR A 147      38.313  34.918 179.606  1.00 40.33           H
ATOM   1863  HA  TYR A 147      35.416  34.699 179.084  1.00 38.65           H
ATOM   1864  HB2 TYR A 147      37.579  32.827 179.938  1.00 36.13           H
ATOM   1865  HB3 TYR A 147      35.909  32.319 179.795  1.00 36.13           H
ATOM   1866  HD1 TYR A 147      34.765  32.378 177.569  1.00 43.78           H
ATOM   1867  HD2 TYR A 147      38.993  32.966 177.972  1.00 40.53           H
ATOM   1868  HE1 TYR A 147      35.095  31.507 175.260  1.00 42.29           H
ATOM   1869  HE2 TYR A 147      39.343  32.151 175.651  1.00 45.25           H
ATOM   1870  HH  TYR A 147      36.606  30.893 173.687  1.00 46.41           H
ATOM   1871  N   TYR A 148      34.493  34.439 181.438  1.00 30.49           N
ATOM   1872  CA  TYR A 148      33.936  33.913 182.677  1.00 30.79           C
ATOM   1873  C   TYR A 148      34.221  32.413 182.718  1.00 30.81           C
ATOM   1874  O   TYR A 148      34.200  31.744 181.689  1.00 34.11           O
ATOM   1875  CB  TYR A 148      32.422  34.158 182.740  1.00 30.13           C
ATOM   1876  CG  TYR A 148      32.019  35.604 182.923  1.00 33.52           C
ATOM   1877  CD1 TYR A 148      32.418  36.306 184.076  1.00 34.90           C
ATOM   1878  CD2 TYR A 148      31.196  36.232 181.972  1.00 31.73           C
ATOM   1879  CE1 TYR A 148      31.963  37.614 184.307  1.00 35.55           C
ATOM   1880  CE2 TYR A 148      30.731  37.538 182.196  1.00 30.08           C
ATOM   1881  CZ  TYR A 148      31.091  38.227 183.376  1.00 33.17           C
ATOM   1882  OH  TYR A 148      30.646  39.492 183.604  1.00 36.91           O
ATOM   1883  H   TYR A 148      33.861  34.532 180.656  1.00 36.59           H
ATOM   1884  HA  TYR A 148      34.399  34.401 183.535  1.00 36.95           H
ATOM   1885  HB2 TYR A 148      31.948  33.752 181.844  1.00 36.16           H
ATOM   1886  HB3 TYR A 148      32.021  33.605 183.590  1.00 36.16           H
ATOM   1887  HD1 TYR A 148      33.067  35.837 184.797  1.00 41.88           H
ATOM   1888  HD2 TYR A 148      30.892  35.704 181.084  1.00 38.08           H
ATOM   1889  HE1 TYR A 148      32.271  38.147 185.194  1.00 42.66           H
ATOM   1890  HE2 TYR A 148      30.095  38.007 181.461  1.00 36.10           H
ATOM   1891  HH  TYR A 148      29.992  39.767 182.952  1.00 44.29           H
ATOM   1892  N   THR A 149      34.471  31.865 183.902  1.00 29.35           N
ATOM   1893  CA  THR A 149      34.510  30.421 184.060  1.00 30.54           C
ATOM   1894  C   THR A 149      33.091  29.858 184.190  1.00 32.22           C
ATOM   1895  O   THR A 149      32.123  30.614 184.210  1.00 32.00           O
ATOM   1896  CB  THR A 149      35.465  30.034 185.194  1.00 29.31           C
ATOM   1897  OG1 THR A 149      35.746  28.665 185.112  1.00 31.98           O
ATOM   1898  CG2 THR A 149      34.937  30.324 186.604  1.00 32.33           C
ATOM   1899  H   THR A 149      34.483  32.443 184.731  1.00 35.22           H
ATOM   1900  HA  THR A 149      34.929  29.986 183.156  1.00 36.66           H
ATOM   1901  HB  THR A 149      36.395  30.578 185.047  1.00 35.17           H
ATOM   1902  HG1 THR A 149      36.113  28.490 184.237  1.00 38.38           H
ATOM   1903 HG21 THR A 149      35.679  30.009 187.338  1.00 38.80           H
ATOM   1904 HG22 THR A 149      34.757  31.388 186.721  1.00 38.80           H
ATOM   1905 HG23 THR A 149      34.019  29.767 186.789  1.00 38.80           H
ATOM   1906  N   ARG A 150      32.961  28.533 184.274  1.00 35.02           N
ATOM   1907  CA  ARG A 150      31.728  27.879 184.676  1.00 37.28           C
ATOM   1908  C   ARG A 150      32.024  26.600 185.459  1.00 36.50           C
ATOM   1909  O   ARG A 150      33.078  25.981 185.301  1.00 31.89           O
ATOM   1910  CB  ARG A 150      30.860  27.668 183.427  1.00 30.51           C
ATOM   1911  CG  ARG A 150      31.389  26.602 182.468  1.00 33.07           C
ATOM   1912  CD  ARG A 150      30.259  25.995 181.646  1.00 44.62           C
ATOM   1913  NE  ARG A 150      29.939  26.774 180.494  1.00 52.31           N
ATOM   1914  CZ  ARG A 150      28.722  26.876 179.971  1.00 40.38           C
ATOM   1915  NH1 ARG A 150      27.601  26.409 180.538  1.00 41.17           N
ATOM   1916  NH2 ARG A 150      28.677  27.486 178.810  1.00 39.57           N1+
ATOM   1917  H   ARG A 150      33.780  27.953 184.148  1.00 42.03           H
ATOM   1918  HA  ARG A 150      31.186  28.546 185.342  1.00 44.74           H
ATOM   1919  HB2 ARG A 150      29.856  27.397 183.752  1.00 36.61           H
ATOM   1920  HB3 ARG A 150      30.787  28.607 182.886  1.00 36.61           H
ATOM   1921  HG2 ARG A 150      32.176  27.006 181.831  1.00 39.69           H
ATOM   1922  HG3 ARG A 150      31.756  25.777 183.062  1.00 39.69           H
ATOM   1923  HD2 ARG A 150      30.539  24.993 181.323  1.00 53.54           H
ATOM   1924  HD3 ARG A 150      29.362  25.973 182.253  1.00 53.54           H
ATOM   1925  HE  ARG A 150      30.713  27.161 179.977  1.00 62.78           H
ATOM   1926 HH11 ARG A 150      27.643  25.937 181.429  1.00 49.41           H
ATOM   1927 HH12 ARG A 150      26.713  26.525 180.074  1.00 49.41           H
ATOM   1928 HH21 ARG A 150      29.533  27.803 178.384  1.00 47.49           H
ATOM   1929 HH22 ARG A 150      27.798  27.606 178.335  1.00 47.49           H
ATOM   1930  N   ILE A 151      31.082  26.236 186.330  1.00 36.95           N
ATOM   1931  CA  ILE A 151      31.198  25.124 187.270  1.00 36.69           C
ATOM   1932  C   ILE A 151      30.718  23.813 186.645  1.00 37.68           C
ATOM   1933  O   ILE A 151      31.354  22.781 186.843  1.00 38.71           O
ATOM   1934  CB  ILE A 151      30.452  25.460 188.582  1.00 41.90           C
ATOM   1935  CG1 ILE A 151      30.882  26.812 189.182  1.00 49.67           C
ATOM   1936  CG2 ILE A 151      30.659  24.334 189.612  1.00 50.47           C
ATOM   1937  CD1 ILE A 151      32.396  26.960 189.333  1.00 49.21           C
ATOM   1938  H   ILE A 151      30.240  26.796 186.374  1.00 44.34           H
ATOM   1939  HA  ILE A 151      32.253  24.990 187.511  1.00 44.03           H
ATOM   1940  HB  ILE A 151      29.384  25.515 188.366  1.00 50.29           H
ATOM   1941 HG12 ILE A 151      30.514  27.622 188.551  1.00 59.61           H
ATOM   1942 HG13 ILE A 151      30.426  26.920 190.166  1.00 59.61           H
ATOM   1943 HG21 ILE A 151      30.178  24.593 190.556  1.00 60.57           H
ATOM   1944 HG22 ILE A 151      30.213  23.413 189.243  1.00 60.57           H
ATOM   1945 HG23 ILE A 151      31.721  24.159 189.783  1.00 60.57           H
ATOM   1946 HD11 ILE A 151      32.644  27.883 189.850  1.00 59.06           H
ATOM   1947 HD12 ILE A 151      32.756  26.123 189.913  1.00 59.06           H
ATOM   1948 HD13 ILE A 151      32.889  26.972 188.362  1.00 59.06           H
ATOM   1949  N   LEU A 152      29.601  23.830 185.916  1.00 33.93           N
ATOM   1950  CA  LEU A 152      29.148  22.662 185.158  1.00 36.62           C
ATOM   1951  C   LEU A 152      29.336  22.920 183.674  1.00 39.23           C
ATOM   1952  O   LEU A 152      29.062  24.039 183.268  1.00 36.54           O
ATOM   1953  CB  LEU A 152      27.658  22.401 185.433  1.00 37.42           C
ATOM   1954  CG  LEU A 152      27.351  21.914 186.860  1.00 37.72           C
ATOM   1955  CD1 LEU A 152      25.839  21.683 186.983  1.00 34.73           C
ATOM   1956  CD2 LEU A 152      28.107  20.617 187.178  1.00 35.77           C
ATOM   1957  H   LEU A 152      29.120  24.708 185.771  1.00 40.72           H
ATOM   1958  HA  LEU A 152      29.723  21.781 185.428  1.00 43.95           H
ATOM   1959  HB2 LEU A 152      27.104  23.319 185.243  1.00 44.90           H
ATOM   1960  HB3 LEU A 152      27.301  21.655 184.724  1.00 44.90           H
ATOM   1961  HG  LEU A 152      27.649  22.682 187.575  1.00 45.27           H
ATOM   1962 HD11 LEU A 152      25.595  21.398 188.005  1.00 41.68           H
ATOM   1963 HD12 LEU A 152      25.298  22.594 186.737  1.00 41.68           H
ATOM   1964 HD13 LEU A 152      25.523  20.892 186.305  1.00 41.68           H
ATOM   1965 HD21 LEU A 152      27.769  20.211 188.128  1.00 42.92           H
ATOM   1966 HD22 LEU A 152      27.929  19.879 186.395  1.00 42.92           H
ATOM   1967 HD23 LEU A 152      29.175  20.815 187.260  1.00 42.92           H
ATOM   1968  N   PRO A 153      29.696  21.920 182.850  1.00 37.44           N
ATOM   1969  CA  PRO A 153      29.803  22.122 181.413  1.00 39.49           C
ATOM   1970  C   PRO A 153      28.448  22.505 180.811  1.00 39.29           C
ATOM   1971  O   PRO A 153      27.401  22.364 181.444  1.00 33.36           O
ATOM   1972  CB  PRO A 153      30.275  20.770 180.872  1.00 40.04           C
ATOM   1973  CG  PRO A 153      29.781  19.757 181.895  1.00 45.71           C
ATOM   1974  CD  PRO A 153      29.896  20.523 183.207  1.00 41.54           C
ATOM   1975  HA  PRO A 153      30.583  22.843 181.166  1.00 47.39           H
ATOM   1976  HB2 PRO A 153      29.944  20.539 179.859  1.00 48.05           H
ATOM   1977  HB3 PRO A 153      31.365  20.787 180.916  1.00 48.05           H
ATOM   1978  HG2 PRO A 153      28.756  19.469 181.667  1.00 54.86           H
ATOM   1979  HG3 PRO A 153      30.428  18.881 181.927  1.00 54.86           H
ATOM   1980  HD2 PRO A 153      29.121  20.157 183.880  1.00 49.85           H
ATOM   1981  HD3 PRO A 153      30.892  20.385 183.618  1.00 49.85           H
ATOM   1982  N   SER A 154      28.466  23.028 179.589  1.00 34.94           N
ATOM   1983  CA  SER A 154      27.247  23.407 178.905  1.00 36.45           C
ATOM   1984  C   SER A 154      26.380  22.179 178.623  1.00 38.53           C
ATOM   1985  O   SER A 154      26.870  21.046 178.619  1.00 37.31           O
ATOM   1986  CB  SER A 154      27.574  24.175 177.624  1.00 34.34           C
ATOM   1987  OG  SER A 154      28.077  23.337 176.615  1.00 42.65           O
ATOM   1988  H   SER A 154      29.344  23.126 179.098  1.00 41.94           H
ATOM   1989  HA  SER A 154      26.700  24.084 179.558  1.00 43.74           H
ATOM   1990  HB2 SER A 154      26.653  24.610 177.264  1.00 41.22           H
ATOM   1991  HB3 SER A 154      28.280  24.977 177.828  1.00 41.22           H
ATOM   1992  HG  SER A 154      29.016  23.183 176.774  1.00 51.18           H
ATOM   1993  N   VAL A 155      25.086  22.403 178.371  1.00 38.94           N
ATOM   1994  CA  VAL A 155      24.257  21.379 177.742  1.00 37.76           C
ATOM   1995  C   VAL A 155      24.900  21.138 176.366  1.00 36.57           C
ATOM   1996  O   VAL A 155      25.038  22.104 175.615  1.00 36.07           O
ATOM   1997  CB  VAL A 155      22.780  21.827 177.598  1.00 38.42           C
ATOM   1998  CG1 VAL A 155      21.967  20.642 177.052  1.00 40.36           C
ATOM   1999  CG2 VAL A 155      22.196  22.322 178.930  1.00 32.46           C
ATOM   2000  H   VAL A 155      24.728  23.346 178.418  1.00 46.73           H
ATOM   2001  HA  VAL A 155      24.278  20.482 178.361  1.00 45.32           H
ATOM   2002  HB  VAL A 155      22.719  22.642 176.877  1.00 46.10           H
ATOM   2003 HG11 VAL A 155      20.917  20.904 176.984  1.00 48.43           H
ATOM   2004 HG12 VAL A 155      22.313  20.375 176.054  1.00 48.43           H
ATOM   2005 HG13 VAL A 155      22.071  19.775 177.703  1.00 48.43           H
ATOM   2006 HG21 VAL A 155      21.139  22.563 178.819  1.00 38.95           H
ATOM   2007 HG22 VAL A 155      22.316  21.569 179.702  1.00 38.95           H
ATOM   2008 HG23 VAL A 155      22.711  23.220 179.255  1.00 38.95           H
ATOM   2009  N   PRO A 156      25.292  19.906 175.998  1.00 39.15           N
ATOM   2010  CA  PRO A 156      25.866  19.672 174.677  1.00 47.51           C
ATOM   2011  C   PRO A 156      24.912  20.112 173.552  1.00 46.74           C
ATOM   2012  O   PRO A 156      23.693  20.025 173.687  1.00 43.21           O
ATOM   2013  CB  PRO A 156      26.115  18.162 174.625  1.00 46.92           C
ATOM   2014  CG  PRO A 156      26.245  17.743 176.090  1.00 44.68           C
ATOM   2015  CD  PRO A 156      25.317  18.708 176.826  1.00 38.66           C
ATOM   2016  HA  PRO A 156      26.840  20.159 174.611  1.00 57.02           H
ATOM   2017  HB2 PRO A 156      25.226  17.695 174.211  1.00 56.31           H
ATOM   2018  HB3 PRO A 156      26.979  17.877 174.027  1.00 56.31           H
ATOM   2019  HG2 PRO A 156      25.907  16.718 176.247  1.00 53.62           H
ATOM   2020  HG3 PRO A 156      27.280  17.854 176.415  1.00 53.62           H
ATOM   2021  HD2 PRO A 156      24.318  18.286 176.906  1.00 46.40           H
ATOM   2022  HD3 PRO A 156      25.745  18.895 177.810  1.00 46.40           H
ATOM   2023  N   ARG A 157      25.464  20.613 172.443  1.00 39.48           N
ATOM   2024  CA  ARG A 157      24.699  21.202 171.340  1.00 49.74           C
ATOM   2025  C   ARG A 157      23.877  20.178 170.548  1.00 52.68           C
ATOM   2026  O   ARG A 157      22.971  20.577 169.823  1.00 50.33           O
ATOM   2027  CB  ARG A 157      25.642  21.980 170.410  1.00 43.28           C
ATOM   2028  CG  ARG A 157      25.988  23.368 170.966  1.00 61.18           C
ATOM   2029  CD  ARG A 157      26.683  24.198 169.880  1.00 59.95           C
ATOM   2030  NE  ARG A 157      26.962  25.573 170.317  1.00 73.60           N
ATOM   2031  CZ  ARG A 157      26.064  26.553 170.479  1.00 77.65           C
ATOM   2032  NH1 ARG A 157      24.762  26.380 170.237  1.00 77.25           N
ATOM   2033  NH2 ARG A 157      26.486  27.742 170.895  1.00 76.09           N1+
ATOM   2034  H   ARG A 157      26.473  20.645 172.381  1.00 47.38           H
ATOM   2035  HA  ARG A 157      23.975  21.907 171.749  1.00 59.69           H
ATOM   2036  HB2 ARG A 157      26.550  21.400 170.236  1.00 51.94           H
ATOM   2037  HB3 ARG A 157      25.145  22.126 169.450  1.00 51.94           H
ATOM   2038  HG2 ARG A 157      25.065  23.872 171.253  1.00 73.42           H
ATOM   2039  HG3 ARG A 157      26.630  23.276 171.843  1.00 73.42           H
ATOM   2040  HD2 ARG A 157      27.634  23.719 169.644  1.00 71.94           H
ATOM   2041  HD3 ARG A 157      26.080  24.219 168.971  1.00 71.94           H
ATOM   2042  HE  ARG A 157      27.919  25.779 170.561  1.00 88.32           H
ATOM   2043 HH11 ARG A 157      24.426  25.483 169.922  1.00 92.71           H
ATOM   2044 HH12 ARG A 157      24.118  27.143 170.383  1.00 92.71           H
ATOM   2045 HH21 ARG A 157      27.464  27.904 171.077  1.00 91.31           H
ATOM   2046 HH22 ARG A 157      25.819  28.489 171.030  1.00 91.31           H
ATOM   2047  N   ASP A 158      24.203  18.890 170.673  1.00 45.57           N
ATOM   2048  CA  ASP A 158      23.558  17.787 169.967  1.00 55.27           C
ATOM   2049  C   ASP A 158      22.532  17.014 170.825  1.00 57.11           C
ATOM   2050  O   ASP A 158      22.179  15.880 170.492  1.00 57.12           O
ATOM   2051  CB  ASP A 158      24.619  16.835 169.384  1.00 53.01           C
ATOM   2052  CG  ASP A 158      25.570  16.175 170.389  1.00 62.92           C
ATOM   2053  OD1 ASP A 158      25.561  16.564 171.578  1.00 59.33           O
ATOM   2054  OD2 ASP A 158      26.309  15.265 169.951  1.00 70.53           O1-
ATOM   2055  H   ASP A 158      24.958  18.644 171.298  1.00 54.69           H
ATOM   2056  HA  ASP A 158      23.013  18.197 169.117  1.00 66.33           H
ATOM   2057  HB2 ASP A 158      24.160  16.070 168.758  1.00 63.61           H
ATOM   2058  HB3 ASP A 158      25.236  17.400 168.685  1.00 63.61           H
ATOM   2059  N   CYS A 159      22.052  17.598 171.934  1.00 49.83           N
ATOM   2060  CA  CYS A 159      21.113  16.922 172.823  1.00 48.83           C
ATOM   2061  C   CYS A 159      19.698  16.864 172.237  1.00 47.73           C
ATOM   2062  O   CYS A 159      19.326  17.755 171.475  1.00 49.24           O
ATOM   2063  CB  CYS A 159      21.071  17.645 174.170  1.00 53.83           C
ATOM   2064  SG  CYS A 159      22.656  17.395 174.975  1.00 72.78           S
ATOM   2065  H   CYS A 159      22.350  18.532 172.178  1.00 59.80           H
ATOM   2066  HA  CYS A 159      21.477  15.911 172.991  1.00 58.60           H
ATOM   2067  HB2 CYS A 159      20.862  18.706 174.036  1.00 64.60           H
ATOM   2068  HB3 CYS A 159      20.313  17.195 174.788  1.00 64.60           H
ATOM   2069  N   PRO A 160      18.879  15.867 172.628  1.00 50.07           N
ATOM   2070  CA  PRO A 160      17.493  15.772 172.184  1.00 54.92           C
ATOM   2071  C   PRO A 160      16.634  16.992 172.520  1.00 56.03           C
ATOM   2072  O   PRO A 160      15.778  17.347 171.719  1.00 54.38           O
ATOM   2073  CB  PRO A 160      16.929  14.542 172.909  1.00 53.68           C
ATOM   2074  CG  PRO A 160      18.158  13.669 173.135  1.00 49.89           C
ATOM   2075  CD  PRO A 160      19.247  14.697 173.418  1.00 44.29           C
ATOM   2076  HA  PRO A 160      17.481  15.555 171.115  1.00 65.91           H
ATOM   2077  HB2 PRO A 160      16.563  14.860 173.888  1.00 64.42           H
ATOM   2078  HB3 PRO A 160      16.138  14.025 172.366  1.00 64.42           H
ATOM   2079  HG2 PRO A 160      18.033  13.016 173.999  1.00 59.87           H
ATOM   2080  HG3 PRO A 160      18.373  13.086 172.237  1.00 59.87           H
ATOM   2081  HD2 PRO A 160      19.255  14.938 174.478  1.00 53.15           H
ATOM   2082  HD3 PRO A 160      20.193  14.263 173.095  1.00 53.15           H
ATOM   2083  N   THR A 161      16.850  17.640 173.671  1.00 49.92           N
ATOM   2084  CA  THR A 161      16.104  18.827 174.100  1.00 49.52           C
ATOM   2085  C   THR A 161      17.099  19.909 174.543  1.00 47.80           C
ATOM   2086  O   THR A 161      18.259  19.600 174.825  1.00 44.93           O
ATOM   2087  CB  THR A 161      15.141  18.497 175.264  1.00 47.74           C
ATOM   2088  OG1 THR A 161      15.868  18.106 176.408  1.00 51.04           O
ATOM   2089  CG2 THR A 161      14.121  17.401 174.931  1.00 47.40           C
ATOM   2090  H   THR A 161      17.571  17.305 174.296  1.00 59.91           H
ATOM   2091  HA  THR A 161      15.517  19.211 173.268  1.00 59.43           H
ATOM   2092  HB  THR A 161      14.576  19.392 175.517  1.00 57.29           H
ATOM   2093  HG1 THR A 161      15.297  18.187 177.179  1.00 61.25           H
ATOM   2094 HG21 THR A 161      13.482  17.236 175.799  1.00 56.89           H
ATOM   2095 HG22 THR A 161      13.507  17.709 174.086  1.00 56.89           H
ATOM   2096 HG23 THR A 161      14.629  16.462 174.713  1.00 56.89           H
ATOM   2097  N   PRO A 162      16.656  21.175 174.648  1.00 45.56           N
ATOM   2098  CA  PRO A 162      17.516  22.270 175.070  1.00 43.22           C
ATOM   2099  C   PRO A 162      18.152  22.103 176.462  1.00 40.49           C
ATOM   2100  O   PRO A 162      19.219  22.667 176.672  1.00 45.94           O
ATOM   2101  CB  PRO A 162      16.602  23.496 175.070  1.00 50.67           C
ATOM   2102  CG  PRO A 162      15.552  23.168 174.010  1.00 47.70           C
ATOM   2103  CD  PRO A 162      15.355  21.676 174.223  1.00 51.03           C
ATOM   2104  HA  PRO A 162      18.276  22.431 174.305  1.00 51.87           H
ATOM   2105  HB2 PRO A 162      16.109  23.521 176.040  1.00 60.81           H
ATOM   2106  HB3 PRO A 162      17.115  24.441 174.890  1.00 60.81           H
ATOM   2107  HG2 PRO A 162      14.609  23.685 174.189  1.00 57.25           H
ATOM   2108  HG3 PRO A 162      15.933  23.394 173.013  1.00 57.25           H
ATOM   2109  HD2 PRO A 162      14.628  21.519 175.015  1.00 61.24           H
ATOM   2110  HD3 PRO A 162      15.032  21.248 173.274  1.00 61.24           H
ATOM   2111  N   MET A 163      17.535  21.351 177.389  1.00 38.38           N
ATOM   2112  CA  MET A 163      18.060  21.127 178.744  1.00 50.59           C
ATOM   2113  C   MET A 163      18.793  19.799 178.919  1.00 44.63           C
ATOM   2114  O   MET A 163      19.205  19.500 180.039  1.00 42.67           O
ATOM   2115  CB  MET A 163      16.952  21.261 179.800  1.00 40.01           C
ATOM   2116  CG  MET A 163      16.357  22.658 179.849  1.00 39.62           C
ATOM   2117  SD  MET A 163      17.482  23.991 180.350  1.00 56.09           S
ATOM   2118  CE  MET A 163      17.941  24.663 178.747  1.00 60.41           C
ATOM   2119  H   MET A 163      16.635  20.945 177.168  1.00 46.06           H
ATOM   2120  HA  MET A 163      18.796  21.898 178.962  1.00 60.71           H
ATOM   2121  HB2 MET A 163      16.158  20.545 179.582  1.00 48.02           H
ATOM   2122  HB3 MET A 163      17.345  21.036 180.791  1.00 48.02           H
ATOM   2123  HG2 MET A 163      15.952  22.876 178.868  1.00 47.55           H
ATOM   2124  HG3 MET A 163      15.521  22.640 180.540  1.00 47.55           H
ATOM   2125  HE1 MET A 163      17.987  25.749 178.824  1.00 72.49           H
ATOM   2126  HE2 MET A 163      18.919  24.284 178.464  1.00 72.49           H
ATOM   2127  HE3 MET A 163      17.207  24.396 177.989  1.00 72.49           H
ATOM   2128  N   GLY A 164      18.948  19.002 177.853  1.00 44.22           N
ATOM   2129  CA  GLY A 164      19.539  17.669 177.903  1.00 44.29           C
ATOM   2130  C   GLY A 164      18.609  16.667 177.233  1.00 49.04           C
ATOM   2131  O   GLY A 164      18.514  16.628 176.011  1.00 49.85           O
ATOM   2132  H   GLY A 164      18.609  19.321 176.955  1.00 53.07           H
ATOM   2133  HA2 GLY A 164      20.495  17.672 177.382  1.00 53.15           H
ATOM   2134  HA3 GLY A 164      19.714  17.359 178.934  1.00 53.15           H
ATOM   2135  N   THR A 165      17.897  15.875 178.032  1.00 46.05           N
ATOM   2136  CA  THR A 165      16.934  14.888 177.534  1.00 53.31           C
ATOM   2137  C   THR A 165      15.521  15.134 178.075  1.00 50.87           C
ATOM   2138  O   THR A 165      14.591  14.480 177.607  1.00 56.64           O
ATOM   2139  CB  THR A 165      17.401  13.455 177.847  1.00 45.39           C
ATOM   2140  OG1 THR A 165      17.297  13.189 179.231  1.00 48.27           O
ATOM   2141  CG2 THR A 165      18.835  13.194 177.368  1.00 50.38           C
ATOM   2142  H   THR A 165      18.024  15.945 179.034  1.00 55.26           H
ATOM   2143  HA  THR A 165      16.860  14.968 176.450  1.00 63.97           H
ATOM   2144  HB  THR A 165      16.737  12.768 177.322  1.00 54.47           H
ATOM   2145  HG1 THR A 165      17.937  12.510 179.456  1.00 57.93           H
ATOM   2146 HG21 THR A 165      19.109  12.157 177.548  1.00 60.46           H
ATOM   2147 HG22 THR A 165      18.924  13.414 176.305  1.00 60.46           H
ATOM   2148 HG23 THR A 165      19.529  13.817 177.923  1.00 60.46           H
ATOM   2149  N   LYS A 166      15.356  16.029 179.063  1.00 47.96           N
ATOM   2150  CA  LYS A 166      14.083  16.291 179.736  1.00 49.17           C
ATOM   2151  C   LYS A 166      13.431  17.574 179.220  1.00 51.31           C
ATOM   2152  O   LYS A 166      14.093  18.451 178.663  1.00 46.01           O
ATOM   2153  CB  LYS A 166      14.301  16.372 181.258  1.00 51.96           C
ATOM   2154  CG  LYS A 166      14.881  15.089 181.881  1.00 54.37           C
ATOM   2155  CD  LYS A 166      13.909  13.911 181.772  1.00 50.81           C
ATOM   2156  CE  LYS A 166      14.290  12.755 182.694  1.00 61.64           C
ATOM   2157  NZ  LYS A 166      15.622  12.226 182.356  1.00 72.98           N1+
ATOM   2158  H   LYS A 166      16.169  16.523 179.408  1.00 57.56           H
ATOM   2159  HA  LYS A 166      13.394  15.469 179.542  1.00 59.00           H
ATOM   2160  HB2 LYS A 166      14.953  17.211 181.496  1.00 62.36           H
ATOM   2161  HB3 LYS A 166      13.341  16.577 181.735  1.00 62.36           H
ATOM   2162  HG2 LYS A 166      15.824  14.837 181.395  1.00 65.25           H
ATOM   2163  HG3 LYS A 166      15.085  15.271 182.935  1.00 65.25           H
ATOM   2164  HD2 LYS A 166      12.905  14.239 182.028  1.00 60.98           H
ATOM   2165  HD3 LYS A 166      13.897  13.548 180.744  1.00 60.98           H
ATOM   2166  HE2 LYS A 166      14.309  13.138 183.717  1.00 73.97           H
ATOM   2167  HE3 LYS A 166      13.541  11.963 182.635  1.00 73.97           H
ATOM   2168  HZ1 LYS A 166      15.765  11.339 182.816  1.00 87.58           H
ATOM   2169  HZ2 LYS A 166      15.690  12.112 181.354  1.00 87.58           H
ATOM   2170  HZ3 LYS A 166      16.327  12.884 182.658  1.00 87.58           H
ATOM   2171  N   GLY A 167      12.112  17.662 179.396  1.00 49.79           N
ATOM   2172  CA  GLY A 167      11.308  18.797 178.979  1.00 50.05           C
ATOM   2173  C   GLY A 167      10.960  18.731 177.496  1.00 47.29           C
ATOM   2174  O   GLY A 167      11.059  17.691 176.844  1.00 43.71           O
ATOM   2175  H   GLY A 167      11.631  16.895 179.846  1.00 59.75           H
ATOM   2176  HA2 GLY A 167      10.382  18.813 179.556  1.00 60.06           H
ATOM   2177  HA3 GLY A 167      11.871  19.712 179.160  1.00 60.06           H
ATOM   2178  N   LYS A 168      10.551  19.887 176.977  1.00 40.04           N
ATOM   2179  CA  LYS A 168      10.063  20.070 175.617  1.00 50.57           C
ATOM   2180  C   LYS A 168      11.198  20.485 174.689  1.00 44.83           C
ATOM   2181  O   LYS A 168      12.248  20.954 175.130  1.00 51.90           O
ATOM   2182  CB  LYS A 168       8.964  21.140 175.636  1.00 50.32           C
ATOM   2183  CG  LYS A 168       7.802  20.760 176.562  1.00 48.63           C
ATOM   2184  CD  LYS A 168       6.736  21.847 176.495  1.00 47.66           C
ATOM   2185  CE  LYS A 168       5.637  21.561 177.514  1.00 48.55           C
ATOM   2186  NZ  LYS A 168       4.672  22.669 177.518  1.00 57.89           N1+
ATOM   2187  H   LYS A 168      10.550  20.701 177.578  1.00 48.05           H
ATOM   2188  HA  LYS A 168       9.628  19.139 175.253  1.00 60.69           H
ATOM   2189  HB2 LYS A 168       9.392  22.087 175.967  1.00 60.39           H
ATOM   2190  HB3 LYS A 168       8.580  21.273 174.623  1.00 60.39           H
ATOM   2191  HG2 LYS A 168       7.376  19.810 176.234  1.00 58.36           H
ATOM   2192  HG3 LYS A 168       8.145  20.662 177.593  1.00 58.36           H
ATOM   2193  HD2 LYS A 168       7.190  22.813 176.718  1.00 57.20           H
ATOM   2194  HD3 LYS A 168       6.304  21.875 175.493  1.00 57.20           H
ATOM   2195  HE2 LYS A 168       5.126  20.650 177.200  1.00 58.26           H
ATOM   2196  HE3 LYS A 168       6.051  21.405 178.512  1.00 58.26           H
ATOM   2197  HZ1 LYS A 168       4.251  22.734 178.436  1.00 69.47           H
ATOM   2198  HZ2 LYS A 168       5.144  23.543 177.327  1.00 69.47           H
ATOM   2199  HZ3 LYS A 168       3.944  22.511 176.838  1.00 69.47           H
ATOM   2200  N   LYS A 169      10.961  20.307 173.385  1.00 51.20           N
ATOM   2201  CA  LYS A 169      11.874  20.709 172.315  1.00 57.98           C
ATOM   2202  C   LYS A 169      12.120  22.218 172.257  1.00 48.26           C
ATOM   2203  O   LYS A 169      13.107  22.636 171.659  1.00 52.58           O
ATOM   2204  CB  LYS A 169      11.342  20.201 170.966  1.00 59.42           C
ATOM   2205  CG  LYS A 169      11.552  18.692 170.781  1.00 63.43           C
ATOM   2206  CD  LYS A 169      13.008  18.367 170.411  1.00 67.39           C
ATOM   2207  CE  LYS A 169      13.247  16.866 170.241  1.00 76.23           C
ATOM   2208  NZ  LYS A 169      13.109  16.148 171.552  1.00 75.32           N1+
ATOM   2209  H   LYS A 169      10.065  19.924 173.116  1.00 61.44           H
ATOM   2210  HA  LYS A 169      12.847  20.261 172.508  1.00 69.58           H
ATOM   2211  HB2 LYS A 169      10.287  20.457 170.852  1.00 71.31           H
ATOM   2212  HB3 LYS A 169      11.890  20.708 170.169  1.00 71.31           H
ATOM   2213  HG2 LYS A 169      11.239  18.158 171.679  1.00 76.12           H
ATOM   2214  HG3 LYS A 169      10.923  18.364 169.953  1.00 76.12           H
ATOM   2215  HD2 LYS A 169      13.267  18.846 169.472  1.00 80.88           H
ATOM   2216  HD3 LYS A 169      13.676  18.749 171.183  1.00 80.88           H
ATOM   2217  HE2 LYS A 169      12.524  16.444 169.547  1.00 91.48           H
ATOM   2218  HE3 LYS A 169      14.258  16.693 169.873  1.00 91.48           H
ATOM   2219  HZ1 LYS A 169      13.265  15.141 171.409  1.00 90.39           H
ATOM   2220  HZ2 LYS A 169      13.820  16.516 172.205  1.00 90.39           H
ATOM   2221  HZ3 LYS A 169      12.168  16.314 171.937  1.00 90.39           H
ATOM   2222  N   GLN A 170      11.229  23.016 172.853  1.00 49.21           N
ATOM   2223  CA  GLN A 170      11.318  24.466 172.900  1.00 48.36           C
ATOM   2224  C   GLN A 170      11.019  24.911 174.334  1.00 51.79           C
ATOM   2225  O   GLN A 170      10.000  24.526 174.907  1.00 45.72           O
ATOM   2226  CB  GLN A 170      10.305  25.035 171.898  1.00 59.72           C
ATOM   2227  CG  GLN A 170      10.473  26.541 171.673  1.00 63.80           C
ATOM   2228  CD  GLN A 170       9.270  27.115 170.925  1.00 79.05           C
ATOM   2229  OE1 GLN A 170       8.791  26.539 169.952  1.00 83.34           O
ATOM   2230  NE2 GLN A 170       8.780  28.271 171.365  1.00 84.56           N
ATOM   2231  H   GLN A 170      10.462  22.592 173.354  1.00 59.06           H
ATOM   2232  HA  GLN A 170      12.321  24.793 172.622  1.00 58.04           H
ATOM   2233  HB2 GLN A 170      10.426  24.525 170.940  1.00 71.67           H
ATOM   2234  HB3 GLN A 170       9.294  24.840 172.260  1.00 71.67           H
ATOM   2235  HG2 GLN A 170      10.621  27.066 172.616  1.00 76.56           H
ATOM   2236  HG3 GLN A 170      11.354  26.664 171.042  1.00 76.56           H
ATOM   2237 HE21 GLN A 170       9.191  28.716 172.172  1.00101.48           H
ATOM   2238 HE22 GLN A 170       7.996  28.688 170.888  1.00101.48           H
ATOM   2239  N   LEU A 171      11.906  25.727 174.905  1.00 49.70           N
ATOM   2240  CA  LEU A 171      11.724  26.331 176.224  1.00 47.17           C
ATOM   2241  C   LEU A 171      10.629  27.404 176.212  1.00 49.86           C
ATOM   2242  O   LEU A 171      10.339  27.957 175.153  1.00 40.66           O
ATOM   2243  CB  LEU A 171      13.057  26.958 176.670  1.00 45.24           C
ATOM   2244  CG  LEU A 171      13.889  26.096 177.637  1.00 51.54           C
ATOM   2245  CD1 LEU A 171      13.880  24.602 177.321  1.00 66.55           C
ATOM   2246  CD2 LEU A 171      15.343  26.573 177.583  1.00 51.19           C
ATOM   2247  H   LEU A 171      12.723  26.002 174.378  1.00 59.65           H
ATOM   2248  HA  LEU A 171      11.444  25.553 176.926  1.00 56.61           H
ATOM   2249  HB2 LEU A 171      13.658  27.162 175.783  1.00 54.29           H
ATOM   2250  HB3 LEU A 171      12.874  27.922 177.140  1.00 54.29           H
ATOM   2251  HG  LEU A 171      13.509  26.236 178.651  1.00 61.86           H
ATOM   2252 HD11 LEU A 171      14.651  24.110 177.901  1.00 79.86           H
ATOM   2253 HD12 LEU A 171      12.923  24.155 177.581  1.00 79.86           H
ATOM   2254 HD13 LEU A 171      14.075  24.459 176.261  1.00 79.86           H
ATOM   2255 HD21 LEU A 171      15.861  26.199 178.459  1.00 61.44           H
ATOM   2256 HD22 LEU A 171      15.835  26.229 176.672  1.00 61.44           H
ATOM   2257 HD23 LEU A 171      15.379  27.655 177.620  1.00 61.44           H
ATOM   2258  N   PRO A 172      10.054  27.751 177.380  1.00 45.53           N
ATOM   2259  CA  PRO A 172       9.047  28.800 177.453  1.00 45.98           C
ATOM   2260  C   PRO A 172       9.642  30.143 177.042  1.00 48.92           C
ATOM   2261  O   PRO A 172      10.806  30.409 177.311  1.00 39.43           O
ATOM   2262  CB  PRO A 172       8.645  28.840 178.936  1.00 41.27           C
ATOM   2263  CG  PRO A 172       9.056  27.473 179.482  1.00 43.77           C
ATOM   2264  CD  PRO A 172      10.335  27.215 178.706  1.00 41.70           C
ATOM   2265  HA  PRO A 172       8.160  28.519 176.889  1.00 55.18           H
ATOM   2266  HB2 PRO A 172       9.274  29.582 179.428  1.00 49.53           H
ATOM   2267  HB3 PRO A 172       7.594  29.071 179.111  1.00 49.53           H
ATOM   2268  HG2 PRO A 172       9.271  27.506 180.551  1.00 52.52           H
ATOM   2269  HG3 PRO A 172       8.288  26.734 179.256  1.00 52.52           H
ATOM   2270  HD2 PRO A 172      11.166  27.754 179.161  1.00 50.04           H
ATOM   2271  HD3 PRO A 172      10.514  26.144 178.709  1.00 50.04           H
ATOM   2272  N   ASP A 173       8.847  31.014 176.432  1.00 41.22           N
ATOM   2273  CA  ASP A 173       9.288  32.344 176.050  1.00 43.67           C
ATOM   2274  C   ASP A 173       9.770  33.126 177.287  1.00 41.54           C
ATOM   2275  O   ASP A 173       9.095  33.131 178.310  1.00 40.01           O
ATOM   2276  CB  ASP A 173       8.119  33.033 175.341  1.00 46.13           C
ATOM   2277  CG  ASP A 173       8.514  34.446 174.953  1.00 55.19           C
ATOM   2278  OD1 ASP A 173       9.309  34.576 173.996  1.00 62.00           O
ATOM   2279  OD2 ASP A 173       8.041  35.374 175.640  1.00 60.39           O1-
ATOM   2280  H   ASP A 173       7.882  30.770 176.263  1.00 49.47           H
ATOM   2281  HA  ASP A 173      10.108  32.247 175.336  1.00 52.41           H
ATOM   2282  HB2 ASP A 173       7.913  32.462 174.435  1.00 55.35           H
ATOM   2283  HB3 ASP A 173       7.256  33.048 176.007  1.00 55.35           H
ATOM   2284  N   ALA A 174      10.949  33.749 177.209  1.00 42.69           N
ATOM   2285  CA  ALA A 174      11.591  34.426 178.336  1.00 39.17           C
ATOM   2286  C   ALA A 174      10.767  35.608 178.868  1.00 40.68           C
ATOM   2287  O   ALA A 174      10.662  35.769 180.084  1.00 38.83           O
ATOM   2288  CB  ALA A 174      12.998  34.875 177.929  1.00 40.92           C
ATOM   2289  H   ALA A 174      11.477  33.679 176.352  1.00 51.23           H
ATOM   2290  HA  ALA A 174      11.697  33.700 179.144  1.00 47.01           H
ATOM   2291  HB1 ALA A 174      13.484  35.370 178.769  1.00 49.11           H
ATOM   2292  HB2 ALA A 174      13.590  34.008 177.634  1.00 49.11           H
ATOM   2293  HB3 ALA A 174      12.942  35.572 177.092  1.00 49.11           H
ATOM   2294  N   GLU A 175      10.174  36.413 177.973  1.00 44.04           N
ATOM   2295  CA  GLU A 175       9.284  37.518 178.323  1.00 47.58           C
ATOM   2296  C   GLU A 175       8.050  37.010 179.074  1.00 42.18           C
ATOM   2297  O   GLU A 175       7.673  37.583 180.093  1.00 45.32           O
ATOM   2298  CB  GLU A 175       8.960  38.351 177.061  1.00 49.18           C
ATOM   2299  CG  GLU A 175       7.687  39.218 177.125  1.00 63.32           C
ATOM   2300  CD  GLU A 175       7.721  40.436 178.060  1.00 83.44           C
ATOM   2301  OE1 GLU A 175       6.687  41.142 178.099  1.00 82.76           O
ATOM   2302  OE2 GLU A 175       8.748  40.652 178.741  1.00 80.55           O1-
ATOM   2303  H   GLU A 175      10.286  36.212 176.990  1.00 52.85           H
ATOM   2304  HA  GLU A 175       9.826  38.172 179.001  1.00 57.10           H
ATOM   2305  HB2 GLU A 175       9.812  38.996 176.845  1.00 59.02           H
ATOM   2306  HB3 GLU A 175       8.852  37.681 176.210  1.00 59.02           H
ATOM   2307  HG2 GLU A 175       7.461  39.584 176.122  1.00 75.98           H
ATOM   2308  HG3 GLU A 175       6.809  38.614 177.358  1.00 75.98           H
ATOM   2309  N   PHE A 176       7.426  35.938 178.580  1.00 41.78           N
ATOM   2310  CA  PHE A 176       6.254  35.351 179.201  1.00 40.41           C
ATOM   2311  C   PHE A 176       6.573  34.844 180.607  1.00 41.18           C
ATOM   2312  O   PHE A 176       5.834  35.137 181.538  1.00 44.56           O
ATOM   2313  CB  PHE A 176       5.709  34.232 178.314  1.00 40.15           C
ATOM   2314  CG  PHE A 176       4.432  33.617 178.842  1.00 47.80           C
ATOM   2315  CD1 PHE A 176       3.236  34.360 178.809  1.00 40.80           C
ATOM   2316  CD2 PHE A 176       4.432  32.312 179.365  1.00 47.65           C
ATOM   2317  CE1 PHE A 176       2.042  33.794 179.280  1.00 45.41           C
ATOM   2318  CE2 PHE A 176       3.236  31.755 179.852  1.00 47.53           C
ATOM   2319  CZ  PHE A 176       2.041  32.489 179.800  1.00 41.77           C
ATOM   2320  H   PHE A 176       7.767  35.523 177.722  1.00 50.14           H
ATOM   2321  HA  PHE A 176       5.490  36.127 179.282  1.00 48.50           H
ATOM   2322  HB2 PHE A 176       5.507  34.646 177.325  1.00 48.18           H
ATOM   2323  HB3 PHE A 176       6.465  33.455 178.211  1.00 48.18           H
ATOM   2324  HD1 PHE A 176       3.233  35.365 178.412  1.00 48.97           H
ATOM   2325  HD2 PHE A 176       5.346  31.736 179.402  1.00 57.18           H
ATOM   2326  HE1 PHE A 176       1.125  34.363 179.246  1.00 54.50           H
ATOM   2327  HE2 PHE A 176       3.232  30.765 180.273  1.00 57.04           H
ATOM   2328  HZ  PHE A 176       1.125  32.056 180.177  1.00 50.13           H
ATOM   2329  N   LEU A 177       7.676  34.109 180.762  1.00 37.91           N
ATOM   2330  CA  LEU A 177       8.173  33.636 182.050  1.00 45.39           C
ATOM   2331  C   LEU A 177       8.332  34.805 183.031  1.00 40.65           C
ATOM   2332  O   LEU A 177       7.886  34.717 184.174  1.00 41.50           O
ATOM   2333  CB  LEU A 177       9.520  32.930 181.802  1.00 42.50           C
ATOM   2334  CG  LEU A 177       9.715  31.538 182.417  1.00 57.76           C
ATOM   2335  CD1 LEU A 177       8.529  30.597 182.170  1.00 56.11           C
ATOM   2336  CD2 LEU A 177      10.971  30.946 181.753  1.00 49.20           C
ATOM   2337  H   LEU A 177       8.231  33.897 179.943  1.00 45.50           H
ATOM   2338  HA  LEU A 177       7.436  32.948 182.455  1.00 54.47           H
ATOM   2339  HB2 LEU A 177       9.653  32.818 180.727  1.00 51.01           H
ATOM   2340  HB3 LEU A 177      10.335  33.569 182.145  1.00 51.01           H
ATOM   2341  HG  LEU A 177       9.880  31.650 183.489  1.00 69.32           H
ATOM   2342 HD11 LEU A 177       8.796  29.572 182.430  1.00 67.33           H
ATOM   2343 HD12 LEU A 177       7.689  30.889 182.792  1.00 67.33           H
ATOM   2344 HD13 LEU A 177       8.228  30.647 181.125  1.00 67.33           H
ATOM   2345 HD21 LEU A 177      11.149  29.950 182.142  1.00 59.04           H
ATOM   2346 HD22 LEU A 177      10.839  30.878 180.673  1.00 59.04           H
ATOM   2347 HD23 LEU A 177      11.839  31.568 181.971  1.00 59.04           H
ATOM   2348  N   SER A 178       8.955  35.904 182.590  1.00 36.24           N
ATOM   2349  CA  SER A 178       9.252  37.038 183.455  1.00 39.38           C
ATOM   2350  C   SER A 178       7.970  37.762 183.871  1.00 47.69           C
ATOM   2351  O   SER A 178       7.808  38.092 185.046  1.00 36.11           O
ATOM   2352  CB  SER A 178      10.227  37.996 182.775  1.00 40.73           C
ATOM   2353  OG  SER A 178      11.460  37.346 182.560  1.00 44.34           O
ATOM   2354  H   SER A 178       9.277  35.939 181.631  1.00 43.49           H
ATOM   2355  HA  SER A 178       9.730  36.666 184.361  1.00 47.26           H
ATOM   2356  HB2 SER A 178       9.816  38.341 181.825  1.00 48.88           H
ATOM   2357  HB3 SER A 178      10.395  38.854 183.423  1.00 48.88           H
ATOM   2358  HG  SER A 178      11.359  36.729 181.829  1.00 53.22           H
ATOM   2359  N   ARG A 179       7.049  37.990 182.922  1.00 40.78           N
ATOM   2360  CA  ARG A 179       5.770  38.632 183.203  1.00 46.07           C
ATOM   2361  C   ARG A 179       4.961  37.773 184.175  1.00 37.08           C
ATOM   2362  O   ARG A 179       4.419  38.300 185.144  1.00 40.77           O
ATOM   2363  CB  ARG A 179       5.001  38.948 181.904  1.00 44.73           C
ATOM   2364  CG  ARG A 179       5.642  40.043 181.026  1.00 61.05           C
ATOM   2365  CD  ARG A 179       5.592  41.447 181.646  1.00 76.54           C
ATOM   2366  NE  ARG A 179       6.304  42.453 180.835  1.00 88.71           N
ATOM   2367  CZ  ARG A 179       6.556  43.706 181.245  1.00 82.89           C
ATOM   2368  NH1 ARG A 179       5.834  44.275 182.213  1.00 83.99           N
ATOM   2369  NH2 ARG A 179       7.546  44.404 180.694  1.00 75.69           N1+
ATOM   2370  H   ARG A 179       7.238  37.692 181.973  1.00 48.94           H
ATOM   2371  HA  ARG A 179       5.972  39.573 183.706  1.00 55.29           H
ATOM   2372  HB2 ARG A 179       4.895  38.035 181.316  1.00 53.68           H
ATOM   2373  HB3 ARG A 179       3.999  39.286 182.174  1.00 53.68           H
ATOM   2374  HG2 ARG A 179       6.680  39.790 180.819  1.00 73.26           H
ATOM   2375  HG3 ARG A 179       5.103  40.073 180.077  1.00 73.26           H
ATOM   2376  HD2 ARG A 179       4.541  41.720 181.618  1.00 91.85           H
ATOM   2377  HD3 ARG A 179       5.929  41.470 182.680  1.00 91.85           H
ATOM   2378  HE  ARG A 179       6.897  42.086 180.097  1.00106.46           H
ATOM   2379 HH11 ARG A 179       5.084  43.756 182.641  1.00100.80           H
ATOM   2380 HH12 ARG A 179       6.041  45.216 182.511  1.00100.80           H
ATOM   2381 HH21 ARG A 179       8.108  43.989 179.964  1.00 90.84           H
ATOM   2382 HH22 ARG A 179       7.744  45.342 181.007  1.00 90.84           H
ATOM   2383  N   ARG A 180       4.913  36.457 183.947  1.00 37.06           N
ATOM   2384  CA  ARG A 180       4.144  35.519 184.754  1.00 40.60           C
ATOM   2385  C   ARG A 180       4.681  35.390 186.173  1.00 44.92           C
ATOM   2386  O   ARG A 180       3.885  35.468 187.102  1.00 37.58           O
ATOM   2387  CB  ARG A 180       4.058  34.156 184.052  1.00 35.66           C
ATOM   2388  CG  ARG A 180       3.117  34.162 182.833  1.00 43.48           C
ATOM   2389  CD  ARG A 180       1.676  33.781 183.192  1.00 46.61           C
ATOM   2390  NE  ARG A 180       0.978  34.829 183.931  1.00 52.62           N
ATOM   2391  CZ  ARG A 180       0.367  34.700 185.112  1.00 45.33           C
ATOM   2392  NH1 ARG A 180      -0.055  35.806 185.709  1.00 50.24           N
ATOM   2393  NH2 ARG A 180       0.161  33.523 185.702  1.00 44.97           N1+
ATOM   2394  H   ARG A 180       5.412  36.089 183.148  1.00 44.48           H
ATOM   2395  HA  ARG A 180       3.134  35.908 184.855  1.00 48.72           H
ATOM   2396  HB2 ARG A 180       5.051  33.822 183.750  1.00 42.80           H
ATOM   2397  HB3 ARG A 180       3.682  33.429 184.773  1.00 42.80           H
ATOM   2398  HG2 ARG A 180       3.141  35.123 182.319  1.00 52.18           H
ATOM   2399  HG3 ARG A 180       3.477  33.405 182.138  1.00 52.18           H
ATOM   2400  HD2 ARG A 180       1.107  33.511 182.301  1.00 55.93           H
ATOM   2401  HD3 ARG A 180       1.755  32.918 183.838  1.00 55.93           H
ATOM   2402  HE  ARG A 180       1.078  35.765 183.567  1.00 63.15           H
ATOM   2403 HH11 ARG A 180       0.096  36.695 185.253  1.00 60.29           H
ATOM   2404 HH12 ARG A 180      -0.536  35.753 186.592  1.00 60.29           H
ATOM   2405 HH21 ARG A 180       0.475  32.671 185.247  1.00 53.97           H
ATOM   2406 HH22 ARG A 180      -0.321  33.452 186.582  1.00 53.97           H
ATOM   2407  N   PHE A 181       5.991  35.199 186.358  1.00 37.58           N
ATOM   2408  CA  PHE A 181       6.517  34.719 187.638  1.00 39.31           C
ATOM   2409  C   PHE A 181       7.442  35.692 188.350  1.00 37.69           C
ATOM   2410  O   PHE A 181       7.685  35.489 189.533  1.00 40.98           O
ATOM   2411  CB  PHE A 181       7.200  33.362 187.444  1.00 36.32           C
ATOM   2412  CG  PHE A 181       6.297  32.321 186.830  1.00 44.47           C
ATOM   2413  CD1 PHE A 181       6.519  31.896 185.511  1.00 43.34           C
ATOM   2414  CD2 PHE A 181       5.195  31.826 187.555  1.00 43.77           C
ATOM   2415  CE1 PHE A 181       5.637  30.985 184.915  1.00 47.70           C
ATOM   2416  CE2 PHE A 181       4.314  30.912 186.954  1.00 50.12           C
ATOM   2417  CZ  PHE A 181       4.541  30.490 185.635  1.00 47.79           C
ATOM   2418  H   PHE A 181       6.602  35.164 185.554  1.00 45.10           H
ATOM   2419  HA  PHE A 181       5.685  34.547 188.322  1.00 47.18           H
ATOM   2420  HB2 PHE A 181       8.098  33.487 186.837  1.00 43.59           H
ATOM   2421  HB3 PHE A 181       7.494  32.988 188.422  1.00 43.59           H
ATOM   2422  HD1 PHE A 181       7.353  32.283 184.946  1.00 52.02           H
ATOM   2423  HD2 PHE A 181       5.016  32.160 188.564  1.00 52.52           H
ATOM   2424  HE1 PHE A 181       5.793  30.675 183.896  1.00 57.24           H
ATOM   2425  HE2 PHE A 181       3.465  30.532 187.502  1.00 60.14           H
ATOM   2426  HZ  PHE A 181       3.872  29.785 185.167  1.00 57.36           H
ATOM   2427  N   LEU A 182       7.987  36.699 187.659  1.00 38.41           N
ATOM   2428  CA  LEU A 182       9.000  37.596 188.212  1.00 35.76           C
ATOM   2429  C   LEU A 182       8.508  39.025 188.403  1.00 33.59           C
ATOM   2430  O   LEU A 182       9.061  39.716 189.247  1.00 36.32           O
ATOM   2431  CB  LEU A 182      10.264  37.564 187.343  1.00 39.77           C
ATOM   2432  CG  LEU A 182      10.905  36.171 187.206  1.00 36.99           C
ATOM   2433  CD1 LEU A 182      12.173  36.293 186.350  1.00 37.43           C
ATOM   2434  CD2 LEU A 182      11.250  35.577 188.580  1.00 39.41           C
ATOM   2435  H   LEU A 182       7.762  36.798 186.678  1.00 46.09           H
ATOM   2436  HA  LEU A 182       9.278  37.254 189.208  1.00 42.92           H
ATOM   2437  HB2 LEU A 182      10.029  37.946 186.352  1.00 47.73           H
ATOM   2438  HB3 LEU A 182      10.993  38.238 187.792  1.00 47.73           H
ATOM   2439  HG  LEU A 182      10.208  35.505 186.697  1.00 44.39           H
ATOM   2440 HD11 LEU A 182      12.620  35.308 186.214  1.00 44.92           H
ATOM   2441 HD12 LEU A 182      11.922  36.701 185.371  1.00 44.92           H
ATOM   2442 HD13 LEU A 182      12.897  36.947 186.838  1.00 44.92           H
ATOM   2443 HD21 LEU A 182      11.805  34.648 188.456  1.00 47.30           H
ATOM   2444 HD22 LEU A 182      11.846  36.288 189.150  1.00 47.30           H
ATOM   2445 HD23 LEU A 182      10.343  35.352 189.136  1.00 47.30           H
ATOM   2446  N   LEU A 183       7.507  39.472 187.634  1.00 38.04           N
ATOM   2447  CA  LEU A 183       6.989  40.840 187.646  1.00 39.04           C
ATOM   2448  C   LEU A 183       6.292  41.112 188.993  1.00 35.00           C
ATOM   2449  O   LEU A 183       5.387  40.377 189.388  1.00 38.26           O
ATOM   2450  CB  LEU A 183       6.011  40.978 186.456  1.00 42.52           C
ATOM   2451  CG  LEU A 183       5.726  42.382 185.873  1.00 55.26           C
ATOM   2452  CD1 LEU A 183       4.408  42.350 185.081  1.00 53.65           C
ATOM   2453  CD2 LEU A 183       5.617  43.492 186.893  1.00 53.00           C
ATOM   2454  H   LEU A 183       7.125  38.844 186.941  1.00 45.66           H
ATOM   2455  HA  LEU A 183       7.819  41.534 187.507  1.00 46.85           H
ATOM   2456  HB2 LEU A 183       6.373  40.362 185.636  1.00 51.03           H
ATOM   2457  HB3 LEU A 183       5.060  40.552 186.780  1.00 51.03           H
ATOM   2458  HG  LEU A 183       6.512  42.670 185.194  1.00 66.32           H
ATOM   2459 HD11 LEU A 183       4.275  43.287 184.540  1.00 64.38           H
ATOM   2460 HD12 LEU A 183       4.420  41.530 184.366  1.00 64.38           H
ATOM   2461 HD13 LEU A 183       3.566  42.213 185.761  1.00 64.38           H
ATOM   2462 HD21 LEU A 183       5.344  44.426 186.407  1.00 63.60           H
ATOM   2463 HD22 LEU A 183       4.831  43.196 187.573  1.00 63.60           H
ATOM   2464 HD23 LEU A 183       6.563  43.631 187.413  1.00 63.60           H
ATOM   2465  N   ARG A 184       6.707  42.186 189.678  1.00 36.37           N
ATOM   2466  CA  ARG A 184       6.077  42.725 190.879  1.00 38.71           C
ATOM   2467  C   ARG A 184       4.672  43.233 190.588  1.00 43.41           C
ATOM   2468  O   ARG A 184       4.468  44.045 189.692  1.00 42.83           O
ATOM   2469  CB  ARG A 184       6.916  43.882 191.428  1.00 37.67           C
ATOM   2470  CG  ARG A 184       6.277  44.529 192.671  1.00 39.89           C
ATOM   2471  CD  ARG A 184       7.186  45.635 193.197  1.00 41.05           C
ATOM   2472  NE  ARG A 184       8.431  45.073 193.723  1.00 44.62           N
ATOM   2473  CZ  ARG A 184       9.570  45.752 193.845  1.00 38.70           C
ATOM   2474  NH1 ARG A 184       9.650  47.048 193.551  1.00 36.03           N
ATOM   2475  NH2 ARG A 184      10.637  45.119 194.299  1.00 34.65           N1+
ATOM   2476  H   ARG A 184       7.467  42.725 189.288  1.00 43.64           H
ATOM   2477  HA  ARG A 184       6.029  41.950 191.637  1.00 46.45           H
ATOM   2478  HB2 ARG A 184       7.908  43.516 191.675  1.00 45.20           H
ATOM   2479  HB3 ARG A 184       7.025  44.644 190.657  1.00 45.20           H
ATOM   2480  HG2 ARG A 184       5.314  44.978 192.422  1.00 47.88           H
ATOM   2481  HG3 ARG A 184       6.129  43.777 193.447  1.00 47.88           H
ATOM   2482  HD2 ARG A 184       7.409  46.322 192.380  1.00 49.26           H
ATOM   2483  HD3 ARG A 184       6.673  46.191 193.979  1.00 49.26           H
ATOM   2484  HE  ARG A 184       8.424  44.104 194.006  1.00 53.55           H
ATOM   2485 HH11 ARG A 184       8.832  47.553 193.236  1.00 43.24           H
ATOM   2486 HH12 ARG A 184      10.526  47.537 193.660  1.00 43.24           H
ATOM   2487 HH21 ARG A 184      10.598  44.133 194.512  1.00 41.59           H
ATOM   2488 HH22 ARG A 184      11.513  45.615 194.398  1.00 41.59           H
ATOM   2489  N   ARG A 185       3.728  42.831 191.433  1.00 42.46           N
ATOM   2490  CA  ARG A 185       2.339  43.296 191.424  1.00 49.15           C
ATOM   2491  C   ARG A 185       2.145  44.256 192.591  1.00 51.34           C
ATOM   2492  O   ARG A 185       1.613  45.351 192.432  1.00 62.24           O
ATOM   2493  CB  ARG A 185       1.389  42.079 191.457  1.00 44.89           C
ATOM   2494  CG  ARG A 185       1.843  41.101 190.368  1.00 57.43           C
ATOM   2495  CD  ARG A 185       0.932  39.904 190.193  1.00 67.10           C
ATOM   2496  NE  ARG A 185       1.572  38.925 189.307  1.00 57.90           N
ATOM   2497  CZ  ARG A 185       1.971  39.134 188.051  1.00 59.38           C
ATOM   2498  NH1 ARG A 185       1.660  40.232 187.361  1.00 73.96           N
ATOM   2499  NH2 ARG A 185       2.701  38.197 187.473  1.00 64.32           N1+
ATOM   2500  H   ARG A 185       3.990  42.166 192.149  1.00 50.96           H
ATOM   2501  HA  ARG A 185       2.146  43.846 190.501  1.00 58.99           H
ATOM   2502  HB2 ARG A 185       1.454  41.578 192.425  1.00 53.87           H
ATOM   2503  HB3 ARG A 185       0.361  42.397 191.282  1.00 53.87           H
ATOM   2504  HG2 ARG A 185       1.888  41.657 189.433  1.00 68.92           H
ATOM   2505  HG3 ARG A 185       2.836  40.708 190.589  1.00 68.92           H
ATOM   2506  HD2 ARG A 185       0.832  39.444 191.178  1.00 80.52           H
ATOM   2507  HD3 ARG A 185      -0.057  40.180 189.827  1.00 80.52           H
ATOM   2508  HE  ARG A 185       1.914  38.079 189.744  1.00 69.48           H
ATOM   2509 HH11 ARG A 185       1.123  40.966 187.795  1.00 88.75           H
ATOM   2510 HH12 ARG A 185       1.980  40.336 186.409  1.00 88.75           H
ATOM   2511 HH21 ARG A 185       2.934  37.358 187.986  1.00 77.19           H
ATOM   2512 HH22 ARG A 185       3.025  38.311 186.524  1.00 77.19           H
ATOM   2513  N   LYS A 186       2.610  43.816 193.758  1.00 46.29           N
ATOM   2514  CA  LYS A 186       2.592  44.521 195.024  1.00 54.02           C
ATOM   2515  C   LYS A 186       3.991  44.372 195.617  1.00 49.98           C
ATOM   2516  O   LYS A 186       4.477  43.248 195.705  1.00 46.13           O
ATOM   2517  CB  LYS A 186       1.536  43.847 195.922  1.00 56.23           C
ATOM   2518  CG  LYS A 186       1.219  44.628 197.204  1.00 60.70           C
ATOM   2519  CD  LYS A 186       0.592  46.023 197.019  1.00 73.56           C
ATOM   2520  CE  LYS A 186      -0.866  46.054 196.536  1.00 75.39           C
ATOM   2521  NZ  LYS A 186      -1.037  45.580 195.148  1.00 85.86           N1+
ATOM   2522  H   LYS A 186       3.047  42.904 193.766  1.00 55.55           H
ATOM   2523  HA  LYS A 186       2.366  45.573 194.854  1.00 64.83           H
ATOM   2524  HB2 LYS A 186       0.618  43.704 195.358  1.00 67.48           H
ATOM   2525  HB3 LYS A 186       1.880  42.848 196.196  1.00 67.48           H
ATOM   2526  HG2 LYS A 186       0.531  44.027 197.800  1.00 72.85           H
ATOM   2527  HG3 LYS A 186       2.138  44.735 197.785  1.00 72.85           H
ATOM   2528  HD2 LYS A 186       0.640  46.540 197.978  1.00 88.28           H
ATOM   2529  HD3 LYS A 186       1.196  46.604 196.326  1.00 88.28           H
ATOM   2530  HE2 LYS A 186      -1.428  45.389 197.194  1.00 90.48           H
ATOM   2531  HE3 LYS A 186      -1.277  47.059 196.638  1.00 90.48           H
ATOM   2532  HZ1 LYS A 186      -1.845  46.017 194.729  1.00103.03           H
ATOM   2533  HZ2 LYS A 186      -0.215  45.811 194.605  1.00103.03           H
ATOM   2534  HZ3 LYS A 186      -1.159  44.577 195.144  1.00103.03           H
ATOM   2535  N   PHE A 187       4.624  45.481 196.007  1.00 42.66           N
ATOM   2536  CA  PHE A 187       5.943  45.483 196.628  1.00 46.82           C
ATOM   2537  C   PHE A 187       5.951  44.576 197.852  1.00 50.31           C
ATOM   2538  O   PHE A 187       5.123  44.742 198.750  1.00 42.14           O
ATOM   2539  CB  PHE A 187       6.361  46.913 196.994  1.00 41.01           C
ATOM   2540  CG  PHE A 187       7.669  47.012 197.763  1.00 47.38           C
ATOM   2541  CD1 PHE A 187       7.694  47.449 199.098  1.00 41.54           C
ATOM   2542  CD2 PHE A 187       8.876  46.688 197.126  1.00 39.81           C
ATOM   2543  CE1 PHE A 187       8.917  47.547 199.785  1.00 42.32           C
ATOM   2544  CE2 PHE A 187      10.102  46.796 197.801  1.00 44.54           C
ATOM   2545  CZ  PHE A 187      10.121  47.219 199.140  1.00 47.58           C
ATOM   2546  H   PHE A 187       4.169  46.374 195.882  1.00 51.19           H
ATOM   2547  HA  PHE A 187       6.663  45.099 195.906  1.00 56.19           H
ATOM   2548  HB2 PHE A 187       6.466  47.481 196.072  1.00 49.21           H
ATOM   2549  HB3 PHE A 187       5.571  47.375 197.586  1.00 49.21           H
ATOM   2550  HD1 PHE A 187       6.776  47.717 199.598  1.00 49.85           H
ATOM   2551  HD2 PHE A 187       8.855  46.376 196.104  1.00 47.78           H
ATOM   2552  HE1 PHE A 187       8.934  47.895 200.807  1.00 50.79           H
ATOM   2553  HE2 PHE A 187      11.025  46.577 197.284  1.00 53.45           H
ATOM   2554  HZ  PHE A 187      11.059  47.309 199.666  1.00 57.10           H
ATOM   2555  N   ILE A 188       6.893  43.621 197.856  1.00 46.76           N
ATOM   2556  CA  ILE A 188       7.146  42.729 198.980  1.00 40.51           C
ATOM   2557  C   ILE A 188       8.450  43.201 199.630  1.00 47.30           C
ATOM   2558  O   ILE A 188       9.505  42.990 199.032  1.00 41.87           O
ATOM   2559  CB  ILE A 188       7.224  41.252 198.518  1.00 43.10           C
ATOM   2560  CG1 ILE A 188       5.980  40.815 197.706  1.00 53.10           C
ATOM   2561  CG2 ILE A 188       7.422  40.364 199.765  1.00 45.21           C
ATOM   2562  CD1 ILE A 188       6.095  39.423 197.073  1.00 51.98           C
ATOM   2563  H   ILE A 188       7.489  43.521 197.046  1.00 56.12           H
ATOM   2564  HA  ILE A 188       6.324  42.805 199.689  1.00 48.62           H
ATOM   2565  HB  ILE A 188       8.095  41.128 197.877  1.00 51.72           H
ATOM   2566 HG12 ILE A 188       5.094  40.854 198.340  1.00 63.72           H
ATOM   2567 HG13 ILE A 188       5.836  41.505 196.879  1.00 63.72           H
ATOM   2568 HG21 ILE A 188       7.532  39.320 199.477  1.00 54.25           H
ATOM   2569 HG22 ILE A 188       8.327  40.652 200.299  1.00 54.25           H
ATOM   2570 HG23 ILE A 188       6.568  40.470 200.434  1.00 54.25           H
ATOM   2571 HD11 ILE A 188       5.205  39.223 196.478  1.00 62.38           H
ATOM   2572 HD12 ILE A 188       6.964  39.392 196.418  1.00 62.38           H
ATOM   2573 HD13 ILE A 188       6.181  38.654 197.839  1.00 62.38           H
ATOM   2574  N   PRO A 189       8.430  43.804 200.835  1.00 42.80           N
ATOM   2575  CA  PRO A 189       9.666  44.226 201.483  1.00 43.29           C
ATOM   2576  C   PRO A 189      10.414  43.005 202.010  1.00 43.84           C
ATOM   2577  O   PRO A 189       9.816  41.962 202.280  1.00 40.76           O
ATOM   2578  CB  PRO A 189       9.211  45.117 202.650  1.00 42.83           C
ATOM   2579  CG  PRO A 189       7.835  44.559 203.007  1.00 39.45           C
ATOM   2580  CD  PRO A 189       7.268  44.139 201.648  1.00 45.41           C
ATOM   2581  HA  PRO A 189      10.278  44.852 200.836  1.00 51.95           H
ATOM   2582  HB2 PRO A 189       9.892  45.146 203.502  1.00 51.39           H
ATOM   2583  HB3 PRO A 189       9.081  46.123 202.253  1.00 51.39           H
ATOM   2584  HG2 PRO A 189       7.945  43.710 203.682  1.00 47.35           H
ATOM   2585  HG3 PRO A 189       7.200  45.325 203.453  1.00 47.35           H
ATOM   2586  HD2 PRO A 189       6.617  43.279 201.806  1.00 54.49           H
ATOM   2587  HD3 PRO A 189       6.743  44.985 201.202  1.00 54.49           H
ATOM   2588  N   ASP A 190      11.731  43.132 202.157  1.00 39.94           N
ATOM   2589  CA  ASP A 190      12.518  42.071 202.742  1.00 49.43           C
ATOM   2590  C   ASP A 190      12.204  41.920 204.242  1.00 43.15           C
ATOM   2591  O   ASP A 190      12.386  42.891 204.981  1.00 40.72           O
ATOM   2592  CB  ASP A 190      14.005  42.338 202.518  1.00 40.83           C
ATOM   2593  CG  ASP A 190      14.808  41.392 203.409  1.00 50.45           C
ATOM   2594  OD1 ASP A 190      14.525  40.173 203.390  1.00 52.09           O
ATOM   2595  OD2 ASP A 190      15.637  41.908 204.180  1.00 49.58           O1-
ATOM   2596  H   ASP A 190      12.192  43.996 201.908  1.00 47.93           H
ATOM   2597  HA  ASP A 190      12.279  41.159 202.199  1.00 59.32           H
ATOM   2598  HB2 ASP A 190      14.216  42.102 201.475  1.00 49.00           H
ATOM   2599  HB3 ASP A 190      14.257  43.380 202.724  1.00 49.00           H
ATOM   2600  N   PRO A 191      11.813  40.721 204.717  1.00 44.54           N
ATOM   2601  CA  PRO A 191      11.513  40.498 206.131  1.00 40.37           C
ATOM   2602  C   PRO A 191      12.724  40.565 207.082  1.00 48.40           C
ATOM   2603  O   PRO A 191      12.506  40.620 208.290  1.00 47.76           O
ATOM   2604  CB  PRO A 191      10.897  39.092 206.161  1.00 50.99           C
ATOM   2605  CG  PRO A 191      11.517  38.398 204.952  1.00 50.13           C
ATOM   2606  CD  PRO A 191      11.511  39.527 203.934  1.00 44.12           C
ATOM   2607  HA  PRO A 191      10.732  41.185 206.457  1.00 48.45           H
ATOM   2608  HB2 PRO A 191      11.053  38.545 207.091  1.00 61.19           H
ATOM   2609  HB3 PRO A 191       9.827  39.207 205.976  1.00 61.19           H
ATOM   2610  HG2 PRO A 191      12.528  38.061 205.179  1.00 60.16           H
ATOM   2611  HG3 PRO A 191      10.896  37.578 204.591  1.00 60.16           H
ATOM   2612  HD2 PRO A 191      12.272  39.299 203.190  1.00 52.95           H
ATOM   2613  HD3 PRO A 191      10.523  39.617 203.482  1.00 52.95           H
ATOM   2614  N   GLN A 192      13.974  40.582 206.583  1.00 40.91           N
ATOM   2615  CA  GLN A 192      15.170  40.767 207.417  1.00 41.11           C
ATOM   2616  C   GLN A 192      15.515  42.252 207.632  1.00 40.06           C
ATOM   2617  O   GLN A 192      16.533  42.565 208.250  1.00 44.15           O
ATOM   2618  CB  GLN A 192      16.383  40.017 206.832  1.00 45.65           C
ATOM   2619  CG  GLN A 192      16.170  38.521 206.558  1.00 48.63           C
ATOM   2620  CD  GLN A 192      17.389  37.817 205.940  1.00 52.50           C
ATOM   2621  OE1 GLN A 192      17.321  36.655 205.551  1.00 46.15           O
ATOM   2622  NE2 GLN A 192      18.526  38.493 205.841  1.00 52.72           N
ATOM   2623  H   GLN A 192      14.107  40.538 205.581  1.00 49.10           H
ATOM   2624  HA  GLN A 192      14.982  40.341 208.403  1.00 49.34           H
ATOM   2625  HB2 GLN A 192      16.694  40.499 205.907  1.00 54.79           H
ATOM   2626  HB3 GLN A 192      17.207  40.112 207.541  1.00 54.79           H
ATOM   2627  HG2 GLN A 192      15.905  38.001 207.478  1.00 58.36           H
ATOM   2628  HG3 GLN A 192      15.318  38.361 205.898  1.00 58.36           H
ATOM   2629 HE21 GLN A 192      18.590  39.445 206.170  1.00 63.27           H
ATOM   2630 HE22 GLN A 192      19.338  38.039 205.448  1.00 63.27           H
ATOM   2631  N   GLY A 193      14.703  43.175 207.109  1.00 38.36           N
ATOM   2632  CA  GLY A 193      14.895  44.603 207.317  1.00 42.33           C
ATOM   2633  C   GLY A 193      15.947  45.220 206.396  1.00 41.79           C
ATOM   2634  O   GLY A 193      16.306  46.369 206.614  1.00 42.44           O
ATOM   2635  H   GLY A 193      13.904  42.879 206.564  1.00 46.03           H
ATOM   2636  HA2 GLY A 193      13.952  45.118 207.145  1.00 50.80           H
ATOM   2637  HA3 GLY A 193      15.211  44.760 208.349  1.00 50.80           H
ATOM   2638  N   THR A 194      16.416  44.512 205.363  1.00 40.18           N
ATOM   2639  CA  THR A 194      17.393  45.030 204.405  1.00 36.73           C
ATOM   2640  C   THR A 194      16.860  46.291 203.718  1.00 40.30           C
ATOM   2641  O   THR A 194      15.688  46.344 203.348  1.00 38.53           O
ATOM   2642  CB  THR A 194      17.727  43.941 203.376  1.00 37.12           C
ATOM   2643  OG1 THR A 194      18.204  42.786 204.039  1.00 39.92           O
ATOM   2644  CG2 THR A 194      18.820  44.396 202.423  1.00 42.95           C
ATOM   2645  H   THR A 194      16.067  43.575 205.212  1.00 48.22           H
ATOM   2646  HA  THR A 194      18.302  45.254 204.960  1.00 44.09           H
ATOM   2647  HB  THR A 194      16.834  43.696 202.800  1.00 44.55           H
ATOM   2648  HG1 THR A 194      17.441  42.347 204.433  1.00 47.90           H
ATOM   2649 HG21 THR A 194      19.062  43.577 201.747  1.00 51.54           H
ATOM   2650 HG22 THR A 194      18.495  45.254 201.836  1.00 51.54           H
ATOM   2651 HG23 THR A 194      19.707  44.647 203.005  1.00 51.54           H
ATOM   2652  N   ASN A 195      17.725  47.300 203.568  1.00 36.00           N
ATOM   2653  CA  ASN A 195      17.393  48.618 203.034  1.00 35.13           C
ATOM   2654  C   ASN A 195      18.061  48.904 201.671  1.00 40.10           C
ATOM   2655  O   ASN A 195      18.731  48.042 201.103  1.00 36.10           O
ATOM   2656  CB  ASN A 195      17.748  49.659 204.105  1.00 39.45           C
ATOM   2657  CG  ASN A 195      19.218  49.654 204.498  1.00 45.04           C
ATOM   2658  OD1 ASN A 195      20.092  49.285 203.725  1.00 36.60           O
ATOM   2659  ND2 ASN A 195      19.513  50.129 205.696  1.00 36.72           N
ATOM   2660  H   ASN A 195      18.670  47.167 203.901  1.00 43.20           H
ATOM   2661  HA  ASN A 195      16.318  48.675 202.881  1.00 42.16           H
ATOM   2662  HB2 ASN A 195      17.494  50.645 203.729  1.00 47.34           H
ATOM   2663  HB3 ASN A 195      17.148  49.480 204.995  1.00 47.34           H
ATOM   2664 HD21 ASN A 195      20.478  50.192 205.982  1.00 44.06           H
ATOM   2665 HD22 ASN A 195      18.775  50.447 206.308  1.00 44.06           H
ATOM   2666  N   LEU A 196      17.865  50.112 201.127  1.00 35.42           N
ATOM   2667  CA  LEU A 196      18.471  50.533 199.864  1.00 37.14           C
ATOM   2668  C   LEU A 196      19.951  50.864 200.013  1.00 38.75           C
ATOM   2669  O   LEU A 196      20.667  50.856 199.017  1.00 36.41           O
ATOM   2670  CB  LEU A 196      17.741  51.734 199.247  1.00 35.14           C
ATOM   2671  CG  LEU A 196      16.250  51.538 198.940  1.00 40.89           C
ATOM   2672  CD1 LEU A 196      15.785  52.727 198.086  1.00 44.63           C
ATOM   2673  CD2 LEU A 196      15.936  50.228 198.212  1.00 43.65           C
ATOM   2674  H   LEU A 196      17.297  50.784 201.623  1.00 42.51           H
ATOM   2675  HA  LEU A 196      18.401  49.706 199.159  1.00 44.58           H
ATOM   2676  HB2 LEU A 196      17.851  52.598 199.901  1.00 42.18           H
ATOM   2677  HB3 LEU A 196      18.245  51.967 198.308  1.00 42.18           H
ATOM   2678  HG  LEU A 196      15.690  51.551 199.873  1.00 49.07           H
ATOM   2679 HD11 LEU A 196      14.706  52.680 197.970  1.00 53.56           H
ATOM   2680 HD12 LEU A 196      16.036  53.668 198.575  1.00 53.56           H
ATOM   2681 HD13 LEU A 196      16.255  52.696 197.101  1.00 53.56           H
ATOM   2682 HD21 LEU A 196      14.867  50.179 198.007  1.00 52.39           H
ATOM   2683 HD22 LEU A 196      16.497  50.174 197.278  1.00 52.39           H
ATOM   2684 HD23 LEU A 196      16.194  49.378 198.840  1.00 52.39           H
ATOM   2685  N   MET A 197      20.419  51.181 201.225  1.00 36.34           N
ATOM   2686  CA  MET A 197      21.842  51.368 201.466  1.00 38.71           C
ATOM   2687  C   MET A 197      22.563  50.051 201.143  1.00 35.29           C
ATOM   2688  O   MET A 197      23.561  50.065 200.437  1.00 37.05           O
ATOM   2689  CB  MET A 197      22.064  51.855 202.900  1.00 37.01           C
ATOM   2690  CG  MET A 197      23.493  52.294 203.198  1.00 40.10           C
ATOM   2691  SD  MET A 197      23.961  53.799 202.304  1.00 45.15           S
ATOM   2692  CE  MET A 197      25.648  54.011 202.954  1.00 45.60           C
ATOM   2693  H   MET A 197      19.789  51.191 202.015  1.00 43.61           H
ATOM   2694  HA  MET A 197      22.202  52.140 200.785  1.00 46.45           H
ATOM   2695  HB2 MET A 197      21.406  52.700 203.089  1.00 44.42           H
ATOM   2696  HB3 MET A 197      21.813  51.056 203.590  1.00 44.42           H
ATOM   2697  HG2 MET A 197      23.573  52.494 204.268  1.00 48.12           H
ATOM   2698  HG3 MET A 197      24.181  51.486 202.961  1.00 48.12           H
ATOM   2699  HE1 MET A 197      26.140  54.825 202.424  1.00 54.72           H
ATOM   2700  HE2 MET A 197      25.611  54.234 204.018  1.00 54.72           H
ATOM   2701  HE3 MET A 197      26.226  53.103 202.815  1.00 54.72           H
ATOM   2702  N   PHE A 198      22.013  48.917 201.588  1.00 34.43           N
ATOM   2703  CA  PHE A 198      22.471  47.588 201.230  1.00 36.79           C
ATOM   2704  C   PHE A 198      22.361  47.336 199.727  1.00 37.28           C
ATOM   2705  O   PHE A 198      23.316  46.844 199.131  1.00 37.95           O
ATOM   2706  CB  PHE A 198      21.684  46.538 202.014  1.00 33.08           C
ATOM   2707  CG  PHE A 198      22.043  45.108 201.633  1.00 36.84           C
ATOM   2708  CD1 PHE A 198      23.056  44.431 202.331  1.00 44.33           C
ATOM   2709  CD2 PHE A 198      21.384  44.465 200.562  1.00 37.40           C
ATOM   2710  CE1 PHE A 198      23.428  43.135 201.942  1.00 48.83           C
ATOM   2711  CE2 PHE A 198      21.786  43.186 200.146  1.00 38.92           C
ATOM   2712  CZ  PHE A 198      22.831  42.537 200.822  1.00 42.21           C
ATOM   2713  H   PHE A 198      21.185  48.981 202.165  1.00 41.32           H
ATOM   2714  HA  PHE A 198      23.520  47.499 201.511  1.00 44.16           H
ATOM   2715  HB2 PHE A 198      21.860  46.692 203.076  1.00 39.70           H
ATOM   2716  HB3 PHE A 198      20.622  46.683 201.837  1.00 39.70           H
ATOM   2717  HD1 PHE A 198      23.565  44.909 203.151  1.00 53.20           H
ATOM   2718  HD2 PHE A 198      20.584  44.965 200.035  1.00 44.89           H
ATOM   2719  HE1 PHE A 198      24.208  42.615 202.475  1.00 58.61           H
ATOM   2720  HE2 PHE A 198      21.305  42.709 199.303  1.00 46.71           H
ATOM   2721  HZ  PHE A 198      23.188  41.581 200.475  1.00 50.65           H
ATOM   2722  N   ALA A 199      21.202  47.629 199.126  1.00 36.20           N
ATOM   2723  CA  ALA A 199      20.963  47.315 197.727  1.00 35.91           C
ATOM   2724  C   ALA A 199      21.949  48.039 196.804  1.00 37.12           C
ATOM   2725  O   ALA A 199      22.514  47.414 195.907  1.00 36.03           O
ATOM   2726  CB  ALA A 199      19.517  47.642 197.353  1.00 34.00           C
ATOM   2727  H   ALA A 199      20.442  48.020 199.667  1.00 43.44           H
ATOM   2728  HA  ALA A 199      21.119  46.245 197.603  1.00 43.10           H
ATOM   2729  HB1 ALA A 199      19.327  47.261 196.352  1.00 40.81           H
ATOM   2730  HB2 ALA A 199      18.831  47.162 198.051  1.00 40.81           H
ATOM   2731  HB3 ALA A 199      19.359  48.720 197.367  1.00 40.81           H
ATOM   2732  N   PHE A 200      22.174  49.338 197.038  1.00 32.46           N
ATOM   2733  CA  PHE A 200      23.131  50.110 196.264  1.00 35.77           C
ATOM   2734  C   PHE A 200      24.566  49.687 196.559  1.00 38.35           C
ATOM   2735  O   PHE A 200      25.391  49.760 195.653  1.00 35.78           O
ATOM   2736  CB  PHE A 200      22.935  51.615 196.476  1.00 40.55           C
ATOM   2737  CG  PHE A 200      21.657  52.159 195.863  1.00 44.99           C
ATOM   2738  CD1 PHE A 200      21.343  51.902 194.513  1.00 45.76           C
ATOM   2739  CD2 PHE A 200      20.776  52.933 196.642  1.00 42.67           C
ATOM   2740  CE1 PHE A 200      20.144  52.384 193.961  1.00 49.10           C
ATOM   2741  CE2 PHE A 200      19.579  53.416 196.088  1.00 47.03           C
ATOM   2742  CZ  PHE A 200      19.263  53.139 194.750  1.00 37.15           C
ATOM   2743  H   PHE A 200      21.676  49.806 197.783  1.00 38.95           H
ATOM   2744  HA  PHE A 200      22.947  49.889 195.213  1.00 42.93           H
ATOM   2745  HB2 PHE A 200      22.947  51.829 197.544  1.00 48.67           H
ATOM   2746  HB3 PHE A 200      23.772  52.139 196.015  1.00 48.67           H
ATOM   2747  HD1 PHE A 200      22.015  51.329 193.890  1.00 54.91           H
ATOM   2748  HD2 PHE A 200      21.009  53.152 197.673  1.00 51.21           H
ATOM   2749  HE1 PHE A 200      19.894  52.167 192.934  1.00 58.92           H
ATOM   2750  HE2 PHE A 200      18.897  53.994 196.694  1.00 56.44           H
ATOM   2751  HZ  PHE A 200      18.343  53.510 194.327  1.00 44.59           H
ATOM   2752  N   PHE A 201      24.873  49.252 197.793  1.00 40.26           N
ATOM   2753  CA  PHE A 201      26.181  48.686 198.100  1.00 35.69           C
ATOM   2754  C   PHE A 201      26.404  47.440 197.243  1.00 34.29           C
ATOM   2755  O   PHE A 201      27.454  47.340 196.619  1.00 37.61           O
ATOM   2756  CB  PHE A 201      26.323  48.337 199.583  1.00 36.70           C
ATOM   2757  CG  PHE A 201      27.736  47.963 199.972  1.00 38.05           C
ATOM   2758  CD1 PHE A 201      28.550  48.881 200.660  1.00 39.90           C
ATOM   2759  CD2 PHE A 201      28.246  46.698 199.633  1.00 40.42           C
ATOM   2760  CE1 PHE A 201      29.876  48.551 200.981  1.00 46.48           C
ATOM   2761  CE2 PHE A 201      29.581  46.383 199.919  1.00 41.36           C
ATOM   2762  CZ  PHE A 201      30.397  47.307 200.589  1.00 37.69           C
ATOM   2763  H   PHE A 201      24.162  49.240 198.513  1.00 48.32           H
ATOM   2764  HA  PHE A 201      26.935  49.434 197.849  1.00 42.83           H
ATOM   2765  HB2 PHE A 201      26.013  49.189 200.173  1.00 44.05           H
ATOM   2766  HB3 PHE A 201      25.671  47.501 199.829  1.00 44.05           H
ATOM   2767  HD1 PHE A 201      28.156  49.841 200.952  1.00 47.89           H
ATOM   2768  HD2 PHE A 201      27.628  45.977 199.120  1.00 48.51           H
ATOM   2769  HE1 PHE A 201      30.499  49.260 201.507  1.00 55.78           H
ATOM   2770  HE2 PHE A 201      29.980  45.432 199.608  1.00 49.64           H
ATOM   2771  HZ  PHE A 201      31.425  47.060 200.808  1.00 45.23           H
ATOM   2772  N   ALA A 202      25.436  46.513 197.219  1.00 32.93           N
ATOM   2773  CA  ALA A 202      25.474  45.286 196.432  1.00 36.57           C
ATOM   2774  C   ALA A 202      25.701  45.613 194.960  1.00 39.73           C
ATOM   2775  O   ALA A 202      26.575  45.026 194.335  1.00 38.27           O
ATOM   2776  CB  ALA A 202      24.174  44.483 196.600  1.00 38.27           C
ATOM   2777  H   ALA A 202      24.598  46.682 197.757  1.00 39.53           H
ATOM   2778  HA  ALA A 202      26.305  44.676 196.786  1.00 43.89           H
ATOM   2779  HB1 ALA A 202      24.280  43.511 196.117  1.00 45.92           H
ATOM   2780  HB2 ALA A 202      23.942  44.334 197.652  1.00 45.92           H
ATOM   2781  HB3 ALA A 202      23.337  45.004 196.140  1.00 45.92           H
ATOM   2782  N   GLN A 203      24.944  46.560 194.404  1.00 33.93           N
ATOM   2783  CA  GLN A 203      25.053  46.890 192.996  1.00 37.61           C
ATOM   2784  C   GLN A 203      26.437  47.485 192.703  1.00 33.54           C
ATOM   2785  O   GLN A 203      27.092  47.071 191.750  1.00 33.97           O
ATOM   2786  CB  GLN A 203      23.896  47.810 192.625  1.00 32.54           C
ATOM   2787  CG  GLN A 203      23.788  47.997 191.108  1.00 44.59           C
ATOM   2788  CD  GLN A 203      22.716  49.017 190.734  1.00 48.96           C
ATOM   2789  OE1 GLN A 203      22.115  49.666 191.588  1.00 50.45           O
ATOM   2790  NE2 GLN A 203      22.484  49.179 189.436  1.00 49.32           N
ATOM   2791  H   GLN A 203      24.229  47.020 194.951  1.00 40.72           H
ATOM   2792  HA  GLN A 203      24.944  45.973 192.415  1.00 45.14           H
ATOM   2793  HB2 GLN A 203      22.965  47.381 192.993  1.00 39.05           H
ATOM   2794  HB3 GLN A 203      24.038  48.779 193.107  1.00 39.05           H
ATOM   2795  HG2 GLN A 203      24.742  48.336 190.707  1.00 53.51           H
ATOM   2796  HG3 GLN A 203      23.556  47.041 190.640  1.00 53.51           H
ATOM   2797 HE21 GLN A 203      22.949  48.588 188.762  1.00 59.18           H
ATOM   2798 HE22 GLN A 203      21.748  49.804 189.144  1.00 59.18           H
ATOM   2799  N   HIS A 204      26.906  48.410 193.548  1.00 31.28           N
ATOM   2800  CA  HIS A 204      28.209  49.047 193.426  1.00 33.23           C
ATOM   2801  C   HIS A 204      29.359  48.019 193.484  1.00 37.35           C
ATOM   2802  O   HIS A 204      30.150  47.921 192.549  1.00 36.73           O
ATOM   2803  CB  HIS A 204      28.298  50.141 194.501  1.00 33.39           C
ATOM   2804  CG  HIS A 204      29.589  50.891 194.445  1.00 33.93           C
ATOM   2805  ND1 HIS A 204      30.731  50.588 195.191  1.00 33.54           N
ATOM   2806  CD2 HIS A 204      29.841  51.958 193.635  1.00 34.88           C
ATOM   2807  CE1 HIS A 204      31.645  51.498 194.821  1.00 37.46           C
ATOM   2808  NE2 HIS A 204      31.135  52.333 193.897  1.00 33.54           N
ATOM   2809  H   HIS A 204      26.329  48.688 194.331  1.00 37.54           H
ATOM   2810  HA  HIS A 204      28.253  49.543 192.457  1.00 39.88           H
ATOM   2811  HB2 HIS A 204      28.193  49.704 195.495  1.00 40.07           H
ATOM   2812  HB3 HIS A 204      27.484  50.853 194.361  1.00 40.07           H
ATOM   2813  HD2 HIS A 204      29.164  52.411 192.925  1.00 41.86           H
ATOM   2814  HE1 HIS A 204      32.675  51.501 195.148  1.00 44.96           H
ATOM   2815  HE2 HIS A 204      31.649  53.059 193.415  1.00 40.26           H
ATOM   2816  N   PHE A 205      29.398  47.217 194.551  1.00 36.09           N
ATOM   2817  CA  PHE A 205      30.376  46.169 194.830  1.00 39.75           C
ATOM   2818  C   PHE A 205      30.459  45.124 193.722  1.00 32.31           C
ATOM   2819  O   PHE A 205      31.551  44.834 193.248  1.00 35.84           O
ATOM   2820  CB  PHE A 205      30.040  45.532 196.193  1.00 32.60           C
ATOM   2821  CG  PHE A 205      30.866  44.320 196.560  1.00 38.99           C
ATOM   2822  CD1 PHE A 205      32.206  44.484 196.940  1.00 35.65           C
ATOM   2823  CD2 PHE A 205      30.305  43.028 196.514  1.00 43.76           C
ATOM   2824  CE1 PHE A 205      32.989  43.368 197.255  1.00 35.03           C
ATOM   2825  CE2 PHE A 205      31.083  41.912 196.860  1.00 37.21           C
ATOM   2826  CZ  PHE A 205      32.431  42.081 197.220  1.00 37.91           C
ATOM   2827  H   PHE A 205      28.668  47.334 195.238  1.00 43.32           H
ATOM   2828  HA  PHE A 205      31.360  46.630 194.914  1.00 47.71           H
ATOM   2829  HB2 PHE A 205      30.172  46.290 196.966  1.00 39.12           H
ATOM   2830  HB3 PHE A 205      28.989  45.237 196.191  1.00 39.12           H
ATOM   2831  HD1 PHE A 205      32.640  45.471 196.982  1.00 42.79           H
ATOM   2832  HD2 PHE A 205      29.276  42.891 196.215  1.00 52.52           H
ATOM   2833  HE1 PHE A 205      34.024  43.501 197.534  1.00 42.04           H
ATOM   2834  HE2 PHE A 205      30.657  40.921 196.826  1.00 44.65           H
ATOM   2835  HZ  PHE A 205      33.039  41.221 197.456  1.00 45.50           H
ATOM   2836  N   THR A 206      29.335  44.548 193.302  1.00 33.59           N
ATOM   2837  CA  THR A 206      29.348  43.466 192.315  1.00 37.91           C
ATOM   2838  C   THR A 206      29.782  43.956 190.935  1.00 39.65           C
ATOM   2839  O   THR A 206      30.256  43.155 190.134  1.00 35.41           O
ATOM   2840  CB  THR A 206      27.981  42.793 192.206  1.00 38.31           C
ATOM   2841  OG1 THR A 206      26.992  43.707 191.785  1.00 37.81           O
ATOM   2842  CG2 THR A 206      27.594  42.111 193.517  1.00 39.96           C
ATOM   2843  H   THR A 206      28.447  44.836 193.690  1.00 40.32           H
ATOM   2844  HA  THR A 206      30.063  42.719 192.649  1.00 45.50           H
ATOM   2845  HB  THR A 206      28.051  42.013 191.457  1.00 45.97           H
ATOM   2846  HG1 THR A 206      26.776  44.285 192.523  1.00 45.37           H
ATOM   2847 HG21 THR A 206      26.591  41.705 193.402  1.00 47.95           H
ATOM   2848 HG22 THR A 206      28.298  41.309 193.737  1.00 47.95           H
ATOM   2849 HG23 THR A 206      27.583  42.812 194.347  1.00 47.95           H
ATOM   2850  N   HIS A 207      29.603  45.249 190.633  1.00 38.92           N
ATOM   2851  CA  HIS A 207      29.943  45.790 189.323  1.00 39.70           C
ATOM   2852  C   HIS A 207      31.435  45.955 189.075  1.00 36.14           C
ATOM   2853  O   HIS A 207      31.820  46.260 187.951  1.00 38.83           O
ATOM   2854  CB  HIS A 207      29.131  47.049 189.036  1.00 39.00           C
ATOM   2855  CG  HIS A 207      27.756  46.678 188.557  1.00 44.87           C
ATOM   2856  ND1 HIS A 207      26.838  45.895 189.237  1.00 50.37           N1+
ATOM   2857  CD2 HIS A 207      27.223  46.975 187.338  1.00 52.41           C
ATOM   2858  CE1 HIS A 207      25.758  45.747 188.463  1.00 47.99           C
ATOM   2859  NE2 HIS A 207      25.978  46.384 187.304  1.00 49.06           N
ATOM   2860  H   HIS A 207      29.213  45.872 191.329  1.00 46.71           H
ATOM   2861  HA  HIS A 207      29.624  45.053 188.581  1.00 47.64           H
ATOM   2862  HB2 HIS A 207      29.617  47.637 188.262  1.00 46.81           H
ATOM   2863  HB3 HIS A 207      29.062  47.662 189.935  1.00 46.81           H
ATOM   2864  HD1 HIS A 207      26.945  45.529 190.175  1.00 60.45           H
ATOM   2865  HD2 HIS A 207      27.697  47.531 186.543  1.00 62.89           H
ATOM   2866  HE1 HIS A 207      24.857  45.224 188.734  1.00 57.60           H
ATOM   2867  HE2 HIS A 207      25.303  46.461 186.552  1.00 58.87           H
ATOM   2868  N   GLN A 208      32.277  45.718 190.089  1.00 34.31           N
ATOM   2869  CA  GLN A 208      33.713  45.627 189.871  1.00 36.71           C
ATOM   2870  C   GLN A 208      34.102  44.283 189.254  1.00 36.17           C
ATOM   2871  O   GLN A 208      35.185  44.200 188.693  1.00 38.12           O
ATOM   2872  CB  GLN A 208      34.451  45.904 191.182  1.00 36.29           C
ATOM   2873  CG  GLN A 208      34.552  44.678 192.095  1.00 34.40           C
ATOM   2874  CD  GLN A 208      35.043  45.117 193.460  1.00 36.60           C
ATOM   2875  OE1 GLN A 208      36.221  45.373 193.616  1.00 32.36           O
ATOM   2876  NE2 GLN A 208      34.166  45.246 194.447  1.00 35.74           N
ATOM   2877  H   GLN A 208      31.911  45.468 190.998  1.00 41.17           H
ATOM   2878  HA  GLN A 208      34.008  46.409 189.169  1.00 44.05           H
ATOM   2879  HB2 GLN A 208      35.454  46.266 190.951  1.00 43.55           H
ATOM   2880  HB3 GLN A 208      33.918  46.685 191.719  1.00 43.55           H
ATOM   2881  HG2 GLN A 208      33.603  44.154 192.157  1.00 41.28           H
ATOM   2882  HG3 GLN A 208      35.313  44.035 191.656  1.00 41.28           H
ATOM   2883 HE21 GLN A 208      33.192  45.040 194.277  1.00 42.89           H
ATOM   2884 HE22 GLN A 208      34.475  45.576 195.347  1.00 42.89           H
ATOM   2885  N   PHE A 209      33.276  43.233 189.381  1.00 32.88           N
ATOM   2886  CA  PHE A 209      33.605  41.893 188.901  1.00 31.59           C
ATOM   2887  C   PHE A 209      32.582  41.279 187.935  1.00 34.12           C
ATOM   2888  O   PHE A 209      32.870  40.231 187.359  1.00 34.72           O
ATOM   2889  CB  PHE A 209      33.923  40.857 189.936  1.00 37.46           C
ATOM   2890  CG  PHE A 209      33.131  40.887 191.266  1.00 36.05           C
ATOM   2891  CD1 PHE A 209      33.547  41.407 192.506  1.00 35.00           C
ATOM   2892  CD2 PHE A 209      31.888  40.244 191.163  1.00 39.85           C
ATOM   2893  CE1 PHE A 209      32.704  41.326 193.624  1.00 37.97           C
ATOM   2894  CE2 PHE A 209      31.047  40.157 192.286  1.00 39.50           C
ATOM   2895  CZ  PHE A 209      31.448  40.710 193.512  1.00 38.41           C
ATOM   2896  H   PHE A 209      32.395  43.355 189.861  1.00 39.46           H
ATOM   2897  HA  PHE A 209      34.493  41.980 188.281  1.00 37.91           H
ATOM   2898  HB2 PHE A 209      34.051  39.904 189.434  1.00 44.96           H
ATOM   2899  HB3 PHE A 209      34.887  41.118 190.370  1.00 44.96           H
ATOM   2900  HD1 PHE A 209      34.509  41.885 192.606  1.00 42.01           H
ATOM   2901  HD2 PHE A 209      31.570  39.826 190.219  1.00 47.83           H
ATOM   2902  HE1 PHE A 209      33.024  41.742 194.567  1.00 45.56           H
ATOM   2903  HE2 PHE A 209      30.083  39.679 192.206  1.00 47.40           H
ATOM   2904  HZ  PHE A 209      30.788  40.664 194.364  1.00 46.10           H
ATOM   2905  N   PHE A 210      31.434  41.925 187.705  1.00 34.40           N
ATOM   2906  CA  PHE A 210      30.506  41.586 186.625  1.00 34.75           C
ATOM   2907  C   PHE A 210      30.511  42.747 185.635  1.00 37.08           C
ATOM   2908  O   PHE A 210      29.957  43.807 185.924  1.00 40.47           O
ATOM   2909  CB  PHE A 210      29.110  41.312 187.193  1.00 40.42           C
ATOM   2910  CG  PHE A 210      29.024  40.158 188.173  1.00 36.64           C
ATOM   2911  CD1 PHE A 210      29.643  38.915 187.919  1.00 35.48           C
ATOM   2912  CD2 PHE A 210      28.294  40.333 189.361  1.00 36.86           C
ATOM   2913  CE1 PHE A 210      29.541  37.876 188.859  1.00 32.80           C
ATOM   2914  CE2 PHE A 210      28.219  39.305 190.309  1.00 39.39           C
ATOM   2915  CZ  PHE A 210      28.847  38.075 190.062  1.00 35.15           C
ATOM   2916  H   PHE A 210      31.219  42.754 188.240  1.00 41.29           H
ATOM   2917  HA  PHE A 210      30.845  40.691 186.103  1.00 41.70           H
ATOM   2918  HB2 PHE A 210      28.746  42.220 187.679  1.00 48.51           H
ATOM   2919  HB3 PHE A 210      28.436  41.104 186.364  1.00 48.51           H
ATOM   2920  HD1 PHE A 210      30.173  38.744 186.994  1.00 42.58           H
ATOM   2921  HD2 PHE A 210      27.796  41.270 189.549  1.00 44.24           H
ATOM   2922  HE1 PHE A 210      29.961  36.908 188.643  1.00 39.36           H
ATOM   2923  HE2 PHE A 210      27.683  39.466 191.230  1.00 47.27           H
ATOM   2924  HZ  PHE A 210      28.756  37.275 190.779  1.00 42.18           H
ATOM   2925  N   LYS A 211      31.199  42.551 184.499  1.00 34.24           N
ATOM   2926  CA  LYS A 211      31.294  43.527 183.412  1.00 34.79           C
ATOM   2927  C   LYS A 211      31.271  42.790 182.082  1.00 32.79           C
ATOM   2928  O   LYS A 211      32.288  42.694 181.396  1.00 34.66           O
ATOM   2929  CB  LYS A 211      32.560  44.391 183.545  1.00 33.43           C
ATOM   2930  CG  LYS A 211      32.600  45.202 184.847  1.00 39.45           C
ATOM   2931  CD  LYS A 211      33.754  46.205 184.885  1.00 46.09           C
ATOM   2932  CE  LYS A 211      33.545  47.282 183.824  1.00 46.08           C
ATOM   2933  NZ  LYS A 211      34.649  48.239 183.845  1.00 45.08           N1+
ATOM   2934  H   LYS A 211      31.636  41.652 184.354  1.00 41.09           H
ATOM   2935  HA  LYS A 211      30.410  44.166 183.435  1.00 41.75           H
ATOM   2936  HB2 LYS A 211      33.439  43.748 183.506  1.00 40.12           H
ATOM   2937  HB3 LYS A 211      32.587  45.066 182.690  1.00 40.12           H
ATOM   2938  HG2 LYS A 211      31.665  45.751 184.944  1.00 47.34           H
ATOM   2939  HG3 LYS A 211      32.693  44.530 185.701  1.00 47.34           H
ATOM   2940  HD2 LYS A 211      33.788  46.659 185.876  1.00 55.31           H
ATOM   2941  HD3 LYS A 211      34.701  45.697 184.699  1.00 55.31           H
ATOM   2942  HE2 LYS A 211      33.543  46.800 182.847  1.00 55.30           H
ATOM   2943  HE3 LYS A 211      32.595  47.797 183.969  1.00 55.30           H
ATOM   2944  HZ1 LYS A 211      34.390  49.063 183.320  1.00 54.10           H
ATOM   2945  HZ2 LYS A 211      34.868  48.513 184.792  1.00 54.10           H
ATOM   2946  HZ3 LYS A 211      35.471  47.830 183.421  1.00 54.10           H
ATOM   2947  N   THR A 212      30.103  42.265 181.721  1.00 37.28           N
ATOM   2948  CA  THR A 212      29.945  41.486 180.507  1.00 37.78           C
ATOM   2949  C   THR A 212      30.234  42.355 179.277  1.00 41.67           C
ATOM   2950  O   THR A 212      29.751  43.477 179.142  1.00 46.24           O
ATOM   2951  CB  THR A 212      28.579  40.790 180.474  1.00 45.31           C
ATOM   2952  OG1 THR A 212      28.459  39.968 181.619  1.00 38.08           O
ATOM   2953  CG2 THR A 212      28.433  39.903 179.228  1.00 41.83           C
ATOM   2954  H   THR A 212      29.286  42.423 182.297  1.00 44.74           H
ATOM   2955  HA  THR A 212      30.689  40.694 180.569  1.00 45.34           H
ATOM   2956  HB  THR A 212      27.790  41.545 180.486  1.00 54.38           H
ATOM   2957  HG1 THR A 212      28.081  40.500 182.331  1.00 45.71           H
ATOM   2958 HG21 THR A 212      27.469  39.394 179.255  1.00 50.20           H
ATOM   2959 HG22 THR A 212      28.487  40.506 178.321  1.00 50.20           H
ATOM   2960 HG23 THR A 212      29.215  39.144 179.213  1.00 50.20           H
ATOM   2961  N   SER A 213      31.086  41.829 178.398  1.00 36.80           N
ATOM   2962  CA  SER A 213      31.544  42.495 177.195  1.00 45.58           C
ATOM   2963  C   SER A 213      30.446  42.451 176.130  1.00 51.69           C
ATOM   2964  O   SER A 213      30.159  41.382 175.599  1.00 52.08           O
ATOM   2965  CB  SER A 213      32.809  41.763 176.742  1.00 50.19           C
ATOM   2966  OG  SER A 213      33.233  42.234 175.490  1.00 54.46           O
ATOM   2967  H   SER A 213      31.426  40.892 178.565  1.00 44.16           H
ATOM   2968  HA  SER A 213      31.795  43.529 177.435  1.00 54.71           H
ATOM   2969  HB2 SER A 213      33.604  41.902 177.476  1.00 60.23           H
ATOM   2970  HB3 SER A 213      32.594  40.699 176.653  1.00 60.23           H
ATOM   2971  HG  SER A 213      33.905  41.626 175.168  1.00 65.35           H
ATOM   2972  N   GLY A 214      29.875  43.610 175.772  1.00 50.36           N
ATOM   2973  CA  GLY A 214      28.912  43.695 174.675  1.00 54.94           C
ATOM   2974  C   GLY A 214      29.527  43.251 173.336  1.00 54.98           C
ATOM   2975  O   GLY A 214      28.876  42.549 172.566  1.00 60.71           O
ATOM   2976  H   GLY A 214      30.087  44.449 176.291  1.00 60.43           H
ATOM   2977  HA2 GLY A 214      28.077  43.031 174.901  1.00 65.93           H
ATOM   2978  HA3 GLY A 214      28.535  44.714 174.583  1.00 65.93           H
ATOM   2979  N   LYS A 215      30.778  43.654 173.066  1.00 56.78           N
ATOM   2980  CA  LYS A 215      31.465  43.389 171.803  1.00 61.95           C
ATOM   2981  C   LYS A 215      31.796  41.904 171.595  1.00 60.42           C
ATOM   2982  O   LYS A 215      31.510  41.377 170.525  1.00 59.63           O
ATOM   2983  CB  LYS A 215      32.680  44.318 171.589  1.00 63.75           C
ATOM   2984  CG  LYS A 215      33.780  44.282 172.675  1.00 77.20           C
ATOM   2985  CD  LYS A 215      33.810  45.473 173.656  1.00 80.15           C
ATOM   2986  CE  LYS A 215      32.600  45.548 174.597  1.00 63.56           C
ATOM   2987  NZ  LYS A 215      32.741  46.623 175.594  1.00 68.00           N1+
ATOM   2988  H   LYS A 215      31.268  44.183 173.767  1.00 68.14           H
ATOM   2989  HA  LYS A 215      30.757  43.635 171.009  1.00 74.35           H
ATOM   2990  HB2 LYS A 215      33.134  44.070 170.628  1.00 76.50           H
ATOM   2991  HB3 LYS A 215      32.310  45.341 171.509  1.00 76.50           H
ATOM   2992  HG2 LYS A 215      33.731  43.351 173.232  1.00 92.64           H
ATOM   2993  HG3 LYS A 215      34.744  44.276 172.164  1.00 92.64           H
ATOM   2994  HD2 LYS A 215      34.720  45.411 174.249  1.00 96.18           H
ATOM   2995  HD3 LYS A 215      33.861  46.397 173.079  1.00 96.18           H
ATOM   2996  HE2 LYS A 215      31.695  45.720 174.012  1.00 76.28           H
ATOM   2997  HE3 LYS A 215      32.503  44.592 175.116  1.00 76.28           H
ATOM   2998  HZ1 LYS A 215      31.891  46.706 176.136  1.00 81.61           H
ATOM   2999  HZ2 LYS A 215      33.509  46.418 176.219  1.00 81.61           H
ATOM   3000  HZ3 LYS A 215      32.920  47.500 175.125  1.00 81.61           H
ATOM   3001  N   MET A 216      32.372  41.231 172.605  1.00 55.35           N
ATOM   3002  CA  MET A 216      32.713  39.808 172.532  1.00 50.06           C
ATOM   3003  C   MET A 216      31.502  38.902 172.751  1.00 50.49           C
ATOM   3004  O   MET A 216      31.482  37.766 172.278  1.00 58.80           O
ATOM   3005  CB  MET A 216      33.812  39.453 173.539  1.00 50.45           C
ATOM   3006  CG  MET A 216      35.159  40.077 173.187  1.00 52.38           C
ATOM   3007  SD  MET A 216      36.515  39.370 174.163  1.00 62.36           S
ATOM   3008  CE  MET A 216      36.627  40.714 175.332  1.00 51.29           C
ATOM   3009  H   MET A 216      32.533  41.707 173.480  1.00 66.42           H
ATOM   3010  HA  MET A 216      33.097  39.604 171.532  1.00 60.08           H
ATOM   3011  HB2 MET A 216      33.517  39.757 174.542  1.00 60.55           H
ATOM   3012  HB3 MET A 216      33.936  38.370 173.540  1.00 60.55           H
ATOM   3013  HG2 MET A 216      35.384  39.919 172.136  1.00 62.86           H
ATOM   3014  HG3 MET A 216      35.099  41.152 173.353  1.00 62.86           H
ATOM   3015  HE1 MET A 216      37.501  40.506 175.932  1.00 61.56           H
ATOM   3016  HE2 MET A 216      36.778  41.651 174.796  1.00 61.56           H
ATOM   3017  HE3 MET A 216      35.730  40.764 175.951  1.00 61.56           H
ATOM   3018  N   GLY A 217      30.522  39.403 173.504  1.00 54.20           N
ATOM   3019  CA  GLY A 217      29.259  38.745 173.744  1.00 48.74           C
ATOM   3020  C   GLY A 217      29.209  37.994 175.076  1.00 55.88           C
ATOM   3021  O   GLY A 217      30.050  38.190 175.961  1.00 45.53           O
ATOM   3022  H   GLY A 217      30.633  40.327 173.894  1.00 65.05           H
ATOM   3023  HA2 GLY A 217      28.481  39.507 173.759  1.00 58.49           H
ATOM   3024  HA3 GLY A 217      29.078  38.041 172.932  1.00 58.49           H
ATOM   3025  N   PRO A 218      28.192  37.130 175.222  1.00 54.35           N
ATOM   3026  CA  PRO A 218      27.997  36.347 176.430  1.00 51.19           C
ATOM   3027  C   PRO A 218      29.208  35.446 176.705  1.00 38.40           C
ATOM   3028  O   PRO A 218      29.853  34.928 175.784  1.00 44.19           O
ATOM   3029  CB  PRO A 218      26.754  35.501 176.119  1.00 57.74           C
ATOM   3030  CG  PRO A 218      25.997  36.330 175.086  1.00 58.48           C
ATOM   3031  CD  PRO A 218      27.141  36.872 174.250  1.00 57.52           C
ATOM   3032  HA  PRO A 218      27.742  36.997 177.269  1.00 61.43           H
ATOM   3033  HB2 PRO A 218      27.077  34.581 175.630  1.00 69.29           H
ATOM   3034  HB3 PRO A 218      26.154  35.258 176.990  1.00 69.29           H
ATOM   3035  HG2 PRO A 218      25.345  35.715 174.469  1.00 70.18           H
ATOM   3036  HG3 PRO A 218      25.438  37.138 175.553  1.00 70.18           H
ATOM   3037  HD2 PRO A 218      27.470  36.125 173.526  1.00 69.02           H
ATOM   3038  HD3 PRO A 218      26.793  37.787 173.768  1.00 69.02           H
ATOM   3039  N   GLY A 219      29.490  35.252 177.993  1.00 36.82           N
ATOM   3040  CA  GLY A 219      30.608  34.435 178.449  1.00 36.88           C
ATOM   3041  C   GLY A 219      31.924  35.207 178.539  1.00 34.66           C
ATOM   3042  O   GLY A 219      32.910  34.617 178.973  1.00 33.34           O
ATOM   3043  H   GLY A 219      28.917  35.708 178.691  1.00 44.19           H
ATOM   3044  HA2 GLY A 219      30.370  34.055 179.442  1.00 44.26           H
ATOM   3045  HA3 GLY A 219      30.752  33.596 177.767  1.00 44.26           H
ATOM   3046  N   PHE A 220      31.958  36.494 178.172  1.00 32.90           N
ATOM   3047  CA  PHE A 220      33.167  37.306 178.221  1.00 31.90           C
ATOM   3048  C   PHE A 220      33.000  38.509 179.137  1.00 31.30           C
ATOM   3049  O   PHE A 220      31.926  39.090 179.226  1.00 33.83           O
ATOM   3050  CB  PHE A 220      33.563  37.766 176.813  1.00 32.95           C
ATOM   3051  CG  PHE A 220      33.949  36.636 175.888  1.00 34.34           C
ATOM   3052  CD1 PHE A 220      32.988  36.085 175.022  1.00 36.26           C
ATOM   3053  CD2 PHE A 220      35.266  36.143 175.881  1.00 33.53           C
ATOM   3054  CE1 PHE A 220      33.329  35.016 174.181  1.00 34.34           C
ATOM   3055  CE2 PHE A 220      35.617  35.094 175.014  1.00 39.25           C
ATOM   3056  CZ  PHE A 220      34.644  34.522 174.175  1.00 37.37           C
ATOM   3057  H   PHE A 220      31.118  36.929 177.815  1.00 39.49           H
ATOM   3058  HA  PHE A 220      33.973  36.697 178.609  1.00 38.29           H
ATOM   3059  HB2 PHE A 220      32.732  38.320 176.379  1.00 39.54           H
ATOM   3060  HB3 PHE A 220      34.414  38.443 176.896  1.00 39.54           H
ATOM   3061  HD1 PHE A 220      31.981  36.475 175.010  1.00 43.51           H
ATOM   3062  HD2 PHE A 220      36.015  36.571 176.529  1.00 40.24           H
ATOM   3063  HE1 PHE A 220      32.583  34.580 173.534  1.00 41.21           H
ATOM   3064  HE2 PHE A 220      36.631  34.721 175.003  1.00 47.10           H
ATOM   3065  HZ  PHE A 220      34.906  33.704 173.523  1.00 44.85           H
ATOM   3066  N   THR A 221      34.097  38.902 179.786  1.00 33.00           N
ATOM   3067  CA  THR A 221      34.152  39.958 180.769  1.00 30.86           C
ATOM   3068  C   THR A 221      35.286  40.934 180.472  1.00 31.62           C
ATOM   3069  O   THR A 221      36.326  40.541 179.950  1.00 34.72           O
ATOM   3070  CB  THR A 221      34.308  39.343 182.173  1.00 33.79           C
ATOM   3071  OG1 THR A 221      34.195  40.373 183.140  1.00 35.49           O
ATOM   3072  CG2 THR A 221      35.635  38.620 182.415  1.00 32.48           C
ATOM   3073  H   THR A 221      34.960  38.409 179.614  1.00 39.60           H
ATOM   3074  HA  THR A 221      33.224  40.526 180.753  1.00 37.04           H
ATOM   3075  HB  THR A 221      33.495  38.633 182.322  1.00 40.56           H
ATOM   3076  HG1 THR A 221      33.354  40.294 183.563  1.00 42.59           H
ATOM   3077 HG21 THR A 221      35.629  38.187 183.413  1.00 38.98           H
ATOM   3078 HG22 THR A 221      35.769  37.822 181.691  1.00 38.98           H
ATOM   3079 HG23 THR A 221      36.467  39.321 182.358  1.00 38.98           H
ATOM   3080  N   LYS A 222      35.076  42.194 180.861  1.00 33.51           N
ATOM   3081  CA  LYS A 222      36.053  43.277 180.892  1.00 35.91           C
ATOM   3082  C   LYS A 222      36.738  43.377 182.265  1.00 34.99           C
ATOM   3083  O   LYS A 222      37.751  44.056 182.389  1.00 37.22           O
ATOM   3084  CB  LYS A 222      35.331  44.598 180.565  1.00 39.94           C
ATOM   3085  CG  LYS A 222      34.930  44.766 179.087  1.00 47.64           C
ATOM   3086  CD  LYS A 222      36.123  45.160 178.195  1.00 63.45           C
ATOM   3087  CE  LYS A 222      36.558  44.029 177.260  1.00 80.18           C
ATOM   3088  NZ  LYS A 222      35.616  43.803 176.155  1.00 74.80           N
ATOM   3089  H   LYS A 222      34.176  42.398 181.277  1.00 40.22           H
ATOM   3090  HA  LYS A 222      36.828  43.102 180.145  1.00 43.10           H
ATOM   3091  HB2 LYS A 222      36.001  45.418 180.819  1.00 47.93           H
ATOM   3092  HB3 LYS A 222      34.450  44.706 181.199  1.00 47.93           H
ATOM   3093  HG2 LYS A 222      34.192  45.567 179.023  1.00 57.17           H
ATOM   3094  HG3 LYS A 222      34.458  43.850 178.732  1.00 57.17           H
ATOM   3095  HD2 LYS A 222      36.985  45.421 178.811  1.00 76.15           H
ATOM   3096  HD3 LYS A 222      35.864  46.041 177.607  1.00 76.15           H
ATOM   3097  HE2 LYS A 222      36.644  43.112 177.842  1.00 96.23           H
ATOM   3098  HE3 LYS A 222      37.536  44.272 176.841  1.00 96.23           H
ATOM   3099  HZ1 LYS A 222      35.929  42.999 175.627  1.00 89.76           H
ATOM   3100  HZ2 LYS A 222      35.619  44.607 175.548  1.00 89.76           H
ATOM   3101  N   ALA A 223      36.160  42.775 183.310  1.00 35.29           N
ATOM   3102  CA  ALA A 223      36.671  42.838 184.675  1.00 35.50           C
ATOM   3103  C   ALA A 223      37.708  41.737 184.882  1.00 37.21           C
ATOM   3104  O   ALA A 223      37.436  40.730 185.533  1.00 34.13           O
ATOM   3105  CB  ALA A 223      35.504  42.749 185.654  1.00 33.27           C
ATOM   3106  H   ALA A 223      35.338  42.211 183.147  1.00 42.35           H
ATOM   3107  HA  ALA A 223      37.160  43.802 184.824  1.00 42.61           H
ATOM   3108  HB1 ALA A 223      35.899  42.702 186.667  1.00 39.93           H
ATOM   3109  HB2 ALA A 223      34.878  43.629 185.563  1.00 39.93           H
ATOM   3110  HB3 ALA A 223      34.906  41.862 185.456  1.00 39.93           H
ATOM   3111  N   LEU A 224      38.906  41.948 184.319  1.00 33.31           N
ATOM   3112  CA  LEU A 224      39.970  40.957 184.243  1.00 38.32           C
ATOM   3113  C   LEU A 224      40.603  40.663 185.603  1.00 32.35           C
ATOM   3114  O   LEU A 224      41.337  39.692 185.718  1.00 36.22           O
ATOM   3115  CB  LEU A 224      41.044  41.413 183.239  1.00 39.15           C
ATOM   3116  CG  LEU A 224      40.516  41.770 181.835  1.00 33.52           C
ATOM   3117  CD1 LEU A 224      41.715  41.947 180.890  1.00 40.30           C
ATOM   3118  CD2 LEU A 224      39.594  40.697 181.248  1.00 37.76           C
ATOM   3119  H   LEU A 224      39.068  42.830 183.849  1.00 39.98           H
ATOM   3120  HA  LEU A 224      39.541  40.024 183.878  1.00 45.99           H
ATOM   3121  HB2 LEU A 224      41.582  42.270 183.645  1.00 46.99           H
ATOM   3122  HB3 LEU A 224      41.757  40.595 183.134  1.00 46.99           H
ATOM   3123  HG  LEU A 224      39.980  42.718 181.881  1.00 40.23           H
ATOM   3124 HD11 LEU A 224      41.372  42.281 179.912  1.00 48.36           H
ATOM   3125 HD12 LEU A 224      42.395  42.696 181.297  1.00 48.36           H
ATOM   3126 HD13 LEU A 224      42.245  41.000 180.781  1.00 48.36           H
ATOM   3127 HD21 LEU A 224      39.303  40.986 180.242  1.00 45.32           H
ATOM   3128 HD22 LEU A 224      40.113  39.741 181.207  1.00 45.32           H
ATOM   3129 HD23 LEU A 224      38.688  40.599 181.845  1.00 45.32           H
ATOM   3130  N   GLY A 225      40.344  41.490 186.623  1.00 37.64           N
ATOM   3131  CA  GLY A 225      40.742  41.244 188.008  1.00 43.21           C
ATOM   3132  C   GLY A 225      39.982  40.087 188.664  1.00 37.91           C
ATOM   3133  O   GLY A 225      40.496  39.517 189.624  1.00 33.33           O
ATOM   3134  H   GLY A 225      39.804  42.322 186.433  1.00 45.17           H
ATOM   3135  HA2 GLY A 225      41.806  41.007 188.032  1.00 51.86           H
ATOM   3136  HA3 GLY A 225      40.564  42.145 188.592  1.00 51.86           H
ATOM   3137  N   HIS A 226      38.784  39.732 188.161  1.00 32.43           N
ATOM   3138  CA  HIS A 226      38.027  38.564 188.612  1.00 31.59           C
ATOM   3139  C   HIS A 226      37.766  38.543 190.125  1.00 35.50           C
ATOM   3140  O   HIS A 226      37.794  37.480 190.742  1.00 32.73           O
ATOM   3141  CB  HIS A 226      38.688  37.262 188.111  1.00 30.75           C
ATOM   3142  CG  HIS A 226      38.325  36.969 186.695  1.00 34.31           C
ATOM   3143  ND1 HIS A 226      37.131  36.365 186.303  1.00 31.08           N
ATOM   3144  CD2 HIS A 226      39.061  37.268 185.595  1.00 32.45           C
ATOM   3145  CE1 HIS A 226      37.167  36.315 184.968  1.00 28.92           C
ATOM   3146  NE2 HIS A 226      38.293  36.885 184.523  1.00 32.64           N
ATOM   3147  H   HIS A 226      38.415  40.247 187.373  1.00 38.92           H
ATOM   3148  HA  HIS A 226      37.046  38.638 188.146  1.00 37.91           H
ATOM   3149  HB2 HIS A 226      38.332  36.413 188.687  1.00 36.91           H
ATOM   3150  HB3 HIS A 226      39.771  37.312 188.224  1.00 36.91           H
ATOM   3151  HD2 HIS A 226      40.040  37.710 185.567  1.00 38.94           H
ATOM   3152  HE1 HIS A 226      36.360  35.967 184.340  1.00 34.71           H
ATOM   3153  HE2 HIS A 226      38.511  37.052 183.552  1.00 39.17           H
ATOM   3154  N   GLY A 227      37.515  39.703 190.739  1.00 32.88           N
ATOM   3155  CA  GLY A 227      37.341  39.775 192.179  1.00 31.81           C
ATOM   3156  C   GLY A 227      37.348  41.196 192.711  1.00 33.32           C
ATOM   3157  O   GLY A 227      37.045  42.150 191.998  1.00 32.79           O
ATOM   3158  H   GLY A 227      37.498  40.563 190.205  1.00 39.46           H
ATOM   3159  HA2 GLY A 227      36.396  39.299 192.441  1.00 38.18           H
ATOM   3160  HA3 GLY A 227      38.148  39.214 192.651  1.00 38.18           H
ATOM   3161  N   VAL A 228      37.681  41.310 193.997  1.00 33.41           N
ATOM   3162  CA  VAL A 228      37.703  42.556 194.748  1.00 38.67           C
ATOM   3163  C   VAL A 228      39.038  43.254 194.476  1.00 38.53           C
ATOM   3164  O   VAL A 228      39.943  43.244 195.303  1.00 35.96           O
ATOM   3165  CB  VAL A 228      37.377  42.300 196.241  1.00 34.03           C
ATOM   3166  CG1 VAL A 228      37.119  43.625 196.983  1.00 32.34           C
ATOM   3167  CG2 VAL A 228      36.121  41.425 196.395  1.00 32.49           C
ATOM   3168  H   VAL A 228      37.922  40.471 194.503  1.00 40.09           H
ATOM   3169  HA  VAL A 228      36.909  43.185 194.355  1.00 46.40           H
ATOM   3170  HB  VAL A 228      38.215  41.786 196.715  1.00 40.84           H
ATOM   3171 HG11 VAL A 228      36.893  43.426 198.031  1.00 38.81           H
ATOM   3172 HG12 VAL A 228      38.002  44.261 196.942  1.00 38.81           H
ATOM   3173 HG13 VAL A 228      36.276  44.151 196.535  1.00 38.81           H
ATOM   3174 HG21 VAL A 228      35.873  41.323 197.450  1.00 38.99           H
ATOM   3175 HG22 VAL A 228      35.281  41.882 195.873  1.00 38.99           H
ATOM   3176 HG23 VAL A 228      36.294  40.427 195.993  1.00 38.99           H
ATOM   3177  N   ASP A 229      39.153  43.874 193.296  1.00 32.65           N
ATOM   3178  CA  ASP A 229      40.304  44.692 192.923  1.00 31.42           C
ATOM   3179  C   ASP A 229      40.024  46.193 193.084  1.00 33.34           C
ATOM   3180  O   ASP A 229      40.937  47.000 192.944  1.00 33.35           O
ATOM   3181  CB  ASP A 229      40.774  44.382 191.494  1.00 38.03           C
ATOM   3182  CG  ASP A 229      39.801  44.653 190.345  1.00 38.33           C
ATOM   3183  OD1 ASP A 229      38.602  44.909 190.589  1.00 37.83           O
ATOM   3184  OD2 ASP A 229      40.296  44.589 189.201  1.00 46.85           O1-
ATOM   3185  H   ASP A 229      38.386  43.825 192.638  1.00 39.18           H
ATOM   3186  HA  ASP A 229      41.143  44.456 193.578  1.00 37.70           H
ATOM   3187  HB2 ASP A 229      41.712  44.895 191.287  1.00 45.64           H
ATOM   3188  HB3 ASP A 229      41.026  43.324 191.432  1.00 45.64           H
ATOM   3189  N   LEU A 230      38.765  46.571 193.329  1.00 39.41           N
ATOM   3190  CA  LEU A 230      38.272  47.940 193.348  1.00 34.50           C
ATOM   3191  C   LEU A 230      38.451  48.636 191.987  1.00 33.69           C
ATOM   3192  O   LEU A 230      38.616  49.852 191.920  1.00 32.87           O
ATOM   3193  CB  LEU A 230      38.840  48.707 194.562  1.00 32.59           C
ATOM   3194  CG  LEU A 230      38.011  48.541 195.850  1.00 30.24           C
ATOM   3195  CD1 LEU A 230      37.720  47.097 196.253  1.00 34.72           C
ATOM   3196  CD2 LEU A 230      38.759  49.252 196.969  1.00 35.72           C
ATOM   3197  H   LEU A 230      38.067  45.847 193.443  1.00 47.30           H
ATOM   3198  HA  LEU A 230      37.201  47.867 193.499  1.00 41.41           H
ATOM   3199  HB2 LEU A 230      39.856  48.374 194.761  1.00 39.12           H
ATOM   3200  HB3 LEU A 230      38.885  49.769 194.335  1.00 39.12           H
ATOM   3201  HG  LEU A 230      37.056  49.037 195.715  1.00 36.29           H
ATOM   3202 HD11 LEU A 230      37.249  47.070 197.233  1.00 41.67           H
ATOM   3203 HD12 LEU A 230      37.030  46.653 195.545  1.00 41.67           H
ATOM   3204 HD13 LEU A 230      38.638  46.521 196.279  1.00 41.67           H
ATOM   3205 HD21 LEU A 230      38.149  49.250 197.871  1.00 42.87           H
ATOM   3206 HD22 LEU A 230      39.704  48.749 197.160  1.00 42.87           H
ATOM   3207 HD23 LEU A 230      38.961  50.285 196.685  1.00 42.87           H
ATOM   3208  N   GLY A 231      38.348  47.882 190.886  1.00 30.05           N
ATOM   3209  CA  GLY A 231      38.393  48.428 189.532  1.00 34.55           C
ATOM   3210  C   GLY A 231      37.210  49.356 189.230  1.00 37.90           C
ATOM   3211  O   GLY A 231      37.277  50.165 188.312  1.00 33.94           O
ATOM   3212  H   GLY A 231      38.222  46.881 190.982  1.00 36.06           H
ATOM   3213  HA2 GLY A 231      39.311  49.008 189.431  1.00 41.47           H
ATOM   3214  HA3 GLY A 231      38.399  47.613 188.811  1.00 41.47           H
ATOM   3215  N   HIS A 232      36.120  49.273 189.996  1.00 30.40           N
ATOM   3216  CA  HIS A 232      35.002  50.208 189.882  1.00 32.19           C
ATOM   3217  C   HIS A 232      35.303  51.608 190.456  1.00 35.55           C
ATOM   3218  O   HIS A 232      34.528  52.535 190.224  1.00 34.41           O
ATOM   3219  CB  HIS A 232      33.785  49.575 190.544  1.00 35.77           C
ATOM   3220  CG  HIS A 232      33.934  49.321 192.021  1.00 30.70           C
ATOM   3221  ND1 HIS A 232      35.106  49.009 192.709  1.00 33.13           N
ATOM   3222  CD2 HIS A 232      32.894  49.264 192.891  1.00 35.73           C
ATOM   3223  CE1 HIS A 232      34.737  48.768 193.976  1.00 33.48           C
ATOM   3224  NE2 HIS A 232      33.416  48.886 194.099  1.00 36.80           N
ATOM   3225  H   HIS A 232      36.091  48.593 190.744  1.00 36.48           H
ATOM   3226  HA  HIS A 232      34.765  50.324 188.824  1.00 38.64           H
ATOM   3227  HB2 HIS A 232      33.563  48.631 190.048  1.00 42.93           H
ATOM   3228  HB3 HIS A 232      32.932  50.227 190.395  1.00 42.93           H
ATOM   3229  HD2 HIS A 232      31.869  49.506 192.673  1.00 42.88           H
ATOM   3230  HE1 HIS A 232      35.361  48.321 194.731  1.00 40.18           H
ATOM   3231  HE2 HIS A 232      32.885  48.633 194.920  1.00 44.16           H
ATOM   3232  N   ILE A 233      36.405  51.762 191.201  1.00 33.71           N
ATOM   3233  CA  ILE A 233      36.926  53.028 191.731  1.00 31.57           C
ATOM   3234  C   ILE A 233      38.132  53.459 190.886  1.00 33.76           C
ATOM   3235  O   ILE A 233      38.262  54.626 190.536  1.00 32.09           O
ATOM   3236  CB  ILE A 233      37.342  52.852 193.217  1.00 30.81           C
ATOM   3237  CG1 ILE A 233      36.124  52.487 194.090  1.00 34.67           C
ATOM   3238  CG2 ILE A 233      38.062  54.091 193.789  1.00 31.72           C
ATOM   3239  CD1 ILE A 233      36.534  51.952 195.462  1.00 42.17           C
ATOM   3240  H   ILE A 233      36.954  50.937 191.398  1.00 40.45           H
ATOM   3241  HA  ILE A 233      36.159  53.800 191.673  1.00 37.89           H
ATOM   3242  HB  ILE A 233      38.051  52.025 193.261  1.00 36.97           H
ATOM   3243 HG12 ILE A 233      35.484  53.358 194.216  1.00 41.61           H
ATOM   3244 HG13 ILE A 233      35.535  51.708 193.608  1.00 41.61           H
ATOM   3245 HG21 ILE A 233      38.374  53.921 194.817  1.00 38.07           H
ATOM   3246 HG22 ILE A 233      38.965  54.301 193.216  1.00 38.07           H
ATOM   3247 HG23 ILE A 233      37.407  54.960 193.753  1.00 38.07           H
ATOM   3248 HD11 ILE A 233      35.646  51.637 196.011  1.00 50.61           H
ATOM   3249 HD12 ILE A 233      37.196  51.111 195.317  1.00 50.61           H
ATOM   3250 HD13 ILE A 233      37.071  52.702 196.036  1.00 50.61           H
ATOM   3251  N   TYR A 234      39.050  52.533 190.602  1.00 32.95           N
ATOM   3252  CA  TYR A 234      40.332  52.840 189.967  1.00 31.97           C
ATOM   3253  C   TYR A 234      40.356  52.597 188.458  1.00 36.90           C
ATOM   3254  O   TYR A 234      41.359  52.908 187.830  1.00 36.42           O
ATOM   3255  CB  TYR A 234      41.434  52.045 190.673  1.00 32.89           C
ATOM   3256  CG  TYR A 234      41.489  52.318 192.162  1.00 31.96           C
ATOM   3257  CD1 TYR A 234      41.894  53.582 192.623  1.00 34.10           C
ATOM   3258  CD2 TYR A 234      41.158  51.309 193.082  1.00 32.20           C
ATOM   3259  CE1 TYR A 234      41.983  53.834 194.002  1.00 30.81           C
ATOM   3260  CE2 TYR A 234      41.186  51.571 194.460  1.00 34.84           C
ATOM   3261  CZ  TYR A 234      41.598  52.837 194.921  1.00 35.03           C
ATOM   3262  OH  TYR A 234      41.645  53.066 196.256  1.00 32.51           O
ATOM   3263  H   TYR A 234      38.915  51.595 190.954  1.00 39.54           H
ATOM   3264  HA  TYR A 234      40.557  53.896 190.116  1.00 38.37           H
ATOM   3265  HB2 TYR A 234      41.279  50.980 190.494  1.00 39.47           H
ATOM   3266  HB3 TYR A 234      42.395  52.324 190.243  1.00 39.47           H
ATOM   3267  HD1 TYR A 234      42.156  54.352 191.915  1.00 40.92           H
ATOM   3268  HD2 TYR A 234      40.899  50.322 192.735  1.00 38.64           H
ATOM   3269  HE1 TYR A 234      42.331  54.793 194.351  1.00 36.98           H
ATOM   3270  HE2 TYR A 234      40.940  50.797 195.169  1.00 41.81           H
ATOM   3271  HH  TYR A 234      42.073  53.902 196.474  1.00 39.01           H
ATOM   3272  N   GLY A 235      39.303  52.013 187.878  1.00 31.49           N
ATOM   3273  CA  GLY A 235      39.263  51.612 186.473  1.00 33.24           C
ATOM   3274  C   GLY A 235      39.752  50.178 186.281  1.00 36.09           C
ATOM   3275  O   GLY A 235      40.556  49.688 187.068  1.00 32.07           O
ATOM   3276  H   GLY A 235      38.522  51.735 188.457  1.00 37.80           H
ATOM   3277  HA2 GLY A 235      38.233  51.682 186.128  1.00 39.90           H
ATOM   3278  HA3 GLY A 235      39.898  52.269 185.880  1.00 39.90           H
ATOM   3279  N   ASP A 236      39.247  49.506 185.238  1.00 34.01           N
ATOM   3280  CA  ASP A 236      39.582  48.126 184.879  1.00 34.04           C
ATOM   3281  C   ASP A 236      40.807  48.072 183.944  1.00 33.95           C
ATOM   3282  O   ASP A 236      41.244  46.984 183.585  1.00 35.54           O
ATOM   3283  CB  ASP A 236      38.366  47.405 184.251  1.00 40.88           C
ATOM   3284  CG  ASP A 236      37.911  47.851 182.848  1.00 51.38           C
ATOM   3285  OD1 ASP A 236      38.574  48.702 182.224  1.00 51.34           O
ATOM   3286  OD2 ASP A 236      36.883  47.310 182.387  1.00 48.81           O1-
ATOM   3287  H   ASP A 236      38.612  49.986 184.615  1.00 40.81           H
ATOM   3288  HA  ASP A 236      39.835  47.581 185.789  1.00 40.86           H
ATOM   3289  HB2 ASP A 236      38.558  46.334 184.202  1.00 49.06           H
ATOM   3290  HB3 ASP A 236      37.509  47.463 184.924  1.00 49.06           H
ATOM   3291  N   ASN A 237      41.334  49.227 183.518  1.00 31.35           N
ATOM   3292  CA  ASN A 237      42.557  49.320 182.736  1.00 30.92           C
ATOM   3293  C   ASN A 237      43.384  50.513 183.227  1.00 31.94           C
ATOM   3294  O   ASN A 237      42.874  51.449 183.855  1.00 32.36           O
ATOM   3295  CB  ASN A 237      42.242  49.375 181.222  1.00 33.65           C
ATOM   3296  CG  ASN A 237      41.530  50.663 180.834  1.00 36.46           C
ATOM   3297  OD1 ASN A 237      42.178  51.649 180.517  1.00 38.40           O
ATOM   3298  ND2 ASN A 237      40.205  50.711 180.925  1.00 42.73           N
ATOM   3299  H   ASN A 237      40.906  50.094 183.805  1.00 37.62           H
ATOM   3300  HA  ASN A 237      43.149  48.422 182.909  1.00 37.11           H
ATOM   3301  HB2 ASN A 237      43.193  49.342 180.689  1.00 40.38           H
ATOM   3302  HB3 ASN A 237      41.639  48.512 180.935  1.00 40.38           H
ATOM   3303 HD21 ASN A 237      39.721  51.566 180.698  1.00 51.28           H
ATOM   3304 HD22 ASN A 237      39.691  49.906 181.255  1.00 51.28           H
ATOM   3305  N   LEU A 238      44.688  50.428 182.975  1.00 33.29           N
ATOM   3306  CA  LEU A 238      45.699  51.334 183.505  1.00 39.15           C
ATOM   3307  C   LEU A 238      45.533  52.750 182.947  1.00 36.19           C
ATOM   3308  O   LEU A 238      45.731  53.727 183.662  1.00 35.06           O
ATOM   3309  CB  LEU A 238      47.081  50.788 183.095  1.00 41.30           C
ATOM   3310  CG  LEU A 238      48.238  50.841 184.117  1.00 47.31           C
ATOM   3311  CD1 LEU A 238      49.527  51.311 183.431  1.00 41.24           C
ATOM   3312  CD2 LEU A 238      47.983  51.646 185.392  1.00 37.51           C
ATOM   3313  H   LEU A 238      45.020  49.625 182.460  1.00 39.96           H
ATOM   3314  HA  LEU A 238      45.579  51.363 184.586  1.00 46.98           H
ATOM   3315  HB2 LEU A 238      46.982  49.749 182.780  1.00 49.57           H
ATOM   3316  HB3 LEU A 238      47.390  51.334 182.202  1.00 49.57           H
ATOM   3317  HG  LEU A 238      48.419  49.817 184.444  1.00 56.78           H
ATOM   3318 HD11 LEU A 238      50.389  51.052 184.046  1.00 49.49           H
ATOM   3319 HD12 LEU A 238      49.628  50.822 182.463  1.00 49.49           H
ATOM   3320 HD13 LEU A 238      49.506  52.390 183.290  1.00 49.49           H
ATOM   3321 HD21 LEU A 238      48.889  51.672 185.994  1.00 45.02           H
ATOM   3322 HD22 LEU A 238      47.689  52.662 185.138  1.00 45.02           H
ATOM   3323 HD23 LEU A 238      47.199  51.166 185.977  1.00 45.02           H
ATOM   3324  N   GLU A 239      45.221  52.851 181.655  1.00 37.44           N
ATOM   3325  CA  GLU A 239      45.047  54.107 180.939  1.00 45.01           C
ATOM   3326  C   GLU A 239      43.926  54.915 181.605  1.00 34.26           C
ATOM   3327  O   GLU A 239      44.080  56.100 181.895  1.00 38.03           O
ATOM   3328  CB  GLU A 239      44.729  53.820 179.460  1.00 42.15           C
ATOM   3329  CG  GLU A 239      45.863  53.113 178.683  1.00 59.29           C
ATOM   3330  CD  GLU A 239      46.220  51.660 179.095  1.00 80.65           C
ATOM   3331  OE1 GLU A 239      45.312  50.889 179.499  1.00 51.43           O
ATOM   3332  OE2 GLU A 239      47.429  51.342 179.007  1.00 74.69           O1-
ATOM   3333  H   GLU A 239      45.122  51.998 181.119  1.00 44.93           H
ATOM   3334  HA  GLU A 239      45.980  54.669 180.995  1.00 54.02           H
ATOM   3335  HB2 GLU A 239      43.817  53.232 179.380  1.00 50.58           H
ATOM   3336  HB3 GLU A 239      44.539  54.777 178.973  1.00 50.58           H
ATOM   3337  HG2 GLU A 239      45.516  53.053 177.651  1.00 71.15           H
ATOM   3338  HG3 GLU A 239      46.754  53.739 178.664  1.00 71.15           H
ATOM   3339  N   ARG A 240      42.804  54.250 181.897  1.00 36.40           N
ATOM   3340  CA  ARG A 240      41.700  54.824 182.639  1.00 31.76           C
ATOM   3341  C   ARG A 240      42.113  55.248 184.049  1.00 33.41           C
ATOM   3342  O   ARG A 240      41.765  56.351 184.465  1.00 33.57           O
ATOM   3343  CB  ARG A 240      40.552  53.823 182.644  1.00 35.39           C
ATOM   3344  CG  ARG A 240      39.262  54.455 183.151  1.00 37.35           C
ATOM   3345  CD  ARG A 240      38.195  53.371 183.258  1.00 35.68           C
ATOM   3346  NE  ARG A 240      36.904  53.948 183.630  1.00 37.72           N
ATOM   3347  CZ  ARG A 240      36.036  54.501 182.784  1.00 39.60           C
ATOM   3348  NH1 ARG A 240      36.236  54.488 181.466  1.00 37.97           N
ATOM   3349  NH2 ARG A 240      34.951  55.081 183.275  1.00 36.50           N1+
ATOM   3350  H   ARG A 240      42.737  53.275 181.627  1.00 43.68           H
ATOM   3351  HA  ARG A 240      41.373  55.714 182.103  1.00 38.12           H
ATOM   3352  HB2 ARG A 240      40.379  53.488 181.620  1.00 42.47           H
ATOM   3353  HB3 ARG A 240      40.816  52.961 183.256  1.00 42.47           H
ATOM   3354  HG2 ARG A 240      39.417  54.892 184.136  1.00 44.82           H
ATOM   3355  HG3 ARG A 240      38.941  55.225 182.452  1.00 44.82           H
ATOM   3356  HD2 ARG A 240      38.113  52.825 182.319  1.00 42.82           H
ATOM   3357  HD3 ARG A 240      38.493  52.668 184.032  1.00 42.82           H
ATOM   3358  HE  ARG A 240      36.695  54.002 184.615  1.00 45.27           H
ATOM   3359 HH11 ARG A 240      37.056  54.040 181.082  1.00 45.57           H
ATOM   3360 HH12 ARG A 240      35.560  54.920 180.855  1.00 45.57           H
ATOM   3361 HH21 ARG A 240      34.792  55.106 184.272  1.00 43.81           H
ATOM   3362 HH22 ARG A 240      34.289  55.513 182.646  1.00 43.81           H
ATOM   3363  N   GLN A 241      42.863  54.400 184.768  1.00 30.78           N
ATOM   3364  CA  GLN A 241      43.371  54.709 186.108  1.00 33.79           C
ATOM   3365  C   GLN A 241      44.174  56.015 186.095  1.00 33.01           C
ATOM   3366  O   GLN A 241      43.994  56.859 186.972  1.00 34.17           O
ATOM   3367  CB  GLN A 241      44.224  53.550 186.662  1.00 30.28           C
ATOM   3368  CG  GLN A 241      44.731  53.833 188.084  1.00 35.20           C
ATOM   3369  CD  GLN A 241      45.924  52.961 188.450  1.00 34.82           C
ATOM   3370  OE1 GLN A 241      47.022  53.468 188.663  1.00 33.37           O
ATOM   3371  NE2 GLN A 241      45.724  51.650 188.507  1.00 31.53           N
ATOM   3372  H   GLN A 241      43.104  53.506 184.360  1.00 36.93           H
ATOM   3373  HA  GLN A 241      42.514  54.847 186.766  1.00 40.55           H
ATOM   3374  HB2 GLN A 241      43.639  52.631 186.666  1.00 36.34           H
ATOM   3375  HB3 GLN A 241      45.087  53.384 186.020  1.00 36.34           H
ATOM   3376  HG2 GLN A 241      45.065  54.863 188.159  1.00 42.24           H
ATOM   3377  HG3 GLN A 241      43.926  53.669 188.797  1.00 42.24           H
ATOM   3378 HE21 GLN A 241      44.812  51.273 188.305  1.00 37.84           H
ATOM   3379 HE22 GLN A 241      46.504  51.032 188.688  1.00 37.84           H
ATOM   3380  N   TYR A 242      45.063  56.168 185.114  1.00 31.42           N
ATOM   3381  CA  TYR A 242      45.930  57.327 184.987  1.00 37.54           C
ATOM   3382  C   TYR A 242      45.150  58.603 184.757  1.00 37.16           C
ATOM   3383  O   TYR A 242      45.504  59.630 185.318  1.00 42.34           O
ATOM   3384  CB  TYR A 242      46.978  57.059 183.907  1.00 35.65           C
ATOM   3385  CG  TYR A 242      48.110  56.128 184.324  1.00 37.23           C
ATOM   3386  CD1 TYR A 242      49.182  55.951 183.432  1.00 42.97           C
ATOM   3387  CD2 TYR A 242      48.158  55.519 185.601  1.00 36.53           C
ATOM   3388  CE1 TYR A 242      50.304  55.207 183.812  1.00 40.27           C
ATOM   3389  CE2 TYR A 242      49.283  54.783 185.996  1.00 37.54           C
ATOM   3390  CZ  TYR A 242      50.357  54.642 185.096  1.00 39.74           C
ATOM   3391  OH  TYR A 242      51.459  53.968 185.518  1.00 42.11           O
ATOM   3392  H   TYR A 242      45.173  55.430 184.430  1.00 37.71           H
ATOM   3393  HA  TYR A 242      46.447  57.477 185.933  1.00 45.05           H
ATOM   3394  HB2 TYR A 242      46.495  56.659 183.014  1.00 42.79           H
ATOM   3395  HB3 TYR A 242      47.427  58.012 183.620  1.00 42.79           H
ATOM   3396  HD1 TYR A 242      49.162  56.408 182.457  1.00 51.57           H
ATOM   3397  HD2 TYR A 242      47.354  55.624 186.312  1.00 43.84           H
ATOM   3398  HE1 TYR A 242      51.139  55.083 183.142  1.00 48.33           H
ATOM   3399  HE2 TYR A 242      49.318  54.328 186.978  1.00 45.06           H
ATOM   3400  HH  TYR A 242      51.351  53.652 186.402  1.00 50.53           H
ATOM   3401  N   GLN A 243      44.048  58.532 184.017  1.00 32.69           N
ATOM   3402  CA  GLN A 243      43.178  59.669 183.784  1.00 38.98           C
ATOM   3403  C   GLN A 243      42.391  60.084 185.041  1.00 37.59           C
ATOM   3404  O   GLN A 243      42.052  61.258 185.191  1.00 35.69           O
ATOM   3405  CB  GLN A 243      42.251  59.268 182.632  1.00 39.61           C
ATOM   3406  CG  GLN A 243      42.046  60.373 181.609  1.00 61.55           C
ATOM   3407  CD  GLN A 243      43.370  60.915 181.084  1.00 54.52           C
ATOM   3408  OE1 GLN A 243      43.728  62.056 181.358  1.00 62.20           O
ATOM   3409  NE2 GLN A 243      44.127  60.087 180.375  1.00 69.31           N
ATOM   3410  H   GLN A 243      43.795  57.648 183.595  1.00 39.24           H
ATOM   3411  HA  GLN A 243      43.809  60.509 183.493  1.00 46.78           H
ATOM   3412  HB2 GLN A 243      42.626  58.388 182.107  1.00 47.54           H
ATOM   3413  HB3 GLN A 243      41.289  59.011 183.062  1.00 47.54           H
ATOM   3414  HG2 GLN A 243      41.470  59.967 180.779  1.00 73.86           H
ATOM   3415  HG3 GLN A 243      41.488  61.170 182.095  1.00 73.86           H
ATOM   3416 HE21 GLN A 243      43.813  59.149 180.178  1.00 83.17           H
ATOM   3417 HE22 GLN A 243      45.024  60.402 180.033  1.00 83.17           H
ATOM   3418  N   LEU A 244      42.080  59.132 185.932  1.00 36.53           N
ATOM   3419  CA  LEU A 244      41.375  59.363 187.197  1.00 36.62           C
ATOM   3420  C   LEU A 244      42.291  59.896 188.302  1.00 34.13           C
ATOM   3421  O   LEU A 244      41.800  60.510 189.247  1.00 33.87           O
ATOM   3422  CB  LEU A 244      40.702  58.048 187.663  1.00 36.44           C
ATOM   3423  CG  LEU A 244      39.231  57.786 187.266  1.00 45.87           C
ATOM   3424  CD1 LEU A 244      38.715  58.585 186.075  1.00 48.81           C
ATOM   3425  CD2 LEU A 244      39.053  56.284 187.012  1.00 36.67           C
ATOM   3426  H   LEU A 244      42.368  58.184 185.728  1.00 43.84           H
ATOM   3427  HA  LEU A 244      40.612  60.121 187.027  1.00 43.95           H
ATOM   3428  HB2 LEU A 244      41.313  57.225 187.291  1.00 43.73           H
ATOM   3429  HB3 LEU A 244      40.752  57.986 188.751  1.00 43.73           H
ATOM   3430  HG  LEU A 244      38.611  58.048 188.124  1.00 55.05           H
ATOM   3431 HD11 LEU A 244      37.737  58.210 185.774  1.00 58.57           H
ATOM   3432 HD12 LEU A 244      38.599  59.630 186.359  1.00 58.57           H
ATOM   3433 HD13 LEU A 244      39.415  58.504 185.245  1.00 58.57           H
ATOM   3434 HD21 LEU A 244      38.019  56.078 186.746  1.00 44.00           H
ATOM   3435 HD22 LEU A 244      39.699  55.959 186.198  1.00 44.00           H
ATOM   3436 HD23 LEU A 244      39.301  55.724 187.915  1.00 44.00           H
ATOM   3437  N   ARG A 245      43.594  59.611 188.245  1.00 34.05           N
ATOM   3438  CA  ARG A 245      44.551  59.966 189.295  1.00 35.48           C
ATOM   3439  C   ARG A 245      45.041  61.401 189.155  1.00 35.21           C
ATOM   3440  O   ARG A 245      45.241  61.896 188.052  1.00 39.59           O
ATOM   3441  CB  ARG A 245      45.742  59.010 189.242  1.00 32.70           C
ATOM   3442  CG  ARG A 245      45.402  57.666 189.895  1.00 36.04           C
ATOM   3443  CD  ARG A 245      46.543  56.691 189.665  1.00 34.79           C
ATOM   3444  NE  ARG A 245      47.734  57.108 190.409  1.00 34.45           N
ATOM   3445  CZ  ARG A 245      48.910  56.484 190.373  1.00 37.57           C
ATOM   3446  NH1 ARG A 245      49.074  55.301 189.785  1.00 38.30           N
ATOM   3447  NH2 ARG A 245      49.946  57.069 190.949  1.00 34.80           N1+
ATOM   3448  H   ARG A 245      43.939  59.084 187.453  1.00 40.87           H
ATOM   3449  HA  ARG A 245      44.089  59.866 190.278  1.00 42.58           H
ATOM   3450  HB2 ARG A 245      46.082  58.879 188.212  1.00 39.25           H
ATOM   3451  HB3 ARG A 245      46.559  59.457 189.806  1.00 39.25           H
ATOM   3452  HG2 ARG A 245      45.236  57.804 190.965  1.00 43.25           H
ATOM   3453  HG3 ARG A 245      44.499  57.249 189.452  1.00 43.25           H
ATOM   3454  HD2 ARG A 245      46.219  55.724 190.047  1.00 41.75           H
ATOM   3455  HD3 ARG A 245      46.772  56.590 188.602  1.00 41.75           H
ATOM   3456  HE  ARG A 245      47.701  58.011 190.862  1.00 41.34           H
ATOM   3457 HH11 ARG A 245      48.291  54.836 189.346  1.00 45.97           H
ATOM   3458 HH12 ARG A 245      49.991  54.874 189.781  1.00 45.97           H
ATOM   3459 HH21 ARG A 245      49.851  57.971 191.397  1.00 41.76           H
ATOM   3460 HH22 ARG A 245      50.847  56.612 190.926  1.00 41.76           H
ATOM   3461  N   LEU A 246      45.249  62.041 190.307  1.00 36.93           N
ATOM   3462  CA  LEU A 246      45.806  63.382 190.433  1.00 37.50           C
ATOM   3463  C   LEU A 246      47.324  63.368 190.189  1.00 39.82           C
ATOM   3464  O   LEU A 246      47.893  64.411 189.883  1.00 43.49           O
ATOM   3465  CB  LEU A 246      45.498  63.902 191.856  1.00 40.99           C
ATOM   3466  CG  LEU A 246      45.003  65.357 191.983  1.00 52.44           C
ATOM   3467  CD1 LEU A 246      45.141  65.792 193.451  1.00 51.16           C
ATOM   3468  CD2 LEU A 246      45.719  66.370 191.085  1.00 52.87           C
ATOM   3469  H   LEU A 246      45.072  61.541 191.165  1.00 44.32           H
ATOM   3470  HA  LEU A 246      45.341  64.021 189.684  1.00 45.00           H
ATOM   3471  HB2 LEU A 246      44.742  63.270 192.322  1.00 49.19           H
ATOM   3472  HB3 LEU A 246      46.405  63.797 192.453  1.00 49.19           H
ATOM   3473  HG  LEU A 246      43.942  65.373 191.733  1.00 62.94           H
ATOM   3474 HD11 LEU A 246      44.743  66.798 193.577  1.00 61.39           H
ATOM   3475 HD12 LEU A 246      44.582  65.111 194.093  1.00 61.39           H
ATOM   3476 HD13 LEU A 246      46.185  65.785 193.758  1.00 61.39           H
ATOM   3477 HD21 LEU A 246      45.312  67.365 191.259  1.00 63.45           H
ATOM   3478 HD22 LEU A 246      46.786  66.372 191.304  1.00 63.45           H
ATOM   3479 HD23 LEU A 246      45.561  66.126 190.035  1.00 63.45           H
ATOM   3480  N   PHE A 247      47.992  62.231 190.437  1.00 41.67           N
ATOM   3481  CA  PHE A 247      49.452  62.116 190.450  1.00 43.44           C
ATOM   3482  C   PHE A 247      50.127  63.077 191.447  1.00 41.53           C
ATOM   3483  O   PHE A 247      51.295  63.431 191.304  1.00 45.46           O
ATOM   3484  CB  PHE A 247      50.027  62.209 189.038  1.00 38.53           C
ATOM   3485  CG  PHE A 247      49.618  61.038 188.176  1.00 32.83           C
ATOM   3486  CD1 PHE A 247      48.710  61.225 187.126  1.00 36.45           C
ATOM   3487  CD2 PHE A 247      50.168  59.767 188.422  1.00 45.37           C
ATOM   3488  CE1 PHE A 247      48.401  60.149 186.286  1.00 43.93           C
ATOM   3489  CE2 PHE A 247      49.803  58.677 187.622  1.00 41.16           C
ATOM   3490  CZ  PHE A 247      48.929  58.878 186.549  1.00 36.63           C
ATOM   3491  H   PHE A 247      47.470  61.409 190.709  1.00 50.01           H
ATOM   3492  HA  PHE A 247      49.674  61.113 190.796  1.00 52.14           H
ATOM   3493  HB2 PHE A 247      49.725  63.147 188.573  1.00 46.24           H
ATOM   3494  HB3 PHE A 247      51.116  62.198 189.096  1.00 46.24           H
ATOM   3495  HD1 PHE A 247      48.292  62.201 186.925  1.00 43.74           H
ATOM   3496  HD2 PHE A 247      50.879  59.629 189.220  1.00 54.45           H
ATOM   3497  HE1 PHE A 247      47.792  60.311 185.412  1.00 52.73           H
ATOM   3498  HE2 PHE A 247      50.229  57.700 187.800  1.00 49.39           H
ATOM   3499  HZ  PHE A 247      48.703  58.064 185.890  1.00 43.96           H
ATOM   3500  N   LYS A 248      49.388  63.461 192.490  1.00 41.68           N
ATOM   3501  CA  LYS A 248      49.860  64.248 193.612  1.00 45.45           C
ATOM   3502  C   LYS A 248      49.300  63.605 194.877  1.00 43.31           C
ATOM   3503  O   LYS A 248      48.091  63.412 194.994  1.00 42.01           O
ATOM   3504  CB  LYS A 248      49.400  65.687 193.369  1.00 43.17           C
ATOM   3505  CG  LYS A 248      49.835  66.693 194.437  1.00 64.01           C
ATOM   3506  CD  LYS A 248      49.501  68.127 193.957  1.00 72.11           C
ATOM   3507  CE  LYS A 248      48.486  68.844 194.854  1.00 73.60           C
ATOM   3508  NZ  LYS A 248      49.023  69.079 196.208  1.00 76.13           N1+
ATOM   3509  H   LYS A 248      48.442  63.113 192.544  1.00 50.02           H
ATOM   3510  HA  LYS A 248      50.947  64.219 193.646  1.00 54.55           H
ATOM   3511  HB2 LYS A 248      49.810  66.008 192.409  1.00 51.80           H
ATOM   3512  HB3 LYS A 248      48.316  65.707 193.289  1.00 51.80           H
ATOM   3513  HG2 LYS A 248      49.332  66.461 195.377  1.00 76.82           H
ATOM   3514  HG3 LYS A 248      50.912  66.610 194.589  1.00 76.82           H
ATOM   3515  HD2 LYS A 248      50.419  68.715 193.915  1.00 86.54           H
ATOM   3516  HD3 LYS A 248      49.089  68.107 192.946  1.00 86.54           H
ATOM   3517  HE2 LYS A 248      48.222  69.797 194.393  1.00 88.32           H
ATOM   3518  HE3 LYS A 248      47.583  68.235 194.923  1.00 88.32           H
ATOM   3519  HZ1 LYS A 248      48.327  69.544 196.773  1.00 91.36           H
ATOM   3520  HZ2 LYS A 248      49.267  68.195 196.638  1.00 91.36           H
ATOM   3521  HZ3 LYS A 248      49.849  69.656 196.145  1.00 91.36           H
ATOM   3522  N   ASP A 249      50.195  63.265 195.805  1.00 39.13           N
ATOM   3523  CA  ASP A 249      49.895  62.761 197.147  1.00 39.12           C
ATOM   3524  C   ASP A 249      49.171  61.398 197.166  1.00 33.34           C
ATOM   3525  O   ASP A 249      48.547  61.039 198.157  1.00 35.57           O
ATOM   3526  CB  ASP A 249      49.195  63.856 197.979  1.00 40.98           C
ATOM   3527  CG  ASP A 249      50.019  65.144 198.105  1.00 59.02           C
ATOM   3528  OD1 ASP A 249      49.387  66.218 198.218  1.00 62.17           O
ATOM   3529  OD2 ASP A 249      51.268  65.059 198.091  1.00 54.94           O1-
ATOM   3530  H   ASP A 249      51.170  63.416 195.595  1.00 46.96           H
ATOM   3531  HA  ASP A 249      50.860  62.576 197.620  1.00 46.95           H
ATOM   3532  HB2 ASP A 249      48.199  64.078 197.598  1.00 49.18           H
ATOM   3533  HB3 ASP A 249      49.063  63.468 198.989  1.00 49.18           H
ATOM   3534  N   GLY A 250      49.273  60.632 196.074  1.00 33.79           N
ATOM   3535  CA  GLY A 250      48.611  59.348 195.870  1.00 34.71           C
ATOM   3536  C   GLY A 250      47.146  59.480 195.477  1.00 40.13           C
ATOM   3537  O   GLY A 250      46.459  58.466 195.372  1.00 35.56           O
ATOM   3538  H   GLY A 250      49.770  61.005 195.275  1.00 40.56           H
ATOM   3539  HA2 GLY A 250      49.124  58.822 195.070  1.00 41.65           H
ATOM   3540  HA3 GLY A 250      48.649  58.767 196.788  1.00 41.65           H
ATOM   3541  N   LYS A 251      46.644  60.703 195.289  1.00 32.23           N
ATOM   3542  CA  LYS A 251      45.217  60.964 195.328  1.00 34.22           C
ATOM   3543  C   LYS A 251      44.559  60.736 193.980  1.00 37.60           C
ATOM   3544  O   LYS A 251      45.211  60.732 192.941  1.00 31.80           O
ATOM   3545  CB  LYS A 251      44.969  62.380 195.868  1.00 40.58           C
ATOM   3546  CG  LYS A 251      45.322  62.406 197.361  1.00 40.49           C
ATOM   3547  CD  LYS A 251      44.937  63.726 198.008  1.00 43.25           C
ATOM   3548  CE  LYS A 251      45.434  63.716 199.451  1.00 49.84           C
ATOM   3549  NZ  LYS A 251      45.091  64.971 200.124  1.00 46.78           N1+
ATOM   3550  H   LYS A 251      47.272  61.496 195.304  1.00 38.68           H
ATOM   3551  HA  LYS A 251      44.752  60.265 196.026  1.00 41.07           H
ATOM   3552  HB2 LYS A 251      45.560  63.109 195.314  1.00 48.70           H
ATOM   3553  HB3 LYS A 251      43.917  62.639 195.752  1.00 48.70           H
ATOM   3554  HG2 LYS A 251      44.782  61.607 197.870  1.00 48.60           H
ATOM   3555  HG3 LYS A 251      46.389  62.241 197.491  1.00 48.60           H
ATOM   3556  HD2 LYS A 251      45.394  64.554 197.466  1.00 51.90           H
ATOM   3557  HD3 LYS A 251      43.856  63.817 197.988  1.00 51.90           H
ATOM   3558  HE2 LYS A 251      44.957  62.890 199.982  1.00 59.82           H
ATOM   3559  HE3 LYS A 251      46.515  63.572 199.475  1.00 59.82           H
ATOM   3560  HZ1 LYS A 251      45.529  64.989 201.038  1.00 56.14           H
ATOM   3561  HZ2 LYS A 251      45.392  65.758 199.570  1.00 56.14           H
ATOM   3562  HZ3 LYS A 251      44.094  65.007 200.274  1.00 56.14           H
ATOM   3563  N   LEU A 252      43.247  60.520 194.047  1.00 35.51           N
ATOM   3564  CA  LEU A 252      42.307  60.614 192.935  1.00 33.15           C
ATOM   3565  C   LEU A 252      41.896  62.080 192.729  1.00 35.42           C
ATOM   3566  O   LEU A 252      41.630  62.784 193.706  1.00 36.21           O
ATOM   3567  CB  LEU A 252      41.067  59.763 193.282  1.00 31.92           C
ATOM   3568  CG  LEU A 252      40.943  58.329 192.729  1.00 40.81           C
ATOM   3569  CD1 LEU A 252      42.237  57.674 192.265  1.00 45.38           C
ATOM   3570  CD2 LEU A 252      40.216  57.468 193.776  1.00 42.70           C
ATOM   3571  H   LEU A 252      42.838  60.484 194.971  1.00 42.62           H
ATOM   3572  HA  LEU A 252      42.766  60.251 192.019  1.00 39.78           H
ATOM   3573  HB2 LEU A 252      40.998  59.720 194.372  1.00 38.31           H
ATOM   3574  HB3 LEU A 252      40.172  60.298 192.961  1.00 38.31           H
ATOM   3575  HG  LEU A 252      40.292  58.372 191.856  1.00 48.98           H
ATOM   3576 HD11 LEU A 252      42.023  56.661 191.928  1.00 54.46           H
ATOM   3577 HD12 LEU A 252      42.648  58.221 191.417  1.00 54.46           H
ATOM   3578 HD13 LEU A 252      42.961  57.649 193.080  1.00 54.46           H
ATOM   3579 HD21 LEU A 252      40.005  56.482 193.364  1.00 51.24           H
ATOM   3580 HD22 LEU A 252      40.833  57.355 194.666  1.00 51.24           H
ATOM   3581 HD23 LEU A 252      39.270  57.935 194.052  1.00 51.24           H
ATOM   3582  N   LYS A 253      41.798  62.499 191.458  1.00 38.86           N
ATOM   3583  CA  LYS A 253      41.179  63.756 191.031  1.00 35.63           C
ATOM   3584  C   LYS A 253      39.787  63.886 191.650  1.00 37.34           C
ATOM   3585  O   LYS A 253      39.113  62.892 191.910  1.00 33.83           O
ATOM   3586  CB  LYS A 253      41.051  63.801 189.495  1.00 35.66           C
ATOM   3587  CG  LYS A 253      42.373  64.063 188.752  1.00 37.53           C
ATOM   3588  CD  LYS A 253      42.132  64.108 187.235  1.00 39.36           C
ATOM   3589  CE  LYS A 253      43.433  64.243 186.438  1.00 41.04           C
ATOM   3590  NZ  LYS A 253      43.218  63.966 185.005  1.00 38.76           N1+
ATOM   3591  H   LYS A 253      42.029  61.841 190.726  1.00 46.64           H
ATOM   3592  HA  LYS A 253      41.784  64.605 191.353  1.00 42.76           H
ATOM   3593  HB2 LYS A 253      40.604  62.874 189.138  1.00 42.79           H
ATOM   3594  HB3 LYS A 253      40.378  64.619 189.232  1.00 42.79           H
ATOM   3595  HG2 LYS A 253      42.795  65.012 189.081  1.00 45.04           H
ATOM   3596  HG3 LYS A 253      43.071  63.263 188.980  1.00 45.04           H
ATOM   3597  HD2 LYS A 253      41.621  63.194 186.932  1.00 47.23           H
ATOM   3598  HD3 LYS A 253      41.493  64.960 187.000  1.00 47.23           H
ATOM   3599  HE2 LYS A 253      43.811  65.260 186.549  1.00 49.26           H
ATOM   3600  HE3 LYS A 253      44.176  63.549 186.829  1.00 49.26           H
ATOM   3601  HZ1 LYS A 253      44.097  64.020 184.507  1.00 46.52           H
ATOM   3602  HZ2 LYS A 253      42.854  63.028 184.893  1.00 46.52           H
ATOM   3603  HZ3 LYS A 253      42.558  64.626 184.614  1.00 46.52           H
ATOM   3604  N   TYR A 254      39.371  65.121 191.909  1.00 37.05           N
ATOM   3605  CA  TYR A 254      38.082  65.434 192.514  1.00 37.15           C
ATOM   3606  C   TYR A 254      37.688  66.874 192.161  1.00 41.88           C
ATOM   3607  O   TYR A 254      38.489  67.642 191.626  1.00 39.24           O
ATOM   3608  CB  TYR A 254      38.172  65.214 194.033  1.00 37.79           C
ATOM   3609  CG  TYR A 254      39.110  66.169 194.746  1.00 45.97           C
ATOM   3610  CD1 TYR A 254      38.619  67.357 195.322  1.00 44.94           C
ATOM   3611  CD2 TYR A 254      40.492  65.910 194.747  1.00 42.95           C
ATOM   3612  CE1 TYR A 254      39.514  68.288 195.880  1.00 48.56           C
ATOM   3613  CE2 TYR A 254      41.394  66.837 195.286  1.00 49.36           C
ATOM   3614  CZ  TYR A 254      40.908  68.039 195.845  1.00 55.68           C
ATOM   3615  OH  TYR A 254      41.788  68.914 196.406  1.00 59.42           O
ATOM   3616  H   TYR A 254      39.977  65.898 191.685  1.00 44.46           H
ATOM   3617  HA  TYR A 254      37.319  64.770 192.107  1.00 44.58           H
ATOM   3618  HB2 TYR A 254      37.176  65.309 194.460  1.00 45.35           H
ATOM   3619  HB3 TYR A 254      38.509  64.195 194.212  1.00 45.35           H
ATOM   3620  HD1 TYR A 254      37.559  67.572 195.305  1.00 53.94           H
ATOM   3621  HD2 TYR A 254      40.870  65.012 194.289  1.00 51.55           H
ATOM   3622  HE1 TYR A 254      39.137  69.207 196.302  1.00 58.27           H
ATOM   3623  HE2 TYR A 254      42.454  66.637 195.255  1.00 59.23           H
ATOM   3624  HH  TYR A 254      42.703  68.694 196.208  1.00 71.31           H
ATOM   3625  N   GLN A 255      36.442  67.230 192.469  1.00 38.68           N
ATOM   3626  CA  GLN A 255      35.974  68.603 192.422  1.00 47.63           C
ATOM   3627  C   GLN A 255      35.240  68.959 193.714  1.00 42.90           C
ATOM   3628  O   GLN A 255      34.712  68.099 194.417  1.00 42.08           O
ATOM   3629  CB  GLN A 255      35.112  68.813 191.177  1.00 42.87           C
ATOM   3630  CG  GLN A 255      33.777  68.060 191.210  1.00 41.49           C
ATOM   3631  CD  GLN A 255      33.010  68.260 189.905  1.00 43.93           C
ATOM   3632  OE1 GLN A 255      32.784  69.387 189.478  1.00 45.58           O
ATOM   3633  NE2 GLN A 255      32.577  67.174 189.272  1.00 42.26           N
ATOM   3634  H   GLN A 255      35.817  66.541 192.867  1.00 46.43           H
ATOM   3635  HA  GLN A 255      36.828  69.274 192.341  1.00 57.16           H
ATOM   3636  HB2 GLN A 255      34.918  69.881 191.064  1.00 51.44           H
ATOM   3637  HB3 GLN A 255      35.678  68.481 190.310  1.00 51.44           H
ATOM   3638  HG2 GLN A 255      33.940  67.006 191.416  1.00 49.79           H
ATOM   3639  HG3 GLN A 255      33.187  68.502 192.010  1.00 49.79           H
ATOM   3640 HE21 GLN A 255      32.768  66.259 189.653  1.00 50.71           H
ATOM   3641 HE22 GLN A 255      32.053  67.277 188.415  1.00 50.71           H
ATOM   3642  N   MET A 256      35.237  70.257 194.010  1.00 47.58           N
ATOM   3643  CA  MET A 256      34.531  70.863 195.126  1.00 46.02           C
ATOM   3644  C   MET A 256      33.238  71.449 194.591  1.00 51.32           C
ATOM   3645  O   MET A 256      33.266  72.281 193.687  1.00 47.04           O
ATOM   3646  CB  MET A 256      35.383  71.960 195.777  1.00 49.63           C
ATOM   3647  CG  MET A 256      36.699  71.430 196.350  1.00 50.74           C
ATOM   3648  SD  MET A 256      36.515  70.154 197.621  1.00 60.23           S
ATOM   3649  CE  MET A 256      35.849  71.117 199.005  1.00 55.48           C
ATOM   3650  H   MET A 256      35.710  70.886 193.378  1.00 57.10           H
ATOM   3651  HA  MET A 256      34.313  70.110 195.878  1.00 55.23           H
ATOM   3652  HB2 MET A 256      35.616  72.724 195.034  1.00 59.56           H
ATOM   3653  HB3 MET A 256      34.807  72.426 196.576  1.00 59.56           H
ATOM   3654  HG2 MET A 256      37.307  71.029 195.538  1.00 60.90           H
ATOM   3655  HG3 MET A 256      37.244  72.269 196.784  1.00 60.90           H
ATOM   3656  HE1 MET A 256      35.701  70.462 199.864  1.00 66.57           H
ATOM   3657  HE2 MET A 256      36.553  71.906 199.268  1.00 66.57           H
ATOM   3658  HE3 MET A 256      34.894  71.559 198.726  1.00 66.57           H
ATOM   3659  N   LEU A 257      32.116  71.033 195.175  1.00 49.30           N
ATOM   3660  CA  LEU A 257      30.790  71.557 194.886  1.00 57.05           C
ATOM   3661  C   LEU A 257      30.101  71.743 196.230  1.00 56.15           C
ATOM   3662  O   LEU A 257      29.996  70.787 196.994  1.00 56.16           O
ATOM   3663  CB  LEU A 257      29.998  70.585 193.992  1.00 51.55           C
ATOM   3664  CG  LEU A 257      30.625  70.318 192.609  1.00 51.66           C
ATOM   3665  CD1 LEU A 257      29.941  69.118 191.945  1.00 48.39           C
ATOM   3666  CD2 LEU A 257      30.501  71.555 191.710  1.00 47.50           C
ATOM   3667  H   LEU A 257      32.184  70.340 195.910  1.00 59.16           H
ATOM   3668  HA  LEU A 257      30.866  72.526 194.392  1.00 68.47           H
ATOM   3669  HB2 LEU A 257      29.914  69.640 194.522  1.00 61.86           H
ATOM   3670  HB3 LEU A 257      28.986  70.969 193.860  1.00 61.86           H
ATOM   3671  HG  LEU A 257      31.682  70.082 192.724  1.00 62.00           H
ATOM   3672 HD11 LEU A 257      30.393  68.923 190.973  1.00 58.08           H
ATOM   3673 HD12 LEU A 257      30.055  68.230 192.568  1.00 58.08           H
ATOM   3674 HD13 LEU A 257      28.881  69.329 191.806  1.00 58.08           H
ATOM   3675 HD21 LEU A 257      30.932  71.341 190.731  1.00 57.00           H
ATOM   3676 HD22 LEU A 257      29.451  71.820 191.588  1.00 57.00           H
ATOM   3677 HD23 LEU A 257      31.036  72.397 192.146  1.00 57.00           H
ATOM   3678  N   ASN A 258      29.682  72.978 196.534  1.00 58.07           N
ATOM   3679  CA  ASN A 258      29.032  73.340 197.797  1.00 52.60           C
ATOM   3680  C   ASN A 258      29.902  72.996 199.014  1.00 46.16           C
ATOM   3681  O   ASN A 258      29.394  72.536 200.035  1.00 49.39           O
ATOM   3682  CB  ASN A 258      27.635  72.700 197.875  1.00 53.84           C
ATOM   3683  CG  ASN A 258      26.808  72.980 196.623  1.00 56.79           C
ATOM   3684  OD1 ASN A 258      26.778  74.106 196.134  1.00 60.07           O
ATOM   3685  ND2 ASN A 258      26.080  71.981 196.136  1.00 51.13           N
ATOM   3686  H   ASN A 258      29.798  73.711 195.850  1.00 69.69           H
ATOM   3687  HA  ASN A 258      28.903  74.422 197.802  1.00 63.12           H
ATOM   3688  HB2 ASN A 258      27.708  71.631 198.069  1.00 64.61           H
ATOM   3689  HB3 ASN A 258      27.129  73.179 198.713  1.00 64.61           H
ATOM   3690 HD21 ASN A 258      25.498  72.135 195.328  1.00 61.36           H
ATOM   3691 HD22 ASN A 258      26.118  71.070 196.573  1.00 61.36           H
ATOM   3692  N   GLY A 259      31.217  73.235 198.904  1.00 48.87           N
ATOM   3693  CA  GLY A 259      32.195  72.942 199.947  1.00 50.55           C
ATOM   3694  C   GLY A 259      32.443  71.444 200.177  1.00 54.28           C
ATOM   3695  O   GLY A 259      33.103  71.105 201.158  1.00 52.06           O
ATOM   3696  H   GLY A 259      31.566  73.607 198.032  1.00 58.64           H
ATOM   3697  HA2 GLY A 259      33.140  73.414 199.679  1.00 60.66           H
ATOM   3698  HA3 GLY A 259      31.831  73.362 200.885  1.00 60.66           H
ATOM   3699  N   GLU A 260      31.934  70.565 199.302  1.00 50.53           N
ATOM   3700  CA  GLU A 260      31.999  69.110 199.454  1.00 51.61           C
ATOM   3701  C   GLU A 260      32.740  68.440 198.286  1.00 46.19           C
ATOM   3702  O   GLU A 260      32.676  68.892 197.145  1.00 41.64           O
ATOM   3703  CB  GLU A 260      30.585  68.517 199.551  1.00 48.74           C
ATOM   3704  CG  GLU A 260      29.731  69.031 200.717  1.00 52.29           C
ATOM   3705  CD  GLU A 260      30.195  68.619 202.111  1.00 64.74           C
ATOM   3706  OE1 GLU A 260      30.945  67.625 202.234  1.00 65.35           O
ATOM   3707  OE2 GLU A 260      29.795  69.330 203.056  1.00 78.41           O1-
ATOM   3708  H   GLU A 260      31.388  70.910 198.525  1.00 60.64           H
ATOM   3709  HA  GLU A 260      32.524  68.863 200.375  1.00 61.94           H
ATOM   3710  HB2 GLU A 260      30.052  68.760 198.637  1.00 58.49           H
ATOM   3711  HB3 GLU A 260      30.651  67.432 199.604  1.00 58.49           H
ATOM   3712  HG2 GLU A 260      29.588  70.108 200.675  1.00 62.75           H
ATOM   3713  HG3 GLU A 260      28.732  68.613 200.587  1.00 62.75           H
ATOM   3714  N   VAL A 261      33.420  67.329 198.580  1.00 40.98           N
ATOM   3715  CA  VAL A 261      34.259  66.598 197.637  1.00 39.92           C
ATOM   3716  C   VAL A 261      33.417  65.610 196.823  1.00 39.03           C
ATOM   3717  O   VAL A 261      32.741  64.753 197.384  1.00 39.37           O
ATOM   3718  CB  VAL A 261      35.371  65.868 198.416  1.00 42.23           C
ATOM   3719  CG1 VAL A 261      36.250  65.050 197.457  1.00 41.57           C
ATOM   3720  CG2 VAL A 261      36.264  66.859 199.180  1.00 40.47           C
ATOM   3721  H   VAL A 261      33.406  66.996 199.535  1.00 49.18           H
ATOM   3722  HA  VAL A 261      34.735  67.309 196.962  1.00 47.91           H
ATOM   3723  HB  VAL A 261      34.927  65.185 199.140  1.00 50.68           H
ATOM   3724 HG11 VAL A 261      37.038  64.542 198.010  1.00 49.89           H
ATOM   3725 HG12 VAL A 261      35.660  64.291 196.945  1.00 49.89           H
ATOM   3726 HG13 VAL A 261      36.697  65.712 196.717  1.00 49.89           H
ATOM   3727 HG21 VAL A 261      36.976  66.304 199.789  1.00 48.57           H
ATOM   3728 HG22 VAL A 261      36.799  67.497 198.480  1.00 48.57           H
ATOM   3729 HG23 VAL A 261      35.671  67.481 199.851  1.00 48.57           H
ATOM   3730  N   TYR A 262      33.516  65.675 195.496  1.00 36.36           N
ATOM   3731  CA  TYR A 262      32.872  64.732 194.585  1.00 35.56           C
ATOM   3732  C   TYR A 262      33.858  64.235 193.537  1.00 37.32           C
ATOM   3733  O   TYR A 262      34.893  64.871 193.330  1.00 32.90           O
ATOM   3734  CB  TYR A 262      31.685  65.425 193.889  1.00 36.41           C
ATOM   3735  CG  TYR A 262      30.579  65.778 194.847  1.00 34.33           C
ATOM   3736  CD1 TYR A 262      30.453  67.086 195.343  1.00 45.90           C
ATOM   3737  CD2 TYR A 262      29.701  64.771 195.277  1.00 36.75           C
ATOM   3738  CE1 TYR A 262      29.427  67.391 196.257  1.00 44.20           C
ATOM   3739  CE2 TYR A 262      28.707  65.061 196.216  1.00 37.25           C
ATOM   3740  CZ  TYR A 262      28.563  66.371 196.708  1.00 39.86           C
ATOM   3741  OH  TYR A 262      27.608  66.624 197.639  1.00 43.91           O
ATOM   3742  H   TYR A 262      34.079  66.406 195.085  1.00 43.63           H
ATOM   3743  HA  TYR A 262      32.496  63.873 195.136  1.00 42.67           H
ATOM   3744  HB2 TYR A 262      32.035  66.319 193.372  1.00 43.70           H
ATOM   3745  HB3 TYR A 262      31.265  64.754 193.143  1.00 43.70           H
ATOM   3746  HD1 TYR A 262      31.144  67.852 195.025  1.00 55.08           H
ATOM   3747  HD2 TYR A 262      29.807  63.764 194.902  1.00 44.10           H
ATOM   3748  HE1 TYR A 262      29.311  68.398 196.620  1.00 53.05           H
ATOM   3749  HE2 TYR A 262      28.052  64.280 196.572  1.00 44.70           H
ATOM   3750  HH  TYR A 262      27.456  67.565 197.777  1.00 52.69           H
ATOM   3751  N   PRO A 263      33.536  63.145 192.817  1.00 35.12           N
ATOM   3752  CA  PRO A 263      34.329  62.743 191.667  1.00 35.66           C
ATOM   3753  C   PRO A 263      34.466  63.872 190.639  1.00 40.88           C
ATOM   3754  O   PRO A 263      33.591  64.733 190.560  1.00 41.85           O
ATOM   3755  CB  PRO A 263      33.580  61.544 191.080  1.00 35.68           C
ATOM   3756  CG  PRO A 263      32.837  60.963 192.284  1.00 35.86           C
ATOM   3757  CD  PRO A 263      32.427  62.230 193.030  1.00 41.54           C
ATOM   3758  HA  PRO A 263      35.296  62.391 192.013  1.00 42.80           H
ATOM   3759  HB2 PRO A 263      32.840  61.924 190.374  1.00 42.82           H
ATOM   3760  HB3 PRO A 263      34.226  60.820 190.589  1.00 42.82           H
ATOM   3761  HG2 PRO A 263      31.947  60.410 191.983  1.00 43.04           H
ATOM   3762  HG3 PRO A 263      33.505  60.335 192.876  1.00 43.04           H
ATOM   3763  HD2 PRO A 263      31.504  62.626 192.607  1.00 49.86           H
ATOM   3764  HD3 PRO A 263      32.321  61.980 194.084  1.00 49.86           H
ATOM   3765  N   PRO A 264      35.543  63.884 189.841  1.00 37.60           N
ATOM   3766  CA  PRO A 264      35.806  64.964 188.905  1.00 42.68           C
ATOM   3767  C   PRO A 264      34.899  64.822 187.685  1.00 38.27           C
ATOM   3768  O   PRO A 264      34.284  63.776 187.481  1.00 34.92           O
ATOM   3769  CB  PRO A 264      37.271  64.747 188.504  1.00 39.02           C
ATOM   3770  CG  PRO A 264      37.405  63.224 188.534  1.00 39.99           C
ATOM   3771  CD  PRO A 264      36.539  62.832 189.731  1.00 37.99           C
ATOM   3772  HA  PRO A 264      35.747  65.945 189.377  1.00 51.22           H
ATOM   3773  HB2 PRO A 264      37.557  65.179 187.544  1.00 46.83           H
ATOM   3774  HB3 PRO A 264      37.887  65.170 189.299  1.00 46.83           H
ATOM   3775  HG2 PRO A 264      37.036  62.803 187.603  1.00 47.99           H
ATOM   3776  HG3 PRO A 264      38.429  62.910 188.708  1.00 47.99           H
ATOM   3777  HD2 PRO A 264      36.084  61.865 189.528  1.00 45.59           H
ATOM   3778  HD3 PRO A 264      37.140  62.815 190.632  1.00 45.59           H
ATOM   3779  N   SER A 265      34.827  65.868 186.866  1.00 38.14           N
ATOM   3780  CA  SER A 265      34.107  65.815 185.605  1.00 34.71           C
ATOM   3781  C   SER A 265      34.925  65.087 184.543  1.00 40.92           C
ATOM   3782  O   SER A 265      36.151  65.021 184.648  1.00 40.46           O
ATOM   3783  CB  SER A 265      33.704  67.223 185.147  1.00 37.94           C
ATOM   3784  OG  SER A 265      34.826  67.899 184.629  1.00 44.08           O
ATOM   3785  H   SER A 265      35.356  66.701 187.076  1.00 45.77           H
ATOM   3786  HA  SER A 265      33.201  65.263 185.798  1.00 41.66           H
ATOM   3787  HB2 SER A 265      32.929  67.151 184.383  1.00 45.53           H
ATOM   3788  HB3 SER A 265      33.311  67.786 185.995  1.00 45.53           H
ATOM   3789  HG  SER A 265      34.575  68.808 184.432  1.00 52.90           H
ATOM   3790  N   VAL A 266      34.247  64.564 183.512  1.00 39.64           N
ATOM   3791  CA  VAL A 266      34.898  63.960 182.350  1.00 38.94           C
ATOM   3792  C   VAL A 266      35.751  64.992 181.597  1.00 40.81           C
ATOM   3793  O   VAL A 266      36.759  64.620 181.005  1.00 46.52           O
ATOM   3794  CB  VAL A 266      33.868  63.222 181.466  1.00 39.72           C
ATOM   3795  CG1 VAL A 266      34.452  62.744 180.127  1.00 36.27           C
ATOM   3796  CG2 VAL A 266      33.321  61.996 182.224  1.00 37.57           C
ATOM   3797  H   VAL A 266      33.238  64.634 183.503  1.00 47.58           H
ATOM   3798  HA  VAL A 266      35.579  63.203 182.730  1.00 46.74           H
ATOM   3799  HB  VAL A 266      33.037  63.889 181.244  1.00 47.67           H
ATOM   3800 HG11 VAL A 266      33.680  62.250 179.541  1.00 43.52           H
ATOM   3801 HG12 VAL A 266      34.827  63.583 179.545  1.00 43.52           H
ATOM   3802 HG13 VAL A 266      35.274  62.053 180.311  1.00 43.52           H
ATOM   3803 HG21 VAL A 266      32.574  61.484 181.623  1.00 45.09           H
ATOM   3804 HG22 VAL A 266      34.129  61.294 182.427  1.00 45.09           H
ATOM   3805 HG23 VAL A 266      32.858  62.297 183.164  1.00 45.09           H
ATOM   3806  N   GLU A 267      35.405  66.283 181.635  1.00 35.32           N
ATOM   3807  CA  GLU A 267      36.278  67.322 181.097  1.00 41.73           C
ATOM   3808  C   GLU A 267      37.663  67.344 181.789  1.00 44.36           C
ATOM   3809  O   GLU A 267      38.664  67.570 181.116  1.00 52.27           O
ATOM   3810  CB  GLU A 267      35.569  68.680 181.177  1.00 52.51           C
ATOM   3811  CG  GLU A 267      36.406  69.808 180.553  1.00 58.45           C
ATOM   3812  CD  GLU A 267      35.579  71.089 180.479  1.00 68.92           C
ATOM   3813  OE1 GLU A 267      34.676  71.137 179.612  1.00 82.25           O
ATOM   3814  OE2 GLU A 267      35.840  71.992 181.303  1.00 76.35           O1-
ATOM   3815  H   GLU A 267      34.582  66.565 182.146  1.00 42.39           H
ATOM   3816  HA  GLU A 267      36.431  67.099 180.041  1.00 50.08           H
ATOM   3817  HB2 GLU A 267      34.609  68.613 180.663  1.00 63.01           H
ATOM   3818  HB3 GLU A 267      35.383  68.928 182.221  1.00 63.01           H
ATOM   3819  HG2 GLU A 267      37.303  69.971 181.154  1.00 70.14           H
ATOM   3820  HG3 GLU A 267      36.662  69.490 179.540  1.00 70.14           H
ATOM   3821  N   GLU A 268      37.732  67.119 183.109  1.00 42.38           N
ATOM   3822  CA  GLU A 268      38.985  67.124 183.885  1.00 44.19           C
ATOM   3823  C   GLU A 268      39.682  65.751 183.949  1.00 42.84           C
ATOM   3824  O   GLU A 268      40.898  65.683 184.139  1.00 48.49           O
ATOM   3825  CB  GLU A 268      38.728  67.616 185.319  1.00 44.31           C
ATOM   3826  CG  GLU A 268      38.163  69.047 185.382  1.00 60.49           C
ATOM   3827  CD  GLU A 268      39.107  70.173 184.961  1.00 71.24           C
ATOM   3828  OE1 GLU A 268      38.581  71.296 184.810  1.00 83.05           O
ATOM   3829  OE2 GLU A 268      40.328  69.918 184.842  1.00 72.58           O1-
ATOM   3830  H   GLU A 268      36.876  66.944 183.618  1.00 50.86           H
ATOM   3831  HA  GLU A 268      39.673  67.825 183.413  1.00 53.03           H
ATOM   3832  HB2 GLU A 268      38.020  66.941 185.802  1.00 53.17           H
ATOM   3833  HB3 GLU A 268      39.655  67.572 185.892  1.00 53.17           H
ATOM   3834  HG2 GLU A 268      37.211  69.137 184.859  1.00 72.59           H
ATOM   3835  HG3 GLU A 268      37.926  69.264 186.419  1.00 72.59           H
ATOM   3836  N   ALA A 269      38.911  64.661 183.843  1.00 41.42           N
ATOM   3837  CA  ALA A 269      39.365  63.272 183.833  1.00 39.22           C
ATOM   3838  C   ALA A 269      38.721  62.577 182.622  1.00 39.32           C
ATOM   3839  O   ALA A 269      37.675  61.950 182.794  1.00 38.53           O
ATOM   3840  CB  ALA A 269      38.994  62.619 185.168  1.00 39.80           C
ATOM   3841  H   ALA A 269      37.918  64.805 183.713  1.00 49.70           H
ATOM   3842  HA  ALA A 269      40.449  63.232 183.720  1.00 47.07           H
ATOM   3843  HB1 ALA A 269      39.296  61.572 185.155  1.00 47.77           H
ATOM   3844  HB2 ALA A 269      39.501  63.130 185.984  1.00 47.77           H
ATOM   3845  HB3 ALA A 269      37.920  62.684 185.325  1.00 47.77           H
ATOM   3846  N   PRO A 270      39.296  62.717 181.405  1.00 44.07           N
ATOM   3847  CA  PRO A 270      38.683  62.283 180.139  1.00 42.70           C
ATOM   3848  C   PRO A 270      38.671  60.765 179.924  1.00 43.61           C
ATOM   3849  O   PRO A 270      39.417  60.208 179.121  1.00 51.31           O
ATOM   3850  CB  PRO A 270      39.469  63.033 179.042  1.00 48.48           C
ATOM   3851  CG  PRO A 270      40.056  64.238 179.763  1.00 55.37           C
ATOM   3852  CD  PRO A 270      40.421  63.600 181.095  1.00 47.54           C
ATOM   3853  HA  PRO A 270      37.669  62.668 180.084  1.00 51.25           H
ATOM   3854  HB2 PRO A 270      40.316  62.417 178.747  1.00 58.18           H
ATOM   3855  HB3 PRO A 270      38.881  63.297 178.165  1.00 58.18           H
ATOM   3856  HG2 PRO A 270      40.959  64.601 179.272  1.00 66.44           H
ATOM   3857  HG3 PRO A 270      39.316  65.033 179.861  1.00 66.44           H
ATOM   3858  HD2 PRO A 270      41.341  63.029 180.999  1.00 57.05           H
ATOM   3859  HD3 PRO A 270      40.546  64.407 181.811  1.00 57.05           H
ATOM   3860  N   VAL A 271      37.754  60.104 180.630  1.00 44.21           N
ATOM   3861  CA  VAL A 271      37.445  58.693 180.478  1.00 39.75           C
ATOM   3862  C   VAL A 271      36.060  58.547 179.854  1.00 43.64           C
ATOM   3863  O   VAL A 271      35.178  59.396 180.023  1.00 44.63           O
ATOM   3864  CB  VAL A 271      37.514  57.950 181.824  1.00 45.51           C
ATOM   3865  CG1 VAL A 271      38.883  58.115 182.481  1.00 49.88           C
ATOM   3866  CG2 VAL A 271      36.400  58.372 182.795  1.00 39.43           C
ATOM   3867  H   VAL A 271      37.195  60.626 181.290  1.00 53.05           H
ATOM   3868  HA  VAL A 271      38.175  58.222 179.818  1.00 47.70           H
ATOM   3869  HB  VAL A 271      37.380  56.891 181.617  1.00 54.62           H
ATOM   3870 HG11 VAL A 271      38.952  57.453 183.342  1.00 59.86           H
ATOM   3871 HG12 VAL A 271      39.665  57.845 181.770  1.00 59.86           H
ATOM   3872 HG13 VAL A 271      39.022  59.147 182.806  1.00 59.86           H
ATOM   3873 HG21 VAL A 271      36.524  57.862 183.749  1.00 47.32           H
ATOM   3874 HG22 VAL A 271      36.429  59.450 182.952  1.00 47.32           H
ATOM   3875 HG23 VAL A 271      35.426  58.098 182.393  1.00 47.32           H
ATOM   3876  N   LEU A 272      35.861  57.427 179.166  1.00 34.96           N
ATOM   3877  CA  LEU A 272      34.564  57.050 178.645  1.00 37.84           C
ATOM   3878  C   LEU A 272      33.625  56.726 179.821  1.00 45.35           C
ATOM   3879  O   LEU A 272      33.877  55.833 180.626  1.00 38.90           O
ATOM   3880  CB  LEU A 272      34.774  55.893 177.661  1.00 46.72           C
ATOM   3881  CG  LEU A 272      33.565  55.450 176.816  1.00 43.67           C
ATOM   3882  CD1 LEU A 272      32.667  54.469 177.565  1.00 56.21           C
ATOM   3883  CD2 LEU A 272      32.737  56.618 176.259  1.00 42.08           C
ATOM   3884  H   LEU A 272      36.628  56.781 179.041  1.00 41.96           H
ATOM   3885  HA  LEU A 272      34.167  57.903 178.094  1.00 45.41           H
ATOM   3886  HB2 LEU A 272      35.545  56.212 176.959  1.00 56.07           H
ATOM   3887  HB3 LEU A 272      35.168  55.030 178.200  1.00 56.07           H
ATOM   3888  HG  LEU A 272      33.955  54.915 175.949  1.00 52.41           H
ATOM   3889 HD11 LEU A 272      31.938  54.075 176.860  1.00 67.45           H
ATOM   3890 HD12 LEU A 272      33.261  53.643 177.959  1.00 67.45           H
ATOM   3891 HD13 LEU A 272      32.145  54.965 178.382  1.00 67.45           H
ATOM   3892 HD21 LEU A 272      32.007  56.242 175.541  1.00 50.50           H
ATOM   3893 HD22 LEU A 272      32.201  57.129 177.059  1.00 50.50           H
ATOM   3894 HD23 LEU A 272      33.394  57.328 175.754  1.00 50.50           H
ATOM   3895  N   MET A 273      32.526  57.467 179.904  1.00 37.82           N
ATOM   3896  CA  MET A 273      31.375  57.178 180.748  1.00 36.90           C
ATOM   3897  C   MET A 273      30.152  56.988 179.839  1.00 40.78           C
ATOM   3898  O   MET A 273      30.000  57.707 178.854  1.00 41.74           O
ATOM   3899  CB  MET A 273      31.145  58.344 181.720  1.00 37.83           C
ATOM   3900  CG  MET A 273      32.256  58.577 182.753  1.00 38.44           C
ATOM   3901  SD  MET A 273      32.519  57.228 183.939  1.00 36.82           S
ATOM   3902  CE  MET A 273      30.921  57.111 184.802  1.00 34.17           C
ATOM   3903  H   MET A 273      32.415  58.221 179.241  1.00 45.39           H
ATOM   3904  HA  MET A 273      31.529  56.267 181.325  1.00 44.29           H
ATOM   3905  HB2 MET A 273      31.036  59.259 181.140  1.00 45.40           H
ATOM   3906  HB3 MET A 273      30.211  58.164 182.247  1.00 45.40           H
ATOM   3907  HG2 MET A 273      33.193  58.766 182.230  1.00 46.14           H
ATOM   3908  HG3 MET A 273      32.013  59.479 183.315  1.00 46.14           H
ATOM   3909  HE1 MET A 273      30.963  56.310 185.537  1.00 41.01           H
ATOM   3910  HE2 MET A 273      30.690  58.042 185.313  1.00 41.01           H
ATOM   3911  HE3 MET A 273      30.129  56.888 184.089  1.00 41.01           H
ATOM   3912  N   HIS A 274      29.282  56.030 180.178  1.00 38.59           N
ATOM   3913  CA  HIS A 274      28.030  55.760 179.482  1.00 42.55           C
ATOM   3914  C   HIS A 274      26.964  56.689 180.057  1.00 46.27           C
ATOM   3915  O   HIS A 274      26.254  56.333 180.994  1.00 45.17           O
ATOM   3916  CB  HIS A 274      27.616  54.283 179.639  1.00 40.88           C
ATOM   3917  CG  HIS A 274      28.549  53.254 179.053  1.00 42.44           C
ATOM   3918  ND1 HIS A 274      29.588  53.487 178.152  1.00 61.81           N
ATOM   3919  CD2 HIS A 274      28.423  51.907 179.236  1.00 54.54           C
ATOM   3920  CE1 HIS A 274      30.126  52.281 177.903  1.00 53.54           C
ATOM   3921  NE2 HIS A 274      29.438  51.314 178.525  1.00 57.91           N
ATOM   3922  H   HIS A 274      29.466  55.485 181.006  1.00 46.31           H
ATOM   3923  HA  HIS A 274      28.155  55.970 178.418  1.00 51.06           H
ATOM   3924  HB2 HIS A 274      26.633  54.144 179.186  1.00 49.06           H
ATOM   3925  HB3 HIS A 274      27.517  54.062 180.703  1.00 49.06           H
ATOM   3926  HD2 HIS A 274      27.657  51.404 179.806  1.00 65.45           H
ATOM   3927  HE1 HIS A 274      31.072  52.118 177.410  1.00 64.25           H
ATOM   3928  HE2 HIS A 274      29.696  50.339 178.566  1.00 69.50           H
ATOM   3929  N   TYR A 275      26.861  57.887 179.490  1.00 47.61           N
ATOM   3930  CA  TYR A 275      25.736  58.781 179.712  1.00 41.23           C
ATOM   3931  C   TYR A 275      24.893  58.830 178.441  1.00 42.76           C
ATOM   3932  O   TYR A 275      25.424  58.581 177.353  1.00 40.15           O
ATOM   3933  CB  TYR A 275      26.245  60.180 180.070  1.00 38.28           C
ATOM   3934  CG  TYR A 275      26.695  60.305 181.508  1.00 39.92           C
ATOM   3935  CD1 TYR A 275      25.789  60.739 182.494  1.00 39.50           C
ATOM   3936  CD2 TYR A 275      28.024  60.012 181.857  1.00 39.38           C
ATOM   3937  CE1 TYR A 275      26.217  60.920 183.818  1.00 44.89           C
ATOM   3938  CE2 TYR A 275      28.455  60.176 183.186  1.00 39.91           C
ATOM   3939  CZ  TYR A 275      27.556  60.642 184.167  1.00 40.10           C
ATOM   3940  OH  TYR A 275      27.980  60.829 185.445  1.00 41.78           O
ATOM   3941  H   TYR A 275      27.497  58.125 178.742  1.00 57.14           H
ATOM   3942  HA  TYR A 275      25.126  58.426 180.542  1.00 49.49           H
ATOM   3943  HB2 TYR A 275      27.067  60.449 179.404  1.00 45.93           H
ATOM   3944  HB3 TYR A 275      25.444  60.899 179.905  1.00 45.93           H
ATOM   3945  HD1 TYR A 275      24.762  60.945 182.235  1.00 47.40           H
ATOM   3946  HD2 TYR A 275      28.715  59.683 181.095  1.00 47.27           H
ATOM   3947  HE1 TYR A 275      25.526  61.263 184.572  1.00 53.87           H
ATOM   3948  HE2 TYR A 275      29.479  59.967 183.457  1.00 47.90           H
ATOM   3949  HH  TYR A 275      28.824  60.409 185.626  1.00 50.14           H
ATOM   3950  N   PRO A 276      23.604  59.199 178.541  1.00 43.82           N
ATOM   3951  CA  PRO A 276      22.793  59.446 177.360  1.00 49.86           C
ATOM   3952  C   PRO A 276      23.450  60.501 176.458  1.00 43.42           C
ATOM   3953  O   PRO A 276      24.132  61.414 176.942  1.00 39.72           O
ATOM   3954  CB  PRO A 276      21.452  59.944 177.914  1.00 44.78           C
ATOM   3955  CG  PRO A 276      21.372  59.273 179.285  1.00 55.72           C
ATOM   3956  CD  PRO A 276      22.820  59.339 179.760  1.00 46.20           C
ATOM   3957  HA  PRO A 276      22.604  58.504 176.844  1.00 59.84           H
ATOM   3958  HB2 PRO A 276      21.524  61.024 178.062  1.00 53.74           H
ATOM   3959  HB3 PRO A 276      20.597  59.709 177.280  1.00 53.74           H
ATOM   3960  HG2 PRO A 276      20.730  59.826 179.972  1.00 66.87           H
ATOM   3961  HG3 PRO A 276      21.031  58.243 179.179  1.00 66.87           H
ATOM   3962  HD2 PRO A 276      23.013  60.294 180.235  1.00 55.44           H
ATOM   3963  HD3 PRO A 276      22.987  58.510 180.443  1.00 55.44           H
ATOM   3964  N   ARG A 277      23.251  60.367 175.141  1.00 47.71           N
ATOM   3965  CA  ARG A 277      23.813  61.299 174.170  1.00 55.29           C
ATOM   3966  C   ARG A 277      23.242  62.692 174.413  1.00 45.94           C
ATOM   3967  O   ARG A 277      22.055  62.846 174.683  1.00 42.05           O
ATOM   3968  CB  ARG A 277      23.551  60.819 172.730  1.00 56.76           C
ATOM   3969  CG  ARG A 277      24.619  59.832 172.218  1.00 64.42           C
ATOM   3970  CD  ARG A 277      26.061  60.382 172.250  1.00 77.79           C
ATOM   3971  NE  ARG A 277      26.203  61.663 171.519  1.00 89.26           N
ATOM   3972  CZ  ARG A 277      26.889  62.751 171.912  1.00 83.38           C
ATOM   3973  NH1 ARG A 277      27.447  62.853 173.122  1.00 72.88           N
ATOM   3974  NH2 ARG A 277      27.022  63.772 171.065  1.00 76.64           N1+
ATOM   3975  H   ARG A 277      22.668  59.613 174.802  1.00 57.25           H
ATOM   3976  HA  ARG A 277      24.884  61.366 174.340  1.00 66.35           H
ATOM   3977  HB2 ARG A 277      22.557  60.371 172.658  1.00 68.11           H
ATOM   3978  HB3 ARG A 277      23.561  61.682 172.063  1.00 68.11           H
ATOM   3979  HG2 ARG A 277      24.582  58.933 172.836  1.00 77.31           H
ATOM   3980  HG3 ARG A 277      24.372  59.542 171.196  1.00 77.31           H
ATOM   3981  HD2 ARG A 277      26.414  60.467 173.277  1.00 93.36           H
ATOM   3982  HD3 ARG A 277      26.697  59.646 171.758  1.00 93.36           H
ATOM   3983  HE  ARG A 277      25.821  61.675 170.586  1.00107.12           H
ATOM   3984 HH11 ARG A 277      27.377  62.090 173.778  1.00 87.46           H
ATOM   3985 HH12 ARG A 277      27.966  63.681 173.374  1.00 87.46           H
ATOM   3986 HH21 ARG A 277      26.612  63.723 170.145  1.00 91.98           H
ATOM   3987 HH22 ARG A 277      27.540  64.593 171.338  1.00 91.98           H
ATOM   3988  N   GLY A 278      24.122  63.692 174.350  1.00 43.07           N
ATOM   3989  CA  GLY A 278      23.767  65.085 174.586  1.00 45.40           C
ATOM   3990  C   GLY A 278      24.186  65.596 175.964  1.00 52.50           C
ATOM   3991  O   GLY A 278      24.205  66.812 176.137  1.00 51.69           O
ATOM   3992  H   GLY A 278      25.089  63.482 174.159  1.00 51.69           H
ATOM   3993  HA2 GLY A 278      24.263  65.696 173.832  1.00 54.48           H
ATOM   3994  HA3 GLY A 278      22.688  65.215 174.495  1.00 54.48           H
ATOM   3995  N   ILE A 279      24.511  64.719 176.931  1.00 46.86           N
ATOM   3996  CA  ILE A 279      25.067  65.157 178.212  1.00 44.53           C
ATOM   3997  C   ILE A 279      26.556  65.455 177.983  1.00 43.40           C
ATOM   3998  O   ILE A 279      27.304  64.542 177.631  1.00 41.27           O
ATOM   3999  CB  ILE A 279      24.815  64.124 179.331  1.00 45.85           C
ATOM   4000  CG1 ILE A 279      23.288  63.958 179.534  1.00 44.36           C
ATOM   4001  CG2 ILE A 279      25.504  64.590 180.633  1.00 41.02           C
ATOM   4002  CD1 ILE A 279      22.923  63.080 180.730  1.00 63.05           C
ATOM   4003  H   ILE A 279      24.426  63.726 176.763  1.00 56.24           H
ATOM   4004  HA  ILE A 279      24.547  66.065 178.514  1.00 53.44           H
ATOM   4005  HB  ILE A 279      25.238  63.162 179.034  1.00 55.03           H
ATOM   4006 HG12 ILE A 279      22.844  64.941 179.697  1.00 53.24           H
ATOM   4007 HG13 ILE A 279      22.839  63.526 178.639  1.00 53.24           H
ATOM   4008 HG21 ILE A 279      25.402  63.835 181.411  1.00 49.22           H
ATOM   4009 HG22 ILE A 279      26.569  64.745 180.472  1.00 49.22           H
ATOM   4010 HG23 ILE A 279      25.061  65.526 180.973  1.00 49.22           H
ATOM   4011 HD11 ILE A 279      21.873  62.795 180.678  1.00 75.67           H
ATOM   4012 HD12 ILE A 279      23.549  62.194 180.725  1.00 75.67           H
ATOM   4013 HD13 ILE A 279      23.093  63.622 181.657  1.00 75.67           H
ATOM   4014  N   PRO A 280      27.013  66.704 178.175  1.00 38.69           N
ATOM   4015  CA  PRO A 280      28.372  67.066 177.805  1.00 42.91           C
ATOM   4016  C   PRO A 280      29.378  66.676 178.913  1.00 37.47           C
ATOM   4017  O   PRO A 280      28.970  66.475 180.057  1.00 38.39           O
ATOM   4018  CB  PRO A 280      28.284  68.586 177.629  1.00 40.31           C
ATOM   4019  CG  PRO A 280      27.283  68.998 178.707  1.00 42.83           C
ATOM   4020  CD  PRO A 280      26.249  67.879 178.585  1.00 41.37           C
ATOM   4021  HA  PRO A 280      28.627  66.674 176.823  1.00 51.50           H
ATOM   4022  HB2 PRO A 280      29.234  69.098 177.684  1.00 48.37           H
ATOM   4023  HB3 PRO A 280      27.839  68.781 176.652  1.00 48.37           H
ATOM   4024  HG2 PRO A 280      27.759  69.024 179.688  1.00 51.40           H
ATOM   4025  HG3 PRO A 280      26.812  69.955 178.478  1.00 51.40           H
ATOM   4026  HD2 PRO A 280      25.765  67.736 179.551  1.00 49.65           H
ATOM   4027  HD3 PRO A 280      25.538  68.153 177.805  1.00 49.65           H
ATOM   4028  N   PRO A 281      30.679  66.542 178.598  1.00 41.30           N
ATOM   4029  CA  PRO A 281      31.692  66.048 179.538  1.00 41.36           C
ATOM   4030  C   PRO A 281      31.798  66.804 180.873  1.00 44.93           C
ATOM   4031  O   PRO A 281      32.038  66.182 181.907  1.00 43.56           O
ATOM   4032  CB  PRO A 281      33.016  66.184 178.772  1.00 41.19           C
ATOM   4033  CG  PRO A 281      32.586  65.947 177.329  1.00 44.85           C
ATOM   4034  CD  PRO A 281      31.252  66.687 177.262  1.00 40.77           C
ATOM   4035  HA  PRO A 281      31.520  64.984 179.703  1.00 49.63           H
ATOM   4036  HB2 PRO A 281      33.368  67.214 178.861  1.00 49.43           H
ATOM   4037  HB3 PRO A 281      33.795  65.499 179.098  1.00 49.43           H
ATOM   4038  HG2 PRO A 281      33.290  66.389 176.624  1.00 53.82           H
ATOM   4039  HG3 PRO A 281      32.469  64.877 177.144  1.00 53.82           H
ATOM   4040  HD2 PRO A 281      31.423  67.742 177.040  1.00 48.93           H
ATOM   4041  HD3 PRO A 281      30.647  66.196 176.501  1.00 48.93           H
ATOM   4042  N   GLN A 282      31.584  68.125 180.869  1.00 37.50           N
ATOM   4043  CA  GLN A 282      31.620  68.969 182.065  1.00 44.87           C
ATOM   4044  C   GLN A 282      30.492  68.640 183.058  1.00 41.76           C
ATOM   4045  O   GLN A 282      30.575  69.030 184.220  1.00 49.05           O
ATOM   4046  CB  GLN A 282      31.629  70.468 181.691  1.00 41.98           C
ATOM   4047  CG  GLN A 282      30.361  71.009 181.001  1.00 45.63           C
ATOM   4048  CD  GLN A 282      30.390  70.897 179.476  1.00 41.34           C
ATOM   4049  OE1 GLN A 282      31.050  70.048 178.884  1.00 40.21           O
ATOM   4050  NE2 GLN A 282      29.632  71.756 178.804  1.00 40.93           N
ATOM   4051  H   GLN A 282      31.410  68.581 179.985  1.00 45.01           H
ATOM   4052  HA  GLN A 282      32.567  68.772 182.570  1.00 53.85           H
ATOM   4053  HB2 GLN A 282      31.788  71.047 182.601  1.00 50.38           H
ATOM   4054  HB3 GLN A 282      32.484  70.658 181.044  1.00 50.38           H
ATOM   4055  HG2 GLN A 282      29.492  70.463 181.370  1.00 54.75           H
ATOM   4056  HG3 GLN A 282      30.224  72.055 181.276  1.00 54.75           H
ATOM   4057 HE21 GLN A 282      29.120  72.468 179.301  1.00 49.12           H
ATOM   4058 HE22 GLN A 282      29.644  71.728 177.797  1.00 49.12           H
ATOM   4059  N   SER A 283      29.432  67.955 182.604  1.00 40.05           N
ATOM   4060  CA  SER A 283      28.261  67.587 183.399  1.00 40.98           C
ATOM   4061  C   SER A 283      28.228  66.090 183.751  1.00 47.67           C
ATOM   4062  O   SER A 283      27.315  65.636 184.438  1.00 45.26           O
ATOM   4063  CB  SER A 283      27.004  67.994 182.630  1.00 46.28           C
ATOM   4064  OG  SER A 283      27.026  69.390 182.430  1.00 42.88           O
ATOM   4065  H   SER A 283      29.437  67.658 181.638  1.00 48.06           H
ATOM   4066  HA  SER A 283      28.264  68.135 184.341  1.00 49.18           H
ATOM   4067  HB2 SER A 283      27.001  67.503 181.657  1.00 55.54           H
ATOM   4068  HB3 SER A 283      26.106  67.704 183.178  1.00 55.54           H
ATOM   4069  HG  SER A 283      26.630  69.574 181.572  1.00 51.46           H
ATOM   4070  N   GLN A 284      29.207  65.320 183.267  1.00 41.08           N
ATOM   4071  CA  GLN A 284      29.399  63.912 183.597  1.00 38.17           C
ATOM   4072  C   GLN A 284      30.406  63.798 184.742  1.00 42.20           C
ATOM   4073  O   GLN A 284      31.379  64.540 184.733  1.00 42.67           O
ATOM   4074  CB  GLN A 284      29.998  63.219 182.375  1.00 35.84           C
ATOM   4075  CG  GLN A 284      29.098  63.201 181.138  1.00 38.99           C
ATOM   4076  CD  GLN A 284      29.785  62.506 179.966  1.00 47.55           C
ATOM   4077  OE1 GLN A 284      30.598  61.602 180.138  1.00 38.95           O
ATOM   4078  NE2 GLN A 284      29.448  62.902 178.746  1.00 46.10           N
ATOM   4079  H   GLN A 284      29.925  65.756 182.704  1.00 49.29           H
ATOM   4080  HA  GLN A 284      28.454  63.436 183.863  1.00 45.81           H
ATOM   4081  HB2 GLN A 284      30.923  63.726 182.110  1.00 43.01           H
ATOM   4082  HB3 GLN A 284      30.243  62.195 182.652  1.00 43.01           H
ATOM   4083  HG2 GLN A 284      28.197  62.646 181.388  1.00 46.79           H
ATOM   4084  HG3 GLN A 284      28.812  64.206 180.857  1.00 46.79           H
ATOM   4085 HE21 GLN A 284      28.756  63.629 178.625  1.00 55.33           H
ATOM   4086 HE22 GLN A 284      29.882  62.463 177.949  1.00 55.33           H
ATOM   4087  N   MET A 285      30.233  62.850 185.668  1.00 38.29           N
ATOM   4088  CA  MET A 285      31.263  62.479 186.644  1.00 36.95           C
ATOM   4089  C   MET A 285      32.052  61.268 186.146  1.00 33.29           C
ATOM   4090  O   MET A 285      31.463  60.264 185.751  1.00 36.20           O
ATOM   4091  CB  MET A 285      30.644  62.207 188.023  1.00 43.68           C
ATOM   4092  CG  MET A 285      30.365  63.510 188.777  1.00 42.78           C
ATOM   4093  SD  MET A 285      29.647  63.241 190.420  1.00 50.16           S
ATOM   4094  CE  MET A 285      29.334  64.952 190.926  1.00 44.89           C
ATOM   4095  H   MET A 285      29.408  62.271 185.623  1.00 45.96           H
ATOM   4096  HA  MET A 285      31.953  63.312 186.769  1.00 44.35           H
ATOM   4097  HB2 MET A 285      29.711  61.653 187.904  1.00 52.43           H
ATOM   4098  HB3 MET A 285      31.329  61.598 188.614  1.00 52.43           H
ATOM   4099  HG2 MET A 285      31.303  64.055 188.894  1.00 51.34           H
ATOM   4100  HG3 MET A 285      29.680  64.121 188.188  1.00 51.34           H
ATOM   4101  HE1 MET A 285      28.907  64.955 191.930  1.00 53.87           H
ATOM   4102  HE2 MET A 285      30.267  65.515 190.928  1.00 53.87           H
ATOM   4103  HE3 MET A 285      28.628  65.416 190.238  1.00 53.87           H
ATOM   4104  N   ALA A 286      33.382  61.378 186.180  1.00 36.03           N
ATOM   4105  CA  ALA A 286      34.332  60.335 185.836  1.00 38.54           C
ATOM   4106  C   ALA A 286      34.632  59.491 187.077  1.00 36.71           C
ATOM   4107  O   ALA A 286      35.155  60.001 188.065  1.00 37.28           O
ATOM   4108  CB  ALA A 286      35.601  61.003 185.313  1.00 35.04           C
ATOM   4109  H   ALA A 286      33.776  62.238 186.534  1.00 43.24           H
ATOM   4110  HA  ALA A 286      33.925  59.707 185.043  1.00 46.25           H
ATOM   4111  HB1 ALA A 286      36.374  60.255 185.139  1.00 42.05           H
ATOM   4112  HB2 ALA A 286      35.390  61.523 184.381  1.00 42.05           H
ATOM   4113  HB3 ALA A 286      35.961  61.725 186.040  1.00 42.05           H
ATOM   4114  N   VAL A 287      34.315  58.195 187.014  1.00 34.70           N
ATOM   4115  CA  VAL A 287      34.675  57.213 188.037  1.00 32.88           C
ATOM   4116  C   VAL A 287      35.213  55.952 187.359  1.00 37.57           C
ATOM   4117  O   VAL A 287      35.276  55.879 186.129  1.00 39.38           O
ATOM   4118  CB  VAL A 287      33.503  56.930 189.010  1.00 36.26           C
ATOM   4119  CG1 VAL A 287      33.187  58.177 189.847  1.00 39.89           C
ATOM   4120  CG2 VAL A 287      32.231  56.457 188.294  1.00 35.96           C
ATOM   4121  H   VAL A 287      33.877  57.842 186.175  1.00 41.64           H
ATOM   4122  HA  VAL A 287      35.499  57.610 188.625  1.00 39.46           H
ATOM   4123  HB  VAL A 287      33.803  56.146 189.706  1.00 43.52           H
ATOM   4124 HG11 VAL A 287      32.364  57.979 190.524  1.00 47.87           H
ATOM   4125 HG12 VAL A 287      34.066  58.455 190.427  1.00 47.87           H
ATOM   4126 HG13 VAL A 287      32.889  59.006 189.206  1.00 47.87           H
ATOM   4127 HG21 VAL A 287      31.464  56.235 189.035  1.00 43.16           H
ATOM   4128 HG22 VAL A 287      31.860  57.233 187.625  1.00 43.16           H
ATOM   4129 HG23 VAL A 287      32.444  55.553 187.728  1.00 43.16           H
ATOM   4130  N   GLY A 288      35.670  54.980 188.163  1.00 34.86           N
ATOM   4131  CA  GLY A 288      36.277  53.754 187.663  1.00 36.25           C
ATOM   4132  C   GLY A 288      35.319  52.961 186.769  1.00 35.97           C
ATOM   4133  O   GLY A 288      35.741  52.439 185.747  1.00 36.19           O
ATOM   4134  H   GLY A 288      35.654  55.124 189.164  1.00 41.84           H
ATOM   4135  HA2 GLY A 288      37.154  54.015 187.070  1.00 43.50           H
ATOM   4136  HA3 GLY A 288      36.581  53.121 188.493  1.00 43.50           H
ATOM   4137  N   GLN A 289      34.047  52.856 187.144  1.00 31.35           N
ATOM   4138  CA  GLN A 289      33.071  52.046 186.426  1.00 35.05           C
ATOM   4139  C   GLN A 289      32.269  52.966 185.492  1.00 39.27           C
ATOM   4140  O   GLN A 289      31.605  53.895 185.951  1.00 40.31           O
ATOM   4141  CB  GLN A 289      32.196  51.288 187.446  1.00 30.14           C
ATOM   4142  CG  GLN A 289      32.114  49.771 187.208  1.00 33.04           C
ATOM   4143  CD  GLN A 289      31.250  49.402 185.998  1.00 38.80           C
ATOM   4144  OE1 GLN A 289      30.977  50.225 185.133  1.00 38.91           O
ATOM   4145  NE2 GLN A 289      30.803  48.154 185.913  1.00 39.49           N
ATOM   4146  H   GLN A 289      33.742  53.331 187.982  1.00 37.63           H
ATOM   4147  HA  GLN A 289      33.597  51.305 185.821  1.00 42.07           H
ATOM   4148  HB2 GLN A 289      32.563  51.461 188.456  1.00 36.17           H
ATOM   4149  HB3 GLN A 289      31.186  51.688 187.402  1.00 36.17           H
ATOM   4150  HG2 GLN A 289      33.119  49.390 187.047  1.00 39.65           H
ATOM   4151  HG3 GLN A 289      31.718  49.283 188.100  1.00 39.65           H
ATOM   4152 HE21 GLN A 289      31.057  47.468 186.610  1.00 47.39           H
ATOM   4153 HE22 GLN A 289      30.214  47.886 185.135  1.00 47.39           H
ATOM   4154  N   GLU A 290      32.335  52.691 184.183  1.00 38.07           N
ATOM   4155  CA  GLU A 290      31.689  53.461 183.120  1.00 41.38           C
ATOM   4156  C   GLU A 290      30.179  53.623 183.310  1.00 41.70           C
ATOM   4157  O   GLU A 290      29.632  54.558 182.734  1.00 40.57           O
ATOM   4158  CB  GLU A 290      31.854  52.830 181.718  1.00 38.49           C
ATOM   4159  CG  GLU A 290      33.240  52.308 181.349  1.00 60.95           C
ATOM   4160  CD  GLU A 290      33.420  50.891 181.879  1.00 64.01           C
ATOM   4161  OE1 GLU A 290      32.876  49.940 181.277  1.00 72.68           O
ATOM   4162  OE2 GLU A 290      34.128  50.783 182.897  1.00 52.63           O1-
ATOM   4163  H   GLU A 290      32.894  51.901 183.892  1.00 45.68           H
ATOM   4164  HA  GLU A 290      32.147  54.450 183.105  1.00 49.66           H
ATOM   4165  HB2 GLU A 290      31.135  52.018 181.602  1.00 46.19           H
ATOM   4166  HB3 GLU A 290      31.594  53.594 180.982  1.00 46.19           H
ATOM   4167  HG2 GLU A 290      33.290  52.285 180.260  1.00 73.14           H
ATOM   4168  HG3 GLU A 290      33.993  52.974 181.763  1.00 73.14           H
ATOM   4169  N   VAL A 291      29.491  52.700 184.004  1.00 38.30           N
ATOM   4170  CA  VAL A 291      28.024  52.691 184.068  1.00 41.92           C
ATOM   4171  C   VAL A 291      27.452  53.480 185.254  1.00 38.73           C
ATOM   4172  O   VAL A 291      26.231  53.535 185.386  1.00 39.47           O
ATOM   4173  CB  VAL A 291      27.443  51.253 183.981  1.00 44.38           C
ATOM   4174  CG1 VAL A 291      28.083  50.438 182.846  1.00 39.66           C
ATOM   4175  CG2 VAL A 291      27.545  50.492 185.311  1.00 47.61           C
ATOM   4176  H   VAL A 291      29.987  51.919 184.415  1.00 45.96           H
ATOM   4177  HA  VAL A 291      27.655  53.193 183.173  1.00 50.30           H
ATOM   4178  HB  VAL A 291      26.383  51.355 183.746  1.00 53.26           H
ATOM   4179 HG11 VAL A 291      27.563  49.487 182.735  1.00 47.60           H
ATOM   4180 HG12 VAL A 291      27.999  50.995 181.917  1.00 47.60           H
ATOM   4181 HG13 VAL A 291      29.135  50.244 183.053  1.00 47.60           H
ATOM   4182 HG21 VAL A 291      27.232  49.457 185.170  1.00 57.13           H
ATOM   4183 HG22 VAL A 291      28.567  50.508 185.679  1.00 57.13           H
ATOM   4184 HG23 VAL A 291      26.895  50.949 186.055  1.00 57.13           H
ATOM   4185  N   PHE A 292      28.288  54.041 186.144  1.00 34.58           N
ATOM   4186  CA  PHE A 292      27.826  54.547 187.442  1.00 38.94           C
ATOM   4187  C   PHE A 292      27.063  55.874 187.430  1.00 44.10           C
ATOM   4188  O   PHE A 292      26.388  56.175 188.417  1.00 42.72           O
ATOM   4189  CB  PHE A 292      28.981  54.568 188.450  1.00 36.09           C
ATOM   4190  CG  PHE A 292      29.399  53.226 189.042  1.00 35.55           C
ATOM   4191  CD1 PHE A 292      28.781  52.013 188.668  1.00 36.60           C
ATOM   4192  CD2 PHE A 292      30.430  53.195 190.002  1.00 37.12           C
ATOM   4193  CE1 PHE A 292      29.170  50.798 189.253  1.00 35.18           C
ATOM   4194  CE2 PHE A 292      30.823  51.974 190.578  1.00 32.83           C
ATOM   4195  CZ  PHE A 292      30.174  50.780 190.226  1.00 32.08           C
ATOM   4196  H   PHE A 292      29.285  53.979 185.987  1.00 41.50           H
ATOM   4197  HA  PHE A 292      27.090  53.841 187.819  1.00 46.73           H
ATOM   4198  HB2 PHE A 292      29.843  55.030 187.973  1.00 43.31           H
ATOM   4199  HB3 PHE A 292      28.700  55.210 189.286  1.00 43.31           H
ATOM   4200  HD1 PHE A 292      27.996  51.985 187.933  1.00 43.92           H
ATOM   4201  HD2 PHE A 292      30.918  54.110 190.308  1.00 44.55           H
ATOM   4202  HE1 PHE A 292      28.682  49.882 188.960  1.00 42.23           H
ATOM   4203  HE2 PHE A 292      31.617  51.947 191.305  1.00 39.40           H
ATOM   4204  HZ  PHE A 292      30.463  49.848 190.687  1.00 38.50           H
ATOM   4205  N   GLY A 293      27.139  56.645 186.341  1.00 44.12           N
ATOM   4206  CA  GLY A 293      26.279  57.805 186.111  1.00 43.48           C
ATOM   4207  C   GLY A 293      24.797  57.436 185.974  1.00 42.91           C
ATOM   4208  O   GLY A 293      23.957  58.330 186.024  1.00 48.27           O
ATOM   4209  H   GLY A 293      27.719  56.346 185.569  1.00 52.95           H
ATOM   4210  HA2 GLY A 293      26.381  58.495 186.950  1.00 52.18           H
ATOM   4211  HA3 GLY A 293      26.588  58.297 185.191  1.00 52.18           H
ATOM   4212  N   LEU A 294      24.469  56.146 185.792  1.00 42.85           N
ATOM   4213  CA  LEU A 294      23.100  55.652 185.680  1.00 49.51           C
ATOM   4214  C   LEU A 294      22.256  55.979 186.910  1.00 47.74           C
ATOM   4215  O   LEU A 294      21.080  56.277 186.735  1.00 45.46           O
ATOM   4216  CB  LEU A 294      23.121  54.133 185.440  1.00 48.39           C
ATOM   4217  CG  LEU A 294      21.752  53.402 185.483  1.00 61.32           C
ATOM   4218  CD1 LEU A 294      20.965  53.557 184.183  1.00 57.02           C
ATOM   4219  CD2 LEU A 294      21.955  51.914 185.790  1.00 54.10           C
ATOM   4220  H   LEU A 294      25.212  55.462 185.746  1.00 51.43           H
ATOM   4221  HA  LEU A 294      22.645  56.131 184.817  1.00 59.41           H
ATOM   4222  HB2 LEU A 294      23.599  53.933 184.480  1.00 58.08           H
ATOM   4223  HB3 LEU A 294      23.751  53.705 186.222  1.00 58.08           H
ATOM   4224  HG  LEU A 294      21.107  53.811 186.251  1.00 73.59           H
ATOM   4225 HD11 LEU A 294      20.000  53.060 184.282  1.00 68.43           H
ATOM   4226 HD12 LEU A 294      20.795  54.616 183.987  1.00 68.43           H
ATOM   4227 HD13 LEU A 294      21.520  53.110 183.359  1.00 68.43           H
ATOM   4228 HD21 LEU A 294      20.994  51.417 185.894  1.00 64.92           H
ATOM   4229 HD22 LEU A 294      22.506  51.463 184.972  1.00 64.92           H
ATOM   4230 HD23 LEU A 294      22.518  51.790 186.715  1.00 64.92           H
ATOM   4231  N   LEU A 295      22.800  55.823 188.127  1.00 39.79           N
ATOM   4232  CA  LEU A 295      22.030  55.956 189.367  1.00 43.73           C
ATOM   4233  C   LEU A 295      22.776  56.813 190.385  1.00 44.60           C
ATOM   4234  O   LEU A 295      23.956  56.551 190.647  1.00 44.75           O
ATOM   4235  CB  LEU A 295      21.793  54.588 190.037  1.00 49.94           C
ATOM   4236  CG  LEU A 295      21.039  53.569 189.185  1.00 55.43           C
ATOM   4237  CD1 LEU A 295      21.054  52.194 189.851  1.00 51.19           C
ATOM   4238  CD2 LEU A 295      19.593  54.017 188.946  1.00 58.38           C
ATOM   4239  H   LEU A 295      23.778  55.580 188.201  1.00 47.75           H
ATOM   4240  HA  LEU A 295      21.066  56.399 189.143  1.00 52.49           H
ATOM   4241  HB2 LEU A 295      22.760  54.165 190.305  1.00 59.93           H
ATOM   4242  HB3 LEU A 295      21.232  54.742 190.960  1.00 59.93           H
ATOM   4243  HG  LEU A 295      21.554  53.461 188.240  1.00 66.52           H
ATOM   4244 HD11 LEU A 295      20.590  51.458 189.192  1.00 61.43           H
ATOM   4245 HD12 LEU A 295      22.075  51.885 190.045  1.00 61.43           H
ATOM   4246 HD13 LEU A 295      20.522  52.236 190.798  1.00 61.43           H
ATOM   4247 HD21 LEU A 295      19.100  53.316 188.275  1.00 70.06           H
ATOM   4248 HD22 LEU A 295      19.059  54.052 189.895  1.00 70.06           H
ATOM   4249 HD23 LEU A 295      19.560  55.003 188.488  1.00 70.06           H
ATOM   4250  N   PRO A 296      22.069  57.740 191.057  1.00 47.85           N
ATOM   4251  CA  PRO A 296      22.606  58.464 192.195  1.00 46.11           C
ATOM   4252  C   PRO A 296      23.081  57.542 193.319  1.00 47.13           C
ATOM   4253  O   PRO A 296      24.027  57.912 193.993  1.00 43.74           O
ATOM   4254  CB  PRO A 296      21.459  59.362 192.681  1.00 48.25           C
ATOM   4255  CG  PRO A 296      20.652  59.594 191.404  1.00 46.30           C
ATOM   4256  CD  PRO A 296      20.743  58.234 190.725  1.00 46.62           C
ATOM   4257  HA  PRO A 296      23.406  59.123 191.853  1.00 55.34           H
ATOM   4258  HB2 PRO A 296      20.844  58.790 193.379  1.00 57.91           H
ATOM   4259  HB3 PRO A 296      21.787  60.295 193.144  1.00 57.91           H
ATOM   4260  HG2 PRO A 296      19.609  59.827 191.617  1.00 55.56           H
ATOM   4261  HG3 PRO A 296      21.113  60.381 190.806  1.00 55.56           H
ATOM   4262  HD2 PRO A 296      19.984  57.561 191.122  1.00 55.95           H
ATOM   4263  HD3 PRO A 296      20.635  58.396 189.653  1.00 55.95           H
ATOM   4264  N   GLY A 297      22.501  56.343 193.493  1.00 43.23           N
ATOM   4265  CA  GLY A 297      22.948  55.385 194.500  1.00 48.15           C
ATOM   4266  C   GLY A 297      24.357  54.841 194.223  1.00 42.72           C
ATOM   4267  O   GLY A 297      25.120  54.640 195.162  1.00 39.02           O
ATOM   4268  H   GLY A 297      21.728  56.082 192.896  1.00 51.88           H
ATOM   4269  HA2 GLY A 297      22.970  55.895 195.462  1.00 57.79           H
ATOM   4270  HA3 GLY A 297      22.244  54.557 194.556  1.00 57.79           H
ATOM   4271  N   LEU A 298      24.704  54.615 192.950  1.00 39.19           N
ATOM   4272  CA  LEU A 298      26.037  54.205 192.507  1.00 39.92           C
ATOM   4273  C   LEU A 298      27.058  55.322 192.688  1.00 42.03           C
ATOM   4274  O   LEU A 298      28.134  55.074 193.226  1.00 35.12           O
ATOM   4275  CB  LEU A 298      25.989  53.729 191.040  1.00 33.86           C
ATOM   4276  CG  LEU A 298      25.804  52.217 190.781  1.00 44.84           C
ATOM   4277  CD1 LEU A 298      25.124  51.443 191.907  1.00 51.80           C
ATOM   4278  CD2 LEU A 298      25.057  52.012 189.452  1.00 40.74           C
ATOM   4279  H   LEU A 298      24.032  54.831 192.227  1.00 47.04           H
ATOM   4280  HA  LEU A 298      26.372  53.388 193.142  1.00 47.91           H
ATOM   4281  HB2 LEU A 298      25.177  54.264 190.547  1.00 40.64           H
ATOM   4282  HB3 LEU A 298      26.904  54.036 190.534  1.00 40.64           H
ATOM   4283  HG  LEU A 298      26.798  51.791 190.655  1.00 53.81           H
ATOM   4284 HD11 LEU A 298      25.016  50.409 191.605  1.00 62.16           H
ATOM   4285 HD12 LEU A 298      25.751  51.446 192.796  1.00 62.16           H
ATOM   4286 HD13 LEU A 298      24.147  51.870 192.132  1.00 62.16           H
ATOM   4287 HD21 LEU A 298      24.965  50.949 189.227  1.00 48.90           H
ATOM   4288 HD22 LEU A 298      24.066  52.455 189.498  1.00 48.90           H
ATOM   4289 HD23 LEU A 298      25.597  52.490 188.636  1.00 48.90           H
ATOM   4290  N   MET A 299      26.732  56.537 192.242  1.00 37.88           N
ATOM   4291  CA  MET A 299      27.626  57.677 192.373  1.00 40.98           C
ATOM   4292  C   MET A 299      27.798  58.094 193.842  1.00 40.12           C
ATOM   4293  O   MET A 299      28.834  58.644 194.185  1.00 37.61           O
ATOM   4294  CB  MET A 299      27.123  58.816 191.468  1.00 36.99           C
ATOM   4295  CG  MET A 299      28.243  59.803 191.106  1.00 51.02           C
ATOM   4296  SD  MET A 299      29.659  59.111 190.189  1.00 48.63           S
ATOM   4297  CE  MET A 299      28.868  58.592 188.660  1.00 44.33           C
ATOM   4298  H   MET A 299      25.847  56.674 191.769  1.00 45.46           H
ATOM   4299  HA  MET A 299      28.602  57.360 192.009  1.00 49.18           H
ATOM   4300  HB2 MET A 299      26.703  58.403 190.551  1.00 44.39           H
ATOM   4301  HB3 MET A 299      26.328  59.354 191.985  1.00 44.39           H
ATOM   4302  HG2 MET A 299      27.809  60.601 190.502  1.00 61.23           H
ATOM   4303  HG3 MET A 299      28.627  60.258 192.019  1.00 61.23           H
ATOM   4304  HE1 MET A 299      29.605  58.135 188.001  1.00 53.21           H
ATOM   4305  HE2 MET A 299      28.094  57.867 188.895  1.00 53.21           H
ATOM   4306  HE3 MET A 299      28.420  59.456 188.169  1.00 53.21           H
ATOM   4307  N   LEU A 300      26.810  57.828 194.711  1.00 35.39           N
ATOM   4308  CA  LEU A 300      26.907  58.015 196.151  1.00 40.84           C
ATOM   4309  C   LEU A 300      28.090  57.196 196.673  1.00 34.91           C
ATOM   4310  O   LEU A 300      28.979  57.747 197.316  1.00 35.69           O
ATOM   4311  CB  LEU A 300      25.606  57.536 196.830  1.00 40.35           C
ATOM   4312  CG  LEU A 300      25.284  58.045 198.243  1.00 47.70           C
ATOM   4313  CD1 LEU A 300      24.533  56.947 199.014  1.00 45.38           C
ATOM   4314  CD2 LEU A 300      26.471  58.513 199.056  1.00 50.50           C
ATOM   4315  H   LEU A 300      25.951  57.432 194.355  1.00 42.47           H
ATOM   4316  HA  LEU A 300      27.066  59.074 196.353  1.00 49.01           H
ATOM   4317  HB2 LEU A 300      24.751  57.805 196.223  1.00 48.43           H
ATOM   4318  HB3 LEU A 300      25.633  56.449 196.862  1.00 48.43           H
ATOM   4319  HG  LEU A 300      24.609  58.897 198.152  1.00 57.24           H
ATOM   4320 HD11 LEU A 300      24.112  57.352 199.933  1.00 54.47           H
ATOM   4321 HD12 LEU A 300      23.725  56.577 198.389  1.00 54.47           H
ATOM   4322 HD13 LEU A 300      25.200  56.116 199.250  1.00 54.47           H
ATOM   4323 HD21 LEU A 300      26.116  58.854 200.023  1.00 60.60           H
ATOM   4324 HD22 LEU A 300      27.159  57.686 199.184  1.00 60.60           H
ATOM   4325 HD23 LEU A 300      26.970  59.341 198.554  1.00 60.60           H
ATOM   4326  N   TYR A 301      28.100  55.885 196.396  1.00 33.75           N
ATOM   4327  CA  TYR A 301      29.186  55.020 196.821  1.00 33.03           C
ATOM   4328  C   TYR A 301      30.499  55.361 196.142  1.00 34.68           C
ATOM   4329  O   TYR A 301      31.529  55.289 196.805  1.00 29.68           O
ATOM   4330  CB  TYR A 301      28.829  53.544 196.664  1.00 33.83           C
ATOM   4331  CG  TYR A 301      28.006  53.043 197.819  1.00 31.02           C
ATOM   4332  CD1 TYR A 301      28.641  52.858 199.062  1.00 36.53           C
ATOM   4333  CD2 TYR A 301      26.626  52.793 197.681  1.00 36.19           C
ATOM   4334  CE1 TYR A 301      27.907  52.389 200.159  1.00 42.91           C
ATOM   4335  CE2 TYR A 301      25.886  52.315 198.777  1.00 37.49           C
ATOM   4336  CZ  TYR A 301      26.539  52.085 200.009  1.00 46.12           C
ATOM   4337  OH  TYR A 301      25.879  51.510 201.044  1.00 41.26           O
ATOM   4338  H   TYR A 301      27.345  55.482 195.857  1.00 40.51           H
ATOM   4339  HA  TYR A 301      29.343  55.205 197.885  1.00 39.64           H
ATOM   4340  HB2 TYR A 301      28.304  53.385 195.721  1.00 40.60           H
ATOM   4341  HB3 TYR A 301      29.752  52.965 196.648  1.00 40.60           H
ATOM   4342  HD1 TYR A 301      29.695  53.067 199.172  1.00 43.84           H
ATOM   4343  HD2 TYR A 301      26.140  52.942 196.730  1.00 43.43           H
ATOM   4344  HE1 TYR A 301      28.393  52.227 201.110  1.00 51.50           H
ATOM   4345  HE2 TYR A 301      24.835  52.100 198.675  1.00 44.99           H
ATOM   4346  HH  TYR A 301      24.999  51.209 200.800  1.00 49.51           H
ATOM   4347  N   ALA A 302      30.482  55.762 194.865  1.00 34.22           N
ATOM   4348  CA  ALA A 302      31.691  56.230 194.206  1.00 33.39           C
ATOM   4349  C   ALA A 302      32.304  57.434 194.932  1.00 36.36           C
ATOM   4350  O   ALA A 302      33.522  57.503 195.081  1.00 34.56           O
ATOM   4351  CB  ALA A 302      31.404  56.547 192.744  1.00 39.29           C
ATOM   4352  H   ALA A 302      29.613  55.768 194.349  1.00 41.07           H
ATOM   4353  HA  ALA A 302      32.409  55.412 194.237  1.00 40.08           H
ATOM   4354  HB1 ALA A 302      32.354  56.715 192.244  1.00 47.15           H
ATOM   4355  HB2 ALA A 302      30.898  55.704 192.271  1.00 47.15           H
ATOM   4356  HB3 ALA A 302      30.787  57.441 192.659  1.00 47.15           H
ATOM   4357  N   THR A 303      31.462  58.348 195.426  1.00 37.97           N
ATOM   4358  CA  THR A 303      31.869  59.525 196.188  1.00 34.56           C
ATOM   4359  C   THR A 303      32.462  59.152 197.543  1.00 34.00           C
ATOM   4360  O   THR A 303      33.529  59.652 197.878  1.00 33.71           O
ATOM   4361  CB  THR A 303      30.687  60.495 196.329  1.00 35.97           C
ATOM   4362  OG1 THR A 303      30.279  60.884 195.036  1.00 37.29           O
ATOM   4363  CG2 THR A 303      31.063  61.743 197.134  1.00 34.00           C
ATOM   4364  H   THR A 303      30.471  58.217 195.275  1.00 45.57           H
ATOM   4365  HA  THR A 303      32.636  60.028 195.597  1.00 41.48           H
ATOM   4366  HB  THR A 303      29.856  59.997 196.826  1.00 43.17           H
ATOM   4367  HG1 THR A 303      29.929  60.108 194.585  1.00 44.75           H
ATOM   4368 HG21 THR A 303      30.219  62.432 197.150  1.00 40.81           H
ATOM   4369 HG22 THR A 303      31.316  61.474 198.159  1.00 40.81           H
ATOM   4370 HG23 THR A 303      31.907  62.245 196.663  1.00 40.81           H
ATOM   4371  N   ILE A 304      31.778  58.301 198.319  1.00 35.80           N
ATOM   4372  CA  ILE A 304      32.248  57.835 199.623  1.00 34.19           C
ATOM   4373  C   ILE A 304      33.619  57.170 199.480  1.00 35.18           C
ATOM   4374  O   ILE A 304      34.533  57.499 200.233  1.00 34.57           O
ATOM   4375  CB  ILE A 304      31.209  56.886 200.258  1.00 41.89           C
ATOM   4376  CG1 ILE A 304      29.932  57.654 200.663  1.00 42.57           C
ATOM   4377  CG2 ILE A 304      31.788  56.162 201.484  1.00 48.56           C
ATOM   4378  CD1 ILE A 304      28.773  56.716 201.028  1.00 46.76           C
ATOM   4379  H   ILE A 304      30.899  57.935 197.980  1.00 42.96           H
ATOM   4380  HA  ILE A 304      32.364  58.701 200.276  1.00 41.03           H
ATOM   4381  HB  ILE A 304      30.943  56.134 199.514  1.00 50.28           H
ATOM   4382 HG12 ILE A 304      30.150  58.306 201.510  1.00 51.09           H
ATOM   4383 HG13 ILE A 304      29.600  58.285 199.839  1.00 51.09           H
ATOM   4384 HG21 ILE A 304      31.050  55.494 201.919  1.00 58.28           H
ATOM   4385 HG22 ILE A 304      32.635  55.541 201.197  1.00 58.28           H
ATOM   4386 HG23 ILE A 304      32.105  56.886 202.236  1.00 58.28           H
ATOM   4387 HD11 ILE A 304      27.905  57.306 201.313  1.00 56.12           H
ATOM   4388 HD12 ILE A 304      28.526  56.085 200.173  1.00 56.12           H
ATOM   4389 HD13 ILE A 304      29.027  56.079 201.869  1.00 56.12           H
ATOM   4390  N   TRP A 305      33.769  56.242 198.525  1.00 37.67           N
ATOM   4391  CA  TRP A 305      35.031  55.543 198.351  1.00 36.81           C
ATOM   4392  C   TRP A 305      36.164  56.448 197.875  1.00 37.57           C
ATOM   4393  O   TRP A 305      37.294  56.237 198.300  1.00 33.49           O
ATOM   4394  CB  TRP A 305      34.884  54.310 197.470  1.00 30.47           C
ATOM   4395  CG  TRP A 305      34.228  53.154 198.160  1.00 33.30           C
ATOM   4396  CD1 TRP A 305      32.996  52.655 197.908  1.00 33.69           C
ATOM   4397  CD2 TRP A 305      34.765  52.342 199.249  1.00 33.65           C
ATOM   4398  NE1 TRP A 305      32.732  51.606 198.763  1.00 37.30           N
ATOM   4399  CE2 TRP A 305      33.780  51.383 199.630  1.00 35.33           C
ATOM   4400  CE3 TRP A 305      35.991  52.318 199.950  1.00 35.06           C
ATOM   4401  CZ2 TRP A 305      34.004  50.443 200.645  1.00 38.13           C
ATOM   4402  CZ3 TRP A 305      36.229  51.372 200.962  1.00 33.78           C
ATOM   4403  CH2 TRP A 305      35.241  50.436 201.310  1.00 35.98           C
ATOM   4404  H   TRP A 305      32.992  56.006 197.922  1.00 45.20           H
ATOM   4405  HA  TRP A 305      35.324  55.179 199.336  1.00 44.17           H
ATOM   4406  HB2 TRP A 305      34.362  54.562 196.544  1.00 36.56           H
ATOM   4407  HB3 TRP A 305      35.894  54.004 197.223  1.00 36.56           H
ATOM   4408  HD1 TRP A 305      32.315  53.021 197.157  1.00 40.43           H
ATOM   4409  HE1 TRP A 305      31.879  51.062 198.715  1.00 44.77           H
ATOM   4410  HE3 TRP A 305      36.755  53.038 199.702  1.00 42.08           H
ATOM   4411  HZ2 TRP A 305      33.238  49.728 200.902  1.00 45.76           H
ATOM   4412  HZ3 TRP A 305      37.174  51.370 201.485  1.00 40.54           H
ATOM   4413  HH2 TRP A 305      35.435  49.711 202.088  1.00 43.18           H
ATOM   4414  N   LEU A 306      35.882  57.433 197.011  1.00 34.17           N
ATOM   4415  CA  LEU A 306      36.880  58.401 196.567  1.00 35.65           C
ATOM   4416  C   LEU A 306      37.389  59.227 197.744  1.00 31.24           C
ATOM   4417  O   LEU A 306      38.589  59.447 197.860  1.00 34.61           O
ATOM   4418  CB  LEU A 306      36.287  59.283 195.463  1.00 36.84           C
ATOM   4419  CG  LEU A 306      37.262  60.350 194.921  1.00 47.48           C
ATOM   4420  CD1 LEU A 306      36.925  60.600 193.451  1.00 45.59           C
ATOM   4421  CD2 LEU A 306      37.145  61.687 195.669  1.00 42.82           C
ATOM   4422  H   LEU A 306      34.938  57.535 196.665  1.00 41.00           H
ATOM   4423  HA  LEU A 306      37.719  57.847 196.143  1.00 42.79           H
ATOM   4424  HB2 LEU A 306      36.022  58.608 194.649  1.00 44.21           H
ATOM   4425  HB3 LEU A 306      35.369  59.762 195.805  1.00 44.21           H
ATOM   4426  HG  LEU A 306      38.291  59.993 194.993  1.00 56.98           H
ATOM   4427 HD11 LEU A 306      37.556  61.387 193.051  1.00 54.71           H
ATOM   4428 HD12 LEU A 306      37.090  59.689 192.877  1.00 54.71           H
ATOM   4429 HD13 LEU A 306      35.880  60.892 193.370  1.00 54.71           H
ATOM   4430 HD21 LEU A 306      37.863  62.391 195.258  1.00 51.38           H
ATOM   4431 HD22 LEU A 306      36.139  62.093 195.560  1.00 51.38           H
ATOM   4432 HD23 LEU A 306      37.371  61.575 196.725  1.00 51.38           H
ATOM   4433  N   ARG A 307      36.477  59.721 198.592  1.00 32.02           N
ATOM   4434  CA  ARG A 307      36.826  60.446 199.809  1.00 35.54           C
ATOM   4435  C   ARG A 307      37.654  59.574 200.742  1.00 33.95           C
ATOM   4436  O   ARG A 307      38.638  60.059 201.285  1.00 35.71           O
ATOM   4437  CB  ARG A 307      35.578  60.938 200.549  1.00 33.66           C
ATOM   4438  CG  ARG A 307      34.828  62.032 199.785  1.00 33.44           C
ATOM   4439  CD  ARG A 307      33.590  62.427 200.589  1.00 37.53           C
ATOM   4440  NE  ARG A 307      32.779  63.423 199.883  1.00 36.58           N
ATOM   4441  CZ  ARG A 307      31.631  63.933 200.340  1.00 38.94           C
ATOM   4442  NH1 ARG A 307      31.182  63.649 201.556  1.00 36.40           N
ATOM   4443  NH2 ARG A 307      30.922  64.736 199.564  1.00 42.42           N1+
ATOM   4444  H   ARG A 307      35.498  59.549 198.407  1.00 38.43           H
ATOM   4445  HA  ARG A 307      37.431  61.313 199.538  1.00 42.65           H
ATOM   4446  HB2 ARG A 307      34.912  60.097 200.746  1.00 40.40           H
ATOM   4447  HB3 ARG A 307      35.897  61.356 201.505  1.00 40.40           H
ATOM   4448  HG2 ARG A 307      35.481  62.897 199.669  1.00 40.13           H
ATOM   4449  HG3 ARG A 307      34.533  61.686 198.799  1.00 40.13           H
ATOM   4450  HD2 ARG A 307      32.982  61.553 200.827  1.00 45.04           H
ATOM   4451  HD3 ARG A 307      33.941  62.878 201.517  1.00 45.04           H
ATOM   4452  HE  ARG A 307      33.050  63.664 198.941  1.00 43.90           H
ATOM   4453 HH11 ARG A 307      31.726  63.052 202.162  1.00 43.68           H
ATOM   4454 HH12 ARG A 307      30.320  64.052 201.891  1.00 43.68           H
ATOM   4455 HH21 ARG A 307      31.251  64.961 198.635  1.00 50.91           H
ATOM   4456 HH22 ARG A 307      30.053  65.126 199.900  1.00 50.91           H
ATOM   4457  N   GLU A 308      37.278  58.302 200.906  1.00 32.71           N
ATOM   4458  CA  GLU A 308      38.030  57.371 201.725  1.00 31.71           C
ATOM   4459  C   GLU A 308      39.446  57.201 201.169  1.00 36.61           C
ATOM   4460  O   GLU A 308      40.392  57.271 201.942  1.00 35.40           O
ATOM   4461  CB  GLU A 308      37.265  56.047 201.899  1.00 33.75           C
ATOM   4462  CG  GLU A 308      38.005  55.029 202.781  1.00 41.43           C
ATOM   4463  CD  GLU A 308      38.215  55.422 204.249  1.00 44.76           C
ATOM   4464  OE1 GLU A 308      38.936  54.683 204.949  1.00 46.26           O
ATOM   4465  OE2 GLU A 308      37.678  56.458 204.689  1.00 48.11           O1-
ATOM   4466  H   GLU A 308      36.445  57.968 200.443  1.00 39.26           H
ATOM   4467  HA  GLU A 308      38.116  57.831 202.709  1.00 38.06           H
ATOM   4468  HB2 GLU A 308      36.287  56.251 202.337  1.00 40.50           H
ATOM   4469  HB3 GLU A 308      37.102  55.595 200.922  1.00 40.50           H
ATOM   4470  HG2 GLU A 308      37.442  54.096 202.774  1.00 49.72           H
ATOM   4471  HG3 GLU A 308      38.966  54.759 202.354  1.00 49.72           H
ATOM   4472  N   HIS A 309      39.610  57.044 199.845  1.00 37.31           N
ATOM   4473  CA  HIS A 309      40.926  56.946 199.233  1.00 35.55           C
ATOM   4474  C   HIS A 309      41.793  58.154 199.589  1.00 35.47           C
ATOM   4475  O   HIS A 309      42.903  57.957 200.072  1.00 33.70           O
ATOM   4476  CB  HIS A 309      40.821  56.759 197.712  1.00 32.34           C
ATOM   4477  CG  HIS A 309      42.172  56.635 197.066  1.00 33.31           C
ATOM   4478  ND1 HIS A 309      42.890  55.454 196.943  1.00 34.01           N
ATOM   4479  CD2 HIS A 309      42.917  57.655 196.554  1.00 32.71           C
ATOM   4480  CE1 HIS A 309      44.026  55.777 196.317  1.00 32.84           C
ATOM   4481  NE2 HIS A 309      44.089  57.099 196.117  1.00 33.72           N
ATOM   4482  H   HIS A 309      38.799  56.983 199.244  1.00 44.78           H
ATOM   4483  HA  HIS A 309      41.413  56.061 199.643  1.00 42.66           H
ATOM   4484  HB2 HIS A 309      40.294  57.600 197.265  1.00 38.82           H
ATOM   4485  HB3 HIS A 309      40.255  55.854 197.502  1.00 38.82           H
ATOM   4486  HD2 HIS A 309      42.635  58.687 196.486  1.00 39.25           H
ATOM   4487  HE1 HIS A 309      44.785  55.070 196.015  1.00 39.41           H
ATOM   4488  HE2 HIS A 309      44.860  57.595 195.688  1.00 40.47           H
ATOM   4489  N   ASN A 310      41.300  59.385 199.379  1.00 32.68           N
ATOM   4490  CA  ASN A 310      42.083  60.589 199.645  1.00 34.91           C
ATOM   4491  C   ASN A 310      42.352  60.829 201.136  1.00 34.66           C
ATOM   4492  O   ASN A 310      43.402  61.371 201.480  1.00 38.32           O
ATOM   4493  CB  ASN A 310      41.436  61.800 198.966  1.00 33.16           C
ATOM   4494  CG  ASN A 310      41.550  61.761 197.436  1.00 40.14           C
ATOM   4495  OD1 ASN A 310      42.220  60.915 196.858  1.00 36.73           O
ATOM   4496  ND2 ASN A 310      40.939  62.709 196.745  1.00 36.20           N
ATOM   4497  H   ASN A 310      40.372  59.495 198.991  1.00 39.22           H
ATOM   4498  HA  ASN A 310      43.058  60.439 199.178  1.00 41.89           H
ATOM   4499  HB2 ASN A 310      40.383  61.857 199.245  1.00 39.79           H
ATOM   4500  HB3 ASN A 310      41.925  62.698 199.329  1.00 39.79           H
ATOM   4501 HD21 ASN A 310      41.016  62.706 195.737  1.00 43.44           H
ATOM   4502 HD22 ASN A 310      40.394  63.412 197.222  1.00 43.44           H
ATOM   4503  N   ARG A 311      41.430  60.418 202.014  1.00 35.02           N
ATOM   4504  CA  ARG A 311      41.606  60.455 203.460  1.00 36.05           C
ATOM   4505  C   ARG A 311      42.724  59.514 203.901  1.00 40.06           C
ATOM   4506  O   ARG A 311      43.582  59.909 204.685  1.00 36.13           O
ATOM   4507  CB  ARG A 311      40.262  60.133 204.107  1.00 38.90           C
ATOM   4508  CG  ARG A 311      40.309  60.091 205.632  1.00 40.00           C
ATOM   4509  CD  ARG A 311      39.027  59.421 206.138  1.00 39.26           C
ATOM   4510  NE  ARG A 311      39.229  58.909 207.481  1.00 64.62           N
ATOM   4511  CZ  ARG A 311      39.790  57.737 207.772  1.00 49.28           C
ATOM   4512  NH1 ARG A 311      39.904  56.735 206.909  1.00 59.69           N
ATOM   4513  NH2 ARG A 311      40.250  57.578 208.993  1.00 56.95           N1+
ATOM   4514  H   ARG A 311      40.590  59.978 201.660  1.00 42.02           H
ATOM   4515  HA  ARG A 311      41.887  61.467 203.754  1.00 43.27           H
ATOM   4516  HB2 ARG A 311      39.544  60.897 203.808  1.00 46.68           H
ATOM   4517  HB3 ARG A 311      39.913  59.170 203.733  1.00 46.68           H
ATOM   4518  HG2 ARG A 311      41.164  59.501 205.965  1.00 48.01           H
ATOM   4519  HG3 ARG A 311      40.397  61.102 206.030  1.00 48.01           H
ATOM   4520  HD2 ARG A 311      38.232  60.166 206.165  1.00 47.12           H
ATOM   4521  HD3 ARG A 311      38.717  58.614 205.476  1.00 47.12           H
ATOM   4522  HE  ARG A 311      39.182  59.596 208.217  1.00 77.55           H
ATOM   4523 HH11 ARG A 311      39.538  56.831 205.970  1.00 71.64           H
ATOM   4524 HH12 ARG A 311      40.334  55.867 207.184  1.00 71.64           H
ATOM   4525 HH21 ARG A 311      40.165  58.326 209.662  1.00 68.34           H
ATOM   4526 HH22 ARG A 311      40.674  56.706 209.273  1.00 68.34           H
ATOM   4527  N   VAL A 312      42.733  58.286 203.370  1.00 36.60           N
ATOM   4528  CA  VAL A 312      43.779  57.303 203.627  1.00 34.09           C
ATOM   4529  C   VAL A 312      45.134  57.805 203.103  1.00 39.66           C
ATOM   4530  O   VAL A 312      46.130  57.635 203.799  1.00 36.39           O
ATOM   4531  CB  VAL A 312      43.363  55.923 203.075  1.00 35.42           C
ATOM   4532  CG1 VAL A 312      44.537  54.945 203.100  1.00 40.66           C
ATOM   4533  CG2 VAL A 312      42.208  55.331 203.906  1.00 34.88           C
ATOM   4534  H   VAL A 312      41.994  58.029 202.730  1.00 43.93           H
ATOM   4535  HA  VAL A 312      43.869  57.203 204.710  1.00 40.92           H
ATOM   4536  HB  VAL A 312      43.035  56.033 202.040  1.00 42.51           H
ATOM   4537 HG11 VAL A 312      44.200  53.963 202.768  1.00 48.80           H
ATOM   4538 HG12 VAL A 312      45.300  55.283 202.404  1.00 48.80           H
ATOM   4539 HG13 VAL A 312      44.950  54.868 204.106  1.00 48.80           H
ATOM   4540 HG21 VAL A 312      41.921  54.354 203.516  1.00 41.86           H
ATOM   4541 HG22 VAL A 312      42.514  55.231 204.941  1.00 41.86           H
ATOM   4542 HG23 VAL A 312      41.336  55.980 203.873  1.00 41.86           H
ATOM   4543  N   CYS A 313      45.186  58.442 201.923  1.00 34.18           N
ATOM   4544  CA  CYS A 313      46.395  59.104 201.426  1.00 35.28           C
ATOM   4545  C   CYS A 313      46.983  60.089 202.443  1.00 39.89           C
ATOM   4546  O   CYS A 313      48.200  60.110 202.606  1.00 39.25           O
ATOM   4547  CB  CYS A 313      46.139  59.800 200.085  1.00 40.37           C
ATOM   4548  SG  CYS A 313      45.950  58.579 198.761  1.00 38.79           S
ATOM   4549  H   CYS A 313      44.342  58.526 201.373  1.00 41.02           H
ATOM   4550  HA  CYS A 313      47.141  58.327 201.246  1.00 42.34           H
ATOM   4551  HB2 CYS A 313      45.234  60.400 200.148  1.00 48.44           H
ATOM   4552  HB3 CYS A 313      46.971  60.458 199.853  1.00 48.44           H
ATOM   4553  HG  CYS A 313      44.745  58.179 199.197  1.00 46.56           H
ATOM   4554  N   ASP A 314      46.139  60.885 203.122  1.00 43.48           N
ATOM   4555  CA  ASP A 314      46.571  61.829 204.158  1.00 46.22           C
ATOM   4556  C   ASP A 314      47.181  61.141 205.380  1.00 39.36           C
ATOM   4557  O   ASP A 314      48.209  61.593 205.885  1.00 40.92           O
ATOM   4558  CB  ASP A 314      45.414  62.727 204.613  1.00 46.41           C
ATOM   4559  CG  ASP A 314      44.889  63.671 203.540  1.00 51.25           C
ATOM   4560  OD1 ASP A 314      43.688  64.005 203.615  1.00 54.51           O
ATOM   4561  OD2 ASP A 314      45.701  64.096 202.692  1.00 51.34           O1-
ATOM   4562  H   ASP A 314      45.146  60.813 202.943  1.00 52.18           H
ATOM   4563  HA  ASP A 314      47.342  62.464 203.720  1.00 55.47           H
ATOM   4564  HB2 ASP A 314      44.595  62.154 205.044  1.00 55.69           H
ATOM   4565  HB3 ASP A 314      45.794  63.354 205.419  1.00 55.69           H
ATOM   4566  N   LEU A 315      46.537  60.076 205.874  1.00 38.81           N
ATOM   4567  CA  LEU A 315      47.045  59.300 206.996  1.00 44.30           C
ATOM   4568  C   LEU A 315      48.387  58.643 206.660  1.00 44.54           C
ATOM   4569  O   LEU A 315      49.288  58.638 207.496  1.00 52.29           O
ATOM   4570  CB  LEU A 315      46.015  58.250 207.428  1.00 44.60           C
ATOM   4571  CG  LEU A 315      44.696  58.828 207.970  1.00 48.21           C
ATOM   4572  CD1 LEU A 315      43.724  57.669 208.193  1.00 48.14           C
ATOM   4573  CD2 LEU A 315      44.890  59.591 209.291  1.00 53.98           C
ATOM   4574  H   LEU A 315      45.673  59.778 205.437  1.00 46.57           H
ATOM   4575  HA  LEU A 315      47.212  59.986 207.825  1.00 53.16           H
ATOM   4576  HB2 LEU A 315      45.790  57.620 206.566  1.00 53.52           H
ATOM   4577  HB3 LEU A 315      46.463  57.618 208.196  1.00 53.52           H
ATOM   4578  HG  LEU A 315      44.262  59.506 207.234  1.00 57.86           H
ATOM   4579 HD11 LEU A 315      42.787  58.059 208.580  1.00 57.77           H
ATOM   4580 HD12 LEU A 315      43.531  57.157 207.250  1.00 57.77           H
ATOM   4581 HD13 LEU A 315      44.145  56.965 208.913  1.00 57.77           H
ATOM   4582 HD21 LEU A 315      43.924  59.921 209.672  1.00 64.78           H
ATOM   4583 HD22 LEU A 315      45.364  58.944 210.029  1.00 64.78           H
ATOM   4584 HD23 LEU A 315      45.510  60.472 209.132  1.00 64.78           H
ATOM   4585  N   LEU A 316      48.531  58.099 205.446  1.00 38.35           N
ATOM   4586  CA  LEU A 316      49.774  57.504 204.962  1.00 38.63           C
ATOM   4587  C   LEU A 316      50.889  58.548 204.844  1.00 38.73           C
ATOM   4588  O   LEU A 316      52.028  58.248 205.189  1.00 37.73           O
ATOM   4589  CB  LEU A 316      49.522  56.827 203.599  1.00 39.35           C
ATOM   4590  CG  LEU A 316      49.420  55.287 203.508  1.00 45.14           C
ATOM   4591  CD1 LEU A 316      49.075  54.548 204.797  1.00 45.36           C
ATOM   4592  CD2 LEU A 316      48.403  54.947 202.408  1.00 39.03           C
ATOM   4593  H   LEU A 316      47.750  58.132 204.804  1.00 46.02           H
ATOM   4594  HA  LEU A 316      50.103  56.767 205.691  1.00 46.36           H
ATOM   4595  HB2 LEU A 316      48.616  57.264 203.178  1.00 47.23           H
ATOM   4596  HB3 LEU A 316      50.318  57.118 202.926  1.00 47.23           H
ATOM   4597  HG  LEU A 316      50.389  54.918 203.182  1.00 54.17           H
ATOM   4598 HD11 LEU A 316      48.988  53.482 204.591  1.00 54.43           H
ATOM   4599 HD12 LEU A 316      49.879  54.670 205.522  1.00 54.43           H
ATOM   4600 HD13 LEU A 316      48.137  54.925 205.205  1.00 54.43           H
ATOM   4601 HD21 LEU A 316      48.350  53.871 202.258  1.00 46.84           H
ATOM   4602 HD22 LEU A 316      47.424  55.310 202.702  1.00 46.84           H
ATOM   4603 HD23 LEU A 316      48.694  55.416 201.466  1.00 46.84           H
ATOM   4604  N   LYS A 317      50.591  59.751 204.339  1.00 38.91           N
ATOM   4605  CA  LYS A 317      51.594  60.796 204.131  1.00 43.37           C
ATOM   4606  C   LYS A 317      52.152  61.313 205.463  1.00 49.86           C
ATOM   4607  O   LYS A 317      53.355  61.552 205.558  1.00 48.61           O
ATOM   4608  CB  LYS A 317      50.996  61.906 203.258  1.00 43.26           C
ATOM   4609  CG  LYS A 317      52.022  62.987 202.910  1.00 47.99           C
ATOM   4610  CD  LYS A 317      51.518  63.862 201.750  1.00 51.91           C
ATOM   4611  CE  LYS A 317      52.623  64.680 201.084  1.00 60.47           C
ATOM   4612  NZ  LYS A 317      53.663  63.819 200.498  1.00 56.84           N1+
ATOM   4613  H   LYS A 317      49.638  59.940 204.055  1.00 46.70           H
ATOM   4614  HA  LYS A 317      52.422  60.354 203.574  1.00 52.05           H
ATOM   4615  HB2 LYS A 317      50.614  61.460 202.338  1.00 51.92           H
ATOM   4616  HB3 LYS A 317      50.162  62.369 203.788  1.00 51.92           H
ATOM   4617  HG2 LYS A 317      52.219  63.605 203.786  1.00 57.59           H
ATOM   4618  HG3 LYS A 317      52.949  62.499 202.624  1.00 57.59           H
ATOM   4619  HD2 LYS A 317      51.037  63.246 200.989  1.00 62.29           H
ATOM   4620  HD3 LYS A 317      50.776  64.559 202.141  1.00 62.29           H
ATOM   4621  HE2 LYS A 317      52.205  65.340 200.323  1.00 72.56           H
ATOM   4622  HE3 LYS A 317      53.086  65.293 201.859  1.00 72.56           H
ATOM   4623  HZ1 LYS A 317      54.008  64.215 199.634  1.00 68.21           H
ATOM   4624  HZ2 LYS A 317      54.427  63.708 201.151  1.00 68.21           H
ATOM   4625  HZ3 LYS A 317      53.284  62.905 200.293  1.00 68.21           H
ATOM   4626  N   ALA A 318      51.293  61.446 206.484  1.00 43.59           N
ATOM   4627  CA  ALA A 318      51.676  61.836 207.841  1.00 48.27           C
ATOM   4628  C   ALA A 318      52.702  60.867 208.441  1.00 49.84           C
ATOM   4629  O   ALA A 318      53.671  61.285 209.069  1.00 55.40           O
ATOM   4630  CB  ALA A 318      50.426  61.899 208.724  1.00 41.62           C
ATOM   4631  H   ALA A 318      50.315  61.250 206.317  1.00 52.31           H
ATOM   4632  HA  ALA A 318      52.117  62.832 207.802  1.00 57.93           H
ATOM   4633  HB1 ALA A 318      50.705  62.239 209.722  1.00 49.94           H
ATOM   4634  HB2 ALA A 318      49.706  62.597 208.297  1.00 49.94           H
ATOM   4635  HB3 ALA A 318      49.967  60.913 208.806  1.00 49.94           H
ATOM   4636  N   GLU A 319      52.482  59.572 208.220  1.00 44.68           N
ATOM   4637  CA  GLU A 319      53.331  58.491 208.682  1.00 43.14           C
ATOM   4638  C   GLU A 319      54.610  58.372 207.814  1.00 47.93           C
ATOM   4639  O   GLU A 319      55.680  58.036 208.327  1.00 42.58           O
ATOM   4640  CB  GLU A 319      52.460  57.225 208.631  1.00 49.71           C
ATOM   4641  CG  GLU A 319      52.896  56.141 209.613  1.00 68.11           C
ATOM   4642  CD  GLU A 319      52.386  56.321 211.051  1.00 66.59           C
ATOM   4643  OE1 GLU A 319      52.647  55.394 211.849  1.00 62.04           O
ATOM   4644  OE2 GLU A 319      51.760  57.366 211.341  1.00 73.86           O1-
ATOM   4645  H   GLU A 319      51.639  59.308 207.730  1.00 53.62           H
ATOM   4646  HA  GLU A 319      53.616  58.688 209.715  1.00 51.77           H
ATOM   4647  HB2 GLU A 319      51.418  57.476 208.835  1.00 59.66           H
ATOM   4648  HB3 GLU A 319      52.494  56.811 207.624  1.00 59.66           H
ATOM   4649  HG2 GLU A 319      52.569  55.163 209.256  1.00 81.73           H
ATOM   4650  HG3 GLU A 319      53.980  56.074 209.627  1.00 81.73           H
ATOM   4651  N   HIS A 320      54.501  58.630 206.499  1.00 38.38           N
ATOM   4652  CA  HIS A 320      55.519  58.356 205.486  1.00 37.06           C
ATOM   4653  C   HIS A 320      55.776  59.591 204.611  1.00 40.58           C
ATOM   4654  O   HIS A 320      55.413  59.580 203.433  1.00 39.79           O
ATOM   4655  CB  HIS A 320      55.122  57.158 204.606  1.00 37.07           C
ATOM   4656  CG  HIS A 320      54.748  55.921 205.353  1.00 39.77           C
ATOM   4657  ND1 HIS A 320      55.599  55.082 206.038  1.00 43.83           N1+
ATOM   4658  CD2 HIS A 320      53.484  55.423 205.459  1.00 38.56           C
ATOM   4659  CE1 HIS A 320      54.863  54.098 206.571  1.00 38.78           C
ATOM   4660  NE2 HIS A 320      53.578  54.297 206.237  1.00 44.53           N
ATOM   4661  H   HIS A 320      53.600  58.939 206.155  1.00 46.06           H
ATOM   4662  HA  HIS A 320      56.439  58.102 206.002  1.00 44.47           H
ATOM   4663  HB2 HIS A 320      55.972  56.919 203.970  1.00 44.49           H
ATOM   4664  HB3 HIS A 320      54.281  57.426 203.964  1.00 44.49           H
ATOM   4665  HD1 HIS A 320      56.602  55.183 206.114  1.00 52.60           H
ATOM   4666  HD2 HIS A 320      52.588  55.831 205.018  1.00 46.27           H
ATOM   4667  HE1 HIS A 320      55.237  53.279 207.169  1.00 46.54           H
ATOM   4668  HE2 HIS A 320      52.802  53.710 206.520  1.00 53.44           H
ATOM   4669  N   PRO A 321      56.419  60.652 205.133  1.00 43.66           N
ATOM   4670  CA  PRO A 321      56.684  61.857 204.353  1.00 41.44           C
ATOM   4671  C   PRO A 321      57.625  61.636 203.161  1.00 37.43           C
ATOM   4672  O   PRO A 321      57.614  62.450 202.240  1.00 39.28           O
ATOM   4673  CB  PRO A 321      57.339  62.827 205.351  1.00 47.99           C
ATOM   4674  CG  PRO A 321      57.972  61.905 206.389  1.00 42.36           C
ATOM   4675  CD  PRO A 321      56.932  60.790 206.487  1.00 46.98           C
ATOM   4676  HA  PRO A 321      55.743  62.312 204.040  1.00 49.73           H
ATOM   4677  HB2 PRO A 321      58.050  63.530 204.914  1.00 57.59           H
ATOM   4678  HB3 PRO A 321      56.534  63.376 205.838  1.00 57.59           H
ATOM   4679  HG2 PRO A 321      58.939  61.550 206.032  1.00 50.84           H
ATOM   4680  HG3 PRO A 321      58.071  62.398 207.356  1.00 50.84           H
ATOM   4681  HD2 PRO A 321      57.432  59.886 206.831  1.00 56.38           H
ATOM   4682  HD3 PRO A 321      56.124  61.087 207.157  1.00 56.38           H
ATOM   4683  N   THR A 322      58.436  60.567 203.156  1.00 38.20           N
ATOM   4684  CA  THR A 322      59.379  60.296 202.059  1.00 38.31           C
ATOM   4685  C   THR A 322      58.720  59.573 200.870  1.00 35.43           C
ATOM   4686  O   THR A 322      59.334  59.506 199.807  1.00 38.98           O
ATOM   4687  CB  THR A 322      60.600  59.496 202.550  1.00 49.33           C
ATOM   4688  OG1 THR A 322      60.219  58.192 202.932  1.00 42.02           O
ATOM   4689  CG2 THR A 322      61.317  60.195 203.721  1.00 45.94           C
ATOM   4690  H   THR A 322      58.414  59.930 203.938  1.00 45.84           H
ATOM   4691  HA  THR A 322      59.758  61.251 201.692  1.00 45.98           H
ATOM   4692  HB  THR A 322      61.303  59.387 201.731  1.00 59.20           H
ATOM   4693  HG1 THR A 322      59.690  58.264 203.702  1.00 50.43           H
ATOM   4694 HG21 THR A 322      62.178  59.608 204.030  1.00 55.14           H
ATOM   4695 HG22 THR A 322      61.649  61.183 203.404  1.00 55.14           H
ATOM   4696 HG23 THR A 322      60.658  60.295 204.584  1.00 55.14           H
ATOM   4697  N   TRP A 323      57.532  58.969 201.039  1.00 40.18           N
ATOM   4698  CA  TRP A 323      56.882  58.241 199.947  1.00 40.09           C
ATOM   4699  C   TRP A 323      56.461  59.152 198.797  1.00 37.78           C
ATOM   4700  O   TRP A 323      55.992  60.266 199.017  1.00 39.96           O
ATOM   4701  CB  TRP A 323      55.652  57.495 200.451  1.00 37.23           C
ATOM   4702  CG  TRP A 323      55.891  56.264 201.256  1.00 35.94           C
ATOM   4703  CD1 TRP A 323      57.064  55.791 201.738  1.00 35.31           C
ATOM   4704  CD2 TRP A 323      54.883  55.301 201.649  1.00 32.51           C
ATOM   4705  NE1 TRP A 323      56.839  54.620 202.430  1.00 37.54           N
ATOM   4706  CE2 TRP A 323      55.508  54.271 202.408  1.00 32.21           C
ATOM   4707  CE3 TRP A 323      53.499  55.203 201.412  1.00 33.39           C
ATOM   4708  CZ2 TRP A 323      54.788  53.187 202.916  1.00 32.70           C
ATOM   4709  CZ3 TRP A 323      52.771  54.107 201.893  1.00 37.65           C
ATOM   4710  CH2 TRP A 323      53.415  53.097 202.633  1.00 35.62           C
ATOM   4711  H   TRP A 323      57.047  59.039 201.923  1.00 48.22           H
ATOM   4712  HA  TRP A 323      57.579  57.498 199.559  1.00 48.11           H
ATOM   4713  HB2 TRP A 323      55.020  58.168 201.032  1.00 44.68           H
ATOM   4714  HB3 TRP A 323      55.050  57.190 199.594  1.00 44.68           H
ATOM   4715  HD1 TRP A 323      58.027  56.260 201.615  1.00 42.38           H
ATOM   4716  HE1 TRP A 323      57.580  54.073 202.849  1.00 45.05           H
ATOM   4717  HE3 TRP A 323      53.009  55.954 200.816  1.00 40.07           H
ATOM   4718  HZ2 TRP A 323      55.284  52.440 203.514  1.00 39.24           H
ATOM   4719  HZ3 TRP A 323      51.719  54.034 201.670  1.00 45.18           H
ATOM   4720  HH2 TRP A 323      52.853  52.249 202.984  1.00 42.74           H
ATOM   4721  N   GLY A 324      56.593  58.641 197.572  1.00 39.50           N
ATOM   4722  CA  GLY A 324      56.088  59.288 196.372  1.00 33.92           C
ATOM   4723  C   GLY A 324      54.583  59.060 196.197  1.00 39.26           C
ATOM   4724  O   GLY A 324      53.959  58.280 196.922  1.00 37.95           O
ATOM   4725  H   GLY A 324      56.961  57.705 197.472  1.00 47.40           H
ATOM   4726  HA2 GLY A 324      56.273  60.360 196.447  1.00 40.71           H
ATOM   4727  HA3 GLY A 324      56.608  58.882 195.505  1.00 40.71           H
ATOM   4728  N   ASP A 325      54.020  59.741 195.199  1.00 36.76           N
ATOM   4729  CA  ASP A 325      52.636  59.595 194.766  1.00 35.02           C
ATOM   4730  C   ASP A 325      52.279  58.140 194.434  1.00 32.95           C
ATOM   4731  O   ASP A 325      51.225  57.674 194.848  1.00 38.88           O
ATOM   4732  CB  ASP A 325      52.356  60.558 193.602  1.00 40.79           C
ATOM   4733  CG  ASP A 325      51.032  60.224 192.922  1.00 42.42           C
ATOM   4734  OD1 ASP A 325      49.990  60.722 193.391  1.00 41.54           O
ATOM   4735  OD2 ASP A 325      51.067  59.470 191.932  1.00 37.37           O1-
ATOM   4736  H   ASP A 325      54.608  60.329 194.627  1.00 44.11           H
ATOM   4737  HA  ASP A 325      52.002  59.907 195.597  1.00 42.02           H
ATOM   4738  HB2 ASP A 325      52.301  61.566 194.015  1.00 48.96           H
ATOM   4739  HB3 ASP A 325      53.166  60.467 192.877  1.00 48.96           H
ATOM   4740  N   GLU A 326      53.140  57.421 193.708  1.00 33.54           N
ATOM   4741  CA  GLU A 326      52.838  56.064 193.292  1.00 38.60           C
ATOM   4742  C   GLU A 326      52.651  55.157 194.513  1.00 33.10           C
ATOM   4743  O   GLU A 326      51.645  54.466 194.579  1.00 33.25           O
ATOM   4744  CB  GLU A 326      53.890  55.546 192.302  1.00 34.37           C
ATOM   4745  CG  GLU A 326      53.528  54.150 191.758  1.00 33.46           C
ATOM   4746  CD  GLU A 326      52.421  54.096 190.698  1.00 44.88           C
ATOM   4747  OE1 GLU A 326      52.054  52.966 190.318  1.00 46.48           O
ATOM   4748  OE2 GLU A 326      51.952  55.161 190.252  1.00 43.84           O1-
ATOM   4749  H   GLU A 326      54.016  57.831 193.414  1.00 40.25           H
ATOM   4750  HA  GLU A 326      51.888  56.101 192.760  1.00 46.32           H
ATOM   4751  HB2 GLU A 326      53.998  56.247 191.473  1.00 41.24           H
ATOM   4752  HB3 GLU A 326      54.853  55.482 192.809  1.00 41.24           H
ATOM   4753  HG2 GLU A 326      54.420  53.717 191.305  1.00 40.16           H
ATOM   4754  HG3 GLU A 326      53.281  53.453 192.555  1.00 40.16           H
ATOM   4755  N   GLN A 327      53.556  55.164 195.503  1.00 35.67           N
ATOM   4756  CA  GLN A 327      53.415  54.273 196.655  1.00 32.94           C
ATOM   4757  C   GLN A 327      52.241  54.675 197.547  1.00 33.34           C
ATOM   4758  O   GLN A 327      51.602  53.795 198.124  1.00 32.66           O
ATOM   4759  CB  GLN A 327      54.735  54.175 197.427  1.00 32.74           C
ATOM   4760  CG  GLN A 327      54.679  53.096 198.525  1.00 32.08           C
ATOM   4761  CD  GLN A 327      56.048  52.831 199.163  1.00 31.86           C
ATOM   4762  OE1 GLN A 327      57.024  53.521 198.905  1.00 35.83           O
ATOM   4763  NE2 GLN A 327      56.136  51.825 200.017  1.00 32.43           N
ATOM   4764  H   GLN A 327      54.346  55.794 195.465  1.00 42.81           H
ATOM   4765  HA  GLN A 327      53.193  53.277 196.268  1.00 39.53           H
ATOM   4766  HB2 GLN A 327      55.536  53.946 196.725  1.00 39.29           H
ATOM   4767  HB3 GLN A 327      54.940  55.137 197.896  1.00 39.29           H
ATOM   4768  HG2 GLN A 327      54.003  53.418 199.314  1.00 38.50           H
ATOM   4769  HG3 GLN A 327      54.291  52.164 198.115  1.00 38.50           H
ATOM   4770 HE21 GLN A 327      55.319  51.272 200.232  1.00 38.92           H
ATOM   4771 HE22 GLN A 327      57.018  51.623 200.465  1.00 38.92           H
ATOM   4772  N   LEU A 328      51.939  55.974 197.662  1.00 33.88           N
ATOM   4773  CA  LEU A 328      50.762  56.433 198.397  1.00 32.57           C
ATOM   4774  C   LEU A 328      49.494  55.884 197.752  1.00 28.96           C
ATOM   4775  O   LEU A 328      48.645  55.342 198.456  1.00 30.24           O
ATOM   4776  CB  LEU A 328      50.717  57.970 198.472  1.00 30.00           C
ATOM   4777  CG  LEU A 328      51.790  58.590 199.389  1.00 32.40           C
ATOM   4778  CD1 LEU A 328      51.935  60.089 199.094  1.00 40.37           C
ATOM   4779  CD2 LEU A 328      51.445  58.392 200.877  1.00 33.05           C
ATOM   4780  H   LEU A 328      52.468  56.655 197.132  1.00 40.66           H
ATOM   4781  HA  LEU A 328      50.816  56.034 199.408  1.00 39.08           H
ATOM   4782  HB2 LEU A 328      50.866  58.353 197.462  1.00 36.00           H
ATOM   4783  HB3 LEU A 328      49.731  58.293 198.807  1.00 36.00           H
ATOM   4784  HG  LEU A 328      52.749  58.106 199.213  1.00 38.89           H
ATOM   4785 HD11 LEU A 328      52.742  60.502 199.691  1.00 48.45           H
ATOM   4786 HD12 LEU A 328      52.172  60.245 198.042  1.00 48.45           H
ATOM   4787 HD13 LEU A 328      51.010  60.612 199.341  1.00 48.45           H
ATOM   4788 HD21 LEU A 328      52.252  58.776 201.501  1.00 39.67           H
ATOM   4789 HD22 LEU A 328      50.517  58.908 201.124  1.00 39.67           H
ATOM   4790 HD23 LEU A 328      51.326  57.332 201.078  1.00 39.67           H
ATOM   4791  N   PHE A 329      49.385  56.017 196.426  1.00 29.48           N
ATOM   4792  CA  PHE A 329      48.254  55.536 195.651  1.00 32.71           C
ATOM   4793  C   PHE A 329      48.068  54.028 195.840  1.00 32.12           C
ATOM   4794  O   PHE A 329      46.983  53.593 196.220  1.00 28.43           O
ATOM   4795  CB  PHE A 329      48.426  55.894 194.166  1.00 31.71           C
ATOM   4796  CG  PHE A 329      47.372  55.229 193.315  1.00 33.78           C
ATOM   4797  CD1 PHE A 329      46.081  55.774 193.251  1.00 31.67           C
ATOM   4798  CD2 PHE A 329      47.650  54.005 192.681  1.00 31.67           C
ATOM   4799  CE1 PHE A 329      45.068  55.102 192.552  1.00 36.11           C
ATOM   4800  CE2 PHE A 329      46.633  53.329 191.987  1.00 31.08           C
ATOM   4801  CZ  PHE A 329      45.342  53.880 191.924  1.00 32.28           C
ATOM   4802  H   PHE A 329      50.143  56.454 195.918  1.00 35.38           H
ATOM   4803  HA  PHE A 329      47.357  56.036 196.015  1.00 39.26           H
ATOM   4804  HB2 PHE A 329      48.355  56.973 194.039  1.00 38.06           H
ATOM   4805  HB3 PHE A 329      49.409  55.580 193.816  1.00 38.06           H
ATOM   4806  HD1 PHE A 329      45.855  56.697 193.755  1.00 38.01           H
ATOM   4807  HD2 PHE A 329      48.641  53.581 192.738  1.00 38.01           H
ATOM   4808  HE1 PHE A 329      44.079  55.525 192.509  1.00 43.34           H
ATOM   4809  HE2 PHE A 329      46.844  52.390 191.498  1.00 37.30           H
ATOM   4810  HZ  PHE A 329      44.561  53.360 191.393  1.00 38.74           H
ATOM   4811  N   GLN A 330      49.130  53.248 195.587  1.00 29.67           N
ATOM   4812  CA  GLN A 330      49.092  51.795 195.640  1.00 31.08           C
ATOM   4813  C   GLN A 330      48.762  51.278 197.050  1.00 29.53           C
ATOM   4814  O   GLN A 330      48.010  50.318 197.191  1.00 29.24           O
ATOM   4815  CB  GLN A 330      50.423  51.217 195.139  1.00 31.47           C
ATOM   4816  CG  GLN A 330      50.766  51.495 193.657  1.00 31.24           C
ATOM   4817  CD  GLN A 330      49.780  50.941 192.629  1.00 34.82           C
ATOM   4818  OE1 GLN A 330      48.990  50.043 192.888  1.00 30.93           O
ATOM   4819  NE2 GLN A 330      49.855  51.458 191.414  1.00 35.44           N
ATOM   4820  H   GLN A 330      49.991  53.682 195.281  1.00 35.60           H
ATOM   4821  HA  GLN A 330      48.300  51.470 194.966  1.00 37.30           H
[truncated: 1,274,414 more chars]
