# Supplementary material for: High-throughput quantum-mechanics/molecular-mechanics (ONIOM) macromolecular crystallographic refinement with PHENIX/DivCon: the impact of mixed Hamiltonian methods on ligand and protein structure
Source: Acta Crystallogr D Struct Biol. 2018 Oct 29;74(Pt 11):1063–77. doi: 10.1107/S2059798318012913 (PMC6213575; doi:10.1107/S2059798318012913)
Supplement: Supplementary file 2 [file d-74-01063-sup2.gz › results_ONIOM/1Q4G-H.cif]

#
# Files merged : Wed Jan 11 16:55:21 2017
#
#	/home/oleg/TEST/PDB_LIGANDS_1/astex/full_set/astex_oniom_7.1.1-b4015.17/1Q4G/local/ligandsCIF/BOG.cif
#	/home/oleg/TEST/PDB_LIGANDS_1/astex/full_set/astex_oniom_7.1.1-b4015.17/1Q4G/local/ligandsCIF/NAG.cif
#	/home/oleg/TEST/PDB_LIGANDS_1/astex/full_set/astex_oniom_7.1.1-b4015.17/1Q4G/local/ligandsCIF/NDG.cif
#	/home/oleg/TEST/PDB_LIGANDS_1/astex/full_set/astex_oniom_7.1.1-b4015.17/1Q4G/local/ligandsCIF/BMA.cif
#	/home/oleg/TEST/PDB_LIGANDS_1/astex/full_set/astex_oniom_7.1.1-b4015.17/1Q4G/local/ligandsCIF/MAN.cif
#	/home/oleg/TEST/PDB_LIGANDS_1/astex/full_set/astex_oniom_7.1.1-b4015.17/1Q4G/local/ligandsCIF/BFL.cif
#	/home/oleg/TEST/PDB_LIGANDS_1/astex/full_set/astex_oniom_7.1.1-b4015.17/1Q4G/local/ligandsCIF/HEM.cif
#	/home/oleg/TEST/PDB_LIGANDS_1/astex/full_set/astex_oniom_7.1.1-b4015.17/1Q4G/local/ligandsCIF/GOL.cif
#
data_comp_list


#
data_comp_BOG
#
loop_
_chem_comp_atom.comp_id
_chem_comp_atom.atom_id
_chem_comp_atom.type_symbol
_chem_comp_atom.type_energy
_chem_comp_atom.partial_charge
_chem_comp_atom.x
_chem_comp_atom.y
_chem_comp_atom.z
BOG        C1      C   CH1   0.0       27.8460   23.8640  204.9380
BOG        O1      O   O2    0.0       28.1120   24.9400  205.7900
BOG        C2      C   CH1   0.0       26.2950   23.6780  204.6660
BOG        O2      O   OH1   0.0       25.5730   23.5040  205.8880
BOG        C3      C   CH1   0.0       26.0970   22.4530  203.7190
BOG        O3      O   OH1   0.0       24.7000   22.2770  203.4770
BOG        C4      C   CH1   0.0       26.9040   22.7100  202.3820
BOG        O4      O   OH1   0.0       26.7500   21.6000  201.4710
BOG        C5      C   CH1   0.0       28.3460   22.8960  202.6660
BOG        O5      O   O2    0.0       28.5830   24.0400  203.6360
BOG        C6      C   CH2   0.0       29.1660   23.1880  201.3680
BOG        O6      O   OH1   0.0       28.9040   24.4800  200.7830
BOG        C1'     C   CH2   0.0       29.2020   24.7690  206.7210
BOG        C2'     C   CH2   0.0       29.3170   26.0270  207.5610
BOG        C3'     C   CH2   0.0       28.4700   25.9920  208.6470
BOG        C4'     C   CH2   0.0       29.1500   25.4040  209.8880
BOG        C5'     C   CH2   0.0       28.6650   26.0950  211.1670
BOG        C6'     C   CH2   0.0       27.6100   25.2670  211.8980
BOG        C7'     C   CH2   0.0       27.1980   25.9130  213.0350
BOG        C8'     C   CH3   0.0       26.1490   25.0790  213.7500
BOG        H1      H   HCH1  0.0       28.1960   22.9610  205.4380
BOG        H2      H   HCH1  0.0       25.9010   24.5750  204.1890
BOG        HO2     H   HOH1  0.0       24.6440   23.4070  205.6650
BOG        H3      H   HCH1  0.0       26.4760   21.5370  204.1720
BOG        HO3     H   HOH1  0.0       24.3700   23.0860  203.0780
BOG        H4      H   HCH1  0.0       26.5030   23.6150  201.9260
BOG        HO4     H   HOH1  0.0       25.8120   21.4970  201.2940
BOG        H5      H   HCH1  0.0       28.6830   21.9580  203.1070
BOG        H61     H   HCH2  0.0       28.9230   22.4230  200.6310
BOG        H62     H   HCH2  0.0       30.2270   23.1320  201.6140
BOG        HO6     H   HOH1  0.0       29.4440   24.5560  199.9930
BOG        H1'1    H   HCH2  0.0       30.1310   24.6050  206.1740
BOG        H1'2    H   HCH2  0.0       29.0040   23.9130  207.3660
BOG        H2'1    H   HCH2  0.0       29.0640   26.8890  206.9430
BOG        H2'2    H   HCH2  0.0       30.3430   26.1230  207.9160
BOG        H3'1    H   HCH2  0.0       27.6030   25.3800  208.3980
BOG        H3'2    H   HCH2  0.0       28.1450   27.0080  208.8720
BOG        H4'1    H   HCH2  0.0       30.2280   25.5370  209.7990
BOG        H4'2    H   HCH2  0.0       28.9190   24.3400  209.9490
BOG        H5'1    H   HCH2  0.0       28.2340   27.0610  210.9040
BOG        H5'2    H   HCH2  0.0       29.5170   26.2460  211.8310
BOG        H6'1    H   HCH2  0.0       28.0360   24.3010  212.1680
BOG        H6'2    H   HCH2  0.0       26.7540   25.1160  211.2410
BOG        H7'1    H   HCH2  0.0       26.7710   26.8790  212.7670
BOG        H7'2    H   HCH2  0.0       28.0520   26.0630  213.6950
BOG        H8'1    H   HCH3  0.0       25.2940   24.9280  213.0910
BOG        H8'2    H   HCH3  0.0       25.8250   25.5980  214.6520
BOG        H8'3    H   HCH3  0.0       26.5750   24.1130  214.0200
#
loop_
_chem_comp_bond.comp_id
_chem_comp_bond.atom_id_1
_chem_comp_bond.atom_id_2
_chem_comp_bond.type
_chem_comp_bond.value_dist
_chem_comp_bond.value_dist_esd
BOG  H1      C1     single        1.099 0.020
BOG  C2      C1     single        1.530 0.020
BOG  H2      C2     single        1.097 0.020
BOG  C3      C2     single        1.528 0.020
BOG  H3      C3     single        1.097 0.020
BOG  C4      C3     single        1.529 0.020
BOG  H4      C4     single        1.097 0.020
BOG  C5      C4     single        1.532 0.020
BOG  H5      C5     single        1.098 0.020
BOG  C6      C5     single        1.530 0.020
BOG  H61     C6     single        1.094 0.020
BOG  H62     C6     single        1.095 0.020
BOG  O6      C6     single        1.422 0.020
BOG  HO6     O6     single        0.972 0.020
BOG  O5      C5     single        1.431 0.020
BOG  O4      C4     single        1.425 0.020
BOG  HO4     O4     single        0.972 0.020
BOG  O3      C3     single        1.428 0.020
BOG  HO3     O3     single        0.972 0.020
BOG  O2      C2     single        1.428 0.020
BOG  HO2     O2     single        0.973 0.020
BOG  O1      C1     single        1.434 0.020
BOG  C1'     O1     single        1.425 0.020
BOG  H1'1    C1'    single        1.096 0.020
BOG  H1'2    C1'    single        1.095 0.020
BOG  C2'     C1'    single        1.527 0.020
BOG  H2'1    C2'    single        1.097 0.020
BOG  H2'2    C2'    single        1.096 0.020
BOG  C3'     C2'    single        1.534 0.020
BOG  H3'1    C3'    single        1.096 0.020
BOG  H3'2    C3'    single        1.097 0.020
BOG  C4'     C3'    single        1.531 0.020
BOG  H4'1    C4'    single        1.097 0.020
BOG  H4'2    C4'    single        1.096 0.020
BOG  C5'     C4'    single        1.532 0.020
BOG  H5'1    C5'    single        1.097 0.020
BOG  H5'2    C5'    single        1.097 0.020
BOG  C6'     C5'    single        1.531 0.020
BOG  H6'1    C6'    single        1.097 0.020
BOG  H6'2    C6'    single        1.096 0.020
BOG  C7'     C6'    single        1.529 0.020
BOG  H7'1    C7'    single        1.096 0.020
BOG  H7'2    C7'    single        1.096 0.020
BOG  C8'     C7'    single        1.520 0.020
BOG  H8'1    C8'    single        1.095 0.020
BOG  H8'2    C8'    single        1.094 0.020
BOG  H8'3    C8'    single        1.095 0.020
BOG  C1      O5     single        1.429 0.020
#
loop_
_chem_comp_angle.comp_id
_chem_comp_angle.atom_id_1
_chem_comp_angle.atom_id_2
_chem_comp_angle.atom_id_3
_chem_comp_angle.value_angle
_chem_comp_angle.value_angle_esd
BOG  C2      C1      H1           110.15 3.000
BOG  C2      C1      O5           110.07 3.000
BOG  O1      C1      H1           108.45 3.000
BOG  O1      C1      C2           107.07 3.000
BOG  O1      C1      O5           110.96 3.000
BOG  O5      C1      H1           110.08 3.000
BOG  C1      O1      C1'          112.63 3.000
BOG  C3      C2      H2           110.52 3.000
BOG  C1      C2      H2           110.15 3.000
BOG  C1      C2      C3           111.38 3.000
BOG  C1      C2      O2           108.57 3.000
BOG  O2      C2      H2           106.95 3.000
BOG  O2      C2      C3           109.15 3.000
BOG  C2      O2      HO2          107.37 3.000
BOG  C4      C3      H3           110.43 3.000
BOG  C2      C3      H3           110.50 3.000
BOG  C2      C3      C4           111.27 3.000
BOG  C2      C3      O3           109.28 3.000
BOG  O3      C3      H3           105.84 3.000
BOG  O3      C3      C4           109.37 3.000
BOG  C3      O3      HO3          107.98 3.000
BOG  C3      C4      H4           109.30 3.000
BOG  C3      C4      C5           110.41 3.000
BOG  C3      C4      O4           109.40 3.000
BOG  C5      C4      H4           110.77 3.000
BOG  O4      C4      H4           107.66 3.000
BOG  O4      C4      C5           109.26 3.000
BOG  C4      O4      HO4          107.41 3.000
BOG  C6      C5      H5           107.04 3.000
BOG  C4      C5      H5           110.24 3.000
BOG  C4      C5      C6           113.10 3.000
BOG  C4      C5      O5           109.70 3.000
BOG  O5      C5      H5           108.83 3.000
BOG  O5      C5      C6           107.80 3.000
BOG  C1      O5      C5           112.71 3.000
BOG  H61     C6      H62          109.01 3.000
BOG  C5      C6      H61          110.96 3.000
BOG  C5      C6      H62          110.24 3.000
BOG  C5      C6      O6           110.46 3.000
BOG  O6      C6      H61          108.43 3.000
BOG  O6      C6      H62          107.65 3.000
BOG  C6      O6      HO6          107.06 3.000
BOG  H1'1    C1'     H1'2         108.25 3.000
BOG  C2'     C1'     H1'1         109.23 3.000
BOG  C2'     C1'     H1'2         110.50 3.000
BOG  O1      C1'     H1'1         109.49 3.000
BOG  O1      C1'     H1'2         110.09 3.000
BOG  O1      C1'     C2'          109.25 3.000
BOG  H2'1    C2'     H2'2         107.07 3.000
BOG  C3'     C2'     H2'1         107.45 3.000
BOG  C3'     C2'     H2'2         109.80 3.000
BOG  C1'     C2'     H2'1         108.54 3.000
BOG  C1'     C2'     H2'2         109.30 3.000
BOG  C1'     C2'     C3'          114.41 3.000
BOG  H3'1    C3'     H3'2         106.60 3.000
BOG  C4'     C3'     H3'1         110.17 3.000
BOG  C4'     C3'     H3'2         109.19 3.000
BOG  C2'     C3'     H3'1         109.28 3.000
BOG  C2'     C3'     H3'2         108.14 3.000
BOG  C2'     C3'     C4'          113.23 3.000
BOG  H4'1    C4'     H4'2         106.90 3.000
BOG  C5'     C4'     H4'1         108.24 3.000
BOG  C5'     C4'     H4'2         108.96 3.000
BOG  C3'     C4'     H4'1         109.04 3.000
BOG  C3'     C4'     H4'2         110.23 3.000
BOG  C3'     C4'     C5'          113.26 3.000
BOG  H5'1    C5'     H5'2         106.72 3.000
BOG  C6'     C5'     H5'1         109.80 3.000
BOG  C6'     C5'     H5'2         109.04 3.000
BOG  C4'     C5'     H5'1         109.66 3.000
BOG  C4'     C5'     H5'2         108.11 3.000
BOG  C4'     C5'     C6'          113.29 3.000
BOG  H6'1    C6'     H6'2         107.25 3.000
BOG  C7'     C6'     H6'1         109.55 3.000
BOG  C7'     C6'     H6'2         109.05 3.000
BOG  C5'     C6'     H6'1         109.61 3.000
BOG  C5'     C6'     H6'2         110.07 3.000
BOG  C5'     C6'     C7'          111.23 3.000
BOG  H7'1    C7'     H7'2         107.24 3.000
BOG  C8'     C7'     H7'1         109.17 3.000
BOG  C8'     C7'     H7'2         109.11 3.000
BOG  C6'     C7'     H7'1         109.85 3.000
BOG  C6'     C7'     H7'2         109.89 3.000
BOG  C6'     C7'     C8'          111.48 3.000
BOG  H8'1    C8'     H8'2         108.08 3.000
BOG  H8'1    C8'     H8'3         108.31 3.000
BOG  H8'2    C8'     H8'3         108.09 3.000
BOG  C7'     C8'     H8'1         111.00 3.000
BOG  C7'     C8'     H8'2         110.26 3.000
BOG  C7'     C8'     H8'3         111.00 3.000
#
loop_
_chem_comp_tor.comp_id
_chem_comp_tor.id
_chem_comp_tor.atom_id_1
_chem_comp_tor.atom_id_2
_chem_comp_tor.atom_id_3
_chem_comp_tor.atom_id_4
_chem_comp_tor.value_angle
_chem_comp_tor.value_angle_esd
_chem_comp_tor.period
BOG CONST_1       C2      C1      O5      C5           -62.28  20.0 3
BOG CONST_2       O1      C1      C2      H2            51.61  20.0 3
BOG Var_1         C1      O1      C1'     H1'1          63.47   0.0 0
BOG CONST_3       C1      C2      C3      H3            73.89  20.0 3
BOG Var_2         C1      C2      O2      HO2         -178.85   0.0 0
BOG CONST_4       C2      C3      C4      H4           -71.89  20.0 3
BOG Var_3         C2      C3      O3      HO3           61.00   0.0 0
BOG CONST_5       C3      C4      C5      H5            63.46  20.0 3
BOG Var_4         C3      C4      O4      HO4           57.06   0.0 0
BOG Var_5         C4      C5      C6      H61          -64.81   0.0 0
BOG CONST_6       C1      O5      C5      H5           -56.96  20.0 3
BOG Var_6         C5      C6      O6      HO6          179.82   0.0 0
BOG Var_7         O1      C1'     C2'     H2'1         -64.28   0.0 0
BOG Var_8         C1'     C2'     C3'     H3'1         -61.74   0.0 0
BOG Var_9         C2'     C3'     C4'     H4'1          51.91   0.0 0
BOG Var_10        C3'     C4'     C5'     H5'1         -56.96   0.0 0
BOG Var_11        C4'     C5'     C6'     H6'1          53.87   0.0 0
BOG Var_12        C5'     C6'     C7'     H7'1          58.73   0.0 0
BOG Var_13        C6'     C7'     C8'     H8'1         -60.30   0.0 0
#
loop_
_chem_comp_tree.comp_id
_chem_comp_tree.atom_id
_chem_comp_tree.atom_back
_chem_comp_tree.atom_forward
_chem_comp_tree.connect_type
BOG      C1     ?      H1     START
BOG      H1     C1     ?      ?
BOG      C2     C1     H2     ?
BOG      H2     C2     ?      ?
BOG      C3     C2     H3     ?
BOG      H3     C3     ?      ?
BOG      C4     C3     H4     ?
BOG      H4     C4     ?      ?
BOG      C5     C4     H5     ?
BOG      H5     C5     ?      ?
BOG      C6     C5     H61    ?
BOG      H61    C6     ?      ?
BOG      H62    C6     ?      ?
BOG      O6     C6     HO6    ?
BOG      HO6    O6     ?      ?
BOG      O5     C5     ?      ?
BOG      O4     C4     HO4    ?
BOG      HO4    O4     ?      ?
BOG      O3     C3     HO3    ?
BOG      HO3    O3     ?      ?
BOG      O2     C2     HO2    ?
BOG      HO2    O2     ?      ?
BOG      O1     C1     C1'    ?
BOG      C1'    O1     H1'1   ?
BOG      H1'1   C1'    ?      ?
BOG      H1'2   C1'    ?      ?
BOG      C2'    C1'    H2'1   ?
BOG      H2'1   C2'    ?      ?
BOG      H2'2   C2'    ?      ?
BOG      C3'    C2'    H3'1   ?
BOG      H3'1   C3'    ?      ?
BOG      H3'2   C3'    ?      ?
BOG      C4'    C3'    H4'1   ?
BOG      H4'1   C4'    ?      ?
BOG      H4'2   C4'    ?      ?
BOG      C5'    C4'    H5'1   ?
BOG      H5'1   C5'    ?      ?
BOG      H5'2   C5'    ?      ?
BOG      C6'    C5'    H6'1   ?
BOG      H6'1   C6'    ?      ?
BOG      H6'2   C6'    ?      ?
BOG      C7'    C6'    H7'1   ?
BOG      H7'1   C7'    ?      ?
BOG      H7'2   C7'    ?      ?
BOG      C8'    C7'    H8'1   ?
BOG      H8'1   C8'    ?      ?
BOG      H8'2   C8'    ?      ?
BOG      H8'3   C8'    ?      END
BOG      C1     O5     ?      ADD
#
loop_
_chem_comp_chir.comp_id
_chem_comp_chir.id
_chem_comp_chir.atom_id_centre
_chem_comp_chir.atom_id_1
_chem_comp_chir.atom_id_2
_chem_comp_chir.atom_id_3
_chem_comp_chir.volume_sign
BOG chir_1  C1      C2      O1      O5     positive
BOG chir_2  C2      C3      C1      O2     positive
BOG chir_3  C3      C4      C2      O3     negative
BOG chir_4  C4      C3      C5      O4     negative
BOG chir_5  C5      C6      C4      O5     positive
#
data_comp_NAG
#
loop_
_chem_comp_atom.comp_id
_chem_comp_atom.atom_id
_chem_comp_atom.type_symbol
_chem_comp_atom.type_energy
_chem_comp_atom.partial_charge
_chem_comp_atom.x
_chem_comp_atom.y
_chem_comp_atom.z
NAG        C1      C   CH2   0.0       24.6290    5.1110  185.0070
NAG        C2      C   CH1   0.0       23.5920    4.0280  185.3480
NAG        C3      C   CH1   0.0       22.7020    3.7180  184.1310
NAG        C4      C   CH1   0.0       22.1270    5.0170  183.5440
NAG        C5      C   CH1   0.0       23.2760    5.9720  183.2270
NAG        C6      C   CH2   0.0       22.8080    7.2930  182.6440
NAG        C7      C   C     0.0       24.6750    2.6670  187.0240
NAG        C8      C   CH3   0.0       25.7610    1.6320  187.2750
NAG        N2      N   NH1   0.0       24.2650    2.8140  185.7680
NAG        O3      O   OH1   0.0       21.6430    2.8580  184.5250
NAG        O4      O   OH1   0.0       21.3160    4.7810  182.3610
NAG        O5      O   O2    0.0       23.9920    6.2680  184.4450
NAG        O6      O   OH1   0.0       21.8860    7.9350  183.5120
NAG        O7      O   O     0.0       24.2230    3.3270  187.9650
NAG        H1      H   HCH2  0.0       25.3170    4.7070  184.2640
NAG        H2      H   HCH1  0.0       22.9650    4.4020  186.1570
NAG        H3      H   HCH1  0.0       23.3050    3.2270  183.3670
NAG        H4      H   HCH1  0.0       21.4660    5.4620  184.2880
NAG        H5      H   HCH1  0.0       23.9020    5.4730  182.4870
NAG        H6      H   HCH2  0.0       22.3250    7.1080  181.6850
NAG        H7      H   HCH2  0.0       23.6710    7.9430  182.4970
NAG        H8      H   HCH3  0.0       26.0320    1.1540  186.3340
NAG        H9      H   HCH3  0.0       25.3920    0.8790  187.9720
NAG        H10     H   HCH3  0.0       26.6380    2.1210  187.7000
NAG        H11     H   HNH1  0.0       24.4240    2.0730  185.1000
NAG        H12     H   HOH1  0.0       21.1120    2.6760  183.7460
NAG        H13     H   HOH1  0.0       22.3350    8.0940  184.3460
#
loop_
_chem_comp_bond.comp_id
_chem_comp_bond.atom_id_1
_chem_comp_bond.atom_id_2
_chem_comp_bond.type
_chem_comp_bond.value_dist
_chem_comp_bond.value_dist_esd
NAG  H1      C1     single        1.096 0.020
NAG  C2      C1     single        1.522 0.020
NAG  H2      C2     single        1.098 0.020
NAG  C3      C2     single        1.531 0.020
NAG  H3      C3     single        1.097 0.020
NAG  C4      C3     single        1.530 0.020
NAG  H4      C4     single        1.096 0.020
NAG  C5      C4     single        1.532 0.020
NAG  H5      C5     single        1.098 0.020
NAG  C6      C5     single        1.530 0.020
NAG  H6      C6     single        1.094 0.020
NAG  H7      C6     single        1.095 0.020
NAG  O6      C6     single        1.423 0.020
NAG  H13     O6     single        0.973 0.020
NAG  O5      C5     single        1.431 0.020
NAG  O4      C4     single        1.423 0.020
NAG  O3      C3     single        1.428 0.020
NAG  H12     O3     single        0.973 0.020
NAG  N2      C2     single        1.458 0.020
NAG  H11     N2     single        1.016 0.020
NAG  C7      N2     single        1.385 0.020
NAG  C8      C7     single        1.505 0.020
NAG  H8      C8     single        1.093 0.020
NAG  H9      C8     single        1.094 0.020
NAG  H10     C8     single        1.093 0.020
NAG  O7      C7     double        1.228 0.020
NAG  C1      O5     single        1.421 0.020
#
loop_
_chem_comp_angle.comp_id
_chem_comp_angle.atom_id_1
_chem_comp_angle.atom_id_2
_chem_comp_angle.atom_id_3
_chem_comp_angle.value_angle
_chem_comp_angle.value_angle_esd
NAG  C2      C1      H1           113.11 3.000
NAG  C2      C1      O5           111.73 3.000
NAG  O5      C1      H1           110.38 3.000
NAG  C1      C2      H2           108.70 3.000
NAG  C1      C2      C3           110.87 3.000
NAG  C1      C2      N2           109.71 3.000
NAG  C3      C2      H2           109.26 3.000
NAG  C3      C2      N2           111.20 3.000
NAG  N2      C2      H2           106.99 3.000
NAG  C2      C3      H3           110.89 3.000
NAG  C2      C3      C4           110.85 3.000
NAG  C2      C3      O3           108.61 3.000
NAG  C4      C3      H3           110.33 3.000
NAG  C4      C3      O3           109.03 3.000
NAG  O3      C3      H3           107.00 3.000
NAG  C3      C4      H4           108.97 3.000
NAG  C3      C4      C5           111.00 3.000
NAG  C3      C4      O4           108.75 3.000
NAG  C5      C4      H4           111.11 3.000
NAG  C5      C4      O4           109.46 3.000
NAG  O4      C4      H4           107.45 3.000
NAG  C6      C5      H5           107.12 3.000
NAG  C6      C5      O5           107.78 3.000
NAG  C4      C5      H5           110.23 3.000
NAG  C4      C5      C6           113.01 3.000
NAG  C4      C5      O5           109.78 3.000
NAG  O5      C5      H5           108.79 3.000
NAG  H6      C6      H7           108.35 3.000
NAG  C5      C6      H6           111.03 3.000
NAG  C5      C6      H7           110.67 3.000
NAG  C5      C6      O6           111.20 3.000
NAG  O6      C6      H6           107.91 3.000
NAG  O6      C6      H7           107.54 3.000
NAG  C8      C7      N2           112.24 3.000
NAG  C8      C7      O7           122.00 3.000
NAG  N2      C7      O7           125.75 3.000
NAG  H8      C8      H9           109.49 3.000
NAG  H8      C8      H10          109.22 3.000
NAG  H9      C8      H10          108.65 3.000
NAG  C7      C8      H8           109.49 3.000
NAG  C7      C8      H9           110.29 3.000
NAG  C7      C8      H10          109.68 3.000
NAG  C2      N2      H11          118.15 3.000
NAG  C2      N2      C7           122.77 3.000
NAG  C7      N2      H11          119.07 3.000
NAG  C3      O3      H12          107.36 3.000
NAG  C1      O5      C5           112.10 3.000
NAG  C6      O6      H13          107.34 3.000
#
loop_
_chem_comp_tor.comp_id
_chem_comp_tor.id
_chem_comp_tor.atom_id_1
_chem_comp_tor.atom_id_2
_chem_comp_tor.atom_id_3
_chem_comp_tor.atom_id_4
_chem_comp_tor.value_angle
_chem_comp_tor.value_angle_esd
_chem_comp_tor.period
NAG CONST_1       C2      C1      O5      C5           -61.95  20.0 3
NAG CONST_2       C1      C2      C3      H3            74.33  20.0 3
NAG Var_1         C1      C2      N2      H11          -97.70   0.0 0
NAG CONST_3       C2      C3      C4      H4           -72.46  20.0 3
NAG Var_2         C2      C3      O3      H12          178.29   0.0 0
NAG CONST_4       C3      C4      C5      H5            63.48  20.0 3
NAG Var_3         C4      C5      C6      H6           -64.93   0.0 0
NAG Var_4         C5      C6      O6      H13           56.36   0.0 0
NAG Var_5         C8      C7      N2      H11           -0.57   0.0 0
NAG CONST_5       C1      O5      C5      H5           -58.21  20.0 3
#
loop_
_chem_comp_tree.comp_id
_chem_comp_tree.atom_id
_chem_comp_tree.atom_back
_chem_comp_tree.atom_forward
_chem_comp_tree.connect_type
NAG      C1     ?      H1     START
NAG      H1     C1     ?      ?
NAG      C2     C1     H2     ?
NAG      H2     C2     ?      ?
NAG      C3     C2     H3     ?
NAG      H3     C3     ?      ?
NAG      C4     C3     H4     ?
NAG      H4     C4     ?      ?
NAG      C5     C4     H5     ?
NAG      H5     C5     ?      ?
NAG      C6     C5     H6     ?
NAG      H6     C6     ?      ?
NAG      H7     C6     ?      ?
NAG      O6     C6     H13    ?
NAG      H13    O6     ?      ?
NAG      O5     C5     ?      ?
NAG      O4     C4     ?      ?
NAG      O3     C3     H12    ?
NAG      H12    O3     ?      ?
NAG      N2     C2     H11    ?
NAG      H11    N2     ?      ?
NAG      C7     N2     C8     ?
NAG      C8     C7     H8     ?
NAG      H8     C8     ?      ?
NAG      H9     C8     ?      ?
NAG      H10    C8     ?      ?
NAG      O7     C7     ?      END
NAG      C1     O5     ?      ADD
#
loop_
_chem_comp_chir.comp_id
_chem_comp_chir.id
_chem_comp_chir.atom_id_centre
_chem_comp_chir.atom_id_1
_chem_comp_chir.atom_id_2
_chem_comp_chir.atom_id_3
_chem_comp_chir.volume_sign
NAG chir_1  C2      C1      C3      N2     negative
NAG chir_2  C3      C2      C4      O3     positive
NAG chir_3  C4      C3      C5      O4     negative
NAG chir_4  C5      C6      C4      O5     positive
#
data_comp_NDG
#
loop_
_chem_comp_atom.comp_id
_chem_comp_atom.atom_id
_chem_comp_atom.type_symbol
_chem_comp_atom.type_energy
_chem_comp_atom.partial_charge
_chem_comp_atom.x
_chem_comp_atom.y
_chem_comp_atom.z
NDG        C1      C   CH2   0.0       21.7020    3.7850  181.4440
NDG        C2      C   CH1   0.0       20.9390    3.9750  180.1270
NDG        C3      C   CH1   0.0       19.4370    3.7530  180.3610
NDG        C4      C   CH1   0.0       19.1970    2.3690  180.9890
NDG        C5      C   CH1   0.0       20.0650    2.1920  182.2480
NDG        C6      C   CH2   0.0       20.0130    0.7890  182.8360
NDG        C7      C   C     0.0       22.3290    5.5530  178.9530
NDG        C8      C   CH3   0.0       23.1790    6.6940  179.4910
NDG        O       O   O2    0.0       21.4540    2.4680  181.9400
NDG        O3      O   OH1   0.0       18.7390    3.8460  179.1260
NDG        O4      O   OH1   0.0       17.8240    2.2310  181.3300
NDG        O6      O   OH1   0.0       18.7380    0.1900  182.6510
NDG        O7      O   O     0.0       22.7260    4.9040  177.9840
NDG        N2      N   NH1   0.0       21.1790    5.2950  179.5730
NDG        H1      H   HCH2  0.0       22.7750    3.8880  181.2850
NDG        H2      H   HCH1  0.0       21.3000    3.2410  179.4060
NDG        H3      H   HCH1  0.0       19.0690    4.5200  181.0430
NDG        H4      H   HCH1  0.0       19.4710    1.6020  180.2640
NDG        H5      H   HCH1  0.0       19.6560    2.8910  182.9780
NDG        H6      H   HCH2  0.0       20.2260    0.8450  183.9040
NDG        H7      H   HCH2  0.0       20.7670    0.1730  182.3470
NDG        H8      H   HCH3  0.0       22.6760    7.1520  180.3430
NDG        H9      H   HCH3  0.0       23.3220    7.4400  178.7090
NDG        H10     H   HCH3  0.0       24.1480    6.3080  179.8060
NDG        H11     H   HOH1  0.0       17.8060    3.7130  179.3090
NDG        H12     H   HOH1  0.0       17.7050    1.3560  181.7080
NDG        H13     H   HOH1  0.0       18.7680   -0.6850  183.0450
NDG        H14     H   HNH1  0.0       20.4760    6.0150  179.6570
#
loop_
_chem_comp_bond.comp_id
_chem_comp_bond.atom_id_1
_chem_comp_bond.atom_id_2
_chem_comp_bond.type
_chem_comp_bond.value_dist
_chem_comp_bond.value_dist_esd
NDG  H1      C1     single        1.094 0.020
NDG  C2      C1     single        1.522 0.020
NDG  H2      C2     single        1.098 0.020
NDG  C3      C2     single        1.531 0.020
NDG  H3      C3     single        1.098 0.020
NDG  C4      C3     single        1.534 0.020
NDG  H4      C4     single        1.098 0.020
NDG  C5      C4     single        1.538 0.020
NDG  H5      C5     single        1.099 0.020
NDG  C6      C5     single        1.530 0.020
NDG  H6      C6     single        1.096 0.020
NDG  H7      C6     single        1.096 0.020
NDG  O6      C6     single        1.418 0.020
NDG  H13     O6     single        0.972 0.020
NDG  O       C5     single        1.429 0.020
NDG  O4      C4     single        1.425 0.020
NDG  H12     O4     single        0.972 0.020
NDG  O3      C3     single        1.429 0.020
NDG  H11     O3     single        0.973 0.020
NDG  N2      C2     single        1.458 0.020
NDG  H14     N2     single        1.016 0.020
NDG  C7      N2     single        1.385 0.020
NDG  C8      C7     single        1.505 0.020
NDG  H8      C8     single        1.093 0.020
NDG  H9      C8     single        1.094 0.020
NDG  H10     C8     single        1.093 0.020
NDG  O7      C7     double        1.228 0.020
NDG  C1      O      single        1.422 0.020
#
loop_
_chem_comp_angle.comp_id
_chem_comp_angle.atom_id_1
_chem_comp_angle.atom_id_2
_chem_comp_angle.atom_id_3
_chem_comp_angle.value_angle
_chem_comp_angle.value_angle_esd
NDG  C2      C1      H1           111.63 3.000
NDG  C2      C1      O            110.46 3.000
NDG  O       C1      H1           108.56 3.000
NDG  C1      C2      H2           109.56 3.000
NDG  C1      C2      C3           109.50 3.000
NDG  C1      C2      N2           109.71 3.000
NDG  C3      C2      H2           109.08 3.000
NDG  C3      C2      N2           110.85 3.000
NDG  N2      C2      H2           108.10 3.000
NDG  C2      C3      H3           110.80 3.000
NDG  C2      C3      C4           111.26 3.000
NDG  C2      C3      O3           108.57 3.000
NDG  C4      C3      H3           110.20 3.000
NDG  C4      C3      O3           108.94 3.000
NDG  O3      C3      H3           106.95 3.000
NDG  C3      C4      H4           108.83 3.000
NDG  C3      C4      C5           111.21 3.000
NDG  C3      C4      O4           107.75 3.000
NDG  C5      C4      H4           110.46 3.000
NDG  C5      C4      O4           110.88 3.000
NDG  O4      C4      H4           107.59 3.000
NDG  C6      C5      H5           108.05 3.000
NDG  C6      C5      O            106.98 3.000
NDG  C4      C5      H5           109.52 3.000
NDG  C4      C5      C6           112.81 3.000
NDG  C4      C5      O            109.83 3.000
NDG  O       C5      H5           109.58 3.000
NDG  H6      C6      H7           107.29 3.000
NDG  C5      C6      H6           110.13 3.000
NDG  C5      C6      H7           110.83 3.000
NDG  C5      C6      O6           110.80 3.000
NDG  O6      C6      H6           108.52 3.000
NDG  O6      C6      H7           109.17 3.000
NDG  C8      C7      N2           112.22 3.000
NDG  C8      C7      O7           121.98 3.000
NDG  O7      C7      N2           125.79 3.000
NDG  H8      C8      H9           109.49 3.000
NDG  H8      C8      H10          109.22 3.000
NDG  H9      C8      H10          108.65 3.000
NDG  C7      C8      H8           109.49 3.000
NDG  C7      C8      H9           110.29 3.000
NDG  C7      C8      H10          109.68 3.000
NDG  C1      O       C5           110.89 3.000
NDG  C3      O3      H11          107.36 3.000
NDG  C4      O4      H12          107.65 3.000
NDG  C6      O6      H13          107.12 3.000
NDG  C2      N2      H14          118.06 3.000
NDG  C2      N2      C7           122.91 3.000
NDG  C7      N2      H14          119.03 3.000
#
loop_
_chem_comp_tor.comp_id
_chem_comp_tor.id
_chem_comp_tor.atom_id_1
_chem_comp_tor.atom_id_2
_chem_comp_tor.atom_id_3
_chem_comp_tor.atom_id_4
_chem_comp_tor.value_angle
_chem_comp_tor.value_angle_esd
_chem_comp_tor.period
NDG CONST_1       C2      C1      O       C5           -66.55  20.0 3
NDG CONST_2       C1      C2      C3      H3            73.15  20.0 3
NDG Var_1         C1      C2      N2      H14          -89.71   0.0 0
NDG CONST_3       C2      C3      C4      H4           -73.53  20.0 3
NDG Var_2         C2      C3      O3      H11          178.46   0.0 0
NDG CONST_4       C3      C4      C5      H5            66.22  20.0 3
NDG Var_3         C3      C4      O4      H12          175.81   0.0 0
NDG Var_4         C4      C5      C6      H6           172.56   0.0 0
NDG Var_5         C5      C6      O6      H13         -179.92   0.0 0
NDG Var_6         C8      C7      N2      H14           -0.66   0.0 0
NDG CONST_5       C1      O       C5      H5           -56.81  20.0 3
#
loop_
_chem_comp_tree.comp_id
_chem_comp_tree.atom_id
_chem_comp_tree.atom_back
_chem_comp_tree.atom_forward
_chem_comp_tree.connect_type
NDG      C1     ?      H1     START
NDG      H1     C1     ?      ?
NDG      C2     C1     H2     ?
NDG      H2     C2     ?      ?
NDG      C3     C2     H3     ?
NDG      H3     C3     ?      ?
NDG      C4     C3     H4     ?
NDG      H4     C4     ?      ?
NDG      C5     C4     H5     ?
NDG      H5     C5     ?      ?
NDG      C6     C5     H6     ?
NDG      H6     C6     ?      ?
NDG      H7     C6     ?      ?
NDG      O6     C6     H13    ?
NDG      H13    O6     ?      ?
NDG      O      C5     ?      ?
NDG      O4     C4     H12    ?
NDG      H12    O4     ?      ?
NDG      O3     C3     H11    ?
NDG      H11    O3     ?      ?
NDG      N2     C2     H14    ?
NDG      H14    N2     ?      ?
NDG      C7     N2     C8     ?
NDG      C8     C7     H8     ?
NDG      H8     C8     ?      ?
NDG      H9     C8     ?      ?
NDG      H10    C8     ?      ?
NDG      O7     C7     ?      END
NDG      C1     O      ?      ADD
#
loop_
_chem_comp_chir.comp_id
_chem_comp_chir.id
_chem_comp_chir.atom_id_centre
_chem_comp_chir.atom_id_1
_chem_comp_chir.atom_id_2
_chem_comp_chir.atom_id_3
_chem_comp_chir.volume_sign
NDG chir_1  C2      C1      C3      N2     negative
NDG chir_2  C3      C2      C4      O3     positive
NDG chir_3  C4      C3      C5      O4     negative
NDG chir_4  C5      C6      C4      O      positive
#
loop_
_chem_comp_plane_atom.comp_id
_chem_comp_plane_atom.plane_id
_chem_comp_plane_atom.atom_id
_chem_comp_plane_atom.dist_esd
NDG plan-1  C2     0.020
NDG plan-1  C7     0.020
NDG plan-1  C8     0.020
NDG plan-1  O7     0.020
NDG plan-1  N2     0.020
#
data_comp_BMA
#
loop_
_chem_comp_atom.comp_id
_chem_comp_atom.atom_id
_chem_comp_atom.type_symbol
_chem_comp_atom.type_energy
_chem_comp_atom.partial_charge
_chem_comp_atom.x
_chem_comp_atom.y
_chem_comp_atom.z
BMA        C1      C   CH2   0.0       10.0460   70.7860  195.0700
BMA        C2      C   CH1   0.0        9.7410   72.0450  194.2160
BMA        C3      C   CH1   0.0        8.2620   72.4360  194.2770
BMA        C4      C   CH1   0.0        7.4100   71.1820  194.4160
BMA        C5      C   CH1   0.0        7.6970   70.5150  195.7690
BMA        C6      C   CH2   0.0        7.3300   69.0370  195.8170
BMA        O2      O   OH1   0.0       10.1150   71.8360  192.8620
BMA        O3      O   OH1   0.0        7.9000   73.1390  193.0970
BMA        O4      O   OH1   0.0        6.0330   71.5250  194.3300
BMA        O5      O   O2    0.0        9.1030   70.6390  196.1450
BMA        O6      O   OH1   0.0        5.9670   68.8490  195.3730
BMA        H1      H   HCH2  0.0       11.0220   70.9340  195.5320
BMA        H2      H   HCH1  0.0       10.3280   72.8610  194.6370
BMA        H3      H   HCH1  0.0        8.0940   73.0820  195.1390
BMA        H4      H   HCH1  0.0        7.6550   70.4870  193.6120
BMA        H5      H   HCH1  0.0        7.0610   71.0510  196.4730
BMA        H6      H   HCH2  0.0        7.4290   68.6740  196.8400
BMA        H7      H   HCH2  0.0        8.0020   68.4770  195.1660
BMA        H8      H   HOH1  0.0        9.9440   72.6510  192.3840
BMA        H9      H   HOH1  0.0        6.9710   73.3710  193.1710
BMA        H10     H   HOH1  0.0        5.5260   70.7150  194.4180
#
loop_
_chem_comp_bond.comp_id
_chem_comp_bond.atom_id_1
_chem_comp_bond.atom_id_2
_chem_comp_bond.type
_chem_comp_bond.value_dist
_chem_comp_bond.value_dist_esd
BMA  H1      C1     single        1.094 0.020
BMA  C2      C1     single        1.520 0.020
BMA  H2      C2     single        1.096 0.020
BMA  C3      C2     single        1.532 0.020
BMA  H3      C3     single        1.098 0.020
BMA  C4      C3     single        1.528 0.020
BMA  H4      C4     single        1.097 0.020
BMA  C5      C4     single        1.546 0.020
BMA  H5      C5     single        1.098 0.020
BMA  C6      C5     single        1.529 0.020
BMA  H6      C6     single        1.095 0.020
BMA  H7      C6     single        1.095 0.020
BMA  O6      C6     single        1.418 0.020
BMA  O5      C5     single        1.434 0.020
BMA  O4      C4     single        1.427 0.020
BMA  H10     O4     single        0.973 0.020
BMA  O3      C3     single        1.422 0.020
BMA  H9      O3     single        0.972 0.020
BMA  O2      C2     single        1.424 0.020
BMA  H8      O2     single        0.972 0.020
BMA  C1      O5     single        1.417 0.020
#
loop_
_chem_comp_angle.comp_id
_chem_comp_angle.atom_id_1
_chem_comp_angle.atom_id_2
_chem_comp_angle.atom_id_3
_chem_comp_angle.value_angle
_chem_comp_angle.value_angle_esd
BMA  C2      C1      H1           111.62 3.000
BMA  C2      C1      O5           111.19 3.000
BMA  O5      C1      H1           110.01 3.000
BMA  C1      C2      H2           110.86 3.000
BMA  C1      C2      C3           111.31 3.000
BMA  C1      C2      O2           106.02 3.000
BMA  C3      C2      H2           109.30 3.000
BMA  C3      C2      O2           111.54 3.000
BMA  O2      C2      H2           107.72 3.000
BMA  C2      C3      H3           109.61 3.000
BMA  C2      C3      C4           110.08 3.000
BMA  C2      C3      O3           109.87 3.000
BMA  C4      C3      H3           109.05 3.000
BMA  C4      C3      O3           111.15 3.000
BMA  O3      C3      H3           107.01 3.000
BMA  C3      C4      H4           109.44 3.000
BMA  C3      C4      C5           110.37 3.000
BMA  C3      C4      O4           109.07 3.000
BMA  C5      C4      H4           111.76 3.000
BMA  C5      C4      O4           109.40 3.000
BMA  O4      C4      H4           106.71 3.000
BMA  C6      C5      H5           107.39 3.000
BMA  C6      C5      O5           109.60 3.000
BMA  C4      C5      H5           108.59 3.000
BMA  C4      C5      C6           112.30 3.000
BMA  C4      C5      O5           112.48 3.000
BMA  O5      C5      H5           106.17 3.000
BMA  H6      C6      H7           107.04 3.000
BMA  C5      C6      H6           110.52 3.000
BMA  C5      C6      H7           111.45 3.000
BMA  C5      C6      O6           110.38 3.000
BMA  O6      C6      H6           108.64 3.000
BMA  O6      C6      H7           108.71 3.000
BMA  C2      O2      H8           107.32 3.000
BMA  C3      O3      H9           107.40 3.000
BMA  C4      O4      H10          107.40 3.000
BMA  C1      O5      C5           111.47 3.000
#
loop_
_chem_comp_tor.comp_id
_chem_comp_tor.id
_chem_comp_tor.atom_id_1
_chem_comp_tor.atom_id_2
_chem_comp_tor.atom_id_3
_chem_comp_tor.atom_id_4
_chem_comp_tor.value_angle
_chem_comp_tor.value_angle_esd
_chem_comp_tor.period
BMA CONST_1       C2      C1      O5      C5            69.70  20.0 3
BMA CONST_2       C1      C2      C3      H3            86.09  20.0 3
BMA Var_1         C1      C2      O2      H8           177.09   0.0 0
BMA CONST_3       C2      C3      C4      H4           -65.33  20.0 3
BMA Var_2         C2      C3      O3      H9           177.25   0.0 0
BMA CONST_4       C3      C4      C5      H5            97.28  20.0 3
BMA Var_3         C3      C4      O4      H10         -179.94   0.0 0
BMA Var_4         C4      C5      C6      H6           179.06   0.0 0
BMA CONST_5       C1      O5      C5      H5          -161.71  20.0 3
#
loop_
_chem_comp_tree.comp_id
_chem_comp_tree.atom_id
_chem_comp_tree.atom_back
_chem_comp_tree.atom_forward
_chem_comp_tree.connect_type
BMA      C1     ?      H1     START
BMA      H1     C1     ?      ?
BMA      C2     C1     H2     ?
BMA      H2     C2     ?      ?
BMA      C3     C2     H3     ?
BMA      H3     C3     ?      ?
BMA      C4     C3     H4     ?
BMA      H4     C4     ?      ?
BMA      C5     C4     H5     ?
BMA      H5     C5     ?      ?
BMA      C6     C5     H6     ?
BMA      H6     C6     ?      ?
BMA      H7     C6     ?      ?
BMA      O6     C6     ?      ?
BMA      O5     C5     ?      ?
BMA      O4     C4     H10    ?
BMA      H10    O4     ?      ?
BMA      O3     C3     H9     ?
BMA      H9     O3     ?      ?
BMA      O2     C2     H8     ?
BMA      H8     O2     ?      END
BMA      C1     O5     ?      ADD
#
loop_
_chem_comp_chir.comp_id
_chem_comp_chir.id
_chem_comp_chir.atom_id_centre
_chem_comp_chir.atom_id_1
_chem_comp_chir.atom_id_2
_chem_comp_chir.atom_id_3
_chem_comp_chir.volume_sign
BMA chir_1  C2      C1      C3      O2     positive
BMA chir_2  C3      C2      C4      O3     positive
BMA chir_3  C4      C3      C5      O4     negative
BMA chir_4  C5      C6      C4      O5     positive
#
data_comp_MAN
#
loop_
_chem_comp_atom.comp_id
_chem_comp_atom.atom_id
_chem_comp_atom.type_symbol
_chem_comp_atom.type_energy
_chem_comp_atom.partial_charge
_chem_comp_atom.x
_chem_comp_atom.y
_chem_comp_atom.z
MAN        C1      C   CH2   0.0       40.0900   33.8100  159.8550
MAN        C2      C   CH1   0.0       40.1580   32.9570  158.5730
MAN        C3      C   CH1   0.0       41.4970   32.2090  158.4770
MAN        C4      C   CH1   0.0       42.6830   33.1820  158.4870
MAN        C5      C   CH1   0.0       42.4200   34.3840  159.4040
MAN        C6      C   CH2   0.0       41.9580   35.6200  158.6320
MAN        O2      O   OH1   0.0       39.9940   33.7890  157.4340
MAN        O3      O   OH1   0.0       41.5320   31.4390  157.2830
MAN        O4      O   OH1   0.0       43.8510   32.5010  158.9220
MAN        O5      O   O2    0.0       41.4030   34.0540  160.3840
MAN        O6      O   OH1   0.0       43.0310   36.5830  158.5030
MAN        H61     H   HCH2  0.0       41.1260   36.0820  159.1640
MAN        H62     H   HCH2  0.0       41.6300   35.3170  157.6380
MAN        H2      H   HOH1  0.0       40.0230   33.2260  156.6570
MAN        H3      H   HOH1  0.0       42.3690   30.9700  157.2650
MAN        H4      H   HOH1  0.0       43.6890   32.1890  159.8150
MAN        H1      H   HCH2  0.0       39.6780   34.7900  159.6160
MAN        H12     H   HCH1  0.0       39.3550   32.2210  158.6100
MAN        H13     H   HCH1  0.0       41.5800   31.5560  159.3460
MAN        H14     H   HCH1  0.0       42.8210   33.5560  157.4720
MAN        H5      H   HCH1  0.0       43.3680   34.6140  159.8900
#
loop_
_chem_comp_bond.comp_id
_chem_comp_bond.atom_id_1
_chem_comp_bond.atom_id_2
_chem_comp_bond.type
_chem_comp_bond.value_dist
_chem_comp_bond.value_dist_esd
MAN  H1      C1     single        1.094 0.020
MAN  C2      C1     single        1.520 0.020
MAN  H12     C2     single        1.095 0.020
MAN  C3      C2     single        1.523 0.020
MAN  H13     C3     single        1.097 0.020
MAN  C4      C3     single        1.531 0.020
MAN  H14     C4     single        1.096 0.020
MAN  C5      C4     single        1.544 0.020
MAN  H5      C5     single        1.097 0.020
MAN  C6      C5     single        1.530 0.020
MAN  H61     C6     single        1.095 0.020
MAN  H62     C6     single        1.094 0.020
MAN  O6      C6     single        1.419 0.020
MAN  O5      C5     single        1.432 0.020
MAN  O4      C4     single        1.432 0.020
MAN  H4      O4     single        0.973 0.020
MAN  O3      C3     single        1.425 0.020
MAN  H3      O3     single        0.973 0.020
MAN  O2      C2     single        1.428 0.020
MAN  H2      O2     single        0.972 0.020
MAN  C1      O5     single        1.421 0.020
#
loop_
_chem_comp_angle.comp_id
_chem_comp_angle.atom_id_1
_chem_comp_angle.atom_id_2
_chem_comp_angle.atom_id_3
_chem_comp_angle.value_angle
_chem_comp_angle.value_angle_esd
MAN  C2      C1      H1           114.08 3.000
MAN  C2      C1      O5           114.09 3.000
MAN  O5      C1      H1           110.71 3.000
MAN  C1      C2      H12          110.01 3.000
MAN  C1      C2      C3           110.89 3.000
MAN  C1      C2      O2           108.06 3.000
MAN  C3      C2      H12          110.99 3.000
MAN  C3      C2      O2           110.33 3.000
MAN  O2      C2      H12          106.42 3.000
MAN  C2      C3      H13          109.52 3.000
MAN  C2      C3      C4           110.67 3.000
MAN  C2      C3      O3           109.43 3.000
MAN  C4      C3      H13          110.36 3.000
MAN  C4      C3      O3           110.05 3.000
MAN  O3      C3      H13          106.73 3.000
MAN  C3      C4      H14          110.64 3.000
MAN  C3      C4      C5           112.23 3.000
MAN  C3      C4      O4           108.02 3.000
MAN  C5      C4      H14          111.34 3.000
MAN  C5      C4      O4           109.13 3.000
MAN  O4      C4      H14          105.18 3.000
MAN  C6      C5      H5           106.87 3.000
MAN  C6      C5      O5           110.74 3.000
MAN  C4      C5      H5           108.55 3.000
MAN  C4      C5      C6           113.09 3.000
MAN  C4      C5      O5           111.35 3.000
MAN  O5      C5      H5           105.86 3.000
MAN  H61     C6      H62          107.21 3.000
MAN  C5      C6      H61          110.53 3.000
MAN  C5      C6      H62          112.17 3.000
MAN  C5      C6      O6           110.00 3.000
MAN  O6      C6      H61          108.52 3.000
MAN  O6      C6      H62          108.30 3.000
MAN  C2      O2      H2           107.34 3.000
MAN  C3      O3      H3           107.38 3.000
MAN  C4      O4      H4           107.89 3.000
MAN  C1      O5      C5           114.72 3.000
#
loop_
_chem_comp_tor.comp_id
_chem_comp_tor.id
_chem_comp_tor.atom_id_1
_chem_comp_tor.atom_id_2
_chem_comp_tor.atom_id_3
_chem_comp_tor.atom_id_4
_chem_comp_tor.value_angle
_chem_comp_tor.value_angle_esd
_chem_comp_tor.period
MAN CONST_1       C2      C1      O5      C5            49.08  20.0 3
MAN CONST_2       C1      C2      C3      H13           67.53  20.0 3
MAN Var_1         C1      C2      O2      H2           177.62   0.0 0
MAN CONST_3       C2      C3      C4      H14          -80.11  20.0 3
MAN Var_2         C2      C3      O3      H3           178.28   0.0 0
MAN CONST_4       C3      C4      C5      H5           125.08  20.0 3
MAN Var_3         C3      C4      O4      H4           -62.47   0.0 0
MAN Var_4         C4      C5      C6      H61          175.51   0.0 0
MAN CONST_5       C1      O5      C5      H5          -176.11  20.0 3
#
loop_
_chem_comp_tree.comp_id
_chem_comp_tree.atom_id
_chem_comp_tree.atom_back
_chem_comp_tree.atom_forward
_chem_comp_tree.connect_type
MAN      C1     ?      H1     START
MAN      H1     C1     ?      ?
MAN      C2     C1     H12    ?
MAN      H12    C2     ?      ?
MAN      C3     C2     H13    ?
MAN      H13    C3     ?      ?
MAN      C4     C3     H14    ?
MAN      H14    C4     ?      ?
MAN      C5     C4     H5     ?
MAN      H5     C5     ?      ?
MAN      C6     C5     H61    ?
MAN      H61    C6     ?      ?
MAN      H62    C6     ?      ?
MAN      O6     C6     ?      ?
MAN      O5     C5     ?      ?
MAN      O4     C4     H4     ?
MAN      H4     O4     ?      ?
MAN      O3     C3     H3     ?
MAN      H3     O3     ?      ?
MAN      O2     C2     H2     ?
MAN      H2     O2     ?      END
MAN      C1     O5     ?      ADD
#
loop_
_chem_comp_chir.comp_id
_chem_comp_chir.id
_chem_comp_chir.atom_id_centre
_chem_comp_chir.atom_id_1
_chem_comp_chir.atom_id_2
_chem_comp_chir.atom_id_3
_chem_comp_chir.volume_sign
MAN chir_1  C2      C1      C3      O2     positive
MAN chir_2  C3      C2      C4      O3     positive
MAN chir_3  C4      C3      C5      O4     negative
MAN chir_4  C5      C6      C4      O5     positive
#
data_comp_BFL
#
loop_
_chem_comp_atom.comp_id
_chem_comp_atom.atom_id
_chem_comp_atom.type_symbol
_chem_comp_atom.type_energy
_chem_comp_atom.partial_charge
_chem_comp_atom.x
_chem_comp_atom.y
_chem_comp_atom.z
BFL        C1      C   CR16  0.0       25.3760   33.8900  202.1810
BFL        C2      C   CR16  0.0       25.4160   36.1990  197.4490
BFL        C3      C   CR16  0.0       26.3980   36.7930  198.2850
BFL        C4      C   CR16  0.0       26.7210   36.2030  199.5460
BFL        C5      C   CH1   0.0       27.2450   32.3800  205.1490
BFL        C6      C   C     0.0       27.4220   30.9070  204.8170
BFL        C7      C   CH3   0.0       28.4120   32.9980  205.9440
BFL        C8      C   CR16  0.0       25.6490   33.2660  203.4060
BFL        C9      C   CR6   0.0       26.9940   33.0860  203.7910
BFL        C10     C   CR16  0.0       28.0570   33.5420  202.9330
BFL        C11     C   CR16  0.0       27.7720   34.1770  201.6880
BFL        C12     C   CR66  0.0       26.3870   34.3630  201.2810
BFL        C13     C   CR66  0.0       26.0480   35.0120  199.9630
BFL        C14     C   CR16  0.0       25.0410   34.4130  199.1000
BFL        C15     C   CR16  0.0       24.7470   35.0340  197.8460
BFL        O2      O   O     0.0       28.3960   30.4450  204.2740
BFL        O1      O   O     0.0       26.4150   30.1850  205.1770
BFL        H1      H   HCR6  0.0       24.3420   34.0220  201.8980
BFL        H2      H   HCR6  0.0       25.1820   36.6510  196.4960
BFL        H3      H   HCR6  0.0       26.9020   37.6930  197.9670
BFL        H4      H   HCR6  0.0       27.4690   36.6540  200.1810
BFL        H5      H   HCH1  0.0       26.4050   32.5130  205.8310
BFL        H71     H   HCH3  0.0       29.3290   32.9260  205.3590
BFL        H72     H   HCH3  0.0       28.5370   32.4590  206.8830
BFL        H73     H   HCH3  0.0       28.1950   34.0460  206.1520
BFL        H8      H   HCR6  0.0       24.8450   32.9290  204.0430
BFL        H10     H   HCR6  0.0       29.0840   33.4010  203.2360
BFL        H11     H   HCR6  0.0       28.5770   34.5170  201.0530
BFL        H14     H   HCR6  0.0       24.5240   33.5140  199.4020
BFL        H15     H   HCR6  0.0       24.0010   34.6000  197.1970
#
loop_
_chem_comp_bond.comp_id
_chem_comp_bond.atom_id_1
_chem_comp_bond.atom_id_2
_chem_comp_bond.type
_chem_comp_bond.value_dist
_chem_comp_bond.value_dist_esd
BFL  H1      C1     single        1.088 0.020
BFL  C8      C1     aromatic      1.399 0.020
BFL  H8      C8     single        1.087 0.020
BFL  C9      C8     aromatic      1.400 0.020
BFL  C10     C9     aromatic      1.401 0.020
BFL  H10     C10    single        1.087 0.020
BFL  C11     C10    aromatic      1.399 0.020
BFL  H11     C11    single        1.088 0.020
BFL  C12     C11    aromatic      1.405 0.020
BFL  C13     C12    single        1.476 0.020
BFL  C4      C13    aromatic      1.407 0.020
BFL  H4      C4     single        1.088 0.020
BFL  C3      C4     aromatic      1.398 0.020
BFL  H3      C3     single        1.086 0.020
BFL  C2      C3     aromatic      1.392 0.020
BFL  H2      C2     single        1.086 0.020
BFL  C15     C2     aromatic      1.392 0.020
BFL  H15     C15    single        1.086 0.020
BFL  C14     C15    aromatic      1.398 0.020
BFL  H14     C14    single        1.088 0.020
BFL  C5      C9     single        1.515 0.020
BFL  H5      C5     single        1.099 0.020
BFL  C7      C5     single        1.527 0.020
BFL  H71     C7     single        1.096 0.020
BFL  H72     C7     single        1.096 0.020
BFL  H73     C7     single        1.096 0.020
BFL  C6      C5     single        1.540 0.020
BFL  O1      C6     single        1.266 0.020
BFL  O2      C6     double        1.263 0.020
BFL  C1      C12    aromatic      1.405 0.020
BFL  C13     C14    aromatic      1.407 0.020
#
loop_
_chem_comp_angle.comp_id
_chem_comp_angle.atom_id_1
_chem_comp_angle.atom_id_2
_chem_comp_angle.atom_id_3
_chem_comp_angle.value_angle
_chem_comp_angle.value_angle_esd
BFL  C8      C1      H1           118.18 3.000
BFL  C8      C1      C12          121.27 3.000
BFL  C12     C1      H1           120.55 3.000
BFL  C3      C2      H2           120.12 3.000
BFL  C3      C2      C15          119.75 3.000
BFL  C15     C2      H2           120.12 3.000
BFL  C2      C3      H3           119.99 3.000
BFL  C2      C3      C4           120.13 3.000
BFL  C4      C3      H3           119.88 3.000
BFL  C3      C4      H4           118.26 3.000
BFL  C3      C4      C13          121.16 3.000
BFL  C13     C4      H4           120.57 3.000
BFL  C7      C5      H5           106.74 3.000
BFL  C7      C5      C9           111.71 3.000
BFL  C9      C5      H5           109.20 3.000
BFL  C6      C5      H5           106.07 3.000
BFL  C6      C5      C7           114.45 3.000
BFL  C6      C5      C9           108.41 3.000
BFL  C5      C6      O1           114.68 3.000
BFL  C5      C6      O2           116.29 3.000
BFL  O2      C6      O1           129.02 3.000
BFL  H71     C7      H72          107.37 3.000
BFL  H71     C7      H73          107.58 3.000
BFL  H72     C7      H73          107.88 3.000
BFL  C5      C7      H71          112.39 3.000
BFL  C5      C7      H72          110.54 3.000
BFL  C5      C7      H73          110.89 3.000
BFL  C1      C8      H8           118.76 3.000
BFL  C1      C8      C9           120.81 3.000
BFL  C9      C8      H8           120.44 3.000
BFL  C8      C9      C10          118.31 3.000
BFL  C5      C9      C8           120.01 3.000
BFL  C5      C9      C10          121.68 3.000
BFL  C11     C10     H10          118.70 3.000
BFL  C9      C10     H10          120.50 3.000
BFL  C9      C10     C11          120.80 3.000
BFL  C10     C11     H11          118.18 3.000
BFL  C10     C11     C12          121.26 3.000
BFL  C12     C11     H11          120.56 3.000
BFL  C1      C12     C11          117.55 3.000
BFL  C1      C12     C13          121.23 3.000
BFL  C11     C12     C13          121.22 3.000
BFL  C4      C13     C14          117.67 3.000
BFL  C4      C13     C12          121.16 3.000
BFL  C12     C13     C14          121.17 3.000
BFL  C15     C14     H14          118.26 3.000
BFL  C13     C14     H14          120.57 3.000
BFL  C13     C14     C15          121.16 3.000
BFL  C2      C15     H15          119.99 3.000
BFL  C2      C15     C14          120.13 3.000
BFL  C14     C15     H15          119.88 3.000
#
loop_
_chem_comp_tor.comp_id
_chem_comp_tor.id
_chem_comp_tor.atom_id_1
_chem_comp_tor.atom_id_2
_chem_comp_tor.atom_id_3
_chem_comp_tor.atom_id_4
_chem_comp_tor.value_angle
_chem_comp_tor.value_angle_esd
_chem_comp_tor.period
BFL CONST_1       C8      C1      C12     C11            0.04  20.0 1
BFL CONST_2       C3      C2      C15     H15         -179.87  20.0 1
BFL CONST_3       C2      C3      C4      H4          -179.43  20.0 1
BFL CONST_4       C3      C4      C13     C14            0.02  20.0 1
BFL Var_1         C7      C5      C9      C8          -117.80   0.0 0
BFL Var_2         C6      C5      C7      H71           61.46   0.0 0
BFL CONST_5       C1      C8      C9      C10           -0.05  20.0 1
BFL CONST_6       C8      C9      C10     H10         -179.64  20.0 1
BFL CONST_7       C9      C10     C11     H11         -179.41  20.0 1
BFL CONST_8       C10     C11     C12     C13         -179.98  20.0 1
BFL Var_3         C1      C12     C13     C14          -46.50   0.0 0
BFL CONST_9       C4      C13     C14     H14          179.40  20.0 1
BFL CONST_10      C13     C14     C15     H15          179.86  20.0 1
#
loop_
_chem_comp_tree.comp_id
_chem_comp_tree.atom_id
_chem_comp_tree.atom_back
_chem_comp_tree.atom_forward
_chem_comp_tree.connect_type
BFL      C1     ?      H1     START
BFL      H1     C1     ?      ?
BFL      C8     C1     H8     ?
BFL      H8     C8     ?      ?
BFL      C9     C8     C10    ?
BFL      C10    C9     H10    ?
BFL      H10    C10    ?      ?
BFL      C11    C10    H11    ?
BFL      H11    C11    ?      ?
BFL      C12    C11    C13    ?
BFL      C13    C12    C4     ?
BFL      C4     C13    H4     ?
BFL      H4     C4     ?      ?
BFL      C3     C4     H3     ?
BFL      H3     C3     ?      ?
BFL      C2     C3     H2     ?
BFL      H2     C2     ?      ?
BFL      C15    C2     H15    ?
BFL      H15    C15    ?      ?
BFL      C14    C15    H14    ?
BFL      H14    C14    ?      ?
BFL      C5     C9     H5     ?
BFL      H5     C5     ?      ?
BFL      C7     C5     H71    ?
BFL      H71    C7     ?      ?
BFL      H72    C7     ?      ?
BFL      H73    C7     ?      ?
BFL      C6     C5     O1     ?
BFL      O1     C6     ?      ?
BFL      O2     C6     ?      END
BFL      C1     C12    ?      ADD
BFL      C13    C14    ?      ADD
#
loop_
_chem_comp_chir.comp_id
_chem_comp_chir.id
_chem_comp_chir.atom_id_centre
_chem_comp_chir.atom_id_1
_chem_comp_chir.atom_id_2
_chem_comp_chir.atom_id_3
_chem_comp_chir.volume_sign
BFL chir_1  C5      C7      C9      C6     negative
#
loop_
_chem_comp_plane_atom.comp_id
_chem_comp_plane_atom.plane_id
_chem_comp_plane_atom.atom_id
_chem_comp_plane_atom.dist_esd
BFL plan-1  C5     0.020
BFL plan-1  C6     0.020
BFL plan-1  O2     0.020
BFL plan-1  O1     0.020
BFL plan-2  C2     0.020
BFL plan-2  C3     0.020
BFL plan-2  C4     0.020
BFL plan-2  C12    0.020
BFL plan-2  C13    0.020
BFL plan-2  C14    0.020
BFL plan-2  C15    0.020
BFL plan-3  C1     0.020
BFL plan-3  C5     0.020
BFL plan-3  C8     0.020
BFL plan-3  C9     0.020
BFL plan-3  C10    0.020
BFL plan-3  C11    0.020
BFL plan-3  C12    0.020
BFL plan-3  C13    0.020
#
data_comp_HEM
#
loop_
_chem_comp_atom.comp_id
_chem_comp_atom.atom_id
_chem_comp_atom.type_symbol
_chem_comp_atom.type_energy
_chem_comp_atom.partial_charge
_chem_comp_atom.x
_chem_comp_atom.y
_chem_comp_atom.z
HEM        CHA     C   CR1H  0.0       22.8180   44.2950  184.9940
HEM        CHB     C   CR1H  0.0       20.0030   47.7060  185.4650
HEM        CHC     C   CR1H  0.0       19.9040   47.1630  189.9630
HEM        CHD     C   CR1H  0.0       22.8190   43.7270  189.4510
HEM        C1A     C   CR56  0.0       22.0380   45.2530  184.3870
HEM        C2A     C   CR5   0.0       21.7590   45.7890  183.0640
HEM        C3A     C   CR5   0.0       20.9910   46.8910  183.1940
HEM        C4A     C   CR56  0.0       20.7340   46.9170  184.6260
HEM        CMA     C   CH3   0.0       20.3510   47.8950  182.2440
HEM        CAA     C   CH2   0.0       22.4540   45.1950  181.8340
HEM        CBA     C   CH2   0.0       21.5120   44.3280  180.9980
HEM        CGA     C   C     0.0       21.9250   43.9140  179.5800
HEM        O1A     O   O     0.0       23.0610   43.9390  179.0390
HEM        O2A     O   O     0.0       20.9880   43.3610  178.9480
HEM        C1B     C   CR56  0.0       19.5440   48.1460  186.6920
HEM        C2B     C   CR5   0.0       18.6870   49.2360  187.0910
HEM        C3B     C   CR5   0.0       18.7420   49.0410  188.4590
HEM        C4B     C   CR56  0.0       19.4910   47.8460  188.8360
HEM        CMB     C   CH3   0.0       18.1950   50.2650  186.0480
HEM        CAB     C   C1    0.0       17.8730   49.8500  189.4280
HEM        CBB     C   C2    0.0       17.5740   51.2800  189.8830
HEM        C1C     C   CR56  0.0       20.6810   46.1790  190.5320
HEM        C2C     C   CR5   0.0       20.9190   45.6530  191.8630
HEM        C3C     C   CR5   0.0       21.7860   44.6500  191.7110
HEM        C4C     C   CR56  0.0       22.0890   44.5320  190.3010
HEM        CMC     C   CH3   0.0       20.2770   46.1900  193.1420
HEM        CAC     C   C1    0.0       22.2340   43.6770  192.7850
HEM        CBC     C   C2    0.0       23.6240   43.5470  193.3560
HEM        C1D     C   CR56  0.0       23.2300   43.3040  188.2130
HEM        C2D     C   CR5   0.0       24.2570   42.3700  187.7700
HEM        C3D     C   CR5   0.0       24.2500   42.6220  186.4350
HEM        C4D     C   CR56  0.0       23.3400   43.6860  186.1200
HEM        CMD     C   CH3   0.0       25.0680   41.3770  188.6050
HEM        CAD     C   CH2   0.0       25.1270   41.9320  185.3950
HEM        CBD     C   CH2   0.0       26.3790   42.7160  185.0340
HEM        CGD     C   C     0.0       27.1790   42.1770  183.8680
HEM        O1D     O   O     0.0       27.1730   40.9800  183.5250
HEM        O2D     O   O     0.0       27.8790   43.0660  183.3230
HEM        NA      N   NR5   0.0       21.3220   45.9140  185.3570
HEM        NB      N   NR5   0.0       20.0130   47.2800  187.6830
HEM        NC      N   NR5   0.0       21.3790   45.4650  189.5860
HEM        ND      N   NR5   0.0       22.6900   44.1200  187.2400
HEM        FE      Fe  FE    0.0       21.1630   45.5880  187.4810
HEM        HHB     H   HCR6  0.0       19.4890   48.3610  184.7770
HEM        HHC     H   HCR6  0.0       19.3640   47.6110  190.7840
HEM        HMA1    H   HCH3  0.0       19.8030   48.6420  182.8190
HEM        HMA2    H   HCH3  0.0       19.6640   47.3760  181.5760
HEM        HMA3    H   HCH3  0.0       21.1270   48.3860  181.6570
HEM        HAA1    H   HCH2  0.0       23.2920   44.5820  182.1660
HEM        HAA2    H   HCH2  0.0       22.8240   46.0100  181.2130
HEM        HBA1    H   HCH2  0.0       20.5740   44.8750  180.9080
HEM        HBA2    H   HCH2  0.0       21.3440   43.4090  181.5600
HEM        HMB1    H   HCH3  0.0       18.4150   49.8990  185.0450
HEM        HMB2    H   HCH3  0.0       18.7040   51.2160  186.2080
HEM        HMB3    H   HCH3  0.0       17.1200   50.4060  186.1560
HEM        HAB1    H   H1    0.0       18.1430   49.3870  190.3770
HEM        HAB2    H   H1    0.0       16.8770   49.5190  189.1330
HEM        HBB1    H   H     0.0       18.4960   51.7550  190.2170
HEM        HBB2    H   H     0.0       16.8590   51.2580  190.7050
HEM        HBB3    H   H     0.0       17.1540   51.8460  189.0510
HEM        HMC1    H   HCH3  0.0       19.6150   47.0200  192.8950
HEM        HMC2    H   HCH3  0.0       21.0560   46.5360  193.8220
HEM        HMC3    H   HCH3  0.0       19.7030   45.3970  193.6210
HEM        HAC1    H   H1    0.0       21.9970   42.6900  192.3890
HEM        HAC2    H   H1    0.0       21.5940   43.8870  193.6420
HEM        HBC1    H   H     0.0       24.3290   43.3340  192.5520
HEM        HBC2    H   H     0.0       23.6440   42.7340  194.0820
HEM        HBC3    H   H     0.0       23.9040   44.4790  193.8470
HEM        HMD1    H   HCH3  0.0       24.7900   41.4730  189.6550
HEM        HMD2    H   HCH3  0.0       26.1310   41.5890  188.4900
HEM        HMD3    H   HCH3  0.0       24.8610   40.3620  188.2650
HEM        HAD1    H   HCH2  0.0       24.5380   41.7880  184.4890
HEM        HAD2    H   HCH2  0.0       25.4300   40.9620  185.7890
HEM        HBD1    H   HCH2  0.0       27.0290   42.7290  185.9090
HEM        HBD2    H   HCH2  0.0       26.0770   43.7350  184.7900
#
loop_
_chem_comp_bond.comp_id
_chem_comp_bond.atom_id_1
_chem_comp_bond.atom_id_2
_chem_comp_bond.type
_chem_comp_bond.value_dist
_chem_comp_bond.value_dist_esd
HEM  C1A     CHA    double        1.303 0.020
HEM  C2A     C1A    aromatic      1.381 0.020
HEM  CAA     C2A    single        1.502 0.020
HEM  HAA1    CAA    single        1.097 0.020
HEM  HAA2    CAA    single        1.097 0.020
HEM  CBA     CAA    single        1.526 0.020
HEM  HBA1    CBA    single        1.098 0.020
HEM  HBA2    CBA    single        1.098 0.020
HEM  CGA     CBA    single        1.532 0.020
HEM  O2A     CGA    single        1.265 0.020
HEM  O1A     CGA    double        1.261 0.020
HEM  C3A     C2A    aromatic      1.438 0.020
HEM  CMA     C3A    single        1.492 0.020
HEM  HMA1    CMA    single        1.095 0.020
HEM  HMA2    CMA    single        1.095 0.020
HEM  HMA3    CMA    single        1.093 0.020
HEM  C4A     C3A    aromatic      1.386 0.020
HEM  CHB     C4A    double        1.306 0.020
HEM  HHB     CHB    single        1.084 0.020
HEM  C1B     CHB    single        1.453 0.020
HEM  C2B     C1B    single        1.493 0.020
HEM  CMB     C2B    single        1.485 0.020
HEM  HMB1    CMB    single        1.095 0.020
HEM  HMB2    CMB    single        1.095 0.020
HEM  HMB3    CMB    single        1.093 0.020
HEM  C3B     C2B    double        1.347 0.020
HEM  CAB     C3B    single        1.488 0.020
HEM  HAB1    CAB    single        1.105 0.020
HEM  HAB2    CAB    single        1.105 0.020
HEM  CBB     CAB    double        1.366 0.020
HEM  HBB1    CBB    single        1.103 0.020
HEM  HBB2    CBB    single        1.103 0.020
HEM  HBB3    CBB    single        1.103 0.020
HEM  C4B     C3B    single        1.461 0.020
HEM  CHC     C4B    double        1.328 0.020
HEM  HHC     CHC    single        1.087 0.020
HEM  C1C     CHC    single        1.404 0.020
HEM  C2C     C1C    aromatic      1.391 0.020
HEM  CMC     C2C    single        1.492 0.020
HEM  HMC1    CMC    single        1.095 0.020
HEM  HMC2    CMC    single        1.093 0.020
HEM  HMC3    CMC    single        1.095 0.020
HEM  C3C     C2C    aromatic      1.418 0.020
HEM  CAC     C3C    single        1.470 0.020
HEM  HAC1    CAC    single        1.104 0.020
HEM  HAC2    CAC    single        1.104 0.020
HEM  CBC     CAC    double        1.369 0.020
HEM  HBC1    CBC    single        1.104 0.020
HEM  HBC2    CBC    single        1.102 0.020
HEM  HBC3    CBC    single        1.104 0.020
HEM  C4C     C3C    aromatic      1.385 0.020
HEM  CHD     C4C    single        1.396 0.020
HEM  C1D     CHD    double        1.322 0.020
HEM  C2D     C1D    single        1.445 0.020
HEM  CMD     C2D    single        1.488 0.020
HEM  HMD1    CMD    single        1.095 0.020
HEM  HMD2    CMD    single        1.095 0.020
HEM  HMD3    CMD    single        1.094 0.020
HEM  C3D     C2D    double        1.342 0.020
HEM  CAD     C3D    single        1.488 0.020
HEM  HAD1    CAD    single        1.097 0.020
HEM  HAD2    CAD    single        1.097 0.020
HEM  CBD     CAD    single        1.527 0.020
HEM  HBD1    CBD    single        1.098 0.020
HEM  HBD2    CBD    single        1.097 0.020
HEM  CGD     CBD    single        1.533 0.020
HEM  O2D     CGD    single        1.265 0.020
HEM  O1D     CGD    double        1.261 0.020
HEM  C4D     C3D    single        1.489 0.020
HEM  ND      C4D    double        1.246 0.020
HEM  FE      ND     single        1.881 0.020
HEM  NC      FE     single        1.918 0.020
HEM  NA      FE     single        1.904 0.020
HEM  NB      FE     single        1.883 0.020
HEM  CHA     C4D    single        1.445 0.020
HEM  C1A     NA     aromatic      1.361 0.020
HEM  C4A     NA     aromatic      1.362 0.020
HEM  C1B     NB     double        1.247 0.020
HEM  C4B     NB     single        1.366 0.020
HEM  C1C     NC     aromatic      1.377 0.020
HEM  C4C     NC     aromatic      1.378 0.020
HEM  C1D     ND     single        1.362 0.020
#
loop_
_chem_comp_angle.comp_id
_chem_comp_angle.atom_id_1
_chem_comp_angle.atom_id_2
_chem_comp_angle.atom_id_3
_chem_comp_angle.value_angle
_chem_comp_angle.value_angle_esd
HEM  C1A     CHA     C4D          117.14 3.000
HEM  C4A     CHB     HHB          121.79 3.000
HEM  C4A     CHB     C1B          117.44 3.000
HEM  C1B     CHB     HHB          118.95 3.000
HEM  C4B     CHC     HHC          119.32 3.000
HEM  C4B     CHC     C1C          122.89 3.000
HEM  C1C     CHC     HHC          116.62 3.000
HEM  C4C     CHD     C1D          123.49 3.000
HEM  CHA     C1A     C2A          122.75 3.000
HEM  CHA     C1A     NA           126.01 3.000
HEM  C2A     C1A     NA           110.96 3.000
HEM  C3A     C2A     CAA          126.55 3.000
HEM  C1A     C2A     CAA          127.87 3.000
HEM  C1A     C2A     C3A          105.49 3.000
HEM  C2A     C3A     CMA          126.45 3.000
HEM  C2A     C3A     C4A          105.85 3.000
HEM  C4A     C3A     CMA          127.56 3.000
HEM  CHB     C4A     C3A          123.87 3.000
HEM  CHB     C4A     NA           125.60 3.000
HEM  C3A     C4A     NA           110.40 3.000
HEM  HMA1    CMA     HMA2         108.61 3.000
HEM  HMA1    CMA     HMA3         107.42 3.000
HEM  HMA2    CMA     HMA3         107.69 3.000
HEM  C3A     CMA     HMA1         110.49 3.000
HEM  C3A     CMA     HMA2         110.31 3.000
HEM  C3A     CMA     HMA3         112.19 3.000
HEM  HAA1    CAA     HAA2         105.24 3.000
HEM  CBA     CAA     HAA1         109.61 3.000
HEM  CBA     CAA     HAA2         110.05 3.000
HEM  C2A     CAA     HAA1         110.13 3.000
HEM  C2A     CAA     HAA2         109.54 3.000
HEM  C2A     CAA     CBA          112.05 3.000
HEM  HBA1    CBA     HBA2         106.81 3.000
HEM  CAA     CBA     HBA1         109.73 3.000
HEM  CAA     CBA     HBA2         109.60 3.000
HEM  CAA     CBA     CGA          115.27 3.000
HEM  CGA     CBA     HBA1         107.53 3.000
HEM  CGA     CBA     HBA2         107.55 3.000
HEM  CBA     CGA     O2A          114.02 3.000
HEM  CBA     CGA     O1A          116.69 3.000
HEM  O1A     CGA     O2A          129.29 3.000
HEM  CHB     C1B     C2B          117.68 3.000
HEM  CHB     C1B     NB           128.31 3.000
HEM  C2B     C1B     NB           113.75 3.000
HEM  C3B     C2B     CMB          131.50 3.000
HEM  C1B     C2B     CMB          125.64 3.000
HEM  C1B     C2B     C3B          102.80 3.000
HEM  C2B     C3B     CAB          124.71 3.000
HEM  C2B     C3B     C4B          106.96 3.000
HEM  C4B     C3B     CAB          128.32 3.000
HEM  CHC     C4B     C3B          125.16 3.000
HEM  CHC     C4B     NB           125.69 3.000
HEM  C3B     C4B     NB           108.94 3.000
HEM  HMB1    CMB     HMB2         108.67 3.000
HEM  HMB1    CMB     HMB3         107.49 3.000
HEM  HMB2    CMB     HMB3         107.01 3.000
HEM  C2B     CMB     HMB1         110.63 3.000
HEM  C2B     CMB     HMB2         110.39 3.000
HEM  C2B     CMB     HMB3         112.50 3.000
HEM  HAB1    CAB     HAB2         105.22 3.000
HEM  CBB     CAB     HAB1         109.74 3.000
HEM  CBB     CAB     HAB2         109.89 3.000
HEM  C3B     CAB     HAB1         107.26 3.000
HEM  C3B     CAB     HAB2         107.99 3.000
HEM  C3B     CAB     CBB          116.15 3.000
HEM  HBB1    CBB     HBB2         106.78 3.000
HEM  HBB1    CBB     HBB3         105.95 3.000
HEM  HBB2    CBB     HBB3         106.55 3.000
HEM  CAB     CBB     HBB1         112.74 3.000
HEM  CAB     CBB     HBB2         111.76 3.000
HEM  CAB     CBB     HBB3         112.61 3.000
HEM  CHC     C1C     C2C          128.10 3.000
HEM  CHC     C1C     NC           122.56 3.000
HEM  C2C     C1C     NC           109.13 3.000
HEM  C3C     C2C     CMC          127.68 3.000
HEM  C1C     C2C     CMC          125.87 3.000
HEM  C1C     C2C     C3C          106.42 3.000
HEM  C2C     C3C     CAC          127.31 3.000
HEM  C2C     C3C     C4C          107.64 3.000
HEM  C4C     C3C     CAC          125.01 3.000
HEM  CHD     C4C     C3C          128.86 3.000
HEM  CHD     C4C     NC           122.27 3.000
HEM  C3C     C4C     NC           108.62 3.000
HEM  HMC1    CMC     HMC2         107.40 3.000
HEM  HMC1    CMC     HMC3         108.48 3.000
HEM  HMC2    CMC     HMC3         107.76 3.000
HEM  C2C     CMC     HMC1         110.41 3.000
HEM  C2C     CMC     HMC2         112.45 3.000
HEM  C2C     CMC     HMC3         110.21 3.000
HEM  HAC1    CAC     HAC2         104.28 3.000
HEM  CBC     CAC     HAC1         108.32 3.000
HEM  CBC     CAC     HAC2         108.42 3.000
HEM  C3C     CAC     HAC1         109.47 3.000
HEM  C3C     CAC     HAC2         108.75 3.000
HEM  C3C     CAC     CBC          116.86 3.000
HEM  HBC1    CBC     HBC2         106.90 3.000
HEM  HBC1    CBC     HBC3         105.37 3.000
HEM  HBC2    CBC     HBC3         107.07 3.000
HEM  CAC     CBC     HBC1         112.42 3.000
HEM  CAC     CBC     HBC2         112.06 3.000
HEM  CAC     CBC     HBC3         112.57 3.000
HEM  CHD     C1D     C2D          125.32 3.000
HEM  CHD     C1D     ND           125.59 3.000
HEM  C2D     C1D     ND           108.90 3.000
HEM  C3D     C2D     CMD          128.54 3.000
HEM  C1D     C2D     CMD          123.52 3.000
HEM  C1D     C2D     C3D          107.91 3.000
HEM  C2D     C3D     CAD          131.38 3.000
HEM  C2D     C3D     C4D          101.95 3.000
HEM  C4D     C3D     CAD          126.67 3.000
HEM  CHA     C4D     C3D          117.05 3.000
HEM  CHA     C4D     ND           128.45 3.000
HEM  C3D     C4D     ND           114.22 3.000
HEM  HMD1    CMD     HMD2         108.49 3.000
HEM  HMD1    CMD     HMD3         107.62 3.000
HEM  HMD2    CMD     HMD3         107.28 3.000
HEM  C2D     CMD     HMD1         110.71 3.000
HEM  C2D     CMD     HMD2         110.57 3.000
HEM  C2D     CMD     HMD3         112.02 3.000
HEM  HAD1    CAD     HAD2         105.31 3.000
HEM  CBD     CAD     HAD1         110.31 3.000
HEM  CBD     CAD     HAD2         109.43 3.000
HEM  C3D     CAD     HAD1         109.62 3.000
HEM  C3D     CAD     HAD2         109.82 3.000
HEM  C3D     CAD     CBD          112.12 3.000
HEM  HBD1    CBD     HBD2         107.01 3.000
HEM  CAD     CBD     HBD1         109.55 3.000
HEM  CAD     CBD     HBD2         110.15 3.000
HEM  CAD     CBD     CGD          115.14 3.000
HEM  CGD     CBD     HBD1         107.43 3.000
HEM  CGD     CBD     HBD2         107.21 3.000
HEM  CBD     CGD     O2D          114.01 3.000
HEM  CBD     CGD     O1D          116.70 3.000
HEM  O1D     CGD     O2D          129.28 3.000
HEM  C4A     NA      FE           126.57 3.000
HEM  C1A     NA      C4A          106.99 3.000
HEM  C1A     NA      FE           126.44 3.000
HEM  C4B     NB      FE           125.58 3.000
HEM  C1B     NB      C4B          107.38 3.000
HEM  C1B     NB      FE           126.72 3.000
HEM  C1C     NC      C4C          108.16 3.000
HEM  C1C     NC      FE           125.94 3.000
HEM  C4C     NC      FE           125.90 3.000
HEM  C1D     ND      C4D          106.96 3.000
HEM  C1D     ND      FE           125.79 3.000
HEM  C4D     ND      FE           126.93 3.000
HEM  NC      FE      ND            90.54 3.000
HEM  NA      FE      NC           179.43 3.000
HEM  NA      FE      NB            89.52 3.000
HEM  NA      FE      ND            89.29 3.000
HEM  NB      FE      NC            90.65 3.000
HEM  NB      FE      ND           178.71 3.000
#
loop_
_chem_comp_tor.comp_id
_chem_comp_tor.id
_chem_comp_tor.atom_id_1
_chem_comp_tor.atom_id_2
_chem_comp_tor.atom_id_3
_chem_comp_tor.atom_id_4
_chem_comp_tor.value_angle
_chem_comp_tor.value_angle_esd
_chem_comp_tor.period
HEM CONST_1       C1A     CHA     C4D     C3D         -153.74  20.0 1
HEM CONST_2       C4A     CHB     C1B     C2B         -153.67  20.0 1
HEM CONST_3       C4B     CHC     C1C     C2C          157.80  20.0 1
HEM CONST_4       C4C     CHD     C1D     C2D         -161.41  20.0 1
HEM CONST_5       CHA     C1A     C2A     CAA            6.12  20.0 1
HEM CONST_6       CHA     C1A     NA      C4A          173.62  20.0 1
HEM Var_1         C3A     C2A     CAA     HAA1         151.10   0.0 0
HEM CONST_7       C1A     C2A     C3A     CMA          178.69  20.0 1
HEM Var_2         C2A     C3A     CMA     HMA1        -129.86   0.0 0
HEM CONST_8       C2A     C3A     C4A     NA             5.48  20.0 1
HEM CONST_9       CHB     C4A     NA      FE            -7.47  20.0 1
HEM Var_3         C2A     CAA     CBA     HBA1          58.67   0.0 0
HEM Var_4         CAA     CBA     CGA     O2A          179.78   0.0 0
HEM CONST_10      CHB     C1B     C2B     CMB           -5.82  20.0 1
HEM CONST_11      CHB     C1B     NB      C4B         -173.36  20.0 1
HEM Var_5         C3B     C2B     CMB     HMB1        -115.08   0.0 0
HEM CONST_12      C1B     C2B     C3B     CAB         -175.60  20.0 1
HEM Var_6         C2B     C3B     CAB     HAB1         146.80   0.0 0
HEM CONST_13      C2B     C3B     C4B     NB            -3.90  20.0 1
HEM CONST_14      CHC     C4B     NB      FE            13.01  20.0 1
HEM Var_7         C3B     CAB     CBB     HBB1         -59.09   0.0 0
HEM CONST_15      CHC     C1C     C2C     CMC            4.54  20.0 1
HEM CONST_16      CHC     C1C     NC      C4C          175.21  20.0 1
HEM Var_8         C3C     C2C     CMC     HMC1         121.84   0.0 0
HEM CONST_17      C1C     C2C     C3C     CAC         -179.56  20.0 1
HEM Var_9         C2C     C3C     CAC     HAC1         147.68   0.0 0
HEM CONST_18      C2C     C3C     C4C     NC             1.77  20.0 1
HEM CONST_19      CHD     C4C     NC      FE            -6.34  20.0 1
HEM Var_10        C3C     CAC     CBC     HBC1         -60.03   0.0 0
HEM CONST_20      CHD     C1D     C2D     CMD           -5.47  20.0 1
HEM CONST_21      CHD     C1D     ND      C4D         -174.49  20.0 1
HEM Var_11        C3D     C2D     CMD     HMD1        -116.67   0.0 0
HEM CONST_22      C1D     C2D     C3D     CAD         -177.70  20.0 1
HEM Var_12        C2D     C3D     CAD     HAD1         140.93   0.0 0
HEM CONST_23      C2D     C3D     C4D     ND            -2.19  20.0 1
HEM CONST_24      CHA     C4D     ND      FE             1.03  20.0 1
HEM Var_13        C3D     CAD     CBD     HBD1          59.65   0.0 0
HEM Var_14        CAD     CBD     CGD     O2D          179.72   0.0 0
HEM CONST_25      C4A     NA      FE      NC           -87.52  20.0 3
HEM CONST_26      C4B     NB      FE      NC           -24.58  20.0 3
HEM CONST_27      C1C     NC      FE      ND          -158.88  20.0 3
#
loop_
_chem_comp_tree.comp_id
_chem_comp_tree.atom_id
_chem_comp_tree.atom_back
_chem_comp_tree.atom_forward
_chem_comp_tree.connect_type
HEM      CHA    ?      C1A    START
HEM      C1A    CHA    C2A    ?
HEM      C2A    C1A    CAA    ?
HEM      CAA    C2A    HAA1   ?
HEM      HAA1   CAA    ?      ?
HEM      HAA2   CAA    ?      ?
HEM      CBA    CAA    HBA1   ?
HEM      HBA1   CBA    ?      ?
HEM      HBA2   CBA    ?      ?
HEM      CGA    CBA    O2A    ?
HEM      O2A    CGA    ?      ?
HEM      O1A    CGA    ?      ?
HEM      C3A    C2A    CMA    ?
HEM      CMA    C3A    HMA1   ?
HEM      HMA1   CMA    ?      ?
HEM      HMA2   CMA    ?      ?
HEM      HMA3   CMA    ?      ?
HEM      C4A    C3A    CHB    ?
HEM      CHB    C4A    HHB    ?
HEM      HHB    CHB    ?      ?
HEM      C1B    CHB    C2B    ?
HEM      C2B    C1B    CMB    ?
HEM      CMB    C2B    HMB1   ?
HEM      HMB1   CMB    ?      ?
HEM      HMB2   CMB    ?      ?
HEM      HMB3   CMB    ?      ?
HEM      C3B    C2B    CAB    ?
HEM      CAB    C3B    HAB1   ?
HEM      HAB1   CAB    ?      ?
HEM      HAB2   CAB    ?      ?
HEM      CBB    CAB    HBB1   ?
HEM      HBB1   CBB    ?      ?
HEM      HBB2   CBB    ?      ?
HEM      HBB3   CBB    ?      ?
HEM      C4B    C3B    CHC    ?
HEM      CHC    C4B    HHC    ?
HEM      HHC    CHC    ?      ?
HEM      C1C    CHC    C2C    ?
HEM      C2C    C1C    CMC    ?
HEM      CMC    C2C    HMC1   ?
HEM      HMC1   CMC    ?      ?
HEM      HMC2   CMC    ?      ?
HEM      HMC3   CMC    ?      ?
HEM      C3C    C2C    CAC    ?
HEM      CAC    C3C    HAC1   ?
HEM      HAC1   CAC    ?      ?
HEM      HAC2   CAC    ?      ?
HEM      CBC    CAC    HBC1   ?
HEM      HBC1   CBC    ?      ?
HEM      HBC2   CBC    ?      ?
HEM      HBC3   CBC    ?      ?
HEM      C4C    C3C    CHD    ?
HEM      CHD    C4C    C1D    ?
HEM      C1D    CHD    C2D    ?
HEM      C2D    C1D    CMD    ?
HEM      CMD    C2D    HMD1   ?
HEM      HMD1   CMD    ?      ?
HEM      HMD2   CMD    ?      ?
HEM      HMD3   CMD    ?      ?
HEM      C3D    C2D    CAD    ?
HEM      CAD    C3D    HAD1   ?
HEM      HAD1   CAD    ?      ?
HEM      HAD2   CAD    ?      ?
HEM      CBD    CAD    HBD1   ?
HEM      HBD1   CBD    ?      ?
HEM      HBD2   CBD    ?      ?
HEM      CGD    CBD    O2D    ?
HEM      O2D    CGD    ?      ?
HEM      O1D    CGD    ?      ?
HEM      C4D    C3D    ND     ?
HEM      ND     C4D    FE     ?
HEM      FE     ND     NC     ?
HEM      NC     FE     ?      ?
HEM      NA     FE     ?      ?
HEM      NB     FE     ?      END
HEM      CHA    C4D    ?      ADD
HEM      C1A    NA     ?      ADD
HEM      C4A    NA     ?      ADD
HEM      C1B    NB     ?      ADD
HEM      C4B    NB     ?      ADD
HEM      C1C    NC     ?      ADD
HEM      C4C    NC     ?      ADD
HEM      C1D    ND     ?      ADD
#
loop_
_chem_comp_chir.comp_id
_chem_comp_chir.id
_chem_comp_chir.atom_id_centre
_chem_comp_chir.atom_id_1
_chem_comp_chir.atom_id_2
_chem_comp_chir.atom_id_3
_chem_comp_chir.volume_sign
HEM chir_1  FE      NC      NA      NB     positive
#
loop_
_chem_comp_plane_atom.comp_id
_chem_comp_plane_atom.plane_id
_chem_comp_plane_atom.atom_id
_chem_comp_plane_atom.dist_esd
HEM plan-1  CHB    0.020
HEM plan-1  C1B    0.020
HEM plan-1  NB     0.020
HEM plan-1  FE     0.020
HEM plan-2  C2B    0.020
HEM plan-2  C3B    0.020
HEM plan-2  C4B    0.020
HEM plan-2  CAB    0.020
HEM plan-3  C2C    0.020
HEM plan-3  C3C    0.020
HEM plan-3  C4C    0.020
HEM plan-3  CMC    0.020
HEM plan-4  C1C    0.020
HEM plan-4  C2C    0.020
HEM plan-4  C3C    0.020
HEM plan-4  CAC    0.020
HEM plan-5  C3C    0.020
HEM plan-5  C4C    0.020
HEM plan-5  CAC    0.020
HEM plan-5  NC     0.020
HEM plan-6  C2D    0.020
HEM plan-6  C3D    0.020
HEM plan-6  C4D    0.020
HEM plan-6  CAD    0.020
HEM plan-7  C1B    0.020
HEM plan-7  C2B    0.020
HEM plan-7  C4B    0.020
HEM plan-7  CMB    0.020
HEM plan-7  NB     0.020
HEM plan-8  C1C    0.020
HEM plan-8  C2C    0.020
HEM plan-8  C4C    0.020
HEM plan-8  NC     0.020
HEM plan-8  FE     0.020
HEM plan-9  CAD    0.020
HEM plan-9  CBD    0.020
HEM plan-9  CGD    0.020
HEM plan-9  O1D    0.020
HEM plan-9  O2D    0.020
HEM plan-10  CHA    0.020
HEM plan-10  CHB    0.020
HEM plan-10  C1A    0.020
HEM plan-10  C2A    0.020
HEM plan-10  C3A    0.020
HEM plan-10  C4A    0.020
HEM plan-11  C2A    0.020
HEM plan-11  CAA    0.020
HEM plan-11  CBA    0.020
HEM plan-11  CGA    0.020
HEM plan-11  O1A    0.020
HEM plan-11  O2A    0.020
#
data_comp_GOL
#
loop_
_chem_comp_atom.comp_id
_chem_comp_atom.atom_id
_chem_comp_atom.type_symbol
_chem_comp_atom.type_energy
_chem_comp_atom.partial_charge
_chem_comp_atom.x
_chem_comp_atom.y
_chem_comp_atom.z
GOL        C3      C   CH2   0.0       42.2070   65.7780  199.1310
GOL        O3      O   OH1   0.0       42.5560   64.4520  199.9600
GOL        C2      C   CH1   0.0       41.0460   66.5140  199.2660
GOL        O2      O   OH1   0.0       41.3130   67.7690  199.6680
GOL        C1      C   CH2   0.0       40.0990   65.8130  198.9960
GOL        O1      O   OH1   0.0       39.3030   64.5450  198.5630
GOL        H31     H   HCH2  0.0       42.2440   65.4830  198.0820
GOL        H32     H   HCH2  0.0       43.0190   66.4740  199.3410
GOL        HO3     H   HOH1  0.0       41.8350   64.2960  200.5740
GOL        H2      H   HCH1  0.0       41.1180   66.8270  198.2240
GOL        HO2     H   HOH1  0.0       41.4320   68.3060  198.8810
GOL        H11     H   HCH2  0.0       39.6780   66.4760  198.2400
GOL        H12     H   HCH2  0.0       39.5750   65.9600  199.9410
GOL        HO1     H   HOH1  0.0       38.3770   64.7900  198.5010
#
loop_
_chem_comp_bond.comp_id
_chem_comp_bond.atom_id_1
_chem_comp_bond.atom_id_2
_chem_comp_bond.type
_chem_comp_bond.value_dist
_chem_comp_bond.value_dist_esd
GOL  H31     C3     single        1.094 0.020
GOL  H32     C3     single        1.095 0.020
GOL  C2      C3     single        1.529 0.020
GOL  H2      C2     single        1.096 0.020
GOL  C1      C2     single        1.525 0.020
GOL  H11     C1     single        1.096 0.020
GOL  H12     C1     single        1.096 0.020
GOL  O1      C1     single        1.418 0.020
GOL  HO1     O1     single        0.972 0.020
GOL  O2      C2     single        1.425 0.020
GOL  HO2     O2     single        0.972 0.020
GOL  O3      C3     single        1.423 0.020
GOL  HO3     O3     single        0.972 0.020
#
loop_
_chem_comp_angle.comp_id
_chem_comp_angle.atom_id_1
_chem_comp_angle.atom_id_2
_chem_comp_angle.atom_id_3
_chem_comp_angle.value_angle
_chem_comp_angle.value_angle_esd
GOL  H31     C3      H32          108.29 3.000
GOL  C2      C3      H31          110.98 3.000
GOL  C2      C3      H32          110.90 3.000
GOL  O3      C3      H31          107.88 3.000
GOL  O3      C3      H32          107.59 3.000
GOL  O3      C3      C2           111.07 3.000
GOL  C3      O3      HO3          107.34 3.000
GOL  C3      C2      H2           108.48 3.000
GOL  C3      C2      C1           113.60 3.000
GOL  C3      C2      O2           109.41 3.000
GOL  C1      C2      H2           109.36 3.000
GOL  O2      C2      H2           107.90 3.000
GOL  O2      C2      C1           107.95 3.000
GOL  C2      O2      HO2          107.59 3.000
GOL  H11     C1      H12          107.08 3.000
GOL  C2      C1      H11          110.08 3.000
GOL  C2      C1      H12          111.42 3.000
GOL  C2      C1      O1           110.14 3.000
GOL  O1      C1      H11          108.79 3.000
GOL  O1      C1      H12          109.24 3.000
GOL  C1      O1      HO1          107.10 3.000
#
loop_
_chem_comp_tor.comp_id
_chem_comp_tor.id
_chem_comp_tor.atom_id_1
_chem_comp_tor.atom_id_2
_chem_comp_tor.atom_id_3
_chem_comp_tor.atom_id_4
_chem_comp_tor.value_angle
_chem_comp_tor.value_angle_esd
_chem_comp_tor.period
GOL Var_1         O3      C3      C2      H2          -176.42   0.0 0
GOL Var_2         C3      C2      C1      H11          179.36   0.0 0
GOL Var_3         C3      C2      O2      HO2           58.07   0.0 0
GOL Var_4         C2      C1      O1      HO1         -179.51   0.0 0
#
loop_
_chem_comp_tree.comp_id
_chem_comp_tree.atom_id
_chem_comp_tree.atom_back
_chem_comp_tree.atom_forward
_chem_comp_tree.connect_type
GOL      C3     ?      H31    START
GOL      H31    C3     ?      ?
GOL      H32    C3     ?      ?
GOL      C2     C3     H2     ?
GOL      H2     C2     ?      ?
GOL      C1     C2     H11    ?
GOL      H11    C1     ?      ?
GOL      H12    C1     ?      ?
GOL      O1     C1     HO1    ?
GOL      HO1    O1     ?      ?
GOL      O2     C2     HO2    ?
GOL      HO2    O2     ?      ?
GOL      O3     C3     HO3    ?
GOL      HO3    O3     ?      END
