# Supplementary material for: High-throughput quantum-mechanics/molecular-mechanics (ONIOM) macromolecular crystallographic refinement with PHENIX/DivCon: the impact of mixed Hamiltonian methods on ligand and protein structure
Source: Acta Crystallogr D Struct Biol. 2018 Oct 29;74(Pt 11):1063–77. doi: 10.1107/S2059798318012913 (PMC6213575; doi:10.1107/S2059798318012913)
Supplement: Supplementary file 2 [file d-74-01063-sup2.gz › results_ONIOM/1R1H-H_refine_001.pdb]

REMARK Date 2018-05-31 Time 15:21:44 EDT -0400 (1527794504.99 s)
REMARK PHENIX refinement
REMARK 
REMARK ****************** INPUT FILES AND LABELS ******************************
REMARK Reflections:
REMARK   file name      : 1R1H.sf
REMARK   labels         : ['r1r1hsf,wavelength_id=1,_refln.F_meas_au,_refln.F_meas_sigma_au']
REMARK R-free flags:
REMARK   file name      : 1R1H.sf
REMARK   label          : r1r1hsf,wavelength_id=1,_refln.status
REMARK   test_flag_value: 0
REMARK Model file name(s): 
REMARK   /scratch/oleg/3603042.gondor.quantumbioinc.com/1R1H-H.pdb
REMARK 
REMARK ******************** REFINEMENT SUMMARY: QUICK FACTS *******************
REMARK Start: r_work = 0.2076 r_free = 0.2614 bonds = 0.012 angles = 1.270
REMARK Final: r_work = 0.2001 r_free = 0.2510 bonds = 0.014 angles = 2.012
REMARK ************************************************************************
REMARK 
REMARK ****************** REFINEMENT STATISTICS STEP BY STEP ******************
REMARK leading digit, like 1_, means number of macro-cycle                     
REMARK 0    : statistics at the very beginning when nothing is done yet        
REMARK 1_bss: bulk solvent correction and/or (anisotropic) scaling             
REMARK 1_xyz: refinement of coordinates                                        
REMARK 1_adp: refinement of ADPs (Atomic Displacement Parameters)              
REMARK 1_occ: refinement of occupancies                                        
REMARK ------------------------------------------------------------------------
REMARK  stage       r-work r-free bonds angles b_min b_max b_ave n_water shift
REMARK       0    : 0.2817 0.3263 0.012  1.27   3.0  78.5  28.4 885      0.000
REMARK       1_bss: 0.2076 0.2614 0.012  1.27   3.5  79.0  28.9 885      0.000
REMARK 1_settarget: 0.2076 0.2614 0.012  1.27   3.5  79.0  28.9 885      0.000
REMARK       1_nqh: 0.2076 0.2614 0.012  1.27   3.5  79.0  28.9 885      0.001
REMARK    1_weight: 0.2076 0.2614 0.012  1.27   3.5  79.0  28.9 885      0.001
REMARK    1_checkH: 0.2073 0.2620 0.012  1.27   3.5  79.0  28.9 885      0.446
REMARK    1_xyzrec: 0.2087 0.2594 0.014  2.11   3.5  79.0  28.9 885      0.543
REMARK    1_checkH: 0.2088 0.2593 0.014  2.11   3.5  79.0  28.9 885      0.544
REMARK       1_adp: 0.2030 0.2575 0.014  2.11  10.1  74.0  29.3 885      0.544
REMARK   1_regHadp: 0.2027 0.2569 0.014  2.11  10.1  74.0  29.3 885      0.544
REMARK       2_bss: 0.2023 0.2560 0.014  2.11  10.0  73.9  29.2 885      0.544
REMARK 2_settarget: 0.2023 0.2560 0.014  2.11  10.0  73.9  29.2 885      0.544
REMARK 2_updatecdl: 0.2023 0.2560 0.014  2.12  10.0  73.9  29.2 885      0.544
REMARK       2_nqh: 0.2025 0.2565 0.014  2.12  10.0  73.9  29.2 885      0.545
REMARK    2_weight: 0.2025 0.2565 0.014  2.12  10.0  73.9  29.2 885      0.545
REMARK    2_checkH: 0.2025 0.2565 0.014  2.12  10.0  73.9  29.2 885      0.545
REMARK    2_xyzrec: 0.2018 0.2538 0.015  2.06  10.0  73.9  29.2 885      0.549
REMARK    2_checkH: 0.2018 0.2538 0.015  2.06  10.0  73.9  29.2 885      0.549
REMARK       2_adp: 0.2006 0.2523 0.015  2.06  11.2  71.6  29.3 885      0.549
REMARK   2_regHadp: 0.2011 0.2524 0.015  2.06  11.2  71.6  29.3 885      0.549
REMARK       3_bss: 0.2009 0.2521 0.015  2.06  11.1  71.6  29.2 885      0.549
REMARK 3_settarget: 0.2009 0.2521 0.015  2.06  11.1  71.6  29.2 885      0.549
REMARK 3_updatecdl: 0.2009 0.2521 0.015  2.06  11.1  71.6  29.2 885      0.549
REMARK       3_nqh: 0.2009 0.2521 0.015  2.06  11.1  71.6  29.2 885      0.549
REMARK    3_weight: 0.2009 0.2521 0.015  2.06  11.1  71.6  29.2 885      0.549
REMARK    3_checkH: 0.2009 0.2521 0.015  2.06  11.1  71.6  29.2 885      0.549
REMARK    3_xyzrec: 0.2002 0.2513 0.015  2.04  11.1  71.6  29.2 885      0.553
REMARK    3_checkH: 0.2002 0.2514 0.015  2.04  11.1  71.6  29.2 885      0.553
REMARK       3_adp: 0.2002 0.2512 0.015  2.04  11.0  71.7  29.2 885      0.553
REMARK   3_regHadp: 0.2002 0.2512 0.015  2.04  11.0  71.7  29.2 885      0.553
REMARK         end: 0.2001 0.2510 0.015  2.04  11.0  71.7  29.2 885      0.553
REMARK ------------------------------------------------------------------------
REMARK MODEL CONTENT.
REMARK  ELEMENT        ATOM RECORD COUNT   OCCUPANCY SUM
REMARK        C                     3583         3583.00
REMARK        H                     6109         6109.00
REMARK        O                     1295         1295.00
REMARK        N                      962          962.00
REMARK        P                        1            1.00
REMARK        S                       26           26.00
REMARK     Zn2+                        1            1.00
REMARK      O1-                       94           94.00
REMARK    TOTAL                    12071        12071.00
REMARK -----------------------------------------------------------------------
REMARK r_free_flags.md5.hexdigest 0c78557aaa81a0e3a87fd13088c18d5f
REMARK 
REMARK ****************** INITIAL LIGAND STATISTICS  *******************
REMARK  LIGAND/STRAIN ENERGY/MOESCORE/ZDD: BIR_A_2001 /74.91/-8.46922/3.457
REMARK ----------------------------------------------------------------- 
REMARK 
REMARK ---------------------------------------------------------------
REMARK  Atom Name   Residue Name    Residue ID     Chain     Charge  
REMARK ---------------------------------------------------------------
REMARK     C10           BIR           2001          A       0.1568  
REMARK     C11           BIR           2001          A       0.1635  
REMARK     C12           BIR           2001          A      -0.5915  
REMARK     C13           BIR           2001          A       0.0389  
REMARK     C14           BIR           2001          A       0.5362  
REMARK     C15           BIR           2001          A      -0.5911  
REMARK     C16           BIR           2001          A      -0.2772  
REMARK     C17           BIR           2001          A      -0.2852  
REMARK     C18           BIR           2001          A      -0.0444  
REMARK     C19           BIR           2001          A       0.1632  
REMARK      C2           BIR           2001          A       0.1761  
REMARK     C20           BIR           2001          A       0.1622  
REMARK     C21           BIR           2001          A       0.1355  
REMARK     C22           BIR           2001          A       0.1386  
REMARK     C25           BIR           2001          A       0.099   
REMARK     C26           BIR           2001          A       0.1266  
REMARK     C27           BIR           2001          A      -0.6617  
REMARK      C3           BIR           2001          A      -0.0824  
REMARK      C7           BIR           2001          A       0.5421  
REMARK      C8           BIR           2001          A      -0.5467  
REMARK      C9           BIR           2001          A       0.208   
REMARK      N1           BIR           2001          A      -0.5456  
REMARK     N24           BIR           2001          A      -0.5189  
REMARK     O23           BIR           2001          A       0.2513  
REMARK     O28           BIR           2001          A       0.1915  
REMARK     O29           BIR           2001          A       0.1048  
REMARK      O5           BIR           2001          A       0.3042  
REMARK      O6           BIR           2001          A       0.1713  
REMARK      P4           BIR           2001          A       0.1801  
REMARK      H2           BIR           2001          A       0.1926  
REMARK     H12           BIR           2001          A      -0.6786  
REMARK     H13           BIR           2001          A       0.0722  
REMARK     H15           BIR           2001          A       0.5266  
REMARK     H16           BIR           2001          A      -0.5538  
REMARK     H18           BIR           2001          A      -0.4708  
REMARK     H19           BIR           2001          A       0.621   
REMARK     H20           BIR           2001          A       -0.542  
REMARK     H21           BIR           2001          A      -0.5916  
REMARK     H22           BIR           2001          A       0.2724  
REMARK     H24           BIR           2001          A       0.1873  
REMARK     H25           BIR           2001          A       0.2049  
REMARK     H28           BIR           2001          A       0.1719  
REMARK     H31           BIR           2001          A       0.3159  
REMARK     H32           BIR           2001          A       0.2597  
REMARK     H33           BIR           2001          A      -0.6618  
REMARK     H71           BIR           2001          A       -0.017  
REMARK     H72           BIR           2001          A       0.5385  
REMARK      H8           BIR           2001          A      -0.5316  
REMARK     H91           BIR           2001          A      -0.0065  
REMARK     H92           BIR           2001          A      -0.4941  
REMARK     HO5           BIR           2001          A      -0.4951  
REMARK     H26           BIR           2001          A       0.2598  
REMARK     H26           BIR           2001          A       0.1734  
REMARK     H26           BIR           2001          A       0.1435  
REMARK     HN1           BIR           2001          A       0.1624  
REMARK     HN1           BIR           2001          A       0.1689  
REMARK ---------------------------------------------------------------
REMARK IF THIS FILE IS FOR PDB DEPOSITION: REMOVE ALL FROM THIS LINE UP.
REMARK   3
REMARK   3 REFINEMENT.
REMARK   3   PROGRAM     : PHENIX (1.11.1_2575: ???)
REMARK   3   AUTHORS     : Adams,Afonine,Bunkoczi,Burnley,Chen,Dar,Davis,
REMARK   3               : Draizen,Echols,Gildea,Gros,Grosse-Kunstleve,Headd,
REMARK   3               : Hintze,Hung,Ioerger,Liebschner,McCoy,McKee,Moriarty,
REMARK   3               : Oeffner,Poon,Read,Richardson,Richardson,Sacchettini,
REMARK   3               : Sauter,Sobolev,Storoni,Terwilliger,Williams,Zwart
REMARK   3
REMARK   3  REFINEMENT TARGET : ML
REMARK   3  
REMARK   3  DATA USED IN REFINEMENT.
REMARK   3   RESOLUTION RANGE HIGH (ANGSTROMS) : 1.950   
REMARK   3   RESOLUTION RANGE LOW  (ANGSTROMS) : 17.921  
REMARK   3   MIN(FOBS/SIGMA_FOBS)              : 1.35  
REMARK   3   COMPLETENESS FOR RANGE        (%) : 96.02 
REMARK   3   NUMBER OF REFLECTIONS             : 53435     
REMARK   3   NUMBER OF REFLECTIONS (NON-ANOMALOUS) : 53435     
REMARK   3  
REMARK   3  FIT TO DATA USED IN REFINEMENT.
REMARK   3   R VALUE     (WORKING + TEST SET) : 0.2027
REMARK   3   R VALUE            (WORKING SET) : 0.2001
REMARK   3   FREE R VALUE                     : 0.2510
REMARK   3   FREE R VALUE TEST SET SIZE   (%) : 5.07  
REMARK   3   FREE R VALUE TEST SET COUNT      : 2707      
REMARK   3  
REMARK   3  FIT TO DATA USED IN REFINEMENT (IN BINS).
REMARK   3   BIN  RESOLUTION RANGE  COMPL.    NWORK NFREE   RWORK  RFREE  CCWORK CCFREE
REMARK   3     1 17.9221 -  5.1639    0.99     2907   172  0.1888 0.2302   0.923  0.918
REMARK   3     2  5.1639 -  4.1150    0.99     2816   144  0.1628 0.1994   0.929  0.887
REMARK   3     3  4.1150 -  3.5997    0.98     2756   149  0.1755 0.2241   0.914  0.879
REMARK   3     4  3.5997 -  3.2727    0.98     2749   152  0.2007 0.2596   0.894  0.833
REMARK   3     5  3.2727 -  3.0394    0.98     2724   139  0.2179 0.2636   0.874  0.798
REMARK   3     6  3.0394 -  2.8609    0.97     2733   141  0.2144 0.2685   0.875  0.763
REMARK   3     7  2.8609 -  2.7182    0.97     2663   144  0.2156 0.2629   0.871  0.837
REMARK   3     8  2.7182 -  2.6002    0.96     2666   139  0.2156 0.2789   0.871  0.746
REMARK   3     9  2.6002 -  2.5004    0.96     2689   146  0.2073 0.2679   0.882  0.817
REMARK   3    10  2.5004 -  2.4143    0.96     2652   142  0.2043 0.2394   0.889  0.837
REMARK   3    11  2.4143 -  2.3390    0.96     2621   151  0.2029 0.2804   0.882  0.748
REMARK   3    12  2.3390 -  2.2723    0.95     2659   105  0.2060 0.2549   0.883  0.811
REMARK   3    13  2.2723 -  2.2126    0.95     2636   135  0.2120 0.2524   0.877  0.764
REMARK   3    14  2.2126 -  2.1587    0.95     2578   158  0.2149 0.2650   0.863  0.692
REMARK   3    15  2.1587 -  2.1097    0.94     2598   131  0.2171 0.2995   0.874  0.774
REMARK   3    16  2.1097 -  2.0648    0.94     2590   140  0.2321 0.2725   0.853  0.808
REMARK   3    17  2.0648 -  2.0236    0.94     2577   127  0.2303 0.2644   0.827  0.730
REMARK   3    18  2.0236 -  1.9855    0.94     2584   139  0.2337 0.3211   0.826  0.674
REMARK   3    19  1.9855 -  1.9500    0.93     2530   153  0.2526 0.3298   0.811  0.649
REMARK   3  
REMARK   3  BULK SOLVENT MODELLING.
REMARK   3   METHOD USED        : FLAT BULK SOLVENT MODEL
REMARK   3   SOLVENT RADIUS     : 1.11    
REMARK   3   SHRINKAGE RADIUS   : 0.90    
REMARK   3   GRID STEP FACTOR   : 4.00    
REMARK   3  
REMARK   3  ERROR ESTIMATES.
REMARK   3   COORDINATE ERROR (MAXIMUM-LIKELIHOOD BASED)     : 0.24    
REMARK   3   PHASE ERROR (DEGREES, MAXIMUM-LIKELIHOOD BASED) : 24.91   
REMARK   3  
REMARK   3  STRUCTURE FACTORS CALCULATION ALGORITHM : FFT
REMARK   3  
REMARK   3  RESTRAINTS LIBRARY
REMARK   3    GEOSTD + MON.LIB. + CDL v1.2
REMARK   3  
REMARK   3  DEVIATIONS FROM IDEAL VALUES.
REMARK   3                 RMSD     MAX  COUNT
REMARK   3   BOND      :  0.014   0.217   5794
REMARK   3   ANGLE     :  2.012  17.973   7849
REMARK   3   CHIRALITY :  0.128   0.878    846
REMARK   3   PLANARITY :  0.012   0.085   1017
REMARK   3   DIHEDRAL  : 19.001 179.129   3454
REMARK   3   MIN NONBONDED DISTANCE : 0.857 
REMARK   3  
REMARK   3  MOLPROBITY STATISTICS.
REMARK   3   ALL-ATOM CLASHSCORE : 3.76
REMARK   3   RAMACHANDRAN PLOT:
REMARK   3     OUTLIERS : 0.14  %
REMARK   3     ALLOWED  : 2.88  %
REMARK   3     FAVORED  : 96.97 %
REMARK   3   ROTAMER OUTLIERS : 7.44 %
REMARK   3   CBETA DEVIATIONS : 0
REMARK   3   PEPTIDE PLANE:
REMARK   3     CIS-PROLINE     : 2
REMARK   3     CIS-GENERAL     : 0
REMARK   3     TWISTED PROLINE : 0
REMARK   3     TWISTED GENERAL : 0
REMARK   3  
REMARK   3  ATOMIC DISPLACEMENT PARAMETERS.
REMARK   3   WILSON B : 25.17
REMARK   3   RMS(B_ISO_OR_EQUIVALENT_BONDED) : 4.92
REMARK   3   ATOMS          NUMBER OF ATOMS
REMARK   3                    ISO.  ANISO. 
REMARK   3    ALL         :  12071       0
REMARK   3    ALL (NO H)  :   5962       0
REMARK   3    SOLVENT     :    295       0
REMARK   3    NON-SOLVENT :   5667       0
REMARK   3    HYDROGENS   :   6109       0
REMARK   3
REMARK   3
REMARK   3   OTHER REFINEMENT REMARKS:
REMARK   3   XRAY REFINEMENT USING QUANTUM MECHANICAL FUNCTIONAL
REMARK   3   PROGRAM      :QuantumBio DivCon 6 build-7.1.1-b4015.17
REMARK   3   AUTHORS      :BORBULEVYCH O.Y., PLUMLEY J., 
REMARK   3                :MARTIN, R.I., WESTERHOFF L.M. 
REMARK   3
REMARK   3   REFERENCE     :BORBULEVYCH O.Y., PLUMLEY J.A.,
REMARK   3                 :MARTIN, R.I., MERZ, K.M.,  WESTERHOFF L.M.
REMARK   3                 :ACTA CRYSTLLOGRAPHICA SECTION D, 2014, 
REMARK   3                 :V. D70, pp. 1233-1247
REMARK   3   QM METHOD(HAMILTONIAN): PM6 AMBERFF14
REMARK   3   REGION QM REFINEMENT: 
REMARK   3      MAIN/BUFFER QM REGION RADII (A): 3.0 / 0.0
REMARK   3      LIGAND / STRAIN ENERGY: BIR_A_2001 / 13.81 KCAL/MOLE
REMARK   3
HELIX    1   1 SER A   59  ASN A   71  1               Generated by MOE   13
HELIX    2   2 PHE A   82  ARG A   93  1               Generated by MOE   12
HELIX    3   3 ASN A  105  LEU A  121  1               Generated by MOE   17
HELIX    4   4 VAL A  130  ILE A  143  1               Generated by MOE   14
HELIX    5   5 GLU A  145  SER A  150  1               Generated by MOE    6
HELIX    6   6 GLU A  154  LEU A  157  1               Generated by MOE    4
HELIX    7   7 LEU A  160  ILE A  163  5               Generated by MOE    4
HELIX    8   8 PRO A  167  ALA A  169  5               Generated by MOE    3
HELIX    9   9 TRP A  173  LYS A  176  1               Generated by MOE    4
HELIX   10  10 ALA A  183  TYR A  194  1               Generated by MOE   12
HELIX   11  11 ARG A  228  GLU A  232  5               Generated by MOE    5
HELIX   12  12 GLY A  235  TYR A  237  5               Generated by MOE    3
HELIX   13  13 LYS A  238  GLU A  258  1               Generated by MOE   21
HELIX   14  14 GLU A  265  ALA A  285  1               Generated by MOE   21
HELIX   15  15 PRO A  289  ASP A  291  5               Generated by MOE    3
HELIX   16  16 PRO A  295  LEU A  298  1               Generated by MOE    4
HELIX   17  17 LEU A  304  ASN A  310  1               Generated by MOE    7
HELIX   18  18 TRP A  322  MET A  330  1               Generated by MOE    9
HELIX   19  19 SER A  331  VAL A  333  5               Generated by MOE    3
HELIX   20  20 PRO A  348  LEU A  358  1               Generated by MOE   11
HELIX   21  21 ALA A  363  LEU A  378  1               Generated by MOE   16
HELIX   22  22 VAL A  379  SER A  381  5               Generated by MOE    3
HELIX   23  23 ARG A  384  GLU A  388  1               Generated by MOE    5
HELIX   24  24 ASN A  391  TYR A  398  1               Generated by MOE    8
HELIX   25  25 THR A  406  ASN A  417  1               Generated by MOE   12
HELIX   26  26 GLU A  419  ALA A  430  1               Generated by MOE   12
HELIX   27  27 SER A  435  THR A  453  1               Generated by MOE   19
HELIX   28  28 LEU A  454  ASP A  456  5               Generated by MOE    3
HELIX   29  29 ALA A  462  LEU A  473  1               Generated by MOE   12
HELIX   30  30 ASP A  484  SER A  487  1               Generated by MOE    4
HELIX   31  31 ASP A  489  GLU A  495  1               Generated by MOE    7
HELIX   32  32 TYR A  506  LEU A  522  1               Generated by MOE   17
HELIX   33  33 ALA A  556  ILE A  558  5               Generated by MOE    3
HELIX   34  34 ASN A  570  GLY A  575  1               Generated by MOE    6
HELIX   35  35 ILE A  577  THR A  586  1               Generated by MOE   10
HELIX   36  36 HIS A  587  PHE A  589  5               Generated by MOE    3
HELIX   37  37 GLN A  608  GLY A  626  1               Generated by MOE   19
HELIX   38  38 ASP A  631  ALA A  633  5               Generated by MOE    3
HELIX   39  39 LEU A  644  ASN A  668  1               Generated by MOE   25
HELIX   40  40 HIS A  681  GLN A  691  1               Generated by MOE   11
HELIX   41  41 PRO A  699  THR A  708  1               Generated by MOE   10
HELIX   42  42 GLY A  714  GLN A  723  1               Generated by MOE   10
HELIX   43  43 ALA A  726  ALA A  731  1               Generated by MOE    6
SHEET    1       ARG A 102  GLY A 104                  Generated by MOE
SHEET    2       ASN A 201  ASP A 207                  Generated by MOE
SHEET    3       ASN A 210  VAL A 215                  Generated by MOE
SHEET    4       ILE A 216  ILE A 218                  Generated by MOE
SHEET    5       ASP A 219  ASP A 219                  Generated by MOE
SHEET    6       LYS A 301  THR A 303                  Generated by MOE
SHEET    7       ASP A 342  ASP A 342                  Generated by MOE
SHEET    8       VAL A 343  VAL A 345                  Generated by MOE
SHEET    9       LYS A 476  GLY A 480                  Generated by MOE
SHEET   10       PHE A 544  SER A 546                  Generated by MOE
SHEET   11       GLN A 551  PRO A 555                  Generated by MOE
SHEET   12       GLY A 695  TYR A 697                  Generated by MOE
LINK         C1  NAG A 753                 ND2 ASN A 324 
LINK         C1  NAG A 754                 ND2 ASN A 627 
SSBOND   1 CYS A   56    CYS A   61 
SSBOND   2 CYS A   79    CYS A  734 
SSBOND   3 CYS A   87    CYS A  694 
SSBOND   4 CYS A  142    CYS A  410 
SSBOND   5 CYS A  233    CYS A  241 
SSBOND   6 CYS A  620    CYS A  746 
CRYST1  107.791  107.791  113.090  90.00  90.00 120.00 P 32 2 1
SCALE1      0.009277  0.005356  0.000000        0.00000
SCALE2      0.000000  0.010712  0.000000        0.00000
SCALE3      0.000000  0.000000  0.008843        0.00000
ATOM      1  N   GLY A  54      45.377  72.128  50.976  1.00 40.24           N
ATOM      2  CA  GLY A  54      44.496  71.853  49.818  1.00 39.94           C
ATOM      3  C   GLY A  54      43.722  70.542  49.965  1.00 38.04           C
ATOM      4  O   GLY A  54      43.627  69.778  49.010  1.00 34.35           O
ATOM      5  H1  GLY A  54      45.840  73.019  50.855  1.00 48.28           H
ATOM      6  H2  GLY A  54      46.079  71.402  51.049  1.00 48.28           H
ATOM      7  HA2 GLY A  54      45.090  71.803  48.904  1.00 47.92           H
ATOM      8  HA3 GLY A  54      43.779  72.666  49.714  1.00 47.92           H
ATOM      9  N   ILE A  55      43.178  70.288  51.157  1.00 38.36           N
ATOM     10  CA  ILE A  55      42.392  69.098  51.484  1.00 40.97           C
ATOM     11  C   ILE A  55      40.901  69.459  51.387  1.00 39.40           C
ATOM     12  O   ILE A  55      40.423  70.368  52.069  1.00 41.84           O
ATOM     13  CB  ILE A  55      42.754  68.640  52.909  1.00 41.52           C
ATOM     14  CG1 ILE A  55      44.245  68.343  53.259  1.00 40.46           C
ATOM     15  CG2 ILE A  55      41.935  67.399  53.322  1.00 29.15           C
ATOM     16  CD1 ILE A  55      45.075  67.841  52.073  1.00 38.96           C
ATOM     17  H   ILE A  55      43.363  70.935  51.907  1.00 46.03           H
ATOM     18  HA  ILE A  55      42.622  68.293  50.788  1.00 49.17           H
ATOM     19  HB  ILE A  55      42.467  69.395  53.640  1.00 49.82           H
ATOM     20 HG12 ILE A  55      44.691  69.241  53.690  1.00 48.55           H
ATOM     21 HG13 ILE A  55      44.311  67.538  53.993  1.00 48.55           H
ATOM     22 HG21 ILE A  55      42.296  66.988  54.265  1.00 34.98           H
ATOM     23 HG22 ILE A  55      40.883  67.657  53.452  1.00 34.98           H
ATOM     24 HG23 ILE A  55      42.021  66.630  52.549  1.00 34.98           H
ATOM     25 HD11 ILE A  55      46.091  67.631  52.407  1.00 46.75           H
ATOM     26 HD12 ILE A  55      44.631  66.907  51.731  1.00 46.75           H
ATOM     27 HD13 ILE A  55      45.114  68.558  51.258  1.00 46.75           H
ATOM     28  N   CYS A  56      40.158  68.715  50.565  1.00 32.32           N
ATOM     29  CA  CYS A  56      38.703  68.729  50.527  1.00 31.83           C
ATOM     30  C   CYS A  56      38.103  68.250  51.854  1.00 38.43           C
ATOM     31  O   CYS A  56      38.304  67.108  52.266  1.00 34.10           O
ATOM     32  CB  CYS A  56      38.214  67.826  49.390  1.00 32.60           C
ATOM     33  SG  CYS A  56      36.413  67.852  49.280  1.00 30.61           S
ATOM     34  H   CYS A  56      40.619  68.007  50.012  1.00 38.78           H
ATOM     35  HA  CYS A  56      38.371  69.749  50.317  1.00 38.20           H
ATOM     36  HB2 CYS A  56      38.622  68.177  48.442  1.00 39.12           H
ATOM     37  HB3 CYS A  56      38.551  66.803  49.565  1.00 39.12           H
ATOM     38  N   LYS A  57      37.321  69.121  52.496  1.00 35.40           N
ATOM     39  CA  LYS A  57      36.685  68.858  53.793  1.00 36.33           C
ATOM     40  C   LYS A  57      35.151  68.775  53.700  1.00 30.10           C
ATOM     41  O   LYS A  57      34.475  68.881  54.722  1.00 33.84           O
ATOM     42  CB  LYS A  57      37.162  69.893  54.832  1.00 36.39           C
ATOM     43  CG  LYS A  57      36.751  71.337  54.455  1.00 47.22           C
ATOM     44  CD  LYS A  57      37.774  72.422  54.835  1.00 51.64           C
ATOM     45  CE  LYS A  57      37.071  73.492  55.674  1.00 52.20           C
ATOM     46  NZ  LYS A  57      37.914  74.688  55.840  1.00 57.65           N1+
ATOM     47  H   LYS A  57      37.180  70.033  52.084  1.00 42.48           H
ATOM     48  HA  LYS A  57      37.013  67.877  54.146  1.00 43.59           H
ATOM     49  HB2 LYS A  57      36.816  69.644  55.838  1.00 43.67           H
ATOM     50  HB3 LYS A  57      38.253  69.819  54.819  1.00 43.67           H
ATOM     51  HG2 LYS A  57      36.704  71.404  53.366  1.00 56.66           H
ATOM     52  HG3 LYS A  57      35.737  71.546  54.805  1.00 56.66           H
ATOM     53  HD2 LYS A  57      38.623  71.998  55.378  1.00 61.97           H
ATOM     54  HD3 LYS A  57      38.137  72.888  53.917  1.00 61.97           H
ATOM     55  HE2 LYS A  57      36.151  73.785  55.164  1.00 62.64           H
ATOM     56  HE3 LYS A  57      36.815  73.078  56.650  1.00 62.64           H
ATOM     57  HZ1 LYS A  57      37.432  75.370  56.405  1.00 69.17           H
ATOM     58  HZ2 LYS A  57      38.782  74.442  56.289  1.00 69.17           H
ATOM     59  HZ3 LYS A  57      38.111  75.097  54.939  1.00 69.17           H
ATOM     60  N   SER A  58      34.591  68.598  52.496  1.00 28.90           N
ATOM     61  CA  SER A  58      33.140  68.468  52.306  1.00 28.45           C
ATOM     62  C   SER A  58      32.619  67.155  52.901  1.00 37.85           C
ATOM     63  O   SER A  58      33.378  66.195  53.013  1.00 30.43           O
ATOM     64  CB  SER A  58      32.766  68.573  50.819  1.00 29.43           C
ATOM     65  OG  SER A  58      33.044  67.382  50.108  1.00 36.12           O
ATOM     66  H   SER A  58      35.185  68.501  51.690  1.00 34.67           H
ATOM     67  HA  SER A  58      32.662  69.307  52.812  1.00 34.14           H
ATOM     68  HB2 SER A  58      31.692  68.758  50.744  1.00 35.31           H
ATOM     69  HB3 SER A  58      33.299  69.410  50.359  1.00 35.31           H
ATOM     70  HG  SER A  58      33.992  67.226  50.121  1.00 43.34           H
ATOM     71  N   SER A  59      31.322  67.105  53.238  1.00 24.48           N
ATOM     72  CA  SER A  59      30.671  65.864  53.665  1.00 29.87           C
ATOM     73  C   SER A  59      30.816  64.753  52.630  1.00 27.19           C
ATOM     74  O   SER A  59      31.013  63.602  53.009  1.00 22.23           O
ATOM     75  CB  SER A  59      29.181  66.101  53.958  1.00 31.31           C
ATOM     76  OG  SER A  59      29.026  66.499  55.301  1.00 43.44           O
ATOM     77  H   SER A  59      30.747  67.928  53.128  1.00 29.38           H
ATOM     78  HA  SER A  59      31.153  65.526  54.584  1.00 35.84           H
ATOM     79  HB2 SER A  59      28.772  66.862  53.294  1.00 37.57           H
ATOM     80  HB3 SER A  59      28.636  65.169  53.818  1.00 37.57           H
ATOM     81  HG  SER A  59      28.110  66.378  55.561  1.00 52.13           H
ATOM     82  N   ASP A  60      30.715  65.076  51.334  1.00 30.19           N
ATOM     83  CA  ASP A  60      30.873  64.077  50.286  1.00 33.51           C
ATOM     84  C   ASP A  60      32.312  63.542  50.232  1.00 33.55           C
ATOM     85  O   ASP A  60      32.493  62.335  50.074  1.00 22.40           O
ATOM     86  CB  ASP A  60      30.405  64.659  48.957  1.00 36.39           C
ATOM     87  CG  ASP A  60      28.939  65.070  49.073  1.00 37.43           C
ATOM     88  OD1 ASP A  60      28.103  64.161  49.268  1.00 44.32           O
ATOM     89  OD2 ASP A  60      28.682  66.289  49.005  1.00 46.61           O1-
ATOM     90  H   ASP A  60      30.529  66.031  51.057  1.00 36.23           H
ATOM     91  HA  ASP A  60      30.212  63.237  50.516  1.00 40.21           H
ATOM     92  HB2 ASP A  60      31.023  65.516  48.681  1.00 43.67           H
ATOM     93  HB3 ASP A  60      30.492  63.894  48.186  1.00 43.67           H
ATOM     94  N   CYS A  61      33.323  64.412  50.409  1.00 23.75           N
ATOM     95  CA  CYS A  61      34.725  63.996  50.525  1.00 26.42           C
ATOM     96  C   CYS A  61      34.960  63.105  51.742  1.00 20.79           C
ATOM     97  O   CYS A  61      35.717  62.154  51.614  1.00 24.26           O
ATOM     98  CB  CYS A  61      35.665  65.206  50.541  1.00 26.09           C
ATOM     99  SG  CYS A  61      35.881  65.926  48.895  1.00 35.36           S
ATOM    100  H   CYS A  61      33.097  65.386  50.561  1.00 28.51           H
ATOM    101  HA  CYS A  61      34.975  63.407  49.640  1.00 31.71           H
ATOM    102  HB2 CYS A  61      35.272  65.951  51.227  1.00 31.31           H
ATOM    103  HB3 CYS A  61      36.638  64.895  50.908  1.00 31.31           H
ATOM    104  N   ILE A  62      34.322  63.396  52.881  1.00 24.93           N
ATOM    105  CA  ILE A  62      34.428  62.616  54.112  1.00 21.06           C
ATOM    106  C   ILE A  62      33.846  61.212  53.902  1.00 20.84           C
ATOM    107  O   ILE A  62      34.474  60.246  54.344  1.00 20.60           O
ATOM    108  CB  ILE A  62      33.729  63.383  55.253  1.00 26.73           C
ATOM    109  CG1 ILE A  62      34.547  64.563  55.874  1.00 27.13           C
ATOM    110  CG2 ILE A  62      33.274  62.474  56.414  1.00 22.00           C
ATOM    111  CD1 ILE A  62      35.959  64.791  55.313  1.00 32.23           C
ATOM    112  H   ILE A  62      33.694  64.189  52.889  1.00 29.92           H
ATOM    113  HA  ILE A  62      35.481  62.483  54.349  1.00 25.27           H
ATOM    114  HB  ILE A  62      32.834  63.890  54.898  1.00 32.08           H
ATOM    115 HG12 ILE A  62      33.996  65.490  55.720  1.00 32.55           H
ATOM    116 HG13 ILE A  62      34.672  64.403  56.949  1.00 32.55           H
ATOM    117 HG21 ILE A  62      33.085  63.051  57.317  1.00 26.41           H
ATOM    118 HG22 ILE A  62      32.337  61.995  56.133  1.00 26.41           H
ATOM    119 HG23 ILE A  62      34.021  61.710  56.622  1.00 26.41           H
ATOM    120 HD11 ILE A  62      36.427  65.629  55.832  1.00 38.68           H
ATOM    121 HD12 ILE A  62      36.575  63.903  55.477  1.00 38.68           H
ATOM    122 HD13 ILE A  62      35.918  65.023  54.246  1.00 38.68           H
ATOM    123  N   LYS A  63      32.692  61.089  53.224  1.00 22.33           N
ATOM    124  CA  LYS A  63      32.063  59.783  52.958  1.00 23.57           C
ATOM    125  C   LYS A  63      32.985  58.931  52.093  1.00 21.92           C
ATOM    126  O   LYS A  63      33.203  57.765  52.413  1.00 19.20           O
ATOM    127  CB  LYS A  63      30.679  59.935  52.308  1.00 27.02           C
ATOM    128  CG  LYS A  63      29.648  60.615  53.225  1.00 33.27           C
ATOM    129  CD  LYS A  63      28.465  61.136  52.393  1.00 38.15           C
ATOM    130  CE  LYS A  63      27.162  60.933  53.159  1.00 41.91           C
ATOM    131  NZ  LYS A  63      26.022  61.488  52.410  1.00 43.10           N1+
ATOM    132  H   LYS A  63      32.243  61.927  52.871  1.00 26.80           H
ATOM    133  HA  LYS A  63      31.926  59.252  53.905  1.00 28.28           H
ATOM    134  HB2 LYS A  63      30.827  60.566  51.425  1.00 32.42           H
ATOM    135  HB3 LYS A  63      30.297  58.966  51.974  1.00 32.42           H
ATOM    136  HG2 LYS A  63      29.326  59.841  53.925  1.00 39.92           H
ATOM    137  HG3 LYS A  63      30.069  61.441  53.799  1.00 39.92           H
ATOM    138  HD2 LYS A  63      28.629  62.167  52.077  1.00 45.78           H
ATOM    139  HD3 LYS A  63      28.362  60.512  51.501  1.00 45.78           H
ATOM    140  HE2 LYS A  63      27.004  59.868  53.333  1.00 50.29           H
ATOM    141  HE3 LYS A  63      27.239  61.441  54.121  1.00 50.29           H
ATOM    142  HZ1 LYS A  63      25.172  61.364  52.937  1.00 51.72           H
ATOM    143  HZ2 LYS A  63      26.170  62.472  52.245  1.00 51.72           H
ATOM    144  HZ3 LYS A  63      25.929  61.022  51.521  1.00 51.72           H
ATOM    145  N   SER A  64      33.495  59.517  50.999  1.00 28.45           N
ATOM    146  CA  SER A  64      34.362  58.835  50.047  1.00 26.92           C
ATOM    147  C   SER A  64      35.600  58.351  50.790  1.00 24.12           C
ATOM    148  O   SER A  64      35.885  57.158  50.768  1.00 21.84           O
ATOM    149  CB  SER A  64      34.791  59.774  48.912  1.00 22.92           C
ATOM    150  OG  SER A  64      33.685  60.431  48.352  1.00 34.53           O
ATOM    151  H   SER A  64      33.276  60.488  50.830  1.00 34.14           H
ATOM    152  HA  SER A  64      33.824  57.985  49.619  1.00 32.31           H
ATOM    153  HB2 SER A  64      35.511  60.511  49.271  1.00 27.51           H
ATOM    154  HB3 SER A  64      35.264  59.171  48.142  1.00 27.51           H
ATOM    155  HG  SER A  64      33.337  61.046  49.007  1.00 41.44           H
ATOM    156  N   ALA A  65      36.287  59.280  51.483  1.00 21.69           N
ATOM    157  CA  ALA A  65      37.530  58.988  52.182  1.00 25.09           C
ATOM    158  C   ALA A  65      37.334  57.865  53.194  1.00 17.48           C
ATOM    159  O   ALA A  65      38.104  56.917  53.169  1.00 19.61           O
ATOM    160  CB  ALA A  65      38.068  60.244  52.866  1.00 26.54           C
ATOM    161  H   ALA A  65      35.953  60.232  51.499  1.00 26.03           H
ATOM    162  HA  ALA A  65      38.271  58.666  51.450  1.00 30.11           H
ATOM    163  HB1 ALA A  65      39.022  59.993  53.327  1.00 31.85           H
ATOM    164  HB2 ALA A  65      38.215  61.027  52.124  1.00 31.85           H
ATOM    165  HB3 ALA A  65      37.371  60.593  53.632  1.00 31.85           H
ATOM    166  N   ALA A  66      36.310  57.945  54.059  1.00 19.94           N
ATOM    167  CA  ALA A  66      36.041  56.948  55.091  1.00 19.59           C
ATOM    168  C   ALA A  66      35.862  55.551  54.490  1.00 24.08           C
ATOM    169  O   ALA A  66      36.398  54.585  55.026  1.00 19.95           O
ATOM    170  CB  ALA A  66      34.798  57.334  55.904  1.00 20.51           C
ATOM    171  H   ALA A  66      35.691  58.739  54.010  1.00 23.92           H
ATOM    172  HA  ALA A  66      36.887  56.925  55.775  1.00 23.51           H
ATOM    173  HB1 ALA A  66      34.620  56.582  56.678  1.00 24.62           H
ATOM    174  HB2 ALA A  66      34.949  58.308  56.372  1.00 24.62           H
ATOM    175  HB3 ALA A  66      33.929  57.379  55.238  1.00 24.62           H
ATOM    176  N   ARG A  67      35.134  55.446  53.363  1.00 22.66           N
ATOM    177  CA  ARG A  67      34.921  54.169  52.665  1.00 22.47           C
ATOM    178  C   ARG A  67      36.233  53.587  52.127  1.00 22.04           C
ATOM    179  O   ARG A  67      36.499  52.400  52.336  1.00 23.13           O
ATOM    180  CB  ARG A  67      33.894  54.368  51.543  1.00 28.56           C
ATOM    181  CG  ARG A  67      33.533  53.027  50.878  1.00 25.19           C
ATOM    182  CD  ARG A  67      34.254  52.834  49.544  1.00 23.57           C
ATOM    183  NE  ARG A  67      33.974  53.922  48.589  1.00 21.93           N
ATOM    184  CZ  ARG A  67      34.617  54.078  47.440  1.00 28.16           C
ATOM    185  NH1 ARG A  67      35.521  53.159  47.059  1.00 20.48           N
ATOM    186  NH2 ARG A  67      34.335  55.145  46.680  1.00 26.88           N1+
ATOM    187  H   ARG A  67      34.733  56.284  52.951  1.00 27.19           H
ATOM    188  HA  ARG A  67      34.510  53.455  53.386  1.00 26.96           H
ATOM    189  HB2 ARG A  67      32.995  54.717  52.056  1.00 34.27           H
ATOM    190  HB3 ARG A  67      34.193  55.142  50.829  1.00 34.27           H
ATOM    191  HG2 ARG A  67      33.680  52.185  51.563  1.00 30.23           H
ATOM    192  HG3 ARG A  67      32.474  53.079  50.615  1.00 30.23           H
ATOM    193  HD2 ARG A  67      35.329  52.781  49.728  1.00 28.29           H
ATOM    194  HD3 ARG A  67      33.929  51.886  49.110  1.00 28.29           H
ATOM    195  HE  ARG A  67      33.281  54.607  48.852  1.00 26.32           H
ATOM    196 HH11 ARG A  67      35.738  52.370  47.646  1.00 24.57           H
ATOM    197 HH12 ARG A  67      36.011  53.275  46.186  1.00 24.57           H
ATOM    198 HH21 ARG A  67      33.637  55.813  46.974  1.00 32.25           H
ATOM    199 HH22 ARG A  67      34.817  55.261  45.798  1.00 32.25           H
ATOM    200  N   LEU A  68      37.061  54.430  51.492  1.00 19.37           N
ATOM    201  CA  LEU A  68      38.365  54.032  50.957  1.00 18.35           C
ATOM    202  C   LEU A  68      39.275  53.529  52.074  1.00 21.85           C
ATOM    203  O   LEU A  68      39.873  52.461  51.928  1.00 18.91           O
ATOM    204  CB  LEU A  68      39.044  55.147  50.147  1.00 18.64           C
ATOM    205  CG  LEU A  68      38.186  55.488  48.928  1.00 22.67           C
ATOM    206  CD1 LEU A  68      38.492  56.942  48.496  1.00 20.57           C
ATOM    207  CD2 LEU A  68      38.377  54.636  47.665  1.00 25.12           C
ATOM    208  H   LEU A  68      36.792  55.402  51.405  1.00 23.24           H
ATOM    209  HA  LEU A  68      38.202  53.198  50.277  1.00 22.02           H
ATOM    210  HB2 LEU A  68      39.245  56.027  50.751  1.00 22.37           H
ATOM    211  HB3 LEU A  68      39.977  54.704  49.814  1.00 22.37           H
ATOM    212  HG  LEU A  68      37.117  55.559  49.122  1.00 27.20           H
ATOM    213 HD11 LEU A  68      38.053  57.182  47.529  1.00 24.68           H
ATOM    214 HD12 LEU A  68      38.138  57.655  49.239  1.00 24.68           H
ATOM    215 HD13 LEU A  68      39.574  57.054  48.400  1.00 24.68           H
ATOM    216 HD21 LEU A  68      38.053  55.150  46.764  1.00 30.14           H
ATOM    217 HD22 LEU A  68      39.403  54.317  47.551  1.00 30.14           H
ATOM    218 HD23 LEU A  68      37.784  53.741  47.787  1.00 30.14           H
ATOM    219  N   ILE A  69      39.349  54.286  53.185  1.00 17.44           N
ATOM    220  CA  ILE A  69      40.163  53.935  54.342  1.00 27.56           C
ATOM    221  C   ILE A  69      39.732  52.576  54.916  1.00 23.88           C
ATOM    222  O   ILE A  69      40.566  51.710  55.147  1.00 19.80           O
ATOM    223  CB  ILE A  69      40.140  55.042  55.425  1.00 23.86           C
ATOM    224  CG1 ILE A  69      40.753  56.357  54.882  1.00 23.48           C
ATOM    225  CG2 ILE A  69      40.885  54.581  56.693  1.00 25.59           C
ATOM    226  CD1 ILE A  69      40.240  57.600  55.613  1.00 21.63           C
ATOM    227  H   ILE A  69      38.826  55.151  53.231  1.00 20.93           H
ATOM    228  HA  ILE A  69      41.197  53.836  54.005  1.00 33.07           H
ATOM    229  HB  ILE A  69      39.091  55.243  55.658  1.00 28.63           H
ATOM    230 HG12 ILE A  69      41.828  56.345  55.065  1.00 28.18           H
ATOM    231 HG13 ILE A  69      40.596  56.443  53.808  1.00 28.18           H
ATOM    232 HG21 ILE A  69      40.875  55.392  57.424  1.00 30.71           H
ATOM    233 HG22 ILE A  69      40.344  53.749  57.151  1.00 30.71           H
ATOM    234 HG23 ILE A  69      41.911  54.294  56.456  1.00 30.71           H
ATOM    235 HD11 ILE A  69      40.733  58.484  55.209  1.00 25.96           H
ATOM    236 HD12 ILE A  69      39.161  57.706  55.515  1.00 25.96           H
ATOM    237 HD13 ILE A  69      40.488  57.527  56.674  1.00 25.96           H
ATOM    238  N   GLN A  70      38.437  52.382  55.187  1.00 16.73           N
ATOM    239  CA  GLN A  70      37.948  51.175  55.854  1.00 32.08           C
ATOM    240  C   GLN A  70      38.158  49.905  55.012  1.00 25.59           C
ATOM    241  O   GLN A  70      38.369  48.838  55.579  1.00 24.56           O
ATOM    242  CB  GLN A  70      36.470  51.351  56.225  1.00 25.86           C
ATOM    243  CG  GLN A  70      36.310  52.341  57.404  1.00 38.58           C
ATOM    244  CD  GLN A  70      34.921  52.984  57.471  1.00 50.32           C
ATOM    245  OE1 GLN A  70      34.774  54.099  57.960  1.00 46.40           O
ATOM    246  NE2 GLN A  70      33.883  52.311  56.982  1.00 44.16           N
ATOM    247  H   GLN A  70      37.774  53.111  54.969  1.00 20.08           H
ATOM    248  HA  GLN A  70      38.513  51.049  56.782  1.00 38.49           H
ATOM    249  HB2 GLN A  70      36.034  51.801  55.329  1.00 31.03           H
ATOM    250  HB3 GLN A  70      35.952  50.409  56.431  1.00 31.03           H
ATOM    251  HG2 GLN A  70      36.505  51.809  58.337  1.00 46.29           H
ATOM    252  HG3 GLN A  70      37.036  53.154  57.315  1.00 46.29           H
ATOM    253 HE21 GLN A  70      34.026  51.405  56.567  1.00 52.99           H
ATOM    254 HE22 GLN A  70      32.967  52.732  56.999  1.00 52.99           H
ATOM    255  N   ASN A  71      38.123  49.985  53.681  1.00 20.20           N
ATOM    256  CA  ASN A  71      38.321  48.808  52.833  1.00 18.08           C
ATOM    257  C   ASN A  71      39.775  48.369  52.716  1.00 21.18           C
ATOM    258  O   ASN A  71      40.037  47.179  52.530  1.00 17.15           O
ATOM    259  CB  ASN A  71      37.741  49.099  51.454  1.00 20.51           C
ATOM    260  CG  ASN A  71      36.218  49.135  51.481  1.00 23.57           C
ATOM    261  OD1 ASN A  71      35.580  48.584  52.369  1.00 27.34           O
ATOM    262  ND2 ASN A  71      35.622  49.763  50.489  1.00 20.91           N
ATOM    263  H   ASN A  71      37.958  50.879  53.241  1.00 24.24           H
ATOM    264  HA  ASN A  71      37.773  47.970  53.263  1.00 21.70           H
ATOM    265  HB2 ASN A  71      38.111  50.062  51.122  1.00 24.61           H
ATOM    266  HB3 ASN A  71      38.050  48.328  50.751  1.00 24.61           H
ATOM    267 HD21 ASN A  71      34.617  49.834  50.480  1.00 25.09           H
ATOM    268 HD22 ASN A  71      36.175  50.222  49.785  1.00 25.09           H
ATOM    269  N   MET A  72      40.702  49.324  52.715  1.00 19.35           N
ATOM    270  CA  MET A  72      42.092  49.067  52.380  1.00 23.94           C
ATOM    271  C   MET A  72      42.862  48.462  53.552  1.00 30.16           C
ATOM    272  O   MET A  72      42.456  48.573  54.701  1.00 23.25           O
ATOM    273  CB  MET A  72      42.725  50.348  51.812  1.00 18.36           C
ATOM    274  CG  MET A  72      42.964  51.448  52.836  1.00 21.45           C
ATOM    275  SD  MET A  72      43.506  53.008  52.089  1.00 27.68           S
ATOM    276  CE  MET A  72      45.079  52.518  51.354  1.00 28.62           C
ATOM    277  H   MET A  72      40.432  50.284  52.888  1.00 23.23           H
ATOM    278  HA  MET A  72      42.113  48.332  51.580  1.00 28.72           H
ATOM    279  HB2 MET A  72      43.683  50.102  51.364  1.00 22.03           H
ATOM    280  HB3 MET A  72      42.079  50.734  51.022  1.00 22.03           H
ATOM    281  HG2 MET A  72      42.028  51.637  53.348  1.00 25.74           H
ATOM    282  HG3 MET A  72      43.705  51.116  53.564  1.00 25.74           H
ATOM    283  HE1 MET A  72      45.557  53.395  50.924  1.00 34.34           H
ATOM    284  HE2 MET A  72      45.720  52.091  52.124  1.00 34.34           H
ATOM    285  HE3 MET A  72      44.912  51.781  50.569  1.00 34.34           H
ATOM    286  N   ASP A  73      43.979  47.804  53.242  1.00 27.73           N
ATOM    287  CA  ASP A  73      44.991  47.409  54.204  1.00 25.46           C
ATOM    288  C   ASP A  73      46.344  48.022  53.826  1.00 30.40           C
ATOM    289  O   ASP A  73      47.112  47.443  53.052  1.00 26.99           O
ATOM    290  CB  ASP A  73      45.051  45.891  54.288  1.00 25.56           C
ATOM    291  CG  ASP A  73      46.126  45.435  55.276  1.00 31.11           C
ATOM    292  OD1 ASP A  73      46.559  46.235  56.137  1.00 30.63           O
ATOM    293  OD2 ASP A  73      46.509  44.258  55.133  1.00 32.11           O1-
ATOM    294  H   ASP A  73      44.219  47.698  52.270  1.00 33.27           H
ATOM    295  HA  ASP A  73      44.717  47.804  55.182  1.00 30.55           H
ATOM    296  HB2 ASP A  73      44.078  45.515  54.607  1.00 30.68           H
ATOM    297  HB3 ASP A  73      45.294  45.483  53.303  1.00 30.68           H
ATOM    298  N   ALA A  74      46.631  49.205  54.391  1.00 30.73           N
ATOM    299  CA  ALA A  74      47.886  49.912  54.168  1.00 35.22           C
ATOM    300  C   ALA A  74      49.130  49.150  54.667  1.00 30.44           C
ATOM    301  O   ALA A  74      50.239  49.547  54.309  1.00 36.88           O
ATOM    302  CB  ALA A  74      47.795  51.311  54.793  1.00 35.93           C
ATOM    303  H   ALA A  74      45.978  49.615  55.043  1.00 36.88           H
ATOM    304  HA  ALA A  74      47.994  50.047  53.094  1.00 42.26           H
ATOM    305  HB1 ALA A  74      48.712  51.863  54.575  1.00 43.12           H
ATOM    306  HB2 ALA A  74      46.949  51.854  54.369  1.00 43.12           H
ATOM    307  HB3 ALA A  74      47.677  51.226  55.875  1.00 43.12           H
ATOM    308  N   THR A  75      48.976  48.068  55.461  1.00 34.55           N
ATOM    309  CA  THR A  75      50.111  47.209  55.859  1.00 36.37           C
ATOM    310  C   THR A  75      50.687  46.338  54.735  1.00 37.03           C
ATOM    311  O   THR A  75      51.801  45.824  54.870  1.00 34.44           O
ATOM    312  CB  THR A  75      49.849  46.333  57.099  1.00 28.44           C
ATOM    313  OG1 THR A  75      49.078  45.195  56.786  1.00 37.58           O
ATOM    314  CG2 THR A  75      49.179  47.052  58.270  1.00 36.53           C
ATOM    315  H   THR A  75      48.048  47.759  55.723  1.00 41.46           H
ATOM    316  HA  THR A  75      50.903  47.879  56.188  1.00 43.65           H
ATOM    317  HB  THR A  75      50.803  45.925  57.449  1.00 34.13           H
ATOM    318  HG1 THR A  75      48.143  45.434  56.637  1.00 45.10           H
ATOM    319 HG21 THR A  75      48.810  46.331  59.006  1.00 43.84           H
ATOM    320 HG22 THR A  75      49.935  47.680  58.740  1.00 43.84           H
ATOM    321 HG23 THR A  75      48.356  47.685  57.936  1.00 43.84           H
ATOM    322  N   THR A  76      49.933  46.174  53.641  1.00 29.64           N
ATOM    323  CA  THR A  76      50.370  45.452  52.450  1.00 33.65           C
ATOM    324  C   THR A  76      50.978  46.447  51.457  1.00 28.92           C
ATOM    325  O   THR A  76      50.428  47.518  51.240  1.00 27.38           O
ATOM    326  CB  THR A  76      49.175  44.716  51.818  1.00 37.98           C
ATOM    327  OG1 THR A  76      48.747  43.702  52.701  1.00 33.80           O
ATOM    328  CG2 THR A  76      49.578  44.000  50.523  1.00 32.25           C
ATOM    329  H   THR A  76      49.035  46.642  53.599  1.00 35.57           H
ATOM    330  HA  THR A  76      51.121  44.709  52.722  1.00 40.38           H
ATOM    331  HB  THR A  76      48.357  45.412  51.633  1.00 45.57           H
ATOM    332  HG1 THR A  76      47.795  43.603  52.624  1.00 40.56           H
ATOM    333 HG21 THR A  76      48.759  43.379  50.184  1.00 38.70           H
ATOM    334 HG22 THR A  76      49.785  44.729  49.740  1.00 38.70           H
ATOM    335 HG23 THR A  76      50.458  43.379  50.697  1.00 38.70           H
ATOM    336  N   GLU A  77      52.084  46.073  50.805  1.00 23.45           N
ATOM    337  CA  GLU A  77      52.692  46.840  49.724  1.00 25.91           C
ATOM    338  C   GLU A  77      51.790  46.829  48.473  1.00 22.90           C
ATOM    339  O   GLU A  77      51.508  45.749  47.953  1.00 25.95           O
ATOM    340  CB  GLU A  77      54.073  46.234  49.411  1.00 32.98           C
ATOM    341  CG  GLU A  77      54.752  46.788  48.147  1.00 32.08           C
ATOM    342  CD  GLU A  77      54.849  48.307  48.124  1.00 34.02           C
ATOM    343  OE1 GLU A  77      54.458  48.882  47.091  1.00 31.36           O
ATOM    344  OE2 GLU A  77      55.289  48.876  49.148  1.00 41.09           O1-
ATOM    345  H   GLU A  77      52.490  45.177  51.021  1.00 28.14           H
ATOM    346  HA  GLU A  77      52.863  47.855  50.079  1.00 31.09           H
ATOM    347  HB2 GLU A  77      54.710  46.470  50.266  1.00 39.58           H
ATOM    348  HB3 GLU A  77      54.000  45.151  49.328  1.00 39.58           H
ATOM    349  HG2 GLU A  77      55.760  46.381  48.082  1.00 38.50           H
ATOM    350  HG3 GLU A  77      54.207  46.449  47.269  1.00 38.50           H
ATOM    351  N   PRO A  78      51.382  47.999  47.946  1.00 26.04           N
ATOM    352  CA  PRO A  78      50.605  48.106  46.711  1.00 26.09           C
ATOM    353  C   PRO A  78      51.143  47.280  45.533  1.00 34.67           C
ATOM    354  O   PRO A  78      50.362  46.730  44.753  1.00 27.43           O
ATOM    355  CB  PRO A  78      50.560  49.602  46.372  1.00 24.26           C
ATOM    356  CG  PRO A  78      50.765  50.299  47.700  1.00 24.64           C
ATOM    357  CD  PRO A  78      51.539  49.311  48.561  1.00 28.10           C
ATOM    358  HA  PRO A  78      49.591  47.773  46.926  1.00 31.31           H
ATOM    359  HB2 PRO A  78      51.434  49.826  45.753  1.00 29.11           H
ATOM    360  HB3 PRO A  78      49.654  49.934  45.865  1.00 29.11           H
ATOM    361  HG2 PRO A  78      51.238  51.277  47.603  1.00 29.56           H
ATOM    362  HG3 PRO A  78      49.786  50.402  48.153  1.00 29.56           H
ATOM    363  HD2 PRO A  78      52.585  49.607  48.552  1.00 33.72           H
ATOM    364  HD3 PRO A  78      51.146  49.328  49.574  1.00 33.72           H
ATOM    365  N   CYS A  79      52.472  47.215  45.396  1.00 32.25           N
ATOM    366  CA  CYS A  79      53.184  46.577  44.291  1.00 24.96           C
ATOM    367  C   CYS A  79      53.377  45.059  44.479  1.00 23.57           C
ATOM    368  O   CYS A  79      53.760  44.375  43.531  1.00 24.58           O
ATOM    369  CB  CYS A  79      54.530  47.294  44.118  1.00 22.95           C
ATOM    370  SG  CYS A  79      54.365  49.069  43.801  1.00 29.93           S
ATOM    371  H   CYS A  79      53.043  47.698  46.079  1.00 38.70           H
ATOM    372  HA  CYS A  79      52.611  46.752  43.381  1.00 29.95           H
ATOM    373  HB2 CYS A  79      55.112  47.164  45.033  1.00 27.54           H
ATOM    374  HB3 CYS A  79      55.079  46.838  43.291  1.00 27.54           H
ATOM    375  N   THR A  80      53.128  44.529  45.685  1.00 27.26           N
ATOM    376  CA  THR A  80      53.143  43.096  45.986  1.00 25.62           C
ATOM    377  C   THR A  80      51.780  42.469  45.663  1.00 24.92           C
ATOM    378  O   THR A  80      51.736  41.394  45.087  1.00 25.95           O
ATOM    379  CB  THR A  80      53.520  42.863  47.464  1.00 27.10           C
ATOM    380  OG1 THR A  80      54.830  43.333  47.680  1.00 31.61           O
ATOM    381  CG2 THR A  80      53.511  41.377  47.851  1.00 24.96           C
ATOM    382  H   THR A  80      52.830  45.148  46.426  1.00 32.71           H
ATOM    383  HA  THR A  80      53.893  42.610  45.363  1.00 30.75           H
ATOM    384  HB  THR A  80      52.822  43.404  48.104  1.00 32.53           H
ATOM    385  HG1 THR A  80      55.039  43.222  48.610  1.00 37.94           H
ATOM    386 HG21 THR A  80      53.806  41.271  48.895  1.00 29.95           H
ATOM    387 HG22 THR A  80      52.510  40.956  47.738  1.00 29.95           H
ATOM    388 HG23 THR A  80      54.207  40.828  47.212  1.00 29.95           H
ATOM    389  N   ASP A  81      50.672  43.105  46.064  1.00 31.46           N
ATOM    390  CA  ASP A  81      49.318  42.626  45.808  1.00 22.24           C
ATOM    391  C   ASP A  81      48.367  43.816  45.983  1.00 20.62           C
ATOM    392  O   ASP A  81      47.992  44.151  47.109  1.00 23.82           O
ATOM    393  CB  ASP A  81      48.972  41.477  46.769  1.00 18.63           C
ATOM    394  CG  ASP A  81      47.593  40.860  46.513  1.00 26.71           C
ATOM    395  OD1 ASP A  81      46.715  41.543  45.931  1.00 27.27           O
ATOM    396  OD2 ASP A  81      47.413  39.710  46.936  1.00 26.32           O1-
ATOM    397  H   ASP A  81      50.760  43.980  46.556  1.00 37.75           H
ATOM    398  HA  ASP A  81      49.255  42.283  44.776  1.00 26.69           H
ATOM    399  HB2 ASP A  81      49.711  40.683  46.648  1.00 22.36           H
ATOM    400  HB3 ASP A  81      49.027  41.831  47.802  1.00 22.36           H
ATOM    401  N   PHE A  82      48.009  44.475  44.874  1.00 24.21           N
ATOM    402  CA  PHE A  82      47.148  45.641  44.952  1.00 23.05           C
ATOM    403  C   PHE A  82      45.726  45.310  45.396  1.00 18.81           C
ATOM    404  O   PHE A  82      45.052  46.170  45.963  1.00 22.52           O
ATOM    405  CB  PHE A  82      47.125  46.408  43.637  1.00 21.03           C
ATOM    406  CG  PHE A  82      46.585  47.805  43.861  1.00 23.52           C
ATOM    407  CD1 PHE A  82      47.394  48.761  44.507  1.00 24.81           C
ATOM    408  CD2 PHE A  82      45.271  48.149  43.490  1.00 20.84           C
ATOM    409  CE1 PHE A  82      46.928  50.065  44.720  1.00 20.05           C
ATOM    410  CE2 PHE A  82      44.807  49.457  43.713  1.00 18.15           C
ATOM    411  CZ  PHE A  82      45.629  50.422  44.308  1.00 17.98           C
ATOM    412  H   PHE A  82      48.362  44.191  43.974  1.00 29.06           H
ATOM    413  HA  PHE A  82      47.590  46.297  45.699  1.00 27.66           H
ATOM    414  HB2 PHE A  82      48.141  46.492  43.255  1.00 25.24           H
ATOM    415  HB3 PHE A  82      46.516  45.874  42.907  1.00 25.24           H
ATOM    416  HD1 PHE A  82      48.383  48.485  44.832  1.00 29.77           H
ATOM    417  HD2 PHE A  82      44.620  47.411  43.042  1.00 25.01           H
ATOM    418  HE1 PHE A  82      47.563  50.795  45.203  1.00 24.05           H
ATOM    419  HE2 PHE A  82      43.803  49.726  43.431  1.00 21.78           H
ATOM    420  HZ  PHE A  82      45.265  51.428  44.466  1.00 21.58           H
ATOM    421  N   PHE A  83      45.247  44.085  45.140  1.00 20.42           N
ATOM    422  CA  PHE A  83      43.936  43.659  45.614  1.00 19.18           C
ATOM    423  C   PHE A  83      43.879  43.618  47.143  1.00 16.92           C
ATOM    424  O   PHE A  83      42.945  44.141  47.740  1.00 17.70           O
ATOM    425  CB  PHE A  83      43.562  42.312  45.005  1.00 19.59           C
ATOM    426  CG  PHE A  83      42.190  41.857  45.442  1.00 24.36           C
ATOM    427  CD1 PHE A  83      42.041  40.819  46.377  1.00 21.03           C
ATOM    428  CD2 PHE A  83      41.060  42.524  44.938  1.00 21.15           C
ATOM    429  CE1 PHE A  83      40.750  40.401  46.765  1.00 24.27           C
ATOM    430  CE2 PHE A  83      39.780  42.113  45.334  1.00 20.14           C
ATOM    431  CZ  PHE A  83      39.617  41.049  46.237  1.00 20.97           C
ATOM    432  H   PHE A  83      45.829  43.388  44.696  1.00 24.50           H
ATOM    433  HA  PHE A  83      43.199  44.387  45.278  1.00 23.02           H
ATOM    434  HB2 PHE A  83      43.561  42.420  43.921  1.00 23.51           H
ATOM    435  HB3 PHE A  83      44.295  41.557  45.291  1.00 23.51           H
ATOM    436  HD1 PHE A  83      42.913  40.323  46.779  1.00 25.24           H
ATOM    437  HD2 PHE A  83      41.173  43.339  44.239  1.00 25.39           H
ATOM    438  HE1 PHE A  83      40.634  39.580  47.456  1.00 29.12           H
ATOM    439  HE2 PHE A  83      38.930  42.631  44.932  1.00 24.17           H
ATOM    440  HZ  PHE A  83      38.628  40.730  46.531  1.00 25.17           H
ATOM    441  N   LYS A  84      44.882  43.028  47.801  1.00 22.12           N
ATOM    442  CA  LYS A  84      44.986  42.979  49.261  1.00 23.10           C
ATOM    443  C   LYS A  84      45.203  44.376  49.836  1.00 17.03           C
ATOM    444  O   LYS A  84      44.571  44.727  50.824  1.00 22.48           O
ATOM    445  CB  LYS A  84      46.120  42.007  49.639  1.00 25.18           C
ATOM    446  CG  LYS A  84      46.187  41.764  51.159  1.00 37.22           C
ATOM    447  CD  LYS A  84      47.382  40.857  51.509  1.00 38.85           C
ATOM    448  CE  LYS A  84      47.218  40.258  52.905  1.00 37.30           C
ATOM    449  NZ  LYS A  84      48.096  39.087  53.064  1.00 53.63           N1+
ATOM    450  H   LYS A  84      45.631  42.608  47.269  1.00 26.54           H
ATOM    451  HA  LYS A  84      44.051  42.585  49.661  1.00 27.73           H
ATOM    452  HB2 LYS A  84      45.982  41.057  49.113  1.00 30.21           H
ATOM    453  HB3 LYS A  84      47.055  42.455  49.299  1.00 30.21           H
ATOM    454  HG2 LYS A  84      46.245  42.700  51.719  1.00 44.67           H
ATOM    455  HG3 LYS A  84      45.260  41.246  51.426  1.00 44.67           H
ATOM    456  HD2 LYS A  84      47.401  40.033  50.790  1.00 46.62           H
ATOM    457  HD3 LYS A  84      48.320  41.406  51.428  1.00 46.62           H
ATOM    458  HE2 LYS A  84      47.470  41.017  53.648  1.00 44.76           H
ATOM    459  HE3 LYS A  84      46.183  39.950  53.051  1.00 44.76           H
ATOM    460  HZ1 LYS A  84      48.014  38.713  53.996  1.00 64.36           H
ATOM    461  HZ2 LYS A  84      47.835  38.377  52.396  1.00 64.36           H
ATOM    462  HZ3 LYS A  84      49.053  39.356  52.894  1.00 64.36           H
ATOM    463  N   TYR A  85      46.074  45.189  49.234  1.00 22.14           N
ATOM    464  CA  TYR A  85      46.207  46.594  49.611  1.00 28.34           C
ATOM    465  C   TYR A  85      44.857  47.330  49.559  1.00 21.32           C
ATOM    466  O   TYR A  85      44.522  48.036  50.494  1.00 19.85           O
ATOM    467  CB  TYR A  85      47.210  47.296  48.701  1.00 21.20           C
ATOM    468  CG  TYR A  85      47.305  48.792  48.959  1.00 23.64           C
ATOM    469  CD1 TYR A  85      48.056  49.279  50.042  1.00 24.49           C
ATOM    470  CD2 TYR A  85      46.695  49.713  48.087  1.00 25.80           C
ATOM    471  CE1 TYR A  85      48.259  50.649  50.240  1.00 32.06           C
ATOM    472  CE2 TYR A  85      46.853  51.092  48.279  1.00 24.44           C
ATOM    473  CZ  TYR A  85      47.623  51.567  49.371  1.00 28.08           C
ATOM    474  OH  TYR A  85      47.857  52.901  49.510  1.00 26.35           O
ATOM    475  H   TYR A  85      46.595  44.853  48.438  1.00 26.57           H
ATOM    476  HA  TYR A  85      46.593  46.645  50.629  1.00 34.00           H
ATOM    477  HB2 TYR A  85      48.193  46.840  48.846  1.00 25.43           H
ATOM    478  HB3 TYR A  85      46.916  47.148  47.663  1.00 25.43           H
ATOM    479  HD1 TYR A  85      48.453  48.597  50.756  1.00 29.38           H
ATOM    480  HD2 TYR A  85      46.079  49.351  47.281  1.00 30.96           H
ATOM    481  HE1 TYR A  85      48.846  51.020  51.072  1.00 38.47           H
ATOM    482  HE2 TYR A  85      46.356  51.796  47.615  1.00 29.33           H
ATOM    483  HH  TYR A  85      47.488  53.317  48.881  1.00 31.62           H
ATOM    484  N   ALA A  86      44.097  47.212  48.473  1.00 20.33           N
ATOM    485  CA  ALA A  86      42.839  47.937  48.281  1.00 22.88           C
ATOM    486  C   ALA A  86      41.700  47.409  49.160  1.00 24.29           C
ATOM    487  O   ALA A  86      40.806  48.179  49.508  1.00 17.42           O
ATOM    488  CB  ALA A  86      42.432  47.843  46.808  1.00 18.53           C
ATOM    489  H   ALA A  86      44.412  46.615  47.726  1.00 24.40           H
ATOM    490  HA  ALA A  86      43.009  48.985  48.518  1.00 27.46           H
ATOM    491  HB1 ALA A  86      41.512  48.407  46.648  1.00 22.24           H
ATOM    492  HB2 ALA A  86      43.225  48.263  46.182  1.00 22.24           H
ATOM    493  HB3 ALA A  86      42.265  46.798  46.536  1.00 22.24           H
ATOM    494  N   CYS A  87      41.698  46.102  49.456  1.00 18.95           N
ATOM    495  CA  CYS A  87      40.522  45.355  49.921  1.00 21.35           C
ATOM    496  C   CYS A  87      40.741  44.561  51.215  1.00 23.37           C
ATOM    497  O   CYS A  87      39.788  44.020  51.759  1.00 18.86           O
ATOM    498  CB  CYS A  87      39.991  44.451  48.791  1.00 23.12           C
ATOM    499  SG  CYS A  87      39.363  45.395  47.379  1.00 16.13           S
ATOM    500  H   CYS A  87      42.486  45.550  49.144  1.00 22.74           H
ATOM    501  HA  CYS A  87      39.735  46.071  50.157  1.00 25.62           H
ATOM    502  HB2 CYS A  87      40.764  43.752  48.477  1.00 27.75           H
ATOM    503  HB3 CYS A  87      39.168  43.849  49.190  1.00 27.75           H
ATOM    504  N   GLY A  88      41.965  44.496  51.748  1.00 24.08           N
ATOM    505  CA  GLY A  88      42.302  43.663  52.910  1.00 22.93           C
ATOM    506  C   GLY A  88      41.499  44.021  54.164  1.00 25.83           C
ATOM    507  O   GLY A  88      41.127  43.137  54.935  1.00 24.25           O
ATOM    508  H   GLY A  88      42.719  44.998  51.300  1.00 28.90           H
ATOM    509  HA2 GLY A  88      42.140  42.613  52.663  1.00 27.52           H
ATOM    510  HA3 GLY A  88      43.359  43.804  53.133  1.00 27.52           H
ATOM    511  N   GLY A  89      41.199  45.315  54.351  1.00 23.90           N
ATOM    512  CA  GLY A  89      40.321  45.798  55.416  1.00 23.17           C
ATOM    513  C   GLY A  89      38.908  45.209  55.309  1.00 22.25           C
ATOM    514  O   GLY A  89      38.365  44.690  56.290  1.00 20.44           O
ATOM    515  H   GLY A  89      41.523  45.996  53.675  1.00 28.68           H
ATOM    516  HA2 GLY A  89      40.756  45.543  56.384  1.00 27.81           H
ATOM    517  HA3 GLY A  89      40.250  46.883  55.338  1.00 27.81           H
ATOM    518  N   TRP A  90      38.332  45.246  54.103  1.00 19.34           N
ATOM    519  CA  TRP A  90      37.031  44.676  53.825  1.00 18.26           C
ATOM    520  C   TRP A  90      37.053  43.168  54.094  1.00 16.39           C
ATOM    521  O   TRP A  90      36.189  42.651  54.788  1.00 15.41           O
ATOM    522  CB  TRP A  90      36.603  45.003  52.381  1.00 17.64           C
ATOM    523  CG  TRP A  90      35.202  44.584  52.079  1.00 20.44           C
ATOM    524  CD1 TRP A  90      34.118  45.394  52.052  1.00 24.82           C
ATOM    525  CD2 TRP A  90      34.691  43.242  51.816  1.00 17.10           C
ATOM    526  NE1 TRP A  90      32.983  44.649  51.832  1.00 18.16           N
ATOM    527  CE2 TRP A  90      33.275  43.305  51.699  1.00 21.11           C
ATOM    528  CE3 TRP A  90      35.272  41.971  51.689  1.00 21.40           C
ATOM    529  CZ2 TRP A  90      32.489  42.159  51.511  1.00 17.21           C
ATOM    530  CZ3 TRP A  90      34.512  40.819  51.433  1.00 21.18           C
ATOM    531  CH2 TRP A  90      33.113  40.913  51.324  1.00 17.14           C
ATOM    532  H   TRP A  90      38.826  45.673  53.331  1.00 23.21           H
ATOM    533  HA  TRP A  90      36.303  45.129  54.499  1.00 21.91           H
ATOM    534  HB2 TRP A  90      36.684  46.077  52.224  1.00 21.16           H
ATOM    535  HB3 TRP A  90      37.261  44.486  51.683  1.00 21.16           H
ATOM    536  HD1 TRP A  90      34.128  46.459  52.233  1.00 29.78           H
ATOM    537  HE1 TRP A  90      32.056  45.058  51.802  1.00 21.79           H
ATOM    538  HE3 TRP A  90      36.332  41.905  51.772  1.00 25.68           H
ATOM    539  HZ2 TRP A  90      31.415  42.252  51.416  1.00 20.66           H
ATOM    540  HZ3 TRP A  90      35.006  39.865  51.330  1.00 25.41           H
ATOM    541  HH2 TRP A  90      32.529  40.032  51.112  1.00 20.57           H
ATOM    542  N   LEU A  91      38.041  42.451  53.553  1.00 18.83           N
ATOM    543  CA  LEU A  91      38.179  41.001  53.681  1.00 27.69           C
ATOM    544  C   LEU A  91      38.191  40.545  55.150  1.00 29.87           C
ATOM    545  O   LEU A  91      37.531  39.566  55.497  1.00 24.73           O
ATOM    546  CB  LEU A  91      39.489  40.570  53.005  1.00 26.01           C
ATOM    547  CG  LEU A  91      39.444  40.067  51.551  1.00 31.14           C
ATOM    548  CD1 LEU A  91      38.109  39.766  50.851  1.00 26.11           C
ATOM    549  CD2 LEU A  91      40.346  40.815  50.573  1.00 30.82           C
ATOM    550  H   LEU A  91      38.739  42.928  53.002  1.00 22.60           H
ATOM    551  HA  LEU A  91      37.333  40.515  53.198  1.00 33.23           H
ATOM    552  HB2 LEU A  91      40.196  41.398  53.074  1.00 31.21           H
ATOM    553  HB3 LEU A  91      39.916  39.750  53.591  1.00 31.21           H
ATOM    554  HG  LEU A  91      39.861  39.060  51.568  1.00 37.37           H
ATOM    555 HD11 LEU A  91      38.282  39.346  49.860  1.00 31.34           H
ATOM    556 HD12 LEU A  91      37.527  39.051  51.437  1.00 31.34           H
ATOM    557 HD13 LEU A  91      37.559  40.692  50.720  1.00 31.34           H
ATOM    558 HD21 LEU A  91      40.140  40.514  49.548  1.00 36.99           H
ATOM    559 HD22 LEU A  91      40.153  41.879  50.656  1.00 36.99           H
ATOM    560 HD23 LEU A  91      41.391  40.612  50.808  1.00 36.99           H
ATOM    561  N   LYS A  92      38.923  41.256  56.018  1.00 25.84           N
ATOM    562  CA  LYS A  92      39.027  40.913  57.438  1.00 26.44           C
ATOM    563  C   LYS A  92      37.710  41.148  58.194  1.00 27.95           C
ATOM    564  O   LYS A  92      37.381  40.398  59.108  1.00 28.53           O
ATOM    565  CB  LYS A  92      40.198  41.698  58.043  1.00 33.47           C
ATOM    566  CG  LYS A  92      40.461  41.305  59.509  1.00 35.17           C
ATOM    567  CD  LYS A  92      40.618  42.525  60.430  1.00 41.24           C
ATOM    568  CE  LYS A  92      41.245  42.202  61.797  1.00 50.05           C
ATOM    569  NZ  LYS A  92      41.093  40.785  62.194  1.00 50.98           N1+
ATOM    570  H   LYS A  92      39.461  42.045  55.675  1.00 31.01           H
ATOM    571  HA  LYS A  92      39.264  39.848  57.511  1.00 31.73           H
ATOM    572  HB2 LYS A  92      41.111  41.579  57.454  1.00 40.16           H
ATOM    573  HB3 LYS A  92      39.895  42.747  57.998  1.00 40.16           H
ATOM    574  HG2 LYS A  92      39.613  40.760  59.920  1.00 42.21           H
ATOM    575  HG3 LYS A  92      41.320  40.633  59.528  1.00 42.21           H
ATOM    576  HD2 LYS A  92      41.314  43.216  59.950  1.00 49.48           H
ATOM    577  HD3 LYS A  92      39.659  43.033  60.538  1.00 49.48           H
ATOM    578  HE2 LYS A  92      42.307  42.440  61.767  1.00 60.06           H
ATOM    579  HE3 LYS A  92      40.769  42.835  62.544  1.00 60.06           H
ATOM    580  HZ1 LYS A  92      41.346  40.658  63.162  1.00 61.18           H
ATOM    581  HZ2 LYS A  92      40.139  40.486  62.050  1.00 61.18           H
ATOM    582  HZ3 LYS A  92      41.693  40.211  61.619  1.00 61.18           H
ATOM    583  N   ARG A  93      36.985  42.215  57.850  1.00 22.12           N
ATOM    584  CA  ARG A  93      35.765  42.623  58.539  1.00 26.52           C
ATOM    585  C   ARG A  93      34.546  41.818  58.113  1.00 30.72           C
ATOM    586  O   ARG A  93      33.596  41.737  58.884  1.00 25.85           O
ATOM    587  CB  ARG A  93      35.541  44.132  58.356  1.00 33.62           C
ATOM    588  CG  ARG A  93      36.452  44.888  59.341  1.00 35.86           C
ATOM    589  CD  ARG A  93      36.372  46.406  59.144  1.00 47.32           C
ATOM    590  NE  ARG A  93      37.597  46.937  58.521  1.00 55.62           N
ATOM    591  CZ  ARG A  93      38.175  48.116  58.808  1.00 56.49           C
ATOM    592  NH1 ARG A  93      37.626  48.979  59.664  1.00 58.07           N
ATOM    593  NH2 ARG A  93      39.326  48.448  58.231  1.00 49.26           N1+
ATOM    594  H   ARG A  93      37.304  42.784  57.079  1.00 26.55           H
ATOM    595  HA  ARG A  93      35.878  42.424  59.604  1.00 31.83           H
ATOM    596  HB2 ARG A  93      35.778  44.404  57.322  1.00 40.34           H
ATOM    597  HB3 ARG A  93      34.497  44.385  58.568  1.00 40.34           H
ATOM    598  HG2 ARG A  93      36.126  44.645  60.359  1.00 43.03           H
ATOM    599  HG3 ARG A  93      37.490  44.557  59.226  1.00 43.03           H
ATOM    600  HD2 ARG A  93      35.501  46.664  58.534  1.00 56.78           H
ATOM    601  HD3 ARG A  93      36.245  46.851  60.132  1.00 56.78           H
ATOM    602  HE  ARG A  93      38.053  46.333  57.851  1.00 66.74           H
ATOM    603 HH11 ARG A  93      36.755  48.754  60.115  1.00 69.69           H
ATOM    604 HH12 ARG A  93      38.074  49.856  59.862  1.00 69.69           H
ATOM    605 HH21 ARG A  93      39.745  47.828  57.554  1.00 59.12           H
ATOM    606 HH22 ARG A  93      39.754  49.339  58.428  1.00 59.12           H
ATOM    607  N   ASN A  94      34.534  41.271  56.893  1.00 25.52           N
ATOM    608  CA  ASN A  94      33.352  40.632  56.335  1.00 20.92           C
ATOM    609  C   ASN A  94      33.481  39.111  56.256  1.00 24.89           C
ATOM    610  O   ASN A  94      34.537  38.558  55.947  1.00 23.53           O
ATOM    611  CB  ASN A  94      32.976  41.269  54.985  1.00 20.89           C
ATOM    612  CG  ASN A  94      32.479  42.698  55.156  1.00 23.27           C
ATOM    613  OD1 ASN A  94      31.285  42.899  55.339  1.00 25.85           O
ATOM    614  ND2 ASN A  94      33.371  43.686  55.139  1.00 23.34           N
ATOM    615  H   ASN A  94      35.345  41.349  56.297  1.00 30.63           H
ATOM    616  HA  ASN A  94      32.507  40.826  56.995  1.00 25.11           H
ATOM    617  HB2 ASN A  94      33.837  41.240  54.321  1.00 25.07           H
ATOM    618  HB3 ASN A  94      32.174  40.684  54.531  1.00 25.07           H
ATOM    619 HD21 ASN A  94      33.047  44.637  55.207  1.00 28.00           H
ATOM    620 HD22 ASN A  94      34.340  43.482  54.952  1.00 28.00           H
ATOM    621  N   VAL A  95      32.340  38.452  56.476  1.00 23.17           N
ATOM    622  CA  VAL A  95      32.129  37.028  56.237  1.00 21.70           C
ATOM    623  C   VAL A  95      30.966  36.932  55.270  1.00 26.28           C
ATOM    624  O   VAL A  95      30.024  37.701  55.380  1.00 27.23           O
ATOM    625  CB  VAL A  95      31.792  36.369  57.580  1.00 17.88           C
ATOM    626  CG1 VAL A  95      31.528  34.853  57.488  1.00 24.70           C
ATOM    627  CG2 VAL A  95      32.896  36.502  58.661  1.00 22.64           C
ATOM    628  H   VAL A  95      31.530  38.987  56.775  1.00 27.80           H
ATOM    629  HA  VAL A  95      33.016  36.593  55.805  1.00 26.04           H
ATOM    630  HB  VAL A  95      30.909  36.739  58.102  1.00 21.46           H
ATOM    631 HG11 VAL A  95      31.717  34.310  58.410  1.00 29.64           H
ATOM    632 HG12 VAL A  95      30.490  34.684  57.228  1.00 29.64           H
ATOM    633 HG13 VAL A  95      32.156  34.414  56.716  1.00 29.64           H
ATOM    634 HG21 VAL A  95      32.865  35.707  59.417  1.00 27.17           H
ATOM    635 HG22 VAL A  95      33.881  36.478  58.183  1.00 27.17           H
ATOM    636 HG23 VAL A  95      32.779  37.453  59.189  1.00 27.17           H
ATOM    637  N   ILE A  96      31.052  36.015  54.332  1.00 15.91           N
ATOM    638  CA  ILE A  96      30.065  35.758  53.309  1.00 17.58           C
ATOM    639  C   ILE A  96      28.727  35.373  53.954  1.00 13.88           C
ATOM    640  O   ILE A  96      28.749  34.363  54.647  1.00 16.54           O
ATOM    641  CB  ILE A  96      30.662  34.641  52.415  1.00 24.00           C
ATOM    642  CG1 ILE A  96      31.837  35.090  51.577  1.00 26.36           C
ATOM    643  CG2 ILE A  96      29.706  33.852  51.485  1.00 37.80           C
ATOM    644  CD1 ILE A  96      32.470  33.982  50.727  1.00 24.38           C
ATOM    645  H   ILE A  96      31.878  35.452  54.367  1.00 19.10           H
ATOM    646  HA  ILE A  96      29.968  36.687  52.784  1.00 21.10           H
ATOM    647  HB  ILE A  96      30.885  33.837  53.097  1.00 28.81           H
ATOM    648 HG12 ILE A  96      31.768  36.084  51.160  1.00 31.63           H
ATOM    649 HG13 ILE A  96      32.567  35.146  52.374  1.00 31.63           H
ATOM    650 HG21 ILE A  96      29.857  32.788  51.569  1.00 45.36           H
ATOM    651 HG22 ILE A  96      28.656  33.964  51.693  1.00 45.36           H
ATOM    652 HG23 ILE A  96      29.846  34.115  50.441  1.00 45.36           H
ATOM    653 HD11 ILE A  96      33.525  34.160  50.584  1.00 29.26           H
ATOM    654 HD12 ILE A  96      32.376  33.022  51.218  1.00 29.26           H
ATOM    655 HD13 ILE A  96      31.993  33.935  49.760  1.00 29.26           H
ATOM    656  N   PRO A  97      27.598  36.130  53.838  1.00 17.20           N
ATOM    657  CA  PRO A  97      26.331  35.650  54.376  1.00 18.34           C
ATOM    658  C   PRO A  97      25.983  34.227  53.931  1.00 16.73           C
ATOM    659  O   PRO A  97      26.370  33.781  52.849  1.00 20.43           O
ATOM    660  CB  PRO A  97      25.253  36.658  53.979  1.00 14.98           C
ATOM    661  CG  PRO A  97      26.019  37.941  53.762  1.00 19.60           C
ATOM    662  CD  PRO A  97      27.426  37.513  53.378  1.00 26.28           C
ATOM    663  HA  PRO A  97      26.436  35.666  55.463  1.00 22.01           H
ATOM    664  HB2 PRO A  97      24.844  36.337  53.020  1.00 17.98           H
ATOM    665  HB3 PRO A  97      24.460  36.756  54.718  1.00 17.98           H
ATOM    666  HG2 PRO A  97      25.537  38.607  53.056  1.00 23.53           H
ATOM    667  HG3 PRO A  97      26.107  38.423  54.729  1.00 23.53           H
ATOM    668  HD2 PRO A  97      27.486  37.636  52.309  1.00 31.53           H
ATOM    669  HD3 PRO A  97      28.137  38.176  53.855  1.00 31.53           H
ATOM    670  N   GLU A  98      25.222  33.516  54.766  1.00 17.70           N
ATOM    671  CA  GLU A  98      24.723  32.168  54.511  1.00 13.81           C
ATOM    672  C   GLU A  98      23.851  32.098  53.237  1.00 17.74           C
ATOM    673  O   GLU A  98      23.794  31.073  52.575  1.00 15.09           O
ATOM    674  CB  GLU A  98      23.952  31.697  55.760  1.00 18.92           C
ATOM    675  CG  GLU A  98      24.867  31.458  56.985  1.00 20.99           C
ATOM    676  CD  GLU A  98      26.036  30.493  56.725  1.00 17.16           C
ATOM    677  OE1 GLU A  98      25.770  29.319  56.386  1.00 22.48           O
ATOM    678  OE2 GLU A  98      27.197  30.912  56.832  1.00 27.84           O1-
ATOM    679  H   GLU A  98      24.961  33.928  55.650  1.00 21.24           H
ATOM    680  HA  GLU A  98      25.573  31.505  54.368  1.00 16.58           H
ATOM    681  HB2 GLU A  98      23.161  32.401  56.014  1.00 22.70           H
ATOM    682  HB3 GLU A  98      23.478  30.762  55.501  1.00 22.70           H
ATOM    683  HG2 GLU A  98      25.263  32.416  57.331  1.00 25.19           H
ATOM    684  HG3 GLU A  98      24.259  31.036  57.784  1.00 25.19           H
ATOM    685  N   THR A  99      23.191  33.201  52.879  1.00 15.41           N
ATOM    686  CA  THR A  99      22.308  33.324  51.722  1.00 18.10           C
ATOM    687  C   THR A  99      23.034  33.805  50.451  1.00 23.18           C
ATOM    688  O   THR A  99      22.384  34.022  49.437  1.00 19.29           O
ATOM    689  CB  THR A  99      21.198  34.302  52.113  1.00 18.24           C
ATOM    690  OG1 THR A  99      21.749  35.553  52.375  1.00 17.91           O
ATOM    691  CG2 THR A  99      20.307  33.841  53.264  1.00 19.71           C
ATOM    692  H   THR A  99      23.291  34.017  53.460  1.00 18.49           H
ATOM    693  HA  THR A  99      21.842  32.373  51.514  1.00 21.72           H
ATOM    694  HB  THR A  99      20.559  34.431  51.247  1.00 21.89           H
ATOM    695  HG1 THR A  99      21.824  36.036  51.546  1.00 21.50           H
ATOM    696 HG21 THR A  99      19.357  34.374  53.233  1.00 23.65           H
ATOM    697 HG22 THR A  99      20.131  32.780  53.131  1.00 23.65           H
ATOM    698 HG23 THR A  99      20.802  34.015  54.221  1.00 23.65           H
ATOM    699  N   SER A 100      24.349  34.070  50.512  1.00 16.88           N
ATOM    700  CA  SER A 100      25.127  34.601  49.385  1.00 16.82           C
ATOM    701  C   SER A 100      26.186  33.584  48.903  1.00 18.33           C
ATOM    702  O   SER A 100      26.875  32.972  49.708  1.00 17.55           O
ATOM    703  CB  SER A 100      25.860  35.853  49.861  1.00 23.84           C
ATOM    704  OG  SER A 100      25.102  37.010  50.146  1.00 27.15           O
ATOM    705  H   SER A 100      24.847  33.891  51.372  1.00 20.25           H
ATOM    706  HA  SER A 100      24.480  34.869  48.555  1.00 20.19           H
ATOM    707  HB2 SER A 100      26.284  35.537  50.806  1.00 28.61           H
ATOM    708  HB3 SER A 100      26.624  36.113  49.124  1.00 28.61           H
ATOM    709  HG  SER A 100      24.665  36.871  50.989  1.00 32.59           H
ATOM    710  N   SER A 101      26.355  33.465  47.580  1.00 16.37           N
ATOM    711  CA  SER A 101      27.394  32.682  46.909  1.00 18.55           C
ATOM    712  C   SER A 101      28.644  33.520  46.616  1.00 14.47           C
ATOM    713  O   SER A 101      29.747  33.004  46.571  1.00 14.05           O
ATOM    714  CB  SER A 101      26.780  32.068  45.648  1.00 17.48           C
ATOM    715  OG  SER A 101      26.326  33.065  44.762  1.00 28.22           O
ATOM    716  H   SER A 101      25.767  34.025  46.975  1.00 19.65           H
ATOM    717  HA  SER A 101      27.696  31.849  47.546  1.00 22.26           H
ATOM    718  HB2 SER A 101      27.525  31.472  45.138  1.00 20.97           H
ATOM    719  HB3 SER A 101      25.943  31.426  45.922  1.00 20.97           H
ATOM    720  HG  SER A 101      26.854  33.035  43.958  1.00 33.86           H
ATOM    721  N   ARG A 102      28.463  34.827  46.447  1.00 17.39           N
ATOM    722  CA  ARG A 102      29.510  35.819  46.278  1.00 21.63           C
ATOM    723  C   ARG A 102      29.077  37.039  47.065  1.00 18.16           C
ATOM    724  O   ARG A 102      27.894  37.366  47.086  1.00 18.68           O
ATOM    725  CB  ARG A 102      29.705  36.121  44.790  1.00 24.08           C
ATOM    726  CG  ARG A 102      30.909  37.040  44.515  1.00 23.17           C
ATOM    727  CD  ARG A 102      30.925  37.517  43.054  1.00 19.55           C
ATOM    728  NE  ARG A 102      29.842  38.456  42.758  1.00 20.04           N
ATOM    729  CZ  ARG A 102      29.471  38.839  41.533  1.00 28.86           C
ATOM    730  NH1 ARG A 102      30.074  38.379  40.439  1.00 22.60           N
ATOM    731  NH2 ARG A 102      28.462  39.683  41.409  1.00 24.78           N1+
ATOM    732  H   ARG A 102      27.520  35.176  46.510  1.00 20.87           H
ATOM    733  HA  ARG A 102      30.438  35.445  46.708  1.00 25.96           H
ATOM    734  HB2 ARG A 102      29.847  35.183  44.246  1.00 28.89           H
ATOM    735  HB3 ARG A 102      28.788  36.600  44.435  1.00 28.89           H
ATOM    736  HG2 ARG A 102      30.864  37.926  45.153  1.00 27.80           H
ATOM    737  HG3 ARG A 102      31.829  36.491  44.735  1.00 27.80           H
ATOM    738  HD2 ARG A 102      31.871  38.016  42.864  1.00 23.46           H
ATOM    739  HD3 ARG A 102      30.851  36.649  42.397  1.00 23.46           H
ATOM    740  HE  ARG A 102      29.350  38.857  43.547  1.00 24.04           H
ATOM    741 HH11 ARG A 102      30.842  37.735  40.502  1.00 27.12           H
ATOM    742 HH12 ARG A 102      29.770  38.677  39.528  1.00 27.12           H
ATOM    743 HH21 ARG A 102      27.980  40.013  42.235  1.00 29.73           H
ATOM    744 HH22 ARG A 102      28.146  39.953  40.489  1.00 29.73           H
ATOM    745  N   TYR A 103      30.031  37.713  47.695  1.00 15.61           N
ATOM    746  CA  TYR A 103      29.766  38.929  48.440  1.00 19.06           C
ATOM    747  C   TYR A 103      30.927  39.873  48.380  1.00 17.67           C
ATOM    748  O   TYR A 103      32.065  39.457  48.248  1.00 20.04           O
ATOM    749  CB  TYR A 103      29.429  38.557  49.861  1.00 20.57           C
ATOM    750  CG  TYR A 103      28.849  39.614  50.752  1.00 19.50           C
ATOM    751  CD1 TYR A 103      27.540  40.033  50.464  1.00 19.38           C
ATOM    752  CD2 TYR A 103      29.521  40.100  51.888  1.00 23.33           C
ATOM    753  CE1 TYR A 103      26.899  40.952  51.299  1.00 18.45           C
ATOM    754  CE2 TYR A 103      28.891  41.050  52.717  1.00 21.81           C
ATOM    755  CZ  TYR A 103      27.570  41.476  52.420  1.00 25.27           C
ATOM    756  OH  TYR A 103      26.936  42.398  53.199  1.00 23.49           O
ATOM    757  H   TYR A 103      30.983  37.389  47.646  1.00 18.73           H
ATOM    758  HA  TYR A 103      28.907  39.430  47.994  1.00 22.87           H
ATOM    759  HB2 TYR A 103      28.596  37.909  49.675  1.00 24.68           H
ATOM    760  HB3 TYR A 103      30.263  38.047  50.349  1.00 24.68           H
ATOM    761  HD1 TYR A 103      27.013  39.622  49.615  1.00 23.25           H
ATOM    762  HD2 TYR A 103      30.515  39.751  52.131  1.00 28.00           H
ATOM    763  HE1 TYR A 103      25.891  41.268  51.074  1.00 22.14           H
ATOM    764  HE2 TYR A 103      29.412  41.450  53.577  1.00 26.18           H
ATOM    765  HH  TYR A 103      27.480  42.685  53.935  1.00 28.19           H
ATOM    766  N   GLY A 104      30.607  41.155  48.410  1.00 13.95           N
ATOM    767  CA  GLY A 104      31.548  42.201  48.095  1.00 14.76           C
ATOM    768  C   GLY A 104      30.811  43.500  47.877  1.00 20.63           C
ATOM    769  O   GLY A 104      29.584  43.513  47.880  1.00 17.91           O
ATOM    770  H   GLY A 104      29.641  41.413  48.549  1.00 16.73           H
ATOM    771  HA2 GLY A 104      32.257  42.323  48.911  1.00 17.72           H
ATOM    772  HA3 GLY A 104      32.077  41.953  47.179  1.00 17.72           H
ATOM    773  N   ASN A 105      31.567  44.582  47.690  1.00 18.11           N
ATOM    774  CA  ASN A 105      31.009  45.924  47.579  1.00 17.48           C
ATOM    775  C   ASN A 105      29.921  45.966  46.468  1.00 19.34           C
ATOM    776  O   ASN A 105      28.882  46.580  46.550  1.00 17.09           O
ATOM    777  CB  ASN A 105      32.116  46.945  47.289  1.00 15.47           C
ATOM    778  CG  ASN A 105      32.878  47.220  48.584  1.00 24.61           C
ATOM    779  OD1 ASN A 105      32.397  47.132  49.689  1.00 21.45           O
ATOM    780  ND2 ASN A 105      34.196  47.641  48.421  1.00 17.96           N
ATOM    781  H   ASN A 105      32.549  44.466  47.737  1.00 21.74           H
ATOM    782  HA  ASN A 105      30.477  46.219  48.536  1.00 20.97           H
ATOM    783  HB2 ASN A 105      32.772  46.597  46.467  1.00 18.56           H
ATOM    784  HB3 ASN A 105      31.667  47.900  46.938  1.00 18.56           H
ATOM    785 HD21 ASN A 105      34.746  47.890  49.226  1.00 21.55           H
ATOM    786 HD22 ASN A 105      34.647  47.731  47.534  1.00 21.55           H
ATOM    787  N   PHE A 106      30.190  45.203  45.333  1.00 17.25           N
ATOM    788  CA  PHE A 106      29.306  45.236  44.155  1.00 13.80           C
ATOM    789  C   PHE A 106      27.954  44.556  44.479  1.00 18.70           C
ATOM    790  O   PHE A 106      26.898  45.059  44.143  1.00 14.42           O
ATOM    791  CB  PHE A 106      30.053  44.514  43.024  1.00 20.54           C
ATOM    792  CG  PHE A 106      29.298  44.568  41.734  1.00 17.69           C
ATOM    793  CD1 PHE A 106      29.228  45.767  41.007  1.00 22.45           C
ATOM    794  CD2 PHE A 106      28.619  43.428  41.283  1.00 22.27           C
ATOM    795  CE1 PHE A 106      28.459  45.831  39.847  1.00 14.70           C
ATOM    796  CE2 PHE A 106      27.900  43.481  40.086  1.00 21.75           C
ATOM    797  CZ  PHE A 106      27.795  44.688  39.385  1.00 20.03           C
ATOM    798  H   PHE A 106      31.112  44.776  45.205  1.00 20.70           H
ATOM    799  HA  PHE A 106      29.088  46.309  43.865  1.00 16.57           H
ATOM    800  HB2 PHE A 106      31.063  44.989  42.887  1.00 24.64           H
ATOM    801  HB3 PHE A 106      30.276  43.462  43.308  1.00 24.64           H
ATOM    802  HD1 PHE A 106      29.759  46.655  41.364  1.00 26.94           H
ATOM    803  HD2 PHE A 106      28.676  42.503  41.852  1.00 26.72           H
ATOM    804  HE1 PHE A 106      28.376  46.776  39.301  1.00 17.64           H
ATOM    805  HE2 PHE A 106      27.407  42.584  39.719  1.00 26.10           H
ATOM    806  HZ  PHE A 106      27.227  44.745  38.461  1.00 24.04           H
ATOM    807  N   ASP A 107      28.037  43.383  45.138  1.00 15.45           N
ATOM    808  CA  ASP A 107      26.879  42.632  45.605  1.00 16.72           C
ATOM    809  C   ASP A 107      26.111  43.394  46.699  1.00 16.19           C
ATOM    810  O   ASP A 107      24.888  43.315  46.735  1.00 15.96           O
ATOM    811  CB  ASP A 107      27.312  41.255  46.108  1.00 16.13           C
ATOM    812  CG  ASP A 107      27.926  40.421  44.992  1.00 24.79           C
ATOM    813  OD1 ASP A 107      27.239  40.159  43.992  1.00 25.96           O
ATOM    814  OD2 ASP A 107      29.111  40.067  45.122  1.00 24.37           O1-
ATOM    815  H   ASP A 107      28.953  43.039  45.401  1.00 18.55           H
ATOM    816  HA  ASP A 107      26.211  42.477  44.754  1.00 20.07           H
ATOM    817  HB2 ASP A 107      28.023  41.364  46.926  1.00 19.35           H
ATOM    818  HB3 ASP A 107      26.436  40.726  46.472  1.00 19.35           H
ATOM    819  N   ILE A 108      26.799  44.152  47.560  1.00 16.54           N
ATOM    820  CA  ILE A 108      26.164  45.015  48.550  1.00 16.85           C
ATOM    821  C   ILE A 108      25.297  46.051  47.830  1.00 19.39           C
ATOM    822  O   ILE A 108      24.172  46.283  48.256  1.00 15.60           O
ATOM    823  CB  ILE A 108      27.214  45.601  49.528  1.00 17.41           C
ATOM    824  CG1 ILE A 108      27.737  44.466  50.437  1.00 20.64           C
ATOM    825  CG2 ILE A 108      26.605  46.743  50.364  1.00 18.81           C
ATOM    826  CD1 ILE A 108      28.971  44.862  51.239  1.00 17.79           C
ATOM    827  H   ILE A 108      27.802  44.205  47.467  1.00 19.85           H
ATOM    828  HA  ILE A 108      25.485  44.397  49.139  1.00 20.22           H
ATOM    829  HB  ILE A 108      28.037  46.006  48.941  1.00 20.90           H
ATOM    830 HG12 ILE A 108      26.962  44.097  51.108  1.00 24.76           H
ATOM    831 HG13 ILE A 108      28.026  43.647  49.784  1.00 24.76           H
ATOM    832 HG21 ILE A 108      27.369  47.172  51.011  1.00 22.57           H
ATOM    833 HG22 ILE A 108      26.262  47.548  49.712  1.00 22.57           H
ATOM    834 HG23 ILE A 108      25.771  46.371  50.965  1.00 22.57           H
ATOM    835 HD11 ILE A 108      29.376  43.977  51.727  1.00 21.35           H
ATOM    836 HD12 ILE A 108      29.728  45.304  50.591  1.00 21.35           H
ATOM    837 HD13 ILE A 108      28.679  45.580  52.006  1.00 21.35           H
ATOM    838  N   LEU A 109      25.784  46.657  46.739  1.00 18.13           N
ATOM    839  CA  LEU A 109      24.991  47.626  45.982  1.00 21.87           C
ATOM    840  C   LEU A 109      23.660  46.988  45.486  1.00 17.87           C
ATOM    841  O   LEU A 109      22.590  47.559  45.494  1.00 15.71           O
ATOM    842  CB  LEU A 109      25.688  48.125  44.712  1.00 17.38           C
ATOM    843  CG  LEU A 109      26.738  49.200  44.976  1.00 24.90           C
ATOM    844  CD1 LEU A 109      27.393  49.575  43.641  1.00 26.80           C
ATOM    845  CD2 LEU A 109      26.090  50.426  45.624  1.00 26.18           C
ATOM    846  H   LEU A 109      26.727  46.472  46.466  1.00 21.76           H
ATOM    847  HA  LEU A 109      24.695  48.497  46.637  1.00 26.24           H
ATOM    848  HB2 LEU A 109      26.149  47.258  44.186  1.00 20.85           H
ATOM    849  HB3 LEU A 109      24.916  48.536  44.028  1.00 20.85           H
ATOM    850  HG  LEU A 109      27.517  48.789  45.664  1.00 29.88           H
ATOM    851 HD11 LEU A 109      28.139  50.365  43.779  1.00 32.16           H
ATOM    852 HD12 LEU A 109      27.890  48.716  43.185  1.00 32.16           H
ATOM    853 HD13 LEU A 109      26.654  49.953  42.928  1.00 32.16           H
ATOM    854 HD21 LEU A 109      26.823  51.196  45.852  1.00 31.42           H
ATOM    855 HD22 LEU A 109      25.318  50.858  44.981  1.00 31.42           H
ATOM    856 HD23 LEU A 109      25.606  50.161  46.574  1.00 31.42           H
ATOM    857  N   ARG A 110      23.763  45.683  44.974  1.00 12.33           N
ATOM    858  CA  ARG A 110      22.537  44.955  44.592  1.00 13.61           C
ATOM    859  C   ARG A 110      21.593  44.756  45.759  1.00 19.05           C
ATOM    860  O   ARG A 110      20.328  45.041  45.587  1.00 17.44           O
ATOM    861  CB  ARG A 110      22.887  43.590  43.965  1.00 15.39           C
ATOM    862  CG  ARG A 110      23.715  43.864  42.708  1.00 21.00           C
ATOM    863  CD  ARG A 110      23.823  42.616  41.843  1.00 27.03           C
ATOM    864  NE  ARG A 110      24.296  43.030  40.485  1.00 29.30           N
ATOM    865  CZ  ARG A 110      24.764  42.131  39.573  1.00 32.07           C
ATOM    866  NH1 ARG A 110      24.917  40.801  39.885  1.00 26.33           N
ATOM    867  NH2 ARG A 110      25.065  42.570  38.283  1.00 28.69           N1+
ATOM    868  H   ARG A 110      24.601  45.120  45.149  1.00 14.80           H
ATOM    869  HA  ARG A 110      21.989  45.590  43.831  1.00 16.33           H
ATOM    870  HB2 ARG A 110      23.437  42.943  44.673  1.00 18.47           H
ATOM    871  HB3 ARG A 110      21.945  43.048  43.730  1.00 18.47           H
ATOM    872  HG2 ARG A 110      23.201  44.678  42.166  1.00 25.20           H
ATOM    873  HG3 ARG A 110      24.727  44.246  42.993  1.00 25.20           H
ATOM    874  HD2 ARG A 110      24.559  41.932  42.306  1.00 32.44           H
ATOM    875  HD3 ARG A 110      22.836  42.101  41.747  1.00 32.44           H
ATOM    876  HE  ARG A 110      24.141  44.010  40.224  1.00 35.16           H
ATOM    877 HH11 ARG A 110      24.662  40.422  40.795  1.00 31.60           H
ATOM    878 HH12 ARG A 110      25.407  40.173  39.253  1.00 31.60           H
ATOM    879 HH21 ARG A 110      25.193  43.562  38.105  1.00 34.42           H
ATOM    880 HH22 ARG A 110      25.539  41.949  37.636  1.00 34.42           H
ATOM    881  N   ASP A 111      22.081  44.306  46.902  1.00 19.97           N
ATOM    882  CA  ASP A 111      21.315  44.149  48.134  1.00 18.59           C
ATOM    883  C   ASP A 111      20.624  45.474  48.532  1.00 16.51           C
ATOM    884  O   ASP A 111      19.465  45.470  48.925  1.00 17.88           O
ATOM    885  CB  ASP A 111      22.214  43.661  49.290  1.00 18.70           C
ATOM    886  CG  ASP A 111      22.701  42.211  49.147  1.00 17.63           C
ATOM    887  OD1 ASP A 111      23.482  41.799  50.028  1.00 20.89           O
ATOM    888  OD2 ASP A 111      22.295  41.501  48.217  1.00 16.29           O1-
ATOM    889  H   ASP A 111      23.071  44.106  46.941  1.00 23.97           H
ATOM    890  HA  ASP A 111      20.546  43.392  47.961  1.00 22.31           H
ATOM    891  HB2 ASP A 111      23.088  44.307  49.392  1.00 22.44           H
ATOM    892  HB3 ASP A 111      21.635  43.703  50.214  1.00 22.44           H
ATOM    893  N   GLU A 112      21.341  46.605  48.488  1.00 16.25           N
ATOM    894  CA  GLU A 112      20.817  47.934  48.785  1.00 17.19           C
ATOM    895  C   GLU A 112      19.742  48.386  47.777  1.00 19.19           C
ATOM    896  O   GLU A 112      18.781  49.043  48.182  1.00 15.99           O
ATOM    897  CB  GLU A 112      21.980  48.934  48.863  1.00 12.79           C
ATOM    898  CG  GLU A 112      22.825  48.675  50.129  1.00 17.94           C
ATOM    899  CD  GLU A 112      24.088  49.535  50.252  1.00 20.68           C
ATOM    900  OE1 GLU A 112      24.519  50.147  49.254  1.00 24.94           O
ATOM    901  OE2 GLU A 112      24.690  49.512  51.336  1.00 18.83           O1-
ATOM    902  H   GLU A 112      22.291  46.556  48.148  1.00 19.50           H
ATOM    903  HA  GLU A 112      20.355  47.892  49.774  1.00 20.63           H
ATOM    904  HB2 GLU A 112      22.596  48.803  47.970  1.00 15.34           H
ATOM    905  HB3 GLU A 112      21.606  49.958  48.888  1.00 15.34           H
ATOM    906  HG2 GLU A 112      22.216  48.858  51.013  1.00 21.53           H
ATOM    907  HG3 GLU A 112      23.148  47.633  50.164  1.00 21.53           H
ATOM    908  N   LEU A 113      19.885  48.015  46.496  1.00 15.30           N
ATOM    909  CA  LEU A 113      18.888  48.296  45.462  1.00 14.15           C
ATOM    910  C   LEU A 113      17.580  47.568  45.823  1.00 19.06           C
ATOM    911  O   LEU A 113      16.516  48.166  45.728  1.00 15.79           O
ATOM    912  CB  LEU A 113      19.403  47.889  44.062  1.00 16.11           C
ATOM    913  CG  LEU A 113      18.342  48.315  43.024  1.00 18.78           C
ATOM    914  CD1 LEU A 113      18.978  49.000  41.794  1.00 19.23           C
ATOM    915  CD2 LEU A 113      17.482  47.170  42.499  1.00 23.25           C
ATOM    916  H   LEU A 113      20.694  47.454  46.237  1.00 18.37           H
ATOM    917  HA  LEU A 113      18.693  49.374  45.462  1.00 16.98           H
ATOM    918  HB2 LEU A 113      20.371  48.340  43.852  1.00 19.33           H
ATOM    919  HB3 LEU A 113      19.511  46.806  44.056  1.00 19.33           H
ATOM    920  HG  LEU A 113      17.709  49.136  43.365  1.00 22.54           H
ATOM    921 HD11 LEU A 113      18.218  49.293  41.071  1.00 23.07           H
ATOM    922 HD12 LEU A 113      19.552  49.874  42.100  1.00 23.07           H
ATOM    923 HD13 LEU A 113      19.661  48.297  41.313  1.00 23.07           H
ATOM    924 HD21 LEU A 113      17.085  47.375  41.511  1.00 27.90           H
ATOM    925 HD22 LEU A 113      18.043  46.237  42.488  1.00 27.90           H
ATOM    926 HD23 LEU A 113      16.654  47.040  43.175  1.00 27.90           H
ATOM    927  N   GLU A 114      17.645  46.301  46.258  1.00 19.71           N
ATOM    928  CA  GLU A 114      16.465  45.536  46.676  1.00 17.84           C
ATOM    929  C   GLU A 114      15.712  46.243  47.819  1.00 16.84           C
ATOM    930  O   GLU A 114      14.488  46.222  47.843  1.00 13.75           O
ATOM    931  CB  GLU A 114      16.849  44.120  47.108  1.00 18.85           C
ATOM    932  CG  GLU A 114      17.461  43.306  45.967  1.00 15.18           C
ATOM    933  CD  GLU A 114      18.151  42.024  46.433  1.00 17.67           C
ATOM    934  OE1 GLU A 114      18.199  41.753  47.649  1.00 17.49           O
ATOM    935  OE2 GLU A 114      18.592  41.276  45.547  1.00 19.30           O1-
ATOM    936  H   GLU A 114      18.547  45.854  46.322  1.00 23.66           H
ATOM    937  HA  GLU A 114      15.795  45.462  45.821  1.00 21.41           H
ATOM    938  HB2 GLU A 114      17.603  44.259  47.878  1.00 22.62           H
ATOM    939  HB3 GLU A 114      16.005  43.582  47.539  1.00 22.62           H
ATOM    940  HG2 GLU A 114      16.674  43.046  45.256  1.00 18.22           H
ATOM    941  HG3 GLU A 114      18.201  43.891  45.427  1.00 18.22           H
ATOM    942  N   VAL A 115      16.401  46.883  48.775  1.00 16.99           N
ATOM    943  CA  VAL A 115      15.728  47.609  49.873  1.00 16.12           C
ATOM    944  C   VAL A 115      14.848  48.746  49.312  1.00 17.42           C
ATOM    945  O   VAL A 115      13.748  48.960  49.832  1.00 15.52           O
ATOM    946  CB  VAL A 115      16.797  48.223  50.793  1.00 15.00           C
ATOM    947  CG1 VAL A 115      16.250  49.217  51.838  1.00 19.37           C
ATOM    948  CG2 VAL A 115      17.597  47.168  51.583  1.00 13.47           C
ATOM    949  H   VAL A 115      17.408  46.915  48.720  1.00 20.39           H
ATOM    950  HA  VAL A 115      15.110  46.919  50.447  1.00 19.35           H
ATOM    951  HB  VAL A 115      17.585  48.788  50.303  1.00 18.00           H
ATOM    952 HG11 VAL A 115      16.872  49.285  52.727  1.00 23.24           H
ATOM    953 HG12 VAL A 115      16.201  50.207  51.390  1.00 23.24           H
ATOM    954 HG13 VAL A 115      15.244  48.925  52.145  1.00 23.24           H
ATOM    955 HG21 VAL A 115      18.120  47.599  52.437  1.00 16.17           H
ATOM    956 HG22 VAL A 115      16.910  46.410  51.958  1.00 16.17           H
ATOM    957 HG23 VAL A 115      18.333  46.697  50.931  1.00 16.17           H
ATOM    958  N   VAL A 116      15.319  49.481  48.280  1.00 16.11           N
ATOM    959  CA  VAL A 116      14.519  50.509  47.595  1.00 18.89           C
ATOM    960  C   VAL A 116      13.287  49.883  46.921  1.00 17.71           C
ATOM    961  O   VAL A 116      12.182  50.411  47.066  1.00 14.90           O
ATOM    962  CB  VAL A 116      15.368  51.185  46.510  1.00 16.52           C
ATOM    963  CG1 VAL A 116      14.569  52.270  45.737  1.00 16.87           C
ATOM    964  CG2 VAL A 116      16.633  51.904  47.041  1.00 19.86           C
ATOM    965  H   VAL A 116      16.240  49.284  47.906  1.00 19.34           H
ATOM    966  HA  VAL A 116      14.197  51.257  48.320  1.00 22.67           H
ATOM    967  HB  VAL A 116      15.761  50.557  45.716  1.00 19.83           H
ATOM    968 HG11 VAL A 116      15.208  53.040  45.314  1.00 20.24           H
ATOM    969 HG12 VAL A 116      14.006  51.810  44.928  1.00 20.24           H
ATOM    970 HG13 VAL A 116      13.858  52.750  46.411  1.00 20.24           H
ATOM    971 HG21 VAL A 116      16.972  52.705  46.387  1.00 23.84           H
ATOM    972 HG22 VAL A 116      16.419  52.337  48.020  1.00 23.84           H
ATOM    973 HG23 VAL A 116      17.450  51.189  47.141  1.00 23.84           H
ATOM    974  N   LEU A 117      13.465  48.773  46.186  1.00 14.95           N
ATOM    975  CA  LEU A 117      12.369  48.051  45.537  1.00 13.98           C
ATOM    976  C   LEU A 117      11.308  47.691  46.575  1.00 20.15           C
ATOM    977  O   LEU A 117      10.134  47.873  46.289  1.00 13.47           O
ATOM    978  CB  LEU A 117      12.843  46.760  44.852  1.00 18.21           C
ATOM    979  CG  LEU A 117      13.874  46.931  43.754  1.00 21.45           C
ATOM    980  CD1 LEU A 117      14.037  45.717  42.825  1.00 24.46           C
ATOM    981  CD2 LEU A 117      13.705  48.194  42.873  1.00 17.78           C
ATOM    982  H   LEU A 117      14.399  48.396  46.100  1.00 17.94           H
ATOM    983  HA  LEU A 117      11.913  48.689  44.786  1.00 16.78           H
ATOM    984  HB2 LEU A 117      13.366  46.216  45.637  1.00 21.85           H
ATOM    985  HB3 LEU A 117      12.016  46.138  44.523  1.00 21.85           H
ATOM    986  HG  LEU A 117      14.861  47.132  44.138  1.00 25.74           H
ATOM    987 HD11 LEU A 117      14.484  45.987  41.874  1.00 29.36           H
ATOM    988 HD12 LEU A 117      14.680  44.989  43.315  1.00 29.36           H
ATOM    989 HD13 LEU A 117      13.068  45.254  42.644  1.00 29.36           H
ATOM    990 HD21 LEU A 117      14.237  48.102  41.928  1.00 21.34           H
ATOM    991 HD22 LEU A 117      12.648  48.343  42.646  1.00 21.34           H
ATOM    992 HD23 LEU A 117      14.072  49.079  43.394  1.00 21.34           H
ATOM    993  N   LYS A 118      11.693  47.149  47.746  1.00 17.49           N
ATOM    994  CA  LYS A 118      10.758  46.852  48.840  1.00 12.62           C
ATOM    995  C   LYS A 118       9.969  48.110  49.210  1.00 15.76           C
ATOM    996  O   LYS A 118       8.747  48.051  49.281  1.00 18.13           O
ATOM    997  CB  LYS A 118      11.532  46.243  50.025  1.00 19.37           C
ATOM    998  CG  LYS A 118      10.642  45.921  51.237  1.00 23.58           C
ATOM    999  CD  LYS A 118      11.473  45.748  52.517  1.00 22.16           C
ATOM   1000  CE  LYS A 118      10.548  45.136  53.576  1.00 30.43           C
ATOM   1001  NZ  LYS A 118      10.870  45.673  54.903  1.00 49.35           N1+
ATOM   1002  H   LYS A 118      12.677  47.030  47.924  1.00 20.99           H
ATOM   1003  HA  LYS A 118      10.048  46.106  48.485  1.00 15.15           H
ATOM   1004  HB2 LYS A 118      12.039  45.343  49.684  1.00 23.24           H
ATOM   1005  HB3 LYS A 118      12.281  46.980  50.331  1.00 23.24           H
ATOM   1006  HG2 LYS A 118       9.970  46.762  51.426  1.00 28.30           H
ATOM   1007  HG3 LYS A 118      10.052  45.029  51.006  1.00 28.30           H
ATOM   1008  HD2 LYS A 118      12.282  45.039  52.333  1.00 26.59           H
ATOM   1009  HD3 LYS A 118      11.892  46.713  52.822  1.00 26.59           H
ATOM   1010  HE2 LYS A 118       9.515  45.401  53.349  1.00 36.52           H
ATOM   1011  HE3 LYS A 118      10.645  44.048  53.561  1.00 36.52           H
ATOM   1012  HZ1 LYS A 118      10.255  45.274  55.594  1.00 59.22           H
ATOM   1013  HZ2 LYS A 118      11.831  45.462  55.132  1.00 59.22           H
ATOM   1014  HZ3 LYS A 118      10.749  46.676  54.890  1.00 59.22           H
ATOM   1015  N   ASP A 119      10.639  49.232  49.450  1.00 16.37           N
ATOM   1016  CA  ASP A 119       9.988  50.465  49.859  1.00 16.11           C
ATOM   1017  C   ASP A 119       8.988  50.938  48.798  1.00 23.82           C
ATOM   1018  O   ASP A 119       7.905  51.386  49.172  1.00 24.61           O
ATOM   1019  CB  ASP A 119      11.022  51.542  50.149  1.00 20.35           C
ATOM   1020  CG  ASP A 119      11.754  51.334  51.479  1.00 37.46           C
ATOM   1021  OD1 ASP A 119      11.405  50.410  52.254  1.00 39.22           O
ATOM   1022  OD2 ASP A 119      12.669  52.149  51.710  1.00 41.77           O1-
ATOM   1023  H   ASP A 119      11.643  49.251  49.339  1.00 19.64           H
ATOM   1024  HA  ASP A 119       9.422  50.272  50.771  1.00 19.33           H
ATOM   1025  HB2 ASP A 119      11.742  51.582  49.330  1.00 24.43           H
ATOM   1026  HB3 ASP A 119      10.509  52.505  50.203  1.00 24.43           H
ATOM   1027  N   VAL A 120       9.300  50.795  47.498  1.00 17.63           N
ATOM   1028  CA  VAL A 120       8.425  51.297  46.447  1.00 18.90           C
ATOM   1029  C   VAL A 120       7.336  50.314  46.025  1.00 22.06           C
ATOM   1030  O   VAL A 120       6.402  50.728  45.346  1.00 24.44           O
ATOM   1031  CB  VAL A 120       9.148  51.819  45.209  1.00 17.50           C
ATOM   1032  CG1 VAL A 120      10.185  52.928  45.448  1.00 21.39           C
ATOM   1033  CG2 VAL A 120       9.761  50.747  44.285  1.00 19.65           C
ATOM   1034  H   VAL A 120      10.193  50.405  47.229  1.00 21.15           H
ATOM   1035  HA  VAL A 120       7.899  52.171  46.832  1.00 22.68           H
ATOM   1036  HB  VAL A 120       8.474  52.331  44.532  1.00 21.00           H
ATOM   1037 HG11 VAL A 120      10.858  53.046  44.600  1.00 25.67           H
ATOM   1038 HG12 VAL A 120       9.669  53.872  45.613  1.00 25.67           H
ATOM   1039 HG13 VAL A 120      10.785  52.703  46.331  1.00 25.67           H
ATOM   1040 HG21 VAL A 120      10.561  51.140  43.661  1.00 23.58           H
ATOM   1041 HG22 VAL A 120      10.172  49.952  44.897  1.00 23.58           H
ATOM   1042 HG23 VAL A 120       8.987  50.322  43.649  1.00 23.58           H
ATOM   1043  N   LEU A 121       7.443  49.020  46.358  1.00 15.50           N
ATOM   1044  CA  LEU A 121       6.419  48.025  45.998  1.00 18.50           C
ATOM   1045  C   LEU A 121       5.409  47.763  47.107  1.00 18.70           C
ATOM   1046  O   LEU A 121       4.295  47.332  46.808  1.00 23.94           O
ATOM   1047  CB  LEU A 121       6.997  46.687  45.521  1.00 16.43           C
ATOM   1048  CG  LEU A 121       7.808  47.005  44.287  1.00 20.21           C
ATOM   1049  CD1 LEU A 121       8.791  45.842  44.090  1.00 16.80           C
ATOM   1050  CD2 LEU A 121       7.005  47.170  42.987  1.00 17.97           C
ATOM   1051  H   LEU A 121       8.249  48.709  46.881  1.00 18.59           H
ATOM   1052  HA  LEU A 121       5.842  48.413  45.159  1.00 22.20           H
ATOM   1053  HB2 LEU A 121       7.591  46.181  46.287  1.00 19.72           H
ATOM   1054  HB3 LEU A 121       6.143  46.064  45.254  1.00 19.72           H
ATOM   1055  HG  LEU A 121       8.511  47.838  44.288  1.00 24.26           H
ATOM   1056 HD11 LEU A 121       9.067  45.710  43.053  1.00 20.15           H
ATOM   1057 HD12 LEU A 121       9.696  45.990  44.658  1.00 20.15           H
ATOM   1058 HD13 LEU A 121       8.327  44.923  44.441  1.00 20.15           H
ATOM   1059 HD21 LEU A 121       7.532  46.807  42.114  1.00 21.56           H
ATOM   1060 HD22 LEU A 121       6.054  46.647  43.057  1.00 21.56           H
ATOM   1061 HD23 LEU A 121       6.807  48.227  42.839  1.00 21.56           H
ATOM   1062  N   GLN A 122       5.809  47.907  48.372  1.00 23.75           N
ATOM   1063  CA  GLN A 122       5.096  47.275  49.476  1.00 24.56           C
ATOM   1064  C   GLN A 122       3.848  48.035  49.920  1.00 20.42           C
ATOM   1065  O   GLN A 122       3.065  47.493  50.691  1.00 25.42           O
ATOM   1066  CB  GLN A 122       6.043  47.008  50.658  1.00 20.31           C
ATOM   1067  CG  GLN A 122       6.502  48.288  51.388  1.00 17.41           C
ATOM   1068  CD  GLN A 122       7.512  47.992  52.504  1.00 20.45           C
ATOM   1069  OE1 GLN A 122       7.780  46.846  52.864  1.00 18.14           O
ATOM   1070  NE2 GLN A 122       8.061  49.042  53.094  1.00 19.65           N
ATOM   1071  H   GLN A 122       6.709  48.321  48.569  1.00 28.50           H
ATOM   1072  HA  GLN A 122       4.764  46.300  49.127  1.00 29.47           H
ATOM   1073  HB2 GLN A 122       5.544  46.347  51.372  1.00 24.37           H
ATOM   1074  HB3 GLN A 122       6.917  46.484  50.263  1.00 24.37           H
ATOM   1075  HG2 GLN A 122       6.952  48.984  50.680  1.00 20.89           H
ATOM   1076  HG3 GLN A 122       5.643  48.790  51.836  1.00 20.89           H
ATOM   1077 HE21 GLN A 122       7.815  49.979  52.799  1.00 23.58           H
ATOM   1078 HE22 GLN A 122       8.733  48.917  53.830  1.00 23.58           H
ATOM   1079  N   GLU A 123       3.691  49.291  49.504  1.00 25.48           N
ATOM   1080  CA  GLU A 123       2.617  50.163  49.964  1.00 32.78           C
ATOM   1081  C   GLU A 123       1.795  50.631  48.758  1.00 23.93           C
ATOM   1082  O   GLU A 123       2.323  51.371  47.930  1.00 21.24           O
ATOM   1083  CB  GLU A 123       3.195  51.339  50.781  1.00 41.72           C
ATOM   1084  CG  GLU A 123       2.580  51.438  52.189  1.00 46.62           C
ATOM   1085  CD  GLU A 123       2.793  52.835  52.786  1.00 54.81           C
ATOM   1086  OE1 GLU A 123       3.826  53.031  53.466  1.00 62.24           O
ATOM   1087  OE2 GLU A 123       1.933  53.706  52.534  1.00 53.88           O1-
ATOM   1088  H   GLU A 123       4.372  49.691  48.878  1.00 30.58           H
ATOM   1089  HA  GLU A 123       1.975  49.592  50.627  1.00 39.34           H
ATOM   1090  HB2 GLU A 123       4.287  51.354  50.830  1.00 50.06           H
ATOM   1091  HB3 GLU A 123       2.873  52.235  50.247  1.00 50.06           H
ATOM   1092  HG2 GLU A 123       1.506  51.247  52.145  1.00 55.94           H
ATOM   1093  HG3 GLU A 123       3.045  50.689  52.831  1.00 55.94           H
ATOM   1094  N   PRO A 124       0.526  50.213  48.627  1.00 31.10           N
ATOM   1095  CA  PRO A 124      -0.424  50.819  47.700  1.00 25.93           C
ATOM   1096  C   PRO A 124      -0.486  52.335  47.898  1.00 24.64           C
ATOM   1097  O   PRO A 124      -0.416  52.827  49.025  1.00 28.12           O
ATOM   1098  CB  PRO A 124      -1.780  50.161  47.984  1.00 25.84           C
ATOM   1099  CG  PRO A 124      -1.430  48.858  48.697  1.00 33.88           C
ATOM   1100  CD  PRO A 124      -0.099  49.143  49.379  1.00 31.24           C
ATOM   1101  HA  PRO A 124      -0.127  50.586  46.674  1.00 31.11           H
ATOM   1102  HB2 PRO A 124      -2.309  50.787  48.708  1.00 31.01           H
ATOM   1103  HB3 PRO A 124      -2.396  50.014  47.096  1.00 31.01           H
ATOM   1104  HG2 PRO A 124      -2.209  48.513  49.376  1.00 40.65           H
ATOM   1105  HG3 PRO A 124      -1.235  48.111  47.932  1.00 40.65           H
ATOM   1106  HD2 PRO A 124      -0.285  49.488  50.397  1.00 37.49           H
ATOM   1107  HD3 PRO A 124       0.517  48.244  49.374  1.00 37.49           H
ATOM   1108  N   LYS A 125      -0.591  53.065  46.788  1.00 28.41           N
ATOM   1109  CA  LYS A 125      -0.857  54.504  46.758  1.00 35.20           C
ATOM   1110  C   LYS A 125      -2.053  54.733  45.840  1.00 33.29           C
ATOM   1111  O   LYS A 125      -2.214  54.050  44.833  1.00 30.77           O
ATOM   1112  CB  LYS A 125       0.376  55.308  46.317  1.00 30.42           C
ATOM   1113  CG  LYS A 125       1.420  55.539  47.429  1.00 44.20           C
ATOM   1114  CD  LYS A 125       1.819  57.022  47.569  1.00 55.18           C
ATOM   1115  CE  LYS A 125       2.474  57.318  48.927  1.00 54.49           C
ATOM   1116  NZ  LYS A 125       3.580  58.287  48.779  1.00 52.74           N1+
ATOM   1117  H   LYS A 125      -0.580  52.595  45.891  1.00 34.09           H
ATOM   1118  HA  LYS A 125      -1.159  54.834  47.751  1.00 42.24           H
ATOM   1119  HB2 LYS A 125       0.845  54.907  45.420  1.00 36.50           H
ATOM   1120  HB3 LYS A 125      -0.039  56.280  46.046  1.00 36.50           H
ATOM   1121  HG2 LYS A 125       0.913  55.312  48.371  1.00 53.04           H
ATOM   1122  HG3 LYS A 125       2.268  54.857  47.340  1.00 53.04           H
ATOM   1123  HD2 LYS A 125       2.489  57.276  46.747  1.00 66.22           H
ATOM   1124  HD3 LYS A 125       0.928  57.652  47.503  1.00 66.22           H
ATOM   1125  HE2 LYS A 125       1.729  57.713  49.619  1.00 65.39           H
ATOM   1126  HE3 LYS A 125       2.875  56.393  49.343  1.00 65.39           H
ATOM   1127  HZ1 LYS A 125       4.014  58.460  49.673  1.00 63.29           H
ATOM   1128  HZ2 LYS A 125       4.273  57.910  48.150  1.00 63.29           H
ATOM   1129  HZ3 LYS A 125       3.238  59.153  48.395  1.00 63.29           H
ATOM   1130  N   THR A 126      -2.905  55.695  46.201  1.00 39.34           N
ATOM   1131  CA  THR A 126      -4.216  55.876  45.567  1.00 39.36           C
ATOM   1132  C   THR A 126      -4.057  56.293  44.096  1.00 27.21           C
ATOM   1133  O   THR A 126      -4.868  55.890  43.266  1.00 37.81           O
ATOM   1134  CB  THR A 126      -5.018  56.923  46.366  1.00 36.53           C
ATOM   1135  OG1 THR A 126      -5.370  56.355  47.617  1.00 42.10           O
ATOM   1136  CG2 THR A 126      -6.342  57.286  45.692  1.00 39.97           C
ATOM   1137  H   THR A 126      -2.683  56.268  46.998  1.00 47.21           H
ATOM   1138  HA  THR A 126      -4.755  54.928  45.605  1.00 47.24           H
ATOM   1139  HB  THR A 126      -4.421  57.820  46.530  1.00 43.84           H
ATOM   1140  HG1 THR A 126      -5.995  56.933  48.060  1.00 50.52           H
ATOM   1141 HG21 THR A 126      -6.954  57.883  46.367  1.00 47.97           H
ATOM   1142 HG22 THR A 126      -6.144  57.882  44.799  1.00 47.97           H
ATOM   1143 HG23 THR A 126      -6.879  56.380  45.405  1.00 47.97           H
ATOM   1144  N   GLU A 127      -3.042  57.105  43.777  1.00 31.16           N
ATOM   1145  CA  GLU A 127      -2.807  57.616  42.429  1.00 45.94           C
ATOM   1146  C   GLU A 127      -2.153  56.602  41.484  1.00 32.83           C
ATOM   1147  O   GLU A 127      -2.001  56.926  40.309  1.00 33.44           O
ATOM   1148  CB  GLU A 127      -1.985  58.916  42.485  1.00 42.34           C
ATOM   1149  CG  GLU A 127      -0.546  58.768  43.022  1.00 49.09           C
ATOM   1150  CD  GLU A 127       0.430  58.062  42.067  1.00 63.67           C
ATOM   1151  OE1 GLU A 127       1.055  57.086  42.534  1.00 54.41           O
ATOM   1152  OE2 GLU A 127       0.551  58.502  40.902  1.00 67.75           O1-
ATOM   1153  H   GLU A 127      -2.374  57.359  44.487  1.00 37.39           H
ATOM   1154  HA  GLU A 127      -3.782  57.883  42.017  1.00 55.13           H
ATOM   1155  HB2 GLU A 127      -1.980  59.411  41.511  1.00 50.81           H
ATOM   1156  HB3 GLU A 127      -2.516  59.562  43.186  1.00 50.81           H
ATOM   1157  HG2 GLU A 127      -0.152  59.765  43.208  1.00 58.91           H
ATOM   1158  HG3 GLU A 127      -0.568  58.225  43.969  1.00 58.91           H
ATOM   1159  N   ASP A 128      -1.742  55.420  41.981  1.00 34.65           N
ATOM   1160  CA  ASP A 128      -1.014  54.436  41.185  1.00 28.28           C
ATOM   1161  C   ASP A 128      -1.775  54.124  39.896  1.00 25.78           C
ATOM   1162  O   ASP A 128      -2.925  53.696  39.931  1.00 22.07           O
ATOM   1163  CB  ASP A 128      -0.833  53.120  41.961  1.00 24.72           C
ATOM   1164  CG  ASP A 128       0.205  53.178  43.079  1.00 23.24           C
ATOM   1165  OD1 ASP A 128       1.048  54.101  43.088  1.00 24.93           O
ATOM   1166  OD2 ASP A 128       0.231  52.224  43.872  1.00 26.59           O1-
ATOM   1167  H   ASP A 128      -1.850  55.230  42.967  1.00 41.58           H
ATOM   1168  HA  ASP A 128      -0.030  54.837  40.925  1.00 33.93           H
ATOM   1169  HB2 ASP A 128      -1.791  52.800  42.378  1.00 29.67           H
ATOM   1170  HB3 ASP A 128      -0.516  52.349  41.257  1.00 29.67           H
ATOM   1171  N   ILE A 129      -1.126  54.317  38.745  1.00 24.88           N
ATOM   1172  CA  ILE A 129      -1.608  53.830  37.439  1.00 28.21           C
ATOM   1173  C   ILE A 129      -1.645  52.289  37.473  1.00 30.61           C
ATOM   1174  O   ILE A 129      -0.987  51.661  38.302  1.00 22.24           O
ATOM   1175  CB  ILE A 129      -0.707  54.434  36.323  1.00 26.87           C
ATOM   1176  CG1 ILE A 129       0.736  53.906  36.490  1.00 24.29           C
ATOM   1177  CG2 ILE A 129      -0.863  55.966  36.441  1.00 25.87           C
ATOM   1178  CD1 ILE A 129       1.525  54.222  35.221  1.00 24.58           C
ATOM   1179  H   ILE A 129      -0.212  54.747  38.769  1.00 29.85           H
ATOM   1180  HA  ILE A 129      -2.626  54.197  37.295  1.00 33.85           H
ATOM   1181  HB  ILE A 129      -1.201  54.082  35.414  1.00 32.24           H
ATOM   1182 HG12 ILE A 129       1.249  54.393  37.320  1.00 29.15           H
ATOM   1183 HG13 ILE A 129       0.715  52.826  36.645  1.00 29.15           H
ATOM   1184 HG21 ILE A 129      -0.637  56.405  35.469  1.00 31.05           H
ATOM   1185 HG22 ILE A 129      -1.883  56.248  36.713  1.00 31.05           H
ATOM   1186 HG23 ILE A 129      -0.163  56.371  37.173  1.00 31.05           H
ATOM   1187 HD11 ILE A 129       2.525  53.797  35.303  1.00 29.49           H
ATOM   1188 HD12 ILE A 129       1.023  53.815  34.341  1.00 29.49           H
ATOM   1189 HD13 ILE A 129       1.608  55.306  35.119  1.00 29.49           H
ATOM   1190  N   VAL A 130      -2.429  51.662  36.595  1.00 23.09           N
ATOM   1191  CA  VAL A 130      -2.665  50.214  36.598  1.00 22.99           C
ATOM   1192  C   VAL A 130      -1.348  49.438  36.511  1.00 23.69           C
ATOM   1193  O   VAL A 130      -1.229  48.400  37.135  1.00 23.21           O
ATOM   1194  CB  VAL A 130      -3.499  49.871  35.366  1.00 22.09           C
ATOM   1195  CG1 VAL A 130      -3.561  48.368  35.024  1.00 21.13           C
ATOM   1196  CG2 VAL A 130      -4.971  50.293  35.575  1.00 27.19           C
ATOM   1197  H   VAL A 130      -2.911  52.216  35.903  1.00 27.70           H
ATOM   1198  HA  VAL A 130      -3.199  49.936  37.508  1.00 27.59           H
ATOM   1199  HB  VAL A 130      -3.223  50.346  34.422  1.00 26.51           H
ATOM   1200 HG11 VAL A 130      -4.501  48.058  34.579  1.00 25.35           H
ATOM   1201 HG12 VAL A 130      -2.763  48.121  34.328  1.00 25.35           H
ATOM   1202 HG13 VAL A 130      -3.430  47.786  35.934  1.00 25.35           H
ATOM   1203 HG21 VAL A 130      -5.666  49.742  34.944  1.00 32.63           H
ATOM   1204 HG22 VAL A 130      -5.253  50.111  36.615  1.00 32.63           H
ATOM   1205 HG23 VAL A 130      -5.082  51.355  35.365  1.00 32.63           H
ATOM   1206  N   ALA A 131      -0.368  49.885  35.725  1.00 22.65           N
ATOM   1207  CA  ALA A 131       0.890  49.162  35.623  1.00 27.31           C
ATOM   1208  C   ALA A 131       1.618  49.026  36.969  1.00 22.21           C
ATOM   1209  O   ALA A 131       2.220  47.993  37.243  1.00 21.03           O
ATOM   1210  CB  ALA A 131       1.774  49.911  34.672  1.00 20.39           C
ATOM   1211  H   ALA A 131      -0.494  50.732  35.188  1.00 27.18           H
ATOM   1212  HA  ALA A 131       0.706  48.169  35.207  1.00 32.77           H
ATOM   1213  HB1 ALA A 131       2.710  49.359  34.600  1.00 24.47           H
ATOM   1214  HB2 ALA A 131       1.311  49.983  33.691  1.00 24.47           H
ATOM   1215  HB3 ALA A 131       1.953  50.910  35.077  1.00 24.47           H
ATOM   1216  N   VAL A 132       1.588  50.071  37.793  1.00 18.43           N
ATOM   1217  CA  VAL A 132       2.182  50.037  39.127  1.00 25.94           C
ATOM   1218  C   VAL A 132       1.288  49.189  40.030  1.00 27.00           C
ATOM   1219  O   VAL A 132       1.827  48.373  40.763  1.00 20.58           O
ATOM   1220  CB  VAL A 132       2.301  51.472  39.616  1.00 23.40           C
ATOM   1221  CG1 VAL A 132       2.517  51.572  41.130  1.00 23.16           C
ATOM   1222  CG2 VAL A 132       3.486  52.221  38.975  1.00 22.40           C
ATOM   1223  H   VAL A 132       1.083  50.905  37.521  1.00 22.11           H
ATOM   1224  HA  VAL A 132       3.176  49.586  39.097  1.00 31.12           H
ATOM   1225  HB  VAL A 132       1.452  52.137  39.449  1.00 28.08           H
ATOM   1226 HG11 VAL A 132       3.044  52.471  41.438  1.00 27.79           H
ATOM   1227 HG12 VAL A 132       1.555  51.561  41.626  1.00 27.79           H
ATOM   1228 HG13 VAL A 132       3.080  50.706  41.480  1.00 27.79           H
ATOM   1229 HG21 VAL A 132       3.848  53.037  39.596  1.00 26.88           H
ATOM   1230 HG22 VAL A 132       4.314  51.526  38.828  1.00 26.88           H
ATOM   1231 HG23 VAL A 132       3.194  52.637  38.018  1.00 26.88           H
ATOM   1232  N   GLN A 133      -0.050  49.320  39.965  1.00 23.22           N
ATOM   1233  CA  GLN A 133      -0.957  48.429  40.701  1.00 23.17           C
ATOM   1234  C   GLN A 133      -0.661  46.965  40.383  1.00 22.87           C
ATOM   1235  O   GLN A 133      -0.757  46.136  41.279  1.00 18.77           O
ATOM   1236  CB  GLN A 133      -2.441  48.689  40.383  1.00 20.67           C
ATOM   1237  CG  GLN A 133      -2.947  50.075  40.778  1.00 18.94           C
ATOM   1238  CD  GLN A 133      -4.350  50.291  40.207  1.00 25.80           C
ATOM   1239  OE1 GLN A 133      -5.181  49.392  40.213  1.00 30.94           O
ATOM   1240  NE2 GLN A 133      -4.625  51.477  39.684  1.00 24.57           N
ATOM   1241  H   GLN A 133      -0.451  50.020  39.360  1.00 27.86           H
ATOM   1242  HA  GLN A 133      -0.812  48.588  41.773  1.00 27.81           H
ATOM   1243  HB2 GLN A 133      -2.536  48.599  39.300  1.00 24.80           H
ATOM   1244  HB3 GLN A 133      -3.070  47.929  40.858  1.00 24.80           H
ATOM   1245  HG2 GLN A 133      -2.979  50.153  41.867  1.00 22.72           H
ATOM   1246  HG3 GLN A 133      -2.271  50.841  40.396  1.00 22.72           H
ATOM   1247 HE21 GLN A 133      -3.927  52.204  39.689  1.00 29.48           H
ATOM   1248 HE22 GLN A 133      -5.550  51.673  39.347  1.00 29.48           H
ATOM   1249  N   LYS A 134      -0.357  46.636  39.111  1.00 16.77           N
ATOM   1250  CA  LYS A 134      -0.049  45.272  38.693  1.00 18.82           C
ATOM   1251  C   LYS A 134       1.268  44.817  39.327  1.00 18.51           C
ATOM   1252  O   LYS A 134       1.333  43.687  39.791  1.00 19.35           O
ATOM   1253  CB  LYS A 134      -0.057  45.163  37.152  1.00 25.77           C
ATOM   1254  CG  LYS A 134      -1.506  45.021  36.619  1.00 19.08           C
ATOM   1255  CD  LYS A 134      -1.541  44.932  35.082  1.00 23.71           C
ATOM   1256  CE  LYS A 134      -2.997  44.920  34.580  1.00 22.07           C
ATOM   1257  NZ  LYS A 134      -3.046  44.909  33.105  1.00 26.57           N1+
ATOM   1258  H   LYS A 134      -0.297  47.373  38.423  1.00 20.13           H
ATOM   1259  HA  LYS A 134      -0.826  44.607  39.077  1.00 22.58           H
ATOM   1260  HB2 LYS A 134       0.416  46.055  36.727  1.00 30.93           H
ATOM   1261  HB3 LYS A 134       0.518  44.281  36.858  1.00 30.93           H
ATOM   1262  HG2 LYS A 134      -1.953  44.116  37.042  1.00 22.90           H
ATOM   1263  HG3 LYS A 134      -2.087  45.891  36.941  1.00 22.90           H
ATOM   1264  HD2 LYS A 134      -1.041  45.810  34.665  1.00 28.46           H
ATOM   1265  HD3 LYS A 134      -1.019  44.029  34.753  1.00 28.46           H
ATOM   1266  HE2 LYS A 134      -3.515  44.038  34.965  1.00 26.48           H
ATOM   1267  HE3 LYS A 134      -3.510  45.810  34.940  1.00 26.48           H
ATOM   1268  HZ1 LYS A 134      -3.714  45.576  32.755  1.00 31.89           H
ATOM   1269  HZ2 LYS A 134      -2.133  45.094  32.717  1.00 31.89           H
ATOM   1270  HZ3 LYS A 134      -3.315  43.986  32.787  1.00 31.89           H
ATOM   1271  N   ALA A 135       2.317  45.647  39.324  1.00 19.33           N
ATOM   1272  CA  ALA A 135       3.590  45.260  39.930  1.00 24.55           C
ATOM   1273  C   ALA A 135       3.434  45.038  41.434  1.00 19.65           C
ATOM   1274  O   ALA A 135       3.965  44.071  41.968  1.00 18.83           O
ATOM   1275  CB  ALA A 135       4.657  46.300  39.596  1.00 23.21           C
ATOM   1276  H   ALA A 135       2.227  46.574  38.934  1.00 23.19           H
ATOM   1277  HA  ALA A 135       3.900  44.310  39.498  1.00 29.46           H
ATOM   1278  HB1 ALA A 135       5.618  45.965  39.991  1.00 27.85           H
ATOM   1279  HB2 ALA A 135       4.732  46.397  38.511  1.00 27.85           H
ATOM   1280  HB3 ALA A 135       4.395  47.265  40.035  1.00 27.85           H
ATOM   1281  N   LYS A 136       2.702  45.925  42.127  1.00 16.99           N
ATOM   1282  CA  LYS A 136       2.438  45.800  43.566  1.00 20.05           C
ATOM   1283  C   LYS A 136       1.601  44.569  43.901  1.00 20.60           C
ATOM   1284  O   LYS A 136       1.907  43.888  44.876  1.00 16.19           O
ATOM   1285  CB  LYS A 136       1.797  47.091  44.089  1.00 17.86           C
ATOM   1286  CG  LYS A 136       2.795  48.265  44.030  1.00 17.89           C
ATOM   1287  CD  LYS A 136       2.241  49.490  44.768  1.00 25.69           C
ATOM   1288  CE  LYS A 136       3.206  50.648  44.543  1.00 18.91           C
ATOM   1289  NZ  LYS A 136       2.748  51.858  45.222  1.00 19.62           N1+
ATOM   1290  H   LYS A 136       2.290  46.704  41.636  1.00 20.39           H
ATOM   1291  HA  LYS A 136       3.397  45.687  44.076  1.00 24.05           H
ATOM   1292  HB2 LYS A 136       0.892  47.326  43.519  1.00 21.44           H
ATOM   1293  HB3 LYS A 136       1.534  46.923  45.137  1.00 21.44           H
ATOM   1294  HG2 LYS A 136       3.732  47.968  44.500  1.00 21.47           H
ATOM   1295  HG3 LYS A 136       3.008  48.518  42.991  1.00 21.47           H
ATOM   1296  HD2 LYS A 136       1.272  49.757  44.340  1.00 30.82           H
ATOM   1297  HD3 LYS A 136       2.126  49.271  45.833  1.00 30.82           H
ATOM   1298  HE2 LYS A 136       4.184  50.364  44.928  1.00 22.70           H
ATOM   1299  HE3 LYS A 136       3.284  50.865  43.479  1.00 22.70           H
ATOM   1300  HZ1 LYS A 136       3.454  52.576  45.180  1.00 23.54           H
ATOM   1301  HZ2 LYS A 136       1.903  52.213  44.790  1.00 23.54           H
ATOM   1302  HZ3 LYS A 136       2.564  51.659  46.190  1.00 23.54           H
ATOM   1303  N   ALA A 137       0.562  44.263  43.110  1.00 21.37           N
ATOM   1304  CA  ALA A 137      -0.220  43.039  43.280  1.00 19.40           C
ATOM   1305  C   ALA A 137       0.644  41.789  43.061  1.00 17.78           C
ATOM   1306  O   ALA A 137       0.496  40.786  43.758  1.00 18.35           O
ATOM   1307  CB  ALA A 137      -1.404  43.047  42.300  1.00 24.08           C
ATOM   1308  H   ALA A 137       0.339  44.859  42.320  1.00 25.64           H
ATOM   1309  HA  ALA A 137      -0.611  43.003  44.297  1.00 23.28           H
ATOM   1310  HB1 ALA A 137      -1.989  42.131  42.435  1.00 28.90           H
ATOM   1311  HB2 ALA A 137      -2.032  43.917  42.511  1.00 28.90           H
ATOM   1312  HB3 ALA A 137      -1.036  43.093  41.270  1.00 28.90           H
ATOM   1313  N   LEU A 138       1.530  41.826  42.076  1.00 21.31           N
ATOM   1314  CA  LEU A 138       2.418  40.716  41.775  1.00 19.05           C
ATOM   1315  C   LEU A 138       3.355  40.484  42.974  1.00 18.78           C
ATOM   1316  O   LEU A 138       3.487  39.352  43.427  1.00 15.42           O
ATOM   1317  CB  LEU A 138       3.191  41.053  40.491  1.00 20.13           C
ATOM   1318  CG  LEU A 138       4.023  39.884  39.952  1.00 18.67           C
ATOM   1319  CD1 LEU A 138       3.461  38.446  39.948  1.00 16.63           C
ATOM   1320  CD2 LEU A 138       4.878  40.228  38.730  1.00 16.74           C
ATOM   1321  H   LEU A 138       1.606  42.660  41.508  1.00 25.57           H
ATOM   1322  HA  LEU A 138       1.810  39.829  41.588  1.00 22.86           H
ATOM   1323  HB2 LEU A 138       2.507  41.355  39.700  1.00 24.15           H
ATOM   1324  HB3 LEU A 138       3.852  41.895  40.690  1.00 24.15           H
ATOM   1325  HG  LEU A 138       4.822  39.730  40.684  1.00 22.41           H
ATOM   1326 HD11 LEU A 138       4.150  37.754  39.479  1.00 19.96           H
ATOM   1327 HD12 LEU A 138       3.277  38.101  40.968  1.00 19.96           H
ATOM   1328 HD13 LEU A 138       2.526  38.452  39.390  1.00 19.96           H
ATOM   1329 HD21 LEU A 138       5.455  39.367  38.396  1.00 20.09           H
ATOM   1330 HD22 LEU A 138       4.202  40.540  37.934  1.00 20.09           H
ATOM   1331 HD23 LEU A 138       5.548  41.060  38.958  1.00 20.09           H
ATOM   1332  N   TYR A 139       3.949  41.568  43.496  1.00 20.89           N
ATOM   1333  CA  TYR A 139       4.741  41.566  44.720  1.00 21.18           C
ATOM   1334  C   TYR A 139       3.976  40.935  45.887  1.00 16.16           C
ATOM   1335  O   TYR A 139       4.479  40.007  46.518  1.00 16.58           O
ATOM   1336  CB  TYR A 139       5.154  43.010  45.028  1.00 17.24           C
ATOM   1337  CG  TYR A 139       6.034  43.091  46.253  1.00 19.67           C
ATOM   1338  CD1 TYR A 139       7.379  42.685  46.160  1.00 15.74           C
ATOM   1339  CD2 TYR A 139       5.502  43.555  47.469  1.00 16.96           C
ATOM   1340  CE1 TYR A 139       8.189  42.726  47.305  1.00 15.05           C
ATOM   1341  CE2 TYR A 139       6.311  43.618  48.612  1.00 21.49           C
ATOM   1342  CZ  TYR A 139       7.648  43.167  48.536  1.00 18.60           C
ATOM   1343  OH  TYR A 139       8.418  43.167  49.652  1.00 18.76           O
ATOM   1344  H   TYR A 139       3.800  42.464  43.045  1.00 25.06           H
ATOM   1345  HA  TYR A 139       5.643  40.974  44.551  1.00 25.41           H
ATOM   1346  HB2 TYR A 139       5.702  43.419  44.177  1.00 20.69           H
ATOM   1347  HB3 TYR A 139       4.276  43.629  45.195  1.00 20.69           H
ATOM   1348  HD1 TYR A 139       7.780  42.318  45.227  1.00 18.89           H
ATOM   1349  HD2 TYR A 139       4.466  43.858  47.534  1.00 20.36           H
ATOM   1350  HE1 TYR A 139       9.218  42.408  47.249  1.00 18.06           H
ATOM   1351  HE2 TYR A 139       5.899  43.970  49.546  1.00 25.78           H
ATOM   1352  HH  TYR A 139       7.951  43.518  50.412  1.00 22.51           H
ATOM   1353  N   ARG A 140       2.753  41.424  46.165  1.00 17.08           N
ATOM   1354  CA  ARG A 140       1.915  40.926  47.247  1.00 21.36           C
ATOM   1355  C   ARG A 140       1.653  39.434  47.115  1.00 19.22           C
ATOM   1356  O   ARG A 140       1.725  38.752  48.124  1.00 18.11           O
ATOM   1357  CB  ARG A 140       0.624  41.756  47.335  1.00 21.42           C
ATOM   1358  CG  ARG A 140       0.910  43.127  47.987  1.00 22.60           C
ATOM   1359  CD  ARG A 140      -0.380  43.809  48.470  1.00 23.23           C
ATOM   1360  NE  ARG A 140      -1.345  43.924  47.363  1.00 23.64           N
ATOM   1361  CZ  ARG A 140      -1.450  44.904  46.466  1.00 23.02           C
ATOM   1362  NH1 ARG A 140      -0.679  45.994  46.487  1.00 19.79           N
ATOM   1363  NH2 ARG A 140      -2.367  44.794  45.525  1.00 23.48           N1+
ATOM   1364  H   ARG A 140       2.372  42.158  45.583  1.00 20.50           H
ATOM   1365  HA  ARG A 140       2.450  41.060  48.189  1.00 25.63           H
ATOM   1366  HB2 ARG A 140       0.159  41.867  46.349  1.00 25.71           H
ATOM   1367  HB3 ARG A 140      -0.060  41.211  47.994  1.00 25.71           H
ATOM   1368  HG2 ARG A 140       1.538  42.972  48.869  1.00 27.12           H
ATOM   1369  HG3 ARG A 140       1.446  43.778  47.293  1.00 27.12           H
ATOM   1370  HD2 ARG A 140      -0.828  43.208  49.268  1.00 27.88           H
ATOM   1371  HD3 ARG A 140      -0.137  44.801  48.862  1.00 27.88           H
ATOM   1372  HE  ARG A 140      -1.997  43.149  47.277  1.00 28.37           H
ATOM   1373 HH11 ARG A 140       0.016  46.095  47.212  1.00 23.75           H
ATOM   1374 HH12 ARG A 140      -0.810  46.705  45.787  1.00 23.75           H
ATOM   1375 HH21 ARG A 140      -2.971  43.977  45.512  1.00 28.17           H
ATOM   1376 HH22 ARG A 140      -2.485  45.514  44.836  1.00 28.17           H
ATOM   1377  N   SER A 141       1.371  38.929  45.908  1.00 18.77           N
ATOM   1378  CA  SER A 141       1.118  37.510  45.690  1.00 17.48           C
ATOM   1379  C   SER A 141       2.343  36.658  45.996  1.00 19.21           C
ATOM   1380  O   SER A 141       2.232  35.557  46.515  1.00 19.66           O
ATOM   1381  CB  SER A 141       0.586  37.273  44.276  1.00 19.40           C
ATOM   1382  OG  SER A 141       1.610  37.252  43.304  1.00 23.03           O
ATOM   1383  H   SER A 141       1.298  39.554  45.119  1.00 22.52           H
ATOM   1384  HA  SER A 141       0.354  37.212  46.398  1.00 20.97           H
ATOM   1385  HB2 SER A 141       0.074  36.312  44.254  1.00 23.28           H
ATOM   1386  HB3 SER A 141      -0.127  38.057  44.028  1.00 23.28           H
ATOM   1387  HG  SER A 141       2.128  38.058  43.387  1.00 27.63           H
ATOM   1388  N   CYS A 142       3.526  37.197  45.708  1.00 21.74           N
ATOM   1389  CA  CYS A 142       4.794  36.510  45.910  1.00 21.67           C
ATOM   1390  C   CYS A 142       5.192  36.395  47.388  1.00 18.87           C
ATOM   1391  O   CYS A 142       5.717  35.357  47.791  1.00 20.86           O
ATOM   1392  CB  CYS A 142       5.835  37.243  45.060  1.00 18.97           C
ATOM   1393  SG  CYS A 142       7.453  36.448  45.041  1.00 19.07           S
ATOM   1394  H   CYS A 142       3.564  38.129  45.319  1.00 26.09           H
ATOM   1395  HA  CYS A 142       4.707  35.500  45.504  1.00 26.01           H
ATOM   1396  HB2 CYS A 142       5.466  37.288  44.029  1.00 22.76           H
ATOM   1397  HB3 CYS A 142       5.940  38.270  45.437  1.00 22.76           H
ATOM   1398  N   ILE A 143       4.955  37.431  48.200  1.00 18.93           N
ATOM   1399  CA  ILE A 143       5.416  37.485  49.593  1.00 24.08           C
ATOM   1400  C   ILE A 143       4.453  36.714  50.508  1.00 17.00           C
ATOM   1401  O   ILE A 143       4.594  36.724  51.724  1.00 24.33           O
ATOM   1402  CB  ILE A 143       5.716  38.955  49.991  1.00 19.21           C
ATOM   1403  CG1 ILE A 143       4.466  39.854  50.004  1.00 17.06           C
ATOM   1404  CG2 ILE A 143       6.846  39.503  49.107  1.00 22.13           C
ATOM   1405  CD1 ILE A 143       4.597  40.971  51.044  1.00 25.99           C
ATOM   1406  H   ILE A 143       4.465  38.236  47.833  1.00 22.71           H
ATOM   1407  HA  ILE A 143       6.358  36.938  49.648  1.00 28.90           H
ATOM   1408  HB  ILE A 143       6.095  38.836  51.006  1.00 23.05           H
ATOM   1409 HG12 ILE A 143       4.408  40.367  49.048  1.00 20.47           H
ATOM   1410 HG13 ILE A 143       3.559  39.267  50.148  1.00 20.47           H
ATOM   1411 HG21 ILE A 143       7.228  40.414  49.563  1.00 26.55           H
ATOM   1412 HG22 ILE A 143       7.662  38.781  49.057  1.00 26.55           H
ATOM   1413 HG23 ILE A 143       6.490  39.737  48.104  1.00 26.55           H
ATOM   1414 HD11 ILE A 143       3.734  41.630  50.962  1.00 31.19           H
ATOM   1415 HD12 ILE A 143       4.660  40.557  52.049  1.00 31.19           H
ATOM   1416 HD13 ILE A 143       5.496  41.554  50.834  1.00 31.19           H
ATOM   1417  N   ASN A 144       3.264  36.396  49.991  1.00 17.65           N  
ATOM   1418  CA  ASN A 144       2.239  35.720  50.826  1.00 21.49           C  
ATOM   1419  C   ASN A 144       2.525  34.214  50.938  1.00 16.38           C  
ATOM   1420  O   ASN A 144       1.916  33.402  50.269  1.00 20.71           O  
ATOM   1421  CB  ASN A 144       0.791  36.040  50.376  1.00 23.08           C  
ATOM   1422  CG  ASN A 144      -0.294  35.619  51.410  1.00 27.09           C  
ATOM   1423  OD1 ASN A 144      -0.072  34.802  52.274  1.00 25.47           O  
ATOM   1424  ND2 ASN A 144      -1.476  36.185  51.278  1.00 28.00           N  
ATOM   1425  H   ASN A 144       3.021  36.551  49.181  1.00 21.18           H  
ATOM   1426  HA  ASN A 144       2.326  36.080  51.733  1.00 25.79           H  
ATOM   1427  HB2 ASN A 144       0.610  35.569  49.548  1.00 27.69           H  
ATOM   1428  HB3 ASN A 144       0.711  36.996  50.235  1.00 27.69           H  
ATOM   1429 HD21 ASN A 144      -1.550  37.083  50.892  1.00 33.60           H  
ATOM   1430  N   GLU A 145       3.438  33.878  51.841  1.00 23.93           N
ATOM   1431  CA  GLU A 145       3.840  32.485  51.971  1.00 27.23           C
ATOM   1432  C   GLU A 145       2.700  31.606  52.510  1.00 25.24           C
ATOM   1433  O   GLU A 145       2.686  30.414  52.218  1.00 25.23           O
ATOM   1434  CB  GLU A 145       5.074  32.346  52.876  1.00 25.09           C
ATOM   1435  CG  GLU A 145       6.184  33.362  52.559  1.00 36.46           C
ATOM   1436  CD  GLU A 145       7.515  33.066  53.259  1.00 49.43           C
ATOM   1437  OE1 GLU A 145       8.201  34.054  53.591  1.00 48.17           O
ATOM   1438  OE2 GLU A 145       7.872  31.876  53.429  1.00 50.13           O1-
ATOM   1439  H   GLU A 145       3.797  34.544  52.504  1.00 28.71           H
ATOM   1440  HA  GLU A 145       4.117  32.130  50.979  1.00 32.67           H
ATOM   1441  HB2 GLU A 145       4.811  32.397  53.937  1.00 30.10           H
ATOM   1442  HB3 GLU A 145       5.455  31.344  52.659  1.00 30.10           H
ATOM   1443  HG2 GLU A 145       6.357  33.395  51.481  1.00 43.75           H
ATOM   1444  HG3 GLU A 145       5.848  34.347  52.894  1.00 43.75           H
ATOM   1445  N   SER A 146       1.749  32.160  53.285  1.00 29.47           N
ATOM   1446  CA  SER A 146       0.636  31.398  53.851  1.00 28.58           C
ATOM   1447  C   SER A 146      -0.276  30.864  52.739  1.00 26.94           C
ATOM   1448  O   SER A 146      -0.613  29.680  52.716  1.00 23.78           O
ATOM   1449  CB  SER A 146      -0.115  32.231  54.915  1.00 30.43           C
ATOM   1450  OG  SER A 146      -1.148  33.039  54.376  1.00 46.84           O
ATOM   1451  H   SER A 146       1.786  33.150  53.480  1.00 35.36           H
ATOM   1452  HA  SER A 146       1.065  30.544  54.374  1.00 34.30           H
ATOM   1453  HB2 SER A 146      -0.578  31.546  55.628  1.00 36.52           H
ATOM   1454  HB3 SER A 146       0.601  32.861  55.450  1.00 36.52           H
ATOM   1455  HG  SER A 146      -0.782  33.568  53.658  1.00 56.21           H
ATOM   1456  N   ALA A 147      -0.642  31.730  51.784  1.00 24.89           N
ATOM   1457  CA  ALA A 147      -1.429  31.361  50.614  1.00 23.50           C
ATOM   1458  C   ALA A 147      -0.707  30.319  49.750  1.00 28.95           C
ATOM   1459  O   ALA A 147      -1.349  29.377  49.291  1.00 22.81           O
ATOM   1460  CB  ALA A 147      -1.745  32.633  49.820  1.00 21.07           C
ATOM   1461  H   ALA A 147      -0.312  32.683  51.838  1.00 29.86           H
ATOM   1462  HA  ALA A 147      -2.377  30.935  50.951  1.00 28.20           H
ATOM   1463  HB1 ALA A 147      -2.348  32.386  48.941  1.00 25.28           H
ATOM   1464  HB2 ALA A 147      -2.297  33.326  50.455  1.00 25.28           H
ATOM   1465  HB3 ALA A 147      -0.814  33.106  49.501  1.00 25.28           H
ATOM   1466  N   ILE A 148       0.613  30.460  49.538  1.00 23.35           N
ATOM   1467  CA  ILE A 148       1.397  29.488  48.777  1.00 28.02           C
ATOM   1468  C   ILE A 148       1.463  28.138  49.513  1.00 22.70           C
ATOM   1469  O   ILE A 148       1.195  27.110  48.897  1.00 24.66           O
ATOM   1470  CB  ILE A 148       2.811  30.018  48.429  1.00 19.05           C
ATOM   1471  CG1 ILE A 148       2.690  31.209  47.428  1.00 18.42           C
ATOM   1472  CG2 ILE A 148       3.688  28.908  47.824  1.00 21.29           C
ATOM   1473  CD1 ILE A 148       3.830  32.229  47.540  1.00 22.73           C
ATOM   1474  H   ILE A 148       1.093  31.254  49.938  1.00 28.02           H
ATOM   1475  HA  ILE A 148       0.887  29.312  47.829  1.00 33.63           H
ATOM   1476  HB  ILE A 148       3.279  30.417  49.330  1.00 22.86           H
ATOM   1477 HG12 ILE A 148       2.774  30.804  46.417  1.00 22.11           H
ATOM   1478 HG13 ILE A 148       1.718  31.699  47.508  1.00 22.11           H
ATOM   1479 HG21 ILE A 148       4.607  29.337  47.428  1.00 25.55           H
ATOM   1480 HG22 ILE A 148       3.967  28.201  48.607  1.00 25.55           H
ATOM   1481 HG23 ILE A 148       3.153  28.388  47.030  1.00 25.55           H
ATOM   1482 HD11 ILE A 148       3.719  32.982  46.760  1.00 27.28           H
ATOM   1483 HD12 ILE A 148       3.820  32.708  48.517  1.00 27.28           H
ATOM   1484 HD13 ILE A 148       4.784  31.719  47.397  1.00 27.28           H
ATOM   1485  N   ASP A 149       1.838  28.109  50.799  1.00 23.98           N
ATOM   1486  CA  ASP A 149       1.948  26.872  51.576  1.00 22.68           C
ATOM   1487  C   ASP A 149       0.614  26.113  51.612  1.00 24.46           C
ATOM   1488  O   ASP A 149       0.612  24.891  51.492  1.00 21.92           O
ATOM   1489  CB  ASP A 149       2.466  27.150  52.996  1.00 22.61           C
ATOM   1490  CG  ASP A 149       3.967  27.455  53.056  1.00 25.18           C
ATOM   1491  OD1 ASP A 149       4.381  28.071  54.054  1.00 30.52           O
ATOM   1492  OD2 ASP A 149       4.712  27.000  52.150  1.00 31.76           O1-
ATOM   1493  H   ASP A 149       2.043  28.974  51.273  1.00 28.77           H
ATOM   1494  HA  ASP A 149       2.665  26.225  51.078  1.00 27.21           H
ATOM   1495  HB2 ASP A 149       1.902  27.977  53.436  1.00 27.13           H
ATOM   1496  HB3 ASP A 149       2.295  26.262  53.608  1.00 27.13           H
ATOM   1497  N   SER A 150      -0.514  26.828  51.722  1.00 23.97           N
ATOM   1498  CA  SER A 150      -1.859  26.251  51.713  1.00 28.13           C
ATOM   1499  C   SER A 150      -2.175  25.468  50.423  1.00 28.98           C
ATOM   1500  O   SER A 150      -3.003  24.560  50.451  1.00 32.85           O
ATOM   1501  CB  SER A 150      -2.864  27.397  51.930  1.00 24.24           C
ATOM   1502  OG  SER A 150      -4.189  26.920  51.954  1.00 47.68           O
ATOM   1503  H   SER A 150      -0.444  27.836  51.779  1.00 28.76           H
ATOM   1504  HA  SER A 150      -1.940  25.571  52.563  1.00 33.76           H
ATOM   1505  HB2 SER A 150      -2.647  27.888  52.882  1.00 29.09           H
ATOM   1506  HB3 SER A 150      -2.769  28.120  51.116  1.00 29.09           H
ATOM   1507  HG  SER A 150      -4.775  27.681  51.942  1.00 57.21           H
ATOM   1508  N   ARG A 151      -1.528  25.795  49.291  1.00 25.15           N
ATOM   1509  CA  ARG A 151      -1.792  25.128  48.011  1.00 24.69           C
ATOM   1510  C   ARG A 151      -0.972  23.845  47.801  1.00 25.05           C
ATOM   1511  O   ARG A 151      -1.241  23.109  46.853  1.00 26.08           O
ATOM   1512  CB  ARG A 151      -1.663  26.125  46.854  1.00 21.05           C
ATOM   1513  CG  ARG A 151      -2.682  27.270  47.000  1.00 25.20           C
ATOM   1514  CD  ARG A 151      -2.381  28.417  46.027  1.00 29.76           C
ATOM   1515  NE  ARG A 151      -2.638  28.059  44.624  1.00 53.69           N
ATOM   1516  CZ  ARG A 151      -3.809  27.675  44.087  1.00 52.04           C
ATOM   1517  NH1 ARG A 151      -4.927  27.536  44.797  1.00 61.12           N
ATOM   1518  NH2 ARG A 151      -3.877  27.432  42.785  1.00 53.35           N1+
ATOM   1519  H   ARG A 151      -0.851  26.546  49.314  1.00 30.18           H
ATOM   1520  HA  ARG A 151      -2.839  24.814  48.008  1.00 29.63           H
ATOM   1521  HB2 ARG A 151      -0.656  26.546  46.866  1.00 25.26           H
ATOM   1522  HB3 ARG A 151      -1.831  25.613  45.904  1.00 25.26           H
ATOM   1523  HG2 ARG A 151      -3.695  26.884  46.884  1.00 30.24           H
ATOM   1524  HG3 ARG A 151      -2.610  27.691  48.000  1.00 30.24           H
ATOM   1525  HD2 ARG A 151      -2.991  29.281  46.262  1.00 35.72           H
ATOM   1526  HD3 ARG A 151      -1.335  28.713  46.138  1.00 35.72           H
ATOM   1527  HE  ARG A 151      -1.869  28.197  43.982  1.00 64.43           H
ATOM   1528 HH11 ARG A 151      -4.915  27.740  45.783  1.00 73.34           H
ATOM   1529 HH12 ARG A 151      -5.780  27.252  44.346  1.00 73.34           H
ATOM   1530 HH21 ARG A 151      -3.076  27.597  42.193  1.00 64.02           H
ATOM   1531 HH22 ARG A 151      -4.749  27.172  42.359  1.00 64.02           H
ATOM   1532  N   GLY A 152       0.009  23.547  48.661  1.00 27.54           N
ATOM   1533  CA  GLY A 152       0.853  22.364  48.499  1.00 26.67           C
ATOM   1534  C   GLY A 152       1.572  22.383  47.147  1.00 30.53           C
ATOM   1535  O   GLY A 152       2.144  23.401  46.769  1.00 25.45           O
ATOM   1536  H   GLY A 152       0.177  24.164  49.443  1.00 33.04           H
ATOM   1537  HA2 GLY A 152       1.585  22.344  49.300  1.00 32.00           H
ATOM   1538  HA3 GLY A 152       0.237  21.468  48.591  1.00 32.00           H
ATOM   1539  N   GLY A 153       1.489  21.276  46.404  1.00 24.48           N
ATOM   1540  CA  GLY A 153       1.953  21.180  45.028  1.00 27.26           C
ATOM   1541  C   GLY A 153       0.816  21.178  44.015  1.00 28.53           C
ATOM   1542  O   GLY A 153       1.095  21.030  42.834  1.00 25.33           O
ATOM   1543  H   GLY A 153       1.024  20.466  46.793  1.00 29.37           H
ATOM   1544  HA2 GLY A 153       2.618  22.013  44.803  1.00 32.71           H
ATOM   1545  HA3 GLY A 153       2.524  20.261  44.909  1.00 32.71           H
ATOM   1546  N   GLU A 154      -0.438  21.372  44.443  1.00 29.11           N
ATOM   1547  CA  GLU A 154      -1.624  21.395  43.593  1.00 26.04           C
ATOM   1548  C   GLU A 154      -1.464  22.242  42.318  1.00 27.61           C
ATOM   1549  O   GLU A 154      -1.870  21.770  41.253  1.00 30.63           O
ATOM   1550  CB  GLU A 154      -2.836  21.854  44.436  1.00 35.11           C
ATOM   1551  CG  GLU A 154      -4.169  21.902  43.672  1.00 43.26           C
ATOM   1552  CD  GLU A 154      -4.804  20.537  43.409  1.00 55.21           C
ATOM   1553  OE1 GLU A 154      -5.893  20.554  42.806  1.00 64.58           O
ATOM   1554  OE2 GLU A 154      -4.223  19.492  43.782  1.00 53.40           O1-
ATOM   1555  H   GLU A 154      -0.584  21.524  45.429  1.00 34.93           H
ATOM   1556  HA  GLU A 154      -1.804  20.368  43.288  1.00 31.25           H
ATOM   1557  HB2 GLU A 154      -2.937  21.284  45.364  1.00 42.14           H
ATOM   1558  HB3 GLU A 154      -2.643  22.890  44.698  1.00 42.14           H
ATOM   1559  HG2 GLU A 154      -4.879  22.484  44.260  1.00 51.91           H
ATOM   1560  HG3 GLU A 154      -4.045  22.408  42.711  1.00 51.91           H
ATOM   1561  N   PRO A 155      -0.901  23.470  42.368  1.00 24.04           N
ATOM   1562  CA  PRO A 155      -0.738  24.273  41.169  1.00 23.22           C
ATOM   1563  C   PRO A 155       0.146  23.574  40.108  1.00 28.10           C
ATOM   1564  O   PRO A 155      -0.129  23.672  38.912  1.00 24.36           O
ATOM   1565  CB  PRO A 155      -0.189  25.621  41.646  1.00 32.55           C
ATOM   1566  CG  PRO A 155      -0.420  25.654  43.157  1.00 27.54           C
ATOM   1567  CD  PRO A 155      -0.367  24.180  43.527  1.00 27.19           C
ATOM   1568  HA  PRO A 155      -1.729  24.449  40.752  1.00 27.87           H
ATOM   1569  HB2 PRO A 155       0.891  25.598  41.495  1.00 39.07           H
ATOM   1570  HB3 PRO A 155      -0.640  26.472  41.135  1.00 39.07           H
ATOM   1571  HG2 PRO A 155       0.295  26.277  43.695  1.00 33.05           H
ATOM   1572  HG3 PRO A 155      -1.439  25.991  43.343  1.00 33.05           H
ATOM   1573  HD2 PRO A 155       0.671  23.885  43.681  1.00 32.63           H
ATOM   1574  HD3 PRO A 155      -0.939  24.018  44.435  1.00 32.63           H
ATOM   1575  N   LEU A 156       1.167  22.820  40.555  1.00 24.33           N
ATOM   1576  CA  LEU A 156       2.003  21.938  39.724  1.00 23.73           C
ATOM   1577  C   LEU A 156       1.183  20.764  39.177  1.00 22.76           C
ATOM   1578  O   LEU A 156       1.231  20.519  37.973  1.00 29.61           O
ATOM   1579  CB  LEU A 156       3.271  21.500  40.515  1.00 26.39           C
ATOM   1580  CG  LEU A 156       4.506  21.056  39.693  1.00 31.73           C
ATOM   1581  CD1 LEU A 156       5.599  20.306  40.490  1.00 27.34           C
ATOM   1582  CD2 LEU A 156       4.131  20.111  38.549  1.00 40.92           C
ATOM   1583  H   LEU A 156       1.284  22.739  41.557  1.00 29.20           H
ATOM   1584  HA  LEU A 156       2.349  22.541  38.881  1.00 28.47           H
ATOM   1585  HB2 LEU A 156       3.586  22.450  40.939  1.00 31.67           H
ATOM   1586  HB3 LEU A 156       3.070  20.836  41.356  1.00 31.67           H
ATOM   1587  HG  LEU A 156       5.030  21.797  39.086  1.00 38.08           H
ATOM   1588 HD11 LEU A 156       6.045  19.461  39.977  1.00 32.81           H
ATOM   1589 HD12 LEU A 156       6.408  21.003  40.693  1.00 32.81           H
ATOM   1590 HD13 LEU A 156       5.212  19.942  41.440  1.00 32.81           H
ATOM   1591 HD21 LEU A 156       4.855  19.333  38.387  1.00 49.10           H
ATOM   1592 HD22 LEU A 156       3.241  19.565  38.814  1.00 49.10           H
ATOM   1593 HD23 LEU A 156       3.993  20.655  37.623  1.00 49.10           H
ATOM   1594  N   LEU A 157       0.462  20.024  40.032  1.00 27.79           N
ATOM   1595  CA  LEU A 157      -0.305  18.842  39.610  1.00 28.68           C
ATOM   1596  C   LEU A 157      -1.278  19.176  38.472  1.00 38.03           C
ATOM   1597  O   LEU A 157      -1.450  18.369  37.565  1.00 31.54           O
ATOM   1598  CB  LEU A 157      -1.060  18.150  40.756  1.00 32.07           C
ATOM   1599  CG  LEU A 157      -0.097  17.810  41.886  1.00 33.38           C
ATOM   1600  CD1 LEU A 157      -0.898  17.375  43.134  1.00 35.69           C
ATOM   1601  CD2 LEU A 157       0.938  16.714  41.605  1.00 29.24           C
ATOM   1602  H   LEU A 157       0.472  20.263  41.014  1.00 33.35           H
ATOM   1603  HA  LEU A 157       0.409  18.121  39.219  1.00 34.41           H
ATOM   1604  HB2 LEU A 157      -1.877  18.774  41.122  1.00 38.48           H
ATOM   1605  HB3 LEU A 157      -1.464  17.236  40.325  1.00 38.48           H
ATOM   1606  HG  LEU A 157       0.454  18.642  42.312  1.00 40.05           H
ATOM   1607 HD11 LEU A 157      -0.261  16.899  43.872  1.00 42.83           H
ATOM   1608 HD12 LEU A 157      -1.390  18.228  43.592  1.00 42.83           H
ATOM   1609 HD13 LEU A 157      -1.663  16.657  42.830  1.00 42.83           H
ATOM   1610 HD21 LEU A 157       1.170  16.129  42.488  1.00 35.09           H
ATOM   1611 HD22 LEU A 157       0.570  16.040  40.832  1.00 35.09           H
ATOM   1612 HD23 LEU A 157       1.852  17.186  41.248  1.00 35.09           H
ATOM   1613  N   LYS A 158      -1.894  20.370  38.488  1.00 32.79           N
ATOM   1614  CA  LYS A 158      -2.771  20.850  37.406  1.00 39.88           C
ATOM   1615  C   LYS A 158      -2.038  21.231  36.145  1.00 32.65           C
ATOM   1616  O   LYS A 158      -2.623  21.170  35.067  1.00 38.56           O
ATOM   1617  CB  LYS A 158      -3.649  22.010  37.903  1.00 35.54           C
ATOM   1618  CG  LYS A 158      -4.990  21.574  38.528  1.00 55.65           C
ATOM   1619  CD  LYS A 158      -5.319  20.066  38.719  1.00 56.78           C
ATOM   1620  CE  LYS A 158      -5.037  19.700  40.174  1.00 57.23           C
ATOM   1621  NZ  LYS A 158      -4.470  18.340  40.312  1.00 54.23           N1+
ATOM   1622  H   LYS A 158      -1.693  21.008  39.248  1.00 39.35           H
ATOM   1623  HA  LYS A 158      -3.379  20.030  37.044  1.00 47.85           H
ATOM   1624  HB2 LYS A 158      -3.064  22.454  38.716  1.00 42.65           H
ATOM   1625  HB3 LYS A 158      -3.784  22.802  37.157  1.00 42.65           H
ATOM   1626  HG2 LYS A 158      -5.293  22.229  39.352  1.00 66.78           H
ATOM   1627  HG3 LYS A 158      -5.660  21.817  37.701  1.00 66.78           H
ATOM   1628  HD2 LYS A 158      -6.399  19.949  38.586  1.00 68.14           H
ATOM   1629  HD3 LYS A 158      -4.834  19.380  38.017  1.00 68.14           H
ATOM   1630  HE2 LYS A 158      -4.313  20.415  40.587  1.00 68.67           H
ATOM   1631  HE3 LYS A 158      -5.973  19.770  40.737  1.00 68.67           H
ATOM   1632  HZ1 LYS A 158      -4.358  18.138  41.300  1.00 65.08           H
ATOM   1633  HZ2 LYS A 158      -5.078  17.648  39.898  1.00 65.08           H
ATOM   1634  HZ3 LYS A 158      -3.562  18.298  39.870  1.00 65.08           H
ATOM   1635  N   LEU A 159      -0.775  21.608  36.272  1.00 33.96           N
ATOM   1636  CA  LEU A 159       0.051  21.938  35.145  1.00 36.39           C
ATOM   1637  C   LEU A 159       0.484  20.685  34.380  1.00 24.56           C
ATOM   1638  O   LEU A 159       0.587  20.728  33.162  1.00 27.15           O
ATOM   1639  CB  LEU A 159       1.275  22.742  35.633  1.00 30.10           C
ATOM   1640  CG  LEU A 159       1.992  23.509  34.525  1.00 32.80           C
ATOM   1641  CD1 LEU A 159       1.011  24.143  33.519  1.00 44.81           C
ATOM   1642  CD2 LEU A 159       2.825  24.689  35.032  1.00 34.72           C
ATOM   1643  H   LEU A 159      -0.364  21.631  37.193  1.00 40.75           H
ATOM   1644  HA  LEU A 159      -0.594  22.514  34.498  1.00 43.67           H
ATOM   1645  HB2 LEU A 159       1.051  23.389  36.480  1.00 36.12           H
ATOM   1646  HB3 LEU A 159       1.978  21.985  35.986  1.00 36.12           H
ATOM   1647  HG  LEU A 159       2.685  22.931  33.914  1.00 39.36           H
ATOM   1648 HD11 LEU A 159       1.276  25.150  33.244  1.00 53.78           H
ATOM   1649 HD12 LEU A 159       0.944  23.518  32.644  1.00 53.78           H
ATOM   1650 HD13 LEU A 159       0.020  24.271  33.934  1.00 53.78           H
ATOM   1651 HD21 LEU A 159       3.120  25.349  34.219  1.00 41.67           H
ATOM   1652 HD22 LEU A 159       2.244  25.249  35.755  1.00 41.67           H
ATOM   1653 HD23 LEU A 159       3.729  24.304  35.502  1.00 41.67           H
ATOM   1654  N   LEU A 160       0.836  19.622  35.109  1.00 25.87           N
ATOM   1655  CA  LEU A 160       1.503  18.434  34.587  1.00 33.56           C
ATOM   1656  C   LEU A 160       0.837  17.801  33.352  1.00 35.05           C
ATOM   1657  O   LEU A 160       1.555  17.505  32.393  1.00 38.71           O
ATOM   1658  CB  LEU A 160       1.648  17.404  35.722  1.00 33.55           C
ATOM   1659  CG  LEU A 160       3.051  17.076  36.253  1.00 33.43           C
ATOM   1660  CD1 LEU A 160       4.208  18.022  35.845  1.00 31.21           C
ATOM   1661  CD2 LEU A 160       3.051  16.945  37.783  1.00 35.79           C
ATOM   1662  H   LEU A 160       0.699  19.673  36.108  1.00 31.04           H
ATOM   1663  HA  LEU A 160       2.471  18.750  34.218  1.00 40.28           H
ATOM   1664  HB2 LEU A 160       0.931  17.598  36.520  1.00 40.26           H
ATOM   1665  HB3 LEU A 160       1.325  16.464  35.272  1.00 40.26           H
ATOM   1666  HG  LEU A 160       3.471  16.108  35.985  1.00 40.12           H
ATOM   1667 HD11 LEU A 160       4.931  18.176  36.631  1.00 37.45           H
ATOM   1668 HD12 LEU A 160       4.745  17.598  35.002  1.00 37.45           H
ATOM   1669 HD13 LEU A 160       3.860  19.016  35.583  1.00 37.45           H
ATOM   1670 HD21 LEU A 160       3.938  17.344  38.245  1.00 42.95           H
ATOM   1671 HD22 LEU A 160       2.200  17.447  38.222  1.00 42.95           H
ATOM   1672 HD23 LEU A 160       3.004  15.897  38.050  1.00 42.95           H
ATOM   1673  N   PRO A 161      -0.489  17.581  33.335  1.00 36.48           N
ATOM   1674  CA  PRO A 161      -1.176  17.071  32.157  1.00 36.92           C
ATOM   1675  C   PRO A 161      -0.894  17.877  30.877  1.00 31.15           C
ATOM   1676  O   PRO A 161      -0.891  17.318  29.782  1.00 37.80           O
ATOM   1677  CB  PRO A 161      -2.664  17.009  32.539  1.00 37.49           C
ATOM   1678  CG  PRO A 161      -2.688  17.029  34.065  1.00 41.93           C
ATOM   1679  CD  PRO A 161      -1.413  17.772  34.444  1.00 33.09           C
ATOM   1680  HA  PRO A 161      -0.821  16.057  31.999  1.00 44.30           H
ATOM   1681  HB2 PRO A 161      -3.129  17.937  32.200  1.00 44.98           H
ATOM   1682  HB3 PRO A 161      -3.192  16.151  32.123  1.00 44.98           H
ATOM   1683  HG2 PRO A 161      -3.595  17.470  34.481  1.00 50.31           H
ATOM   1684  HG3 PRO A 161      -2.565  16.005  34.420  1.00 50.31           H
ATOM   1685  HD2 PRO A 161      -1.637  18.835  34.541  1.00 39.70           H
ATOM   1686  HD3 PRO A 161      -1.023  17.364  35.373  1.00 39.70           H
ATOM   1687  N   ASP A 162      -0.621  19.181  31.012  1.00 33.54           N
ATOM   1688  CA  ASP A 162      -0.435  20.090  29.887  1.00 33.44           C
ATOM   1689  C   ASP A 162       0.970  20.051  29.238  1.00 25.17           C
ATOM   1690  O   ASP A 162       1.183  20.689  28.208  1.00 33.76           O
ATOM   1691  CB  ASP A 162      -0.801  21.504  30.347  1.00 40.18           C
ATOM   1692  CG  ASP A 162      -1.079  22.400  29.149  1.00 38.63           C
ATOM   1693  OD1 ASP A 162      -0.339  23.388  29.028  1.00 37.97           O
ATOM   1694  OD2 ASP A 162      -2.001  22.117  28.358  1.00 40.63           O1-
ATOM   1695  H   ASP A 162      -0.550  19.581  31.939  1.00 40.25           H
ATOM   1696  HA  ASP A 162      -1.168  19.800  29.134  1.00 40.13           H
ATOM   1697  HB2 ASP A 162      -1.699  21.481  30.970  1.00 48.22           H
ATOM   1698  HB3 ASP A 162       0.029  21.921  30.927  1.00 48.22           H
ATOM   1699  N   ILE A 163       1.935  19.332  29.831  1.00 35.54           N
ATOM   1700  CA  ILE A 163       3.300  19.153  29.294  1.00 38.05           C
ATOM   1701  C   ILE A 163       3.557  17.667  28.993  1.00 32.99           C
ATOM   1702  O   ILE A 163       4.700  17.222  29.015  1.00 34.67           O
ATOM   1703  CB  ILE A 163       4.329  19.802  30.268  1.00 28.47           C
ATOM   1704  CG1 ILE A 163       4.221  19.178  31.670  1.00 29.83           C
ATOM   1705  CG2 ILE A 163       4.112  21.326  30.261  1.00 27.92           C
ATOM   1706  CD1 ILE A 163       5.414  19.621  32.514  1.00 28.20           C
ATOM   1707  H   ILE A 163       1.708  18.856  30.697  1.00 42.64           H
ATOM   1708  HA  ILE A 163       3.369  19.656  28.328  1.00 45.66           H
ATOM   1709  HB  ILE A 163       5.288  19.600  29.790  1.00 34.17           H
ATOM   1710 HG12 ILE A 163       3.305  19.457  32.189  1.00 35.79           H
ATOM   1711 HG13 ILE A 163       4.277  18.095  31.550  1.00 35.79           H
ATOM   1712 HG21 ILE A 163       5.022  21.809  30.606  1.00 33.51           H
ATOM   1713 HG22 ILE A 163       3.899  21.679  29.252  1.00 33.51           H
ATOM   1714 HG23 ILE A 163       3.308  21.610  30.937  1.00 33.51           H
ATOM   1715 HD11 ILE A 163       5.424  19.071  33.450  1.00 33.84           H
ATOM   1716 HD12 ILE A 163       6.353  19.449  31.985  1.00 33.84           H
ATOM   1717 HD13 ILE A 163       5.308  20.680  32.740  1.00 33.84           H
ATOM   1718  N   TYR A 164       2.500  16.892  28.701  1.00 29.85           N
ATOM   1719  CA  TYR A 164       2.564  15.441  28.496  1.00 29.26           C
ATOM   1720  C   TYR A 164       3.009  14.657  29.739  1.00 41.05           C
ATOM   1721  O   TYR A 164       3.466  13.526  29.608  1.00 35.91           O
ATOM   1722  CB  TYR A 164       3.391  15.089  27.242  1.00 39.33           C
ATOM   1723  CG  TYR A 164       2.807  15.635  25.962  1.00 40.12           C
ATOM   1724  CD1 TYR A 164       3.156  16.920  25.509  1.00 35.46           C
ATOM   1725  CD2 TYR A 164       1.872  14.858  25.250  1.00 38.01           C
ATOM   1726  CE1 TYR A 164       2.546  17.447  24.359  1.00 44.50           C
ATOM   1727  CE2 TYR A 164       1.265  15.379  24.096  1.00 38.59           C
ATOM   1728  CZ  TYR A 164       1.583  16.686  23.661  1.00 44.62           C
ATOM   1729  OH  TYR A 164       0.957  17.224  22.581  1.00 47.03           O
ATOM   1730  H   TYR A 164       1.580  17.308  28.706  1.00 35.82           H
ATOM   1731  HA  TYR A 164       1.542  15.115  28.294  1.00 35.11           H
ATOM   1732  HB2 TYR A 164       4.415  15.447  27.352  1.00 47.20           H
ATOM   1733  HB3 TYR A 164       3.438  14.005  27.147  1.00 47.20           H
ATOM   1734  HD1 TYR A 164       3.878  17.513  26.052  1.00 42.55           H
ATOM   1735  HD2 TYR A 164       1.610  13.870  25.598  1.00 45.61           H
ATOM   1736  HE1 TYR A 164       2.801  18.437  24.012  1.00 53.40           H
ATOM   1737  HE2 TYR A 164       0.535  14.789  23.563  1.00 46.31           H
ATOM   1738  HH  TYR A 164       0.391  16.594  22.135  1.00 56.44           H
ATOM   1739  N   GLY A 165       2.831  15.222  30.942  1.00 30.41           N
ATOM   1740  CA  GLY A 165       3.039  14.523  32.202  1.00 31.48           C
ATOM   1741  C   GLY A 165       4.511  14.458  32.607  1.00 28.98           C
ATOM   1742  O   GLY A 165       5.394  14.854  31.846  1.00 30.60           O
ATOM   1743  H   GLY A 165       2.519  16.183  30.984  1.00 36.50           H
ATOM   1744  HA2 GLY A 165       2.476  15.035  32.983  1.00 37.77           H
ATOM   1745  HA3 GLY A 165       2.634  13.509  32.121  1.00 37.77           H
ATOM   1746  N   TRP A 166       4.766  13.899  33.792  1.00 21.82           N
ATOM   1747  CA  TRP A 166       6.093  13.466  34.209  1.00 28.88           C
ATOM   1748  C   TRP A 166       6.040  11.964  34.510  1.00 27.49           C
ATOM   1749  O   TRP A 166       5.548  11.615  35.577  1.00 25.57           O
ATOM   1750  CB  TRP A 166       6.575  14.296  35.400  1.00 26.58           C
ATOM   1751  CG  TRP A 166       8.032  14.164  35.715  1.00 29.12           C
ATOM   1752  CD1 TRP A 166       9.031  13.942  34.828  1.00 27.20           C
ATOM   1753  CD2 TRP A 166       8.692  14.312  37.004  1.00 23.19           C
ATOM   1754  NE1 TRP A 166      10.244  13.954  35.470  1.00 27.87           N
ATOM   1755  CE2 TRP A 166      10.103  14.169  36.816  1.00 23.60           C
ATOM   1756  CE3 TRP A 166       8.241  14.557  38.314  1.00 21.01           C
ATOM   1757  CZ2 TRP A 166      11.019  14.261  37.876  1.00 26.73           C
ATOM   1758  CZ3 TRP A 166       9.152  14.661  39.379  1.00 26.03           C
ATOM   1759  CH2 TRP A 166      10.536  14.521  39.163  1.00 22.38           C
ATOM   1760  H   TRP A 166       3.994  13.679  34.407  1.00 26.18           H
ATOM   1761  HA  TRP A 166       6.789  13.657  33.398  1.00 34.66           H
ATOM   1762  HB2 TRP A 166       6.391  15.347  35.177  1.00 31.90           H
ATOM   1763  HB3 TRP A 166       5.990  14.049  36.287  1.00 31.90           H
ATOM   1764  HD1 TRP A 166       8.906  13.808  33.768  1.00 32.64           H
ATOM   1765  HE1 TRP A 166      11.121  13.816  34.989  1.00 33.45           H
ATOM   1766  HE3 TRP A 166       7.182  14.667  38.489  1.00 25.21           H
ATOM   1767  HZ2 TRP A 166      12.074  14.112  37.706  1.00 32.07           H
ATOM   1768  HZ3 TRP A 166       8.783  14.868  40.369  1.00 31.24           H
ATOM   1769  HH2 TRP A 166      11.219  14.610  39.994  1.00 26.86           H
ATOM   1770  N   PRO A 167       6.494  11.082  33.594  1.00 28.24           N
ATOM   1771  CA  PRO A 167       6.264   9.632  33.654  1.00 31.94           C
ATOM   1772  C   PRO A 167       6.516   8.968  35.014  1.00 25.60           C
ATOM   1773  O   PRO A 167       5.634   8.289  35.533  1.00 32.70           O
ATOM   1774  CB  PRO A 167       7.091   9.008  32.519  1.00 29.36           C
ATOM   1775  CG  PRO A 167       7.370  10.166  31.565  1.00 27.18           C
ATOM   1776  CD  PRO A 167       7.116  11.455  32.336  1.00 24.51           C
ATOM   1777  HA  PRO A 167       5.214   9.475  33.413  1.00 38.33           H
ATOM   1778  HB2 PRO A 167       8.045   8.687  32.938  1.00 35.23           H
ATOM   1779  HB3 PRO A 167       6.621   8.157  32.024  1.00 35.23           H
ATOM   1780  HG2 PRO A 167       8.341  10.118  31.087  1.00 32.62           H
ATOM   1781  HG3 PRO A 167       6.612  10.142  30.795  1.00 32.62           H
ATOM   1782  HD2 PRO A 167       8.069  11.944  32.529  1.00 29.42           H
ATOM   1783  HD3 PRO A 167       6.468  12.107  31.751  1.00 29.42           H
ATOM   1784  N   VAL A 168       7.700   9.181  35.601  1.00 27.48           N
ATOM   1785  CA  VAL A 168       8.091   8.832  36.969  1.00 23.80           C
ATOM   1786  C   VAL A 168       7.007   9.034  38.023  1.00 25.49           C
ATOM   1787  O   VAL A 168       6.908   8.231  38.946  1.00 26.80           O
ATOM   1788  CB  VAL A 168       9.365   9.630  37.337  1.00 35.65           C
ATOM   1789  CG1 VAL A 168       9.775  10.839  36.492  1.00 40.40           C
ATOM   1790  CG2 VAL A 168       9.329  10.245  38.745  1.00 40.12           C
ATOM   1791  H   VAL A 168       8.366   9.751  35.095  1.00 32.98           H
ATOM   1792  HA  VAL A 168       8.346   7.771  36.970  1.00 28.56           H
ATOM   1793  HB  VAL A 168      10.179   8.930  37.504  1.00 42.79           H
ATOM   1794 HG11 VAL A 168      10.139  11.664  37.077  1.00 48.49           H
ATOM   1795 HG12 VAL A 168      10.580  10.515  35.864  1.00 48.49           H
ATOM   1796 HG13 VAL A 168       8.985  11.226  35.865  1.00 48.49           H
ATOM   1797 HG21 VAL A 168      10.327  10.575  39.033  1.00 48.14           H
ATOM   1798 HG22 VAL A 168       8.660  11.115  38.747  1.00 48.14           H
ATOM   1799 HG23 VAL A 168       8.991   9.517  39.481  1.00 48.14           H
ATOM   1800  N   ALA A 169       6.272  10.144  37.939  1.00 30.16           N
ATOM   1801  CA  ALA A 169       5.298  10.558  38.923  1.00 33.20           C
ATOM   1802  C   ALA A 169       3.859  10.313  38.442  1.00 37.96           C
ATOM   1803  O   ALA A 169       2.931  10.907  38.983  1.00 37.17           O
ATOM   1804  CB  ALA A 169       5.595  12.009  39.291  1.00 31.70           C
ATOM   1805  H   ALA A 169       6.407  10.753  37.143  1.00 36.19           H
ATOM   1806  HA  ALA A 169       5.442   9.970  39.827  1.00 39.84           H
ATOM   1807  HB1 ALA A 169       4.937  12.290  40.103  1.00 38.04           H
ATOM   1808  HB2 ALA A 169       6.628  12.105  39.629  1.00 38.04           H
ATOM   1809  HB3 ALA A 169       5.430  12.651  38.423  1.00 38.04           H
ATOM   1810  N   THR A 170       3.675   9.414  37.460  1.00 39.12           N
ATOM   1811  CA  THR A 170       2.377   8.990  36.948  1.00 40.61           C
ATOM   1812  C   THR A 170       2.307   7.472  36.807  1.00 46.20           C
ATOM   1813  O   THR A 170       3.274   6.804  36.440  1.00 44.98           O
ATOM   1814  CB  THR A 170       2.002   9.666  35.609  1.00 37.03           C
ATOM   1815  OG1 THR A 170       2.741  10.813  35.280  1.00 40.14           O
ATOM   1816  CG2 THR A 170       0.516  10.044  35.613  1.00 44.85           C
ATOM   1817  H   THR A 170       4.486   8.992  37.030  1.00 46.94           H
ATOM   1818  HA  THR A 170       1.632   9.275  37.691  1.00 48.73           H
ATOM   1819  HB  THR A 170       2.166   8.936  34.812  1.00 44.44           H
ATOM   1820  HG1 THR A 170       2.490  11.086  34.396  1.00 48.16           H
ATOM   1821 HG21 THR A 170       0.193  10.279  34.600  1.00 53.82           H
ATOM   1822 HG22 THR A 170      -0.092   9.228  36.006  1.00 53.82           H
ATOM   1823 HG23 THR A 170       0.381  10.921  36.253  1.00 53.82           H
ATOM   1824  N   GLU A 171       1.105   6.950  37.032  1.00 49.54           N
ATOM   1825  CA  GLU A 171       0.697   5.616  36.617  1.00 45.20           C
ATOM   1826  C   GLU A 171       0.338   5.583  35.127  1.00 41.38           C
ATOM   1827  O   GLU A 171      -0.225   6.542  34.590  1.00 42.10           O
ATOM   1828  CB  GLU A 171      -0.493   5.160  37.466  1.00 47.51           C
ATOM   1829  CG  GLU A 171      -1.694   6.127  37.378  1.00 49.07           C
ATOM   1830  CD  GLU A 171      -2.665   5.993  38.545  1.00 45.22           C
ATOM   1831  OE1 GLU A 171      -3.551   6.868  38.620  1.00 46.73           O
ATOM   1832  OE2 GLU A 171      -2.534   5.039  39.341  1.00 54.28           O1-
ATOM   1833  H   GLU A 171       0.369   7.561  37.360  1.00 59.45           H
ATOM   1834  HA  GLU A 171       1.519   4.923  36.809  1.00 54.24           H
ATOM   1835  HB2 GLU A 171      -0.803   4.132  37.264  1.00 57.02           H
ATOM   1836  HB3 GLU A 171      -0.098   5.208  38.482  1.00 57.02           H
ATOM   1837  HG2 GLU A 171      -1.370   7.168  37.369  1.00 58.89           H
ATOM   1838  HG3 GLU A 171      -2.236   5.939  36.451  1.00 58.89           H
ATOM   1839  N   ASN A 172       0.639   4.449  34.480  1.00 40.31           N
ATOM   1840  CA  ASN A 172       0.204   4.139  33.121  1.00 49.58           C
ATOM   1841  C   ASN A 172       0.468   5.300  32.150  1.00 43.60           C
ATOM   1842  O   ASN A 172      -0.380   5.629  31.323  1.00 37.72           O
ATOM   1843  CB  ASN A 172      -1.274   3.693  33.166  1.00 48.83           C
ATOM   1844  CG  ASN A 172      -1.458   2.369  33.899  1.00 46.17           C
ATOM   1845  OD1 ASN A 172      -0.937   1.352  33.458  1.00 50.16           O
ATOM   1846  ND2 ASN A 172      -2.182   2.354  35.016  1.00 38.46           N
ATOM   1847  H   ASN A 172       1.135   3.721  34.978  1.00 48.37           H
ATOM   1848  HA  ASN A 172       0.811   3.307  32.762  1.00 59.50           H
ATOM   1849  HB2 ASN A 172      -1.872   4.474  33.637  1.00 58.60           H
ATOM   1850  HB3 ASN A 172      -1.640   3.555  32.151  1.00 58.60           H
ATOM   1851 HD21 ASN A 172      -2.337   1.479  35.490  1.00 46.15           H
ATOM   1852 HD22 ASN A 172      -2.585   3.205  35.373  1.00 46.15           H
ATOM   1853  N   TRP A 173       1.653   5.926  32.253  1.00 43.74           N
ATOM   1854  CA  TRP A 173       2.001   7.093  31.452  1.00 39.14           C
ATOM   1855  C   TRP A 173       1.934   6.771  29.955  1.00 30.11           C
ATOM   1856  O   TRP A 173       1.498   7.596  29.163  1.00 31.80           O
ATOM   1857  CB  TRP A 173       3.392   7.610  31.848  1.00 37.74           C
ATOM   1858  CG  TRP A 173       3.823   8.774  31.017  1.00 30.64           C
ATOM   1859  CD1 TRP A 173       3.621  10.080  31.323  1.00 27.28           C
ATOM   1860  CD2 TRP A 173       4.467   8.767  29.708  1.00 30.38           C
ATOM   1861  NE1 TRP A 173       4.064  10.862  30.290  1.00 29.39           N
ATOM   1862  CE2 TRP A 173       4.581  10.111  29.257  1.00 28.90           C
ATOM   1863  CE3 TRP A 173       4.976   7.767  28.851  1.00 33.47           C
ATOM   1864  CZ2 TRP A 173       5.155  10.452  28.025  1.00 36.76           C
ATOM   1865  CZ3 TRP A 173       5.547   8.094  27.606  1.00 33.99           C
ATOM   1866  CH2 TRP A 173       5.629   9.431  27.183  1.00 31.83           C
ATOM   1867  H   TRP A 173       2.325   5.610  32.936  1.00 52.49           H
ATOM   1868  HA  TRP A 173       1.285   7.891  31.665  1.00 46.97           H
ATOM   1869  HB2 TRP A 173       3.371   7.909  32.897  1.00 45.28           H
ATOM   1870  HB3 TRP A 173       4.119   6.808  31.711  1.00 45.28           H
ATOM   1871  HD1 TRP A 173       3.145  10.450  32.218  1.00 32.74           H
ATOM   1872  HE1 TRP A 173       3.994  11.872  30.292  1.00 35.26           H
ATOM   1873  HE3 TRP A 173       4.927   6.735  29.164  1.00 40.16           H
ATOM   1874  HZ2 TRP A 173       5.241  11.489  27.739  1.00 44.12           H
ATOM   1875  HZ3 TRP A 173       5.924   7.307  26.968  1.00 40.79           H
ATOM   1876  HH2 TRP A 173       6.071   9.673  26.229  1.00 38.19           H
ATOM   1877  N   GLU A 174       2.365   5.578  29.557  1.00 33.37           N
ATOM   1878  CA  GLU A 174       2.366   5.140  28.172  1.00 42.32           C
ATOM   1879  C   GLU A 174       0.939   5.135  27.605  1.00 34.83           C
ATOM   1880  O   GLU A 174       0.733   5.545  26.464  1.00 35.07           O
ATOM   1881  CB  GLU A 174       2.986   3.740  28.085  1.00 44.74           C
ATOM   1882  CG  GLU A 174       4.509   3.727  28.275  1.00 39.50           C
ATOM   1883  CD  GLU A 174       4.981   3.754  29.734  1.00 43.62           C
ATOM   1884  OE1 GLU A 174       4.169   3.721  30.686  1.00 45.57           O
ATOM   1885  OE2 GLU A 174       6.215   3.797  29.880  1.00 44.06           O1-
ATOM   1886  H   GLU A 174       2.729   4.939  30.247  1.00 40.05           H
ATOM   1887  HA  GLU A 174       2.983   5.827  27.590  1.00 50.78           H
ATOM   1888  HB2 GLU A 174       2.483   2.990  28.701  1.00 53.69           H
ATOM   1889  HB3 GLU A 174       2.837   3.475  27.038  1.00 53.69           H
ATOM   1890  HG2 GLU A 174       4.904   2.816  27.823  1.00 47.41           H
ATOM   1891  HG3 GLU A 174       4.953   4.578  27.751  1.00 47.41           H
ATOM   1892  N   GLN A 175      -0.041   4.697  28.405  1.00 40.27           N
ATOM   1893  CA  GLN A 175      -1.442   4.618  27.999  1.00 49.43           C
ATOM   1894  C   GLN A 175      -2.053   6.018  27.839  1.00 42.98           C
ATOM   1895  O   GLN A 175      -2.634   6.316  26.796  1.00 47.65           O
ATOM   1896  CB  GLN A 175      -2.214   3.744  29.004  1.00 46.42           C
ATOM   1897  CG  GLN A 175      -3.525   3.167  28.441  1.00 56.78           C
ATOM   1898  CD  GLN A 175      -4.749   4.050  28.694  1.00 63.65           C
ATOM   1899  OE1 GLN A 175      -4.906   4.625  29.769  1.00 62.87           O
ATOM   1900  NE2 GLN A 175      -5.650   4.147  27.720  1.00 58.35           N
ATOM   1901  H   GLN A 175       0.191   4.423  29.348  1.00 48.32           H
ATOM   1902  HA  GLN A 175      -1.463   4.114  27.033  1.00 59.31           H
ATOM   1903  HB2 GLN A 175      -1.560   2.876  29.091  1.00 55.70           H
ATOM   1904  HB3 GLN A 175      -2.320   4.165  30.006  1.00 55.70           H
ATOM   1905  HG2 GLN A 175      -3.415   2.962  27.376  1.00 68.13           H
ATOM   1906  HG3 GLN A 175      -3.719   2.220  28.939  1.00 68.13           H
ATOM   1907 HE21 GLN A 175      -5.475   3.715  26.831  1.00 70.02           H
ATOM   1908 HE22 GLN A 175      -6.500   4.661  27.877  1.00 70.02           H
ATOM   1909  N   LYS A 176      -1.909   6.872  28.862  1.00 44.67           N
ATOM   1910  CA  LYS A 176      -2.469   8.228  28.906  1.00 45.18           C
ATOM   1911  C   LYS A 176      -1.860   9.129  27.830  1.00 41.36           C
ATOM   1912  O   LYS A 176      -2.576   9.805  27.100  1.00 41.81           O
ATOM   1913  CB  LYS A 176      -2.184   8.844  30.284  1.00 34.60           C
ATOM   1914  CG  LYS A 176      -2.840   8.094  31.447  1.00 44.19           C
ATOM   1915  CD  LYS A 176      -2.849   8.962  32.719  1.00 50.16           C
ATOM   1916  CE  LYS A 176      -3.064   8.095  33.961  1.00 42.37           C
ATOM   1917  NZ  LYS A 176      -4.430   7.532  33.965  1.00 52.95           N1+
ATOM   1918  H   LYS A 176      -1.393   6.562  29.675  1.00 53.61           H
ATOM   1919  HA  LYS A 176      -3.548   8.182  28.747  1.00 54.21           H
ATOM   1920  HB2 LYS A 176      -1.110   8.935  30.456  1.00 41.52           H
ATOM   1921  HB3 LYS A 176      -2.617   9.849  30.247  1.00 41.52           H
ATOM   1922  HG2 LYS A 176      -3.866   7.824  31.186  1.00 53.03           H
ATOM   1923  HG3 LYS A 176      -2.264   7.186  31.622  1.00 53.03           H
ATOM   1924  HD2 LYS A 176      -1.858   9.404  32.838  1.00 60.20           H
ATOM   1925  HD3 LYS A 176      -3.584   9.765  32.642  1.00 60.20           H
ATOM   1926  HE2 LYS A 176      -2.340   7.281  33.967  1.00 50.85           H
ATOM   1927  HE3 LYS A 176      -2.923   8.703  34.853  1.00 50.85           H
ATOM   1928  HZ1 LYS A 176      -4.571   6.969  34.791  1.00 63.54           H
ATOM   1929  HZ2 LYS A 176      -5.108   8.279  33.960  1.00 63.54           H
ATOM   1930  HZ3 LYS A 176      -4.566   6.961  33.144  1.00 63.54           H
ATOM   1931  N   TYR A 177      -0.527   9.177  27.807  1.00 49.34           N
ATOM   1932  CA  TYR A 177       0.271  10.211  27.172  1.00 41.16           C
ATOM   1933  C   TYR A 177       1.074   9.647  26.017  1.00 44.25           C
ATOM   1934  O   TYR A 177       1.052  10.266  24.966  1.00 49.30           O
ATOM   1935  CB  TYR A 177       1.200  10.868  28.200  1.00 40.93           C
ATOM   1936  CG  TYR A 177       0.482  11.619  29.300  1.00 39.09           C
ATOM   1937  CD1 TYR A 177      -0.165  12.834  29.006  1.00 38.79           C
ATOM   1938  CD2 TYR A 177       0.488  11.122  30.617  1.00 35.10           C
ATOM   1939  CE1 TYR A 177      -0.818  13.543  30.029  1.00 39.18           C
ATOM   1940  CE2 TYR A 177      -0.167  11.820  31.643  1.00 34.19           C
ATOM   1941  CZ  TYR A 177      -0.826  13.036  31.349  1.00 38.83           C
ATOM   1942  OH  TYR A 177      -1.482  13.701  32.342  1.00 38.74           O
ATOM   1943  H   TYR A 177      -0.025   8.527  28.393  1.00 59.21           H
ATOM   1944  HA  TYR A 177      -0.386  10.987  26.774  1.00 49.39           H
ATOM   1945  HB2 TYR A 177       1.838  10.103  28.641  1.00 49.11           H
ATOM   1946  HB3 TYR A 177       1.845  11.580  27.678  1.00 49.11           H
ATOM   1947  HD1 TYR A 177      -0.171  13.218  27.996  1.00 46.55           H
ATOM   1948  HD2 TYR A 177       0.979  10.185  30.835  1.00 42.12           H
ATOM   1949  HE1 TYR A 177      -1.328  14.468  29.803  1.00 47.02           H
ATOM   1950  HE2 TYR A 177      -0.173  11.426  32.648  1.00 41.03           H
ATOM   1951  HH  TYR A 177      -1.437  13.250  33.187  1.00 46.49           H
ATOM   1952  N   GLY A 178       1.767   8.513  26.205  1.00 48.48           N
ATOM   1953  CA  GLY A 178       2.627   7.876  25.203  1.00 43.37           C
ATOM   1954  C   GLY A 178       1.955   7.696  23.833  1.00 48.21           C
ATOM   1955  O   GLY A 178       2.609   7.904  22.812  1.00 42.41           O
ATOM   1956  H   GLY A 178       1.701   8.059  27.105  1.00 58.17           H
ATOM   1957  HA2 GLY A 178       3.537   8.465  25.090  1.00 52.05           H
ATOM   1958  HA3 GLY A 178       2.906   6.888  25.568  1.00 52.05           H
ATOM   1959  N   ALA A 179       0.658   7.339  23.822  1.00 51.41           N
ATOM   1960  CA  ALA A 179      -0.176   7.248  22.622  1.00 44.82           C
ATOM   1961  C   ALA A 179      -0.064   8.487  21.728  1.00 51.43           C
ATOM   1962  O   ALA A 179       0.354   8.380  20.576  1.00 53.68           O
ATOM   1963  CB  ALA A 179      -1.638   7.053  23.041  1.00 53.44           C
ATOM   1964  H   ALA A 179       0.207   7.165  24.710  1.00 61.69           H
ATOM   1965  HA  ALA A 179       0.140   6.376  22.048  1.00 53.78           H
ATOM   1966  HB1 ALA A 179      -2.259   6.991  22.142  1.00 64.13           H
ATOM   1967  HB2 ALA A 179      -1.737   6.131  23.620  1.00 64.13           H
ATOM   1968  HB3 ALA A 179      -1.968   7.901  23.650  1.00 64.13           H
ATOM   1969  N   SER A 180      -0.441   9.657  22.263  1.00 58.40           N
ATOM   1970  CA  SER A 180      -0.403  10.923  21.544  1.00 57.46           C
ATOM   1971  C   SER A 180       1.004  11.517  21.467  1.00 59.19           C
ATOM   1972  O   SER A 180       1.299  12.194  20.492  1.00 59.05           O
ATOM   1973  CB  SER A 180      -1.433  11.896  22.133  1.00 53.63           C
ATOM   1974  OG  SER A 180      -1.173  12.234  23.477  1.00 54.71           O
ATOM   1975  H   SER A 180      -0.734   9.681  23.230  1.00 70.08           H
ATOM   1976  HA  SER A 180      -0.729  10.728  20.523  1.00 68.95           H
ATOM   1977  HB2 SER A 180      -1.429  12.815  21.548  1.00 64.35           H
ATOM   1978  HB3 SER A 180      -2.422  11.448  22.069  1.00 64.35           H
ATOM   1979  HG  SER A 180      -1.938  12.695  23.836  1.00 65.66           H
ATOM   1980  N   TRP A 181       1.850  11.272  22.474  1.00 55.97           N
ATOM   1981  CA  TRP A 181       3.217  11.759  22.579  1.00 48.77           C
ATOM   1982  C   TRP A 181       3.963  11.659  21.252  1.00 44.48           C
ATOM   1983  O   TRP A 181       4.090  10.574  20.689  1.00 47.75           O
ATOM   1984  CB  TRP A 181       3.997  10.940  23.621  1.00 52.76           C
ATOM   1985  CG  TRP A 181       5.271  11.586  24.040  1.00 44.51           C
ATOM   1986  CD1 TRP A 181       5.395  12.373  25.127  1.00 45.52           C
ATOM   1987  CD2 TRP A 181       6.595  11.553  23.417  1.00 44.11           C
ATOM   1988  NE1 TRP A 181       6.690  12.805  25.231  1.00 35.28           N
ATOM   1989  CE2 TRP A 181       7.480  12.333  24.216  1.00 38.26           C
ATOM   1990  CE3 TRP A 181       7.151  10.941  22.275  1.00 45.76           C
ATOM   1991  CZ2 TRP A 181       8.835  12.498  23.912  1.00 38.23           C
ATOM   1992  CZ3 TRP A 181       8.508  11.112  21.946  1.00 41.36           C
ATOM   1993  CH2 TRP A 181       9.350  11.891  22.759  1.00 40.82           C
ATOM   1994  H   TRP A 181       1.520  10.692  23.230  1.00 67.17           H
ATOM   1995  HA  TRP A 181       3.188  12.794  22.920  1.00 58.52           H
ATOM   1996  HB2 TRP A 181       3.396  10.824  24.517  1.00 63.31           H
ATOM   1997  HB3 TRP A 181       4.224   9.952  23.219  1.00 63.31           H
ATOM   1998  HD1 TRP A 181       4.601  12.611  25.819  1.00 54.63           H
ATOM   1999  HE1 TRP A 181       7.004  13.411  25.975  1.00 42.33           H
ATOM   2000  HE3 TRP A 181       6.525  10.324  21.650  1.00 54.91           H
ATOM   2001  HZ2 TRP A 181       9.465  13.085  24.561  1.00 45.88           H
ATOM   2002  HZ3 TRP A 181       8.892  10.648  21.052  1.00 49.64           H
ATOM   2003  HH2 TRP A 181      10.392  12.013  22.509  1.00 48.98           H
ATOM   2004  N   THR A 182       4.496  12.794  20.794  1.00 41.50           N
ATOM   2005  CA  THR A 182       5.632  12.841  19.878  1.00 36.31           C
ATOM   2006  C   THR A 182       6.619  13.923  20.373  1.00 44.18           C
ATOM   2007  O   THR A 182       6.213  14.863  21.060  1.00 36.34           O
ATOM   2008  CB  THR A 182       5.151  13.074  18.442  1.00 46.12           C
ATOM   2009  OG1 THR A 182       4.865  14.428  18.195  1.00 33.76           O
ATOM   2010  CG2 THR A 182       4.031  12.142  17.952  1.00 45.07           C
ATOM   2011  H   THR A 182       4.272  13.655  21.269  1.00 49.81           H
ATOM   2012  HA  THR A 182       6.148  11.884  19.923  1.00 43.58           H
ATOM   2013  HB  THR A 182       6.014  12.795  17.838  1.00 55.34           H
ATOM   2014  HG1 THR A 182       5.573  14.753  17.628  1.00 40.51           H
ATOM   2015 HG21 THR A 182       4.028  12.105  16.865  1.00 54.09           H
ATOM   2016 HG22 THR A 182       4.191  11.129  18.321  1.00 54.09           H
ATOM   2017 HG23 THR A 182       3.067  12.510  18.305  1.00 54.09           H
ATOM   2018  N   ALA A 183       7.910  13.799  20.034  1.00 42.65           N
ATOM   2019  CA  ALA A 183       8.942  14.754  20.453  1.00 39.62           C
ATOM   2020  C   ALA A 183       8.703  16.160  19.887  1.00 35.44           C
ATOM   2021  O   ALA A 183       8.928  17.147  20.582  1.00 32.39           O
ATOM   2022  CB  ALA A 183      10.306  14.220  20.017  1.00 37.69           C
ATOM   2023  H   ALA A 183       8.188  13.012  19.465  1.00 51.18           H
ATOM   2024  HA  ALA A 183       8.930  14.802  21.545  1.00 47.54           H
ATOM   2025  HB1 ALA A 183      11.084  14.892  20.378  1.00 45.23           H
ATOM   2026  HB2 ALA A 183      10.455  13.232  20.450  1.00 45.23           H
ATOM   2027  HB3 ALA A 183      10.354  14.153  18.930  1.00 45.23           H
ATOM   2028  N   GLU A 184       8.241  16.231  18.633  1.00 24.26           N
ATOM   2029  CA  GLU A 184       7.819  17.458  17.970  1.00 33.18           C
ATOM   2030  C   GLU A 184       6.827  18.219  18.871  1.00 35.71           C
ATOM   2031  O   GLU A 184       7.035  19.398  19.134  1.00 33.72           O
ATOM   2032  CB  GLU A 184       7.141  17.140  16.615  1.00 38.83           C
ATOM   2033  CG  GLU A 184       8.010  16.372  15.607  1.00 33.49           C
ATOM   2034  CD  GLU A 184       8.145  14.882  15.923  1.00 36.50           C
ATOM   2035  OE1 GLU A 184       7.346  14.337  16.705  1.00 50.12           O
ATOM   2036  OE2 GLU A 184       9.092  14.276  15.399  1.00 58.57           O1-
ATOM   2037  H   GLU A 184       8.108  15.362  18.122  1.00 29.11           H
ATOM   2038  HA  GLU A 184       8.701  18.078  17.784  1.00 39.81           H
ATOM   2039  HB2 GLU A 184       6.175  16.644  16.742  1.00 46.60           H
ATOM   2040  HB3 GLU A 184       6.959  18.117  16.171  1.00 46.60           H
ATOM   2041  HG2 GLU A 184       7.550  16.443  14.627  1.00 40.19           H
ATOM   2042  HG3 GLU A 184       9.001  16.827  15.551  1.00 40.19           H
ATOM   2043  N   LYS A 185       5.768  17.533  19.336  1.00 36.24           N
ATOM   2044  CA  LYS A 185       4.682  18.096  20.141  1.00 36.53           C
ATOM   2045  C   LYS A 185       5.138  18.423  21.567  1.00 30.37           C
ATOM   2046  O   LYS A 185       4.835  19.506  22.048  1.00 36.15           O
ATOM   2047  CB  LYS A 185       3.517  17.094  20.178  1.00 39.58           C
ATOM   2048  CG  LYS A 185       2.753  16.957  18.843  1.00 41.18           C
ATOM   2049  CD  LYS A 185       1.324  16.444  19.057  1.00 43.17           C
ATOM   2050  CE  LYS A 185       1.360  14.955  19.397  1.00 44.95           C
ATOM   2051  NZ  LYS A 185       0.000  14.398  19.483  1.00 46.86           N1+
ATOM   2052  H   LYS A 185       5.704  16.546  19.114  1.00 43.49           H
ATOM   2053  HA  LYS A 185       4.334  19.021  19.672  1.00 43.84           H
ATOM   2054  HB2 LYS A 185       3.862  16.116  20.524  1.00 47.50           H
ATOM   2055  HB3 LYS A 185       2.828  17.494  20.919  1.00 47.50           H
ATOM   2056  HG2 LYS A 185       2.641  17.966  18.444  1.00 49.41           H
ATOM   2057  HG3 LYS A 185       3.301  16.363  18.114  1.00 49.41           H
ATOM   2058  HD2 LYS A 185       0.830  16.995  19.859  1.00 51.80           H
ATOM   2059  HD3 LYS A 185       0.766  16.579  18.131  1.00 51.80           H
ATOM   2060  HE2 LYS A 185       1.926  14.411  18.639  1.00 53.94           H
ATOM   2061  HE3 LYS A 185       1.859  14.817  20.360  1.00 53.94           H
ATOM   2062  HZ1 LYS A 185       0.066  13.453  19.837  1.00 56.23           H
ATOM   2063  HZ2 LYS A 185      -0.565  14.947  20.109  1.00 56.23           H
ATOM   2064  HZ3 LYS A 185      -0.419  14.374  18.568  1.00 56.23           H
ATOM   2065  N   ALA A 186       5.836  17.504  22.246  1.00 31.86           N
ATOM   2066  CA  ALA A 186       6.242  17.655  23.641  1.00 34.04           C
ATOM   2067  C   ALA A 186       7.311  18.741  23.823  1.00 31.94           C
ATOM   2068  O   ALA A 186       7.123  19.629  24.655  1.00 30.81           O
ATOM   2069  CB  ALA A 186       6.720  16.315  24.175  1.00 36.84           C
ATOM   2070  H   ALA A 186       6.060  16.635  21.783  1.00 38.23           H
ATOM   2071  HA  ALA A 186       5.364  17.940  24.220  1.00 40.84           H
ATOM   2072  HB1 ALA A 186       6.988  16.453  25.218  1.00 44.21           H
ATOM   2073  HB2 ALA A 186       5.923  15.575  24.097  1.00 44.21           H
ATOM   2074  HB3 ALA A 186       7.595  15.979  23.616  1.00 44.21           H
ATOM   2075  N   ILE A 187       8.382  18.714  23.008  1.00 30.50           N
ATOM   2076  CA  ILE A 187       9.404  19.765  22.997  1.00 26.30           C
ATOM   2077  C   ILE A 187       8.750  21.115  22.701  1.00 32.48           C
ATOM   2078  O   ILE A 187       9.048  22.089  23.394  1.00 26.44           O
ATOM   2079  CB  ILE A 187      10.596  19.503  22.025  1.00 30.11           C
ATOM   2080  CG1 ILE A 187      11.326  18.180  22.328  1.00 36.13           C
ATOM   2081  CG2 ILE A 187      11.611  20.659  22.123  1.00 28.91           C
ATOM   2082  CD1 ILE A 187      12.107  17.705  21.095  1.00 28.47           C
ATOM   2083  H   ILE A 187       8.466  17.967  22.331  1.00 36.60           H
ATOM   2084  HA  ILE A 187       9.821  19.814  24.008  1.00 31.56           H
ATOM   2085  HB  ILE A 187      10.159  19.466  21.024  1.00 36.13           H
ATOM   2086 HG12 ILE A 187      12.036  18.285  23.149  1.00 43.35           H
ATOM   2087 HG13 ILE A 187      10.582  17.433  22.607  1.00 43.35           H
ATOM   2088 HG21 ILE A 187      12.387  20.533  21.368  1.00 34.69           H
ATOM   2089 HG22 ILE A 187      11.139  21.620  21.929  1.00 34.69           H
ATOM   2090 HG23 ILE A 187      12.042  20.678  23.121  1.00 34.69           H
ATOM   2091 HD11 ILE A 187      12.519  16.718  21.295  1.00 34.16           H
ATOM   2092 HD12 ILE A 187      11.475  17.663  20.209  1.00 34.16           H
ATOM   2093 HD13 ILE A 187      12.934  18.389  20.909  1.00 34.16           H
ATOM   2094  N   ALA A 188       7.887  21.174  21.672  1.00 29.91           N
ATOM   2095  CA  ALA A 188       7.216  22.407  21.281  1.00 32.52           C
ATOM   2096  C   ALA A 188       6.310  22.970  22.387  1.00 21.68           C
ATOM   2097  O   ALA A 188       6.325  24.181  22.566  1.00 29.74           O
ATOM   2098  CB  ALA A 188       6.437  22.189  19.983  1.00 30.34           C
ATOM   2099  H   ALA A 188       7.672  20.332  21.155  1.00 35.89           H
ATOM   2100  HA  ALA A 188       7.990  23.145  21.067  1.00 39.02           H
ATOM   2101  HB1 ALA A 188       5.917  23.109  19.720  1.00 36.41           H
ATOM   2102  HB2 ALA A 188       7.131  21.930  19.180  1.00 36.41           H
ATOM   2103  HB3 ALA A 188       5.697  21.398  20.124  1.00 36.41           H
ATOM   2104  N   GLN A 189       5.542  22.143  23.108  1.00 26.32           N
ATOM   2105  CA  GLN A 189       4.661  22.584  24.198  1.00 26.58           C
ATOM   2106  C   GLN A 189       5.456  23.321  25.277  1.00 36.52           C
ATOM   2107  O   GLN A 189       5.115  24.454  25.620  1.00 33.95           O
ATOM   2108  CB  GLN A 189       3.918  21.398  24.855  1.00 29.10           C
ATOM   2109  CG  GLN A 189       2.436  21.238  24.503  1.00 43.47           C
ATOM   2110  CD  GLN A 189       1.583  22.480  24.772  1.00 34.89           C
ATOM   2111  OE1 GLN A 189       1.530  23.402  23.972  1.00 42.79           O
ATOM   2112  NE2 GLN A 189       0.896  22.524  25.905  1.00 36.65           N
ATOM   2113  H   GLN A 189       5.573  21.152  22.906  1.00 31.58           H
ATOM   2114  HA  GLN A 189       3.942  23.284  23.777  1.00 31.90           H
ATOM   2115  HB2 GLN A 189       4.450  20.466  24.647  1.00 34.92           H
ATOM   2116  HB3 GLN A 189       3.942  21.562  25.936  1.00 34.92           H
ATOM   2117  HG2 GLN A 189       2.334  20.947  23.461  1.00 52.17           H
ATOM   2118  HG3 GLN A 189       2.049  20.423  25.115  1.00 52.17           H
ATOM   2119 HE21 GLN A 189       0.939  21.762  26.563  1.00 43.98           H
ATOM   2120 HE22 GLN A 189       0.309  23.316  26.096  1.00 43.98           H
ATOM   2121  N   LEU A 190       6.510  22.667  25.801  1.00 30.07           N
ATOM   2122  CA  LEU A 190       7.406  23.258  26.788  1.00 29.11           C
ATOM   2123  C   LEU A 190       7.981  24.571  26.286  1.00 27.93           C
ATOM   2124  O   LEU A 190       8.031  25.541  27.044  1.00 28.82           O
ATOM   2125  CB  LEU A 190       8.554  22.308  27.220  1.00 31.69           C
ATOM   2126  CG  LEU A 190       7.998  21.316  28.242  1.00 33.78           C
ATOM   2127  CD1 LEU A 190       8.975  20.119  28.311  1.00 23.34           C
ATOM   2128  CD2 LEU A 190       7.909  21.831  29.688  1.00 28.85           C
ATOM   2129  H   LEU A 190       6.716  21.733  25.471  1.00 36.08           H
ATOM   2130  HA  LEU A 190       6.816  23.495  27.672  1.00 34.93           H
ATOM   2131  HB2 LEU A 190       9.075  21.828  26.386  1.00 38.03           H
ATOM   2132  HB3 LEU A 190       9.264  22.945  27.732  1.00 38.03           H
ATOM   2133  HG  LEU A 190       7.083  20.785  27.972  1.00 40.53           H
ATOM   2134 HD11 LEU A 190       8.781  19.474  29.169  1.00 28.01           H
ATOM   2135 HD12 LEU A 190       8.933  19.532  27.394  1.00 28.01           H
ATOM   2136 HD13 LEU A 190       9.988  20.517  28.420  1.00 28.01           H
ATOM   2137 HD21 LEU A 190       8.104  21.063  30.429  1.00 34.62           H
ATOM   2138 HD22 LEU A 190       8.605  22.653  29.839  1.00 34.62           H
ATOM   2139 HD23 LEU A 190       6.913  22.223  29.845  1.00 34.62           H
ATOM   2140  N   ASN A 191       8.455  24.586  25.033  1.00 27.66           N
ATOM   2141  CA  ASN A 191       9.048  25.762  24.419  1.00 29.39           C
ATOM   2142  C   ASN A 191       8.049  26.919  24.327  1.00 30.49           C
ATOM   2143  O   ASN A 191       8.371  28.005  24.791  1.00 31.38           O
ATOM   2144  CB  ASN A 191       9.610  25.371  23.049  1.00 24.80           C
ATOM   2145  CG  ASN A 191      10.261  26.520  22.292  1.00 30.24           C
ATOM   2146  OD1 ASN A 191       9.688  27.581  22.064  1.00 32.75           O
ATOM   2147  ND2 ASN A 191      11.495  26.311  21.863  1.00 33.03           N
ATOM   2148  H   ASN A 191       8.377  23.750  24.466  1.00 33.19           H
ATOM   2149  HA  ASN A 191       9.886  26.085  25.037  1.00 35.27           H
ATOM   2150  HB2 ASN A 191      10.340  24.574  23.198  1.00 29.76           H
ATOM   2151  HB3 ASN A 191       8.813  24.968  22.428  1.00 29.76           H
ATOM   2152 HD21 ASN A 191      11.957  27.038  21.338  1.00 39.63           H
ATOM   2153 HD22 ASN A 191      11.954  25.435  22.049  1.00 39.63           H
ATOM   2154  N   SER A 192       6.883  26.709  23.705  1.00 35.95           N
ATOM   2155  CA  SER A 192       6.015  27.771  23.185  1.00 37.42           C
ATOM   2156  C   SER A 192       5.117  28.353  24.270  1.00 24.04           C
ATOM   2157  O   SER A 192       4.861  29.551  24.292  1.00 23.01           O
ATOM   2158  CB  SER A 192       5.184  27.235  22.012  1.00 31.44           C
ATOM   2159  OG  SER A 192       4.153  26.413  22.498  1.00 26.05           O
ATOM   2160  H   SER A 192       6.629  25.764  23.452  1.00 43.14           H
ATOM   2161  HA  SER A 192       6.642  28.565  22.789  1.00 44.90           H
ATOM   2162  HB2 SER A 192       4.740  28.067  21.471  1.00 37.72           H
ATOM   2163  HB3 SER A 192       5.817  26.664  21.336  1.00 37.72           H
ATOM   2164  HG  SER A 192       3.399  26.458  21.904  1.00 31.27           H
ATOM   2165  N   LYS A 193       4.642  27.482  25.165  1.00 25.92           N
ATOM   2166  CA  LYS A 193       3.758  27.843  26.255  1.00 30.00           C
ATOM   2167  C   LYS A 193       4.557  28.329  27.469  1.00 32.55           C
ATOM   2168  O   LYS A 193       4.128  29.264  28.129  1.00 33.79           O
ATOM   2169  CB  LYS A 193       2.888  26.620  26.570  1.00 35.17           C
ATOM   2170  CG  LYS A 193       1.588  26.996  27.301  1.00 39.20           C
ATOM   2171  CD  LYS A 193       0.580  25.846  27.177  1.00 48.36           C
ATOM   2172  CE  LYS A 193      -0.888  26.267  27.123  1.00 36.32           C
ATOM   2173  NZ  LYS A 193      -1.634  25.746  28.285  1.00 37.90           N1+
ATOM   2174  H   LYS A 193       4.859  26.500  25.049  1.00 31.11           H
ATOM   2175  HA  LYS A 193       3.109  28.649  25.911  1.00 36.01           H
ATOM   2176  HB2 LYS A 193       2.636  26.148  25.615  1.00 42.21           H
ATOM   2177  HB3 LYS A 193       3.457  25.902  27.165  1.00 42.21           H
ATOM   2178  HG2 LYS A 193       1.756  27.313  28.334  1.00 47.05           H
ATOM   2179  HG3 LYS A 193       1.168  27.833  26.734  1.00 47.05           H
ATOM   2180  HD2 LYS A 193       0.735  25.341  26.223  1.00 58.03           H
ATOM   2181  HD3 LYS A 193       0.800  25.133  27.960  1.00 58.03           H
ATOM   2182  HE2 LYS A 193      -0.953  27.354  27.104  1.00 43.58           H
ATOM   2183  HE3 LYS A 193      -1.343  25.871  26.218  1.00 43.58           H
ATOM   2184  HZ1 LYS A 193      -2.562  26.131  28.330  1.00 45.48           H
ATOM   2185  HZ2 LYS A 193      -1.680  24.736  28.239  1.00 45.48           H
ATOM   2186  HZ3 LYS A 193      -1.139  25.978  29.134  1.00 45.48           H
ATOM   2187  N   TYR A 194       5.681  27.678  27.801  1.00 34.54           N
ATOM   2188  CA  TYR A 194       6.382  27.872  29.080  1.00 25.59           C
ATOM   2189  C   TYR A 194       7.790  28.452  28.946  1.00 25.75           C
ATOM   2190  O   TYR A 194       8.428  28.691  29.966  1.00 27.27           O
ATOM   2191  CB  TYR A 194       6.368  26.561  29.882  1.00 20.46           C
ATOM   2192  CG  TYR A 194       4.961  26.066  30.171  1.00 30.65           C
ATOM   2193  CD1 TYR A 194       4.148  26.787  31.062  1.00 28.47           C
ATOM   2194  CD2 TYR A 194       4.440  24.939  29.505  1.00 29.53           C
ATOM   2195  CE1 TYR A 194       2.819  26.396  31.279  1.00 28.14           C
ATOM   2196  CE2 TYR A 194       3.095  24.565  29.692  1.00 29.09           C
ATOM   2197  CZ  TYR A 194       2.279  25.308  30.571  1.00 37.39           C
ATOM   2198  OH  TYR A 194       0.962  25.015  30.711  1.00 32.64           O
ATOM   2199  H   TYR A 194       5.985  26.913  27.213  1.00 41.45           H
ATOM   2200  HA  TYR A 194       5.825  28.598  29.677  1.00 30.71           H
ATOM   2201  HB2 TYR A 194       6.923  25.792  29.342  1.00 24.56           H
ATOM   2202  HB3 TYR A 194       6.877  26.738  30.830  1.00 24.56           H
ATOM   2203  HD1 TYR A 194       4.545  27.649  31.581  1.00 34.16           H
ATOM   2204  HD2 TYR A 194       5.054  24.391  28.805  1.00 35.44           H
ATOM   2205  HE1 TYR A 194       2.190  26.952  31.953  1.00 33.77           H
ATOM   2206  HE2 TYR A 194       2.681  23.733  29.141  1.00 34.91           H
ATOM   2207  HH  TYR A 194       0.671  24.293  30.141  1.00 39.17           H
ATOM   2208  N   GLY A 195       8.283  28.686  27.722  1.00 29.82           N
ATOM   2209  CA  GLY A 195       9.630  29.200  27.466  1.00 29.78           C
ATOM   2210  C   GLY A 195      10.753  28.230  27.848  1.00 31.18           C
ATOM   2211  O   GLY A 195      11.903  28.658  27.980  1.00 29.45           O
ATOM   2212  H   GLY A 195       7.704  28.477  26.920  1.00 35.78           H
ATOM   2213  HA2 GLY A 195       9.721  29.418  26.405  1.00 35.73           H
ATOM   2214  HA3 GLY A 195       9.763  30.137  28.007  1.00 35.73           H
ATOM   2215  N   LYS A 196      10.432  26.944  28.060  1.00 27.39           N
ATOM   2216  CA  LYS A 196      11.376  25.934  28.527  1.00 26.16           C
ATOM   2217  C   LYS A 196      11.912  25.132  27.335  1.00 27.39           C
ATOM   2218  O   LYS A 196      11.161  24.446  26.654  1.00 25.78           O
ATOM   2219  CB  LYS A 196      10.682  25.023  29.544  1.00 25.35           C
ATOM   2220  CG  LYS A 196      11.599  24.044  30.297  1.00 30.90           C
ATOM   2221  CD  LYS A 196      13.078  24.415  30.484  1.00 28.15           C
ATOM   2222  CE  LYS A 196      13.166  25.249  31.755  1.00 24.64           C
ATOM   2223  NZ  LYS A 196      14.413  24.992  32.475  1.00 30.44           N1+
ATOM   2224  H   LYS A 196       9.469  26.652  27.933  1.00 32.87           H
ATOM   2225  HA  LYS A 196      12.189  26.454  29.027  1.00 31.40           H
ATOM   2226  HB2 LYS A 196      10.263  25.685  30.305  1.00 30.42           H
ATOM   2227  HB3 LYS A 196       9.847  24.495  29.089  1.00 30.42           H
ATOM   2228  HG2 LYS A 196      11.144  23.694  31.217  1.00 37.08           H
ATOM   2229  HG3 LYS A 196      11.649  23.187  29.621  1.00 37.08           H
ATOM   2230  HD2 LYS A 196      13.631  23.487  30.635  1.00 33.79           H
ATOM   2231  HD3 LYS A 196      13.529  24.937  29.646  1.00 33.79           H
ATOM   2232  HE2 LYS A 196      13.104  26.306  31.494  1.00 29.56           H
ATOM   2233  HE3 LYS A 196      12.332  25.012  32.416  1.00 29.56           H
ATOM   2234  HZ1 LYS A 196      14.473  25.635  33.256  1.00 36.53           H
ATOM   2235  HZ2 LYS A 196      14.380  24.060  32.865  1.00 36.53           H
ATOM   2236  HZ3 LYS A 196      15.211  25.096  31.873  1.00 36.53           H
ATOM   2237  N   LYS A 197      13.215  25.255  27.073  1.00 24.58           N
ATOM   2238  CA  LYS A 197      13.877  24.773  25.867  1.00 29.06           C
ATOM   2239  C   LYS A 197      14.709  23.563  26.240  1.00 25.57           C
ATOM   2240  O   LYS A 197      15.714  23.701  26.940  1.00 23.21           O
ATOM   2241  CB  LYS A 197      14.751  25.855  25.205  1.00 28.90           C
ATOM   2242  CG  LYS A 197      14.219  27.287  25.376  1.00 42.18           C
ATOM   2243  CD  LYS A 197      13.082  27.621  24.407  1.00 37.48           C
ATOM   2244  CE  LYS A 197      13.000  29.071  23.900  1.00 30.29           C
ATOM   2245  NZ  LYS A 197      13.759  30.015  24.734  1.00 46.02           N1+
ATOM   2246  H   LYS A 197      13.771  25.785  27.726  1.00 29.50           H
ATOM   2247  HA  LYS A 197      13.109  24.483  25.148  1.00 34.88           H
ATOM   2248  HB2 LYS A 197      15.734  25.841  25.679  1.00 34.68           H
ATOM   2249  HB3 LYS A 197      14.883  25.604  24.151  1.00 34.68           H
ATOM   2250  HG2 LYS A 197      13.975  27.560  26.407  1.00 50.62           H
ATOM   2251  HG3 LYS A 197      15.079  27.885  25.071  1.00 50.62           H
ATOM   2252  HD2 LYS A 197      13.253  27.032  23.509  1.00 44.98           H
ATOM   2253  HD3 LYS A 197      12.134  27.306  24.847  1.00 44.98           H
ATOM   2254  HE2 LYS A 197      13.375  29.121  22.879  1.00 36.35           H
ATOM   2255  HE3 LYS A 197      11.950  29.360  23.895  1.00 36.35           H
ATOM   2256  HZ1 LYS A 197      13.536  30.965  24.481  1.00 55.23           H
ATOM   2257  HZ2 LYS A 197      13.533  29.861  25.706  1.00 55.23           H
ATOM   2258  HZ3 LYS A 197      14.745  29.850  24.592  1.00 55.23           H
ATOM   2259  N   VAL A 198      14.235  22.396  25.836  1.00 25.41           N
ATOM   2260  CA  VAL A 198      14.856  21.117  26.153  1.00 28.55           C
ATOM   2261  C   VAL A 198      15.134  20.312  24.867  1.00 31.00           C
ATOM   2262  O   VAL A 198      14.340  20.392  23.933  1.00 29.06           O
ATOM   2263  CB  VAL A 198      13.998  20.312  27.126  1.00 31.95           C
ATOM   2264  CG1 VAL A 198      13.748  21.031  28.475  1.00 23.75           C
ATOM   2265  CG2 VAL A 198      12.612  19.955  26.564  1.00 28.89           C
ATOM   2266  H   VAL A 198      13.389  22.380  25.284  1.00 30.49           H
ATOM   2267  HA  VAL A 198      15.814  21.301  26.633  1.00 34.25           H
ATOM   2268  HB  VAL A 198      14.476  19.391  27.462  1.00 38.34           H
ATOM   2269 HG11 VAL A 198      13.060  20.463  29.102  1.00 28.50           H
ATOM   2270 HG12 VAL A 198      14.691  21.164  29.007  1.00 28.50           H
ATOM   2271 HG13 VAL A 198      13.308  22.013  28.289  1.00 28.50           H
ATOM   2272 HG21 VAL A 198      11.871  19.823  27.347  1.00 34.66           H
ATOM   2273 HG22 VAL A 198      12.260  20.713  25.869  1.00 34.66           H
ATOM   2274 HG23 VAL A 198      12.717  19.059  25.968  1.00 34.66           H
ATOM   2275  N   LEU A 199      16.215  19.505  24.854  1.00 29.87           N
ATOM   2276  CA  LEU A 199      16.794  18.730  23.739  1.00 27.67           C
ATOM   2277  C   LEU A 199      17.268  19.589  22.575  1.00 25.74           C
ATOM   2278  O   LEU A 199      18.391  19.426  22.101  1.00 22.96           O
ATOM   2279  CB  LEU A 199      15.844  17.635  23.243  1.00 26.20           C
ATOM   2280  CG  LEU A 199      15.424  16.614  24.296  1.00 28.80           C
ATOM   2281  CD1 LEU A 199      14.678  15.464  23.598  1.00 30.87           C
ATOM   2282  CD2 LEU A 199      16.605  15.941  25.021  1.00 28.40           C
ATOM   2283  H   LEU A 199      16.754  19.460  25.704  1.00 35.84           H
ATOM   2284  HA  LEU A 199      17.690  18.239  24.123  1.00 33.21           H
ATOM   2285  HB2 LEU A 199      14.928  18.146  22.939  1.00 31.44           H
ATOM   2286  HB3 LEU A 199      16.247  17.146  22.355  1.00 31.44           H
ATOM   2287  HG  LEU A 199      14.799  16.999  25.106  1.00 34.56           H
ATOM   2288 HD11 LEU A 199      14.588  14.583  24.235  1.00 37.05           H
ATOM   2289 HD12 LEU A 199      13.707  15.842  23.298  1.00 37.05           H
ATOM   2290 HD13 LEU A 199      15.168  15.203  22.659  1.00 37.05           H
ATOM   2291 HD21 LEU A 199      16.319  15.003  25.498  1.00 34.07           H
ATOM   2292 HD22 LEU A 199      17.379  15.721  24.278  1.00 34.07           H
ATOM   2293 HD23 LEU A 199      17.014  16.615  25.775  1.00 34.07           H
ATOM   2294  N   ILE A 200      16.390  20.435  22.041  1.00 19.23           N
ATOM   2295  CA  ILE A 200      16.650  21.287  20.896  1.00 20.26           C
ATOM   2296  C   ILE A 200      16.143  22.681  21.238  1.00 25.07           C
ATOM   2297  O   ILE A 200      14.963  22.851  21.524  1.00 28.46           O
ATOM   2298  CB  ILE A 200      16.010  20.726  19.601  1.00 24.63           C
ATOM   2299  CG1 ILE A 200      16.532  19.311  19.234  1.00 26.76           C
ATOM   2300  CG2 ILE A 200      16.286  21.691  18.447  1.00 28.94           C
ATOM   2301  CD1 ILE A 200      15.470  18.444  18.557  1.00 37.52           C
ATOM   2302  H   ILE A 200      15.473  20.509  22.460  1.00 23.08           H
ATOM   2303  HA  ILE A 200      17.726  21.360  20.744  1.00 24.31           H
ATOM   2304  HB  ILE A 200      14.936  20.650  19.785  1.00 29.55           H
ATOM   2305 HG12 ILE A 200      17.357  19.390  18.527  1.00 32.11           H
ATOM   2306 HG13 ILE A 200      16.895  18.793  20.118  1.00 32.11           H
ATOM   2307 HG21 ILE A 200      15.813  21.276  17.562  1.00 34.73           H
ATOM   2308 HG22 ILE A 200      15.828  22.661  18.637  1.00 34.73           H
ATOM   2309 HG23 ILE A 200      17.360  21.787  18.282  1.00 34.73           H
ATOM   2310 HD11 ILE A 200      15.906  17.465  18.352  1.00 45.03           H
ATOM   2311 HD12 ILE A 200      14.595  18.322  19.194  1.00 45.03           H
ATOM   2312 HD13 ILE A 200      15.176  18.900  17.609  1.00 45.03           H
ATOM   2313  N   ASN A 201      17.038  23.667  21.237  1.00 29.92           N
ATOM   2314  CA  ASN A 201      16.762  25.043  21.645  1.00 33.50           C
ATOM   2315  C   ASN A 201      16.389  25.867  20.425  1.00 30.31           C
ATOM   2316  O   ASN A 201      17.254  26.441  19.765  1.00 37.07           O
ATOM   2317  CB  ASN A 201      17.965  25.641  22.405  1.00 28.59           C
ATOM   2318  CG  ASN A 201      17.768  27.071  22.898  1.00 32.07           C
ATOM   2319  OD1 ASN A 201      16.673  27.617  22.904  1.00 24.45           O
ATOM   2320  ND2 ASN A 201      18.863  27.713  23.293  1.00 40.34           N
ATOM   2321  H   ASN A 201      17.975  23.457  20.933  1.00 35.90           H
ATOM   2322  HA  ASN A 201      15.919  25.031  22.334  1.00 40.20           H
ATOM   2323  HB2 ASN A 201      18.199  25.003  23.253  1.00 34.31           H
ATOM   2324  HB3 ASN A 201      18.832  25.676  21.758  1.00 34.31           H
ATOM   2325 HD21 ASN A 201      18.804  28.672  23.588  1.00 48.41           H
ATOM   2326 HD22 ASN A 201      19.762  27.262  23.247  1.00 48.41           H
ATOM   2327  N   LEU A 202      15.081  25.932  20.163  1.00 28.98           N
ATOM   2328  CA  LEU A 202      14.513  26.768  19.122  1.00 34.91           C
ATOM   2329  C   LEU A 202      14.074  28.111  19.707  1.00 28.35           C
ATOM   2330  O   LEU A 202      13.275  28.138  20.639  1.00 30.29           O
ATOM   2331  CB  LEU A 202      13.341  26.018  18.447  1.00 32.03           C
ATOM   2332  CG  LEU A 202      12.753  26.676  17.175  1.00 39.57           C
ATOM   2333  CD1 LEU A 202      11.779  27.831  17.474  1.00 38.89           C
ATOM   2334  CD2 LEU A 202      13.858  27.075  16.241  1.00 44.76           C
ATOM   2335  H   LEU A 202      14.442  25.401  20.735  1.00 34.78           H
ATOM   2336  HA  LEU A 202      15.301  26.944  18.405  1.00 41.89           H
ATOM   2337  HB2 LEU A 202      13.644  25.002  18.197  1.00 38.44           H
ATOM   2338  HB3 LEU A 202      12.553  25.944  19.193  1.00 38.44           H
ATOM   2339  HG  LEU A 202      12.230  25.846  16.710  1.00 47.49           H
ATOM   2340 HD11 LEU A 202      11.378  28.224  16.541  1.00 46.67           H
ATOM   2341 HD12 LEU A 202      10.946  27.484  18.070  1.00 46.67           H
ATOM   2342 HD13 LEU A 202      12.259  28.656  17.990  1.00 46.67           H
ATOM   2343 HD21 LEU A 202      13.630  26.782  15.237  1.00 53.72           H
ATOM   2344 HD22 LEU A 202      14.006  28.128  16.296  1.00 53.72           H
ATOM   2345 HD23 LEU A 202      14.782  26.611  16.488  1.00 53.72           H
ATOM   2346  N   PHE A 203      14.584  29.231  19.184  1.00 31.03           N
ATOM   2347  CA  PHE A 203      14.120  30.558  19.584  1.00 34.37           C
ATOM   2348  C   PHE A 203      14.053  31.493  18.384  1.00 35.59           C
ATOM   2349  O   PHE A 203      14.884  31.419  17.483  1.00 27.16           O
ATOM   2350  CB  PHE A 203      15.008  31.144  20.700  1.00 32.85           C
ATOM   2351  CG  PHE A 203      16.475  31.309  20.334  1.00 31.65           C
ATOM   2352  CD1 PHE A 203      16.971  32.550  19.897  1.00 25.25           C
ATOM   2353  CD2 PHE A 203      17.346  30.206  20.422  1.00 32.22           C
ATOM   2354  CE1 PHE A 203      18.326  32.694  19.562  1.00 29.87           C
ATOM   2355  CE2 PHE A 203      18.704  30.354  20.094  1.00 22.42           C
ATOM   2356  CZ  PHE A 203      19.194  31.594  19.672  1.00 26.82           C
ATOM   2357  H   PHE A 203      15.256  29.172  18.430  1.00 37.24           H
ATOM   2358  HA  PHE A 203      13.104  30.476  19.977  1.00 41.25           H
ATOM   2359  HB2 PHE A 203      14.609  32.120  20.983  1.00 39.42           H
ATOM   2360  HB3 PHE A 203      14.940  30.491  21.573  1.00 39.42           H
ATOM   2361  HD1 PHE A 203      16.311  33.403  19.825  1.00 30.30           H
ATOM   2362  HD2 PHE A 203      16.975  29.244  20.744  1.00 38.67           H
ATOM   2363  HE1 PHE A 203      18.702  33.648  19.222  1.00 35.85           H
ATOM   2364  HE2 PHE A 203      19.369  29.507  20.161  1.00 26.91           H
ATOM   2365  HZ  PHE A 203      20.235  31.700  19.416  1.00 32.18           H
ATOM   2366  N   VAL A 204      13.116  32.442  18.427  1.00 32.49           N
ATOM   2367  CA  VAL A 204      13.218  33.645  17.605  1.00 30.63           C
ATOM   2368  C   VAL A 204      14.189  34.614  18.277  1.00 34.55           C
ATOM   2369  O   VAL A 204      14.066  34.924  19.464  1.00 26.78           O
ATOM   2370  CB  VAL A 204      11.836  34.280  17.510  1.00 28.24           C
ATOM   2371  CG1 VAL A 204      11.824  35.610  16.723  1.00 36.45           C
ATOM   2372  CG2 VAL A 204      10.809  33.378  16.799  1.00 39.20           C
ATOM   2373  H   VAL A 204      12.417  32.429  19.157  1.00 38.99           H
ATOM   2374  HA  VAL A 204      13.567  33.393  16.606  1.00 36.75           H
ATOM   2375  HB  VAL A 204      11.360  34.538  18.456  1.00 33.89           H
ATOM   2376 HG11 VAL A 204      10.833  35.859  16.347  1.00 43.74           H
ATOM   2377 HG12 VAL A 204      12.160  36.427  17.362  1.00 43.74           H
ATOM   2378 HG13 VAL A 204      12.508  35.526  15.874  1.00 43.74           H
ATOM   2379 HG21 VAL A 204       9.981  33.940  16.373  1.00 47.04           H
ATOM   2380 HG22 VAL A 204      11.307  32.845  15.988  1.00 47.04           H
ATOM   2381 HG23 VAL A 204      10.405  32.650  17.498  1.00 47.04           H
ATOM   2382  N   GLY A 205      15.137  35.137  17.501  1.00 28.08           N
ATOM   2383  CA  GLY A 205      16.039  36.191  17.929  1.00 31.78           C
ATOM   2384  C   GLY A 205      16.400  37.086  16.750  1.00 36.57           C
ATOM   2385  O   GLY A 205      15.926  36.886  15.634  1.00 37.48           O
ATOM   2386  H   GLY A 205      15.195  34.841  16.537  1.00 33.70           H
ATOM   2387  HA2 GLY A 205      15.549  36.819  18.678  1.00 38.14           H
ATOM   2388  HA3 GLY A 205      16.946  35.751  18.352  1.00 38.14           H
ATOM   2389  N   THR A 206      17.256  38.071  17.001  1.00 30.10           N
ATOM   2390  CA  THR A 206      17.745  38.983  15.976  1.00 32.30           C
ATOM   2391  C   THR A 206      18.642  38.211  14.991  1.00 39.18           C
ATOM   2392  O   THR A 206      19.374  37.297  15.385  1.00 32.62           O
ATOM   2393  CB  THR A 206      18.533  40.110  16.652  1.00 29.53           C
ATOM   2394  OG1 THR A 206      17.671  40.784  17.547  1.00 34.47           O
ATOM   2395  CG2 THR A 206      19.036  41.184  15.679  1.00 34.66           C
ATOM   2396  H   THR A 206      17.599  38.205  17.940  1.00 36.13           H
ATOM   2397  HA  THR A 206      16.896  39.421  15.450  1.00 38.76           H
ATOM   2398  HB  THR A 206      19.379  39.691  17.201  1.00 35.43           H
ATOM   2399  HG1 THR A 206      18.161  41.522  17.915  1.00 41.36           H
ATOM   2400 HG21 THR A 206      19.476  42.015  16.235  1.00 41.60           H
ATOM   2401 HG22 THR A 206      19.809  40.770  15.028  1.00 41.60           H
ATOM   2402 HG23 THR A 206      18.212  41.550  15.062  1.00 41.60           H
ATOM   2403  N   ASP A 207      18.619  38.601  13.716  1.00 30.12           N
ATOM   2404  CA  ASP A 207      19.529  38.051  12.712  1.00 31.52           C
ATOM   2405  C   ASP A 207      20.885  38.734  12.840  1.00 28.01           C
ATOM   2406  O   ASP A 207      20.988  39.933  12.571  1.00 34.49           O
ATOM   2407  CB  ASP A 207      18.964  38.276  11.305  1.00 33.51           C
ATOM   2408  CG  ASP A 207      19.642  37.435  10.226  1.00 38.78           C
ATOM   2409  OD1 ASP A 207      18.971  37.171   9.203  1.00 35.32           O
ATOM   2410  OD2 ASP A 207      20.822  37.076  10.419  1.00 28.95           O1-
ATOM   2411  H   ASP A 207      18.031  39.379  13.438  1.00 36.15           H
ATOM   2412  HA  ASP A 207      19.621  36.973  12.877  1.00 37.82           H
ATOM   2413  HB2 ASP A 207      17.898  38.116  11.308  1.00 40.22           H
ATOM   2414  HB3 ASP A 207      19.100  39.305  11.025  1.00 40.22           H
ATOM   2415  N   ASP A 208      21.919  37.987  13.251  1.00 28.41           N
ATOM   2416  CA  ASP A 208      23.275  38.528  13.356  1.00 28.45           C
ATOM   2417  C   ASP A 208      23.714  39.248  12.072  1.00 28.74           C
ATOM   2418  O   ASP A 208      24.376  40.270  12.185  1.00 25.90           O
ATOM   2419  CB  ASP A 208      24.305  37.437  13.647  1.00 28.16           C
ATOM   2420  CG  ASP A 208      24.112  36.761  14.993  1.00 35.46           C
ATOM   2421  OD1 ASP A 208      24.403  35.549  15.026  1.00 25.07           O
ATOM   2422  OD2 ASP A 208      23.642  37.429  15.942  1.00 31.32           O1-
ATOM   2423  H   ASP A 208      21.776  37.006  13.458  1.00 34.09           H
ATOM   2424  HA  ASP A 208      23.292  39.237  14.183  1.00 34.14           H
ATOM   2425  HB2 ASP A 208      24.266  36.702  12.843  1.00 33.79           H
ATOM   2426  HB3 ASP A 208      25.297  37.880  13.645  1.00 33.79           H
ATOM   2427  N   LYS A 209      23.354  38.734  10.882  1.00 30.98           N
ATOM   2428  CA  LYS A 209      23.727  39.344   9.594  1.00 38.45           C
ATOM   2429  C   LYS A 209      22.744  40.397   9.065  1.00 39.94           C
ATOM   2430  O   LYS A 209      23.105  41.089   8.113  1.00 34.17           O
ATOM   2431  CB  LYS A 209      23.978  38.235   8.559  1.00 26.59           C
ATOM   2432  CG  LYS A 209      25.367  37.611   8.770  1.00 32.94           C
ATOM   2433  CD  LYS A 209      25.915  36.923   7.503  1.00 30.96           C
ATOM   2434  CE  LYS A 209      26.295  35.475   7.811  1.00 40.85           C
ATOM   2435  NZ  LYS A 209      27.740  35.212   7.691  1.00 38.48           N1+
ATOM   2436  H   LYS A 209      22.744  37.922  10.866  1.00 37.18           H
ATOM   2437  HA  LYS A 209      24.662  39.893   9.731  1.00 46.14           H
ATOM   2438  HB2 LYS A 209      23.188  37.480   8.580  1.00 31.91           H
ATOM   2439  HB3 LYS A 209      23.977  38.716   7.579  1.00 31.91           H
ATOM   2440  HG2 LYS A 209      26.069  38.407   9.000  1.00 39.53           H
ATOM   2441  HG3 LYS A 209      25.323  36.941   9.632  1.00 39.53           H
ATOM   2442  HD2 LYS A 209      25.146  36.907   6.727  1.00 37.15           H
ATOM   2443  HD3 LYS A 209      26.777  37.476   7.123  1.00 37.15           H
ATOM   2444  HE2 LYS A 209      25.993  35.254   8.833  1.00 49.02           H
ATOM   2445  HE3 LYS A 209      25.751  34.814   7.135  1.00 49.02           H
ATOM   2446  HZ1 LYS A 209      27.932  34.249   7.927  1.00 46.17           H
ATOM   2447  HZ2 LYS A 209      28.045  35.394   6.748  1.00 46.17           H
ATOM   2448  HZ3 LYS A 209      28.249  35.809   8.326  1.00 46.17           H
ATOM   2449  N   ASN A 210      21.527  40.506   9.614  1.00 31.06           N
ATOM   2450  CA  ASN A 210      20.593  41.571   9.254  1.00 34.18           C
ATOM   2451  C   ASN A 210      19.831  42.078  10.491  1.00 29.89           C
ATOM   2452  O   ASN A 210      18.757  41.589  10.814  1.00 31.14           O
ATOM   2453  CB  ASN A 210      19.681  41.102   8.108  1.00 37.52           C
ATOM   2454  CG  ASN A 210      19.010  42.279   7.399  1.00 47.51           C
ATOM   2455  OD1 ASN A 210      18.989  43.406   7.882  1.00 46.25           O
ATOM   2456  ND2 ASN A 210      18.479  42.035   6.208  1.00 49.09           N
ATOM   2457  H   ASN A 210      21.288  39.907  10.390  1.00 37.28           H
ATOM   2458  HA  ASN A 210      21.183  42.408   8.886  1.00 41.02           H
ATOM   2459  HB2 ASN A 210      20.281  40.558   7.376  1.00 45.03           H
ATOM   2460  HB3 ASN A 210      18.923  40.419   8.488  1.00 45.03           H
ATOM   2461 HD21 ASN A 210      18.086  42.803   5.687  1.00 58.91           H
ATOM   2462 HD22 ASN A 210      18.530  41.111   5.813  1.00 58.91           H
ATOM   2463  N   SER A 211      20.401  43.069  11.173  1.00 34.46           N
ATOM   2464  CA  SER A 211      20.091  43.470  12.540  1.00 39.59           C
ATOM   2465  C   SER A 211      18.734  44.143  12.730  1.00 40.08           C
ATOM   2466  O   SER A 211      18.337  44.416  13.857  1.00 30.79           O
ATOM   2467  CB  SER A 211      21.208  44.388  13.006  1.00 30.67           C
ATOM   2468  OG  SER A 211      21.172  45.633  12.343  1.00 36.91           O
ATOM   2469  H   SER A 211      21.214  43.508  10.766  1.00 41.35           H
ATOM   2470  HA  SER A 211      20.120  42.579  13.167  1.00 47.51           H
ATOM   2471  HB2 SER A 211      21.059  44.557  14.063  1.00 36.80           H
ATOM   2472  HB3 SER A 211      22.174  43.913  12.846  1.00 36.80           H
ATOM   2473  HG  SER A 211      21.934  46.151  12.627  1.00 44.29           H
ATOM   2474  N   VAL A 212      18.024  44.408  11.630  1.00 39.36           N
ATOM   2475  CA  VAL A 212      16.670  44.916  11.645  1.00 34.18           C
ATOM   2476  C   VAL A 212      15.617  43.810  11.690  1.00 26.67           C
ATOM   2477  O   VAL A 212      14.455  44.110  11.929  1.00 37.93           O
ATOM   2478  CB  VAL A 212      16.396  45.796  10.427  1.00 34.49           C
ATOM   2479  CG1 VAL A 212      17.410  46.938  10.231  1.00 36.09           C
ATOM   2480  CG2 VAL A 212      16.223  45.043   9.099  1.00 39.66           C
ATOM   2481  H   VAL A 212      18.430  44.182  10.736  1.00 47.23           H
ATOM   2482  HA  VAL A 212      16.540  45.546  12.525  1.00 41.02           H
ATOM   2483  HB  VAL A 212      15.480  46.373  10.548  1.00 41.39           H
ATOM   2484 HG11 VAL A 212      17.194  47.495   9.317  1.00 43.31           H
ATOM   2485 HG12 VAL A 212      17.385  47.611  11.089  1.00 43.31           H
ATOM   2486 HG13 VAL A 212      18.420  46.526  10.139  1.00 43.31           H
ATOM   2487 HG21 VAL A 212      16.442  45.672   8.240  1.00 47.59           H
ATOM   2488 HG22 VAL A 212      16.879  44.175   9.078  1.00 47.59           H
ATOM   2489 HG23 VAL A 212      15.196  44.693   9.025  1.00 47.59           H
ATOM   2490  N   ASN A 213      15.994  42.562  11.374  1.00 26.69           N
ATOM   2491  CA  ASN A 213      15.092  41.430  11.218  1.00 33.66           C
ATOM   2492  C   ASN A 213      15.256  40.450  12.367  1.00 28.92           C
ATOM   2493  O   ASN A 213      16.311  40.372  12.998  1.00 35.07           O
ATOM   2494  CB  ASN A 213      15.356  40.712   9.882  1.00 34.59           C
ATOM   2495  CG  ASN A 213      14.962  41.555   8.667  1.00 44.71           C
ATOM   2496  OD1 ASN A 213      14.049  42.376   8.718  1.00 38.24           O
ATOM   2497  ND2 ASN A 213      15.648  41.338   7.549  1.00 50.14           N
ATOM   2498  H   ASN A 213      16.976  42.390  11.205  1.00 32.03           H
ATOM   2499  HA  ASN A 213      14.056  41.774  11.221  1.00 40.39           H
ATOM   2500  HB2 ASN A 213      16.415  40.445   9.823  1.00 41.51           H
ATOM   2501  HB3 ASN A 213      14.779  39.784   9.849  1.00 41.51           H
ATOM   2502 HD21 ASN A 213      15.424  41.870   6.723  1.00 60.17           H
ATOM   2503 HD22 ASN A 213      16.404  40.672   7.542  1.00 60.17           H
ATOM   2504  N   HIS A 214      14.202  39.662  12.572  1.00 30.11           N
ATOM   2505  CA  HIS A 214      14.261  38.458  13.373  1.00 34.88           C
ATOM   2506  C   HIS A 214      14.261  37.240  12.464  1.00 38.57           C
ATOM   2507  O   HIS A 214      13.748  37.273  11.346  1.00 32.67           O
ATOM   2508  CB  HIS A 214      13.110  38.411  14.381  1.00 29.18           C
ATOM   2509  CG  HIS A 214      13.032  39.632  15.260  1.00 36.50           C
ATOM   2510  ND1 HIS A 214      12.124  40.645  15.126  1.00 40.55           N
ATOM   2511  CD2 HIS A 214      13.847  39.973  16.304  1.00 39.29           C
ATOM   2512  CE1 HIS A 214      12.372  41.571  16.061  1.00 34.98           C
ATOM   2513  NE2 HIS A 214      13.389  41.179  16.845  1.00 39.19           N
ATOM   2514  H   HIS A 214      13.367  39.807  12.022  1.00 36.14           H
ATOM   2515  HA  HIS A 214      15.193  38.458  13.935  1.00 41.86           H
ATOM   2516  HB2 HIS A 214      13.230  37.534  15.013  1.00 35.02           H
ATOM   2517  HB3 HIS A 214      12.173  38.317  13.837  1.00 35.02           H
ATOM   2518  HD1 HIS A 214      11.345  40.648  14.477  1.00 48.66           H
ATOM   2519  HD2 HIS A 214      14.726  39.436  16.617  1.00 47.14           H
ATOM   2520  HE1 HIS A 214      11.712  42.401  16.266  1.00 41.97           H
ATOM   2521  N   VAL A 215      14.835  36.159  12.985  1.00 26.49           N
ATOM   2522  CA  VAL A 215      14.843  34.841  12.375  1.00 26.16           C
ATOM   2523  C   VAL A 215      14.720  33.822  13.495  1.00 34.79           C
ATOM   2524  O   VAL A 215      15.052  34.088  14.648  1.00 36.21           O
ATOM   2525  CB  VAL A 215      16.183  34.586  11.664  1.00 38.53           C
ATOM   2526  CG1 VAL A 215      16.245  33.318  10.797  1.00 34.52           C
ATOM   2527  CG2 VAL A 215      16.469  35.662  10.618  1.00 40.13           C
ATOM   2528  H   VAL A 215      15.256  36.243  13.902  1.00 31.79           H
ATOM   2529  HA  VAL A 215      13.999  34.735  11.690  1.00 31.39           H
ATOM   2530  HB  VAL A 215      17.079  34.585  12.288  1.00 46.24           H
ATOM   2531 HG11 VAL A 215      16.877  33.392   9.917  1.00 41.42           H
ATOM   2532 HG12 VAL A 215      16.611  32.485  11.366  1.00 41.42           H
ATOM   2533 HG13 VAL A 215      15.248  33.104  10.438  1.00 41.42           H
ATOM   2534 HG21 VAL A 215      17.239  35.392   9.898  1.00 48.15           H
ATOM   2535 HG22 VAL A 215      15.552  35.901  10.081  1.00 48.15           H
ATOM   2536 HG23 VAL A 215      16.778  36.536  11.150  1.00 48.15           H
ATOM   2537  N   ILE A 216      14.299  32.626  13.124  1.00 31.74           N
ATOM   2538  CA  ILE A 216      14.334  31.433  13.933  1.00 33.93           C
ATOM   2539  C   ILE A 216      15.780  30.902  14.025  1.00 35.50           C
ATOM   2540  O   ILE A 216      16.508  30.855  13.039  1.00 30.41           O
ATOM   2541  CB  ILE A 216      13.342  30.474  13.266  1.00 31.41           C
ATOM   2542  CG1 ILE A 216      11.864  30.902  13.357  1.00 38.61           C
ATOM   2543  CG2 ILE A 216      13.405  29.141  14.000  1.00 37.43           C
ATOM   2544  CD1 ILE A 216      10.861  29.906  12.766  1.00 37.71           C
ATOM   2545  H   ILE A 216      14.022  32.506  12.158  1.00 38.08           H
ATOM   2546  HA  ILE A 216      13.964  31.667  14.932  1.00 40.71           H
ATOM   2547  HB  ILE A 216      13.654  30.242  12.245  1.00 37.69           H
ATOM   2548 HG12 ILE A 216      11.572  31.404  14.277  1.00 46.33           H
ATOM   2549 HG13 ILE A 216      11.841  31.661  12.586  1.00 46.33           H
ATOM   2550 HG21 ILE A 216      12.816  28.370  13.508  1.00 44.91           H
ATOM   2551 HG22 ILE A 216      14.427  28.769  14.066  1.00 44.91           H
ATOM   2552 HG23 ILE A 216      12.990  29.334  14.990  1.00 44.91           H
ATOM   2553 HD11 ILE A 216       9.956  30.429  12.470  1.00 45.25           H
ATOM   2554 HD12 ILE A 216      11.289  29.424  11.885  1.00 45.25           H
ATOM   2555 HD13 ILE A 216      10.607  29.154  13.511  1.00 45.25           H
ATOM   2556  N   HIS A 217      16.187  30.484  15.229  1.00 32.70           N
ATOM   2557  CA  HIS A 217      17.504  29.945  15.563  1.00 25.57           C
ATOM   2558  C   HIS A 217      17.362  28.547  16.113  1.00 27.89           C
ATOM   2559  O   HIS A 217      16.425  28.311  16.865  1.00 31.63           O
ATOM   2560  CB  HIS A 217      18.185  30.775  16.653  1.00 24.10           C
ATOM   2561  CG  HIS A 217      18.603  32.125  16.200  1.00 25.37           C
ATOM   2562  ND1 HIS A 217      19.886  32.599  16.143  1.00 27.29           N1+
ATOM   2563  CD2 HIS A 217      17.766  33.144  15.861  1.00 20.67           C
ATOM   2564  CE1 HIS A 217      19.819  33.891  15.806  1.00 27.68           C
ATOM   2565  NE2 HIS A 217      18.546  34.240  15.599  1.00 24.64           N
ATOM   2566  H   HIS A 217      15.514  30.517  15.985  1.00 39.24           H
ATOM   2567  HA  HIS A 217      18.129  29.952  14.677  1.00 30.68           H
ATOM   2568  HB2 HIS A 217      19.075  30.245  17.001  1.00 28.92           H
ATOM   2569  HB3 HIS A 217      17.507  30.876  17.502  1.00 28.92           H
ATOM   2570  HD1 HIS A 217      20.724  32.092  16.389  1.00 32.75           H
ATOM   2571  HD2 HIS A 217      16.696  33.095  15.896  1.00 24.81           H
ATOM   2572  HE1 HIS A 217      20.654  34.553  15.743  1.00 33.21           H
ATOM   2573  HE2 HIS A 217      18.229  35.154  15.303  1.00 29.57           H
ATOM   2574  N   ILE A 218      18.331  27.670  15.843  1.00 27.99           N
ATOM   2575  CA  ILE A 218      18.382  26.348  16.461  1.00 29.66           C
ATOM   2576  C   ILE A 218      19.743  26.230  17.137  1.00 23.97           C
ATOM   2577  O   ILE A 218      20.779  26.391  16.498  1.00 26.75           O
ATOM   2578  CB  ILE A 218      18.190  25.214  15.437  1.00 33.53           C
ATOM   2579  CG1 ILE A 218      16.964  25.386  14.506  1.00 34.72           C
ATOM   2580  CG2 ILE A 218      18.170  23.845  16.138  1.00 24.02           C
ATOM   2581  CD1 ILE A 218      15.719  24.556  14.806  1.00 38.87           C
ATOM   2582  H   ILE A 218      19.086  27.934  15.220  1.00 33.59           H
ATOM   2583  HA  ILE A 218      17.607  26.255  17.224  1.00 35.59           H
ATOM   2584  HB  ILE A 218      19.018  25.182  14.725  1.00 40.24           H
ATOM   2585 HG12 ILE A 218      16.579  26.374  14.739  1.00 41.66           H
ATOM   2586 HG13 ILE A 218      17.231  25.375  13.455  1.00 41.66           H
ATOM   2587 HG21 ILE A 218      17.811  23.067  15.467  1.00 28.82           H
ATOM   2588 HG22 ILE A 218      19.188  23.576  16.423  1.00 28.82           H
ATOM   2589 HG23 ILE A 218      17.551  23.888  17.035  1.00 28.82           H
ATOM   2590 HD11 ILE A 218      14.856  24.999  14.319  1.00 46.65           H
ATOM   2591 HD12 ILE A 218      15.870  23.568  14.402  1.00 46.65           H
ATOM   2592 HD13 ILE A 218      15.524  24.517  15.879  1.00 46.65           H
ATOM   2593  N   ASP A 219      19.736  25.931  18.428  1.00 23.87           N
ATOM   2594  CA  ASP A 219      20.951  25.827  19.213  1.00 26.20           C
ATOM   2595  C   ASP A 219      20.841  24.631  20.159  1.00 20.61           C
ATOM   2596  O   ASP A 219      19.775  24.040  20.347  1.00 22.47           O
ATOM   2597  CB  ASP A 219      21.205  27.172  19.923  1.00 22.36           C
ATOM   2598  CG  ASP A 219      22.656  27.391  20.356  1.00 26.23           C
ATOM   2599  OD1 ASP A 219      23.492  26.483  20.165  1.00 26.88           O
ATOM   2600  OD2 ASP A 219      22.938  28.502  20.847  1.00 25.76           O1-
ATOM   2601  H   ASP A 219      18.857  25.792  18.902  1.00 28.64           H
ATOM   2602  HA  ASP A 219      21.783  25.619  18.538  1.00 31.44           H
ATOM   2603  HB2 ASP A 219      20.947  27.987  19.239  1.00 26.83           H
ATOM   2604  HB3 ASP A 219      20.551  27.237  20.799  1.00 26.83           H
ATOM   2605  N   GLN A 220      21.959  24.269  20.782  1.00 23.63           N
ATOM   2606  CA  GLN A 220      21.992  23.282  21.835  1.00 21.98           C
ATOM   2607  C   GLN A 220      21.279  23.830  23.082  1.00 26.59           C
ATOM   2608  O   GLN A 220      21.293  25.038  23.329  1.00 21.96           O
ATOM   2609  CB  GLN A 220      23.440  22.851  22.120  1.00 21.05           C
ATOM   2610  CG  GLN A 220      24.327  23.982  22.662  1.00 26.75           C
ATOM   2611  CD  GLN A 220      25.813  23.636  22.630  1.00 24.02           C
ATOM   2612  OE1 GLN A 220      26.263  22.790  21.870  1.00 24.37           O
ATOM   2613  NE2 GLN A 220      26.602  24.290  23.464  1.00 21.55           N
ATOM   2614  H   GLN A 220      22.804  24.794  20.605  1.00 28.35           H
ATOM   2615  HA  GLN A 220      21.475  22.404  21.453  1.00 26.38           H
ATOM   2616  HB2 GLN A 220      23.485  21.991  22.792  1.00 25.27           H
ATOM   2617  HB3 GLN A 220      23.833  22.542  21.147  1.00 25.27           H
ATOM   2618  HG2 GLN A 220      24.196  24.886  22.072  1.00 32.09           H
ATOM   2619  HG3 GLN A 220      24.031  24.201  23.690  1.00 32.09           H
ATOM   2620 HE21 GLN A 220      26.226  24.985  24.088  1.00 25.86           H
ATOM   2621 HE22 GLN A 220      27.592  24.094  23.471  1.00 25.86           H
ATOM   2622  N   PRO A 221      20.668  22.959  23.889  1.00 22.84           N
ATOM   2623  CA  PRO A 221      19.916  23.370  25.071  1.00 29.33           C
ATOM   2624  C   PRO A 221      20.858  23.598  26.262  1.00 25.06           C
ATOM   2625  O   PRO A 221      21.944  23.025  26.332  1.00 21.79           O
ATOM   2626  CB  PRO A 221      18.962  22.210  25.350  1.00 22.72           C
ATOM   2627  CG  PRO A 221      19.731  20.983  24.835  1.00 27.44           C
ATOM   2628  CD  PRO A 221      20.597  21.519  23.699  1.00 29.24           C
ATOM   2629  HA  PRO A 221      19.334  24.277  24.892  1.00 35.20           H
ATOM   2630  HB2 PRO A 221      18.660  22.116  26.393  1.00 27.26           H
ATOM   2631  HB3 PRO A 221      18.083  22.356  24.718  1.00 27.26           H
ATOM   2632  HG2 PRO A 221      20.406  20.650  25.627  1.00 32.93           H
ATOM   2633  HG3 PRO A 221      19.088  20.159  24.542  1.00 32.93           H
ATOM   2634  HD2 PRO A 221      21.586  21.063  23.740  1.00 35.08           H
ATOM   2635  HD3 PRO A 221      20.101  21.310  22.752  1.00 35.08           H
ATOM   2636  N   ARG A 222      20.405  24.409  27.233  1.00 22.34           N
ATOM   2637  CA  ARG A 222      21.024  24.523  28.560  1.00 23.89           C
ATOM   2638  C   ARG A 222      20.867  23.198  29.316  1.00 25.95           C
ATOM   2639  O   ARG A 222      19.977  22.400  29.027  1.00 23.40           O
ATOM   2640  CB  ARG A 222      20.360  25.655  29.368  1.00 25.40           C
ATOM   2641  CG  ARG A 222      20.595  27.040  28.750  1.00 33.55           C
ATOM   2642  CD  ARG A 222      20.126  28.155  29.702  1.00 48.64           C
ATOM   2643  NE  ARG A 222      21.227  28.753  30.490  1.00 53.15           N
ATOM   2644  CZ  ARG A 222      21.395  30.067  30.705  1.00 58.23           C
ATOM   2645  NH1 ARG A 222      20.525  30.967  30.240  1.00 62.70           N
ATOM   2646  NH2 ARG A 222      22.445  30.501  31.396  1.00 63.04           N1+
ATOM   2647  H   ARG A 222      19.523  24.880  27.099  1.00 26.81           H
ATOM   2648  HA  ARG A 222      22.089  24.740  28.446  1.00 28.67           H
ATOM   2649  HB2 ARG A 222      19.286  25.466  29.473  1.00 30.48           H
ATOM   2650  HB3 ARG A 222      20.813  25.645  30.366  1.00 30.48           H
ATOM   2651  HG2 ARG A 222      21.662  27.172  28.532  1.00 40.26           H
ATOM   2652  HG3 ARG A 222      20.031  27.102  27.815  1.00 40.26           H
ATOM   2653  HD2 ARG A 222      19.664  28.922  29.080  1.00 58.36           H
ATOM   2654  HD3 ARG A 222      19.361  27.769  30.382  1.00 58.36           H
ATOM   2655  HE  ARG A 222      21.921  28.124  30.870  1.00 63.78           H
ATOM   2656 HH11 ARG A 222      19.721  30.668  29.713  1.00 75.24           H
ATOM   2657 HH12 ARG A 222      20.665  31.949  30.407  1.00 75.24           H
ATOM   2658 HH21 ARG A 222      23.119  29.846  31.765  1.00 75.65           H
ATOM   2659 HH22 ARG A 222      22.568  31.490  31.554  1.00 75.65           H
ATOM   2660  N   LEU A 223      21.711  22.992  30.323  1.00 18.93           N
ATOM   2661  CA  LEU A 223      21.714  21.783  31.141  1.00 21.02           C
ATOM   2662  C   LEU A 223      21.125  22.079  32.515  1.00 20.80           C
ATOM   2663  O   LEU A 223      21.060  23.229  32.932  1.00 19.48           O
ATOM   2664  CB  LEU A 223      23.116  21.129  31.213  1.00 23.85           C
ATOM   2665  CG  LEU A 223      23.668  20.902  29.801  1.00 28.23           C
ATOM   2666  CD1 LEU A 223      25.218  20.937  29.855  1.00 17.95           C
ATOM   2667  CD2 LEU A 223      23.242  19.602  29.120  1.00 27.52           C
ATOM   2668  H   LEU A 223      22.399  23.696  30.533  1.00 22.72           H
ATOM   2669  HA  LEU A 223      21.073  21.043  30.668  1.00 25.23           H
ATOM   2670  HB2 LEU A 223      23.818  21.677  31.843  1.00 28.62           H
ATOM   2671  HB3 LEU A 223      22.928  20.156  31.653  1.00 28.62           H
ATOM   2672  HG  LEU A 223      23.534  21.742  29.116  1.00 33.87           H
ATOM   2673 HD11 LEU A 223      25.654  20.746  28.872  1.00 21.55           H
ATOM   2674 HD12 LEU A 223      25.572  21.896  30.240  1.00 21.55           H
ATOM   2675 HD13 LEU A 223      25.560  20.150  30.531  1.00 21.55           H
ATOM   2676 HD21 LEU A 223      23.981  19.266  28.404  1.00 33.02           H
ATOM   2677 HD22 LEU A 223      23.069  18.823  29.861  1.00 33.02           H
ATOM   2678 HD23 LEU A 223      22.312  19.792  28.584  1.00 33.02           H
ATOM   2679  N   GLY A 224      20.729  21.026  33.230  1.00 17.56           N
ATOM   2680  CA  GLY A 224      20.263  21.182  34.596  1.00 15.90           C
ATOM   2681  C   GLY A 224      21.389  21.510  35.578  1.00 19.56           C
ATOM   2682  O   GLY A 224      21.150  22.235  36.541  1.00 17.66           O
ATOM   2683  H   GLY A 224      20.802  20.096  32.832  1.00 21.08           H
ATOM   2684  HA2 GLY A 224      19.508  21.964  34.606  1.00 19.09           H
ATOM   2685  HA3 GLY A 224      19.778  20.272  34.899  1.00 19.09           H
ATOM   2686  N   LEU A 225      22.620  21.053  35.297  1.00 17.21           N
ATOM   2687  CA  LEU A 225      23.823  21.452  36.012  1.00 18.74           C
ATOM   2688  C   LEU A 225      24.438  22.674  35.331  1.00 17.45           C
ATOM   2689  O   LEU A 225      24.141  22.949  34.166  1.00 14.96           O
ATOM   2690  CB  LEU A 225      24.861  20.309  36.159  1.00 21.99           C
ATOM   2691  CG  LEU A 225      24.192  19.124  36.840  1.00 24.92           C
ATOM   2692  CD1 LEU A 225      25.106  17.894  36.742  1.00 22.82           C
ATOM   2693  CD2 LEU A 225      23.876  19.293  38.313  1.00 27.25           C
ATOM   2694  H   LEU A 225      22.744  20.483  34.476  1.00 20.65           H
ATOM   2695  HA  LEU A 225      23.515  21.732  37.022  1.00 22.49           H
ATOM   2696  HB2 LEU A 225      25.377  20.050  35.237  1.00 26.39           H
ATOM   2697  HB3 LEU A 225      25.605  20.698  36.850  1.00 26.39           H
ATOM   2698  HG  LEU A 225      23.352  18.733  36.268  1.00 29.90           H
ATOM   2699 HD11 LEU A 225      24.576  17.037  37.124  1.00 27.38           H
ATOM   2700 HD12 LEU A 225      25.461  17.710  35.730  1.00 27.38           H
ATOM   2701 HD13 LEU A 225      25.967  18.040  37.390  1.00 27.38           H
ATOM   2702 HD21 LEU A 225      23.924  18.343  38.830  1.00 32.70           H
ATOM   2703 HD22 LEU A 225      24.533  20.012  38.785  1.00 32.70           H
ATOM   2704 HD23 LEU A 225      22.854  19.656  38.345  1.00 32.70           H
ATOM   2705  N   PRO A 226      25.292  23.444  36.035  1.00 16.68           N
ATOM   2706  CA  PRO A 226      25.761  24.748  35.549  1.00 15.71           C
ATOM   2707  C   PRO A 226      26.568  24.719  34.247  1.00 18.96           C
ATOM   2708  O   PRO A 226      26.459  25.629  33.432  1.00 14.90           O
ATOM   2709  CB  PRO A 226      26.535  25.411  36.704  1.00 20.76           C
ATOM   2710  CG  PRO A 226      25.997  24.693  37.933  1.00 18.49           C
ATOM   2711  CD  PRO A 226      25.682  23.282  37.430  1.00 18.52           C
ATOM   2712  HA  PRO A 226      24.874  25.358  35.365  1.00 18.85           H
ATOM   2713  HB2 PRO A 226      27.598  25.172  36.600  1.00 24.92           H
ATOM   2714  HB3 PRO A 226      26.379  26.490  36.759  1.00 24.92           H
ATOM   2715  HG2 PRO A 226      26.668  24.730  38.791  1.00 22.18           H
ATOM   2716  HG3 PRO A 226      25.043  25.162  38.167  1.00 22.18           H
ATOM   2717  HD2 PRO A 226      26.591  22.686  37.469  1.00 22.22           H
ATOM   2718  HD3 PRO A 226      24.906  22.839  38.049  1.00 22.22           H
ATOM   2719  N   SER A 227      27.361  23.673  34.009  1.00 16.71           N
ATOM   2720  CA  SER A 227      28.106  23.511  32.764  1.00 16.47           C
ATOM   2721  C   SER A 227      28.243  22.035  32.406  1.00 18.89           C
ATOM   2722  O   SER A 227      28.008  21.156  33.237  1.00 17.72           O
ATOM   2723  CB  SER A 227      29.478  24.174  32.865  1.00 18.76           C
ATOM   2724  OG  SER A 227      30.274  23.422  33.751  1.00 21.51           O
ATOM   2725  H   SER A 227      27.429  22.938  34.691  1.00 20.05           H
ATOM   2726  HA  SER A 227      27.559  23.977  31.947  1.00 19.77           H
ATOM   2727  HB2 SER A 227      29.955  24.197  31.886  1.00 22.51           H
ATOM   2728  HB3 SER A 227      29.372  25.190  33.241  1.00 22.51           H
ATOM   2729  HG  SER A 227      31.091  23.195  33.291  1.00 25.81           H
ATOM   2730  N   ARG A 228      28.668  21.763  31.163  1.00 16.12           N
ATOM   2731  CA  ARG A 228      28.922  20.399  30.705  1.00 23.24           C
ATOM   2732  C   ARG A 228      29.951  19.648  31.569  1.00 22.14           C
ATOM   2733  O   ARG A 228      29.875  18.429  31.687  1.00 18.57           O
ATOM   2734  CB  ARG A 228      29.305  20.405  29.213  1.00 24.35           C
ATOM   2735  CG  ARG A 228      30.670  21.070  28.956  1.00 28.89           C
ATOM   2736  CD  ARG A 228      30.810  21.525  27.499  1.00 24.73           C
ATOM   2737  NE  ARG A 228      30.700  20.394  26.553  1.00 24.63           N
ATOM   2738  CZ  ARG A 228      31.578  19.401  26.378  1.00 31.22           C
ATOM   2739  NH1 ARG A 228      32.710  19.357  27.065  1.00 25.56           N
ATOM   2740  NH2 ARG A 228      31.328  18.430  25.502  1.00 23.16           N1+
ATOM   2741  H   ARG A 228      28.892  22.519  30.533  1.00 19.34           H
ATOM   2742  HA  ARG A 228      27.985  19.848  30.785  1.00 27.89           H
ATOM   2743  HB2 ARG A 228      29.316  19.379  28.826  1.00 29.22           H
ATOM   2744  HB3 ARG A 228      28.523  20.963  28.688  1.00 29.22           H
ATOM   2745  HG2 ARG A 228      30.738  21.980  29.558  1.00 34.67           H
ATOM   2746  HG3 ARG A 228      31.477  20.395  29.260  1.00 34.67           H
ATOM   2747  HD2 ARG A 228      30.022  22.248  27.278  1.00 29.68           H
ATOM   2748  HD3 ARG A 228      31.774  22.017  27.379  1.00 29.68           H
ATOM   2749  HE  ARG A 228      29.859  20.360  25.992  1.00 29.56           H
ATOM   2750 HH11 ARG A 228      32.915  20.083  27.734  1.00 30.67           H
ATOM   2751 HH12 ARG A 228      33.350  18.593  26.937  1.00 30.67           H
ATOM   2752 HH21 ARG A 228      30.467  18.454  24.969  1.00 27.80           H
ATOM   2753 HH22 ARG A 228      31.987  17.679  25.369  1.00 27.80           H
ATOM   2754  N   ASP A 229      30.910  20.383  32.160  1.00 19.27           N
ATOM   2755  CA  ASP A 229      31.961  19.832  33.021  1.00 20.23           C
ATOM   2756  C   ASP A 229      31.414  19.041  34.210  1.00 23.61           C
ATOM   2757  O   ASP A 229      32.010  18.040  34.605  1.00 21.87           O
ATOM   2758  CB  ASP A 229      32.812  20.981  33.578  1.00 21.32           C
ATOM   2759  CG  ASP A 229      33.239  21.930  32.471  1.00 28.55           C
ATOM   2760  OD1 ASP A 229      32.463  22.888  32.246  1.00 21.96           O
ATOM   2761  OD2 ASP A 229      34.307  21.695  31.874  1.00 24.89           O1-
ATOM   2762  H   ASP A 229      30.918  21.385  32.016  1.00 23.12           H
ATOM   2763  HA  ASP A 229      32.593  19.180  32.411  1.00 24.27           H
ATOM   2764  HB2 ASP A 229      32.237  21.530  34.328  1.00 25.59           H
ATOM   2765  HB3 ASP A 229      33.693  20.563  34.070  1.00 25.59           H
ATOM   2766  N   TYR A 230      30.297  19.506  34.797  1.00 18.59           N
ATOM   2767  CA  TYR A 230      29.700  18.889  35.970  1.00 20.40           C
ATOM   2768  C   TYR A 230      29.358  17.425  35.724  1.00 18.14           C
ATOM   2769  O   TYR A 230      29.438  16.645  36.664  1.00 17.42           O
ATOM   2770  CB  TYR A 230      28.438  19.647  36.409  1.00 19.62           C
ATOM   2771  CG  TYR A 230      28.704  20.853  37.288  1.00 15.30           C
ATOM   2772  CD1 TYR A 230      29.248  22.035  36.753  1.00 17.27           C
ATOM   2773  CD2 TYR A 230      28.392  20.780  38.661  1.00 17.81           C
ATOM   2774  CE1 TYR A 230      29.536  23.131  37.598  1.00 18.58           C
ATOM   2775  CE2 TYR A 230      28.643  21.879  39.505  1.00 15.77           C
ATOM   2776  CZ  TYR A 230      29.227  23.053  38.978  1.00 18.50           C
ATOM   2777  OH  TYR A 230      29.488  24.113  39.801  1.00 19.28           O
ATOM   2778  H   TYR A 230      29.839  20.322  34.411  1.00 22.31           H
ATOM   2779  HA  TYR A 230      30.415  18.931  36.788  1.00 24.48           H
ATOM   2780  HB2 TYR A 230      27.850  19.937  35.539  1.00 23.55           H
ATOM   2781  HB3 TYR A 230      27.843  18.958  36.998  1.00 23.55           H
ATOM   2782  HD1 TYR A 230      29.485  22.095  35.706  1.00 20.72           H
ATOM   2783  HD2 TYR A 230      27.958  19.880  39.070  1.00 21.37           H
ATOM   2784  HE1 TYR A 230      29.968  24.035  37.193  1.00 22.30           H
ATOM   2785  HE2 TYR A 230      28.405  21.809  40.559  1.00 18.93           H
ATOM   2786  HH  TYR A 230      29.385  23.897  40.735  1.00 23.13           H
ATOM   2787  N   TYR A 231      28.967  17.069  34.493  1.00 19.80           N
ATOM   2788  CA  TYR A 231      28.544  15.729  34.115  1.00 19.69           C
ATOM   2789  C   TYR A 231      29.680  14.682  34.106  1.00 21.14           C
ATOM   2790  O   TYR A 231      29.387  13.490  33.969  1.00 17.45           O
ATOM   2791  CB  TYR A 231      27.793  15.819  32.775  1.00 21.02           C
ATOM   2792  CG  TYR A 231      26.487  16.589  32.930  1.00 22.48           C
ATOM   2793  CD1 TYR A 231      26.464  17.990  32.776  1.00 19.91           C
ATOM   2794  CD2 TYR A 231      25.322  15.909  33.325  1.00 17.94           C
ATOM   2795  CE1 TYR A 231      25.264  18.696  32.975  1.00 20.20           C
ATOM   2796  CE2 TYR A 231      24.125  16.612  33.549  1.00 25.37           C
ATOM   2797  CZ  TYR A 231      24.102  18.014  33.387  1.00 22.02           C
ATOM   2798  OH  TYR A 231      22.961  18.709  33.652  1.00 21.31           O
ATOM   2799  H   TYR A 231      29.008  17.755  33.751  1.00 23.76           H
ATOM   2800  HA  TYR A 231      27.818  15.400  34.855  1.00 23.63           H
ATOM   2801  HB2 TYR A 231      28.427  16.294  32.024  1.00 25.23           H
ATOM   2802  HB3 TYR A 231      27.557  14.814  32.431  1.00 25.23           H
ATOM   2803  HD1 TYR A 231      27.364  18.521  32.517  1.00 23.89           H
ATOM   2804  HD2 TYR A 231      25.341  14.838  33.473  1.00 21.53           H
ATOM   2805  HE1 TYR A 231      25.246  19.770  32.869  1.00 24.24           H
ATOM   2806  HE2 TYR A 231      23.242  16.083  33.877  1.00 30.44           H
ATOM   2807  HH  TYR A 231      22.189  18.132  33.662  1.00 25.57           H
ATOM   2808  N   GLU A 232      30.942  15.098  34.307  1.00 24.40           N
ATOM   2809  CA  GLU A 232      32.014  14.180  34.725  1.00 26.96           C
ATOM   2810  C   GLU A 232      31.616  13.437  36.008  1.00 21.41           C
ATOM   2811  O   GLU A 232      31.858  12.239  36.136  1.00 22.24           O
ATOM   2812  CB  GLU A 232      33.324  14.941  34.982  1.00 25.60           C
ATOM   2813  CG  GLU A 232      33.927  15.555  33.706  1.00 31.92           C
ATOM   2814  CD  GLU A 232      35.066  16.540  34.023  1.00 40.33           C
ATOM   2815  OE1 GLU A 232      35.104  17.597  33.358  1.00 37.38           O
ATOM   2816  OE2 GLU A 232      35.891  16.235  34.915  1.00 37.91           O1-
ATOM   2817  H   GLU A 232      31.135  16.091  34.365  1.00 29.28           H
ATOM   2818  HA  GLU A 232      32.185  13.449  33.936  1.00 32.35           H
ATOM   2819  HB2 GLU A 232      33.066  15.760  35.661  1.00 30.72           H
ATOM   2820  HB3 GLU A 232      34.067  14.304  35.470  1.00 30.72           H
ATOM   2821  HG2 GLU A 232      34.324  14.755  33.077  1.00 38.30           H
ATOM   2822  HG3 GLU A 232      33.157  16.087  33.140  1.00 38.30           H
ATOM   2823  N   CYS A 233      30.979  14.161  36.954  1.00 20.50           N
ATOM   2824  CA  CYS A 233      30.413  13.642  38.193  1.00 17.99           C
ATOM   2825  C   CYS A 233      31.434  12.970  39.124  1.00 23.41           C
ATOM   2826  O   CYS A 233      31.080  12.117  39.933  1.00 28.32           O
ATOM   2827  CB  CYS A 233      29.195  12.749  37.881  1.00 25.37           C
ATOM   2828  SG  CYS A 233      27.806  13.663  37.153  1.00 21.68           S
ATOM   2829  H   CYS A 233      30.808  15.142  36.769  1.00 24.59           H
ATOM   2830  HA  CYS A 233      30.063  14.511  38.756  1.00 21.59           H
ATOM   2831  HB2 CYS A 233      29.509  11.952  37.192  1.00 30.45           H
ATOM   2832  HB3 CYS A 233      28.845  12.291  38.814  1.00 30.45           H
ATOM   2833  N   THR A 234      32.683  13.413  39.059  1.00 21.09           N
ATOM   2834  CA  THR A 234      33.773  12.964  39.912  1.00 27.70           C
ATOM   2835  C   THR A 234      34.381  14.169  40.618  1.00 31.25           C
ATOM   2836  O   THR A 234      34.248  15.309  40.154  1.00 23.97           O
ATOM   2837  CB  THR A 234      34.801  12.240  39.030  1.00 21.74           C
ATOM   2838  OG1 THR A 234      35.321  13.091  38.040  1.00 27.67           O
ATOM   2839  CG2 THR A 234      34.267  10.936  38.428  1.00 24.66           C
ATOM   2840  H   THR A 234      32.910  14.097  38.350  1.00 25.31           H
ATOM   2841  HA  THR A 234      33.399  12.271  40.663  1.00 33.24           H
ATOM   2842  HB  THR A 234      35.626  11.970  39.687  1.00 26.09           H
ATOM   2843  HG1 THR A 234      36.015  12.635  37.559  1.00 33.21           H
ATOM   2844 HG21 THR A 234      35.106  10.318  38.108  1.00 29.59           H
ATOM   2845 HG22 THR A 234      33.668  10.393  39.158  1.00 29.59           H
ATOM   2846 HG23 THR A 234      33.656  11.163  37.556  1.00 29.59           H
ATOM   2847  N   GLY A 235      35.128  13.875  41.690  1.00 23.98           N
ATOM   2848  CA  GLY A 235      35.938  14.859  42.392  1.00 24.59           C
ATOM   2849  C   GLY A 235      35.062  16.030  42.834  1.00 24.04           C
ATOM   2850  O   GLY A 235      34.086  15.827  43.548  1.00 19.80           O
ATOM   2851  H   GLY A 235      35.160  12.919  42.019  1.00 28.78           H
ATOM   2852  HA2 GLY A 235      36.382  14.401  43.277  1.00 29.51           H
ATOM   2853  HA3 GLY A 235      36.737  15.206  41.735  1.00 29.51           H
ATOM   2854  N   ILE A 236      35.399  17.240  42.383  1.00 23.00           N
ATOM   2855  CA  ILE A 236      34.721  18.491  42.756  1.00 23.30           C
ATOM   2856  C   ILE A 236      33.267  18.570  42.264  1.00 19.09           C
ATOM   2857  O   ILE A 236      32.540  19.441  42.735  1.00 20.58           O
ATOM   2858  CB  ILE A 236      35.539  19.703  42.256  1.00 22.03           C
ATOM   2859  CG1 ILE A 236      35.623  19.749  40.715  1.00 22.38           C
ATOM   2860  CG2 ILE A 236      36.909  19.741  42.968  1.00 23.05           C
ATOM   2861  CD1 ILE A 236      36.309  21.010  40.210  1.00 23.86           C
ATOM   2862  H   ILE A 236      36.178  17.310  41.748  1.00 27.60           H
ATOM   2863  HA  ILE A 236      34.696  18.525  43.844  1.00 27.96           H
ATOM   2864  HB  ILE A 236      35.003  20.577  42.630  1.00 26.43           H
ATOM   2865 HG12 ILE A 236      36.067  18.850  40.290  1.00 26.86           H
ATOM   2866 HG13 ILE A 236      34.593  19.834  40.367  1.00 26.86           H
ATOM   2867 HG21 ILE A 236      37.357  20.729  42.862  1.00 27.66           H
ATOM   2868 HG22 ILE A 236      36.788  19.534  44.033  1.00 27.66           H
ATOM   2869 HG23 ILE A 236      37.579  18.997  42.532  1.00 27.66           H
ATOM   2870 HD11 ILE A 236      36.186  21.073  39.129  1.00 28.63           H
ATOM   2871 HD12 ILE A 236      35.865  21.893  40.672  1.00 28.63           H
ATOM   2872 HD13 ILE A 236      37.373  20.968  40.440  1.00 28.63           H
ATOM   2873  N   TYR A 237      32.836  17.673  41.361  1.00 16.76           N
ATOM   2874  CA  TYR A 237      31.483  17.651  40.781  1.00 17.20           C
ATOM   2875  C   TYR A 237      30.593  16.551  41.360  1.00 20.36           C
ATOM   2876  O   TYR A 237      29.398  16.488  41.052  1.00 22.19           O
ATOM   2877  CB  TYR A 237      31.560  17.484  39.259  1.00 21.17           C
ATOM   2878  CG  TYR A 237      32.373  18.544  38.590  1.00 16.92           C
ATOM   2879  CD1 TYR A 237      31.938  19.894  38.654  1.00 19.26           C
ATOM   2880  CD2 TYR A 237      33.545  18.217  37.894  1.00 19.99           C
ATOM   2881  CE1 TYR A 237      32.672  20.898  38.038  1.00 19.76           C
ATOM   2882  CE2 TYR A 237      34.293  19.209  37.267  1.00 24.53           C
ATOM   2883  CZ  TYR A 237      33.864  20.564  37.368  1.00 24.77           C
ATOM   2884  OH  TYR A 237      34.552  21.558  36.775  1.00 22.53           O
ATOM   2885  H   TYR A 237      33.501  17.009  40.980  1.00 20.11           H
ATOM   2886  HA  TYR A 237      30.989  18.604  40.991  1.00 20.63           H
ATOM   2887  HB2 TYR A 237      31.956  16.490  39.025  1.00 25.41           H
ATOM   2888  HB3 TYR A 237      30.544  17.540  38.867  1.00 25.41           H
ATOM   2889  HD1 TYR A 237      31.033  20.126  39.188  1.00 23.12           H
ATOM   2890  HD2 TYR A 237      33.890  17.204  37.823  1.00 23.99           H
ATOM   2891  HE1 TYR A 237      32.322  21.930  38.101  1.00 23.71           H
ATOM   2892  HE2 TYR A 237      35.206  19.000  36.725  1.00 29.43           H
ATOM   2893  HH  TYR A 237      34.011  22.317  36.519  1.00 27.04           H
ATOM   2894  N   LYS A 238      31.178  15.675  42.189  1.00 23.91           N
ATOM   2895  CA  LYS A 238      30.524  14.484  42.716  1.00 27.39           C
ATOM   2896  C   LYS A 238      29.270  14.859  43.508  1.00 23.56           C
ATOM   2897  O   LYS A 238      28.204  14.307  43.253  1.00 20.66           O
ATOM   2898  CB  LYS A 238      31.518  13.699  43.596  1.00 27.92           C
ATOM   2899  CG  LYS A 238      30.980  12.305  43.952  1.00 29.93           C
ATOM   2900  CD  LYS A 238      32.070  11.224  44.046  1.00 40.20           C
ATOM   2901  CE  LYS A 238      32.151  10.678  45.474  1.00 51.48           C
ATOM   2902  NZ  LYS A 238      32.649   9.291  45.484  1.00 49.38           N1+
ATOM   2903  H   LYS A 238      32.148  15.826  42.431  1.00 28.69           H
ATOM   2904  HA  LYS A 238      30.232  13.865  41.865  1.00 32.87           H
ATOM   2905  HB2 LYS A 238      32.419  13.585  42.990  1.00 33.50           H
ATOM   2906  HB3 LYS A 238      31.778  14.251  44.502  1.00 33.50           H
ATOM   2907  HG2 LYS A 238      30.253  12.306  44.767  1.00 35.91           H
ATOM   2908  HG3 LYS A 238      30.431  12.014  43.052  1.00 35.91           H
ATOM   2909  HD2 LYS A 238      31.713  10.389  43.446  1.00 48.25           H
ATOM   2910  HD3 LYS A 238      33.032  11.540  43.638  1.00 48.25           H
ATOM   2911  HE2 LYS A 238      32.798  11.314  46.078  1.00 61.78           H
ATOM   2912  HE3 LYS A 238      31.153  10.683  45.911  1.00 61.78           H
ATOM   2913  HZ1 LYS A 238      32.689   8.942  46.428  1.00 59.25           H
ATOM   2914  HZ2 LYS A 238      32.021   8.710  44.952  1.00 59.25           H
ATOM   2915  HZ3 LYS A 238      33.563   9.243  45.065  1.00 59.25           H
ATOM   2916  N   GLU A 239      29.395  15.778  44.466  1.00 21.72           N
ATOM   2917  CA  GLU A 239      28.284  16.187  45.316  1.00 22.33           C
ATOM   2918  C   GLU A 239      27.144  16.830  44.507  1.00 20.58           C
ATOM   2919  O   GLU A 239      25.990  16.569  44.801  1.00 20.10           O
ATOM   2920  CB  GLU A 239      28.793  17.126  46.426  1.00 28.21           C
ATOM   2921  CG  GLU A 239      27.668  17.685  47.323  1.00 32.38           C
ATOM   2922  CD  GLU A 239      26.757  16.623  47.966  1.00 40.98           C
ATOM   2923  OE1 GLU A 239      27.233  15.505  48.247  1.00 45.13           O
ATOM   2924  OE2 GLU A 239      25.574  16.964  48.190  1.00 39.81           O1-
ATOM   2925  H   GLU A 239      30.288  16.224  44.615  1.00 26.06           H
ATOM   2926  HA  GLU A 239      27.903  15.280  45.786  1.00 26.80           H
ATOM   2927  HB2 GLU A 239      29.474  16.544  47.049  1.00 33.86           H
ATOM   2928  HB3 GLU A 239      29.340  17.966  45.999  1.00 33.86           H
ATOM   2929  HG2 GLU A 239      28.121  18.259  48.127  1.00 38.86           H
ATOM   2930  HG3 GLU A 239      27.050  18.365  46.731  1.00 38.86           H
ATOM   2931  N   ALA A 240      27.431  17.645  43.484  1.00 18.80           N
ATOM   2932  CA  ALA A 240      26.403  18.273  42.664  1.00 19.66           C
ATOM   2933  C   ALA A 240      25.631  17.230  41.861  1.00 22.92           C
ATOM   2934  O   ALA A 240      24.420  17.331  41.742  1.00 19.16           O
ATOM   2935  CB  ALA A 240      27.040  19.304  41.740  1.00 17.24           C
ATOM   2936  H   ALA A 240      28.397  17.815  43.246  1.00 22.56           H
ATOM   2937  HA  ALA A 240      25.697  18.790  43.310  1.00 23.59           H
ATOM   2938  HB1 ALA A 240      26.256  19.784  41.151  1.00 20.69           H
ATOM   2939  HB2 ALA A 240      27.557  20.058  42.336  1.00 20.69           H
ATOM   2940  HB3 ALA A 240      27.751  18.809  41.075  1.00 20.69           H
ATOM   2941  N   CYS A 241      26.308  16.223  41.303  1.00 20.85           N
ATOM   2942  CA  CYS A 241      25.637  15.156  40.569  1.00 19.81           C
ATOM   2943  C   CYS A 241      24.763  14.314  41.467  1.00 24.63           C
ATOM   2944  O   CYS A 241      23.642  13.983  41.090  1.00 24.22           O
ATOM   2945  CB  CYS A 241      26.647  14.271  39.870  1.00 21.02           C
ATOM   2946  SG  CYS A 241      27.405  15.141  38.517  1.00 21.23           S
ATOM   2947  H   CYS A 241      27.312  16.187  41.386  1.00 25.03           H
ATOM   2948  HA  CYS A 241      25.004  15.603  39.801  1.00 23.77           H
ATOM   2949  HB2 CYS A 241      27.411  13.932  40.569  1.00 25.22           H
ATOM   2950  HB3 CYS A 241      26.132  13.400  39.468  1.00 25.22           H
ATOM   2951  N   THR A 242      25.274  13.971  42.650  1.00 22.53           N
ATOM   2952  CA  THR A 242      24.527  13.232  43.655  1.00 27.67           C
ATOM   2953  C   THR A 242      23.300  14.048  44.100  1.00 31.02           C
ATOM   2954  O   THR A 242      22.201  13.508  44.165  1.00 22.78           O
ATOM   2955  CB  THR A 242      25.467  12.908  44.833  1.00 22.44           C
ATOM   2956  OG1 THR A 242      26.451  11.988  44.371  1.00 18.07           O
ATOM   2957  CG2 THR A 242      24.715  12.206  45.967  1.00 28.26           C
ATOM   2958  H   THR A 242      26.198  14.298  42.894  1.00 27.03           H
ATOM   2959  HA  THR A 242      24.190  12.288  43.219  1.00 33.20           H
ATOM   2960  HB  THR A 242      25.932  13.825  45.211  1.00 26.93           H
ATOM   2961  HG1 THR A 242      26.961  12.422  43.684  1.00 21.69           H
ATOM   2962 HG21 THR A 242      25.431  11.878  46.725  1.00 33.92           H
ATOM   2963 HG22 THR A 242      24.010  12.898  46.437  1.00 33.92           H
ATOM   2964 HG23 THR A 242      24.166  11.345  45.571  1.00 33.92           H
ATOM   2965  N   ALA A 243      23.484  15.345  44.396  1.00 24.62           N
ATOM   2966  CA  ALA A 243      22.403  16.209  44.850  1.00 21.92           C
ATOM   2967  C   ALA A 243      21.338  16.378  43.762  1.00 17.47           C
ATOM   2968  O   ALA A 243      20.156  16.417  44.081  1.00 18.93           O
ATOM   2969  CB  ALA A 243      22.972  17.556  45.312  1.00 18.20           C
ATOM   2970  H   ALA A 243      24.408  15.746  44.297  1.00 29.54           H
ATOM   2971  HA  ALA A 243      21.939  15.736  45.716  1.00 26.30           H
ATOM   2972  HB1 ALA A 243      22.155  18.161  45.704  1.00 21.84           H
ATOM   2973  HB2 ALA A 243      23.703  17.395  46.107  1.00 21.84           H
ATOM   2974  HB3 ALA A 243      23.444  18.073  44.474  1.00 21.84           H
ATOM   2975  N   TYR A 244      21.743  16.502  42.501  1.00 21.22           N
ATOM   2976  CA  TYR A 244      20.864  16.653  41.347  1.00 17.52           C
ATOM   2977  C   TYR A 244      19.922  15.452  41.191  1.00 24.90           C
ATOM   2978  O   TYR A 244      18.717  15.636  41.035  1.00 18.50           O
ATOM   2979  CB  TYR A 244      21.733  16.840  40.098  1.00 17.48           C
ATOM   2980  CG  TYR A 244      21.002  17.127  38.798  1.00 23.51           C
ATOM   2981  CD1 TYR A 244      21.399  16.483  37.609  1.00 16.91           C
ATOM   2982  CD2 TYR A 244      19.991  18.110  38.759  1.00 19.77           C
ATOM   2983  CE1 TYR A 244      20.782  16.801  36.395  1.00 20.03           C
ATOM   2984  CE2 TYR A 244      19.402  18.466  37.542  1.00 19.76           C
ATOM   2985  CZ  TYR A 244      19.763  17.787  36.358  1.00 24.69           C
ATOM   2986  OH  TYR A 244      19.110  18.071  35.199  1.00 19.23           O
ATOM   2987  H   TYR A 244      22.739  16.448  42.316  1.00 25.46           H
ATOM   2988  HA  TYR A 244      20.269  17.557  41.493  1.00 21.02           H
ATOM   2989  HB2 TYR A 244      22.378  17.696  40.286  1.00 20.97           H
ATOM   2990  HB3 TYR A 244      22.369  15.962  39.964  1.00 20.97           H
ATOM   2991  HD1 TYR A 244      22.166  15.726  37.633  1.00 20.30           H
ATOM   2992  HD2 TYR A 244      19.701  18.634  39.657  1.00 23.72           H
ATOM   2993  HE1 TYR A 244      21.078  16.273  35.506  1.00 24.04           H
ATOM   2994  HE2 TYR A 244      18.649  19.239  37.516  1.00 23.71           H
ATOM   2995  HH  TYR A 244      19.560  17.692  34.433  1.00 23.08           H
ATOM   2996  N   VAL A 245      20.460  14.229  41.242  1.00 18.27           N
ATOM   2997  CA  VAL A 245      19.615  13.031  41.111  1.00 21.86           C
ATOM   2998  C   VAL A 245      18.767  12.841  42.377  1.00 23.58           C
ATOM   2999  O   VAL A 245      17.593  12.493  42.265  1.00 24.86           O
ATOM   3000  CB  VAL A 245      20.517  11.834  40.841  1.00 23.75           C
ATOM   3001  CG1 VAL A 245      19.750  10.500  40.735  1.00 24.84           C
ATOM   3002  CG2 VAL A 245      21.251  11.979  39.486  1.00 25.49           C
ATOM   3003  H   VAL A 245      21.457  14.120  41.392  1.00 21.92           H
ATOM   3004  HA  VAL A 245      18.955  13.156  40.253  1.00 26.23           H
ATOM   3005  HB  VAL A 245      21.297  11.654  41.584  1.00 28.50           H
ATOM   3006 HG11 VAL A 245      20.331   9.727  40.235  1.00 29.81           H
ATOM   3007 HG12 VAL A 245      19.499  10.150  41.736  1.00 29.81           H
ATOM   3008 HG13 VAL A 245      18.821  10.660  40.182  1.00 29.81           H
ATOM   3009 HG21 VAL A 245      21.616  11.021  39.114  1.00 30.59           H
ATOM   3010 HG22 VAL A 245      20.564  12.406  38.751  1.00 30.59           H
ATOM   3011 HG23 VAL A 245      22.099  12.651  39.588  1.00 30.59           H
ATOM   3012  N   ASP A 246      19.322  13.072  43.575  1.00 23.08           N
ATOM   3013  CA  ASP A 246      18.548  13.044  44.815  1.00 23.91           C
ATOM   3014  C   ASP A 246      17.392  14.064  44.768  1.00 26.15           C
ATOM   3015  O   ASP A 246      16.320  13.801  45.313  1.00 22.76           O
ATOM   3016  CB  ASP A 246      19.458  13.316  46.018  1.00 26.87           C
ATOM   3017  CG  ASP A 246      20.356  12.137  46.447  1.00 29.27           C
ATOM   3018  OD1 ASP A 246      20.208  11.004  45.925  1.00 29.34           O
ATOM   3019  OD2 ASP A 246      21.169  12.388  47.353  1.00 30.30           O1-
ATOM   3020  H   ASP A 246      20.301  13.325  43.638  1.00 27.69           H
ATOM   3021  HA  ASP A 246      18.114  12.051  44.933  1.00 28.69           H
ATOM   3022  HB2 ASP A 246      20.086  14.180  45.796  1.00 32.24           H
ATOM   3023  HB3 ASP A 246      18.827  13.562  46.876  1.00 32.24           H
ATOM   3024  N   PHE A 247      17.599  15.213  44.104  1.00 19.06           N
ATOM   3025  CA  PHE A 247      16.617  16.290  43.959  1.00 20.51           C
ATOM   3026  C   PHE A 247      15.496  15.817  43.047  1.00 25.07           C
ATOM   3027  O   PHE A 247      14.346  15.863  43.457  1.00 21.55           O
ATOM   3028  CB  PHE A 247      17.296  17.577  43.438  1.00 23.06           C
ATOM   3029  CG  PHE A 247      16.412  18.806  43.233  1.00 18.04           C
ATOM   3030  CD1 PHE A 247      16.813  19.798  42.318  1.00 18.60           C
ATOM   3031  CD2 PHE A 247      15.227  18.995  43.970  1.00 19.20           C
ATOM   3032  CE1 PHE A 247      16.028  20.954  42.123  1.00 20.18           C
ATOM   3033  CE2 PHE A 247      14.430  20.136  43.751  1.00 20.15           C
ATOM   3034  CZ  PHE A 247      14.829  21.119  42.832  1.00 21.32           C
ATOM   3035  H   PHE A 247      18.507  15.363  43.684  1.00 22.87           H
ATOM   3036  HA  PHE A 247      16.201  16.514  44.945  1.00 24.61           H
ATOM   3037  HB2 PHE A 247      18.080  17.859  44.142  1.00 27.67           H
ATOM   3038  HB3 PHE A 247      17.770  17.363  42.483  1.00 27.67           H
ATOM   3039  HD1 PHE A 247      17.730  19.680  41.761  1.00 22.32           H
ATOM   3040  HD2 PHE A 247      14.901  18.259  44.689  1.00 23.04           H
ATOM   3041  HE1 PHE A 247      16.348  21.702  41.420  1.00 24.22           H
ATOM   3042  HE2 PHE A 247      13.504  20.251  44.284  1.00 24.18           H
ATOM   3043  HZ  PHE A 247      14.215  21.994  42.676  1.00 25.59           H
ATOM   3044  N   MET A 248      15.819  15.309  41.852  1.00 21.30           N
ATOM   3045  CA  MET A 248      14.861  14.607  41.004  1.00 27.08           C
ATOM   3046  C   MET A 248      13.995  13.626  41.811  1.00 21.26           C
ATOM   3047  O   MET A 248      12.774  13.681  41.717  1.00 20.53           O
ATOM   3048  CB  MET A 248      15.586  13.784  39.941  1.00 22.66           C
ATOM   3049  CG  MET A 248      16.372  14.541  38.888  1.00 22.92           C
ATOM   3050  SD  MET A 248      17.249  13.414  37.788  1.00 23.72           S
ATOM   3051  CE  MET A 248      18.378  14.595  37.039  1.00 20.21           C
ATOM   3052  H   MET A 248      16.785  15.331  41.558  1.00 25.56           H
ATOM   3053  HA  MET A 248      14.213  15.334  40.508  1.00 32.50           H
ATOM   3054  HB2 MET A 248      16.245  13.056  40.404  1.00 27.20           H
ATOM   3055  HB3 MET A 248      14.816  13.252  39.413  1.00 27.20           H
ATOM   3056  HG2 MET A 248      15.683  15.133  38.291  1.00 27.50           H
ATOM   3057  HG3 MET A 248      17.092  15.194  39.375  1.00 27.50           H
ATOM   3058  HE1 MET A 248      19.034  14.084  36.339  1.00 24.25           H
ATOM   3059  HE2 MET A 248      17.807  15.351  36.506  1.00 24.25           H
ATOM   3060  HE3 MET A 248      18.973  15.067  37.815  1.00 24.25           H
ATOM   3061  N   ILE A 249      14.643  12.716  42.561  1.00 26.41           N
ATOM   3062  CA  ILE A 249      13.981  11.658  43.311  1.00 28.40           C
ATOM   3063  C   ILE A 249      13.030  12.269  44.345  1.00 27.78           C
ATOM   3064  O   ILE A 249      11.884  11.833  44.430  1.00 20.05           O
ATOM   3065  CB  ILE A 249      14.999  10.687  43.960  1.00 21.43           C
ATOM   3066  CG1 ILE A 249      15.692   9.845  42.857  1.00 24.80           C
ATOM   3067  CG2 ILE A 249      14.274   9.738  44.941  1.00 27.43           C
ATOM   3068  CD1 ILE A 249      16.930   9.133  43.400  1.00 26.35           C
ATOM   3069  H   ILE A 249      15.654  12.763  42.609  1.00 31.69           H
ATOM   3070  HA  ILE A 249      13.386  11.081  42.599  1.00 34.09           H
ATOM   3071  HB  ILE A 249      15.742  11.274  44.504  1.00 25.72           H
ATOM   3072 HG12 ILE A 249      15.023   9.115  42.398  1.00 29.76           H
ATOM   3073 HG13 ILE A 249      16.020  10.538  42.084  1.00 29.76           H
ATOM   3074 HG21 ILE A 249      14.992   9.070  45.413  1.00 32.92           H
ATOM   3075 HG22 ILE A 249      13.801  10.300  45.745  1.00 32.92           H
ATOM   3076 HG23 ILE A 249      13.524   9.157  44.412  1.00 32.92           H
ATOM   3077 HD11 ILE A 249      17.488   8.702  42.567  1.00 31.62           H
ATOM   3078 HD12 ILE A 249      17.569   9.827  43.948  1.00 31.62           H
ATOM   3079 HD13 ILE A 249      16.621   8.324  44.065  1.00 31.62           H
ATOM   3080  N   SER A 250      13.502  13.261  45.116  1.00 24.94           N
ATOM   3081  CA  SER A 250      12.717  13.860  46.194  1.00 26.27           C
ATOM   3082  C   SER A 250      11.442  14.518  45.664  1.00 33.24           C
ATOM   3083  O   SER A 250      10.396  14.388  46.291  1.00 27.28           O
ATOM   3084  CB  SER A 250      13.533  14.911  46.951  1.00 23.88           C
ATOM   3085  OG  SER A 250      14.655  14.312  47.539  1.00 32.51           O
ATOM   3086  H   SER A 250      14.450  13.585  44.972  1.00 29.93           H
ATOM   3087  HA  SER A 250      12.437  13.069  46.892  1.00 31.53           H
ATOM   3088  HB2 SER A 250      13.848  15.701  46.270  1.00 28.65           H
ATOM   3089  HB3 SER A 250      12.921  15.336  47.745  1.00 28.65           H
ATOM   3090  HG  SER A 250      15.232  14.009  46.826  1.00 39.01           H
ATOM   3091  N   VAL A 251      11.514  15.219  44.527  1.00 24.79           N
ATOM   3092  CA  VAL A 251      10.348  15.879  43.948  1.00 28.86           C
ATOM   3093  C   VAL A 251       9.365  14.821  43.447  1.00 25.20           C
ATOM   3094  O   VAL A 251       8.193  14.901  43.791  1.00 27.02           O
ATOM   3095  CB  VAL A 251      10.794  16.761  42.791  1.00 26.21           C
ATOM   3096  CG1 VAL A 251       9.593  17.416  42.092  1.00 26.25           C
ATOM   3097  CG2 VAL A 251      11.644  17.947  43.307  1.00 26.66           C
ATOM   3098  H   VAL A 251      12.398  15.275  44.037  1.00 29.75           H
ATOM   3099  HA  VAL A 251       9.877  16.501  44.711  1.00 34.63           H
ATOM   3100  HB  VAL A 251      11.386  16.266  42.020  1.00 31.45           H
ATOM   3101 HG11 VAL A 251       9.900  18.274  41.507  1.00 31.50           H
ATOM   3102 HG12 VAL A 251       9.113  16.703  41.429  1.00 31.50           H
ATOM   3103 HG13 VAL A 251       8.864  17.738  42.838  1.00 31.50           H
ATOM   3104 HG21 VAL A 251      11.752  18.730  42.557  1.00 32.00           H
ATOM   3105 HG22 VAL A 251      11.177  18.366  44.202  1.00 32.00           H
ATOM   3106 HG23 VAL A 251      12.636  17.607  43.592  1.00 32.00           H
ATOM   3107  N   ALA A 252       9.842  13.822  42.686  1.00 24.11           N
ATOM   3108  CA  ALA A 252       9.029  12.701  42.216  1.00 25.44           C
ATOM   3109  C   ALA A 252       8.258  12.061  43.361  1.00 23.32           C
ATOM   3110  O   ALA A 252       7.059  11.846  43.232  1.00 33.80           O
ATOM   3111  CB  ALA A 252       9.940  11.666  41.561  1.00 28.37           C
ATOM   3112  H   ALA A 252      10.829  13.809  42.458  1.00 28.93           H
ATOM   3113  HA  ALA A 252       8.308  13.059  41.477  1.00 30.53           H
ATOM   3114  HB1 ALA A 252       9.319  10.819  41.275  1.00 34.04           H
ATOM   3115  HB2 ALA A 252      10.426  12.109  40.691  1.00 34.04           H
ATOM   3116  HB3 ALA A 252      10.695  11.310  42.262  1.00 34.04           H
ATOM   3117  N   ARG A 253       8.933  11.834  44.492  1.00 28.27           N
ATOM   3118  CA  ARG A 253       8.361  11.279  45.699  1.00 31.74           C
ATOM   3119  C   ARG A 253       7.271  12.181  46.274  1.00 36.67           C
ATOM   3120  O   ARG A 253       6.205  11.654  46.557  1.00 27.28           O
ATOM   3121  CB  ARG A 253       9.465  11.024  46.717  1.00 24.09           C
ATOM   3122  CG  ARG A 253       9.019  10.017  47.791  1.00 31.39           C
ATOM   3123  CD  ARG A 253      10.213   9.436  48.559  1.00 34.21           C
ATOM   3124  NE  ARG A 253      11.147  10.483  48.970  1.00 47.62           N
ATOM   3125  CZ  ARG A 253      12.474  10.455  48.800  1.00 34.82           C
ATOM   3126  NH1 ARG A 253      13.135   9.359  48.439  1.00 36.68           N
ATOM   3127  NH2 ARG A 253      13.161  11.568  48.996  1.00 48.44           N1+
ATOM   3128  H   ARG A 253       9.914  12.076  44.515  1.00 33.93           H
ATOM   3129  HA  ARG A 253       7.915  10.319  45.427  1.00 38.09           H
ATOM   3130  HB2 ARG A 253      10.317  10.593  46.183  1.00 28.91           H
ATOM   3131  HB3 ARG A 253       9.772  11.959  47.184  1.00 28.91           H
ATOM   3132  HG2 ARG A 253       8.294  10.475  48.463  1.00 37.66           H
ATOM   3133  HG3 ARG A 253       8.548   9.168  47.289  1.00 37.66           H
ATOM   3134  HD2 ARG A 253       9.846   8.909  49.442  1.00 41.06           H
ATOM   3135  HD3 ARG A 253      10.729   8.730  47.910  1.00 41.06           H
ATOM   3136  HE  ARG A 253      10.737  11.359  49.263  1.00 57.15           H
ATOM   3137 HH11 ARG A 253      12.635   8.497  48.268  1.00 44.01           H
ATOM   3138 HH12 ARG A 253      14.132   9.387  48.305  1.00 44.01           H
ATOM   3139 HH21 ARG A 253      12.687  12.417  49.262  1.00 58.13           H
ATOM   3140 HH22 ARG A 253      14.161  11.569  48.864  1.00 58.13           H
ATOM   3141  N   LEU A 254       7.503  13.503  46.414  1.00 27.43           N
ATOM   3142  CA  LEU A 254       6.467  14.446  46.859  1.00 25.05           C
ATOM   3143  C   LEU A 254       5.227  14.387  45.984  1.00 25.39           C
ATOM   3144  O   LEU A 254       4.118  14.356  46.507  1.00 27.33           O
ATOM   3145  CB  LEU A 254       6.919  15.920  46.966  1.00 28.71           C
ATOM   3146  CG  LEU A 254       8.025  16.015  48.008  1.00 34.83           C
ATOM   3147  CD1 LEU A 254       8.769  17.368  47.882  1.00 32.02           C
ATOM   3148  CD2 LEU A 254       7.566  15.825  49.453  1.00 27.42           C
ATOM   3149  H   LEU A 254       8.409  13.867  46.159  1.00 32.92           H
ATOM   3150  HA  LEU A 254       6.166  14.131  47.859  1.00 30.06           H
ATOM   3151  HB2 LEU A 254       7.253  16.323  46.009  1.00 34.45           H
ATOM   3152  HB3 LEU A 254       6.047  16.475  47.307  1.00 34.45           H
ATOM   3153  HG  LEU A 254       8.872  15.344  47.915  1.00 41.79           H
ATOM   3154 HD11 LEU A 254       9.314  17.621  48.789  1.00 38.43           H
ATOM   3155 HD12 LEU A 254       9.465  17.344  47.048  1.00 38.43           H
ATOM   3156 HD13 LEU A 254       8.040  18.161  47.699  1.00 38.43           H
ATOM   3157 HD21 LEU A 254       8.203  16.344  50.151  1.00 32.90           H
ATOM   3158 HD22 LEU A 254       6.528  16.143  49.566  1.00 32.90           H
ATOM   3159 HD23 LEU A 254       7.625  14.777  49.708  1.00 32.90           H
ATOM   3160  N   ILE A 255       5.400  14.411  44.665  1.00 26.09           N
ATOM   3161  CA  ILE A 255       4.303  14.378  43.705  1.00 26.23           C
ATOM   3162  C   ILE A 255       3.511  13.077  43.874  1.00 35.24           C
ATOM   3163  O   ILE A 255       2.289  13.135  43.963  1.00 28.45           O
ATOM   3164  CB  ILE A 255       4.885  14.550  42.295  1.00 28.50           C
ATOM   3165  CG1 ILE A 255       5.452  15.985  42.117  1.00 21.43           C
ATOM   3166  CG2 ILE A 255       3.762  14.319  41.252  1.00 34.87           C
ATOM   3167  CD1 ILE A 255       5.922  16.348  40.716  1.00 28.45           C
ATOM   3168  H   ILE A 255       6.343  14.429  44.302  1.00 31.31           H
ATOM   3169  HA  ILE A 255       3.632  15.213  43.910  1.00 31.47           H
ATOM   3170  HB  ILE A 255       5.648  13.802  42.074  1.00 34.20           H
ATOM   3171 HG12 ILE A 255       4.873  16.758  42.623  1.00 25.72           H
ATOM   3172 HG13 ILE A 255       6.401  15.925  42.634  1.00 25.72           H
ATOM   3173 HG21 ILE A 255       4.136  14.437  40.238  1.00 41.84           H
ATOM   3174 HG22 ILE A 255       3.344  13.314  41.340  1.00 41.84           H
ATOM   3175 HG23 ILE A 255       2.961  15.032  41.424  1.00 41.84           H
ATOM   3176 HD11 ILE A 255       6.597  17.198  40.766  1.00 34.14           H
ATOM   3177 HD12 ILE A 255       6.448  15.495  40.301  1.00 34.14           H
ATOM   3178 HD13 ILE A 255       5.068  16.594  40.093  1.00 34.14           H
ATOM   3179  N   ARG A 256       4.189  11.918  43.924  1.00 27.45           N
ATOM   3180  CA  ARG A 256       3.561  10.610  44.144  1.00 32.74           C
ATOM   3181  C   ARG A 256       2.779  10.578  45.460  1.00 32.23           C
ATOM   3182  O   ARG A 256       1.616  10.190  45.440  1.00 40.53           O
ATOM   3183  CB  ARG A 256       4.624   9.495  44.112  1.00 26.50           C
ATOM   3184  CG  ARG A 256       5.178   9.238  42.701  1.00 30.56           C
ATOM   3185  CD  ARG A 256       5.379   7.746  42.406  1.00 41.40           C
ATOM   3186  NE  ARG A 256       5.101   7.476  40.995  1.00 49.35           N
ATOM   3187  CZ  ARG A 256       4.534   6.382  40.496  1.00 35.65           C
ATOM   3188  NH1 ARG A 256       4.242   5.340  41.262  1.00 41.53           N
ATOM   3189  NH2 ARG A 256       4.246   6.324  39.202  1.00 54.25           N1+
ATOM   3190  H   ARG A 256       5.193  11.939  43.816  1.00 32.94           H
ATOM   3191  HA  ARG A 256       2.847  10.437  43.337  1.00 39.29           H
ATOM   3192  HB2 ARG A 256       5.424   9.638  44.840  1.00 31.80           H
ATOM   3193  HB3 ARG A 256       4.062   8.607  44.410  1.00 31.80           H
ATOM   3194  HG2 ARG A 256       4.419   9.584  41.995  1.00 36.67           H
ATOM   3195  HG3 ARG A 256       6.087   9.800  42.509  1.00 36.67           H
ATOM   3196  HD2 ARG A 256       6.414   7.477  42.628  1.00 49.68           H
ATOM   3197  HD3 ARG A 256       4.713   7.149  43.028  1.00 49.68           H
ATOM   3198  HE  ARG A 256       5.307   8.222  40.345  1.00 59.22           H
ATOM   3199 HH11 ARG A 256       4.456   5.383  42.249  1.00 49.83           H
ATOM   3200 HH12 ARG A 256       3.818   4.514  40.875  1.00 49.83           H
ATOM   3201 HH21 ARG A 256       4.461   7.101  38.598  1.00 65.10           H
ATOM   3202 HH22 ARG A 256       3.816   5.501  38.814  1.00 65.10           H
ATOM   3203  N   GLN A 257       3.382  11.000  46.582  1.00 30.04           N
ATOM   3204  CA  GLN A 257       2.716  11.115  47.886  1.00 29.78           C
ATOM   3205  C   GLN A 257       1.462  11.989  47.795  1.00 37.18           C
ATOM   3206  O   GLN A 257       0.419  11.600  48.323  1.00 29.48           O
ATOM   3207  CB  GLN A 257       3.675  11.693  48.947  1.00 30.63           C
ATOM   3208  CG  GLN A 257       4.771  10.680  49.332  1.00 34.05           C
ATOM   3209  CD  GLN A 257       5.832  11.240  50.266  1.00 39.09           C
ATOM   3210  OE1 GLN A 257       6.148  12.424  50.228  1.00 29.41           O
ATOM   3211  NE2 GLN A 257       6.416  10.390  51.105  1.00 33.86           N
ATOM   3212  H   GLN A 257       4.342  11.306  46.523  1.00 36.05           H
ATOM   3213  HA  GLN A 257       2.402  10.119  48.207  1.00 35.74           H
ATOM   3214  HB2 GLN A 257       4.134  12.597  48.536  1.00 36.76           H
ATOM   3215  HB3 GLN A 257       3.110  11.948  49.847  1.00 36.76           H
ATOM   3216  HG2 GLN A 257       4.310   9.790  49.768  1.00 40.86           H
ATOM   3217  HG3 GLN A 257       5.313  10.396  48.443  1.00 40.86           H
ATOM   3218 HE21 GLN A 257       6.140   9.421  51.115  1.00 40.63           H
ATOM   3219 HE22 GLN A 257       7.146  10.730  51.713  1.00 40.63           H
ATOM   3220  N   GLU A 258       1.560  13.154  47.137  1.00 29.39           N
ATOM   3221  CA  GLU A 258       0.444  14.088  47.018  1.00 29.98           C
ATOM   3222  C   GLU A 258      -0.679  13.501  46.147  1.00 31.47           C
ATOM   3223  O   GLU A 258      -1.844  13.686  46.482  1.00 34.71           O
ATOM   3224  CB  GLU A 258       0.918  15.446  46.478  1.00 29.44           C
ATOM   3225  CG  GLU A 258      -0.061  16.576  46.845  1.00 33.78           C
ATOM   3226  CD  GLU A 258       0.560  17.973  46.755  1.00 36.71           C
ATOM   3227  OE1 GLU A 258       1.563  18.133  46.023  1.00 29.79           O
ATOM   3228  OE2 GLU A 258       0.038  18.884  47.421  1.00 33.86           O1-
ATOM   3229  H   GLU A 258       2.436  13.410  46.701  1.00 35.27           H
ATOM   3230  HA  GLU A 258       0.070  14.248  48.032  1.00 35.98           H
ATOM   3231  HB2 GLU A 258       1.826  15.652  47.043  1.00 35.33           H
ATOM   3232  HB3 GLU A 258       1.164  15.440  45.411  1.00 35.33           H
ATOM   3233  HG2 GLU A 258      -0.922  16.530  46.175  1.00 40.53           H
ATOM   3234  HG3 GLU A 258      -0.410  16.438  47.874  1.00 40.53           H
ATOM   3235  N   GLU A 259      -0.334  12.757  45.081  1.00 30.67           N
ATOM   3236  CA  GLU A 259      -1.280  12.077  44.199  1.00 30.55           C
ATOM   3237  C   GLU A 259      -1.808  10.755  44.785  1.00 38.16           C
ATOM   3238  O   GLU A 259      -2.574  10.071  44.107  1.00 39.10           O
ATOM   3239  CB  GLU A 259      -0.653  11.823  42.808  1.00 34.34           C
ATOM   3240  CG  GLU A 259      -0.380  13.073  41.948  1.00 39.74           C
ATOM   3241  CD  GLU A 259      -1.645  13.674  41.317  1.00 43.14           C
ATOM   3242  OE1 GLU A 259      -1.584  14.026  40.118  1.00 46.16           O
ATOM   3243  OE2 GLU A 259      -2.659  13.806  42.032  1.00 44.71           O1-
ATOM   3244  H   GLU A 259       0.647  12.634  44.876  1.00 36.80           H
ATOM   3245  HA  GLU A 259      -2.140  12.729  44.078  1.00 36.66           H
ATOM   3246  HB2 GLU A 259       0.320  11.379  43.027  1.00 41.21           H
ATOM   3247  HB3 GLU A 259      -1.230  11.106  42.219  1.00 41.21           H
ATOM   3248  HG2 GLU A 259       0.113  13.844  42.544  1.00 47.69           H
ATOM   3249  HG3 GLU A 259       0.294  12.777  41.139  1.00 47.69           H
ATOM   3250  N   ARG A 260      -1.414  10.383  46.017  1.00 31.72           N
ATOM   3251  CA  ARG A 260      -1.668   9.077  46.636  1.00 39.83           C
ATOM   3252  C   ARG A 260      -1.345   7.945  45.651  1.00 47.38           C
ATOM   3253  O   ARG A 260      -2.190   7.105  45.340  1.00 57.11           O
ATOM   3254  CB  ARG A 260      -3.090   9.053  47.250  1.00 43.43           C
ATOM   3255  CG  ARG A 260      -3.076   9.322  48.768  1.00 51.45           C
ATOM   3256  CD  ARG A 260      -3.133  10.821  49.116  1.00 58.46           C
ATOM   3257  NE  ARG A 260      -4.422  11.223  49.715  1.00 61.47           N
ATOM   3258  CZ  ARG A 260      -5.546  11.510  49.043  1.00 62.67           C
ATOM   3259  NH1 ARG A 260      -5.603  11.469  47.713  1.00 55.62           N
ATOM   3260  NH2 ARG A 260      -6.640  11.851  49.718  1.00 60.89           N1+
ATOM   3261  H   ARG A 260      -0.824  11.021  46.530  1.00 38.06           H
ATOM   3262  HA  ARG A 260      -0.938   8.957  47.439  1.00 47.79           H
ATOM   3263  HB2 ARG A 260      -3.784   9.702  46.708  1.00 52.11           H
ATOM   3264  HB3 ARG A 260      -3.468   8.033  47.158  1.00 52.11           H
ATOM   3265  HG2 ARG A 260      -3.981   8.861  49.177  1.00 61.75           H
ATOM   3266  HG3 ARG A 260      -2.223   8.835  49.249  1.00 61.75           H
ATOM   3267  HD2 ARG A 260      -2.350  11.019  49.849  1.00 70.15           H
ATOM   3268  HD3 ARG A 260      -2.917  11.425  48.231  1.00 70.15           H
ATOM   3269  HE  ARG A 260      -4.447  11.287  50.721  1.00 73.77           H
ATOM   3270 HH11 ARG A 260      -4.774  11.225  47.190  1.00 66.74           H
ATOM   3271 HH12 ARG A 260      -6.455  11.697  47.224  1.00 66.74           H
ATOM   3272 HH21 ARG A 260      -6.620  11.898  50.724  1.00 73.06           H
ATOM   3273 HH22 ARG A 260      -7.487  12.075  49.220  1.00 73.06           H
ATOM   3274  N   LEU A 261      -0.090   7.921  45.184  1.00 34.78           N
ATOM   3275  CA  LEU A 261       0.475   6.863  44.356  1.00 42.53           C
ATOM   3276  C   LEU A 261       1.431   5.997  45.179  1.00 38.49           C
ATOM   3277  O   LEU A 261       2.075   6.486  46.113  1.00 38.52           O
ATOM   3278  CB  LEU A 261       1.182   7.392  43.092  1.00 35.26           C
ATOM   3279  CG  LEU A 261       0.232   8.165  42.189  1.00 35.41           C
ATOM   3280  CD1 LEU A 261       0.996   8.797  41.008  1.00 39.15           C
ATOM   3281  CD2 LEU A 261      -1.032   7.458  41.683  1.00 41.16           C
ATOM   3282  H   LEU A 261       0.533   8.660  45.471  1.00 41.74           H
ATOM   3283  HA  LEU A 261      -0.353   6.238  44.026  1.00 51.04           H
ATOM   3284  HB2 LEU A 261       2.034   8.012  43.362  1.00 42.31           H
ATOM   3285  HB3 LEU A 261       1.556   6.539  42.532  1.00 42.31           H
ATOM   3286  HG  LEU A 261      -0.106   9.058  42.711  1.00 42.49           H
ATOM   3287 HD11 LEU A 261       0.339   9.426  40.409  1.00 46.98           H
ATOM   3288 HD12 LEU A 261       1.837   9.386  41.373  1.00 46.98           H
ATOM   3289 HD13 LEU A 261       1.386   7.995  40.376  1.00 46.98           H
ATOM   3290 HD21 LEU A 261      -1.452   7.986  40.827  1.00 49.39           H
ATOM   3291 HD22 LEU A 261      -0.799   6.431  41.400  1.00 49.39           H
ATOM   3292 HD23 LEU A 261      -1.781   7.453  42.479  1.00 49.39           H
ATOM   3293  N   PRO A 262       1.554   4.707  44.813  1.00 46.28           N
ATOM   3294  CA  PRO A 262       2.546   3.826  45.409  1.00 44.48           C
ATOM   3295  C   PRO A 262       3.955   4.378  45.149  1.00 37.32           C
ATOM   3296  O   PRO A 262       4.231   4.921  44.076  1.00 34.46           O
ATOM   3297  CB  PRO A 262       2.352   2.455  44.745  1.00 39.50           C
ATOM   3298  CG  PRO A 262       1.531   2.715  43.483  1.00 46.13           C
ATOM   3299  CD  PRO A 262       0.818   4.038  43.742  1.00 41.71           C
ATOM   3300  HA  PRO A 262       2.376   3.733  46.483  1.00 53.38           H
ATOM   3301  HB2 PRO A 262       3.273   1.904  44.549  1.00 47.40           H
ATOM   3302  HB3 PRO A 262       1.717   1.882  45.423  1.00 47.40           H
ATOM   3303  HG2 PRO A 262       2.231   2.901  42.666  1.00 55.35           H
ATOM   3304  HG3 PRO A 262       0.863   1.894  43.220  1.00 55.35           H
ATOM   3305  HD2 PRO A 262       0.795   4.611  42.817  1.00 50.05           H
ATOM   3306  HD3 PRO A 262      -0.198   3.840  44.082  1.00 50.05           H
ATOM   3307  N   ILE A 263       4.839   4.238  46.138  1.00 35.04           N
ATOM   3308  CA  ILE A 263       6.238   4.653  46.032  1.00 46.86           C
ATOM   3309  C   ILE A 263       7.142   3.428  46.163  1.00 38.54           C
ATOM   3310  O   ILE A 263       7.171   2.766  47.198  1.00 41.01           O
ATOM   3311  CB  ILE A 263       6.594   5.822  46.985  1.00 43.46           C
ATOM   3312  CG1 ILE A 263       5.889   7.103  46.478  1.00 37.28           C
ATOM   3313  CG2 ILE A 263       8.110   6.067  47.020  1.00 37.68           C
ATOM   3314  CD1 ILE A 263       5.297   7.890  47.630  1.00 44.14           C
ATOM   3315  H   ILE A 263       4.554   3.780  46.991  1.00 42.05           H
ATOM   3316  HA  ILE A 263       6.409   5.035  45.024  1.00 56.23           H
ATOM   3317  HB  ILE A 263       6.236   5.542  47.977  1.00 52.15           H
ATOM   3318 HG12 ILE A 263       6.605   7.761  45.985  1.00 44.74           H
ATOM   3319 HG13 ILE A 263       5.102   6.859  45.766  1.00 44.74           H
ATOM   3320 HG21 ILE A 263       8.309   6.863  47.737  1.00 45.21           H
ATOM   3321 HG22 ILE A 263       8.636   5.181  47.380  1.00 45.21           H
ATOM   3322 HG23 ILE A 263       8.481   6.357  46.036  1.00 45.21           H
ATOM   3323 HD11 ILE A 263       4.810   8.762  47.204  1.00 52.97           H
ATOM   3324 HD12 ILE A 263       4.572   7.300  48.187  1.00 52.97           H
ATOM   3325 HD13 ILE A 263       6.104   8.205  48.296  1.00 52.97           H
ATOM   3326  N   ASP A 264       7.899   3.182  45.089  1.00 44.33           N
ATOM   3327  CA  ASP A 264       8.966   2.196  45.005  1.00 37.13           C
ATOM   3328  C   ASP A 264      10.290   2.956  44.833  1.00 33.05           C
ATOM   3329  O   ASP A 264      10.593   3.411  43.733  1.00 36.38           O
ATOM   3330  CB  ASP A 264       8.644   1.242  43.846  1.00 40.01           C
ATOM   3331  CG  ASP A 264       9.730   0.193  43.574  1.00 44.27           C
ATOM   3332  OD1 ASP A 264      10.773   0.185  44.270  1.00 41.34           O
ATOM   3333  OD2 ASP A 264       9.500  -0.586  42.628  1.00 46.87           O1-
ATOM   3334  H   ASP A 264       7.799   3.784  44.286  1.00 53.19           H
ATOM   3335  HA  ASP A 264       9.006   1.617  45.928  1.00 44.56           H
ATOM   3336  HB2 ASP A 264       7.714   0.717  44.079  1.00 48.01           H
ATOM   3337  HB3 ASP A 264       8.480   1.824  42.934  1.00 48.01           H
ATOM   3338  N   GLU A 265      11.037   3.127  45.932  1.00 40.49           N
ATOM   3339  CA  GLU A 265      12.307   3.854  45.979  1.00 38.06           C
ATOM   3340  C   GLU A 265      13.314   3.324  44.958  1.00 40.12           C
ATOM   3341  O   GLU A 265      14.048   4.106  44.357  1.00 35.99           O
ATOM   3342  CB  GLU A 265      12.934   3.723  47.378  1.00 40.43           C
ATOM   3343  CG  GLU A 265      12.121   4.400  48.493  1.00 37.36           C
ATOM   3344  CD  GLU A 265      11.937   5.908  48.278  1.00 44.87           C
ATOM   3345  OE1 GLU A 265      10.926   6.435  48.784  1.00 44.13           O
ATOM   3346  OE2 GLU A 265      12.803   6.539  47.638  1.00 40.82           O1-
ATOM   3347  H   GLU A 265      10.716   2.719  46.797  1.00 48.58           H
ATOM   3348  HA  GLU A 265      12.111   4.904  45.764  1.00 45.67           H
ATOM   3349  HB2 GLU A 265      13.047   2.665  47.620  1.00 48.52           H
ATOM   3350  HB3 GLU A 265      13.926   4.182  47.348  1.00 48.52           H
ATOM   3351  HG2 GLU A 265      11.138   3.929  48.580  1.00 44.83           H
ATOM   3352  HG3 GLU A 265      12.659   4.263  49.434  1.00 44.83           H
ATOM   3353  N   ASN A 266      13.359   1.996  44.771  1.00 40.32           N
ATOM   3354  CA  ASN A 266      14.244   1.361  43.818  1.00 33.33           C
ATOM   3355  C   ASN A 266      13.925   1.806  42.399  1.00 41.64           C
ATOM   3356  O   ASN A 266      14.857   2.130  41.677  1.00 29.91           O
ATOM   3357  CB  ASN A 266      14.187  -0.168  43.970  1.00 46.90           C
ATOM   3358  CG  ASN A 266      15.539  -0.700  44.422  1.00 47.63           C
ATOM   3359  OD1 ASN A 266      15.987  -0.409  45.526  1.00 58.89           O
ATOM   3360  ND2 ASN A 266      16.228  -1.442  43.558  1.00 55.86           N
ATOM   3361  H   ASN A 266      12.696   1.407  45.252  1.00 48.39           H
ATOM   3362  HA  ASN A 266      15.261   1.690  44.049  1.00 39.99           H
ATOM   3363  HB2 ASN A 266      13.436  -0.458  44.705  1.00 56.28           H
ATOM   3364  HB3 ASN A 266      13.918  -0.623  43.016  1.00 56.28           H
ATOM   3365 HD21 ASN A 266      17.130  -1.798  43.823  1.00 67.04           H
ATOM   3366 HD22 ASN A 266      15.839  -1.658  42.657  1.00 67.04           H
ATOM   3367  N   GLN A 267      12.640   1.836  42.019  1.00 38.14           N
ATOM   3368  CA  GLN A 267      12.170   2.300  40.715  1.00 39.74           C
ATOM   3369  C   GLN A 267      12.346   3.818  40.501  1.00 31.06           C
ATOM   3370  O   GLN A 267      12.651   4.211  39.379  1.00 32.58           O
ATOM   3371  CB  GLN A 267      10.709   1.866  40.545  1.00 34.79           C
ATOM   3372  CG  GLN A 267      10.039   2.361  39.256  1.00 39.77           C
ATOM   3373  CD  GLN A 267      10.573   1.720  37.977  1.00 42.81           C
ATOM   3374  OE1 GLN A 267      11.306   0.738  37.985  1.00 50.07           O
ATOM   3375  NE2 GLN A 267      10.172   2.262  36.836  1.00 46.15           N
ATOM   3376  H   GLN A 267      11.948   1.540  42.693  1.00 45.76           H
ATOM   3377  HA  GLN A 267      12.759   1.780  39.957  1.00 47.68           H
ATOM   3378  HB2 GLN A 267      10.628   0.780  40.610  1.00 41.74           H
ATOM   3379  HB3 GLN A 267      10.158   2.311  41.370  1.00 41.74           H
ATOM   3380  HG2 GLN A 267       8.975   2.146  39.323  1.00 47.73           H
ATOM   3381  HG3 GLN A 267      10.132   3.443  39.169  1.00 47.73           H
ATOM   3382 HE21 GLN A 267       9.633   3.113  36.854  1.00 55.38           H
ATOM   3383 HE22 GLN A 267      10.450   1.856  35.959  1.00 55.38           H
ATOM   3384  N   LEU A 268      12.139   4.658  41.530  1.00 30.51           N
ATOM   3385  CA  LEU A 268      12.463   6.101  41.512  1.00 36.34           C
ATOM   3386  C   LEU A 268      13.930   6.293  41.147  1.00 28.57           C
ATOM   3387  O   LEU A 268      14.223   7.003  40.187  1.00 30.09           O
ATOM   3388  CB  LEU A 268      12.234   6.720  42.903  1.00 40.85           C
ATOM   3389  CG  LEU A 268      10.791   6.958  43.358  1.00 39.26           C
ATOM   3390  CD1 LEU A 268      10.626   8.142  44.327  1.00 35.82           C
ATOM   3391  CD2 LEU A 268       9.766   7.167  42.220  1.00 34.83           C
ATOM   3392  H   LEU A 268      11.814   4.262  42.401  1.00 36.61           H
ATOM   3393  HA  LEU A 268      11.854   6.607  40.765  1.00 43.60           H
ATOM   3394  HB2 LEU A 268      12.609   5.969  43.598  1.00 49.02           H
ATOM   3395  HB3 LEU A 268      12.848   7.603  43.052  1.00 49.02           H
ATOM   3396  HG  LEU A 268      10.332   6.124  43.886  1.00 47.11           H
ATOM   3397 HD11 LEU A 268       9.605   8.517  44.361  1.00 42.98           H
ATOM   3398 HD12 LEU A 268      10.900   7.806  45.327  1.00 42.98           H
ATOM   3399 HD13 LEU A 268      11.288   8.960  44.042  1.00 42.98           H
ATOM   3400 HD21 LEU A 268       8.883   7.708  42.550  1.00 41.80           H
ATOM   3401 HD22 LEU A 268      10.217   7.766  41.425  1.00 41.80           H
ATOM   3402 HD23 LEU A 268       9.458   6.208  41.807  1.00 41.80           H
ATOM   3403  N   ALA A 269      14.829   5.654  41.912  1.00 27.02           N
ATOM   3404  CA  ALA A 269      16.264   5.715  41.693  1.00 23.47           C
ATOM   3405  C   ALA A 269      16.601   5.270  40.265  1.00 28.48           C
ATOM   3406  O   ALA A 269      17.390   5.916  39.587  1.00 34.71           O
ATOM   3407  CB  ALA A 269      16.976   4.881  42.765  1.00 28.98           C
ATOM   3408  H   ALA A 269      14.497   5.085  42.683  1.00 32.43           H
ATOM   3409  HA  ALA A 269      16.580   6.751  41.816  1.00 28.16           H
ATOM   3410  HB1 ALA A 269      18.056   4.979  42.632  1.00 34.77           H
ATOM   3411  HB2 ALA A 269      16.707   5.255  43.757  1.00 34.77           H
ATOM   3412  HB3 ALA A 269      16.691   3.829  42.679  1.00 34.77           H
ATOM   3413  N   LEU A 270      15.952   4.205  39.784  1.00 34.39           N
ATOM   3414  CA  LEU A 270      16.206   3.603  38.485  1.00 42.89           C
ATOM   3415  C   LEU A 270      15.855   4.556  37.341  1.00 29.71           C
ATOM   3416  O   LEU A 270      16.660   4.749  36.436  1.00 31.21           O
ATOM   3417  CB  LEU A 270      15.483   2.236  38.450  1.00 43.75           C
ATOM   3418  CG  LEU A 270      16.375   1.260  37.692  1.00 47.65           C
ATOM   3419  CD1 LEU A 270      17.351   0.443  38.574  1.00 45.62           C
ATOM   3420  CD2 LEU A 270      15.476   0.223  36.982  1.00 45.19           C
ATOM   3421  H   LEU A 270      15.274   3.744  40.377  1.00 41.27           H
ATOM   3422  HA  LEU A 270      17.283   3.418  38.447  1.00 51.47           H
ATOM   3423  HB2 LEU A 270      15.441   1.881  39.465  1.00 52.50           H
ATOM   3424  HB3 LEU A 270      14.462   2.298  38.066  1.00 52.50           H
ATOM   3425  HG  LEU A 270      16.931   1.639  36.832  1.00 57.17           H
ATOM   3426 HD11 LEU A 270      17.513  -0.568  38.218  1.00 54.74           H
ATOM   3427 HD12 LEU A 270      18.310   0.955  38.606  1.00 54.74           H
ATOM   3428 HD13 LEU A 270      16.979   0.375  39.598  1.00 54.74           H
ATOM   3429 HD21 LEU A 270      16.031  -0.669  36.698  1.00 54.23           H
ATOM   3430 HD22 LEU A 270      14.691  -0.090  37.677  1.00 54.23           H
ATOM   3431 HD23 LEU A 270      15.008   0.658  36.102  1.00 54.23           H
ATOM   3432  N   GLU A 271      14.676   5.182  37.404  1.00 30.90           N
ATOM   3433  CA  GLU A 271      14.199   6.141  36.414  1.00 27.91           C
ATOM   3434  C   GLU A 271      15.012   7.441  36.432  1.00 23.54           C
ATOM   3435  O   GLU A 271      15.346   7.965  35.375  1.00 23.94           O
ATOM   3436  CB  GLU A 271      12.698   6.409  36.641  1.00 31.69           C
ATOM   3437  CG  GLU A 271      11.848   5.462  35.782  1.00 34.06           C
ATOM   3438  CD  GLU A 271      10.363   5.753  35.946  1.00 34.94           C
ATOM   3439  OE1 GLU A 271       9.863   6.576  35.158  1.00 31.32           O
ATOM   3440  OE2 GLU A 271       9.721   5.161  36.841  1.00 45.64           O1-
ATOM   3441  H   GLU A 271      14.075   4.990  38.192  1.00 37.08           H
ATOM   3442  HA  GLU A 271      14.321   5.699  35.424  1.00 33.49           H
ATOM   3443  HB2 GLU A 271      12.443   6.294  37.697  1.00 38.02           H
ATOM   3444  HB3 GLU A 271      12.467   7.430  36.330  1.00 38.02           H
ATOM   3445  HG2 GLU A 271      12.112   5.603  34.729  1.00 40.87           H
ATOM   3446  HG3 GLU A 271      12.040   4.426  36.063  1.00 40.87           H
ATOM   3447  N   MET A 272      15.339   7.980  37.611  1.00 26.66           N
ATOM   3448  CA  MET A 272      16.082   9.235  37.711  1.00 23.30           C
ATOM   3449  C   MET A 272      17.552   9.059  37.340  1.00 23.50           C
ATOM   3450  O   MET A 272      18.165   9.995  36.835  1.00 23.51           O
ATOM   3451  CB  MET A 272      15.897   9.851  39.106  1.00 25.75           C
ATOM   3452  CG  MET A 272      14.452  10.336  39.340  1.00 31.26           C
ATOM   3453  SD  MET A 272      13.744  11.403  38.039  1.00 27.83           S
ATOM   3454  CE  MET A 272      12.842  10.292  37.007  1.00 32.62           C
ATOM   3455  H   MET A 272      15.056   7.524  38.465  1.00 31.99           H
ATOM   3456  HA  MET A 272      15.675   9.938  36.987  1.00 27.95           H
ATOM   3457  HB2 MET A 272      16.167   9.119  39.869  1.00 30.90           H
ATOM   3458  HB3 MET A 272      16.565  10.709  39.200  1.00 30.90           H
ATOM   3459  HG2 MET A 272      13.792   9.486  39.471  1.00 37.52           H
ATOM   3460  HG3 MET A 272      14.449  10.897  40.274  1.00 37.52           H
ATOM   3461  HE1 MET A 272      12.532  10.858  36.138  1.00 39.14           H
ATOM   3462  HE2 MET A 272      13.450   9.464  36.706  1.00 39.14           H
ATOM   3463  HE3 MET A 272      12.011   9.947  37.601  1.00 39.14           H
ATOM   3464  N   ASN A 273      18.129   7.869  37.537  1.00 25.82           N
ATOM   3465  CA  ASN A 273      19.479   7.613  37.059  1.00 26.71           C
ATOM   3466  C   ASN A 273      19.509   7.551  35.535  1.00 29.54           C
ATOM   3467  O   ASN A 273      20.462   8.064  34.964  1.00 27.37           O
ATOM   3468  CB  ASN A 273      20.099   6.378  37.729  1.00 28.93           C
ATOM   3469  CG  ASN A 273      20.700   6.732  39.091  1.00 27.27           C
ATOM   3470  OD1 ASN A 273      21.655   7.491  39.178  1.00 32.23           O
ATOM   3471  ND2 ASN A 273      20.195   6.162  40.178  1.00 33.70           N
ATOM   3472  H   ASN A 273      17.598   7.110  37.942  1.00 30.98           H
ATOM   3473  HA  ASN A 273      20.105   8.461  37.342  1.00 32.06           H
ATOM   3474  HB2 ASN A 273      19.355   5.585  37.823  1.00 34.72           H
ATOM   3475  HB3 ASN A 273      20.912   6.005  37.103  1.00 34.72           H
ATOM   3476 HD21 ASN A 273      20.593   6.382  41.078  1.00 40.44           H
ATOM   3477 HD22 ASN A 273      19.395   5.558  40.099  1.00 40.44           H
ATOM   3478  N   LYS A 274      18.492   6.989  34.860  1.00 25.82           N
ATOM   3479  CA  LYS A 274      18.367   7.073  33.396  1.00 26.02           C
ATOM   3480  C   LYS A 274      18.203   8.505  32.888  1.00 22.29           C
ATOM   3481  O   LYS A 274      18.751   8.789  31.831  1.00 29.11           O
ATOM   3482  CB  LYS A 274      17.229   6.186  32.847  1.00 32.27           C
ATOM   3483  CG  LYS A 274      17.716   4.740  32.626  1.00 44.86           C
ATOM   3484  CD  LYS A 274      18.062   4.533  31.140  1.00 39.72           C
ATOM   3485  CE  LYS A 274      18.887   3.260  30.952  1.00 42.03           C
ATOM   3486  NZ  LYS A 274      19.179   3.038  29.524  1.00 45.27           N1+
ATOM   3487  H   LYS A 274      17.727   6.579  35.378  1.00 30.99           H
ATOM   3488  HA  LYS A 274      19.303   6.720  32.963  1.00 31.22           H
ATOM   3489  HB2 LYS A 274      16.456   6.181  33.622  1.00 38.73           H
ATOM   3490  HB3 LYS A 274      16.782   6.594  31.933  1.00 38.73           H
ATOM   3491  HG2 LYS A 274      18.543   4.506  33.305  1.00 53.83           H
ATOM   3492  HG3 LYS A 274      16.883   4.066  32.838  1.00 53.83           H
ATOM   3493  HD2 LYS A 274      17.158   4.548  30.525  1.00 47.66           H
ATOM   3494  HD3 LYS A 274      18.713   5.356  30.832  1.00 47.66           H
ATOM   3495  HE2 LYS A 274      19.820   3.338  31.513  1.00 50.43           H
ATOM   3496  HE3 LYS A 274      18.313   2.416  31.338  1.00 50.43           H
ATOM   3497  HZ1 LYS A 274      19.685   2.174  29.407  1.00 54.32           H
ATOM   3498  HZ2 LYS A 274      18.314   2.991  29.004  1.00 54.32           H
ATOM   3499  HZ3 LYS A 274      19.733   3.799  29.160  1.00 54.32           H
ATOM   3500  N   VAL A 275      17.472   9.396  33.583  1.00 24.84           N
ATOM   3501  CA  VAL A 275      17.480  10.833  33.251  1.00 25.08           C
ATOM   3502  C   VAL A 275      18.912  11.384  33.308  1.00 17.98           C
ATOM   3503  O   VAL A 275      19.306  12.093  32.387  1.00 21.90           O
ATOM   3504  CB  VAL A 275      16.631  11.609  34.253  1.00 26.48           C
ATOM   3505  CG1 VAL A 275      16.772  13.141  34.111  1.00 23.43           C
ATOM   3506  CG2 VAL A 275      15.135  11.308  34.071  1.00 22.94           C
ATOM   3507  H   VAL A 275      17.003   9.099  34.429  1.00 29.80           H
ATOM   3508  HA  VAL A 275      17.079  10.976  32.248  1.00 30.10           H
ATOM   3509  HB  VAL A 275      16.793  11.393  35.305  1.00 31.78           H
ATOM   3510 HG11 VAL A 275      15.884  13.676  34.436  1.00 28.11           H
ATOM   3511 HG12 VAL A 275      17.612  13.474  34.709  1.00 28.11           H
ATOM   3512 HG13 VAL A 275      16.974  13.391  33.070  1.00 28.11           H
ATOM   3513 HG21 VAL A 275      14.511  12.043  34.580  1.00 27.53           H
ATOM   3514 HG22 VAL A 275      14.895  11.314  33.004  1.00 27.53           H
ATOM   3515 HG23 VAL A 275      14.902  10.320  34.467  1.00 27.53           H
ATOM   3516  N   MET A 276      19.682  11.074  34.367  1.00 21.82           N
ATOM   3517  CA  MET A 276      21.070  11.521  34.466  1.00 17.22           C
ATOM   3518  C   MET A 276      21.913  10.941  33.334  1.00 29.95           C
ATOM   3519  O   MET A 276      22.712  11.665  32.762  1.00 23.54           O
ATOM   3520  CB  MET A 276      21.680  11.188  35.832  1.00 23.35           C
ATOM   3521  CG  MET A 276      23.096  11.784  35.953  1.00 21.05           C
ATOM   3522  SD  MET A 276      23.178  13.592  35.640  1.00 29.24           S
ATOM   3523  CE  MET A 276      24.250  14.031  37.008  1.00 26.62           C
ATOM   3524  H   MET A 276      19.313  10.499  35.110  1.00 26.18           H
ATOM   3525  HA  MET A 276      21.055  12.605  34.353  1.00 20.67           H
ATOM   3526  HB2 MET A 276      21.042  11.619  36.605  1.00 28.02           H
ATOM   3527  HB3 MET A 276      21.732  10.104  35.969  1.00 28.02           H
ATOM   3528  HG2 MET A 276      23.439  11.573  36.969  1.00 25.26           H
ATOM   3529  HG3 MET A 276      23.768  11.271  35.258  1.00 25.26           H
ATOM   3530  HE1 MET A 276      24.421  15.095  36.977  1.00 31.95           H
ATOM   3531  HE2 MET A 276      23.777  13.762  37.954  1.00 31.95           H
ATOM   3532  HE3 MET A 276      25.200  13.517  36.892  1.00 31.95           H
ATOM   3533  N   GLU A 277      21.766   9.655  32.997  1.00 25.63           N
ATOM   3534  CA  GLU A 277      22.558   9.050  31.941  1.00 24.06           C
ATOM   3535  C   GLU A 277      22.249   9.733  30.608  1.00 21.90           C
ATOM   3536  O   GLU A 277      23.153  10.075  29.853  1.00 24.35           O
ATOM   3537  CB  GLU A 277      22.369   7.517  31.904  1.00 30.18           C
ATOM   3538  CG  GLU A 277      23.408   6.858  30.978  1.00 43.78           C
ATOM   3539  CD  GLU A 277      24.844   7.362  31.227  1.00 52.73           C
ATOM   3540  OE1 GLU A 277      25.366   8.086  30.350  1.00 38.83           O
ATOM   3541  OE2 GLU A 277      25.389   7.072  32.318  1.00 50.56           O1-
ATOM   3542  H   GLU A 277      21.093   9.083  33.475  1.00 30.76           H
ATOM   3543  HA  GLU A 277      23.594   9.256  32.199  1.00 28.87           H
ATOM   3544  HB2 GLU A 277      22.569   7.167  32.919  1.00 36.22           H
ATOM   3545  HB3 GLU A 277      21.356   7.222  31.622  1.00 36.22           H
ATOM   3546  HG2 GLU A 277      23.384   5.782  31.138  1.00 52.54           H
ATOM   3547  HG3 GLU A 277      23.136   7.060  29.941  1.00 52.54           H
ATOM   3548  N   LEU A 278      20.966  10.007  30.345  1.00 22.76           N
ATOM   3549  CA  LEU A 278      20.517  10.787  29.202  1.00 27.61           C
ATOM   3550  C   LEU A 278      21.192  12.145  29.137  1.00 22.01           C
ATOM   3551  O   LEU A 278      21.777  12.500  28.110  1.00 19.20           O
ATOM   3552  CB  LEU A 278      18.988  10.932  29.264  1.00 23.21           C
ATOM   3553  CG  LEU A 278      18.235  11.043  27.934  1.00 30.57           C
ATOM   3554  CD1 LEU A 278      16.979  11.915  27.989  1.00 30.38           C
ATOM   3555  CD2 LEU A 278      19.020  11.387  26.652  1.00 26.54           C
ATOM   3556  H   LEU A 278      20.262   9.713  31.005  1.00 27.31           H
ATOM   3557  HA  LEU A 278      20.777  10.219  28.315  1.00 33.13           H
ATOM   3558  HB2 LEU A 278      18.631   9.980  29.659  1.00 27.85           H
ATOM   3559  HB3 LEU A 278      18.677  11.700  29.972  1.00 27.85           H
ATOM   3560  HG  LEU A 278      17.845  10.083  27.607  1.00 36.68           H
ATOM   3561 HD11 LEU A 278      16.691  12.302  27.017  1.00 36.46           H
ATOM   3562 HD12 LEU A 278      16.162  11.328  28.402  1.00 36.46           H
ATOM   3563 HD13 LEU A 278      17.151  12.750  28.650  1.00 36.46           H
ATOM   3564 HD21 LEU A 278      18.356  11.626  25.823  1.00 31.85           H
ATOM   3565 HD22 LEU A 278      19.649  12.255  26.826  1.00 31.85           H
ATOM   3566 HD23 LEU A 278      19.645  10.548  26.358  1.00 31.85           H
ATOM   3567  N   GLU A 279      21.109  12.915  30.224  1.00 27.22           N
ATOM   3568  CA  GLU A 279      21.609  14.275  30.209  1.00 19.90           C
ATOM   3569  C   GLU A 279      23.143  14.336  30.188  1.00 17.25           C
ATOM   3570  O   GLU A 279      23.689  15.285  29.643  1.00 22.45           O
ATOM   3571  CB  GLU A 279      21.019  15.069  31.366  1.00 22.11           C
ATOM   3572  CG  GLU A 279      21.072  16.570  30.981  1.00 17.74           C
ATOM   3573  CD  GLU A 279      20.597  17.478  32.099  1.00 21.04           C
ATOM   3574  OE1 GLU A 279      20.785  17.093  33.264  1.00 18.92           O
ATOM   3575  OE2 GLU A 279      20.104  18.587  31.774  1.00 23.38           O1-
ATOM   3576  H   GLU A 279      20.670  12.573  31.071  1.00 32.66           H
ATOM   3577  HA  GLU A 279      21.230  14.733  29.293  1.00 23.88           H
ATOM   3578  HB2 GLU A 279      19.976  14.790  31.547  1.00 26.53           H
ATOM   3579  HB3 GLU A 279      21.617  14.876  32.261  1.00 26.53           H
ATOM   3580  HG2 GLU A 279      22.093  16.870  30.744  1.00 21.28           H
ATOM   3581  HG3 GLU A 279      20.443  16.752  30.107  1.00 21.28           H
ATOM   3582  N   LYS A 280      23.842  13.312  30.704  1.00 25.83           N
ATOM   3583  CA  LYS A 280      25.273  13.126  30.471  1.00 18.50           C
ATOM   3584  C   LYS A 280      25.564  13.072  28.976  1.00 24.09           C
ATOM   3585  O   LYS A 280      26.417  13.819  28.511  1.00 23.82           O
ATOM   3586  CB  LYS A 280      25.798  11.852  31.159  1.00 24.60           C
ATOM   3587  CG  LYS A 280      26.059  12.033  32.664  1.00 25.62           C
ATOM   3588  CD  LYS A 280      26.555  10.710  33.250  1.00 30.47           C
ATOM   3589  CE  LYS A 280      26.823  10.842  34.745  1.00 32.84           C
ATOM   3590  NZ  LYS A 280      27.170   9.534  35.333  1.00 33.71           N1+
ATOM   3591  H   LYS A 280      23.342  12.561  31.161  1.00 30.99           H
ATOM   3592  HA  LYS A 280      25.811  13.983  30.880  1.00 22.20           H
ATOM   3593  HB2 LYS A 280      25.081  11.045  31.010  1.00 29.52           H
ATOM   3594  HB3 LYS A 280      26.742  11.567  30.685  1.00 29.52           H
ATOM   3595  HG2 LYS A 280      26.818  12.801  32.812  1.00 30.74           H
ATOM   3596  HG3 LYS A 280      25.136  12.333  33.163  1.00 30.74           H
ATOM   3597  HD2 LYS A 280      25.795   9.943  33.088  1.00 36.57           H
ATOM   3598  HD3 LYS A 280      27.479  10.414  32.747  1.00 36.57           H
ATOM   3599  HE2 LYS A 280      27.643  11.544  34.905  1.00 39.40           H
ATOM   3600  HE3 LYS A 280      25.926  11.225  35.232  1.00 39.40           H
ATOM   3601  HZ1 LYS A 280      27.344   9.623  36.321  1.00 40.45           H
ATOM   3602  HZ2 LYS A 280      26.416   8.882  35.176  1.00 40.45           H
ATOM   3603  HZ3 LYS A 280      28.002   9.173  34.892  1.00 40.45           H
ATOM   3604  N   GLU A 281      24.885  12.206  28.220  1.00 22.39           N
ATOM   3605  CA  GLU A 281      25.082  12.123  26.778  1.00 22.37           C
ATOM   3606  C   GLU A 281      24.841  13.460  26.070  1.00 23.51           C
ATOM   3607  O   GLU A 281      25.647  13.857  25.233  1.00 29.07           O
ATOM   3608  CB  GLU A 281      24.218  10.999  26.181  1.00 21.00           C
ATOM   3609  CG  GLU A 281      24.637   9.618  26.703  1.00 22.57           C
ATOM   3610  CD  GLU A 281      24.297   8.520  25.705  1.00 25.34           C
ATOM   3611  OE1 GLU A 281      23.365   7.734  25.964  1.00 28.83           O
ATOM   3612  OE2 GLU A 281      24.964   8.484  24.650  1.00 35.55           O1-
ATOM   3613  H   GLU A 281      24.197  11.605  28.649  1.00 26.86           H
ATOM   3614  HA  GLU A 281      26.125  11.849  26.611  1.00 26.85           H
ATOM   3615  HB2 GLU A 281      23.138  11.147  26.234  1.00 25.20           H
ATOM   3616  HB3 GLU A 281      24.515  11.033  25.130  1.00 25.20           H
ATOM   3617  HG2 GLU A 281      25.718   9.591  26.858  1.00 27.08           H
ATOM   3618  HG3 GLU A 281      24.133   9.417  27.648  1.00 27.08           H
ATOM   3619  N   ILE A 282      23.749  14.167  26.383  1.00 19.48           N
ATOM   3620  CA  ILE A 282      23.482  15.506  25.859  1.00 21.71           C
ATOM   3621  C   ILE A 282      24.629  16.469  26.176  1.00 18.06           C
ATOM   3622  O   ILE A 282      25.100  17.189  25.293  1.00 20.02           O
ATOM   3623  CB  ILE A 282      22.138  15.986  26.445  1.00 26.36           C
ATOM   3624  CG1 ILE A 282      21.003  15.036  26.020  1.00 31.48           C
ATOM   3625  CG2 ILE A 282      21.853  17.441  26.002  1.00 23.58           C
ATOM   3626  CD1 ILE A 282      19.602  15.625  26.050  1.00 35.67           C
ATOM   3627  H   ILE A 282      23.108  13.795  27.076  1.00 23.38           H
ATOM   3628  HA  ILE A 282      23.387  15.435  24.777  1.00 26.05           H
ATOM   3629  HB  ILE A 282      22.215  16.027  27.534  1.00 31.63           H
ATOM   3630 HG12 ILE A 282      21.219  14.444  25.126  1.00 37.78           H
ATOM   3631 HG13 ILE A 282      20.948  14.366  26.871  1.00 37.78           H
ATOM   3632 HG21 ILE A 282      20.985  17.843  26.523  1.00 28.29           H
ATOM   3633 HG22 ILE A 282      22.691  18.101  26.229  1.00 28.29           H
ATOM   3634 HG23 ILE A 282      21.685  17.451  24.927  1.00 28.29           H
ATOM   3635 HD11 ILE A 282      18.887  14.804  26.080  1.00 42.81           H
ATOM   3636 HD12 ILE A 282      19.468  16.223  26.953  1.00 42.81           H
ATOM   3637 HD13 ILE A 282      19.447  16.242  25.167  1.00 42.81           H
ATOM   3638  N   ALA A 283      25.043  16.516  27.448  1.00 22.47           N
ATOM   3639  CA  ALA A 283      26.099  17.408  27.906  1.00 21.34           C
ATOM   3640  C   ALA A 283      27.378  17.168  27.101  1.00 21.93           C
ATOM   3641  O   ALA A 283      27.992  18.086  26.569  1.00 25.62           O
ATOM   3642  CB  ALA A 283      26.333  17.170  29.396  1.00 22.65           C
ATOM   3643  H   ALA A 283      24.619  15.903  28.135  1.00 26.96           H
ATOM   3644  HA  ALA A 283      25.791  18.441  27.762  1.00 25.61           H
ATOM   3645  HB1 ALA A 283      27.114  17.850  29.745  1.00 27.18           H
ATOM   3646  HB2 ALA A 283      25.409  17.364  29.944  1.00 27.18           H
ATOM   3647  HB3 ALA A 283      26.652  16.141  29.574  1.00 27.18           H
ATOM   3648  N   ASN A 284      27.748  15.905  26.944  1.00 21.91           N
ATOM   3649  CA  ASN A 284      28.931  15.516  26.193  1.00 25.65           C
ATOM   3650  C   ASN A 284      28.794  15.829  24.690  1.00 17.59           C
ATOM   3651  O   ASN A 284      29.780  16.168  24.035  1.00 22.84           O
ATOM   3652  CB  ASN A 284      29.204  14.032  26.480  1.00 26.15           C
ATOM   3653  CG  ASN A 284      30.455  13.540  25.760  1.00 27.34           C
ATOM   3654  OD1 ASN A 284      30.389  12.651  24.921  1.00 45.49           O
ATOM   3655  ND2 ASN A 284      31.587  14.190  26.000  1.00 27.74           N
ATOM   3656  H   ASN A 284      27.177  15.172  27.345  1.00 26.29           H
ATOM   3657  HA  ASN A 284      29.769  16.091  26.591  1.00 30.78           H
ATOM   3658  HB2 ASN A 284      29.357  13.904  27.541  1.00 31.38           H
ATOM   3659  HB3 ASN A 284      28.340  13.434  26.195  1.00 31.38           H
ATOM   3660 HD21 ASN A 284      32.433  13.853  25.568  1.00 33.28           H
ATOM   3661 HD22 ASN A 284      31.596  14.938  26.679  1.00 33.28           H
ATOM   3662  N   ALA A 285      27.568  15.797  24.161  1.00 21.15           N
ATOM   3663  CA  ALA A 285      27.306  16.158  22.779  1.00 25.09           C
ATOM   3664  C   ALA A 285      27.388  17.667  22.529  1.00 29.96           C
ATOM   3665  O   ALA A 285      27.669  18.059  21.398  1.00 29.18           O
ATOM   3666  CB  ALA A 285      25.946  15.608  22.357  1.00 24.56           C
ATOM   3667  H   ALA A 285      26.791  15.478  24.730  1.00 25.38           H
ATOM   3668  HA  ALA A 285      28.065  15.672  22.162  1.00 30.10           H
ATOM   3669  HB1 ALA A 285      25.765  15.858  21.311  1.00 29.47           H
ATOM   3670  HB2 ALA A 285      25.962  14.529  22.473  1.00 29.47           H
ATOM   3671  HB3 ALA A 285      25.150  16.032  22.969  1.00 29.47           H
ATOM   3672  N   THR A 286      27.128  18.516  23.542  1.00 23.36           N
ATOM   3673  CA  THR A 286      27.193  19.966  23.404  1.00 19.64           C
ATOM   3674  C   THR A 286      28.625  20.383  23.090  1.00 22.40           C
ATOM   3675  O   THR A 286      29.598  19.799  23.583  1.00 21.26           O
ATOM   3676  CB  THR A 286      26.692  20.685  24.670  1.00 21.35           C
ATOM   3677  OG1 THR A 286      27.549  20.586  25.778  1.00 18.09           O
ATOM   3678  CG2 THR A 286      25.233  20.412  25.026  1.00 19.00           C
ATOM   3679  H   THR A 286      26.867  18.140  24.439  1.00 28.03           H
ATOM   3680  HA  THR A 286      26.551  20.265  22.570  1.00 23.57           H
ATOM   3681  HB  THR A 286      26.716  21.735  24.384  1.00 25.63           H
ATOM   3682  HG1 THR A 286      27.594  19.656  26.027  1.00 21.71           H
ATOM   3683 HG21 THR A 286      24.828  21.275  25.547  1.00 22.80           H
ATOM   3684 HG22 THR A 286      24.646  20.217  24.129  1.00 22.80           H
ATOM   3685 HG23 THR A 286      25.179  19.561  25.695  1.00 22.80           H
ATOM   3686  N   ALA A 287      28.733  21.446  22.310  1.00 21.91           N
ATOM   3687  CA  ALA A 287      29.981  22.127  22.017  1.00 25.13           C
ATOM   3688  C   ALA A 287      30.404  22.988  23.200  1.00 25.02           C
ATOM   3689  O   ALA A 287      29.564  23.623  23.845  1.00 25.42           O
ATOM   3690  CB  ALA A 287      29.803  22.975  20.756  1.00 25.28           C
ATOM   3691  H   ALA A 287      27.886  21.877  21.959  1.00 26.29           H
ATOM   3692  HA  ALA A 287      30.749  21.377  21.808  1.00 30.15           H
ATOM   3693  HB1 ALA A 287      30.744  23.476  20.517  1.00 30.34           H
ATOM   3694  HB2 ALA A 287      29.519  22.334  19.918  1.00 30.34           H
ATOM   3695  HB3 ALA A 287      29.021  23.720  20.919  1.00 30.34           H
ATOM   3696  N   LYS A 288      31.709  22.991  23.478  1.00 24.04           N
ATOM   3697  CA  LYS A 288      32.330  23.839  24.492  1.00 28.74           C
ATOM   3698  C   LYS A 288      32.146  25.319  24.144  1.00 23.66           C
ATOM   3699  O   LYS A 288      32.076  25.653  22.959  1.00 22.30           O
ATOM   3700  CB  LYS A 288      33.836  23.540  24.559  1.00 24.14           C
ATOM   3701  CG  LYS A 288      34.148  22.232  25.292  1.00 31.77           C
ATOM   3702  CD  LYS A 288      35.631  21.844  25.153  1.00 37.66           C
ATOM   3703  CE  LYS A 288      35.814  20.324  25.193  1.00 43.56           C
ATOM   3704  NZ  LYS A 288      37.185  19.970  25.606  1.00 46.88           N1+
ATOM   3705  H   LYS A 288      32.327  22.456  22.881  1.00 28.84           H
ATOM   3706  HA  LYS A 288      31.876  23.618  25.455  1.00 34.49           H
ATOM   3707  HB2 LYS A 288      34.252  23.538  23.547  1.00 28.97           H
ATOM   3708  HB3 LYS A 288      34.317  24.343  25.118  1.00 28.97           H
ATOM   3709  HG2 LYS A 288      33.828  22.255  26.337  1.00 38.12           H
ATOM   3710  HG3 LYS A 288      33.570  21.467  24.766  1.00 38.12           H
ATOM   3711  HD2 LYS A 288      36.003  22.159  24.174  1.00 45.20           H
ATOM   3712  HD3 LYS A 288      36.206  22.353  25.929  1.00 45.20           H
ATOM   3713  HE2 LYS A 288      35.119  19.902  25.919  1.00 52.27           H
ATOM   3714  HE3 LYS A 288      35.597  19.901  24.211  1.00 52.27           H
ATOM   3715  HZ1 LYS A 288      37.297  18.970  25.645  1.00 56.25           H
ATOM   3716  HZ2 LYS A 288      37.852  20.357  24.956  1.00 56.25           H
ATOM   3717  HZ3 LYS A 288      37.375  20.357  26.520  1.00 56.25           H
ATOM   3718  N   PRO A 289      32.129  26.212  25.155  1.00 22.35           N
ATOM   3719  CA  PRO A 289      32.141  27.659  24.939  1.00 26.35           C
ATOM   3720  C   PRO A 289      33.317  28.120  24.056  1.00 28.03           C
ATOM   3721  O   PRO A 289      33.153  29.019  23.235  1.00 27.44           O
ATOM   3722  CB  PRO A 289      32.172  28.297  26.333  1.00 22.80           C
ATOM   3723  CG  PRO A 289      31.815  27.179  27.317  1.00 32.83           C
ATOM   3724  CD  PRO A 289      32.160  25.894  26.576  1.00 27.85           C
ATOM   3725  HA  PRO A 289      31.203  27.942  24.458  1.00 31.62           H
ATOM   3726  HB2 PRO A 289      33.203  28.563  26.525  1.00 27.36           H
ATOM   3727  HB3 PRO A 289      31.537  29.179  26.438  1.00 27.36           H
ATOM   3728  HG2 PRO A 289      32.305  27.280  28.286  1.00 39.40           H
ATOM   3729  HG3 PRO A 289      30.729  27.178  27.438  1.00 39.40           H
ATOM   3730  HD2 PRO A 289      33.169  25.589  26.842  1.00 33.42           H
ATOM   3731  HD3 PRO A 289      31.438  25.124  26.844  1.00 33.42           H
ATOM   3732  N   GLU A 290      34.490  27.494  24.221  1.00 28.25           N
ATOM   3733  CA  GLU A 290      35.690  27.795  23.443  1.00 31.66           C
ATOM   3734  C   GLU A 290      35.508  27.516  21.942  1.00 28.22           C
ATOM   3735  O   GLU A 290      36.190  28.119  21.124  1.00 28.53           O
ATOM   3736  CB  GLU A 290      36.893  26.968  23.932  1.00 26.71           C
ATOM   3737  CG  GLU A 290      37.383  27.274  25.341  1.00 30.50           C
ATOM   3738  CD  GLU A 290      36.831  26.309  26.379  1.00 32.63           C
ATOM   3739  OE1 GLU A 290      37.676  25.724  27.080  1.00 30.57           O
ATOM   3740  OE2 GLU A 290      35.602  26.101  26.449  1.00 28.71           O1-
ATOM   3741  H   GLU A 290      34.576  26.783  24.934  1.00 33.90           H
ATOM   3742  HA  GLU A 290      35.917  28.853  23.580  1.00 37.99           H
ATOM   3743  HB2 GLU A 290      36.863  25.899  23.716  1.00 32.05           H
ATOM   3744  HB3 GLU A 290      37.677  27.389  23.302  1.00 32.05           H
ATOM   3745  HG2 GLU A 290      38.467  27.167  25.354  1.00 36.61           H
ATOM   3746  HG3 GLU A 290      37.153  28.300  25.606  1.00 36.61           H
ATOM   3747  N   ASP A 291      34.606  26.605  21.563  1.00 23.25           N
ATOM   3748  CA  ASP A 291      34.313  26.288  20.162  1.00 26.73           C
ATOM   3749  C   ASP A 291      33.047  27.021  19.661  1.00 32.20           C
ATOM   3750  O   ASP A 291      32.525  26.698  18.595  1.00 26.16           O
ATOM   3751  CB  ASP A 291      34.160  24.767  20.019  1.00 29.50           C
ATOM   3752  CG  ASP A 291      35.399  23.983  20.455  1.00 32.78           C
ATOM   3753  OD1 ASP A 291      36.529  24.441  20.181  1.00 39.31           O
ATOM   3754  OD2 ASP A 291      35.201  22.904  21.050  1.00 33.58           O1-
ATOM   3755  H   ASP A 291      34.058  26.143  22.266  1.00 27.90           H
ATOM   3756  HA  ASP A 291      35.151  26.599  19.537  1.00 32.07           H
ATOM   3757  HB2 ASP A 291      33.306  24.437  20.613  1.00 35.40           H
ATOM   3758  HB3 ASP A 291      33.971  24.528  18.971  1.00 35.40           H
ATOM   3759  N   ARG A 292      32.545  28.000  20.437  1.00 28.70           N
ATOM   3760  CA  ARG A 292      31.334  28.793  20.174  1.00 23.24           C
ATOM   3761  C   ARG A 292      31.624  30.297  20.198  1.00 31.67           C
ATOM   3762  O   ARG A 292      30.693  31.099  20.147  1.00 30.40           O
ATOM   3763  CB  ARG A 292      30.228  28.449  21.191  1.00 25.78           C
ATOM   3764  CG  ARG A 292      29.626  27.056  20.986  1.00 24.33           C
ATOM   3765  CD  ARG A 292      28.774  26.645  22.199  1.00 25.20           C
ATOM   3766  NE  ARG A 292      27.666  27.584  22.459  1.00 27.69           N
ATOM   3767  CZ  ARG A 292      26.483  27.597  21.831  1.00 32.35           C
ATOM   3768  NH1 ARG A 292      26.176  26.681  20.916  1.00 28.69           N
ATOM   3769  NH2 ARG A 292      25.594  28.543  22.126  1.00 22.61           N1+
ATOM   3770  H   ARG A 292      33.023  28.195  21.309  1.00 34.44           H
ATOM   3771  HA  ARG A 292      30.971  28.572  19.170  1.00 27.88           H
ATOM   3772  HB2 ARG A 292      30.668  28.510  22.191  1.00 30.93           H
ATOM   3773  HB3 ARG A 292      29.418  29.180  21.118  1.00 30.93           H
ATOM   3774  HG2 ARG A 292      29.036  27.046  20.065  1.00 29.19           H
ATOM   3775  HG3 ARG A 292      30.429  26.319  20.898  1.00 29.19           H
ATOM   3776  HD2 ARG A 292      28.367  25.655  22.007  1.00 30.24           H
ATOM   3777  HD3 ARG A 292      29.403  26.593  23.088  1.00 30.24           H
ATOM   3778  HE  ARG A 292      27.841  28.311  23.136  1.00 33.23           H
ATOM   3779 HH11 ARG A 292      26.847  25.971  20.662  1.00 34.42           H
ATOM   3780 HH12 ARG A 292      25.271  26.707  20.464  1.00 34.42           H
ATOM   3781 HH21 ARG A 292      25.808  29.242  22.817  1.00 27.13           H
ATOM   3782 HH22 ARG A 292      24.693  28.550  21.664  1.00 27.13           H
ATOM   3783  N   ASN A 293      32.900  30.680  20.304  1.00 28.39           N
ATOM   3784  CA  ASN A 293      33.370  32.047  20.516  1.00 27.80           C
ATOM   3785  C   ASN A 293      33.599  32.838  19.210  1.00 26.67           C
ATOM   3786  O   ASN A 293      33.901  34.029  19.267  1.00 29.16           O
ATOM   3787  CB  ASN A 293      34.650  32.013  21.361  1.00 27.90           C
ATOM   3788  CG  ASN A 293      35.848  31.348  20.658  1.00 35.50           C
ATOM   3789  OD1 ASN A 293      35.722  30.626  19.670  1.00 36.16           O
ATOM   3790  ND2 ASN A 293      37.047  31.614  21.154  1.00 32.98           N
ATOM   3791  H   ASN A 293      33.612  29.964  20.285  1.00 34.07           H
ATOM   3792  HA  ASN A 293      32.618  32.576  21.104  1.00 33.36           H
ATOM   3793  HB2 ASN A 293      34.915  33.041  21.622  1.00 33.48           H
ATOM   3794  HB3 ASN A 293      34.452  31.480  22.292  1.00 33.48           H
ATOM   3795 HD21 ASN A 293      37.860  31.199  20.733  1.00 39.58           H
ATOM   3796 HD22 ASN A 293      37.133  32.209  21.964  1.00 39.58           H
ATOM   3797  N   ASP A 294      33.450  32.196  18.040  1.00 30.58           N
ATOM   3798  CA  ASP A 294      33.628  32.846  16.748  1.00 33.91           C
ATOM   3799  C   ASP A 294      32.253  33.006  16.079  1.00 28.85           C
ATOM   3800  O   ASP A 294      31.714  32.041  15.540  1.00 26.77           O
ATOM   3801  CB  ASP A 294      34.647  32.081  15.896  1.00 29.13           C
ATOM   3802  CG  ASP A 294      35.007  32.828  14.604  1.00 32.36           C
ATOM   3803  OD1 ASP A 294      34.209  33.680  14.154  1.00 31.26           O
ATOM   3804  OD2 ASP A 294      36.106  32.557  14.075  1.00 33.14           O1-
ATOM   3805  H   ASP A 294      33.223  31.213  18.041  1.00 36.70           H
ATOM   3806  HA  ASP A 294      34.080  33.822  16.907  1.00 40.69           H
ATOM   3807  HB2 ASP A 294      35.560  31.947  16.484  1.00 34.96           H
ATOM   3808  HB3 ASP A 294      34.257  31.095  15.645  1.00 34.96           H
ATOM   3809  N   PRO A 295      31.643  34.205  16.133  1.00 32.27           N
ATOM   3810  CA  PRO A 295      30.288  34.419  15.633  1.00 29.25           C
ATOM   3811  C   PRO A 295      30.158  34.101  14.130  1.00 26.74           C
ATOM   3812  O   PRO A 295      29.106  33.629  13.705  1.00 29.39           O
ATOM   3813  CB  PRO A 295      29.946  35.888  15.928  1.00 25.52           C
ATOM   3814  CG  PRO A 295      31.298  36.565  16.161  1.00 28.47           C
ATOM   3815  CD  PRO A 295      32.221  35.443  16.637  1.00 30.12           C
ATOM   3816  HA  PRO A 295      29.586  33.791  16.182  1.00 35.10           H
ATOM   3817  HB2 PRO A 295      29.342  36.379  15.162  1.00 30.63           H
ATOM   3818  HB3 PRO A 295      29.410  35.903  16.881  1.00 30.63           H
ATOM   3819  HG2 PRO A 295      31.676  36.873  15.182  1.00 34.17           H
ATOM   3820  HG3 PRO A 295      31.248  37.420  16.841  1.00 34.17           H
ATOM   3821  HD2 PRO A 295      33.224  35.615  16.243  1.00 36.15           H
ATOM   3822  HD3 PRO A 295      32.223  35.419  17.728  1.00 36.15           H
ATOM   3823  N   MET A 296      31.211  34.340  13.333  1.00 33.14           N
ATOM   3824  CA  MET A 296      31.244  33.958  11.919  1.00 34.15           C
ATOM   3825  C   MET A 296      31.104  32.442  11.712  1.00 31.74           C
ATOM   3826  O   MET A 296      30.350  32.023  10.837  1.00 38.48           O
ATOM   3827  CB  MET A 296      32.525  34.486  11.253  1.00 32.95           C
ATOM   3828  CG  MET A 296      32.420  35.977  10.945  1.00 41.44           C
ATOM   3829  SD  MET A 296      31.224  36.355   9.635  1.00 37.32           S
ATOM   3830  CE  MET A 296      31.552  38.106   9.500  1.00 32.01           C
ATOM   3831  H   MET A 296      32.061  34.705  13.744  1.00 39.77           H
ATOM   3832  HA  MET A 296      30.390  34.426  11.429  1.00 40.98           H
ATOM   3833  HB2 MET A 296      33.387  34.306  11.898  1.00 39.54           H
ATOM   3834  HB3 MET A 296      32.681  33.957  10.311  1.00 39.54           H
ATOM   3835  HG2 MET A 296      32.155  36.522  11.850  1.00 49.73           H
ATOM   3836  HG3 MET A 296      33.400  36.318  10.618  1.00 49.73           H
ATOM   3837  HE1 MET A 296      30.912  38.514   8.731  1.00 38.41           H
ATOM   3838  HE2 MET A 296      31.342  38.593  10.441  1.00 38.41           H
ATOM   3839  HE3 MET A 296      32.586  38.264   9.230  1.00 38.41           H
ATOM   3840  N   LEU A 297      31.834  31.624  12.481  1.00 32.69           N
ATOM   3841  CA  LEU A 297      31.697  30.160  12.448  1.00 33.56           C
ATOM   3842  C   LEU A 297      30.347  29.692  12.980  1.00 36.55           C
ATOM   3843  O   LEU A 297      29.848  28.659  12.538  1.00 33.78           O
ATOM   3844  CB  LEU A 297      32.807  29.518  13.294  1.00 45.20           C
ATOM   3845  CG  LEU A 297      34.229  29.697  12.755  1.00 37.77           C
ATOM   3846  CD1 LEU A 297      35.254  28.744  13.384  1.00 42.28           C
ATOM   3847  CD2 LEU A 297      34.340  29.511  11.220  1.00 35.28           C
ATOM   3848  H   LEU A 297      32.435  32.029  13.190  1.00 39.23           H
ATOM   3849  HA  LEU A 297      31.775  29.821  11.417  1.00 40.27           H
ATOM   3850  HB2 LEU A 297      32.781  30.095  14.218  1.00 54.24           H
ATOM   3851  HB3 LEU A 297      32.594  28.489  13.577  1.00 54.24           H
ATOM   3852  HG  LEU A 297      34.660  30.691  12.839  1.00 45.32           H
ATOM   3853 HD11 LEU A 297      36.108  28.553  12.743  1.00 50.73           H
ATOM   3854 HD12 LEU A 297      35.618  29.197  14.303  1.00 50.73           H
ATOM   3855 HD13 LEU A 297      34.780  27.794  13.632  1.00 50.73           H
ATOM   3856 HD21 LEU A 297      35.333  29.198  10.904  1.00 42.34           H
ATOM   3857 HD22 LEU A 297      33.647  28.731  10.900  1.00 42.34           H
ATOM   3858 HD23 LEU A 297      34.096  30.435  10.699  1.00 42.34           H
ATOM   3859  N   LEU A 298      29.777  30.402  13.962  1.00 33.61           N
ATOM   3860  CA  LEU A 298      28.544  29.948  14.588  1.00 29.54           C
ATOM   3861  C   LEU A 298      27.353  30.124  13.664  1.00 26.66           C
ATOM   3862  O   LEU A 298      26.423  29.333  13.730  1.00 27.39           O
ATOM   3863  CB  LEU A 298      28.312  30.634  15.954  1.00 25.91           C
ATOM   3864  CG  LEU A 298      28.480  29.784  17.227  1.00 32.41           C
ATOM   3865  CD1 LEU A 298      27.291  30.008  18.188  1.00 34.39           C
ATOM   3866  CD2 LEU A 298      28.624  28.247  17.121  1.00 34.38           C
ATOM   3867  H   LEU A 298      30.221  31.247  14.300  1.00 40.33           H
ATOM   3868  HA  LEU A 298      28.675  28.884  14.702  1.00 35.45           H
ATOM   3869  HB2 LEU A 298      29.083  31.406  16.029  1.00 31.09           H
ATOM   3870  HB3 LEU A 298      27.367  31.181  15.953  1.00 31.09           H
ATOM   3871  HG  LEU A 298      29.310  30.050  17.878  1.00 38.89           H
ATOM   3872 HD11 LEU A 298      27.111  29.171  18.859  1.00 41.27           H
ATOM   3873 HD12 LEU A 298      27.488  30.882  18.804  1.00 41.27           H
ATOM   3874 HD13 LEU A 298      26.378  30.178  17.622  1.00 41.27           H
ATOM   3875 HD21 LEU A 298      28.152  27.696  17.922  1.00 41.25           H
ATOM   3876 HD22 LEU A 298      28.143  27.866  16.229  1.00 41.25           H
ATOM   3877 HD23 LEU A 298      29.673  27.975  17.091  1.00 41.25           H
ATOM   3878  N   TYR A 299      27.369  31.178  12.846  1.00 31.79           N
ATOM   3879  CA  TYR A 299      26.289  31.530  11.961  1.00 27.28           C
ATOM   3880  C   TYR A 299      26.249  30.587  10.750  1.00 33.86           C
ATOM   3881  O   TYR A 299      27.051  30.718   9.824  1.00 37.84           O
ATOM   3882  CB  TYR A 299      26.458  32.994  11.556  1.00 27.84           C
ATOM   3883  CG  TYR A 299      25.229  33.539  10.860  1.00 35.80           C
ATOM   3884  CD1 TYR A 299      25.009  33.266   9.500  1.00 38.56           C
ATOM   3885  CD2 TYR A 299      24.295  34.313  11.571  1.00 35.02           C
ATOM   3886  CE1 TYR A 299      23.878  33.786   8.845  1.00 32.98           C
ATOM   3887  CE2 TYR A 299      23.166  34.846  10.919  1.00 33.11           C
ATOM   3888  CZ  TYR A 299      22.952  34.582   9.548  1.00 33.52           C
ATOM   3889  OH  TYR A 299      21.878  35.102   8.892  1.00 32.54           O
ATOM   3890  H   TYR A 299      28.188  31.765  12.839  1.00 38.15           H
ATOM   3891  HA  TYR A 299      25.358  31.451  12.523  1.00 32.73           H
ATOM   3892  HB2 TYR A 299      26.636  33.590  12.451  1.00 33.41           H
ATOM   3893  HB3 TYR A 299      27.327  33.100  10.903  1.00 33.41           H
ATOM   3894  HD1 TYR A 299      25.728  32.688   8.943  1.00 46.27           H
ATOM   3895  HD2 TYR A 299      24.448  34.496  12.624  1.00 42.03           H
ATOM   3896  HE1 TYR A 299      23.728  33.594   7.793  1.00 39.57           H
ATOM   3897  HE2 TYR A 299      22.463  35.454  11.464  1.00 39.73           H
ATOM   3898  HH  TYR A 299      21.399  35.748   9.428  1.00 39.05           H
ATOM   3899  N   ASN A 300      25.274  29.673  10.742  1.00 29.27           N
ATOM   3900  CA  ASN A 300      25.015  28.758   9.631  1.00 29.22           C
ATOM   3901  C   ASN A 300      23.546  28.892   9.211  1.00 28.38           C
ATOM   3902  O   ASN A 300      22.670  28.224   9.754  1.00 30.61           O
ATOM   3903  CB  ASN A 300      25.397  27.313   9.993  1.00 38.04           C
ATOM   3904  CG  ASN A 300      26.802  27.205  10.571  1.00 42.55           C
ATOM   3905  OD1 ASN A 300      27.781  27.311   9.842  1.00 43.16           O
ATOM   3906  ND2 ASN A 300      26.915  27.053  11.885  1.00 38.35           N
ATOM   3907  H   ASN A 300      24.684  29.589  11.556  1.00 35.12           H
ATOM   3908  HA  ASN A 300      25.628  29.052   8.779  1.00 35.07           H
ATOM   3909  HB2 ASN A 300      24.685  26.912  10.707  1.00 45.64           H
ATOM   3910  HB3 ASN A 300      25.345  26.702   9.094  1.00 45.64           H
ATOM   3911 HD21 ASN A 300      27.828  27.049  12.313  1.00 46.02           H
ATOM   3912 HD22 ASN A 300      26.090  27.020  12.463  1.00 46.02           H
ATOM   3913  N   LYS A 301      23.269  29.769   8.241  1.00 37.18           N
ATOM   3914  CA  LYS A 301      21.921  29.969   7.706  1.00 31.94           C
ATOM   3915  C   LYS A 301      21.607  28.905   6.648  1.00 42.86           C
ATOM   3916  O   LYS A 301      22.252  28.844   5.602  1.00 40.58           O
ATOM   3917  CB  LYS A 301      21.752  31.403   7.192  1.00 28.50           C
ATOM   3918  CG  LYS A 301      20.329  31.681   6.677  1.00 36.08           C
ATOM   3919  CD  LYS A 301      20.095  33.178   6.423  1.00 42.30           C
ATOM   3920  CE  LYS A 301      20.131  33.481   4.919  1.00 53.08           C
ATOM   3921  NZ  LYS A 301      18.973  34.285   4.494  1.00 53.47           N1+
ATOM   3922  H   LYS A 301      24.023  30.291   7.817  1.00 44.62           H
ATOM   3923  HA  LYS A 301      21.221  29.861   8.533  1.00 38.33           H
ATOM   3924  HB2 LYS A 301      21.984  32.091   8.006  1.00 34.21           H
ATOM   3925  HB3 LYS A 301      22.461  31.551   6.372  1.00 34.21           H
ATOM   3926  HG2 LYS A 301      20.024  31.047   5.840  1.00 43.30           H
ATOM   3927  HG3 LYS A 301      19.690  31.430   7.530  1.00 43.30           H
ATOM   3928  HD2 LYS A 301      19.077  33.385   6.755  1.00 50.76           H
ATOM   3929  HD3 LYS A 301      20.764  33.820   6.995  1.00 50.76           H
ATOM   3930  HE2 LYS A 301      21.051  34.021   4.698  1.00 63.70           H
ATOM   3931  HE3 LYS A 301      20.136  32.549   4.352  1.00 63.70           H
ATOM   3932  HZ1 LYS A 301      19.128  34.680   3.583  1.00 64.16           H
ATOM   3933  HZ2 LYS A 301      18.154  33.691   4.435  1.00 64.16           H
ATOM   3934  HZ3 LYS A 301      18.786  35.015   5.162  1.00 64.16           H
ATOM   3935  N   MET A 302      20.602  28.093   6.973  1.00 30.49           N
ATOM   3936  CA  MET A 302      19.974  27.037   6.180  1.00 36.94           C
ATOM   3937  C   MET A 302      18.495  27.342   5.983  1.00 45.86           C
ATOM   3938  O   MET A 302      17.962  28.189   6.690  1.00 36.24           O
ATOM   3939  CB  MET A 302      20.079  25.734   6.978  1.00 36.72           C
ATOM   3940  CG  MET A 302      21.325  24.962   6.598  1.00 46.20           C
ATOM   3941  SD  MET A 302      21.752  23.821   7.908  1.00 46.23           S
ATOM   3942  CE  MET A 302      22.880  24.931   8.756  1.00 37.76           C
ATOM   3943  H   MET A 302      20.163  28.263   7.868  1.00 36.59           H
ATOM   3944  HA  MET A 302      20.458  26.939   5.207  1.00 44.33           H
ATOM   3945  HB2 MET A 302      20.083  25.964   8.049  1.00 44.06           H
ATOM   3946  HB3 MET A 302      19.222  25.088   6.799  1.00 44.06           H
ATOM   3947  HG2 MET A 302      21.147  24.415   5.673  1.00 55.44           H
ATOM   3948  HG3 MET A 302      22.153  25.651   6.440  1.00 55.44           H
ATOM   3949  HE1 MET A 302      23.288  24.449   9.637  1.00 45.31           H
ATOM   3950  HE2 MET A 302      23.690  25.202   8.089  1.00 45.31           H
ATOM   3951  HE3 MET A 302      22.351  25.831   9.045  1.00 45.31           H
ATOM   3952  N   THR A 303      17.827  26.560   5.123  1.00 40.72           N
ATOM   3953  CA  THR A 303      16.373  26.417   5.136  1.00 38.92           C
ATOM   3954  C   THR A 303      15.980  25.196   5.980  1.00 31.54           C
ATOM   3955  O   THR A 303      16.780  24.282   6.152  1.00 40.10           O
ATOM   3956  CB  THR A 303      15.773  26.384   3.710  1.00 43.07           C
ATOM   3957  OG1 THR A 303      15.911  25.103   3.162  1.00 37.17           O
ATOM   3958  CG2 THR A 303      16.407  27.366   2.720  1.00 37.94           C
ATOM   3959  H   THR A 303      18.347  25.904   4.559  1.00 48.87           H
ATOM   3960  HA  THR A 303      15.970  27.305   5.604  1.00 46.71           H
ATOM   3961  HB  THR A 303      14.704  26.584   3.778  1.00 51.68           H
ATOM   3962  HG1 THR A 303      15.776  25.158   2.211  1.00 44.61           H
ATOM   3963 HG21 THR A 303      15.959  27.239   1.736  1.00 45.53           H
ATOM   3964 HG22 THR A 303      16.215  28.384   3.052  1.00 45.53           H
ATOM   3965 HG23 THR A 303      17.482  27.206   2.640  1.00 45.53           H
ATOM   3966  N   LEU A 304      14.741  25.124   6.474  1.00 33.11           N
ATOM   3967  CA  LEU A 304      14.174  23.928   7.118  1.00 34.90           C
ATOM   3968  C   LEU A 304      14.283  22.671   6.246  1.00 48.94           C
ATOM   3969  O   LEU A 304      14.371  21.576   6.797  1.00 40.46           O
ATOM   3970  CB  LEU A 304      12.690  24.181   7.419  1.00 41.11           C
ATOM   3971  CG  LEU A 304      12.352  24.902   8.723  1.00 43.82           C
ATOM   3972  CD1 LEU A 304      10.905  24.623   9.144  1.00 48.04           C
ATOM   3973  CD2 LEU A 304      13.191  24.486   9.952  1.00 41.55           C
ATOM   3974  H   LEU A 304      14.132  25.922   6.358  1.00 39.74           H
ATOM   3975  HA  LEU A 304      14.713  23.739   8.043  1.00 41.88           H
ATOM   3976  HB2 LEU A 304      12.360  24.863   6.631  1.00 49.33           H
ATOM   3977  HB3 LEU A 304      12.087  23.282   7.321  1.00 49.33           H
ATOM   3978  HG  LEU A 304      12.463  25.986   8.721  1.00 52.59           H
ATOM   3979 HD11 LEU A 304      10.709  24.837  10.190  1.00 57.65           H
ATOM   3980 HD12 LEU A 304      10.257  25.241   8.531  1.00 57.65           H
ATOM   3981 HD13 LEU A 304      10.674  23.579   8.950  1.00 57.65           H
ATOM   3982 HD21 LEU A 304      12.660  24.609  10.894  1.00 49.87           H
ATOM   3983 HD22 LEU A 304      13.459  23.432   9.873  1.00 49.87           H
ATOM   3984 HD23 LEU A 304      14.099  25.068  10.002  1.00 49.87           H
ATOM   3985  N   ALA A 305      14.238  22.818   4.914  1.00 41.48           N
ATOM   3986  CA  ALA A 305      14.483  21.728   3.980  1.00 50.80           C
ATOM   3987  C   ALA A 305      15.914  21.214   4.159  1.00 33.54           C
ATOM   3988  O   ALA A 305      16.091  20.026   4.416  1.00 40.63           O
ATOM   3989  CB  ALA A 305      14.225  22.181   2.535  1.00 38.16           C
ATOM   3990  H   ALA A 305      14.128  23.749   4.532  1.00 49.77           H
ATOM   3991  HA  ALA A 305      13.778  20.924   4.203  1.00 60.95           H
ATOM   3992  HB1 ALA A 305      14.378  21.335   1.864  1.00 45.79           H
ATOM   3993  HB2 ALA A 305      13.198  22.537   2.430  1.00 45.79           H
ATOM   3994  HB3 ALA A 305      14.914  22.975   2.248  1.00 45.79           H
ATOM   3995  N   GLN A 306      16.911  22.106   4.069  1.00 40.33           N
ATOM   3996  CA  GLN A 306      18.305  21.761   4.317  1.00 43.09           C
ATOM   3997  C   GLN A 306      18.471  21.078   5.682  1.00 38.96           C
ATOM   3998  O   GLN A 306      19.147  20.061   5.749  1.00 43.02           O
ATOM   3999  CB  GLN A 306      19.218  22.988   4.254  1.00 47.88           C
ATOM   4000  CG  GLN A 306      19.061  23.853   3.003  1.00 44.83           C
ATOM   4001  CD  GLN A 306      20.257  24.755   2.762  1.00 47.99           C
ATOM   4002  OE1 GLN A 306      20.172  25.971   2.891  1.00 48.06           O
ATOM   4003  NE2 GLN A 306      21.388  24.166   2.396  1.00 49.33           N
ATOM   4004  H   GLN A 306      16.688  23.073   3.872  1.00 48.39           H
ATOM   4005  HA  GLN A 306      18.608  21.066   3.532  1.00 51.71           H
ATOM   4006  HB2 GLN A 306      19.175  23.595   5.155  1.00 57.46           H
ATOM   4007  HB3 GLN A 306      20.204  22.523   4.196  1.00 57.46           H
ATOM   4008  HG2 GLN A 306      18.902  23.229   2.125  1.00 53.80           H
ATOM   4009  HG3 GLN A 306      18.202  24.493   3.147  1.00 53.80           H
ATOM   4010 HE21 GLN A 306      21.426  23.165   2.315  1.00 59.20           H
ATOM   4011 HE22 GLN A 306      22.193  24.733   2.182  1.00 59.20           H
ATOM   4012  N   ILE A 307      17.839  21.605   6.744  1.00 42.87           N
ATOM   4013  CA  ILE A 307      17.876  21.049   8.098  1.00 40.07           C
ATOM   4014  C   ILE A 307      17.316  19.634   8.130  1.00 40.08           C
ATOM   4015  O   ILE A 307      17.925  18.762   8.741  1.00 42.63           O
ATOM   4016  CB  ILE A 307      17.138  21.992   9.081  1.00 40.11           C
ATOM   4017  CG1 ILE A 307      17.928  23.294   9.303  1.00 34.00           C
ATOM   4018  CG2 ILE A 307      16.861  21.309  10.432  1.00 34.81           C
ATOM   4019  CD1 ILE A 307      17.259  24.293  10.248  1.00 45.84           C
ATOM   4020  H   ILE A 307      17.294  22.445   6.604  1.00 51.45           H
ATOM   4021  HA  ILE A 307      18.919  20.998   8.409  1.00 48.08           H
ATOM   4022  HB  ILE A 307      16.159  22.226   8.669  1.00 48.13           H
ATOM   4023 HG12 ILE A 307      18.952  23.082   9.611  1.00 40.80           H
ATOM   4024 HG13 ILE A 307      17.963  23.799   8.341  1.00 40.80           H
ATOM   4025 HG21 ILE A 307      16.254  21.946  11.074  1.00 41.78           H
ATOM   4026 HG22 ILE A 307      16.287  20.399  10.286  1.00 41.78           H
ATOM   4027 HG23 ILE A 307      17.802  21.063  10.928  1.00 41.78           H
ATOM   4028 HD11 ILE A 307      17.830  25.218  10.232  1.00 55.01           H
ATOM   4029 HD12 ILE A 307      16.243  24.496   9.913  1.00 55.01           H
ATOM   4030 HD13 ILE A 307      17.246  23.917  11.270  1.00 55.01           H
ATOM   4031  N   GLN A 308      16.150  19.404   7.519  1.00 45.28           N
ATOM   4032  CA  GLN A 308      15.509  18.097   7.465  1.00 44.04           C
ATOM   4033  C   GLN A 308      16.429  17.057   6.808  1.00 42.85           C
ATOM   4034  O   GLN A 308      16.485  15.913   7.261  1.00 42.23           O
ATOM   4035  CB  GLN A 308      14.168  18.220   6.710  1.00 43.84           C
ATOM   4036  CG  GLN A 308      13.344  16.927   6.793  1.00 38.22           C
ATOM   4037  CD  GLN A 308      12.938  16.622   8.231  1.00 48.45           C
ATOM   4038  OE1 GLN A 308      12.263  17.419   8.870  1.00 44.26           O
ATOM   4039  NE2 GLN A 308      13.349  15.479   8.766  1.00 46.51           N
ATOM   4040  H   GLN A 308      15.682  20.170   7.054  1.00 54.34           H
ATOM   4041  HA  GLN A 308      15.306  17.785   8.488  1.00 52.85           H
ATOM   4042  HB2 GLN A 308      13.576  19.038   7.133  1.00 52.61           H
ATOM   4043  HB3 GLN A 308      14.372  18.433   5.659  1.00 52.61           H
ATOM   4044  HG2 GLN A 308      12.435  17.052   6.203  1.00 45.86           H
ATOM   4045  HG3 GLN A 308      13.908  16.088   6.377  1.00 45.86           H
ATOM   4046 HE21 GLN A 308      13.917  14.842   8.232  1.00 55.81           H
ATOM   4047 HE22 GLN A 308      13.057  15.248   9.705  1.00 55.81           H
ATOM   4048  N   ASN A 309      17.129  17.471   5.745  1.00 47.99           N
ATOM   4049  CA  ASN A 309      18.000  16.622   4.937  1.00 55.02           C
ATOM   4050  C   ASN A 309      19.397  16.408   5.544  1.00 50.65           C
ATOM   4051  O   ASN A 309      19.991  15.358   5.309  1.00 57.32           O
ATOM   4052  CB  ASN A 309      18.052  17.187   3.501  1.00 60.08           C
ATOM   4053  CG  ASN A 309      17.192  16.372   2.529  1.00 67.93           C
ATOM   4054  OD1 ASN A 309      16.030  16.072   2.792  1.00 61.53           O
ATOM   4055  ND2 ASN A 309      17.763  15.978   1.395  1.00 69.77           N
ATOM   4056  H   ASN A 309      17.033  18.437   5.456  1.00 57.59           H
ATOM   4057  HA  ASN A 309      17.536  15.637   4.881  1.00 66.02           H
ATOM   4058  HB2 ASN A 309      17.709  18.221   3.481  1.00 72.10           H
ATOM   4059  HB3 ASN A 309      19.085  17.194   3.153  1.00 72.10           H
ATOM   4060 HD21 ASN A 309      17.241  15.405   0.753  1.00 83.73           H
ATOM   4061 HD22 ASN A 309      18.717  16.230   1.199  1.00 83.73           H
ATOM   4062  N   ASN A 310      19.919  17.375   6.311  1.00 47.10           N
ATOM   4063  CA  ASN A 310      21.278  17.365   6.865  1.00 47.80           C
ATOM   4064  C   ASN A 310      21.337  16.995   8.359  1.00 49.16           C
ATOM   4065  O   ASN A 310      22.408  16.613   8.831  1.00 47.44           O
ATOM   4066  CB  ASN A 310      21.957  18.719   6.578  1.00 47.46           C
ATOM   4067  CG  ASN A 310      22.281  18.933   5.091  1.00 49.25           C
ATOM   4068  OD1 ASN A 310      22.459  17.989   4.328  1.00 57.23           O
ATOM   4069  ND2 ASN A 310      22.396  20.186   4.659  1.00 50.36           N
ATOM   4070  H   ASN A 310      19.372  18.213   6.461  1.00 56.52           H
ATOM   4071  HA  ASN A 310      21.860  16.601   6.347  1.00 57.36           H
ATOM   4072  HB2 ASN A 310      21.323  19.529   6.947  1.00 56.95           H
ATOM   4073  HB3 ASN A 310      22.897  18.768   7.129  1.00 56.95           H
ATOM   4074 HD21 ASN A 310      22.668  20.346   3.703  1.00 60.43           H
ATOM   4075 HD22 ASN A 310      22.244  20.958   5.289  1.00 60.43           H
ATOM   4076  N   PHE A 311      20.225  17.113   9.106  1.00 46.77           N
ATOM   4077  CA  PHE A 311      20.140  16.852  10.550  1.00 38.91           C
ATOM   4078  C   PHE A 311      18.886  16.058  10.909  1.00 41.39           C
ATOM   4079  O   PHE A 311      18.070  16.492  11.727  1.00 44.54           O
ATOM   4080  CB  PHE A 311      20.193  18.165  11.358  1.00 35.21           C
ATOM   4081  CG  PHE A 311      21.399  19.017  11.075  1.00 33.35           C
ATOM   4082  CD1 PHE A 311      22.685  18.572  11.429  1.00 35.59           C
ATOM   4083  CD2 PHE A 311      21.231  20.252  10.431  1.00 39.15           C
ATOM   4084  CE1 PHE A 311      23.811  19.339  11.079  1.00 37.14           C
ATOM   4085  CE2 PHE A 311      22.358  21.014  10.100  1.00 44.87           C
ATOM   4086  CZ  PHE A 311      23.647  20.552  10.399  1.00 30.15           C
ATOM   4087  H   PHE A 311      19.382  17.439   8.656  1.00 56.12           H
ATOM   4088  HA  PHE A 311      20.991  16.233  10.837  1.00 46.69           H
ATOM   4089  HB2 PHE A 311      19.290  18.747  11.156  1.00 42.25           H
ATOM   4090  HB3 PHE A 311      20.203  17.912  12.418  1.00 42.25           H
ATOM   4091  HD1 PHE A 311      22.812  17.633  11.949  1.00 42.70           H
ATOM   4092  HD2 PHE A 311      20.244  20.606  10.172  1.00 46.98           H
ATOM   4093  HE1 PHE A 311      24.804  19.000  11.329  1.00 44.56           H
ATOM   4094  HE2 PHE A 311      22.234  21.958   9.612  1.00 53.84           H
ATOM   4095  HZ  PHE A 311      24.506  21.139  10.112  1.00 36.18           H
ATOM   4096  N   SER A 312      18.743  14.864  10.332  1.00 43.94           N
ATOM   4097  CA  SER A 312      17.640  13.970  10.667  1.00 41.29           C
ATOM   4098  C   SER A 312      17.795  13.387  12.075  1.00 41.25           C
ATOM   4099  O   SER A 312      18.904  13.078  12.512  1.00 34.30           O
ATOM   4100  CB  SER A 312      17.485  12.887   9.597  1.00 40.02           C
ATOM   4101  OG  SER A 312      18.655  12.110   9.475  1.00 40.82           O
ATOM   4102  H   SER A 312      19.458  14.524   9.703  1.00 52.73           H
ATOM   4103  HA  SER A 312      16.720  14.556  10.629  1.00 49.55           H
ATOM   4104  HB2 SER A 312      16.659  12.230   9.867  1.00 48.02           H
ATOM   4105  HB3 SER A 312      17.267  13.351   8.635  1.00 48.02           H
ATOM   4106  HG  SER A 312      18.537  11.492   8.749  1.00 48.98           H
ATOM   4107  N   LEU A 313      16.660  13.244  12.773  1.00 35.13           N
ATOM   4108  CA  LEU A 313      16.561  12.558  14.056  1.00 37.63           C
ATOM   4109  C   LEU A 313      15.485  11.500  13.970  1.00 37.68           C
ATOM   4110  O   LEU A 313      14.497  11.713  13.282  1.00 45.64           O
ATOM   4111  CB  LEU A 313      16.292  13.487  15.258  1.00 43.88           C
ATOM   4112  CG  LEU A 313      17.371  14.554  15.337  1.00 33.53           C
ATOM   4113  CD1 LEU A 313      16.819  15.812  16.052  1.00 29.13           C
ATOM   4114  CD2 LEU A 313      18.600  14.136  16.125  1.00 36.70           C
ATOM   4115  H   LEU A 313      15.791  13.543  12.350  1.00 42.16           H
ATOM   4116  HA  LEU A 313      17.504  12.040  14.241  1.00 45.16           H
ATOM   4117  HB2 LEU A 313      15.292  13.922  15.263  1.00 52.65           H
ATOM   4118  HB3 LEU A 313      16.399  12.827  16.107  1.00 52.65           H
ATOM   4119  HG  LEU A 313      17.683  15.012  14.398  1.00 40.24           H
ATOM   4120 HD11 LEU A 313      17.611  16.511  16.329  1.00 34.96           H
ATOM   4121 HD12 LEU A 313      16.089  16.332  15.432  1.00 34.96           H
ATOM   4122 HD13 LEU A 313      16.327  15.494  16.976  1.00 34.96           H
ATOM   4123 HD21 LEU A 313      19.079  15.001  16.546  1.00 44.04           H
ATOM   4124 HD22 LEU A 313      18.342  13.421  16.909  1.00 44.04           H
ATOM   4125 HD23 LEU A 313      19.288  13.669  15.429  1.00 44.04           H
ATOM   4126  N   GLU A 314      15.652  10.399  14.700  1.00 32.48           N
ATOM   4127  CA  GLU A 314      14.619   9.389  14.875  1.00 45.34           C
ATOM   4128  C   GLU A 314      14.348   9.225  16.365  1.00 38.77           C
ATOM   4129  O   GLU A 314      15.191   8.722  17.104  1.00 41.21           O
ATOM   4130  CB  GLU A 314      15.022   8.092  14.160  1.00 51.82           C
ATOM   4131  CG  GLU A 314      14.216   6.879  14.638  1.00 56.36           C
ATOM   4132  CD  GLU A 314      14.091   5.824  13.548  1.00 62.18           C
ATOM   4133  OE1 GLU A 314      12.965   5.696  13.025  1.00 62.90           O
ATOM   4134  OE2 GLU A 314      15.118   5.184  13.233  1.00 59.93           O1-
ATOM   4135  H   GLU A 314      16.491  10.299  15.253  1.00 38.97           H
ATOM   4136  HA  GLU A 314      13.687   9.740  14.429  1.00 54.41           H
ATOM   4137  HB2 GLU A 314      14.694   8.301  13.142  1.00 62.19           H
ATOM   4138  HB3 GLU A 314      16.093   7.882  14.125  1.00 62.19           H
ATOM   4139  HG2 GLU A 314      14.716   6.449  15.507  1.00 67.63           H
ATOM   4140  HG3 GLU A 314      13.212   7.191  14.927  1.00 67.63           H
ATOM   4141  N   ILE A 315      13.168   9.682  16.804  1.00 46.04           N
ATOM   4142  CA  ILE A 315      12.761   9.650  18.202  1.00 42.72           C
ATOM   4143  C   ILE A 315      11.528   8.757  18.322  1.00 46.53           C
ATOM   4144  O   ILE A 315      10.525   8.983  17.645  1.00 48.78           O
ATOM   4145  CB  ILE A 315      12.441  11.034  18.819  1.00 38.54           C
ATOM   4146  CG1 ILE A 315      13.531  12.150  18.843  1.00 41.85           C
ATOM   4147  CG2 ILE A 315      11.987  10.844  20.273  1.00 41.60           C
ATOM   4148  CD1 ILE A 315      14.732  11.967  17.929  1.00 44.00           C
ATOM   4149  H   ILE A 315      12.527  10.095  16.146  1.00 55.25           H
ATOM   4150  HA  ILE A 315      13.563   9.207  18.781  1.00 51.26           H
ATOM   4151  HB  ILE A 315      11.646  11.540  18.272  1.00 46.25           H
ATOM   4152 HG12 ILE A 315      13.073  13.088  18.534  1.00 50.23           H
ATOM   4153 HG13 ILE A 315      13.919  12.268  19.859  1.00 50.23           H
ATOM   4154 HG21 ILE A 315      12.168  11.727  20.876  1.00 49.92           H
ATOM   4155 HG22 ILE A 315      10.921  10.653  20.288  1.00 49.92           H
ATOM   4156 HG23 ILE A 315      12.492  10.006  20.733  1.00 49.92           H
ATOM   4157 HD11 ILE A 315      15.395  12.818  18.055  1.00 52.80           H
ATOM   4158 HD12 ILE A 315      15.276  11.055  18.166  1.00 52.80           H
ATOM   4159 HD13 ILE A 315      14.387  11.952  16.896  1.00 52.80           H
ATOM   4160  N   ASN A 316      11.611   7.772  19.220  1.00 44.14           N
ATOM   4161  CA  ASN A 316      10.585   6.781  19.521  1.00 50.82           C
ATOM   4162  C   ASN A 316      10.104   6.044  18.257  1.00 55.56           C
ATOM   4163  O   ASN A 316       8.972   5.566  18.214  1.00 50.58           O
ATOM   4164  CB  ASN A 316       9.457   7.457  20.322  1.00 44.03           C
ATOM   4165  CG  ASN A 316       8.706   6.504  21.248  1.00 51.42           C
ATOM   4166  OD1 ASN A 316       9.305   5.751  22.014  1.00 56.62           O
ATOM   4167  ND2 ASN A 316       7.378   6.569  21.234  1.00 51.07           N
ATOM   4168  H   ASN A 316      12.479   7.676  19.726  1.00 52.97           H
ATOM   4169  HA  ASN A 316      11.068   6.040  20.159  1.00 60.99           H
ATOM   4170  HB2 ASN A 316       9.886   8.234  20.954  1.00 52.84           H
ATOM   4171  HB3 ASN A 316       8.766   7.939  19.625  1.00 52.84           H
ATOM   4172 HD21 ASN A 316       6.851   5.996  21.872  1.00 61.29           H
ATOM   4173 HD22 ASN A 316       6.908   7.191  20.595  1.00 61.29           H
ATOM   4174  N   GLY A 317      10.967   5.994  17.224  1.00 52.72           N
ATOM   4175  CA  GLY A 317      10.643   5.613  15.855  1.00 53.21           C
ATOM   4176  C   GLY A 317       9.611   6.543  15.216  1.00 56.29           C
ATOM   4177  O   GLY A 317       8.449   6.160  15.066  1.00 63.04           O
ATOM   4178  H   GLY A 317      11.887   6.386  17.358  1.00 63.26           H
ATOM   4179  HA2 GLY A 317      11.556   5.654  15.257  1.00 63.85           H
ATOM   4180  HA3 GLY A 317      10.276   4.591  15.839  1.00 63.85           H
ATOM   4181  N   LYS A 318      10.044   7.757  14.824  1.00 58.44           N
ATOM   4182  CA  LYS A 318       9.199   8.728  14.122  1.00 58.51           C
ATOM   4183  C   LYS A 318       9.394   8.593  12.587  1.00 59.03           C
ATOM   4184  O   LYS A 318       8.605   7.852  12.004  1.00 64.16           O
ATOM   4185  CB  LYS A 318       9.327  10.137  14.716  1.00 65.96           C
ATOM   4186  CG  LYS A 318       8.112  10.892  15.321  1.00 62.68           C
ATOM   4187  CD  LYS A 318       6.922  11.047  14.338  1.00 55.11           C
ATOM   4188  CE  LYS A 318       6.720  12.493  13.844  1.00 48.91           C
ATOM   4189  NZ  LYS A 318       5.324  12.953  13.942  1.00 45.70           N1+
ATOM   4190  H   LYS A 318      11.002   8.024  15.006  1.00 70.13           H
ATOM   4191  HA  LYS A 318       8.155   8.448  14.292  1.00 70.22           H
ATOM   4192  HB2 LYS A 318      10.243  10.293  15.293  1.00 79.15           H
ATOM   4193  HB3 LYS A 318       9.433  10.724  13.829  1.00 79.15           H
ATOM   4194  HG2 LYS A 318       7.829  10.631  16.350  1.00 75.21           H
ATOM   4195  HG3 LYS A 318       8.525  11.896  15.375  1.00 75.21           H
ATOM   4196  HD2 LYS A 318       7.165  10.518  13.413  1.00 66.13           H
ATOM   4197  HD3 LYS A 318       6.025  10.582  14.751  1.00 66.13           H
ATOM   4198  HE2 LYS A 318       7.356  13.168  14.414  1.00 58.70           H
ATOM   4199  HE3 LYS A 318       7.042  12.547  12.801  1.00 58.70           H
ATOM   4200  HZ1 LYS A 318       5.270  13.910  13.612  1.00 54.84           H
ATOM   4201  HZ2 LYS A 318       4.737  12.357  13.373  1.00 54.84           H
ATOM   4202  HZ3 LYS A 318       5.029  12.916  14.909  1.00 54.84           H
ATOM   4203  N   PRO A 319      10.356   9.245  11.885  1.00 58.01           N
ATOM   4204  CA  PRO A 319      11.385  10.155  12.362  1.00 47.14           C
ATOM   4205  C   PRO A 319      10.946  11.629  12.310  1.00 51.41           C
ATOM   4206  O   PRO A 319       9.830  11.971  11.916  1.00 44.54           O
ATOM   4207  CB  PRO A 319      12.588   9.903  11.450  1.00 58.64           C
ATOM   4208  CG  PRO A 319      11.953   9.605  10.100  1.00 54.96           C
ATOM   4209  CD  PRO A 319      10.579   9.022  10.454  1.00 49.83           C
ATOM   4210  HA  PRO A 319      11.676   9.920  13.379  1.00 56.57           H
ATOM   4211  HB2 PRO A 319      13.321  10.707  11.391  1.00 70.37           H
ATOM   4212  HB3 PRO A 319      13.062   8.985  11.806  1.00 70.37           H
ATOM   4213  HG2 PRO A 319      11.785  10.558   9.590  1.00 65.95           H
ATOM   4214  HG3 PRO A 319      12.572   8.947   9.487  1.00 65.95           H
ATOM   4215  HD2 PRO A 319       9.803   9.506   9.861  1.00 59.80           H
ATOM   4216  HD3 PRO A 319      10.613   7.949  10.261  1.00 59.80           H
ATOM   4217  N   PHE A 320      11.848  12.497  12.752  1.00 42.38           N
ATOM   4218  CA  PHE A 320      11.508  13.781  13.307  1.00 45.09           C
ATOM   4219  C   PHE A 320      11.274  14.793  12.207  1.00 42.35           C
ATOM   4220  O   PHE A 320      12.122  14.953  11.334  1.00 41.72           O
ATOM   4221  CB  PHE A 320      12.611  14.187  14.291  1.00 39.54           C
ATOM   4222  CG  PHE A 320      12.386  15.499  15.008  1.00 33.06           C
ATOM   4223  CD1 PHE A 320      12.857  16.697  14.440  1.00 34.57           C
ATOM   4224  CD2 PHE A 320      11.767  15.521  16.274  1.00 32.82           C
ATOM   4225  CE1 PHE A 320      12.729  17.909  15.140  1.00 33.30           C
ATOM   4226  CE2 PHE A 320      11.616  16.740  16.964  1.00 30.43           C
ATOM   4227  CZ  PHE A 320      12.105  17.929  16.401  1.00 27.27           C
ATOM   4228  H   PHE A 320      12.775  12.155  12.939  1.00 50.86           H
ATOM   4229  HA  PHE A 320      10.596  13.644  13.863  1.00 54.11           H
ATOM   4230  HB2 PHE A 320      12.717  13.397  15.037  1.00 47.45           H
ATOM   4231  HB3 PHE A 320      13.545  14.262  13.735  1.00 47.45           H
ATOM   4232  HD1 PHE A 320      13.341  16.688  13.473  1.00 41.49           H
ATOM   4233  HD2 PHE A 320      11.412  14.606  16.723  1.00 39.38           H
ATOM   4234  HE1 PHE A 320      13.102  18.826  14.709  1.00 39.96           H
ATOM   4235  HE2 PHE A 320      11.137  16.760  17.933  1.00 36.51           H
ATOM   4236  HZ  PHE A 320      12.014  18.859  16.943  1.00 32.72           H
ATOM   4237  N   SER A 321      10.128  15.479  12.269  1.00 37.53           N
ATOM   4238  CA  SER A 321       9.768  16.486  11.285  1.00 46.42           C
ATOM   4239  C   SER A 321      10.079  17.854  11.863  1.00 37.73           C
ATOM   4240  O   SER A 321       9.371  18.330  12.747  1.00 41.66           O
ATOM   4241  CB  SER A 321       8.308  16.326  10.848  1.00 39.26           C
ATOM   4242  OG  SER A 321       7.964  17.365   9.950  1.00 34.78           O
ATOM   4243  H   SER A 321       9.516  15.339  13.059  1.00 45.04           H
ATOM   4244  HA  SER A 321      10.367  16.342  10.387  1.00 55.70           H
ATOM   4245  HB2 SER A 321       8.180  15.366  10.351  1.00 47.12           H
ATOM   4246  HB3 SER A 321       7.660  16.347  11.720  1.00 47.12           H
ATOM   4247  HG  SER A 321       7.042  17.270   9.699  1.00 41.73           H
ATOM   4248  N   TRP A 322      11.142  18.469  11.339  1.00 39.14           N
ATOM   4249  CA  TRP A 322      11.522  19.841  11.635  1.00 40.17           C
ATOM   4250  C   TRP A 322      10.433  20.828  11.232  1.00 48.17           C
ATOM   4251  O   TRP A 322      10.184  21.778  11.973  1.00 36.06           O
ATOM   4252  CB  TRP A 322      12.842  20.185  10.943  1.00 39.15           C
ATOM   4253  CG  TRP A 322      14.017  19.513  11.571  1.00 42.03           C
ATOM   4254  CD1 TRP A 322      14.576  18.345  11.194  1.00 45.30           C
ATOM   4255  CD2 TRP A 322      14.754  19.931  12.758  1.00 44.62           C
ATOM   4256  NE1 TRP A 322      15.622  18.032  12.031  1.00 44.08           N
ATOM   4257  CE2 TRP A 322      15.779  18.972  13.017  1.00 38.66           C
ATOM   4258  CE3 TRP A 322      14.634  21.007  13.662  1.00 35.85           C
ATOM   4259  CZ2 TRP A 322      16.655  19.078  14.105  1.00 35.92           C
ATOM   4260  CZ3 TRP A 322      15.451  21.071  14.806  1.00 35.84           C
ATOM   4261  CH2 TRP A 322      16.464  20.122  15.019  1.00 29.16           C
ATOM   4262  H   TRP A 322      11.662  17.996  10.613  1.00 46.97           H
ATOM   4263  HA  TRP A 322      11.669  19.933  12.712  1.00 48.21           H
ATOM   4264  HB2 TRP A 322      12.780  19.931   9.884  1.00 46.98           H
ATOM   4265  HB3 TRP A 322      12.995  21.261  11.036  1.00 46.98           H
ATOM   4266  HD1 TRP A 322      14.246  17.740  10.373  1.00 54.36           H
ATOM   4267  HE1 TRP A 322      16.194  17.207  11.921  1.00 52.90           H
ATOM   4268  HE3 TRP A 322      13.864  21.750  13.511  1.00 43.02           H
ATOM   4269  HZ2 TRP A 322      17.437  18.349  14.257  1.00 43.11           H
ATOM   4270  HZ3 TRP A 322      15.297  21.857  15.530  1.00 43.01           H
ATOM   4271  HH2 TRP A 322      17.094  20.197  15.894  1.00 35.00           H
ATOM   4272  N   LEU A 323       9.778  20.612  10.079  1.00 43.58           N
ATOM   4273  CA  LEU A 323       8.647  21.441   9.675  1.00 37.80           C
ATOM   4274  C   LEU A 323       7.539  21.450  10.725  1.00 36.66           C
ATOM   4275  O   LEU A 323       6.944  22.486  11.011  1.00 37.96           O
ATOM   4276  CB  LEU A 323       8.035  20.936   8.352  1.00 39.11           C
ATOM   4277  CG  LEU A 323       7.022  21.977   7.814  1.00 47.48           C
ATOM   4278  CD1 LEU A 323       7.588  23.405   7.730  1.00 42.87           C
ATOM   4279  CD2 LEU A 323       6.500  21.546   6.426  1.00 48.69           C
ATOM   4280  H   LEU A 323      10.038  19.836   9.489  1.00 52.29           H
ATOM   4281  HA  LEU A 323       9.015  22.453   9.557  1.00 45.36           H
ATOM   4282  HB2 LEU A 323       8.836  20.791   7.627  1.00 46.93           H
ATOM   4283  HB3 LEU A 323       7.538  19.973   8.516  1.00 46.93           H
ATOM   4284  HG  LEU A 323       6.115  21.901   8.417  1.00 56.98           H
ATOM   4285 HD11 LEU A 323       7.229  23.898   6.839  1.00 51.45           H
ATOM   4286 HD12 LEU A 323       7.238  23.979   8.583  1.00 51.45           H
ATOM   4287 HD13 LEU A 323       8.673  23.412   7.718  1.00 51.45           H
ATOM   4288 HD21 LEU A 323       5.416  21.699   6.390  1.00 58.43           H
ATOM   4289 HD22 LEU A 323       6.992  22.113   5.631  1.00 58.43           H
ATOM   4290 HD23 LEU A 323       6.721  20.496   6.243  1.00 58.43           H
ATOM   4291  N   ASN A 324       7.228  20.253  11.241  1.00 35.16           N
ATOM   4292  CA  ASN A 324       6.109  20.020  12.133  1.00 33.69           C
ATOM   4293  C   ASN A 324       6.370  20.523  13.532  1.00 44.27           C
ATOM   4294  O   ASN A 324       5.561  21.225  14.079  1.00 36.25           O
ATOM   4295  CB  ASN A 324       5.839  18.517  12.184  1.00 35.99           C
ATOM   4296  CG  ASN A 324       4.802  18.139  13.197  1.00 41.42           C
ATOM   4297  OD1 ASN A 324       5.062  17.383  14.116  1.00 44.12           O
ATOM   4298  ND2 ASN A 324       3.548  18.543  12.911  1.00 48.68           N
ATOM   4299  H   ASN A 324       7.780  19.453  10.969  1.00 42.19           H
ATOM   4300  HA  ASN A 324       5.230  20.553  11.758  1.00 40.43           H
ATOM   4301  HB2 ASN A 324       6.757  18.020  12.479  1.00 43.18           H
ATOM   4302  HB3 ASN A 324       5.540  18.156  11.200  1.00 43.18           H
ATOM   4303 HD21 ASN A 324       3.377  19.182  12.148  1.00 58.41           H
ATOM   4304  N   PHE A 325       7.567  20.223  14.079  1.00 38.26           N
ATOM   4305  CA  PHE A 325       8.108  20.780  15.320  1.00 37.06           C
ATOM   4306  C   PHE A 325       8.041  22.310  15.304  1.00 32.56           C
ATOM   4307  O   PHE A 325       7.515  22.909  16.240  1.00 39.13           O
ATOM   4308  CB  PHE A 325       9.562  20.289  15.493  1.00 32.51           C
ATOM   4309  CG  PHE A 325      10.374  21.028  16.555  1.00 26.79           C
ATOM   4310  CD1 PHE A 325      11.592  21.657  16.214  1.00 34.24           C
ATOM   4311  CD2 PHE A 325       9.914  21.088  17.880  1.00 32.41           C
ATOM   4312  CE1 PHE A 325      12.351  22.321  17.196  1.00 27.24           C
ATOM   4313  CE2 PHE A 325      10.667  21.753  18.862  1.00 32.16           C
ATOM   4314  CZ  PHE A 325      11.884  22.370  18.524  1.00 31.32           C
ATOM   4315  H   PHE A 325       8.081  19.495  13.604  1.00 45.91           H
ATOM   4316  HA  PHE A 325       7.516  20.416  16.163  1.00 44.47           H
ATOM   4317  HB2 PHE A 325       9.541  19.227  15.743  1.00 39.01           H
ATOM   4318  HB3 PHE A 325      10.083  20.394  14.539  1.00 39.01           H
ATOM   4319  HD1 PHE A 325      11.953  21.623  15.196  1.00 41.09           H
ATOM   4320  HD2 PHE A 325       8.982  20.619  18.153  1.00 38.89           H
ATOM   4321  HE1 PHE A 325      13.285  22.796  16.930  1.00 32.69           H
ATOM   4322  HE2 PHE A 325      10.289  21.808  19.871  1.00 38.59           H
ATOM   4323  HZ  PHE A 325      12.458  22.887  19.281  1.00 37.59           H
ATOM   4324  N   THR A 326       8.569  22.926  14.245  1.00 30.92           N
ATOM   4325  CA  THR A 326       8.675  24.374  14.111  1.00 29.41           C
ATOM   4326  C   THR A 326       7.291  25.023  13.964  1.00 39.07           C
ATOM   4327  O   THR A 326       7.058  26.066  14.570  1.00 34.36           O
ATOM   4328  CB  THR A 326       9.551  24.711  12.905  1.00 34.41           C
ATOM   4329  OG1 THR A 326      10.879  24.295  13.170  1.00 43.42           O
ATOM   4330  CG2 THR A 326       9.665  26.211  12.723  1.00 28.76           C
ATOM   4331  H   THR A 326       8.931  22.355  13.490  1.00 37.10           H
ATOM   4332  HA  THR A 326       9.156  24.773  15.007  1.00 35.29           H
ATOM   4333  HB  THR A 326       9.177  24.238  11.996  1.00 41.29           H
ATOM   4334  HG1 THR A 326      10.893  23.335  13.208  1.00 52.11           H
ATOM   4335 HG21 THR A 326      10.487  26.455  12.052  1.00 34.51           H
ATOM   4336 HG22 THR A 326       8.738  26.539  12.290  1.00 34.51           H
ATOM   4337 HG23 THR A 326       9.803  26.712  13.680  1.00 34.51           H
ATOM   4338  N   ASN A 327       6.383  24.446  13.160  1.00 39.27           N
ATOM   4339  CA  ASN A 327       4.993  24.902  13.114  1.00 41.80           C
ATOM   4340  C   ASN A 327       4.243  24.656  14.424  1.00 35.76           C
ATOM   4341  O   ASN A 327       3.440  25.490  14.807  1.00 36.13           O
ATOM   4342  CB  ASN A 327       4.222  24.276  11.938  1.00 39.18           C
ATOM   4343  CG  ASN A 327       4.484  25.016  10.638  1.00 35.69           C
ATOM   4344  OD1 ASN A 327       4.294  26.223  10.572  1.00 33.78           O
ATOM   4345  ND2 ASN A 327       4.904  24.320   9.590  1.00 45.34           N
ATOM   4346  H   ASN A 327       6.629  23.608  12.649  1.00 47.12           H
ATOM   4347  HA  ASN A 327       5.007  25.980  12.956  1.00 50.16           H
ATOM   4348  HB2 ASN A 327       4.441  23.213  11.853  1.00 47.01           H
ATOM   4349  HB3 ASN A 327       3.157  24.386  12.121  1.00 47.01           H
ATOM   4350 HD21 ASN A 327       5.083  24.794   8.715  1.00 54.41           H
ATOM   4351 HD22 ASN A 327       5.084  23.334   9.687  1.00 54.41           H
ATOM   4352  N   GLU A 328       4.459  23.544  15.124  1.00 37.41           N
ATOM   4353  CA  GLU A 328       3.846  23.267  16.427  1.00 33.13           C
ATOM   4354  C   GLU A 328       4.258  24.318  17.465  1.00 39.78           C
ATOM   4355  O   GLU A 328       3.469  24.609  18.362  1.00 37.11           O
ATOM   4356  CB  GLU A 328       4.203  21.849  16.906  1.00 33.46           C
ATOM   4357  CG  GLU A 328       3.336  20.756  16.255  1.00 48.08           C
ATOM   4358  CD  GLU A 328       2.090  20.408  17.074  1.00 45.62           C
ATOM   4359  OE1 GLU A 328       1.980  20.887  18.223  1.00 40.45           O
ATOM   4360  OE2 GLU A 328       1.272  19.609  16.572  1.00 42.64           O1-
ATOM   4361  H   GLU A 328       5.131  22.875  14.782  1.00 44.89           H
ATOM   4362  HA  GLU A 328       2.761  23.318  16.318  1.00 39.75           H
ATOM   4363  HB2 GLU A 328       5.204  21.710  16.511  1.00 40.15           H
ATOM   4364  HB3 GLU A 328       4.298  21.722  17.986  1.00 40.15           H
ATOM   4365  HG2 GLU A 328       3.046  21.047  15.242  1.00 57.70           H
ATOM   4366  HG3 GLU A 328       3.925  19.841  16.183  1.00 57.70           H
ATOM   4367  N   ILE A 329       5.451  24.924  17.326  1.00 33.40           N
ATOM   4368  CA  ILE A 329       5.827  26.121  18.076  1.00 32.37           C
ATOM   4369  C   ILE A 329       5.106  27.351  17.515  1.00 41.31           C
ATOM   4370  O   ILE A 329       4.375  28.004  18.252  1.00 37.96           O
ATOM   4371  CB  ILE A 329       7.361  26.331  18.116  1.00 35.99           C
ATOM   4372  CG1 ILE A 329       8.021  25.256  19.024  1.00 33.86           C
ATOM   4373  CG2 ILE A 329       7.731  27.734  18.635  1.00 29.06           C
ATOM   4374  CD1 ILE A 329       9.525  25.061  18.835  1.00 29.47           C
ATOM   4375  H   ILE A 329       6.075  24.604  16.596  1.00 40.08           H
ATOM   4376  HA  ILE A 329       5.492  25.995  19.106  1.00 38.85           H
ATOM   4377  HB  ILE A 329       7.775  26.188  17.117  1.00 43.19           H
ATOM   4378 HG12 ILE A 329       7.852  25.496  20.074  1.00 40.64           H
ATOM   4379 HG13 ILE A 329       7.543  24.307  18.799  1.00 40.64           H
ATOM   4380 HG21 ILE A 329       8.801  27.802  18.803  1.00 34.87           H
ATOM   4381 HG22 ILE A 329       7.484  28.481  17.880  1.00 34.87           H
ATOM   4382 HG23 ILE A 329       7.198  27.949  19.561  1.00 34.87           H
ATOM   4383 HD11 ILE A 329       9.856  24.242  19.466  1.00 35.37           H
ATOM   4384 HD12 ILE A 329       9.769  24.855  17.792  1.00 35.37           H
ATOM   4385 HD13 ILE A 329      10.041  25.952  19.175  1.00 35.37           H
ATOM   4386  N   MET A 330       5.339  27.703  16.245  1.00 31.32           N
ATOM   4387  CA  MET A 330       4.959  28.996  15.671  1.00 35.52           C
ATOM   4388  C   MET A 330       3.443  29.182  15.482  1.00 40.93           C
ATOM   4389  O   MET A 330       2.977  30.319  15.484  1.00 38.14           O
ATOM   4390  CB  MET A 330       5.717  29.196  14.352  1.00 41.20           C
ATOM   4391  CG  MET A 330       7.233  29.355  14.585  1.00 32.75           C
ATOM   4392  SD  MET A 330       7.756  30.705  15.686  1.00 33.70           S
ATOM   4393  CE  MET A 330       6.748  32.087  15.081  1.00 33.21           C
ATOM   4394  H   MET A 330       5.927  27.106  15.677  1.00 37.58           H
ATOM   4395  HA  MET A 330       5.279  29.776  16.363  1.00 42.62           H
ATOM   4396  HB2 MET A 330       5.534  28.335  13.702  1.00 49.44           H
ATOM   4397  HB3 MET A 330       5.342  30.089  13.851  1.00 49.44           H
ATOM   4398  HG2 MET A 330       7.631  28.426  14.993  1.00 39.30           H
ATOM   4399  HG3 MET A 330       7.708  29.509  13.619  1.00 39.30           H
ATOM   4400  HE1 MET A 330       7.002  32.985  15.642  1.00 39.85           H
ATOM   4401  HE2 MET A 330       6.940  32.251  14.020  1.00 39.85           H
ATOM   4402  HE3 MET A 330       5.690  31.868  15.238  1.00 39.85           H
ATOM   4403  N   SER A 331       2.676  28.089  15.381  1.00 42.10           N
ATOM   4404  CA  SER A 331       1.209  28.074  15.406  1.00 43.70           C
ATOM   4405  C   SER A 331       0.626  28.748  16.659  1.00 46.48           C
ATOM   4406  O   SER A 331      -0.499  29.239  16.608  1.00 49.93           O
ATOM   4407  CB  SER A 331       0.689  26.628  15.327  1.00 50.18           C
ATOM   4408  OG  SER A 331       0.911  25.912  16.534  1.00 47.96           O
ATOM   4409  H   SER A 331       3.138  27.190  15.363  1.00 50.52           H
ATOM   4410  HA  SER A 331       0.855  28.594  14.513  1.00 52.44           H
ATOM   4411  HB2 SER A 331      -0.386  26.651  15.129  1.00 60.22           H
ATOM   4412  HB3 SER A 331       1.159  26.103  14.498  1.00 60.22           H
ATOM   4413  HG  SER A 331       0.614  25.130  16.455  1.00 57.55           H
ATOM   4414  N   THR A 332       1.387  28.765  17.771  1.00 49.36           N
ATOM   4415  CA  THR A 332       1.026  29.381  19.051  1.00 42.94           C
ATOM   4416  C   THR A 332       0.697  30.876  18.880  1.00 35.97           C
ATOM   4417  O   THR A 332      -0.134  31.389  19.623  1.00 46.47           O
ATOM   4418  CB  THR A 332       2.210  29.213  20.035  1.00 42.85           C
ATOM   4419  OG1 THR A 332       2.156  27.900  20.575  1.00 45.70           O
ATOM   4420  CG2 THR A 332       2.194  30.126  21.261  1.00 43.97           C
ATOM   4421  H   THR A 332       2.310  28.352  17.714  1.00 59.23           H
ATOM   4422  HA  THR A 332       0.145  28.868  19.441  1.00 51.53           H
ATOM   4423  HB  THR A 332       3.153  29.375  19.535  1.00 51.41           H
ATOM   4424  HG1 THR A 332       2.518  27.262  19.955  1.00 54.84           H
ATOM   4425 HG21 THR A 332       2.869  29.731  22.022  1.00 52.76           H
ATOM   4426 HG22 THR A 332       2.566  31.105  20.959  1.00 52.76           H
ATOM   4427 HG23 THR A 332       1.183  30.213  21.660  1.00 52.76           H
ATOM   4428  N   VAL A 333       1.344  31.580  17.938  1.00 35.83           N
ATOM   4429  CA  VAL A 333       1.052  32.973  17.580  1.00 43.52           C
ATOM   4430  C   VAL A 333       0.486  33.081  16.144  1.00 36.13           C
ATOM   4431  O   VAL A 333       0.700  34.084  15.468  1.00 36.43           O
ATOM   4432  CB  VAL A 333       2.353  33.763  17.722  1.00 43.90           C
ATOM   4433  CG1 VAL A 333       2.189  35.270  17.448  1.00 52.65           C
ATOM   4434  CG2 VAL A 333       2.926  33.679  19.150  1.00 46.81           C
ATOM   4435  H   VAL A 333       2.031  31.099  17.373  1.00 42.99           H
ATOM   4436  HA  VAL A 333       0.307  33.371  18.264  1.00 52.22           H
ATOM   4437  HB  VAL A 333       3.204  33.481  17.105  1.00 52.69           H
ATOM   4438 HG11 VAL A 333       2.691  35.863  18.164  1.00 63.18           H
ATOM   4439 HG12 VAL A 333       2.568  35.537  16.471  1.00 63.18           H
ATOM   4440 HG13 VAL A 333       1.144  35.557  17.499  1.00 63.18           H
ATOM   4441 HG21 VAL A 333       3.534  34.535  19.422  1.00 56.17           H
ATOM   4442 HG22 VAL A 333       2.108  33.592  19.865  1.00 56.17           H
ATOM   4443 HG23 VAL A 333       3.564  32.806  19.224  1.00 56.17           H
ATOM   4444  N   ASN A 334      -0.231  32.064  15.645  1.00 50.86           N
ATOM   4445  CA  ASN A 334      -0.866  32.080  14.315  1.00 51.10           C
ATOM   4446  C   ASN A 334       0.136  32.445  13.194  1.00 49.76           C
ATOM   4447  O   ASN A 334      -0.143  33.286  12.339  1.00 53.46           O
ATOM   4448  CB  ASN A 334      -2.110  33.002  14.372  1.00 56.09           C
ATOM   4449  CG  ASN A 334      -3.102  32.764  13.236  1.00 58.60           C
ATOM   4450  OD1 ASN A 334      -3.877  31.815  13.283  1.00 62.61           O
ATOM   4451  ND2 ASN A 334      -3.098  33.611  12.209  1.00 58.95           N
ATOM   4452  H   ASN A 334      -0.354  31.228  16.204  1.00 61.03           H
ATOM   4453  HA  ASN A 334      -1.205  31.059  14.123  1.00 61.32           H
ATOM   4454  HB2 ASN A 334      -2.637  32.827  15.309  1.00 67.31           H
ATOM   4455  HB3 ASN A 334      -1.789  34.046  14.363  1.00 67.31           H
ATOM   4456 HD21 ASN A 334      -3.750  33.481  11.453  1.00 70.74           H
ATOM   4457 HD22 ASN A 334      -2.435  34.368  12.189  1.00 70.74           H
ATOM   4458  N   ILE A 335       1.324  31.820  13.217  1.00 36.07           N
ATOM   4459  CA  ILE A 335       2.406  32.058  12.264  1.00 42.53           C
ATOM   4460  C   ILE A 335       2.745  30.724  11.604  1.00 48.89           C
ATOM   4461  O   ILE A 335       2.928  29.689  12.254  1.00 44.93           O
ATOM   4462  CB  ILE A 335       3.619  32.746  12.923  1.00 46.97           C
ATOM   4463  CG1 ILE A 335       3.328  34.209  13.345  1.00 42.32           C
ATOM   4464  CG2 ILE A 335       4.816  32.790  11.943  1.00 39.33           C
ATOM   4465  CD1 ILE A 335       4.491  35.095  13.818  1.00 40.32           C
ATOM   4466  H   ILE A 335       1.491  31.125  13.934  1.00 43.28           H
ATOM   4467  HA  ILE A 335       2.042  32.724  11.480  1.00 51.04           H
ATOM   4468  HB  ILE A 335       3.989  32.187  13.782  1.00 56.36           H
ATOM   4469 HG12 ILE A 335       2.596  34.718  12.712  1.00 50.78           H
ATOM   4470 HG13 ILE A 335       2.852  34.023  14.303  1.00 50.78           H
ATOM   4471 HG21 ILE A 335       5.670  33.307  12.378  1.00 47.20           H
ATOM   4472 HG22 ILE A 335       5.142  31.778  11.694  1.00 47.20           H
ATOM   4473 HG23 ILE A 335       4.516  33.308  11.026  1.00 47.20           H
ATOM   4474 HD11 ILE A 335       4.099  35.903  14.433  1.00 48.39           H
ATOM   4475 HD12 ILE A 335       5.184  34.505  14.420  1.00 48.39           H
ATOM   4476 HD13 ILE A 335       5.013  35.518  12.962  1.00 48.39           H
ATOM   4477  N   SER A 336       2.807  30.815  10.275  1.00 45.18           N
ATOM   4478  CA  SER A 336       2.968  29.716   9.343  1.00 44.11           C
ATOM   4479  C   SER A 336       4.395  29.697   8.813  1.00 38.67           C
ATOM   4480  O   SER A 336       4.961  30.726   8.430  1.00 44.14           O
ATOM   4481  CB  SER A 336       1.923  29.841   8.225  1.00 49.12           C
ATOM   4482  OG  SER A 336       2.081  31.050   7.501  1.00 52.10           O
ATOM   4483  H   SER A 336       2.737  31.735   9.859  1.00 54.21           H
ATOM   4484  HA  SER A 336       2.768  28.777   9.867  1.00 52.93           H
ATOM   4485  HB2 SER A 336       2.034  29.006   7.535  1.00 58.94           H
ATOM   4486  HB3 SER A 336       0.924  29.811   8.660  1.00 58.94           H
ATOM   4487  HG  SER A 336       1.394  31.113   6.834  1.00 62.52           H
ATOM   4488  N   ILE A 337       4.959  28.493   8.838  1.00 48.23           N
ATOM   4489  CA  ILE A 337       6.344  28.224   8.526  1.00 40.27           C
ATOM   4490  C   ILE A 337       6.368  27.283   7.348  1.00 29.77           C
ATOM   4491  O   ILE A 337       5.891  26.150   7.405  1.00 33.23           O
ATOM   4492  CB  ILE A 337       7.068  27.631   9.739  1.00 43.95           C
ATOM   4493  CG1 ILE A 337       6.950  28.516  10.999  1.00 38.32           C
ATOM   4494  CG2 ILE A 337       8.513  27.266   9.386  1.00 43.11           C
ATOM   4495  CD1 ILE A 337       7.492  29.935  10.790  1.00 31.40           C
ATOM   4496  H   ILE A 337       4.413  27.712   9.179  1.00 57.87           H
ATOM   4497  HA  ILE A 337       6.848  29.148   8.242  1.00 48.32           H
ATOM   4498  HB  ILE A 337       6.620  26.675   9.993  1.00 52.74           H
ATOM   4499 HG12 ILE A 337       5.920  28.526  11.355  1.00 45.98           H
ATOM   4500 HG13 ILE A 337       7.558  28.084  11.776  1.00 45.98           H
ATOM   4501 HG21 ILE A 337       9.025  26.829  10.229  1.00 51.73           H
ATOM   4502 HG22 ILE A 337       8.522  26.526   8.590  1.00 51.73           H
ATOM   4503 HG23 ILE A 337       9.048  28.151   9.058  1.00 51.73           H
ATOM   4504 HD11 ILE A 337       7.447  30.482  11.728  1.00 37.68           H
ATOM   4505 HD12 ILE A 337       8.528  29.898  10.456  1.00 37.68           H
ATOM   4506 HD13 ILE A 337       6.900  30.473  10.057  1.00 37.68           H
ATOM   4507  N   THR A 338       7.001  27.764   6.291  1.00 37.23           N
ATOM   4508  CA  THR A 338       7.232  26.966   5.110  1.00 48.11           C
ATOM   4509  C   THR A 338       8.454  26.079   5.392  1.00 49.39           C
ATOM   4510  O   THR A 338       9.397  26.531   6.041  1.00 47.12           O
ATOM   4511  CB  THR A 338       7.475  27.923   3.929  1.00 47.34           C
ATOM   4512  OG1 THR A 338       6.490  28.949   3.904  1.00 45.85           O
ATOM   4513  CG2 THR A 338       7.264  27.152   2.636  1.00 55.09           C
ATOM   4514  H   THR A 338       7.369  28.704   6.305  1.00 44.67           H
ATOM   4515  HA  THR A 338       6.350  26.357   4.904  1.00 57.73           H
ATOM   4516  HB  THR A 338       8.475  28.367   3.974  1.00 56.81           H
ATOM   4517  HG1 THR A 338       6.596  29.443   3.088  1.00 55.02           H
ATOM   4518 HG21 THR A 338       7.262  27.845   1.793  1.00 66.11           H
ATOM   4519 HG22 THR A 338       8.071  26.434   2.524  1.00 66.11           H
ATOM   4520 HG23 THR A 338       6.313  26.615   2.664  1.00 66.11           H
ATOM   4521  N   ASN A 339       8.496  24.849   4.851  1.00 51.05           N
ATOM   4522  CA  ASN A 339       9.733  24.053   4.813  1.00 49.43           C
ATOM   4523  C   ASN A 339      10.874  24.783   4.065  1.00 39.20           C
ATOM   4524  O   ASN A 339      11.992  24.283   4.025  1.00 43.36           O
ATOM   4525  CB  ASN A 339       9.473  22.674   4.169  1.00 51.11           C
ATOM   4526  CG  ASN A 339       9.879  21.454   5.004  1.00 63.20           C
ATOM   4527  OD1 ASN A 339       9.178  20.448   4.967  1.00 60.03           O
ATOM   4528  ND2 ASN A 339      10.950  21.525   5.797  1.00 59.48           N
ATOM   4529  H   ASN A 339       7.665  24.459   4.431  1.00 61.26           H
ATOM   4530  HA  ASN A 339      10.049  23.914   5.847  1.00 59.32           H
ATOM   4531  HB2 ASN A 339       8.416  22.594   3.906  1.00 61.33           H
ATOM   4532  HB3 ASN A 339      10.030  22.611   3.244  1.00 61.33           H
ATOM   4533 HD21 ASN A 339      11.198  20.723   6.363  1.00 71.37           H
ATOM   4534 HD22 ASN A 339      11.516  22.363   5.796  1.00 71.37           H
ATOM   4535  N   GLU A 340      10.616  25.970   3.506  1.00 43.89           N
ATOM   4536  CA  GLU A 340      11.573  26.839   2.820  1.00 37.74           C
ATOM   4537  C   GLU A 340      11.941  28.074   3.695  1.00 43.09           C
ATOM   4538  O   GLU A 340      12.513  29.045   3.199  1.00 49.33           O
ATOM   4539  CB  GLU A 340      10.975  27.224   1.448  1.00 54.20           C
ATOM   4540  CG  GLU A 340      10.410  26.051   0.604  1.00 52.44           C
ATOM   4541  CD  GLU A 340       8.982  26.288   0.100  1.00 61.65           C
ATOM   4542  OE1 GLU A 340       8.693  27.407  -0.379  1.00 58.90           O
ATOM   4543  OE2 GLU A 340       8.173  25.343   0.248  1.00 61.33           O1-
ATOM   4544  H   GLU A 340       9.675  26.333   3.580  1.00 52.67           H
ATOM   4545  HA  GLU A 340      12.489  26.274   2.646  1.00 45.29           H
ATOM   4546  HB2 GLU A 340      10.123  27.835   1.752  1.00 65.03           H
ATOM   4547  HB3 GLU A 340      11.608  27.872   0.842  1.00 65.03           H
ATOM   4548  HG2 GLU A 340      11.086  25.814  -0.216  1.00 62.93           H
ATOM   4549  HG3 GLU A 340      10.343  25.148   1.210  1.00 62.93           H
ATOM   4550  N   GLU A 341      11.636  28.036   5.005  1.00 55.25           N
ATOM   4551  CA  GLU A 341      11.958  29.069   5.998  1.00 43.21           C
ATOM   4552  C   GLU A 341      13.463  29.086   6.294  1.00 36.95           C
ATOM   4553  O   GLU A 341      14.030  28.044   6.617  1.00 43.47           O
ATOM   4554  CB  GLU A 341      11.176  28.754   7.292  1.00 39.18           C
ATOM   4555  CG  GLU A 341      11.405  29.734   8.447  1.00 49.18           C
ATOM   4556  CD  GLU A 341      10.611  31.029   8.298  1.00 48.04           C
ATOM   4557  OE1 GLU A 341      10.628  31.792   9.279  1.00 36.86           O
ATOM   4558  OE2 GLU A 341       9.950  31.243   7.257  1.00 43.90           O1-
ATOM   4559  H   GLU A 341      11.156  27.219   5.366  1.00 66.30           H
ATOM   4560  HA  GLU A 341      11.631  30.039   5.618  1.00 51.85           H
ATOM   4561  HB2 GLU A 341      10.107  28.632   7.117  1.00 47.02           H
ATOM   4562  HB3 GLU A 341      11.581  27.801   7.633  1.00 47.02           H
ATOM   4563  HG2 GLU A 341      11.086  29.257   9.376  1.00 59.01           H
ATOM   4564  HG3 GLU A 341      12.463  29.979   8.547  1.00 59.01           H
ATOM   4565  N   ASP A 342      14.087  30.266   6.238  1.00 34.02           N
ATOM   4566  CA  ASP A 342      15.470  30.458   6.657  1.00 40.50           C
ATOM   4567  C   ASP A 342      15.625  30.434   8.185  1.00 45.09           C
ATOM   4568  O   ASP A 342      14.846  31.036   8.910  1.00 38.99           O
ATOM   4569  CB  ASP A 342      16.012  31.777   6.109  1.00 43.17           C
ATOM   4570  CG  ASP A 342      16.466  31.695   4.655  1.00 43.89           C
ATOM   4571  OD1 ASP A 342      16.796  30.589   4.172  1.00 41.04           O
ATOM   4572  OD2 ASP A 342      16.571  32.783   4.058  1.00 36.91           O1-
ATOM   4573  H   ASP A 342      13.553  31.087   5.994  1.00 40.82           H
ATOM   4574  HA  ASP A 342      16.056  29.640   6.243  1.00 48.60           H
ATOM   4575  HB2 ASP A 342      15.254  32.557   6.217  1.00 51.80           H
ATOM   4576  HB3 ASP A 342      16.885  32.065   6.697  1.00 51.80           H
ATOM   4577  N   VAL A 343      16.645  29.723   8.664  1.00 42.99           N
ATOM   4578  CA  VAL A 343      16.910  29.418  10.064  1.00 33.64           C
ATOM   4579  C   VAL A 343      18.427  29.482  10.250  1.00 42.42           C
ATOM   4580  O   VAL A 343      19.185  28.943   9.442  1.00 32.11           O
ATOM   4581  CB  VAL A 343      16.467  27.987  10.331  1.00 29.00           C
ATOM   4582  CG1 VAL A 343      16.814  27.504  11.756  1.00 36.37           C
ATOM   4583  CG2 VAL A 343      14.958  27.736  10.170  1.00 34.55           C
ATOM   4584  H   VAL A 343      17.239  29.257   7.991  1.00 51.59           H
ATOM   4585  HA  VAL A 343      16.406  30.132  10.714  1.00 40.36           H
ATOM   4586  HB  VAL A 343      16.907  27.207   9.712  1.00 34.80           H
ATOM   4587 HG11 VAL A 343      16.123  26.759  12.131  1.00 43.64           H
ATOM   4588 HG12 VAL A 343      17.810  27.073  11.770  1.00 43.64           H
ATOM   4589 HG13 VAL A 343      16.791  28.340  12.449  1.00 43.64           H
ATOM   4590 HG21 VAL A 343      14.566  26.985  10.842  1.00 41.46           H
ATOM   4591 HG22 VAL A 343      14.411  28.653  10.365  1.00 41.46           H
ATOM   4592 HG23 VAL A 343      14.750  27.413   9.156  1.00 41.46           H
ATOM   4593  N   VAL A 344      18.873  30.091  11.348  1.00 30.64           N
ATOM   4594  CA  VAL A 344      20.277  30.117  11.753  1.00 31.88           C
ATOM   4595  C   VAL A 344      20.507  28.945  12.710  1.00 35.19           C
ATOM   4596  O   VAL A 344      19.845  28.820  13.736  1.00 26.57           O
ATOM   4597  CB  VAL A 344      20.508  31.443  12.460  1.00 31.17           C
ATOM   4598  CG1 VAL A 344      21.900  31.555  13.111  1.00 35.69           C
ATOM   4599  CG2 VAL A 344      20.357  32.641  11.501  1.00 27.89           C
ATOM   4600  H   VAL A 344      18.193  30.483  11.991  1.00 36.76           H
ATOM   4601  HA  VAL A 344      20.937  30.043  10.888  1.00 38.25           H
ATOM   4602  HB  VAL A 344      19.808  31.668  13.268  1.00 37.40           H
ATOM   4603 HG11 VAL A 344      22.189  32.585  13.289  1.00 42.83           H
ATOM   4604 HG12 VAL A 344      21.892  31.023  14.062  1.00 42.83           H
ATOM   4605 HG13 VAL A 344      22.642  31.095  12.454  1.00 42.83           H
ATOM   4606 HG21 VAL A 344      20.797  33.550  11.906  1.00 33.47           H
ATOM   4607 HG22 VAL A 344      20.853  32.408  10.554  1.00 33.47           H
ATOM   4608 HG23 VAL A 344      19.301  32.829  11.301  1.00 33.47           H
ATOM   4609  N   VAL A 345      21.460  28.085  12.385  1.00 30.84           N
ATOM   4610  CA  VAL A 345      21.763  26.898  13.174  1.00 30.62           C
ATOM   4611  C   VAL A 345      23.121  27.106  13.825  1.00 26.49           C
ATOM   4612  O   VAL A 345      24.154  27.103  13.163  1.00 27.56           O
ATOM   4613  CB  VAL A 345      21.766  25.685  12.261  1.00 34.01           C
ATOM   4614  CG1 VAL A 345      22.111  24.392  13.025  1.00 28.15           C
ATOM   4615  CG2 VAL A 345      20.434  25.445  11.529  1.00 32.32           C
ATOM   4616  H   VAL A 345      21.971  28.225  11.522  1.00 37.01           H
ATOM   4617  HA  VAL A 345      21.009  26.745  13.942  1.00 36.74           H
ATOM   4618  HB  VAL A 345      22.522  25.755  11.481  1.00 40.82           H
ATOM   4619 HG11 VAL A 345      21.960  23.513  12.398  1.00 33.78           H
ATOM   4620 HG12 VAL A 345      23.149  24.416  13.342  1.00 33.78           H
ATOM   4621 HG13 VAL A 345      21.479  24.315  13.914  1.00 33.78           H
ATOM   4622 HG21 VAL A 345      20.399  24.446  11.095  1.00 38.78           H
ATOM   4623 HG22 VAL A 345      19.608  25.559  12.234  1.00 38.78           H
ATOM   4624 HG23 VAL A 345      20.318  26.181  10.732  1.00 38.78           H
ATOM   4625  N   TYR A 346      23.089  27.327  15.133  1.00 34.34           N
ATOM   4626  CA  TYR A 346      24.250  27.594  15.959  1.00 30.48           C
ATOM   4627  C   TYR A 346      25.000  26.335  16.375  1.00 28.86           C
ATOM   4628  O   TYR A 346      26.136  26.469  16.816  1.00 27.52           O
ATOM   4629  CB  TYR A 346      23.785  28.376  17.203  1.00 31.12           C
ATOM   4630  CG  TYR A 346      23.565  29.874  17.050  1.00 23.82           C
ATOM   4631  CD1 TYR A 346      24.180  30.624  16.025  1.00 28.51           C
ATOM   4632  CD2 TYR A 346      22.839  30.548  18.054  1.00 27.47           C
ATOM   4633  CE1 TYR A 346      24.076  32.020  15.985  1.00 23.60           C
ATOM   4634  CE2 TYR A 346      22.746  31.944  18.038  1.00 24.20           C
ATOM   4635  CZ  TYR A 346      23.329  32.679  16.985  1.00 28.82           C
ATOM   4636  OH  TYR A 346      23.149  34.018  16.931  1.00 23.50           O
ATOM   4637  H   TYR A 346      22.196  27.270  15.600  1.00 41.21           H
ATOM   4638  HA  TYR A 346      24.969  28.187  15.403  1.00 36.58           H
ATOM   4639  HB2 TYR A 346      22.863  27.924  17.577  1.00 37.34           H
ATOM   4640  HB3 TYR A 346      24.531  28.259  17.991  1.00 37.34           H
ATOM   4641  HD1 TYR A 346      24.755  30.151  15.257  1.00 34.21           H
ATOM   4642  HD2 TYR A 346      22.384  29.996  18.860  1.00 32.97           H
ATOM   4643  HE1 TYR A 346      24.546  32.578  15.189  1.00 28.32           H
ATOM   4644  HE2 TYR A 346      22.213  32.466  18.821  1.00 29.04           H
ATOM   4645  HH  TYR A 346      23.714  34.456  16.283  1.00 28.20           H
ATOM   4646  N   ALA A 347      24.376  25.157  16.322  1.00 27.57           N
ATOM   4647  CA  ALA A 347      24.986  23.932  16.836  1.00 29.92           C
ATOM   4648  C   ALA A 347      24.744  22.760  15.870  1.00 26.29           C
ATOM   4649  O   ALA A 347      24.149  21.748  16.259  1.00 24.56           O
ATOM   4650  CB  ALA A 347      24.502  23.712  18.273  1.00 23.57           C
ATOM   4651  H   ALA A 347      23.448  25.112  15.925  1.00 33.08           H
ATOM   4652  HA  ALA A 347      26.068  24.066  16.867  1.00 35.91           H
ATOM   4653  HB1 ALA A 347      25.062  22.896  18.718  1.00 28.29           H
ATOM   4654  HB2 ALA A 347      24.717  24.609  18.857  1.00 28.29           H
ATOM   4655  HB3 ALA A 347      23.428  23.512  18.288  1.00 28.29           H
ATOM   4656  N   PRO A 348      25.221  22.879  14.609  1.00 25.31           N
ATOM   4657  CA  PRO A 348      25.177  21.800  13.624  1.00 30.57           C
ATOM   4658  C   PRO A 348      25.764  20.499  14.178  1.00 27.94           C
ATOM   4659  O   PRO A 348      25.137  19.442  14.072  1.00 32.90           O
ATOM   4660  CB  PRO A 348      25.992  22.271  12.408  1.00 31.34           C
ATOM   4661  CG  PRO A 348      26.731  23.532  12.852  1.00 30.36           C
ATOM   4662  CD  PRO A 348      25.946  24.023  14.065  1.00 23.37           C
ATOM   4663  HA  PRO A 348      24.149  21.619  13.311  1.00 36.68           H
ATOM   4664  HB2 PRO A 348      26.658  21.518  11.975  1.00 37.61           H
ATOM   4665  HB3 PRO A 348      25.262  22.586  11.659  1.00 37.61           H
ATOM   4666  HG2 PRO A 348      27.712  23.229  13.221  1.00 36.43           H
ATOM   4667  HG3 PRO A 348      26.843  24.266  12.050  1.00 36.43           H
ATOM   4668  HD2 PRO A 348      26.632  24.476  14.775  1.00 28.04           H
ATOM   4669  HD3 PRO A 348      25.231  24.768  13.726  1.00 28.04           H
ATOM   4670  N   GLU A 349      26.970  20.566  14.758  1.00 29.00           N
ATOM   4671  CA  GLU A 349      27.628  19.377  15.263  1.00 26.89           C
ATOM   4672  C   GLU A 349      26.804  18.719  16.364  1.00 30.78           C
ATOM   4673  O   GLU A 349      26.775  17.496  16.435  1.00 22.52           O
ATOM   4674  CB  GLU A 349      29.036  19.662  15.793  1.00 36.05           C
ATOM   4675  CG  GLU A 349      29.922  20.387  14.768  1.00 45.08           C
ATOM   4676  CD  GLU A 349      31.420  20.181  15.004  1.00 58.35           C
ATOM   4677  OE1 GLU A 349      32.172  21.022  14.474  1.00 66.76           O
ATOM   4678  OE2 GLU A 349      31.811  19.221  15.706  1.00 53.04           O1-
ATOM   4679  H   GLU A 349      27.460  21.446  14.824  1.00 34.80           H
ATOM   4680  HA  GLU A 349      27.728  18.682  14.425  1.00 32.27           H
ATOM   4681  HB2 GLU A 349      29.077  20.128  16.784  1.00 43.26           H
ATOM   4682  HB3 GLU A 349      29.415  18.638  15.877  1.00 43.26           H
ATOM   4683  HG2 GLU A 349      29.682  20.057  13.757  1.00 54.10           H
ATOM   4684  HG3 GLU A 349      29.720  21.451  14.832  1.00 54.10           H
ATOM   4685  N   TYR A 350      26.159  19.518  17.233  1.00 25.06           N
ATOM   4686  CA  TYR A 350      25.355  18.978  18.307  1.00 24.00           C
ATOM   4687  C   TYR A 350      24.168  18.183  17.750  1.00 21.12           C
ATOM   4688  O   TYR A 350      23.923  17.091  18.245  1.00 27.35           O
ATOM   4689  CB  TYR A 350      24.891  20.106  19.223  1.00 25.17           C
ATOM   4690  CG  TYR A 350      23.815  19.670  20.179  1.00 24.91           C
ATOM   4691  CD1 TYR A 350      22.476  19.995  19.900  1.00 28.18           C
ATOM   4692  CD2 TYR A 350      24.141  18.918  21.320  1.00 24.67           C
ATOM   4693  CE1 TYR A 350      21.461  19.565  20.761  1.00 19.26           C
ATOM   4694  CE2 TYR A 350      23.135  18.484  22.194  1.00 31.66           C
ATOM   4695  CZ  TYR A 350      21.789  18.808  21.912  1.00 33.45           C
ATOM   4696  OH  TYR A 350      20.818  18.376  22.752  1.00 25.64           O
ATOM   4697  H   TYR A 350      26.153  20.515  17.077  1.00 30.07           H
ATOM   4698  HA  TYR A 350      25.974  18.302  18.900  1.00 28.79           H
ATOM   4699  HB2 TYR A 350      25.748  20.491  19.781  1.00 30.20           H
ATOM   4700  HB3 TYR A 350      24.478  20.889  18.602  1.00 30.20           H
ATOM   4701  HD1 TYR A 350      22.231  20.565  19.015  1.00 33.82           H
ATOM   4702  HD2 TYR A 350      25.165  18.657  21.518  1.00 29.60           H
ATOM   4703  HE1 TYR A 350      20.433  19.807  20.535  1.00 23.12           H
ATOM   4704  HE2 TYR A 350      23.383  17.905  23.073  1.00 38.00           H
ATOM   4705  HH  TYR A 350      19.941  18.622  22.440  1.00 30.77           H
ATOM   4706  N   LEU A 351      23.417  18.730  16.782  1.00 27.36           N
ATOM   4707  CA  LEU A 351      22.304  18.026  16.134  1.00 26.53           C
ATOM   4708  C   LEU A 351      22.763  16.695  15.529  1.00 24.05           C
ATOM   4709  O   LEU A 351      22.070  15.680  15.649  1.00 26.28           O
ATOM   4710  CB  LEU A 351      21.670  18.873  15.017  1.00 27.37           C
ATOM   4711  CG  LEU A 351      21.080  20.158  15.584  1.00 26.56           C
ATOM   4712  CD1 LEU A 351      20.628  21.049  14.413  1.00 34.20           C
ATOM   4713  CD2 LEU A 351      19.886  19.990  16.534  1.00 23.75           C
ATOM   4714  H   LEU A 351      23.649  19.654  16.446  1.00 32.83           H
ATOM   4715  HA  LEU A 351      21.542  17.815  16.884  1.00 31.84           H
ATOM   4716  HB2 LEU A 351      22.403  19.116  14.245  1.00 32.84           H
ATOM   4717  HB3 LEU A 351      20.873  18.269  14.588  1.00 32.84           H
ATOM   4718  HG  LEU A 351      21.776  20.819  16.096  1.00 31.88           H
ATOM   4719 HD11 LEU A 351      19.997  21.870  14.743  1.00 41.03           H
ATOM   4720 HD12 LEU A 351      21.497  21.443  13.889  1.00 41.03           H
ATOM   4721 HD13 LEU A 351      20.053  20.443  13.708  1.00 41.03           H
ATOM   4722 HD21 LEU A 351      19.230  20.859  16.526  1.00 28.51           H
ATOM   4723 HD22 LEU A 351      19.315  19.101  16.264  1.00 28.51           H
ATOM   4724 HD23 LEU A 351      20.262  19.854  17.548  1.00 28.51           H
ATOM   4725  N   THR A 352      23.907  16.713  14.844  1.00 32.99           N
ATOM   4726  CA  THR A 352      24.504  15.509  14.265  1.00 37.54           C
ATOM   4727  C   THR A 352      24.742  14.464  15.360  1.00 36.04           C
ATOM   4728  O   THR A 352      24.298  13.330  15.211  1.00 29.59           O
ATOM   4729  CB  THR A 352      25.808  15.871  13.546  1.00 30.60           C
ATOM   4730  OG1 THR A 352      25.517  16.660  12.418  1.00 34.81           O
ATOM   4731  CG2 THR A 352      26.562  14.640  13.030  1.00 35.28           C
ATOM   4732  H   THR A 352      24.407  17.588  14.753  1.00 39.59           H
ATOM   4733  HA  THR A 352      23.813  15.104  13.525  1.00 45.05           H
ATOM   4734  HB  THR A 352      26.456  16.437  14.213  1.00 36.72           H
ATOM   4735  HG1 THR A 352      26.231  16.860  12.024  1.00 41.77           H
ATOM   4736 HG21 THR A 352      27.458  14.973  12.503  1.00 42.34           H
ATOM   4737 HG22 THR A 352      26.866  14.009  13.867  1.00 42.34           H
ATOM   4738 HG23 THR A 352      25.917  14.080  12.351  1.00 42.34           H
ATOM   4739  N   LYS A 353      25.414  14.842  16.463  1.00 32.77           N
ATOM   4740  CA  LYS A 353      25.695  13.945  17.595  1.00 29.01           C
ATOM   4741  C   LYS A 353      24.408  13.469  18.290  1.00 25.07           C
ATOM   4742  O   LYS A 353      24.362  12.394  18.869  1.00 22.81           O
ATOM   4743  CB  LYS A 353      26.628  14.659  18.594  1.00 31.01           C
ATOM   4744  CG  LYS A 353      28.030  14.885  17.998  1.00 27.65           C
ATOM   4745  CD  LYS A 353      29.001  15.487  19.023  1.00 32.69           C
ATOM   4746  CE  LYS A 353      29.557  16.822  18.536  1.00 34.68           C
ATOM   4747  NZ  LYS A 353      30.883  17.087  19.120  1.00 41.07           N1+
ATOM   4748  H   LYS A 353      25.740  15.798  16.530  1.00 39.33           H
ATOM   4749  HA  LYS A 353      26.211  13.056  17.221  1.00 34.81           H
ATOM   4750  HB2 LYS A 353      26.183  15.613  18.889  1.00 37.21           H
ATOM   4751  HB3 LYS A 353      26.728  14.026  19.480  1.00 37.21           H
ATOM   4752  HG2 LYS A 353      28.430  13.920  17.677  1.00 33.18           H
ATOM   4753  HG3 LYS A 353      27.967  15.518  17.115  1.00 33.18           H
ATOM   4754  HD2 LYS A 353      28.514  15.633  19.989  1.00 39.23           H
ATOM   4755  HD3 LYS A 353      29.824  14.781  19.154  1.00 39.23           H
ATOM   4756  HE2 LYS A 353      29.657  16.799  17.450  1.00 41.61           H
ATOM   4757  HE3 LYS A 353      28.864  17.621  18.809  1.00 41.61           H
ATOM   4758  HZ1 LYS A 353      31.232  17.971  18.777  1.00 49.29           H
ATOM   4759  HZ2 LYS A 353      30.825  17.107  20.127  1.00 49.29           H
ATOM   4760  HZ3 LYS A 353      31.522  16.360  18.834  1.00 49.29           H
ATOM   4761  N   LEU A 354      23.345  14.262  18.252  1.00 28.76           N
ATOM   4762  CA  LEU A 354      22.076  13.967  18.910  1.00 26.86           C
ATOM   4763  C   LEU A 354      21.403  12.744  18.302  1.00 29.31           C
ATOM   4764  O   LEU A 354      20.751  12.010  19.037  1.00 34.94           O
ATOM   4765  CB  LEU A 354      21.183  15.213  18.769  1.00 31.56           C
ATOM   4766  CG  LEU A 354      20.750  16.078  19.975  1.00 39.54           C
ATOM   4767  CD1 LEU A 354      20.806  15.387  21.380  1.00 29.73           C
ATOM   4768  CD2 LEU A 354      19.329  16.684  19.675  1.00 28.52           C
ATOM   4769  H   LEU A 354      23.430  15.137  17.757  1.00 34.52           H
ATOM   4770  HA  LEU A 354      22.301  13.775  19.949  1.00 32.23           H
ATOM   4771  HB2 LEU A 354      21.804  15.956  18.302  1.00 37.87           H
ATOM   4772  HB3 LEU A 354      20.439  15.051  17.999  1.00 37.87           H
ATOM   4773  HG  LEU A 354      21.400  16.997  20.088  1.00 47.45           H
ATOM   4774 HD11 LEU A 354      19.932  15.578  22.017  1.00 35.67           H
ATOM   4775 HD12 LEU A 354      21.069  14.320  21.415  1.00 35.67           H
ATOM   4776 HD13 LEU A 354      21.627  15.884  21.858  1.00 35.67           H
ATOM   4777 HD21 LEU A 354      18.618  16.674  20.511  1.00 34.22           H
ATOM   4778 HD22 LEU A 354      19.539  17.723  19.472  1.00 34.22           H
ATOM   4779 HD23 LEU A 354      18.817  16.323  18.765  1.00 34.22           H
ATOM   4780  N   LYS A 355      21.533  12.568  16.972  1.00 31.56           N
ATOM   4781  CA  LYS A 355      20.919  11.478  16.217  1.00 28.69           C
ATOM   4782  C   LYS A 355      21.224  10.136  16.864  1.00 30.31           C
ATOM   4783  O   LYS A 355      20.272   9.558  17.361  1.00 28.42           O
ATOM   4784  CB  LYS A 355      21.216  11.591  14.700  1.00 23.84           C
ATOM   4785  CG  LYS A 355      20.469  10.516  13.875  1.00 35.82           C
ATOM   4786  CD  LYS A 355      21.319  10.047  12.690  1.00 36.15           C
ATOM   4787  CE  LYS A 355      20.550   9.104  11.762  1.00 36.83           C
ATOM   4788  NZ  LYS A 355      19.550   9.818  10.959  1.00 39.69           N1+
ATOM   4789  H   LYS A 355      22.082  13.242  16.451  1.00 37.87           H
ATOM   4790  HA  LYS A 355      19.846  11.618  16.322  1.00 34.43           H
ATOM   4791  HB2 LYS A 355      20.987  12.590  14.315  1.00 28.60           H
ATOM   4792  HB3 LYS A 355      22.289  11.444  14.588  1.00 28.60           H
ATOM   4793  HG2 LYS A 355      20.318   9.624  14.488  1.00 42.99           H
ATOM   4794  HG3 LYS A 355      19.486  10.893  13.588  1.00 42.99           H
ATOM   4795  HD2 LYS A 355      21.603  10.927  12.107  1.00 43.37           H
ATOM   4796  HD3 LYS A 355      22.227   9.564  13.055  1.00 43.37           H
ATOM   4797  HE2 LYS A 355      21.265   8.647  11.083  1.00 44.19           H
ATOM   4798  HE3 LYS A 355      20.065   8.317  12.340  1.00 44.19           H
ATOM   4799  HZ1 LYS A 355      19.339   9.294  10.125  1.00 47.62           H
ATOM   4800  HZ2 LYS A 355      18.703   9.957  11.488  1.00 47.62           H
ATOM   4801  HZ3 LYS A 355      19.902  10.726  10.689  1.00 47.62           H
ATOM   4802  N   PRO A 356      22.478   9.648  16.946  1.00 33.28           N
ATOM   4803  CA  PRO A 356      22.791   8.400  17.640  1.00 32.56           C
ATOM   4804  C   PRO A 356      22.294   8.354  19.092  1.00 31.26           C
ATOM   4805  O   PRO A 356      22.031   7.261  19.577  1.00 32.28           O
ATOM   4806  CB  PRO A 356      24.321   8.251  17.615  1.00 35.61           C
ATOM   4807  CG  PRO A 356      24.836   9.625  17.222  1.00 34.40           C
ATOM   4808  CD  PRO A 356      23.696  10.256  16.435  1.00 31.93           C
ATOM   4809  HA  PRO A 356      22.351   7.557  17.106  1.00 39.07           H
[truncated: 573,905 more chars]
