# Supplementary material for: High-throughput quantum-mechanics/molecular-mechanics (ONIOM) macromolecular crystallographic refinement with PHENIX/DivCon: the impact of mixed Hamiltonian methods on ligand and protein structure
Source: Acta Crystallogr D Struct Biol. 2018 Oct 29;74(Pt 11):1063–77. doi: 10.1107/S2059798318012913 (PMC6213575; doi:10.1107/S2059798318012913)
Supplement: Supplementary file 2 [file d-74-01063-sup2.gz › results_ONIOM/1R1H-H.cif]

#
# Files merged : Thu May 31 13:23:36 2018
#
#	/scratch/oleg/3603042.gondor.quantumbioinc.com/ligandsCIF/NAG.cif
#	/scratch/oleg/3603042.gondor.quantumbioinc.com/ligandsCIF/BIR.cif
#
data_comp_list


#
data_comp_NAG
#
loop_
_chem_comp_atom.comp_id
_chem_comp_atom.atom_id
_chem_comp_atom.type_symbol
_chem_comp_atom.type_energy
_chem_comp_atom.partial_charge
_chem_comp_atom.x
_chem_comp_atom.y
_chem_comp_atom.z
NAG        C1      C   CH2   0.500097814438   -2.5290   35.8450   52.0290
NAG        H1      H   HCH2  0.0799955494196   -2.1861   35.0287   52.6647
NAG        C2      C   CH1   0.220096304785   -3.1500   37.0530   52.7190
NAG        H2      H   HCH1  0.0799955494196   -3.4746   37.7703   51.9652
NAG        C3      C   CH1   0.199996196414   -4.3680   36.6260   53.5370
NAG        H3      H   HCH1  0.0799955494196   -4.0240   35.9873   54.3506
NAG        C4      C   CH1   0.199996196414   -5.3380   35.8700   52.6460
NAG        H4      H   HCH1  0.0799955494196   -5.7756   36.5534   51.9182
NAG        C5      C   CH1   0.199996196414   -4.5950   34.7700   51.8940
NAG        H5      H   HCH1  0.0799955494196   -4.2225   34.0500   52.6227
NAG        C6      C   CH2   0.119995765084   -5.5220   34.0540   50.9260
NAG        H6      H   HCH2  0.0799955494196   -4.9651   33.2990   50.3711
NAG        H7      H   HCH2  0.0799955494196   -5.9544   34.7719   50.2290
NAG        C7      C   C     0.56899818592   -1.8030   38.9430   53.4520
NAG        C8      C   CH3   -0.17900391681   -1.2050   39.5610   54.6790
NAG        H8      H   HCH3  0.0799955494196   -1.1864   38.8261   55.4837
NAG        H9      H   HCH3  0.0799955494196   -1.8055   40.4182   54.9836
NAG        H10     H   HCH3  0.0799955494196   -0.1882   39.8883   54.4623
NAG        N2      N   NH1   -0.73010094549   -2.1690   37.6710   53.5750
NAG        H11     H   HNH1  0.369997112989   -1.7409   37.1133   54.3001
NAG        O3      O   OH1   -0.68000121561   -5.0270   37.7430   54.0860
NAG        H12     H   HOH1  0.399997274737   -5.7696   37.4181   54.6003
NAG        O4      O   OH1   -0.68000121561   -6.3760   35.3220   53.4330
NAG        H13     H   HOH1  0.399997274737   -6.9721   34.8550   52.8429
NAG        O5      O   O2    -0.560001862604   -3.5210   35.3300   51.1740
NAG        O6      O   OH1   -0.68000121561   -6.5450   33.4390   51.6740
NAG        H14     H   HOH1  0.399997274737   -7.1279   32.9920   51.0559
NAG        O7      O   O     -0.570001808688   -1.9240   39.5960   52.4130
#
loop_
_chem_comp_bond.comp_id
_chem_comp_bond.atom_id_1
_chem_comp_bond.atom_id_2
_chem_comp_bond.type
_chem_comp_bond.value_dist
_chem_comp_bond.value_dist_esd
NAG  H1      C1     single        1.096 0.020
NAG  C2      C1     single        1.521 0.020
NAG  H2      C2     single        1.098 0.020
NAG  C3      C2     single        1.530 0.020
NAG  H3      C3     single        1.098 0.020
NAG  C4      C3     single        1.533 0.020
NAG  H4      C4     single        1.097 0.020
NAG  C5      C4     single        1.538 0.020
NAG  H5      C5     single        1.099 0.020
NAG  C6      C5     single        1.530 0.020
NAG  H6      C6     single        1.096 0.020
NAG  H7      C6     single        1.096 0.020
NAG  O6      C6     single        1.418 0.020
NAG  H14     O6     single        0.972 0.020
NAG  O5      C5     single        1.430 0.020
NAG  O4      C4     single        1.425 0.020
NAG  H13     O4     single        0.972 0.020
NAG  O3      C3     single        1.428 0.020
NAG  H12     O3     single        0.973 0.020
NAG  N2      C2     single        1.458 0.020
NAG  H11     N2     single        1.016 0.020
NAG  C7      N2     single        1.385 0.020
NAG  C8      C7     single        1.505 0.020
NAG  H8      C8     single        1.093 0.020
NAG  H9      C8     single        1.094 0.020
NAG  H10     C8     single        1.094 0.020
NAG  O7      C7     double        1.228 0.020
NAG  C1      O5     single        1.420 0.020
#
loop_
_chem_comp_angle.comp_id
_chem_comp_angle.atom_id_1
_chem_comp_angle.atom_id_2
_chem_comp_angle.atom_id_3
_chem_comp_angle.value_angle
_chem_comp_angle.value_angle_esd
NAG  H1      C1      C2           113.19 3.000
NAG  H1      C1      O5           110.49 3.000
NAG  C2      C1      O5           111.40 3.000
NAG  H2      C2      C3           109.31 3.000
NAG  H2      C2      N2           107.02 3.000
NAG  C1      C2      H2           108.81 3.000
NAG  C1      C2      C3           110.65 3.000
NAG  C1      C2      N2           109.71 3.000
NAG  C3      C2      N2           111.24 3.000
NAG  H3      C3      C4           110.20 3.000
NAG  H3      C3      O3           106.94 3.000
NAG  C2      C3      H3           110.75 3.000
NAG  C2      C3      C4           111.29 3.000
NAG  C2      C3      O3           108.55 3.000
NAG  C4      C3      O3           108.99 3.000
NAG  H4      C4      C5           110.54 3.000
NAG  H4      C4      O4           107.62 3.000
NAG  C3      C4      H4           108.89 3.000
NAG  C3      C4      C5           111.09 3.000
NAG  C3      C4      O4           107.72 3.000
NAG  C5      C4      O4           110.87 3.000
NAG  H5      C5      C6           107.96 3.000
NAG  H5      C5      O5           109.64 3.000
NAG  C6      C5      O5           106.89 3.000
NAG  C4      C5      H5           109.50 3.000
NAG  C4      C5      C6           112.82 3.000
NAG  C4      C5      O5           109.96 3.000
NAG  H6      C6      H7           107.29 3.000
NAG  H6      C6      O6           108.51 3.000
NAG  H7      C6      O6           109.17 3.000
NAG  C5      C6      H6           110.13 3.000
NAG  C5      C6      H7           110.83 3.000
NAG  C5      C6      O6           110.81 3.000
NAG  C8      C7      N2           112.24 3.000
NAG  C8      C7      O7           122.00 3.000
NAG  N2      C7      O7           125.75 3.000
NAG  H8      C8      H9           109.49 3.000
NAG  H8      C8      H10          109.22 3.000
NAG  H9      C8      H10          108.65 3.000
NAG  C7      C8      H8           109.48 3.000
NAG  C7      C8      H9           110.30 3.000
NAG  C7      C8      H10          109.68 3.000
NAG  C2      N2      H11          118.16 3.000
NAG  C2      N2      C7           122.77 3.000
NAG  C7      N2      H11          119.07 3.000
NAG  C3      O3      H12          107.36 3.000
NAG  C4      O4      H13          107.65 3.000
NAG  C1      O5      C5           112.31 3.000
NAG  C6      O6      H14          107.12 3.000
#
loop_
_chem_comp_tor.comp_id
_chem_comp_tor.id
_chem_comp_tor.atom_id_1
_chem_comp_tor.atom_id_2
_chem_comp_tor.atom_id_3
_chem_comp_tor.atom_id_4
_chem_comp_tor.value_angle
_chem_comp_tor.value_angle_esd
_chem_comp_tor.period
NAG CONST_1       H1      C1      C2      H2           169.68  20.0 3
NAG CONST_2       H1      C1      O5      C5            63.84  20.0 3
NAG CONST_3       H2      C2      C3      H3          -165.96  20.0 3
NAG Var_1         H2      C2      N2      H11          144.49   0.0 0
NAG CONST_4       H3      C3      C4      H4           163.82  20.0 3
NAG Var_2         H3      C3      O3      H12          -62.00   0.0 0
NAG CONST_5       H4      C4      C5      H5          -173.17  20.0 3
NAG Var_3         H4      C4      O4      H13           58.48   0.0 0
NAG Var_4         H5      C5      C6      H6           -66.35   0.0 0
NAG Var_5         H6      C6      O6      H14          -58.89   0.0 0
NAG Var_6         C8      C7      N2      H11           -0.56   0.0 0
#
loop_
_chem_comp_tree.comp_id
_chem_comp_tree.atom_id
_chem_comp_tree.atom_back
_chem_comp_tree.atom_forward
_chem_comp_tree.connect_type
NAG      C1     ?      H1     START
NAG      H1     C1     ?      ?
NAG      C2     C1     H2     ?
NAG      H2     C2     ?      ?
NAG      C3     C2     H3     ?
NAG      H3     C3     ?      ?
NAG      C4     C3     H4     ?
NAG      H4     C4     ?      ?
NAG      C5     C4     H5     ?
NAG      H5     C5     ?      ?
NAG      C6     C5     H6     ?
NAG      H6     C6     ?      ?
NAG      H7     C6     ?      ?
NAG      O6     C6     H14    ?
NAG      H14    O6     ?      ?
NAG      O5     C5     ?      ?
NAG      O4     C4     H13    ?
NAG      H13    O4     ?      ?
NAG      O3     C3     H12    ?
NAG      H12    O3     ?      ?
NAG      N2     C2     H11    ?
NAG      H11    N2     ?      ?
NAG      C7     N2     C8     ?
NAG      C8     C7     H8     ?
NAG      H8     C8     ?      ?
NAG      H9     C8     ?      ?
NAG      H10    C8     ?      ?
NAG      O7     C7     ?      END
NAG      C1     O5     ?      ADD
#
loop_
_chem_comp_chir.comp_id
_chem_comp_chir.id
_chem_comp_chir.atom_id_centre
_chem_comp_chir.atom_id_1
_chem_comp_chir.atom_id_2
_chem_comp_chir.atom_id_3
_chem_comp_chir.volume_sign
NAG chir_1  C2      C1      C3      N2     negative
NAG chir_2  C3      C2      C4      O3     positive
NAG chir_3  C4      C3      C5      O4     negative
NAG chir_4  C5      C6      C4      O5     positive
#
data_comp_BIR
#
loop_
_chem_comp_atom.comp_id
_chem_comp_atom.atom_id
_chem_comp_atom.type_symbol
_chem_comp_atom.type_energy
_chem_comp_atom.partial_charge
_chem_comp_atom.x
_chem_comp_atom.y
_chem_comp_atom.z
BIR        C3      C   CH3   -0.24     27.8590   41.3560   29.9450
BIR        H31     H   HCH3  0.08      27.0401   40.6376   29.9817
BIR        H32     H   HCH3  0.08      28.8084   40.8301   30.0456
BIR        H33     H   HCH3  0.08      27.8359   41.8850   28.9923
BIR        C2      C   CH1   0.19      27.7080   42.3620   31.0920
BIR        H2      H   HCH1  0.08      27.7609   41.8585   32.0573
BIR        N1      N   NT2   -0.99     26.4000   42.9990   31.0150
BIR        HN11    H   H     0.36      26.3108   43.4789   30.1308
BIR        HN12    H   H     0.36      26.3041   43.6633   31.7697
BIR        P4      P   P     0.9712    29.0160   43.5020   31.0260
BIR        O6      O   OP    -0.7      30.2300   42.6500   31.2230
BIR        O5      O   O     -0.7712   28.9360   44.3150   29.7670
BIR        HO5     H   H     0.5       29.0240   43.7115   29.0256
BIR        C7      C   CH2   -0.16     28.8610   44.5560   32.3940
BIR        H71     H   HCH2  0.08      28.0966   44.1455   33.0537
BIR        H72     H   HCH2  0.08      28.5431   45.5345   32.0342
BIR        C8      C   CH1   -0.019    30.1480   44.7420   33.2110
BIR        H8      H   HCH1  0.08      30.9958   44.7887   32.5275
BIR        C10     C   C     0.569     30.3750   43.5780   34.1410
BIR        O23     O   O     -0.57     31.5010   43.1770   34.3910
BIR        N24     N   NH1   -0.7301   29.3100   42.9860   34.6650
BIR        H24     H   HNH1  0.37      28.3762   43.2659   34.4009
BIR        C25     C   CH1   0.2811    29.5280   41.9220   35.6310
BIR        H25     H   HCH1  0.08      30.5227   41.5112   35.4579
BIR        C26     C   CH3   -0.24     29.4470   42.4720   37.0530
BIR        H261    H   HCH3  0.08      28.4527   42.8832   37.2274
BIR        H262    H   HCH3  0.08      30.1925   43.2567   37.1821
BIR        H263    H   HCH3  0.08      29.6380   41.6688   37.7647
BIR        C27     C   C     0.659     28.5250   40.8350   35.4610
BIR        O29     O   O     -0.57     27.6000   40.9770   34.6580
BIR        O28     O   OH1   -0.65     28.6470   39.8160   36.1230
BIR        H28     H   HOH1  0.5       27.9747   39.1485   35.9679
BIR        C9      C   CH2   -0.0165   30.0520   46.0510   34.0090
BIR        H91     H   HCH2  0.08      29.2375   45.9683   34.7286
BIR        H92     H   HCH2  0.08      29.8471   46.8712   33.3209
BIR        C11     C   CR6   -0.1435   31.3280   46.3400   34.7470
BIR        C12     C   CR16  -0.15     31.3180   46.4890   36.1320
BIR        H12     H   HCR6  0.15      30.3876   46.4093   36.6747
BIR        C13     C   CR16  -0.15     32.5010   46.7400   36.8190
BIR        H13     H   HCR6  0.15      32.4819   46.8581   37.8924
BIR        C14     C   CR66  3.98126782038e-17   33.7170   46.8410   36.1310
BIR        C15     C   CR16  -0.15     33.7170   46.6950   34.7390
BIR        H15     H   HCR6  0.15      34.6450   46.7750   34.1924
BIR        C16     C   CR16  -0.15     32.5330   46.4480   34.0540
BIR        H16     H   HCR6  0.15      32.5465   46.3392   32.9796
BIR        C17     C   CR66  3.98126782038e-17   34.9700   47.0860   36.8550
BIR        C18     C   CR16  -0.15     36.1210   46.3480   36.5520
BIR        H18     H   HCR6  0.15      36.0859   45.5964   35.7772
BIR        C19     C   CR16  -0.15     37.3100   46.5740   37.2400
BIR        H19     H   HCR6  0.15      38.1905   45.9967   36.9997
BIR        C20     C   CR16  -0.15     37.3650   47.5440   38.2380
BIR        H20     H   HCR6  0.15      38.2876   47.7213   38.7707
BIR        C21     C   CR16  -0.15     36.2260   48.2850   38.5470
BIR        H21     H   HCR6  0.15      36.2664   49.0385   39.3197
BIR        C22     C   CR16  -0.15     35.0370   48.0560   37.8620
BIR        H22     H   HCR6  0.15      34.1575   48.6319   38.1094
#
loop_
_chem_comp_bond.comp_id
_chem_comp_bond.atom_id_1
_chem_comp_bond.atom_id_2
_chem_comp_bond.type
_chem_comp_bond.value_dist
_chem_comp_bond.value_dist_esd
BIR  H31     C3     single        1.095 0.020
BIR  H32     C3     single        1.095 0.020
BIR  H33     C3     single        1.095 0.020
BIR  C2      C3     single        1.520 0.020
BIR  H2      C2     single        1.095 0.020
BIR  N1      C2     single        1.454 0.020
BIR  HN11    N1     single        1.019 0.020
BIR  HN12    N1     single        1.017 0.020
BIR  P4      C2     single        1.788 0.020
BIR  C7      P4     single        1.799 0.020
BIR  H71     C7     single        1.095 0.020
BIR  H72     C7     single        1.095 0.020
BIR  C8      C7     single        1.536 0.020
BIR  H8      C8     single        1.098 0.020
BIR  C9      C8     single        1.542 0.020
BIR  H91     C9     single        1.097 0.020
BIR  H92     C9     single        1.098 0.020
BIR  C11     C9     single        1.510 0.020
BIR  C12     C11    aromatic      1.398 0.020
BIR  H12     C12    single        1.087 0.020
BIR  C13     C12    aromatic      1.398 0.020
BIR  H13     C13    single        1.088 0.020
BIR  C14     C13    aromatic      1.405 0.020
BIR  C15     C14    aromatic      1.405 0.020
BIR  H15     C15    single        1.088 0.020
BIR  C16     C15    aromatic      1.398 0.020
BIR  H16     C16    single        1.087 0.020
BIR  C17     C14    single        1.476 0.020
BIR  C18     C17    aromatic      1.407 0.020
BIR  H18     C18    single        1.088 0.020
BIR  C19     C18    aromatic      1.398 0.020
BIR  H19     C19    single        1.086 0.020
BIR  C20     C19    aromatic      1.392 0.020
BIR  H20     C20    single        1.086 0.020
BIR  C21     C20    aromatic      1.392 0.020
BIR  H21     C21    single        1.086 0.020
BIR  C22     C21    aromatic      1.398 0.020
BIR  H22     C22    single        1.088 0.020
BIR  C10     C8     single        1.530 0.020
BIR  N24     C10    single        1.385 0.020
BIR  H24     N24    single        1.015 0.020
BIR  C25     N24    single        1.454 0.020
BIR  H25     C25    single        1.096 0.020
BIR  C26     C25    single        1.519 0.020
BIR  H261    C26    single        1.096 0.020
BIR  H262    C26    single        1.095 0.020
BIR  H263    C26    single        1.095 0.020
BIR  C27     C25    single        1.513 0.020
BIR  O28     C27    single        1.358 0.020
BIR  H28     O28    single        0.981 0.020
BIR  O29     C27    double        1.223 0.020
BIR  O23     C10    double        1.231 0.020
BIR  O6      P4     single        1.503 0.020
BIR  O5      P4     single        1.619 0.020
BIR  HO5     O5     single        0.981 0.020
BIR  C11     C16    aromatic      1.398 0.020
BIR  C17     C22    aromatic      1.407 0.020
#
loop_
_chem_comp_angle.comp_id
_chem_comp_angle.atom_id_1
_chem_comp_angle.atom_id_2
_chem_comp_angle.atom_id_3
_chem_comp_angle.value_angle
_chem_comp_angle.value_angle_esd
BIR  H31     C3      H32          108.10 3.000
BIR  H31     C3      H33          108.37 3.000
BIR  H31     C3      C2           111.34 3.000
BIR  H32     C3      H33          107.19 3.000
BIR  H32     C3      C2           110.21 3.000
BIR  H33     C3      C2           111.47 3.000
BIR  H2      C2      N1           109.59 3.000
BIR  H2      C2      P4           109.47 3.000
BIR  C3      C2      H2           109.07 3.000
BIR  C3      C2      N1           109.81 3.000
BIR  C3      C2      P4           113.79 3.000
BIR  N1      C2      P4           105.01 3.000
BIR  HN11    N1      HN12         107.10 3.000
BIR  C2      N1      HN11         110.38 3.000
BIR  C2      N1      HN12         110.75 3.000
BIR  C2      P4      C7           108.72 3.000
BIR  C2      P4      O6           112.45 3.000
BIR  C2      P4      O5           105.13 3.000
BIR  O6      P4      C7           113.38 3.000
BIR  O6      P4      O5           112.98 3.000
BIR  O5      P4      C7           103.49 3.000
BIR  P4      O5      HO5          119.08 3.000
BIR  H71     C7      H72          106.56 3.000
BIR  H71     C7      C8           110.98 3.000
BIR  H72     C7      C8           108.44 3.000
BIR  P4      C7      H71          107.78 3.000
BIR  P4      C7      H72          108.10 3.000
BIR  P4      C7      C8           114.65 3.000
BIR  H8      C8      C9           108.83 3.000
BIR  H8      C8      C10          106.32 3.000
BIR  C10     C8      C9           111.76 3.000
BIR  C7      C8      H8           107.60 3.000
BIR  C7      C8      C9           110.67 3.000
BIR  C7      C8      C10          111.44 3.000
BIR  C8      C10     N24          114.44 3.000
BIR  C8      C10     O23          120.79 3.000
BIR  O23     C10     N24          124.77 3.000
BIR  H24     N24     C25          117.45 3.000
BIR  C10     N24     H24          119.38 3.000
BIR  C10     N24     C25          123.16 3.000
BIR  H25     C25     C26          110.63 3.000
BIR  H25     C25     C27          109.26 3.000
BIR  C26     C25     C27          110.48 3.000
BIR  N24     C25     H25          108.43 3.000
BIR  N24     C25     C26          111.32 3.000
BIR  N24     C25     C27          106.59 3.000
BIR  H261    C26     H262         107.68 3.000
BIR  H261    C26     H263         107.57 3.000
BIR  H262    C26     H263         108.32 3.000
BIR  C25     C26     H261         111.41 3.000
BIR  C25     C26     H262         110.80 3.000
BIR  C25     C26     H263         110.93 3.000
BIR  C25     C27     O28          110.46 3.000
BIR  C25     C27     O29          125.89 3.000
BIR  O29     C27     O28          123.61 3.000
BIR  C27     O28     H28          111.88 3.000
BIR  H91     C9      H92          105.36 3.000
BIR  H91     C9      C11          109.63 3.000
BIR  H92     C9      C11          107.87 3.000
BIR  C8      C9      H91          110.85 3.000
BIR  C8      C9      H92          109.67 3.000
BIR  C8      C9      C11          113.13 3.000
BIR  C9      C11     C12          120.66 3.000
BIR  C9      C11     C16          120.58 3.000
BIR  C12     C11     C16          118.76 3.000
BIR  H12     C12     C13          118.98 3.000
BIR  C11     C12     H12          120.44 3.000
BIR  C11     C12     C13          120.57 3.000
BIR  H13     C13     C14          120.56 3.000
BIR  C12     C13     H13          118.20 3.000
BIR  C12     C13     C14          121.24 3.000
BIR  C13     C14     C15          117.62 3.000
BIR  C13     C14     C17          121.19 3.000
BIR  C15     C14     C17          121.19 3.000
BIR  H15     C15     C16          118.21 3.000
BIR  C14     C15     H15          120.56 3.000
BIR  C14     C15     C16          121.23 3.000
BIR  C15     C16     H16          119.11 3.000
BIR  C11     C16     H16          120.31 3.000
BIR  C11     C16     C15          120.58 3.000
BIR  C18     C17     C22          117.68 3.000
BIR  C14     C17     C18          121.16 3.000
BIR  C14     C17     C22          121.16 3.000
BIR  H18     C18     C19          118.27 3.000
BIR  C17     C18     H18          120.57 3.000
BIR  C17     C18     C19          121.16 3.000
BIR  H19     C19     C20          119.99 3.000
BIR  C18     C19     H19          119.88 3.000
BIR  C18     C19     C20          120.12 3.000
BIR  H20     C20     C21          120.12 3.000
BIR  C19     C20     H20          120.12 3.000
BIR  C19     C20     C21          119.75 3.000
BIR  H21     C21     C22          119.88 3.000
BIR  C20     C21     H21          119.99 3.000
BIR  C20     C21     C22          120.12 3.000
BIR  C21     C22     H22          118.27 3.000
BIR  C17     C22     H22          120.57 3.000
BIR  C17     C22     C21          121.16 3.000
#
loop_
_chem_comp_tor.comp_id
_chem_comp_tor.id
_chem_comp_tor.atom_id_1
_chem_comp_tor.atom_id_2
_chem_comp_tor.atom_id_3
_chem_comp_tor.atom_id_4
_chem_comp_tor.value_angle
_chem_comp_tor.value_angle_esd
_chem_comp_tor.period
BIR Var_1         H31     C3      C2      H2            59.50   0.0 0
BIR Var_2         H2      C2      N1      HN11         173.23   0.0 0
BIR Var_3         H2      C2      P4      C7           -55.19   0.0 0
BIR Var_4         C2      P4      C7      H71           56.53   0.0 0
BIR Var_5         C2      P4      O5      HO5          -62.37   0.0 0
BIR Var_6         H71     C7      C8      H8           173.54   0.0 0
BIR Var_7         H8      C8      C9      H91          179.92   0.0 0
BIR Var_8         H8      C8      C10     N24         -179.49   0.0 0
BIR Var_9         C8      C10     N24     H24            0.53   0.0 0
BIR Var_10        H24     N24     C25     H25         -157.47   0.0 0
BIR Var_11        H25     C25     C26     H261        -179.25   0.0 0
BIR Var_12        H25     C25     C27     O28           32.19   0.0 0
BIR Var_13        C25     C27     O28     H28          178.56   0.0 0
BIR Var_14        H91     C9      C11     C12           19.44   0.0 0
BIR CONST_1       C9      C11     C12     H12           -0.45  20.0 1
BIR CONST_2       C9      C11     C16     H16            0.81  20.0 1
BIR CONST_3       H12     C12     C13     H13            0.32  20.0 1
BIR CONST_4       H13     C13     C14     C15          179.35  20.0 1
BIR CONST_5       C13     C14     C15     H15          179.43  20.0 1
BIR Var_15        C13     C14     C17     C18          133.37   0.0 0
BIR CONST_6       H15     C15     C16     H16            0.52  20.0 1
BIR CONST_7       C18     C17     C22     H22          179.41  20.0 1
BIR CONST_8       C14     C17     C18     H18           -0.59  20.0 1
BIR CONST_9       H18     C18     C19     H19            0.46  20.0 1
BIR CONST_10      H19     C19     C20     H20            0.13  20.0 1
BIR CONST_11      H20     C20     C21     H21            0.13  20.0 1
BIR CONST_12      H21     C21     C22     H22            0.45  20.0 1
#
loop_
_chem_comp_tree.comp_id
_chem_comp_tree.atom_id
_chem_comp_tree.atom_back
_chem_comp_tree.atom_forward
_chem_comp_tree.connect_type
BIR      C3     ?      H31    START
BIR      H31    C3     ?      ?
BIR      H32    C3     ?      ?
BIR      H33    C3     ?      ?
BIR      C2     C3     H2     ?
BIR      H2     C2     ?      ?
BIR      N1     C2     HN11   ?
BIR      HN11   N1     ?      ?
BIR      HN12   N1     ?      ?
BIR      P4     C2     C7     ?
BIR      C7     P4     H71    ?
BIR      H71    C7     ?      ?
BIR      H72    C7     ?      ?
BIR      C8     C7     H8     ?
BIR      H8     C8     ?      ?
BIR      C9     C8     H91    ?
BIR      H91    C9     ?      ?
BIR      H92    C9     ?      ?
BIR      C11    C9     C12    ?
BIR      C12    C11    H12    ?
BIR      H12    C12    ?      ?
BIR      C13    C12    H13    ?
BIR      H13    C13    ?      ?
BIR      C14    C13    C15    ?
BIR      C15    C14    H15    ?
BIR      H15    C15    ?      ?
BIR      C16    C15    H16    ?
BIR      H16    C16    ?      ?
BIR      C17    C14    C18    ?
BIR      C18    C17    H18    ?
BIR      H18    C18    ?      ?
BIR      C19    C18    H19    ?
BIR      H19    C19    ?      ?
BIR      C20    C19    H20    ?
BIR      H20    C20    ?      ?
BIR      C21    C20    H21    ?
BIR      H21    C21    ?      ?
BIR      C22    C21    H22    ?
BIR      H22    C22    ?      ?
BIR      C10    C8     N24    ?
BIR      N24    C10    H24    ?
BIR      H24    N24    ?      ?
BIR      C25    N24    H25    ?
BIR      H25    C25    ?      ?
BIR      C26    C25    H261   ?
BIR      H261   C26    ?      ?
BIR      H262   C26    ?      ?
BIR      H263   C26    ?      ?
BIR      C27    C25    O28    ?
BIR      O28    C27    H28    ?
BIR      H28    O28    ?      ?
BIR      O29    C27    ?      ?
BIR      O23    C10    ?      ?
BIR      O6     P4     ?      ?
BIR      O5     P4     HO5    ?
BIR      HO5    O5     ?      END
BIR      C11    C16    ?      ADD
BIR      C17    C22    ?      ADD
#
loop_
_chem_comp_chir.comp_id
_chem_comp_chir.id
_chem_comp_chir.atom_id_centre
_chem_comp_chir.atom_id_1
_chem_comp_chir.atom_id_2
_chem_comp_chir.atom_id_3
_chem_comp_chir.volume_sign
BIR chir_1  C2      C3      N1      P4     positive
BIR chir_2  P4      C7      C2      O6     positive
BIR chir_3  C8      C9      C10     C7     negative
BIR chir_4  C25     C26     C27     N24    negative
#
loop_
_chem_comp_plane_atom.comp_id
_chem_comp_plane_atom.plane_id
_chem_comp_plane_atom.atom_id
_chem_comp_plane_atom.dist_esd
BIR plan-1  C8     0.020
BIR plan-1  C10    0.020
BIR plan-1  O23    0.020
BIR plan-1  N24    0.020
BIR plan-2  C11    0.020
BIR plan-2  C12    0.020
BIR plan-2  C13    0.020
BIR plan-2  C14    0.020
BIR plan-2  C15    0.020
BIR plan-2  C16    0.020
BIR plan-2  C17    0.020
BIR plan-3  C14    0.020
BIR plan-3  C17    0.020
BIR plan-3  C18    0.020
BIR plan-3  C19    0.020
BIR plan-3  C20    0.020
BIR plan-3  C21    0.020
BIR plan-3  C22    0.020
