# Supplementary material for: High-throughput quantum-mechanics/molecular-mechanics (ONIOM) macromolecular crystallographic refinement with PHENIX/DivCon: the impact of mixed Hamiltonian methods on ligand and protein structure
Source: Acta Crystallogr D Struct Biol. 2018 Oct 29;74(Pt 11):1063–77. doi: 10.1107/S2059798318012913 (PMC6213575; doi:10.1107/S2059798318012913)
Supplement: Supplementary file 2 [file d-74-01063-sup2.gz › results_ONIOM/1R55-H_refine_001.pdb]

REMARK Date 2017-01-11 Time 17:04:48 EST -0500 (1484172288.51 s)
REMARK PHENIX refinement
REMARK 
REMARK ****************** INPUT FILES AND LABELS ******************************
REMARK Reflections:
REMARK   file name      : 1R55.mtz
REMARK   labels         : ['F-obs,SIGF-obs']
REMARK R-free flags:
REMARK   file name      : 1R55.mtz
REMARK   label          : R-free-flags
REMARK   test_flag_value: 0
REMARK Model file name(s): 
REMARK   /home/oleg/TEST/PDB_LIGANDS_1/astex/full_set/astex_oniom_7.1.1-b4015.17/1R55/local/1R55-H.pdb
REMARK 
REMARK ******************** REFINEMENT SUMMARY: QUICK FACTS *******************
REMARK Start: r_work = 0.1955 r_free = 0.2007 bonds = 0.011 angles = 1.574
REMARK Final: r_work = 0.1650 r_free = 0.1900 bonds = 0.014 angles = 1.920
REMARK ************************************************************************
REMARK 
REMARK ****************** REFINEMENT STATISTICS STEP BY STEP ******************
REMARK leading digit, like 1_, means number of macro-cycle                     
REMARK 0    : statistics at the very beginning when nothing is done yet        
REMARK 1_bss: bulk solvent correction and/or (anisotropic) scaling             
REMARK 1_xyz: refinement of coordinates                                        
REMARK 1_adp: refinement of ADPs (Atomic Displacement Parameters)              
REMARK 1_occ: refinement of occupancies                                        
REMARK ------------------------------------------------------------------------
REMARK  stage       r-work r-free bonds angles b_min b_max b_ave n_water shift
REMARK       0    : 0.2707 0.2586 0.011  1.57   8.6  42.3  18.2 603      0.000
REMARK       1_bss: 0.1955 0.2007 0.011  1.57   8.6  42.3  18.2 603      0.000
REMARK 1_settarget: 0.1955 0.2007 0.011  1.57   8.6  42.3  18.2 603      0.000
REMARK       1_nqh: 0.1955 0.2004 0.011  1.57   8.6  42.3  18.2 603      0.003
REMARK    1_weight: 0.1955 0.2004 0.011  1.57   8.6  42.3  18.2 603      0.003
REMARK    1_checkH: 0.1959 0.2007 0.011  1.57   8.6  42.3  18.2 603      0.369
REMARK    1_xyzrec: 0.1824 0.2070 0.015  2.13   8.6  42.3  18.2 603      0.492
REMARK    1_checkH: 0.1824 0.2071 0.015  2.13   8.6  42.3  18.2 603      0.492
REMARK       1_adp: 0.1727 0.2060 0.015  2.13   7.0  49.3  18.7 603      0.492
REMARK   1_regHadp: 0.1723 0.2050 0.015  2.13   7.0  49.3  18.7 603      0.492
REMARK       1_occ: 0.1718 0.2047 0.015  2.13   7.0  49.3  18.7 603      0.492
REMARK       2_bss: 0.1720 0.2053 0.015  2.13   7.0  49.3  18.7 603      0.492
REMARK 2_settarget: 0.1720 0.2053 0.015  2.13   7.0  49.3  18.7 603      0.492
REMARK 2_updatecdl: 0.1720 0.2053 0.015  2.14   7.0  49.3  18.7 603      0.492
REMARK       2_nqh: 0.1720 0.2053 0.015  2.14   7.0  49.3  18.7 603      0.492
REMARK    2_weight: 0.1720 0.2053 0.015  2.14   7.0  49.3  18.7 603      0.492
REMARK    2_checkH: 0.1720 0.2053 0.015  2.14   7.0  49.3  18.7 603      0.492
REMARK    2_xyzrec: 0.1716 0.1971 0.014  1.90   7.0  49.3  18.7 603      0.488
REMARK    2_checkH: 0.1717 0.1970 0.014  1.90   7.0  49.3  18.7 603      0.488
REMARK       2_adp: 0.1679 0.1927 0.014  1.90   7.9  55.7  19.1 603      0.488
REMARK   2_regHadp: 0.1679 0.1922 0.014  1.90   7.9  55.7  19.1 603      0.488
REMARK       2_occ: 0.1678 0.1925 0.014  1.90   7.9  55.7  19.1 603      0.488
REMARK       3_bss: 0.1677 0.1923 0.014  1.90   7.8  55.7  19.0 603      0.488
REMARK 3_settarget: 0.1677 0.1923 0.014  1.90   7.8  55.7  19.0 603      0.488
REMARK 3_updatecdl: 0.1677 0.1923 0.014  1.89   7.8  55.7  19.0 603      0.488
REMARK       3_nqh: 0.1677 0.1918 0.014  1.89   7.8  55.7  19.0 603      0.491
REMARK    3_weight: 0.1677 0.1918 0.014  1.89   7.8  55.7  19.0 603      0.491
REMARK    3_checkH: 0.1677 0.1918 0.014  1.89   7.8  55.7  19.0 603      0.491
REMARK    3_xyzrec: 0.1652 0.1906 0.014  1.92   7.8  55.7  19.0 603      0.506
REMARK    3_checkH: 0.1652 0.1905 0.014  1.92   7.8  55.7  19.0 603      0.507
REMARK       3_adp: 0.1651 0.1904 0.014  1.92   7.9  56.0  19.0 603      0.507
REMARK   3_regHadp: 0.1651 0.1904 0.014  1.92   7.9  56.0  19.0 603      0.507
REMARK       3_occ: 0.1651 0.1903 0.014  1.92   7.9  56.0  19.0 603      0.507
REMARK         end: 0.1650 0.1900 0.014  1.92   7.8  56.0  19.0 603      0.507
REMARK ------------------------------------------------------------------------
REMARK MODEL CONTENT.
REMARK  ELEMENT        ATOM RECORD COUNT   OCCUPANCY SUM
REMARK        C                     1004         1001.84
REMARK        H                     1973         1966.64
REMARK        O                      494          493.64
REMARK        N                      295          294.16
REMARK     Ca2+                        1            1.00
REMARK        S                        9            9.00
REMARK     Cl1-                        2            2.00
REMARK     Zn2+                        1            1.00
REMARK      O1-                       20           20.00
REMARK    TOTAL                     3799         3789.29
REMARK -----------------------------------------------------------------------
REMARK r_free_flags.md5.hexdigest 456f0df7c67a2e7edf15c29bed995662
REMARK 
REMARK IF THIS FILE IS FOR PDB DEPOSITION: REMOVE ALL FROM THIS LINE UP.
REMARK   3
REMARK   3 REFINEMENT.
REMARK   3   PROGRAM     : PHENIX (1.11.1_2575: ???)
REMARK   3   AUTHORS     : Adams,Afonine,Bunkoczi,Burnley,Chen,Dar,Davis,
REMARK   3               : Draizen,Echols,Gildea,Gros,Grosse-Kunstleve,Headd,
REMARK   3               : Hintze,Hung,Ioerger,Liebschner,McCoy,McKee,Moriarty,
REMARK   3               : Oeffner,Poon,Read,Richardson,Richardson,Sacchettini,
REMARK   3               : Sauter,Sobolev,Storoni,Terwilliger,Williams,Zwart
REMARK   3
REMARK   3  REFINEMENT TARGET : ML
REMARK   3  
REMARK   3  DATA USED IN REFINEMENT.
REMARK   3   RESOLUTION RANGE HIGH (ANGSTROMS) : 1.588   
REMARK   3   RESOLUTION RANGE LOW  (ANGSTROMS) : 32.701  
REMARK   3   MIN(FOBS/SIGMA_FOBS)              : 1.33  
REMARK   3   COMPLETENESS FOR RANGE        (%) : 94.98 
REMARK   3   NUMBER OF REFLECTIONS             : 24580     
REMARK   3   NUMBER OF REFLECTIONS (NON-ANOMALOUS) : 24580     
REMARK   3  
REMARK   3  FIT TO DATA USED IN REFINEMENT.
REMARK   3   R VALUE     (WORKING + TEST SET) : 0.1662
REMARK   3   R VALUE            (WORKING SET) : 0.1650
REMARK   3   FREE R VALUE                     : 0.1900
REMARK   3   FREE R VALUE TEST SET SIZE   (%) : 4.85  
REMARK   3   FREE R VALUE TEST SET COUNT      : 1192      
REMARK   3  
REMARK   3  FIT TO DATA USED IN REFINEMENT (IN BINS).
REMARK   3   BIN  RESOLUTION RANGE  COMPL.    NWORK NFREE   RWORK  RFREE  CCWORK CCFREE
REMARK   3     1 32.7078 -  3.3030    0.91     2624   122  0.1600 0.1662   0.935  0.907
REMARK   3     2  3.3030 -  2.6220    0.99     2752   132  0.1656 0.2027   0.934  0.907
REMARK   3     3  2.6220 -  2.2907    0.98     2682   129  0.1589 0.1957   0.942  0.902
REMARK   3     4  2.2907 -  2.0813    0.98     2651   152  0.1599 0.1868   0.937  0.918
REMARK   3     5  2.0813 -  1.9321    0.98     2662   131  0.1617 0.1781   0.938  0.914
REMARK   3     6  1.9321 -  1.8182    0.97     2599   146  0.1873 0.2194   0.923  0.908
REMARK   3     7  1.8182 -  1.7272    0.96     2607   133  0.1625 0.2104   0.935  0.887
REMARK   3     8  1.7272 -  1.6520    0.94     2565   122  0.1697 0.1829   0.935  0.920
REMARK   3     9  1.6520 -  1.5884    0.84     2246   125  0.2058 0.2380   0.906  0.872
REMARK   3  
REMARK   3  BULK SOLVENT MODELLING.
REMARK   3   METHOD USED        : FLAT BULK SOLVENT MODEL
REMARK   3   SOLVENT RADIUS     : 1.11    
REMARK   3   SHRINKAGE RADIUS   : 0.90    
REMARK   3   GRID STEP FACTOR   : 4.00    
REMARK   3  
REMARK   3  ERROR ESTIMATES.
REMARK   3   COORDINATE ERROR (MAXIMUM-LIKELIHOOD BASED)     : 0.15    
REMARK   3   PHASE ERROR (DEGREES, MAXIMUM-LIKELIHOOD BASED) : 19.10   
REMARK   3  
REMARK   3  STRUCTURE FACTORS CALCULATION ALGORITHM : FFT
REMARK   3  
REMARK   3  RESTRAINTS LIBRARY
REMARK   3    GEOSTD + MON.LIB. + CDL v1.2
REMARK   3  
REMARK   3  DEVIATIONS FROM IDEAL VALUES.
REMARK   3                 RMSD     MAX  COUNT
REMARK   3   BOND      :  0.014   0.085   1661
REMARK   3   ANGLE     :  1.920  15.176   2259
REMARK   3   CHIRALITY :  0.319   4.866    261
REMARK   3   PLANARITY :  0.018   0.139    285
REMARK   3   DIHEDRAL  : 17.386 175.991    937
REMARK   3   MIN NONBONDED DISTANCE : 1.991 
REMARK   3  
REMARK   3  MOLPROBITY STATISTICS.
REMARK   3   ALL-ATOM CLASHSCORE : 0.63
REMARK   3   RAMACHANDRAN PLOT:
REMARK   3     OUTLIERS : 0.50  %
REMARK   3     ALLOWED  : 1.49  %
REMARK   3     FAVORED  : 98.01 %
REMARK   3   ROTAMER OUTLIERS : 0.00 %
REMARK   3   CBETA DEVIATIONS : 0
REMARK   3   PEPTIDE PLANE:
REMARK   3     CIS-PROLINE     : 1
REMARK   3     CIS-GENERAL     : 0
REMARK   3     TWISTED PROLINE : 0
REMARK   3     TWISTED GENERAL : 0
REMARK   3  
REMARK   3  ATOMIC DISPLACEMENT PARAMETERS.
REMARK   3   WILSON B : 15.29
REMARK   3   RMS(B_ISO_OR_EQUIVALENT_BONDED) : 3.50
REMARK   3   ATOMS          NUMBER OF ATOMS
REMARK   3                    ISO.  ANISO. 
REMARK   3    ALL         :   3799       0
REMARK   3    ALL (NO H)  :   1826       0
REMARK   3    SOLVENT     :    201       0
REMARK   3    NON-SOLVENT :   1625       0
REMARK   3    HYDROGENS   :   1973       0
REMARK   3
REMARK   3
REMARK   3   OTHER REFINEMENT REMARKS:
REMARK   3   XRAY REFINEMENT USING QUANTUM MECHANICAL FUNCTIONAL
REMARK   3   PROGRAM      :QuantumBio DivCon 6 build-7.1.1-b4015.17
REMARK   3   AUTHORS      :BORBULEVYCH O.Y., PLUMLEY J., 
REMARK   3                :MARTIN, R.I., WESTERHOFF L.M. 
REMARK   3
REMARK   3   REFERENCE     :BORBULEVYCH O.Y., PLUMLEY J.A.,
REMARK   3                 :MARTIN, R.I., MERZ, K.M.,  WESTERHOFF L.M.
REMARK   3                 :ACTA CRYSTLLOGRAPHICA SECTION D, 2014, 
REMARK   3                 :V. D70, pp. 1233-1247
REMARK   3   QM METHOD(HAMILTONIAN): PM6 AMBERFF14
REMARK   3   REGION QM REFINEMENT: 
REMARK   3      MAIN/BUFFER QM REGION RADII (A): 3.0 / 0.0
REMARK   3      LIGAND / STRAIN ENERGY: 097_A_518 / 21.7 KCAL/MOLE
REMARK   3
HELIX    1   1 HIS A  220  THR A  225  1               Generated by MOE    6
HELIX    2   2 LEU A  230  LEU A  248  1               Generated by MOE   19
HELIX    3   3 ARG A  249  LEU A  251  5               Generated by MOE    3
HELIX    4   4 ALA A  275  GLN A  292  1               Generated by MOE   18
HELIX    5   5 GLN A  307  ALA A  309  5               Generated by MOE    3
HELIX    6   6 PRO A  336  SER A  350  1               Generated by MOE   15
HELIX    7   7 ALA A  366  SER A  368  5               Generated by MOE    3
HELIX    8   8 ALA A  387  ARG A  398  1               Generated by MOE   12
HELIX    9   9 ALA A  403  SER A  406  5               Generated by MOE    4
SHEET    1       LYS A 210  ALA A 218                  Generated by MOE
SHEET    2       ILE A 253  LEU A 257                  Generated by MOE
SHEET    3       THR A 258  THR A 258                  Generated by MOE
SHEET    4       GLY A 259  VAL A 262                  Generated by MOE
SHEET    5       SER A 297  THR A 302                  Generated by MOE
SHEET    6       GLY A 312  LEU A 313                  Generated by MOE
SHEET    7       GLY A 326  THR A 330                  Generated by MOE
LINK         O3  MAN A 512                 C1  MAN A 513 
LINK         O6  MAN A 512                 C1  MAN A 514 
LINK         C1  MAN A 512                 O4  NAG A 511 
LINK         C1  NAG A 511                 O4  NAG A 510 
LINK         C1  NAG A 510                 ND2 ASN A 276 
SSBOND   1 CYS A  320    CYS A  404 
SSBOND   2 CYS A  360    CYS A  388 
SSBOND   3 CYS A  361    CYS A  371 
CRYST1   57.990   65.205   99.679  90.00  90.00  90.00 C 2 2 21
SCALE1      0.017244  0.000000  0.000000        0.00000
SCALE2      0.000000  0.015336  0.000000        0.00000
SCALE3      0.000000  0.000000  0.010032        0.00000
ATOM      1  N   THR A 208      17.946  44.897  35.620  1.00 42.14           N
ATOM      2  CA  THR A 208      17.082  43.753  36.001  1.00 39.17           C
ATOM      3  C   THR A 208      17.505  42.430  35.319  1.00 33.99           C
ATOM      4  O   THR A 208      16.905  42.008  34.329  1.00 42.37           O
ATOM      5  CB  THR A 208      15.604  44.082  35.746  1.00 40.46           C
ATOM      6  H1  THR A 208      17.652  45.740  36.093  1.00 50.58           H
ATOM      7  H2  THR A 208      17.942  45.039  34.619  1.00 50.58           H
ATOM      8  HA  THR A 208      17.211  43.609  37.074  1.00 47.01           H
ATOM      9  N   ARG A 209      18.549  41.779  35.852  1.00 40.24           N
ATOM     10  CA  ARG A 209      19.048  40.486  35.347  1.00 38.30           C
ATOM     11  C   ARG A 209      18.292  39.317  36.009  1.00 28.26           C
ATOM     12  O   ARG A 209      17.842  39.462  37.149  1.00 31.68           O
ATOM     13  CB  ARG A 209      20.555  40.407  35.595  1.00 37.77           C
ATOM     14  H   ARG A 209      18.982  42.147  36.686  1.00 48.29           H
ATOM     15  HA  ARG A 209      18.906  40.447  34.271  1.00 45.97           H
ATOM     16  HB1 ARG A 209      20.767  40.503  36.658  1.00 45.32           H
ATOM     17  HB3 ARG A 209      20.944  39.457  35.224  1.00 45.32           H
ATOM     18  N   LYS A 210      18.117  38.186  35.301  1.00 23.29           N
ATOM     19  CA  LYS A 210      17.422  36.997  35.823  1.00 19.19           C
ATOM     20  C   LYS A 210      18.417  35.863  36.109  1.00 15.72           C
ATOM     21  O   LYS A 210      19.292  35.563  35.300  1.00 19.23           O
ATOM     22  CB  LYS A 210      16.374  36.458  34.845  1.00 20.53           C
ATOM     23  CG  LYS A 210      15.274  37.448  34.444  1.00 21.16           C
ATOM     24  CD  LYS A 210      14.434  37.867  35.629  1.00 19.96           C
ATOM     25  CE  LYS A 210      13.327  38.767  35.082  1.00 26.32           C
ATOM     26  NZ  LYS A 210      12.688  39.456  36.191  1.00 27.72           N1+
ATOM     27  H   LYS A 210      18.527  38.124  34.380  1.00 27.96           H
ATOM     28  HA  LYS A 210      16.926  37.244  36.760  1.00 23.04           H
ATOM     29  HB2 LYS A 210      16.870  36.131  33.929  1.00 24.65           H
ATOM     30  HB3 LYS A 210      15.897  35.583  35.290  1.00 24.65           H
ATOM     31  HG2 LYS A 210      15.729  38.328  33.988  1.00 25.40           H
ATOM     32  HG3 LYS A 210      14.629  36.971  33.705  1.00 25.40           H
ATOM     33  HD2 LYS A 210      13.993  36.993  36.111  1.00 23.96           H
ATOM     34  HD3 LYS A 210      15.041  38.422  36.345  1.00 23.96           H
ATOM     35  HE2 LYS A 210      13.773  39.509  34.418  1.00 31.58           H
ATOM     36  HE3 LYS A 210      12.593  38.183  34.526  1.00 31.58           H
ATOM     37  HZ1 LYS A 210      11.898  39.987  35.859  1.00 33.26           H
ATOM     38  HZ2 LYS A 210      12.367  38.780  36.872  1.00 33.26           H
ATOM     39  HZ3 LYS A 210      13.345  40.081  36.636  1.00 33.26           H
ATOM     40  N   TYR A 211      18.227  35.222  37.260  1.00 16.08           N
ATOM     41  CA  TYR A 211      19.071  34.153  37.777  1.00 13.60           C
ATOM     42  C   TYR A 211      18.194  33.017  38.273  1.00 14.60           C
ATOM     43  O   TYR A 211      17.263  33.264  39.041  1.00 14.36           O
ATOM     44  CB  TYR A 211      19.934  34.614  38.963  1.00 16.44           C
ATOM     45  CG  TYR A 211      20.809  35.810  38.701  1.00 20.69           C
ATOM     46  CD1 TYR A 211      20.265  37.100  38.796  1.00 24.93           C
ATOM     47  CD2 TYR A 211      22.155  35.599  38.366  1.00 26.46           C
ATOM     48  CE1 TYR A 211      21.083  38.213  38.514  1.00 32.94           C
ATOM     49  CE2 TYR A 211      22.976  36.706  38.091  1.00 35.40           C
ATOM     50  CZ  TYR A 211      22.437  38.010  38.157  1.00 32.64           C
ATOM     51  OH  TYR A 211      23.246  39.073  37.876  1.00 45.94           O
ATOM     52  H   TYR A 211      17.454  35.511  37.846  1.00 19.30           H
ATOM     53  HA  TYR A 211      19.730  33.809  36.988  1.00 16.32           H
ATOM     54  HB2 TYR A 211      19.273  34.862  39.790  1.00 19.74           H
ATOM     55  HB3 TYR A 211      20.558  33.778  39.280  1.00 19.74           H
ATOM     56  HD1 TYR A 211      19.230  37.241  39.073  1.00 29.92           H
ATOM     57  HD2 TYR A 211      22.558  34.599  38.302  1.00 31.76           H
ATOM     58  HE1 TYR A 211      20.677  39.210  38.583  1.00 39.53           H
ATOM     59  HE2 TYR A 211      24.013  36.557  37.828  1.00 42.49           H
ATOM     60  HH  TYR A 211      24.130  38.796  37.623  1.00 55.13           H
ATOM     61  N   LEU A 212      18.532  31.772  37.916  1.00 11.92           N
ATOM     62  CA  LEU A 212      17.834  30.582  38.384  1.00 10.68           C
ATOM     63  C   LEU A 212      18.732  29.892  39.374  1.00 11.75           C
ATOM     64  O   LEU A 212      19.786  29.404  38.981  1.00 12.31           O
ATOM     65  CB  LEU A 212      17.484  29.667  37.193  1.00 10.45           C
ATOM     66  CG  LEU A 212      16.748  28.389  37.657  1.00 14.77           C
ATOM     67  CD1 LEU A 212      15.301  28.729  38.052  1.00 15.45           C
ATOM     68  CD2 LEU A 212      16.724  27.325  36.548  1.00 16.51           C
ATOM     69  H   LEU A 212      19.333  31.631  37.319  1.00 14.30           H
ATOM     70  HA  LEU A 212      16.914  30.880  38.887  1.00 12.82           H
ATOM     71  HB2 LEU A 212      16.856  30.219  36.494  1.00 12.54           H
ATOM     72  HB3 LEU A 212      18.407  29.398  36.683  1.00 12.54           H
ATOM     73  HG  LEU A 212      17.242  27.940  38.520  1.00 17.73           H
ATOM     74 HD11 LEU A 212      14.801  27.840  38.435  1.00 18.54           H
ATOM     75 HD12 LEU A 212      15.282  29.492  38.830  1.00 18.54           H
ATOM     76 HD13 LEU A 212      14.755  29.105  37.186  1.00 18.54           H
ATOM     77 HD21 LEU A 212      16.209  26.430  36.899  1.00 19.81           H
ATOM     78 HD22 LEU A 212      16.209  27.718  35.673  1.00 19.81           H
ATOM     79 HD23 LEU A 212      17.743  27.051  36.279  1.00 19.81           H
ATOM     80  N   GLU A 213      18.283  29.776  40.620  1.00 11.04           N
ATOM     81  CA  GLU A 213      18.979  29.028  41.647  1.00 12.97           C
ATOM     82  C   GLU A 213      18.469  27.565  41.569  1.00 11.51           C
ATOM     83  O   GLU A 213      17.356  27.233  41.923  1.00 12.18           O
ATOM     84  CB  GLU A 213      18.721  29.653  43.029  1.00 13.51           C
ATOM     85  CG  GLU A 213      19.395  31.027  43.044  1.00 15.57           C
ATOM     86  CD  GLU A 213      19.021  31.771  44.317  1.00 18.45           C
ATOM     87  OE1 GLU A 213      17.832  32.227  44.458  1.00 15.92           O
ATOM     88  OE2 GLU A 213      19.890  31.913  45.195  1.00 21.54           O1-
ATOM     89  H   GLU A 213      17.387  30.210  40.858  1.00 13.25           H
ATOM     90  HA  GLU A 213      20.083  29.039  41.469  1.00 15.56           H
ATOM     91  HB2 GLU A 213      17.615  29.771  43.172  1.00 16.21           H
ATOM     92  HB3 GLU A 213      19.046  29.022  43.859  1.00 16.21           H
ATOM     93  HG2 GLU A 213      20.494  30.926  42.976  1.00 18.68           H
ATOM     94  HG3 GLU A 213      19.075  31.617  42.162  1.00 18.68           H
ATOM     95  N   LEU A 214      19.376  26.704  41.041  1.00 11.32           N
ATOM     96  CA  LEU A 214      19.085  25.326  40.680  1.00 10.21           C
ATOM     97  C   LEU A 214      19.669  24.407  41.728  1.00 12.57           C
ATOM     98  O   LEU A 214      20.856  24.530  42.056  1.00 13.03           O
ATOM     99  CB  LEU A 214      19.693  25.048  39.305  1.00 11.30           C
ATOM    100  CG  LEU A 214      19.532  23.623  38.773  1.00 14.29           C
ATOM    101  CD1 LEU A 214      18.075  23.216  38.563  1.00 13.22           C
ATOM    102  CD2 LEU A 214      20.304  23.503  37.451  1.00 13.04           C
ATOM    103  H   LEU A 214      20.290  27.061  40.809  1.00 13.59           H
ATOM    104  HA  LEU A 214      18.006  25.197  40.612  1.00 12.26           H
ATOM    105  HB2 LEU A 214      19.261  25.749  38.588  1.00 13.57           H
ATOM    106  HB3 LEU A 214      20.762  25.266  39.372  1.00 13.57           H
ATOM    107  HG  LEU A 214      19.985  22.926  39.480  1.00 17.15           H
ATOM    108 HD11 LEU A 214      18.062  22.210  38.148  1.00 15.87           H
ATOM    109 HD12 LEU A 214      17.550  23.201  39.515  1.00 15.87           H
ATOM    110 HD13 LEU A 214      17.570  23.899  37.878  1.00 15.87           H
ATOM    111 HD21 LEU A 214      20.298  22.464  37.118  1.00 15.65           H
ATOM    112 HD22 LEU A 214      19.842  24.124  36.682  1.00 15.65           H
ATOM    113 HD23 LEU A 214      21.337  23.818  37.597  1.00 15.65           H
ATOM    114  N   TYR A 215      18.854  23.471  42.192  1.00 13.57           N
ATOM    115  CA  TYR A 215      19.314  22.340  42.966  1.00 12.61           C
ATOM    116  C   TYR A 215      19.140  21.076  42.128  1.00 11.32           C
ATOM    117  O   TYR A 215      18.051  20.815  41.635  1.00 12.67           O
ATOM    118  CB  TYR A 215      18.505  22.283  44.257  1.00 11.71           C
ATOM    119  CG  TYR A 215      19.118  21.398  45.317  1.00 13.09           C
ATOM    120  CD1 TYR A 215      19.836  21.989  46.371  1.00 19.46           C
ATOM    121  CD2 TYR A 215      18.921  20.007  45.289  1.00 16.99           C
ATOM    122  CE1 TYR A 215      20.365  21.200  47.401  1.00 15.24           C
ATOM    123  CE2 TYR A 215      19.458  19.216  46.321  1.00 16.27           C
ATOM    124  CZ  TYR A 215      20.169  19.811  47.379  1.00 17.07           C
ATOM    125  OH  TYR A 215      20.699  19.063  48.390  1.00 16.94           O
ATOM    126  H   TYR A 215      17.896  23.456  41.870  1.00 16.29           H
ATOM    127  HA  TYR A 215      20.362  22.458  43.224  1.00 15.14           H
ATOM    128  HB2 TYR A 215      18.457  23.293  44.662  1.00 14.06           H
ATOM    129  HB3 TYR A 215      17.485  21.954  44.054  1.00 14.06           H
ATOM    130  HD1 TYR A 215      19.987  23.060  46.387  1.00 23.35           H
ATOM    131  HD2 TYR A 215      18.344  19.547  44.500  1.00 20.40           H
ATOM    132  HE1 TYR A 215      20.921  21.661  48.204  1.00 18.29           H
ATOM    133  HE2 TYR A 215      19.308  18.148  46.320  1.00 19.53           H
ATOM    134  HH  TYR A 215      20.294  18.189  48.456  1.00 20.33           H
ATOM    135  N   ILE A 216      20.177  20.243  41.989  1.00  9.26           N
ATOM    136  CA  ILE A 216      20.099  19.055  41.158  1.00 11.05           C
ATOM    137  C   ILE A 216      20.341  17.787  42.008  1.00 11.73           C
ATOM    138  O   ILE A 216      21.217  17.749  42.870  1.00 12.42           O
ATOM    139  CB  ILE A 216      21.080  19.233  39.973  1.00 12.36           C
ATOM    140  CG1 ILE A 216      20.774  18.212  38.884  1.00 14.29           C
ATOM    141  CG2 ILE A 216      22.551  19.161  40.421  1.00 20.47           C
ATOM    142  CD1 ILE A 216      21.617  18.498  37.614  1.00 20.83           C
ATOM    143  H   ILE A 216      21.050  20.451  42.457  1.00 11.12           H
ATOM    144  HA  ILE A 216      19.105  18.970  40.726  1.00 13.26           H
ATOM    145  HB  ILE A 216      20.911  20.221  39.537  1.00 14.84           H
ATOM    146 HG12 ILE A 216      20.957  17.208  39.257  1.00 17.16           H
ATOM    147 HG13 ILE A 216      19.719  18.294  38.611  1.00 17.16           H
ATOM    148 HG21 ILE A 216      23.211  19.507  39.626  1.00 24.56           H
ATOM    149 HG22 ILE A 216      22.724  19.792  41.293  1.00 24.56           H
ATOM    150 HG23 ILE A 216      22.814  18.141  40.681  1.00 24.56           H
ATOM    151 HD11 ILE A 216      21.334  17.803  36.825  1.00 25.00           H
ATOM    152 HD12 ILE A 216      21.456  19.524  37.279  1.00 25.00           H
ATOM    153 HD13 ILE A 216      22.678  18.348  37.814  1.00 25.00           H
ATOM    154  N   VAL A 217      19.531  16.754  41.782  1.00  9.97           N
ATOM    155  CA  VAL A 217      19.583  15.491  42.522  1.00 11.00           C
ATOM    156  C   VAL A 217      19.859  14.369  41.551  1.00 12.36           C
ATOM    157  O   VAL A 217      19.199  14.254  40.532  1.00 11.88           O
ATOM    158  CB  VAL A 217      18.254  15.256  43.229  1.00 11.72           C
ATOM    159  CG1 VAL A 217      18.255  13.971  44.053  1.00 12.75           C
ATOM    160  CG2 VAL A 217      17.917  16.429  44.144  1.00 13.12           C
ATOM    161  H   VAL A 217      18.789  16.851  41.100  1.00 11.97           H
ATOM    162  HA  VAL A 217      20.357  15.527  43.278  1.00 13.20           H
ATOM    163  HB  VAL A 217      17.473  15.186  42.471  1.00 14.06           H
ATOM    164 HG11 VAL A 217      17.278  13.848  44.511  1.00 15.30           H
ATOM    165 HG12 VAL A 217      18.434  13.101  43.423  1.00 15.30           H
ATOM    166 HG13 VAL A 217      19.016  14.023  44.832  1.00 15.30           H
ATOM    167 HG21 VAL A 217      16.994  16.215  44.677  1.00 15.75           H
ATOM    168 HG22 VAL A 217      18.718  16.587  44.860  1.00 15.75           H
ATOM    169 HG23 VAL A 217      17.767  17.337  43.563  1.00 15.75           H
ATOM    170  N   ALA A 218      20.784  13.484  41.889  1.00 11.51           N
ATOM    171  CA  ALA A 218      20.946  12.194  41.221  1.00 11.29           C
ATOM    172  C   ALA A 218      20.308  11.113  42.075  1.00 11.91           C
ATOM    173  O   ALA A 218      20.593  11.018  43.268  1.00 13.50           O
ATOM    174  CB  ALA A 218      22.422  11.829  41.078  1.00 11.08           C
ATOM    175  H   ALA A 218      21.277  13.622  42.761  1.00 13.81           H
ATOM    176  HA  ALA A 218      20.485  12.196  40.236  1.00 13.55           H
ATOM    177  HB1 ALA A 218      22.485  10.773  40.810  1.00 13.30           H
ATOM    178  HB2 ALA A 218      22.891  12.407  40.291  1.00 13.30           H
ATOM    179  HB3 ALA A 218      22.951  11.977  42.013  1.00 13.30           H
ATOM    180  N   ASP A 219      19.467  10.302  41.468  1.00 10.09           N
ATOM    181  CA  ASP A 219      18.808   9.240  42.211  1.00 13.45           C
ATOM    182  C   ASP A 219      19.755   8.040  42.369  1.00 15.22           C
ATOM    183  O   ASP A 219      20.886   7.990  41.881  1.00 12.65           O
ATOM    184  CB  ASP A 219      17.450   8.864  41.614  1.00 11.49           C
ATOM    185  CG  ASP A 219      17.443   8.034  40.348  1.00 15.71           C
ATOM    186  OD1 ASP A 219      18.497   7.857  39.692  1.00 13.72           O
ATOM    187  OD2 ASP A 219      16.336   7.531  40.065  1.00 15.52           O1-
ATOM    188  H   ASP A 219      19.259  10.411  40.484  1.00 12.11           H
ATOM    189  HA  ASP A 219      18.578   9.610  43.208  1.00 16.14           H
ATOM    190  HB2 ASP A 219      16.805   8.400  42.354  1.00 13.79           H
ATOM    191  HB3 ASP A 219      16.910   9.775  41.375  1.00 13.79           H
ATOM    192  N   HIS A 220      19.293   7.052  43.124  1.00 12.54           N
ATOM    193  CA  HIS A 220      20.087   5.899  43.451  1.00 11.90           C
ATOM    194  C   HIS A 220      20.381   5.070  42.210  1.00 12.71           C
ATOM    195  O   HIS A 220      21.501   4.595  42.086  1.00 12.10           O
ATOM    196  CB  HIS A 220      19.359   5.089  44.536  1.00 14.37           C
ATOM    197  CG  HIS A 220      20.218   4.010  45.114  1.00 19.43           C
ATOM    198  ND1 HIS A 220      21.319   4.210  45.903  1.00 16.83           N
ATOM    199  CD2 HIS A 220      20.092   2.661  44.926  1.00 22.02           C
ATOM    200  CE1 HIS A 220      21.849   3.007  46.192  1.00 19.77           C
ATOM    201  NE2 HIS A 220      21.084   2.029  45.683  1.00 19.55           N
ATOM    202  H   HIS A 220      18.372   7.127  43.537  1.00 15.06           H
ATOM    203  HA  HIS A 220      21.035   6.245  43.858  1.00 14.28           H
ATOM    204  HB2 HIS A 220      18.457   4.642  44.114  1.00 17.25           H
ATOM    205  HB3 HIS A 220      19.063   5.759  45.343  1.00 17.25           H
ATOM    206  HD1 HIS A 220      21.719   5.107  46.137  1.00 20.20           H
ATOM    207  HD2 HIS A 220      19.340   2.172  44.323  1.00 26.43           H
ATOM    208  HE1 HIS A 220      22.805   2.854  46.674  1.00 23.73           H
ATOM    209  N   THR A 221      19.404   4.889  41.304  1.00 14.29           N
ATOM    210  CA  THR A 221      19.642   4.178  40.048  1.00 13.57           C
ATOM    211  C   THR A 221      20.747   4.835  39.236  1.00 14.39           C
ATOM    212  O   THR A 221      21.616   4.145  38.699  1.00 15.53           O
ATOM    213  CB  THR A 221      18.366   4.056  39.220  1.00 16.92           C
ATOM    214  OG1 THR A 221      17.407   3.306  39.949  1.00 18.78           O
ATOM    215  CG2 THR A 221      18.637   3.312  37.910  1.00 15.14           C
ATOM    216  H   THR A 221      18.497   5.307  41.453  1.00 17.15           H
ATOM    217  HA  THR A 221      19.962   3.172  40.315  1.00 16.29           H
ATOM    218  HB  THR A 221      17.962   5.045  38.997  1.00 20.31           H
ATOM    219  HG1 THR A 221      17.075   3.853  40.670  1.00 22.55           H
ATOM    220 HG21 THR A 221      17.701   3.205  37.363  1.00 18.17           H
ATOM    221 HG22 THR A 221      19.331   3.853  37.275  1.00 18.17           H
ATOM    222 HG23 THR A 221      19.028   2.316  38.107  1.00 18.17           H
ATOM    223  N   LEU A 222      20.755   6.163  39.135  1.00 13.64           N
ATOM    224  CA  LEU A 222      21.838   6.853  38.441  1.00 14.75           C
ATOM    225  C   LEU A 222      23.183   6.548  39.112  1.00 15.39           C
ATOM    226  O   LEU A 222      24.174   6.246  38.439  1.00 14.58           O
ATOM    227  CB  LEU A 222      21.563   8.358  38.377  1.00 13.70           C
ATOM    228  CG  LEU A 222      22.427   9.102  37.342  1.00 12.86           C
ATOM    229  CD1 LEU A 222      22.015   8.794  35.897  1.00 18.98           C
ATOM    230  CD2 LEU A 222      22.313  10.610  37.534  1.00 16.27           C
ATOM    231  H   LEU A 222      20.020   6.711  39.560  1.00 16.37           H
ATOM    232  HA  LEU A 222      21.867   6.456  37.428  1.00 17.71           H
ATOM    233  HB2 LEU A 222      20.515   8.535  38.137  1.00 16.45           H
ATOM    234  HB3 LEU A 222      21.757   8.784  39.363  1.00 16.45           H
ATOM    235  HG  LEU A 222      23.475   8.817  37.460  1.00 15.44           H
ATOM    236 HD11 LEU A 222      22.702   9.289  35.214  1.00 22.79           H
ATOM    237 HD12 LEU A 222      22.074   7.724  35.697  1.00 22.79           H
ATOM    238 HD13 LEU A 222      21.000   9.144  35.709  1.00 22.79           H
ATOM    239 HD21 LEU A 222      22.991  11.119  36.851  1.00 19.53           H
ATOM    240 HD22 LEU A 222      21.292  10.937  37.344  1.00 19.53           H
ATOM    241 HD23 LEU A 222      22.583  10.872  38.549  1.00 19.53           H
ATOM    242  N   PHE A 223      23.238   6.619  40.446  1.00 12.48           N
ATOM    243  CA  PHE A 223      24.448   6.302  41.193  1.00 12.78           C
ATOM    244  C   PHE A 223      24.974   4.885  40.853  1.00 12.57           C
ATOM    245  O   PHE A 223      26.189   4.713  40.637  1.00 14.83           O
ATOM    246  CB  PHE A 223      24.164   6.506  42.694  1.00 11.93           C
ATOM    247  CG  PHE A 223      25.310   6.144  43.615  1.00 12.04           C
ATOM    248  CD1 PHE A 223      26.508   6.877  43.597  1.00 13.11           C
ATOM    249  CD2 PHE A 223      25.151   5.096  44.540  1.00 13.17           C
ATOM    250  CE1 PHE A 223      27.523   6.574  44.514  1.00 12.19           C
ATOM    251  CE2 PHE A 223      26.178   4.792  45.441  1.00 14.24           C
ATOM    252  CZ  PHE A 223      27.367   5.522  45.425  1.00 14.57           C
ATOM    253  H   PHE A 223      22.406   6.882  40.956  1.00 14.98           H
ATOM    254  HA  PHE A 223      25.215   7.017  40.898  1.00 15.34           H
ATOM    255  HB2 PHE A 223      23.919   7.555  42.852  1.00 14.32           H
ATOM    256  HB3 PHE A 223      23.292   5.934  42.984  1.00 14.32           H
ATOM    257  HD1 PHE A 223      26.642   7.686  42.897  1.00 15.74           H
ATOM    258  HD2 PHE A 223      24.224   4.545  44.590  1.00 15.81           H
ATOM    259  HE1 PHE A 223      28.429   7.156  44.523  1.00 14.63           H
ATOM    260  HE2 PHE A 223      26.048   4.001  46.167  1.00 17.10           H
ATOM    261  HZ  PHE A 223      28.150   5.290  46.132  1.00 17.48           H
ATOM    262  N   LEU A 224      24.052   3.902  40.793  1.00 14.83           N
ATOM    263  CA  LEU A 224      24.376   2.517  40.460  1.00 13.64           C
ATOM    264  C   LEU A 224      24.877   2.384  39.030  1.00 15.81           C
ATOM    265  O   LEU A 224      25.840   1.642  38.825  1.00 24.50           O
ATOM    266  CB  LEU A 224      23.188   1.573  40.711  1.00 17.15           C
ATOM    267  CG  LEU A 224      22.686   1.447  42.162  1.00 26.16           C
ATOM    268  CD1 LEU A 224      21.529   0.440  42.221  1.00 27.18           C
ATOM    269  CD2 LEU A 224      23.762   1.024  43.155  1.00 23.36           C
ATOM    270  H   LEU A 224      23.084   4.127  40.970  1.00 17.81           H
ATOM    271  HA  LEU A 224      25.191   2.212  41.116  1.00 16.38           H
ATOM    272  HB2 LEU A 224      22.356   1.895  40.084  1.00 20.59           H
ATOM    273  HB3 LEU A 224      23.488   0.581  40.369  1.00 20.59           H
ATOM    274  HG  LEU A 224      22.304   2.403  42.498  1.00 31.40           H
ATOM    275 HD11 LEU A 224      21.131   0.392  43.235  1.00 32.62           H
ATOM    276 HD12 LEU A 224      20.728   0.760  41.551  1.00 32.62           H
ATOM    277 HD13 LEU A 224      21.876  -0.550  41.926  1.00 32.62           H
ATOM    278 HD21 LEU A 224      23.326   0.944  44.151  1.00 28.04           H
ATOM    279 HD22 LEU A 224      24.188   0.063  42.867  1.00 28.04           H
ATOM    280 HD23 LEU A 224      24.541   1.781  43.191  1.00 28.04           H
ATOM    281  N   THR A 225      24.294   3.100  38.052  1.00 14.66           N
ATOM    282  CA  THR A 225      24.792   3.111  36.670  1.00 19.16           C
ATOM    283  C   THR A 225      26.190   3.759  36.553  1.00 20.32           C
ATOM    284  O   THR A 225      26.892   3.513  35.571  1.00 23.29           O
ATOM    285  CB  THR A 225      23.807   3.771  35.692  1.00 20.46           C
ATOM    286  OG1 THR A 225      23.654   5.162  35.909  1.00 25.46           O
ATOM    287  CG2 THR A 225      22.430   3.103  35.639  1.00 24.50           C
ATOM    288  H   THR A 225      23.497   3.684  38.274  1.00 17.60           H
ATOM    289  HA  THR A 225      24.893   2.071  36.360  1.00 22.99           H
ATOM    290  HB  THR A 225      24.238   3.663  34.696  1.00 24.56           H
ATOM    291  HG1 THR A 225      23.828   5.341  36.711  1.00 30.55           H
ATOM    292 HG21 THR A 225      21.812   3.620  34.903  1.00 29.41           H
ATOM    293 HG22 THR A 225      22.540   2.059  35.344  1.00 29.41           H
ATOM    294 HG23 THR A 225      21.919   3.150  36.590  1.00 29.41           H
ATOM    295  N   ARG A 226      26.581   4.594  37.526  1.00 15.01           N
ATOM    296  CA  ARG A 226      27.865   5.262  37.635  1.00 15.35           C
ATOM    297  C   ARG A 226      28.780   4.446  38.554  1.00 13.10           C
ATOM    298  O   ARG A 226      29.688   5.000  39.154  1.00 14.35           O
ATOM    299  CB  ARG A 226      27.696   6.718  38.122  1.00 16.71           C
ATOM    300  CG  ARG A 226      27.009   7.636  37.103  1.00 27.74           C
ATOM    301  CD  ARG A 226      28.100   8.328  36.309  1.00 33.05           C
ATOM    302  NE  ARG A 226      27.581   8.922  35.088  1.00 31.64           N
ATOM    303  CZ  ARG A 226      28.393   9.388  34.155  1.00 24.26           C
ATOM    304  NH1 ARG A 226      29.621   9.841  34.456  1.00 27.64           N
ATOM    305  NH2 ARG A 226      27.953   9.386  32.907  1.00 32.06           N1+
ATOM    306  H   ARG A 226      25.939   4.736  38.293  1.00 18.02           H
ATOM    307  HA  ARG A 226      28.341   5.294  36.653  1.00 18.42           H
ATOM    308  HB2 ARG A 226      27.118   6.710  39.048  1.00 20.05           H
ATOM    309  HB3 ARG A 226      28.677   7.133  38.355  1.00 20.05           H
ATOM    310  HG2 ARG A 226      26.335   7.074  36.453  1.00 33.29           H
ATOM    311  HG3 ARG A 226      26.437   8.397  37.636  1.00 33.29           H
ATOM    312  HD2 ARG A 226      28.398   9.159  36.950  1.00 39.67           H
ATOM    313  HD3 ARG A 226      28.980   7.709  36.122  1.00 39.67           H
ATOM    314  HE  ARG A 226      26.683   8.587  34.763  1.00 37.98           H
ATOM    315 HH11 ARG A 226      29.938   9.841  35.413  1.00 33.18           H
ATOM    316 HH12 ARG A 226      30.223  10.188  33.724  1.00 33.18           H
ATOM    317 HH21 ARG A 226      27.021   9.041  32.707  1.00 38.48           H
ATOM    318 HH22 ARG A 226      28.542   9.715  32.158  1.00 38.48           H
ATOM    319  N   HIS A 227      28.620   3.123  38.588  1.00 14.71           N
ATOM    320  CA  HIS A 227      29.480   2.191  39.325  1.00 15.35           C
ATOM    321  C   HIS A 227      29.633   2.551  40.810  1.00 15.99           C
ATOM    322  O   HIS A 227      30.695   2.352  41.403  1.00 17.02           O
ATOM    323  CB  HIS A 227      30.866   2.109  38.641  1.00 13.52           C
ATOM    324  CG  HIS A 227      30.779   1.609  37.235  1.00 20.01           C
ATOM    325  ND1 HIS A 227      30.785   0.258  36.888  1.00 20.95           N
ATOM    326  CD2 HIS A 227      30.644   2.380  36.114  1.00 18.29           C
ATOM    327  CE1 HIS A 227      30.642   0.250  35.554  1.00 19.50           C
ATOM    328  NE2 HIS A 227      30.568   1.501  35.063  1.00 19.35           N
ATOM    329  H   HIS A 227      27.865   2.722  38.050  1.00 17.66           H
ATOM    330  HA  HIS A 227      29.026   1.202  39.272  1.00 18.43           H
ATOM    331  HB2 HIS A 227      31.491   1.413  39.196  1.00 16.22           H
ATOM    332  HB3 HIS A 227      31.347   3.086  38.648  1.00 16.22           H
ATOM    333  HD2 HIS A 227      30.564   3.457  36.069  1.00 21.95           H
ATOM    334  HE1 HIS A 227      30.603  -0.647  34.952  1.00 23.41           H
ATOM    335  HE2 HIS A 227      30.463   1.751  34.090  1.00 23.22           H
ATOM    336  N   ARG A 228      28.586   3.115  41.430  1.00 12.08           N
ATOM    337  CA  ARG A 228      28.625   3.586  42.814  1.00 13.02           C
ATOM    338  C   ARG A 228      29.773   4.566  43.091  1.00 15.15           C
ATOM    339  O   ARG A 228      30.326   4.616  44.193  1.00 16.79           O
ATOM    340  CB  ARG A 228      28.644   2.403  43.804  1.00 16.59           C
ATOM    341  CG  ARG A 228      27.373   1.567  43.759  1.00 20.63           C
ATOM    342  CD  ARG A 228      27.563   0.407  44.739  1.00 29.12           C
ATOM    343  NE  ARG A 228      26.380  -0.455  44.860  1.00 35.90           N
ATOM    344  CZ  ARG A 228      25.398  -0.303  45.757  1.00 35.43           C
ATOM    345  NH1 ARG A 228      25.393   0.697  46.643  1.00 38.28           N
ATOM    346  NH2 ARG A 228      24.400  -1.181  45.759  1.00 35.70           N1+
ATOM    347  H   ARG A 228      27.745   3.284  40.896  1.00 14.50           H
ATOM    348  HA  ARG A 228      27.700   4.137  42.993  1.00 15.63           H
ATOM    349  HB2 ARG A 228      29.517   1.775  43.621  1.00 19.91           H
ATOM    350  HB3 ARG A 228      28.721   2.802  44.816  1.00 19.91           H
ATOM    351  HG2 ARG A 228      26.533   2.184  44.073  1.00 24.76           H
ATOM    352  HG3 ARG A 228      27.201   1.180  42.754  1.00 24.76           H
ATOM    353  HD2 ARG A 228      28.391  -0.207  44.381  1.00 34.94           H
ATOM    354  HD3 ARG A 228      27.832   0.803  45.718  1.00 34.94           H
ATOM    355  HE  ARG A 228      26.304  -1.215  44.201  1.00 43.08           H
ATOM    356 HH11 ARG A 228      26.156   1.359  46.654  1.00 45.94           H
ATOM    357 HH12 ARG A 228      24.637   0.787  47.307  1.00 45.94           H
ATOM    358 HH21 ARG A 228      24.386  -1.938  45.094  1.00 42.84           H
ATOM    359 HH22 ARG A 228      23.638  -1.079  46.417  1.00 42.84           H
ATOM    360  N   ASN A 229      30.153   5.357  42.089  1.00 12.30           N
ATOM    361  CA  ASN A 229      31.253   6.291  42.171  1.00 12.11           C
ATOM    362  C   ASN A 229      30.664   7.675  42.448  1.00 15.02           C
ATOM    363  O   ASN A 229      30.145   8.341  41.548  1.00 12.38           O
ATOM    364  CB  ASN A 229      32.024   6.255  40.856  1.00 10.33           C
ATOM    365  CG  ASN A 229      33.321   7.030  40.961  1.00 12.47           C
ATOM    366  OD1 ASN A 229      33.366   8.149  41.478  1.00 12.91           O
ATOM    367  ND2 ASN A 229      34.409   6.458  40.435  1.00 14.83           N
ATOM    368  H   ASN A 229      29.682   5.271  41.199  1.00 14.77           H
ATOM    369  HA  ASN A 229      31.933   6.008  42.974  1.00 14.53           H
ATOM    370  HB2 ASN A 229      32.223   5.221  40.558  1.00 12.40           H
ATOM    371  HB3 ASN A 229      31.414   6.728  40.091  1.00 12.40           H
ATOM    372 HD21 ASN A 229      35.282   6.958  40.434  1.00 17.80           H
ATOM    373 HD22 ASN A 229      34.333   5.550  40.002  1.00 17.80           H
ATOM    374  N   LEU A 230      30.765   8.108  43.696  1.00 11.47           N
ATOM    375  CA  LEU A 230      30.192   9.399  44.095  1.00 13.22           C
ATOM    376  C   LEU A 230      30.789  10.558  43.302  1.00 14.18           C
ATOM    377  O   LEU A 230      30.041  11.391  42.789  1.00 13.79           O
ATOM    378  CB  LEU A 230      30.399   9.627  45.604  1.00 14.30           C
ATOM    379  CG  LEU A 230      29.845  10.968  46.128  1.00 17.42           C
ATOM    380  CD1 LEU A 230      28.349  11.081  45.807  1.00 17.39           C
ATOM    381  CD2 LEU A 230      30.060  11.029  47.644  1.00 20.25           C
ATOM    382  H   LEU A 230      31.201   7.538  44.402  1.00 13.77           H
ATOM    383  HA  LEU A 230      29.124   9.353  43.886  1.00 15.87           H
ATOM    384  HB2 LEU A 230      29.901   8.811  46.130  1.00 17.17           H
ATOM    385  HB3 LEU A 230      31.462   9.575  45.832  1.00 17.17           H
ATOM    386  HG  LEU A 230      30.385  11.795  45.664  1.00 20.90           H
ATOM    387 HD11 LEU A 230      27.909  11.944  46.308  1.00 20.88           H
ATOM    388 HD12 LEU A 230      28.206  11.198  44.735  1.00 20.88           H
ATOM    389 HD13 LEU A 230      27.833  10.181  46.133  1.00 20.88           H
ATOM    390 HD21 LEU A 230      29.706  11.985  48.032  1.00 24.30           H
ATOM    391 HD22 LEU A 230      29.515  10.220  48.133  1.00 24.30           H
ATOM    392 HD23 LEU A 230      31.123  10.939  47.868  1.00 24.30           H
ATOM    393  N   GLN A 231      32.119  10.649  43.192  1.00 12.28           N
ATOM    394  CA  GLN A 231      32.756  11.749  42.494  1.00 13.46           C
ATOM    395  C   GLN A 231      32.277  11.799  41.042  1.00 15.20           C
ATOM    396  O   GLN A 231      32.022  12.878  40.523  1.00 14.22           O
ATOM    397  CB  GLN A 231      34.283  11.640  42.570  1.00 17.48           C
ATOM    398  CG  GLN A 231      34.995  12.838  41.920  1.00 19.42           C
ATOM    399  CD  GLN A 231      34.468  14.178  42.458  1.00 32.24           C
ATOM    400  OE1 GLN A 231      33.873  14.965  41.726  1.00 42.79           O
ATOM    401  NE2 GLN A 231      34.623  14.438  43.755  1.00 31.84           N
ATOM    402  H   GLN A 231      32.704   9.918  43.572  1.00 14.74           H
ATOM    403  HA  GLN A 231      32.441  12.669  42.986  1.00 16.16           H
ATOM    404  HB2 GLN A 231      34.580  11.585  43.619  1.00 20.98           H
ATOM    405  HB3 GLN A 231      34.605  10.723  42.078  1.00 20.98           H
ATOM    406  HG2 GLN A 231      36.064  12.760  42.123  1.00 23.30           H
ATOM    407  HG3 GLN A 231      34.851  12.799  40.839  1.00 23.30           H
ATOM    408 HE21 GLN A 231      35.113  13.787  44.348  1.00 38.22           H
ATOM    409 HE22 GLN A 231      34.265  15.307  44.120  1.00 38.22           H
ATOM    410  N   HIS A 232      32.170  10.644  40.379  1.00 12.17           N
ATOM    411  CA  HIS A 232      31.815  10.647  38.966  1.00 12.61           C
ATOM    412  C   HIS A 232      30.332  10.913  38.765  1.00 12.07           C
ATOM    413  O   HIS A 232      29.934  11.437  37.723  1.00 13.68           O
ATOM    414  CB  HIS A 232      32.321   9.377  38.263  1.00  9.78           C
ATOM    415  CG  HIS A 232      33.801   9.319  38.011  1.00 12.35           C
ATOM    416  ND1 HIS A 232      34.353   9.137  36.740  1.00 13.88           N
ATOM    417  CD2 HIS A 232      34.814   9.542  38.896  1.00 13.46           C
ATOM    418  CE1 HIS A 232      35.682   9.193  36.895  1.00 13.93           C
ATOM    419  NE2 HIS A 232      35.987   9.440  38.173  1.00 12.40           N
ATOM    420  H   HIS A 232      32.376   9.768  40.838  1.00 14.61           H
ATOM    421  HA  HIS A 232      32.351  11.467  38.486  1.00 15.14           H
ATOM    422  HB2 HIS A 232      31.847   9.345  37.281  1.00 11.74           H
ATOM    423  HB3 HIS A 232      32.004   8.495  38.814  1.00 11.74           H
ATOM    424  HD2 HIS A 232      34.727   9.773  39.945  1.00 16.16           H
ATOM    425  HE1 HIS A 232      36.400   9.044  36.100  1.00 16.72           H
ATOM    426  HE2 HIS A 232      36.918   9.532  38.545  1.00 14.89           H
ATOM    427  N   THR A 233      29.512  10.609  39.767  1.00 10.90           N
ATOM    428  CA  THR A 233      28.092  10.942  39.731  1.00 11.18           C
ATOM    429  C   THR A 233      27.929  12.436  39.887  1.00 13.48           C
ATOM    430  O   THR A 233      27.188  13.045  39.115  1.00 11.18           O
ATOM    431  CB  THR A 233      27.325  10.146  40.780  1.00 11.49           C
ATOM    432  OG1 THR A 233      27.459   8.758  40.576  1.00 12.79           O
ATOM    433  CG2 THR A 233      25.840  10.423  40.629  1.00 10.88           C
ATOM    434  H   THR A 233      29.890  10.218  40.617  1.00 13.08           H
ATOM    435  HA  THR A 233      27.710  10.643  38.753  1.00 13.42           H
ATOM    436  HB  THR A 233      27.665  10.406  41.784  1.00 13.79           H
ATOM    437  HG1 THR A 233      28.391   8.530  40.648  1.00 15.35           H
ATOM    438 HG21 THR A 233      25.290   9.811  41.343  1.00 13.06           H
ATOM    439 HG22 THR A 233      25.608  11.473  40.807  1.00 13.06           H
ATOM    440 HG23 THR A 233      25.502  10.138  39.633  1.00 13.06           H
ATOM    441  N   LYS A 234      28.633  13.034  40.857  1.00 11.45           N
ATOM    442  CA  LYS A 234      28.614  14.484  41.023  1.00 12.23           C
ATOM    443  C   LYS A 234      29.129  15.177  39.768  1.00 11.88           C
ATOM    444  O   LYS A 234      28.548  16.172  39.352  1.00 12.31           O
ATOM    445  CB  LYS A 234      29.446  14.909  42.236  1.00 12.94           C
ATOM    446  CG  LYS A 234      28.840  14.434  43.563  1.00 23.37           C
ATOM    447  CD  LYS A 234      29.601  15.043  44.759  1.00 30.53           C
ATOM    448  CE  LYS A 234      28.848  14.768  46.072  1.00 37.66           C
ATOM    449  NZ  LYS A 234      29.425  15.501  47.218  1.00 33.04           N1+
ATOM    450  H   LYS A 234      29.243  12.488  41.449  1.00 13.74           H
ATOM    451  HA  LYS A 234      27.583  14.806  41.173  1.00 14.68           H
ATOM    452  HB2 LYS A 234      30.459  14.522  42.133  1.00 15.53           H
ATOM    453  HB3 LYS A 234      29.496  15.999  42.240  1.00 15.53           H
ATOM    454  HG2 LYS A 234      27.796  14.719  43.615  1.00 28.05           H
ATOM    455  HG3 LYS A 234      28.883  13.352  43.624  1.00 28.05           H
ATOM    456  HD2 LYS A 234      30.593  14.591  44.814  1.00 36.64           H
ATOM    457  HD3 LYS A 234      29.708  16.120  44.616  1.00 36.64           H
ATOM    458  HE2 LYS A 234      27.801  15.055  45.953  1.00 45.19           H
ATOM    459  HE3 LYS A 234      28.896  13.701  46.282  1.00 45.19           H
ATOM    460  HZ1 LYS A 234      28.920  15.268  48.063  1.00 39.65           H
ATOM    461  HZ2 LYS A 234      30.398  15.250  47.330  1.00 39.65           H
ATOM    462  HZ3 LYS A 234      29.353  16.496  47.057  1.00 39.65           H
ATOM    463  N   GLN A 235      30.168  14.638  39.103  1.00 10.52           N
ATOM    464  CA  GLN A 235      30.719  15.243  37.895  1.00 10.71           C
ATOM    465  C   GLN A 235      29.683  15.252  36.771  1.00 10.14           C
ATOM    466  O   GLN A 235      29.568  16.245  36.061  1.00 13.19           O
ATOM    467  CB  GLN A 235      31.966  14.511  37.437  1.00 15.16           C
ATOM    468  CG  GLN A 235      32.646  15.223  36.252  1.00 15.13           C
ATOM    469  CD  GLN A 235      33.165  16.619  36.610  1.00 19.72           C
ATOM    470  OE1 GLN A 235      33.705  16.831  37.695  1.00 22.28           O
ATOM    471  NE2 GLN A 235      33.056  17.589  35.708  1.00 19.50           N
ATOM    472  H   GLN A 235      30.629  13.819  39.469  1.00 12.62           H
ATOM    473  HA  GLN A 235      30.990  16.271  38.125  1.00 12.86           H
ATOM    474  HB2 GLN A 235      32.673  14.446  38.263  1.00 18.19           H
ATOM    475  HB3 GLN A 235      31.698  13.503  37.124  1.00 18.19           H
ATOM    476  HG2 GLN A 235      33.517  14.610  36.013  1.00 18.16           H
ATOM    477  HG3 GLN A 235      31.996  15.256  35.375  1.00 18.16           H
ATOM    478 HE21 GLN A 235      32.649  17.406  34.798  1.00 23.41           H
ATOM    479 HE22 GLN A 235      33.416  18.506  35.926  1.00 23.41           H
ATOM    480  N   ARG A 236      28.880  14.178  36.649  1.00 12.61           N
ATOM    481  CA  ARG A 236      27.814  14.105  35.656  1.00  9.67           C
ATOM    482  C   ARG A 236      26.774  15.201  35.902  1.00 11.82           C
ATOM    483  O   ARG A 236      26.360  15.867  34.957  1.00 11.04           O
ATOM    484  CB  ARG A 236      27.225  12.697  35.664  1.00 10.45           C
ATOM    485  CG  ARG A 236      26.115  12.453  34.639  1.00 11.75           C
ATOM    486  CD  ARG A 236      26.615  12.660  33.227  1.00 12.05           C
ATOM    487  NE  ARG A 236      25.586  12.150  32.301  1.00 12.78           N
ATOM    488  CZ  ARG A 236      25.822  11.806  31.040  1.00 13.91           C
ATOM    489  NH1 ARG A 236      27.037  11.885  30.534  1.00 15.89           N
ATOM    490  NH2 ARG A 236      24.834  11.392  30.277  1.00 12.31           N1+
ATOM    491  H   ARG A 236      28.993  13.398  37.281  1.00 15.14           H
ATOM    492  HA  ARG A 236      28.259  14.291  34.678  1.00 11.61           H
ATOM    493  HB2 ARG A 236      28.029  11.981  35.488  1.00 12.54           H
ATOM    494  HB3 ARG A 236      26.809  12.496  36.650  1.00 12.54           H
ATOM    495  HG2 ARG A 236      25.762  11.427  34.746  1.00 14.10           H
ATOM    496  HG3 ARG A 236      25.279  13.124  34.832  1.00 14.10           H
ATOM    497  HD2 ARG A 236      26.779  13.721  33.041  1.00 14.46           H
ATOM    498  HD3 ARG A 236      27.551  12.121  33.087  1.00 14.46           H
ATOM    499  HE  ARG A 236      24.638  12.085  32.647  1.00 15.34           H
ATOM    500 HH11 ARG A 236      27.791  12.226  31.106  1.00 19.08           H
ATOM    501 HH12 ARG A 236      27.193  11.604  29.574  1.00 19.08           H
ATOM    502 HH21 ARG A 236      23.900  11.334  30.655  1.00 14.78           H
ATOM    503 HH22 ARG A 236      25.000  11.117  29.319  1.00 14.78           H
ATOM    504  N   LEU A 237      26.366  15.371  37.166  1.00 11.03           N
ATOM    505  CA  LEU A 237      25.470  16.459  37.558  1.00 10.04           C
ATOM    506  C   LEU A 237      26.035  17.833  37.206  1.00 13.76           C
ATOM    507  O   LEU A 237      25.292  18.685  36.715  1.00 12.98           O
ATOM    508  CB  LEU A 237      25.137  16.391  39.060  1.00 10.69           C
ATOM    509  CG  LEU A 237      24.387  15.120  39.499  1.00 11.09           C
ATOM    510  CD1 LEU A 237      24.097  15.208  41.001  1.00 15.69           C
ATOM    511  CD2 LEU A 237      23.089  14.968  38.699  1.00 17.31           C
ATOM    512  H   LEU A 237      26.733  14.773  37.890  1.00 13.24           H
ATOM    513  HA  LEU A 237      24.555  16.346  36.982  1.00 12.05           H
ATOM    514  HB2 LEU A 237      26.056  16.463  39.637  1.00 12.83           H
ATOM    515  HB3 LEU A 237      24.533  17.262  39.312  1.00 12.83           H
ATOM    516  HG  LEU A 237      25.015  14.254  39.314  1.00 13.31           H
ATOM    517 HD11 LEU A 237      23.539  14.333  41.323  1.00 18.84           H
ATOM    518 HD12 LEU A 237      25.037  15.231  41.548  1.00 18.84           H
ATOM    519 HD13 LEU A 237      23.511  16.094  41.237  1.00 18.84           H
ATOM    520 HD21 LEU A 237      22.474  14.168  39.103  1.00 20.78           H
ATOM    521 HD22 LEU A 237      22.522  15.890  38.733  1.00 20.78           H
ATOM    522 HD23 LEU A 237      23.324  14.723  37.667  1.00 20.78           H
ATOM    523  N   LEU A 238      27.320  18.080  37.457  1.00 11.35           N
ATOM    524  CA  LEU A 238      27.940  19.354  37.184  1.00 11.07           C
ATOM    525  C   LEU A 238      27.936  19.629  35.693  1.00 11.85           C
ATOM    526  O   LEU A 238      27.667  20.758  35.285  1.00 14.45           O
ATOM    527  CB  LEU A 238      29.363  19.392  37.736  1.00 12.50           C
ATOM    528  CG  LEU A 238      29.472  19.388  39.268  1.00 19.71           C
ATOM    529  CD1 LEU A 238      30.956  19.238  39.634  1.00 22.96           C
ATOM    530  CD2 LEU A 238      28.911  20.665  39.896  1.00 23.99           C
ATOM    531  H   LEU A 238      27.894  17.351  37.855  1.00 13.62           H
ATOM    532  HA  LEU A 238      27.359  20.133  37.673  1.00 13.29           H
ATOM    533  HB2 LEU A 238      29.912  18.536  37.338  1.00 15.00           H
ATOM    534  HB3 LEU A 238      29.845  20.296  37.356  1.00 15.00           H
ATOM    535  HG  LEU A 238      28.915  18.556  39.682  1.00 23.65           H
ATOM    536 HD11 LEU A 238      31.058  19.160  40.716  1.00 27.56           H
ATOM    537 HD12 LEU A 238      31.356  18.329  39.181  1.00 27.56           H
ATOM    538 HD13 LEU A 238      31.526  20.097  39.273  1.00 27.56           H
ATOM    539 HD21 LEU A 238      29.113  20.674  40.967  1.00 28.79           H
ATOM    540 HD22 LEU A 238      29.356  21.551  39.440  1.00 28.79           H
ATOM    541 HD23 LEU A 238      27.833  20.687  39.757  1.00 28.79           H
ATOM    542  N   GLU A 239      28.233  18.617  34.883  1.00 12.48           N
ATOM    543  CA  GLU A 239      28.262  18.806  33.437  1.00 11.44           C
ATOM    544  C   GLU A 239      26.865  19.027  32.871  1.00 10.81           C
ATOM    545  O   GLU A 239      26.718  19.868  31.984  1.00 12.38           O
ATOM    546  CB  GLU A 239      28.966  17.644  32.744  1.00 14.13           C
ATOM    547  CG  GLU A 239      30.435  17.739  33.179  1.00 17.46           C
ATOM    548  CD  GLU A 239      31.377  16.794  32.474  1.00 28.38           C
ATOM    549  OE1 GLU A 239      32.589  17.036  32.679  1.00 28.96           O
ATOM    550  OE2 GLU A 239      30.897  15.892  31.747  1.00 23.38           O1-
ATOM    551  H   GLU A 239      28.415  17.697  35.259  1.00 14.99           H
ATOM    552  HA  GLU A 239      28.828  19.712  33.233  1.00 13.73           H
ATOM    553  HB2 GLU A 239      28.524  16.695  33.053  1.00 16.96           H
ATOM    554  HB3 GLU A 239      28.892  17.759  31.660  1.00 16.96           H
ATOM    555  HG2 GLU A 239      30.814  18.754  33.025  1.00 20.95           H
ATOM    556  HG3 GLU A 239      30.544  17.590  34.250  1.00 20.95           H
ATOM    557  N   VAL A 240      25.853  18.306  33.374  1.00 10.76           N
ATOM    558  CA  VAL A 240      24.467  18.559  32.974  1.00  9.59           C
ATOM    559  C   VAL A 240      24.084  19.976  33.374  1.00 10.06           C
ATOM    560  O   VAL A 240      23.516  20.703  32.561  1.00 12.03           O
ATOM    561  CB  VAL A 240      23.564  17.472  33.556  1.00 10.99           C
ATOM    562  CG1 VAL A 240      22.070  17.813  33.419  1.00  9.47           C
ATOM    563  CG2 VAL A 240      23.839  16.145  32.834  1.00 10.11           C
ATOM    564  H   VAL A 240      26.009  17.660  34.136  1.00 12.92           H
ATOM    565  HA  VAL A 240      24.412  18.492  31.884  1.00 11.52           H
ATOM    566  HB  VAL A 240      23.776  17.351  34.620  1.00 13.20           H
ATOM    567 HG11 VAL A 240      21.473  17.010  33.854  1.00 11.36           H
ATOM    568 HG12 VAL A 240      21.841  18.727  33.965  1.00 11.36           H
ATOM    569 HG13 VAL A 240      21.806  17.934  32.371  1.00 11.36           H
ATOM    570 HG21 VAL A 240      23.191  15.364  33.239  1.00 12.14           H
ATOM    571 HG22 VAL A 240      23.616  16.256  31.773  1.00 12.14           H
ATOM    572 HG23 VAL A 240      24.873  15.836  32.939  1.00 12.14           H
ATOM    573  N   ALA A 241      24.395  20.401  34.601  1.00 10.26           N
ATOM    574  CA  ALA A 241      24.092  21.761  35.039  1.00 10.71           C
ATOM    575  C   ALA A 241      24.755  22.853  34.194  1.00 10.94           C
ATOM    576  O   ALA A 241      24.141  23.896  33.936  1.00 12.45           O
ATOM    577  CB  ALA A 241      24.441  21.923  36.516  1.00 12.43           C
ATOM    578  H   ALA A 241      24.846  19.771  35.245  1.00 12.32           H
ATOM    579  HA  ALA A 241      23.009  21.894  34.948  1.00 12.85           H
ATOM    580  HB1 ALA A 241      24.109  22.905  36.857  1.00 14.92           H
ATOM    581  HB2 ALA A 241      23.932  21.153  37.102  1.00 14.92           H
ATOM    582  HB3 ALA A 241      25.519  21.847  36.659  1.00 14.92           H
ATOM    583  N   ASN A 242      25.993  22.641  33.739  1.00 10.36           N
ATOM    584  CA  ASN A 242      26.689  23.567  32.863  1.00 10.29           C
ATOM    585  C   ASN A 242      25.960  23.680  31.520  1.00 11.34           C
ATOM    586  O   ASN A 242      25.740  24.803  31.065  1.00 12.26           O
ATOM    587  CB  ASN A 242      28.150  23.168  32.725  1.00 15.90           C
ATOM    588  CG  ASN A 242      28.863  24.059  31.730  1.00 21.78           C
ATOM    589  OD1 ASN A 242      29.308  23.609  30.691  1.00 30.01           O
ATOM    590  ND2 ASN A 242      28.969  25.350  32.002  1.00 27.99           N
ATOM    591  H   ASN A 242      26.465  21.782  33.983  1.00 12.44           H
ATOM    592  HA  ASN A 242      26.673  24.545  33.342  1.00 12.35           H
ATOM    593  HB2 ASN A 242      28.639  23.261  33.691  1.00 19.08           H
ATOM    594  HB3 ASN A 242      28.189  22.126  32.419  1.00 19.08           H
ATOM    595 HD21 ASN A 242      29.458  25.924  31.335  1.00 33.59           H
ATOM    596 HD22 ASN A 242      28.612  25.723  32.867  1.00 33.59           H
ATOM    597  N   TYR A 243      25.491  22.572  30.930  1.00 12.42           N
ATOM    598  CA  TYR A 243      24.707  22.682  29.699  1.00 10.72           C
ATOM    599  C   TYR A 243      23.349  23.341  29.951  1.00  9.86           C
ATOM    600  O   TYR A 243      22.911  24.114  29.107  1.00 10.37           O
ATOM    601  CB  TYR A 243      24.554  21.350  29.003  1.00 10.57           C
ATOM    602  CG  TYR A 243      25.772  20.908  28.224  1.00 10.57           C
ATOM    603  CD1 TYR A 243      26.088  21.531  27.004  1.00 14.01           C
ATOM    604  CD2 TYR A 243      26.553  19.836  28.681  1.00 11.06           C
ATOM    605  CE1 TYR A 243      27.240  21.142  26.290  1.00 15.98           C
ATOM    606  CE2 TYR A 243      27.711  19.448  27.984  1.00  9.67           C
ATOM    607  CZ  TYR A 243      28.075  20.117  26.797  1.00  9.77           C
ATOM    608  OH  TYR A 243      29.179  19.739  26.077  1.00 11.51           O
ATOM    609  H   TYR A 243      25.618  21.661  31.350  1.00 14.91           H
ATOM    610  HA  TYR A 243      25.256  23.340  29.023  1.00 12.87           H
ATOM    611  HB2 TYR A 243      24.304  20.590  29.737  1.00 12.69           H
ATOM    612  HB3 TYR A 243      23.733  21.438  28.290  1.00 12.69           H
ATOM    613  HD1 TYR A 243      25.465  22.330  26.626  1.00 16.82           H
ATOM    614  HD2 TYR A 243      26.278  19.309  29.582  1.00 13.28           H
ATOM    615  HE1 TYR A 243      27.490  21.642  25.368  1.00 19.18           H
ATOM    616  HE2 TYR A 243      28.309  18.627  28.353  1.00 11.61           H
ATOM    617  HH  TYR A 243      29.361  20.335  25.348  1.00 13.81           H
ATOM    618  N   VAL A 244      22.695  23.072  31.077  1.00  9.55           N
ATOM    619  CA  VAL A 244      21.437  23.777  31.377  1.00  9.70           C
ATOM    620  C   VAL A 244      21.688  25.286  31.429  1.00  9.26           C
ATOM    621  O   VAL A 244      20.919  26.024  30.828  1.00 10.83           O
ATOM    622  CB  VAL A 244      20.795  23.228  32.663  1.00 10.03           C
ATOM    623  CG1 VAL A 244      19.611  24.098  33.099  1.00 10.32           C
ATOM    624  CG2 VAL A 244      20.345  21.794  32.464  1.00  9.69           C
ATOM    625  H   VAL A 244      23.073  22.424  31.753  1.00 11.46           H
ATOM    626  HA  VAL A 244      20.742  23.579  30.557  1.00 11.65           H
ATOM    627  HB  VAL A 244      21.536  23.250  33.464  1.00 12.04           H
ATOM    628 HG11 VAL A 244      19.125  23.664  33.973  1.00 12.39           H
ATOM    629 HG12 VAL A 244      19.954  25.092  33.351  1.00 12.39           H
ATOM    630 HG13 VAL A 244      18.886  24.170  32.285  1.00 12.39           H
ATOM    631 HG21 VAL A 244      19.913  21.420  33.394  1.00 11.63           H
ATOM    632 HG22 VAL A 244      19.588  21.741  31.678  1.00 11.63           H
ATOM    633 HG23 VAL A 244      21.170  21.146  32.196  1.00 11.63           H
ATOM    634  N   ASP A 245      22.796  25.746  32.019  1.00  9.29           N
ATOM    635  CA  ASP A 245      23.162  27.162  32.050  1.00  9.99           C
ATOM    636  C   ASP A 245      23.350  27.682  30.632  1.00 12.00           C
ATOM    637  O   ASP A 245      22.805  28.716  30.269  1.00 11.19           O
ATOM    638  CB  ASP A 245      24.431  27.303  32.879  1.00 11.14           C
ATOM    639  CG  ASP A 245      24.892  28.753  33.066  1.00 18.90           C
ATOM    640  OD1 ASP A 245      24.063  29.668  33.236  1.00 16.29           O
ATOM    641  OD2 ASP A 245      26.121  28.940  33.094  1.00 22.46           O1-
ATOM    642  H   ASP A 245      23.406  25.101  32.491  1.00 11.15           H
ATOM    643  HA  ASP A 245      22.363  27.726  32.529  1.00 11.99           H
ATOM    644  HB2 ASP A 245      24.250  26.876  33.860  1.00 13.38           H
ATOM    645  HB3 ASP A 245      25.252  26.732  32.460  1.00 13.38           H
ATOM    646  N   GLN A 246      24.087  26.955  29.783  1.00 11.33           N
ATOM    647  CA  GLN A 246      24.285  27.400  28.400  1.00 11.15           C
ATOM    648  C   GLN A 246      22.958  27.580  27.679  1.00 11.27           C
ATOM    649  O   GLN A 246      22.764  28.604  27.018  1.00 12.14           O
ATOM    650  CB  GLN A 246      25.165  26.413  27.615  1.00 10.52           C
ATOM    651  CG  GLN A 246      26.585  26.290  28.163  1.00 21.07           C
ATOM    652  CD  GLN A 246      27.309  25.146  27.425  1.00 28.37           C
ATOM    653  OE1 GLN A 246      27.149  24.985  26.223  1.00 20.81           O
ATOM    654  NE2 GLN A 246      28.098  24.324  28.113  1.00 31.90           N
ATOM    655  H   GLN A 246      24.511  26.096  30.097  1.00 13.60           H
ATOM    656  HA  GLN A 246      24.791  28.365  28.423  1.00 13.39           H
ATOM    657  HB2 GLN A 246      24.701  25.427  27.601  1.00 12.63           H
ATOM    658  HB3 GLN A 246      25.232  26.772  26.585  1.00 12.63           H
ATOM    659  HG2 GLN A 246      27.084  27.229  27.922  1.00 25.28           H
ATOM    660  HG3 GLN A 246      26.604  26.148  29.239  1.00 25.28           H
ATOM    661 HE21 GLN A 246      28.221  24.433  29.111  1.00 38.29           H
ATOM    662 HE22 GLN A 246      28.556  23.563  27.635  1.00 38.29           H
ATOM    663  N   LEU A 247      22.053  26.602  27.790  1.00  8.55           N
ATOM    664  CA  LEU A 247      20.765  26.679  27.110  1.00  8.60           C
ATOM    665  C   LEU A 247      19.910  27.822  27.670  1.00 11.09           C
ATOM    666  O   LEU A 247      19.297  28.558  26.894  1.00 11.84           O
ATOM    667  CB  LEU A 247      20.030  25.326  27.206  1.00  9.17           C
ATOM    668  CG  LEU A 247      20.441  24.290  26.144  1.00 12.84           C
ATOM    669  CD1 LEU A 247      21.933  24.065  25.893  1.00 12.96           C
ATOM    670  CD2 LEU A 247      19.820  22.942  26.491  1.00 11.05           C
ATOM    671  H   LEU A 247      22.263  25.785  28.346  1.00 10.26           H
ATOM    672  HA  LEU A 247      20.955  26.887  26.057  1.00 10.33           H
ATOM    673  HB2 LEU A 247      20.187  24.929  28.210  1.00 11.00           H
ATOM    674  HB3 LEU A 247      18.963  25.503  27.093  1.00 11.00           H
ATOM    675  HG  LEU A 247      20.005  24.604  25.195  1.00 15.42           H
ATOM    676 HD11 LEU A 247      22.071  23.300  25.130  1.00 15.56           H
ATOM    677 HD12 LEU A 247      22.409  24.981  25.543  1.00 15.56           H
ATOM    678 HD13 LEU A 247      22.425  23.722  26.796  1.00 15.56           H
ATOM    679 HD21 LEU A 247      19.989  22.242  25.676  1.00 13.27           H
ATOM    680 HD22 LEU A 247      20.266  22.542  27.402  1.00 13.27           H
ATOM    681 HD23 LEU A 247      18.745  23.049  26.626  1.00 13.27           H
ATOM    682  N   LEU A 248      19.790  27.943  28.991  1.00 10.16           N
ATOM    683  CA  LEU A 248      18.964  29.003  29.576  1.00 11.49           C
ATOM    684  C   LEU A 248      19.544  30.407  29.319  1.00 11.73           C
ATOM    685  O   LEU A 248      18.792  31.386  29.322  1.00 11.49           O
ATOM    686  CB  LEU A 248      18.785  28.761  31.069  1.00 13.40           C
ATOM    687  CG  LEU A 248      17.864  27.578  31.385  1.00 18.73           C
ATOM    688  CD1 LEU A 248      17.853  27.426  32.906  1.00 16.93           C
ATOM    689  CD2 LEU A 248      16.423  27.769  30.909  1.00 22.85           C
ATOM    690  H   LEU A 248      20.253  27.296  29.610  1.00 12.19           H
ATOM    691  HA  LEU A 248      17.990  28.975  29.095  1.00 13.80           H
ATOM    692  HB2 LEU A 248      19.764  28.593  31.517  1.00 16.09           H
ATOM    693  HB3 LEU A 248      18.365  29.657  31.526  1.00 16.09           H
ATOM    694  HG  LEU A 248      18.261  26.665  30.938  1.00 22.49           H
ATOM    695 HD11 LEU A 248      17.204  26.597  33.190  1.00 20.32           H
ATOM    696 HD12 LEU A 248      18.850  27.170  33.223  1.00 20.32           H
ATOM    697 HD13 LEU A 248      17.518  28.346  33.388  1.00 20.32           H
ATOM    698 HD21 LEU A 248      15.806  26.942  31.265  1.00 27.42           H
ATOM    699 HD22 LEU A 248      16.025  28.714  31.285  1.00 27.42           H
ATOM    700 HD23 LEU A 248      16.382  27.760  29.824  1.00 27.42           H
ATOM    701  N   ARG A 249      20.860  30.534  29.084  1.00 10.80           N
ATOM    702  CA  ARG A 249      21.454  31.811  28.720  1.00 14.50           C
ATOM    703  C   ARG A 249      20.907  32.321  27.394  1.00 10.13           C
ATOM    704  O   ARG A 249      20.949  33.526  27.191  1.00 14.56           O
ATOM    705  CB  ARG A 249      22.998  31.748  28.776  1.00 12.30           C
ATOM    706  CG  ARG A 249      23.464  31.908  30.228  1.00 16.22           C
ATOM    707  CD  ARG A 249      24.955  31.642  30.413  1.00 24.20           C
ATOM    708  NE  ARG A 249      25.345  31.986  31.785  1.00 25.05           N
ATOM    709  CZ  ARG A 249      26.590  32.252  32.180  1.00 31.79           C
ATOM    710  NH1 ARG A 249      27.618  32.213  31.328  1.00 44.76           N
ATOM    711  NH2 ARG A 249      26.832  32.558  33.447  1.00 34.91           N1+
ATOM    712  H   ARG A 249      21.452  29.717  29.113  1.00 12.96           H
ATOM    713  HA  ARG A 249      21.142  32.549  29.457  1.00 17.40           H
ATOM    714  HB2 ARG A 249      23.371  30.819  28.346  1.00 14.77           H
ATOM    715  HB3 ARG A 249      23.412  32.586  28.209  1.00 14.77           H
ATOM    716  HG2 ARG A 249      23.241  32.923  30.560  1.00 19.47           H
ATOM    717  HG3 ARG A 249      22.920  31.212  30.867  1.00 19.47           H
ATOM    718  HD2 ARG A 249      25.168  30.587  30.231  1.00 29.04           H
ATOM    719  HD3 ARG A 249      25.514  32.248  29.700  1.00 29.04           H
ATOM    720  HE  ARG A 249      24.613  31.979  32.480  1.00 30.06           H
ATOM    721 HH11 ARG A 249      27.455  31.962  30.366  1.00 53.72           H
ATOM    722 HH12 ARG A 249      28.553  32.399  31.656  1.00 53.72           H
ATOM    723 HH21 ARG A 249      26.078  32.579  34.113  1.00 41.90           H
ATOM    724 HH22 ARG A 249      27.775  32.744  33.751  1.00 41.90           H
ATOM    725  N   THR A 250      20.359  31.458  26.510  1.00 11.82           N
ATOM    726  CA  THR A 250      19.715  31.921  25.283  1.00 11.42           C
ATOM    727  C   THR A 250      18.344  32.559  25.554  1.00 14.36           C
ATOM    728  O   THR A 250      17.768  33.145  24.643  1.00 17.77           O
ATOM    729  CB  THR A 250      19.667  30.815  24.209  1.00 14.12           C
ATOM    730  OG1 THR A 250      18.673  29.856  24.506  1.00 12.51           O
ATOM    731  CG2 THR A 250      21.032  30.121  24.031  1.00 13.25           C
ATOM    732  H   THR A 250      20.323  30.474  26.725  1.00 14.19           H
ATOM    733  HA  THR A 250      20.336  32.719  24.866  1.00 13.70           H
ATOM    734  HB  THR A 250      19.406  31.280  23.256  1.00 16.95           H
ATOM    735  HG1 THR A 250      18.891  29.439  25.347  1.00 15.01           H
ATOM    736 HG21 THR A 250      20.962  29.387  23.235  1.00 15.91           H
ATOM    737 HG22 THR A 250      21.801  30.854  23.783  1.00 15.91           H
ATOM    738 HG23 THR A 250      21.327  29.580  24.932  1.00 15.91           H
ATOM    739  N   LEU A 251      17.835  32.443  26.791  1.00 13.31           N
ATOM    740  CA  LEU A 251      16.691  33.161  27.360  1.00 15.41           C
ATOM    741  C   LEU A 251      17.105  34.356  28.253  1.00 11.94           C
ATOM    742  O   LEU A 251      16.234  34.992  28.864  1.00 13.83           O
ATOM    743  CB  LEU A 251      15.826  32.188  28.173  1.00 14.09           C
ATOM    744  CG  LEU A 251      15.063  31.138  27.348  1.00 13.20           C
ATOM    745  CD1 LEU A 251      14.358  30.147  28.283  1.00 13.50           C
ATOM    746  CD2 LEU A 251      14.017  31.814  26.448  1.00 16.69           C
ATOM    747  H   LEU A 251      18.357  31.883  27.453  1.00 15.98           H
ATOM    748  HA  LEU A 251      16.099  33.541  26.535  1.00 18.49           H
ATOM    749  HB2 LEU A 251      16.445  31.675  28.901  1.00 16.91           H
ATOM    750  HB3 LEU A 251      15.099  32.754  28.747  1.00 16.91           H
ATOM    751  HG  LEU A 251      15.774  30.602  26.717  1.00 15.85           H
ATOM    752 HD11 LEU A 251      13.805  29.416  27.699  1.00 16.20           H
ATOM    753 HD12 LEU A 251      15.090  29.623  28.895  1.00 16.20           H
ATOM    754 HD13 LEU A 251      13.654  30.665  28.933  1.00 16.20           H
ATOM    755 HD21 LEU A 251      13.370  31.063  25.994  1.00 20.04           H
ATOM    756 HD22 LEU A 251      13.407  32.509  27.022  1.00 20.04           H
ATOM    757 HD23 LEU A 251      14.521  32.356  25.650  1.00 20.04           H
ATOM    758  N   ASP A 252      18.399  34.649  28.327  1.00 13.15           N
ATOM    759  CA  ASP A 252      19.027  35.627  29.206  1.00 14.82           C
ATOM    760  C   ASP A 252      18.730  35.305  30.678  1.00 15.53           C
ATOM    761  O   ASP A 252      18.551  36.214  31.495  1.00 16.10           O
ATOM    762  CB  ASP A 252      18.609  37.063  28.834  1.00 13.43           C
ATOM    763  CG  ASP A 252      19.646  38.142  29.193  1.00 23.62           C
ATOM    764  OD1 ASP A 252      19.259  39.323  29.057  1.00 33.86           O
ATOM    765  OD2 ASP A 252      20.799  37.812  29.565  1.00 22.90           O1-
ATOM    766  H   ASP A 252      19.037  34.065  27.805  1.00 15.78           H
ATOM    767  HA  ASP A 252      20.100  35.529  29.044  1.00 17.78           H
ATOM    768  HB2 ASP A 252      18.426  37.122  27.759  1.00 16.12           H
ATOM    769  HB3 ASP A 252      17.653  37.327  29.285  1.00 16.12           H
ATOM    770  N   ILE A 253      18.740  34.004  31.034  1.00 10.83           N
ATOM    771  CA  ILE A 253      18.681  33.530  32.403  1.00 10.87           C
ATOM    772  C   ILE A 253      20.001  32.816  32.666  1.00 15.06           C
ATOM    773  O   ILE A 253      20.346  31.899  31.943  1.00 14.34           O
ATOM    774  CB  ILE A 253      17.482  32.557  32.611  1.00 11.60           C
ATOM    775  CG1 ILE A 253      16.129  33.246  32.330  1.00 12.52           C
ATOM    776  CG2 ILE A 253      17.543  31.942  34.031  1.00 13.39           C
ATOM    777  CD1 ILE A 253      14.933  32.285  32.299  1.00 13.77           C
ATOM    778  H   ILE A 253      18.934  33.308  30.326  1.00 13.01           H
ATOM    779  HA  ILE A 253      18.584  34.364  33.099  1.00 13.05           H
ATOM    780  HB  ILE A 253      17.569  31.742  31.894  1.00 13.92           H
ATOM    781 HG12 ILE A 253      15.952  34.020  33.078  1.00 15.03           H
ATOM    782 HG13 ILE A 253      16.160  33.723  31.351  1.00 15.03           H
ATOM    783 HG21 ILE A 253      16.698  31.284  34.211  1.00 16.07           H
ATOM    784 HG22 ILE A 253      18.434  31.326  34.150  1.00 16.07           H
ATOM    785 HG23 ILE A 253      17.544  32.733  34.780  1.00 16.07           H
ATOM    786 HD11 ILE A 253      14.016  32.853  32.153  1.00 16.52           H
ATOM    787 HD12 ILE A 253      15.042  31.560  31.490  1.00 16.52           H
ATOM    788 HD13 ILE A 253      14.827  31.763  33.249  1.00 16.52           H
ATOM    789  N   GLN A 254      20.703  33.226  33.713  1.00 15.06           N
ATOM    790  CA  GLN A 254      21.905  32.568  34.199  1.00 17.30           C
ATOM    791  C   GLN A 254      21.518  31.562  35.274  1.00 16.91           C
ATOM    792  O   GLN A 254      20.732  31.877  36.156  1.00 15.34           O
ATOM    793  CB  GLN A 254      22.820  33.675  34.729  1.00 22.28           C
ATOM    794  CG  GLN A 254      24.088  33.190  35.419  1.00 33.70           C
ATOM    795  CD  GLN A 254      25.071  34.345  35.631  1.00 30.63           C
ATOM    796  OE1 GLN A 254      24.817  35.492  35.272  1.00 37.71           O
ATOM    797  NE2 GLN A 254      26.235  34.054  36.198  1.00 41.56           N
ATOM    798  H   GLN A 254      20.347  33.999  34.259  1.00 18.08           H
ATOM    799  HA  GLN A 254      22.417  32.052  33.386  1.00 20.77           H
ATOM    800  HB2 GLN A 254      23.091  34.303  33.878  1.00 26.74           H
ATOM    801  HB3 GLN A 254      22.268  34.298  35.438  1.00 26.74           H
ATOM    802  HG2 GLN A 254      23.832  32.753  36.385  1.00 40.44           H
ATOM    803  HG3 GLN A 254      24.547  32.412  34.814  1.00 40.44           H
ATOM    804 HE21 GLN A 254      26.451  33.108  36.479  1.00 49.88           H
ATOM    805 HE22 GLN A 254      26.895  34.799  36.356  1.00 49.88           H
ATOM    806  N   VAL A 255      22.095  30.367  35.236  1.00 13.74           N
ATOM    807  CA  VAL A 255      21.914  29.354  36.256  1.00 14.29           C
ATOM    808  C   VAL A 255      23.025  29.468  37.298  1.00 21.25           C
ATOM    809  O   VAL A 255      24.214  29.600  36.995  1.00 25.21           O
ATOM    810  CB  VAL A 255      21.892  27.953  35.637  1.00 23.13           C
ATOM    811  CG1 VAL A 255      21.721  26.851  36.691  1.00 28.76           C
ATOM    812  CG2 VAL A 255      20.743  27.849  34.653  1.00 22.79           C
ATOM    813  H   VAL A 255      22.720  30.148  34.471  1.00 16.50           H
ATOM    814  HA  VAL A 255      20.951  29.505  36.744  1.00 17.16           H
ATOM    815  HB  VAL A 255      22.830  27.790  35.121  1.00 27.76           H
ATOM    816 HG11 VAL A 255      21.676  25.883  36.192  1.00 34.52           H
ATOM    817 HG12 VAL A 255      22.563  26.840  37.381  1.00 34.52           H
ATOM    818 HG13 VAL A 255      20.796  27.012  37.245  1.00 34.52           H
ATOM    819 HG21 VAL A 255      20.799  26.868  34.191  1.00 27.36           H
ATOM    820 HG22 VAL A 255      19.791  27.967  35.173  1.00 27.36           H
ATOM    821 HG23 VAL A 255      20.814  28.605  33.871  1.00 27.36           H
ATOM    822  N   ALA A 256      22.618  29.417  38.553  1.00 14.84           N
ATOM    823  CA  ALA A 256      23.507  29.344  39.690  1.00 17.29           C
ATOM    824  C   ALA A 256      23.192  28.006  40.355  1.00 19.91           C
ATOM    825  O   ALA A 256      22.068  27.804  40.812  1.00 16.60           O
ATOM    826  CB  ALA A 256      23.227  30.535  40.585  1.00 22.23           C
ATOM    827  H   ALA A 256      21.631  29.331  38.745  1.00 17.82           H
ATOM    828  HA  ALA A 256      24.552  29.377  39.379  1.00 20.75           H
ATOM    829  HB1 ALA A 256      23.898  30.522  41.441  1.00 26.68           H
ATOM    830  HB2 ALA A 256      23.387  31.429  39.989  1.00 26.68           H
ATOM    831  HB3 ALA A 256      22.192  30.524  40.930  1.00 26.68           H
ATOM    832  N   LEU A 257      24.173  27.092  40.396  1.00 18.34           N
ATOM    833  CA  LEU A 257      23.989  25.775  40.988  1.00 14.85           C
ATOM    834  C   LEU A 257      24.164  25.930  42.478  1.00 21.90           C
ATOM    835  O   LEU A 257      25.287  25.906  42.981  1.00 28.21           O
ATOM    836  CB  LEU A 257      24.970  24.766  40.362  1.00 22.28           C
ATOM    837  CG  LEU A 257      24.645  23.306  40.740  1.00 21.94           C
ATOM    838  CD1 LEU A 257      23.308  22.826  40.179  1.00 19.83           C
ATOM    839  CD2 LEU A 257      25.728  22.369  40.194  1.00 24.03           C
ATOM    840  H   LEU A 257      25.078  27.320  40.017  1.00 22.01           H
ATOM    841  HA  LEU A 257      22.975  25.445  40.774  1.00 17.83           H
ATOM    842  HB2 LEU A 257      24.935  24.860  39.275  1.00 26.74           H
ATOM    843  HB3 LEU A 257      25.984  25.008  40.680  1.00 26.74           H
ATOM    844  HG  LEU A 257      24.614  23.212  41.827  1.00 26.34           H
ATOM    845 HD11 LEU A 257      23.182  21.769  40.379  1.00 23.80           H
ATOM    846 HD12 LEU A 257      22.489  23.348  40.656  1.00 23.80           H
ATOM    847 HD13 LEU A 257      23.262  22.998  39.103  1.00 23.80           H
ATOM    848 HD21 LEU A 257      25.519  21.348  40.505  1.00 28.84           H
ATOM    849 HD22 LEU A 257      25.755  22.411  39.106  1.00 28.84           H
ATOM    850 HD23 LEU A 257      26.698  22.668  40.591  1.00 28.84           H
ATOM    851  N   THR A 258      23.044  26.084  43.167  1.00 14.55           N
ATOM    852  CA  THR A 258      22.871  26.292  44.588  1.00 20.06           C
ATOM    853  C   THR A 258      23.231  25.073  45.422  1.00 21.51           C
ATOM    854  O   THR A 258      23.766  25.194  46.528  1.00 23.70           O
ATOM    855  CB  THR A 258      21.387  26.655  44.764  1.00 27.55           C
ATOM    856  OG1 THR A 258      21.187  27.892  44.138  1.00 37.20           O
ATOM    857  CG2 THR A 258      20.933  26.782  46.206  1.00 35.91           C
ATOM    858  H   THR A 258      22.180  26.075  42.640  1.00 17.47           H
ATOM    859  HA  THR A 258      23.494  27.138  44.884  1.00 24.07           H
ATOM    860  HB  THR A 258      20.766  25.902  44.279  1.00 33.06           H
ATOM    861  HG1 THR A 258      21.490  28.590  44.725  1.00 44.65           H
ATOM    862 HG21 THR A 258      19.909  27.142  46.182  1.00 43.10           H
ATOM    863 HG22 THR A 258      20.967  25.817  46.716  1.00 43.10           H
ATOM    864 HG23 THR A 258      21.546  27.516  46.732  1.00 43.10           H
ATOM    865  N   GLY A 259      22.888  23.896  44.904  1.00 16.48           N
ATOM    866  CA  GLY A 259      23.113  22.669  45.614  1.00 18.80           C
ATOM    867  C   GLY A 259      22.998  21.450  44.729  1.00 14.77           C
ATOM    868  O   GLY A 259      22.516  21.482  43.606  1.00 12.82           O
ATOM    869  H   GLY A 259      22.452  23.860  43.991  1.00 19.78           H
ATOM    870  HA2 GLY A 259      24.118  22.696  46.036  1.00 22.56           H
ATOM    871  HA3 GLY A 259      22.403  22.595  46.432  1.00 22.56           H
ATOM    872  N   LEU A 260      23.561  20.378  45.263  1.00 15.76           N
ATOM    873  CA  LEU A 260      23.727  19.146  44.541  1.00 17.99           C
ATOM    874  C   LEU A 260      23.595  18.027  45.564  1.00 18.41           C
ATOM    875  O   LEU A 260      24.179  18.120  46.647  1.00 21.58           O
ATOM    876  CB  LEU A 260      25.118  19.275  43.928  1.00 27.73           C
ATOM    877  CG  LEU A 260      25.525  18.130  43.021  1.00 25.56           C
ATOM    878  CD1 LEU A 260      26.563  18.639  42.020  1.00 24.98           C
ATOM    879  CD2 LEU A 260      26.133  16.992  43.848  1.00 23.54           C
ATOM    880  H   LEU A 260      23.944  20.434  46.195  1.00 18.91           H
ATOM    881  HA  LEU A 260      22.985  19.037  43.756  1.00 21.59           H
ATOM    882  HB2 LEU A 260      25.107  20.188  43.326  1.00 33.28           H
ATOM    883  HB3 LEU A 260      25.870  19.414  44.709  1.00 33.28           H
ATOM    884  HG  LEU A 260      24.652  17.762  42.483  1.00 30.68           H
ATOM    885 HD11 LEU A 260      26.906  17.821  41.389  1.00 29.98           H
ATOM    886 HD12 LEU A 260      26.119  19.399  41.382  1.00 29.98           H
ATOM    887 HD13 LEU A 260      27.414  19.064  42.552  1.00 29.98           H
ATOM    888 HD21 LEU A 260      26.343  16.169  43.170  1.00 28.26           H
ATOM    889 HD22 LEU A 260      27.058  17.319  44.323  1.00 28.26           H
ATOM    890 HD23 LEU A 260      25.459  16.624  44.610  1.00 28.26           H
ATOM    891  N   GLU A 261      22.954  16.924  45.192  1.00 13.87           N
ATOM    892  CA  GLU A 261      22.864  15.787  46.080  1.00 13.50           C
ATOM    893  C   GLU A 261      22.823  14.485  45.291  1.00 15.26           C
ATOM    894  O   GLU A 261      22.200  14.433  44.238  1.00 14.82           O
ATOM    895  CB  GLU A 261      21.529  16.019  46.788  1.00 29.38           C
ATOM    896  CG  GLU A 261      21.202  15.047  47.881  1.00 32.90           C
ATOM    897  CD  GLU A 261      19.923  15.442  48.626  1.00 17.87           C
ATOM    898  OE1 GLU A 261      19.639  16.643  48.835  1.00 16.91           O
ATOM    899  OE2 GLU A 261      19.304  14.485  49.099  1.00 20.18           O1-
ATOM    900  H   GLU A 261      22.463  16.888  44.308  1.00 16.65           H
ATOM    901  HA  GLU A 261      23.687  15.757  46.796  1.00 16.20           H
ATOM    902  HB2 GLU A 261      21.551  17.020  47.209  1.00 35.26           H
ATOM    903  HB3 GLU A 261      20.722  15.974  46.054  1.00 35.26           H
ATOM    904  HG2 GLU A 261      21.134  14.024  47.504  1.00 39.48           H
ATOM    905  HG3 GLU A 261      22.026  15.081  48.596  1.00 39.48           H
ATOM    906  N   VAL A 262      23.456  13.424  45.821  1.00 13.25           N
ATOM    907  CA  VAL A 262      23.405  12.079  45.264  1.00 14.16           C
ATOM    908  C   VAL A 262      22.798  11.137  46.300  1.00 12.66           C
ATOM    909  O   VAL A 262      23.225  11.084  47.454  1.00 14.60           O
ATOM    910  CB  VAL A 262      24.803  11.609  44.800  1.00 12.75           C
ATOM    911  CG1 VAL A 262      24.681  10.240  44.141  1.00 12.92           C
ATOM    912  CG2 VAL A 262      25.464  12.607  43.847  1.00 14.41           C
ATOM    913  H   VAL A 262      23.959  13.535  46.690  1.00 15.90           H
ATOM    914  HA  VAL A 262      22.759  12.078  44.385  1.00 16.99           H
ATOM    915  HB  VAL A 262      25.437  11.516  45.681  1.00 15.31           H
ATOM    916 HG11 VAL A 262      25.659   9.914  43.786  1.00 15.50           H
ATOM    917 HG12 VAL A 262      24.326   9.499  44.857  1.00 15.50           H
ATOM    918 HG13 VAL A 262      23.991  10.277  43.300  1.00 15.50           H
ATOM    919 HG21 VAL A 262      26.430  12.218  43.525  1.00 17.30           H
ATOM    920 HG22 VAL A 262      24.840  12.762  42.970  1.00 17.30           H
ATOM    921 HG23 VAL A 262      25.628  13.560  44.342  1.00 17.30           H
ATOM    922  N   TRP A 263      21.763  10.408  45.901  1.00 14.12           N
ATOM    923  CA  TRP A 263      21.103   9.427  46.751  1.00 13.96           C
ATOM    924  C   TRP A 263      21.905   8.132  46.741  1.00 14.54           C
ATOM    925  O   TRP A 263      21.534   7.161  46.087  1.00 16.55           O
ATOM    926  CB  TRP A 263      19.651   9.308  46.305  1.00 16.36           C
ATOM    927  CG  TRP A 263      18.828  10.537  46.562  1.00 15.36           C
ATOM    928  CD1 TRP A 263      19.178  11.594  47.328  1.00 14.56           C
ATOM    929  CD2 TRP A 263      17.492  10.816  46.089  1.00 11.59           C
ATOM    930  NE1 TRP A 263      18.150  12.506  47.369  1.00 17.87           N
ATOM    931  CE2 TRP A 263      17.071  12.069  46.630  1.00 14.32           C
ATOM    932  CE3 TRP A 263      16.589  10.132  45.242  1.00 13.07           C
ATOM    933  CZ2 TRP A 263      15.802  12.605  46.367  1.00 12.55           C
ATOM    934  CZ3 TRP A 263      15.319  10.655  44.986  1.00 12.30           C
ATOM    935  CH2 TRP A 263      14.924  11.885  45.555  1.00 13.42           C
ATOM    936  H   TRP A 263      21.407  10.531  44.961  1.00 16.95           H
ATOM    937  HA  TRP A 263      21.109   9.799  47.775  1.00 16.76           H
ATOM    938  HB2 TRP A 263      19.601   9.055  45.248  1.00 19.63           H
ATOM    939  HB3 TRP A 263      19.185   8.485  46.838  1.00 19.63           H
ATOM    940  HD1 TRP A 263      20.109  11.711  47.859  1.00 17.47           H
ATOM    941  HE1 TRP A 263      18.210  13.381  47.876  1.00 21.45           H
ATOM    942  HE3 TRP A 263      16.881   9.199  44.796  1.00 15.69           H
ATOM    943  HZ2 TRP A 263      15.518  13.565  46.769  1.00 15.07           H
ATOM    944  HZ3 TRP A 263      14.630  10.120  44.347  1.00 14.76           H
ATOM    945  HH2 TRP A 263      13.958  12.300  45.332  1.00 16.10           H
ATOM    946  N   THR A 264      23.015   8.156  47.464  1.00 14.36           N
ATOM    947  CA  THR A 264      23.979   7.050  47.481  1.00 14.96           C
ATOM    948  C   THR A 264      23.447   5.818  48.198  1.00 19.82           C
ATOM    949  O   THR A 264      23.953   4.737  47.905  1.00 22.52           O
ATOM    950  CB  THR A 264      25.298   7.466  48.136  1.00 16.49           C
ATOM    951  OG1 THR A 264      25.006   7.923  49.433  1.00 17.91           O
ATOM    952  CG2 THR A 264      26.038   8.560  47.370  1.00 16.36           C
ATOM    953  H   THR A 264      23.256   9.003  47.958  1.00 17.23           H
ATOM    954  HA  THR A 264      24.185   6.776  46.448  1.00 17.95           H
ATOM    955  HB  THR A 264      25.948   6.595  48.207  1.00 19.79           H
ATOM    956  HG1 THR A 264      25.831   8.018  49.915  1.00 21.50           H
ATOM    957 HG21 THR A 264      26.966   8.797  47.888  1.00 19.64           H
ATOM    958 HG22 THR A 264      26.267   8.222  46.360  1.00 19.64           H
ATOM    959 HG23 THR A 264      25.443   9.469  47.317  1.00 19.64           H
ATOM    960  N   GLU A 265      22.518   5.944  49.153  1.00 17.80           N
ATOM    961  CA  GLU A 265      22.058   4.749  49.876  1.00 26.87           C
ATOM    962  C   GLU A 265      20.660   4.283  49.487  1.00 23.47           C
ATOM    963  O   GLU A 265      20.467   3.091  49.278  1.00 22.65           O
ATOM    964  CB  GLU A 265      22.212   4.806  51.346  1.00 32.07           C
ATOM    965  CG  GLU A 265      21.850   6.106  52.060  1.00 33.90           C
ATOM    966  CD  GLU A 265      22.427   6.171  53.479  1.00 47.91           C
ATOM    967  OE1 GLU A 265      22.018   5.321  54.303  1.00 56.01           O
ATOM    968  OE2 GLU A 265      23.250   7.085  53.715  1.00 48.18           O1-
ATOM    969  H   GLU A 265      22.191   6.855  49.436  1.00 21.37           H
ATOM    970  HA  GLU A 265      22.688   3.913  49.579  1.00 32.25           H
ATOM    971  HB2 GLU A 265      21.731   3.922  51.771  1.00 38.48           H
ATOM    972  HB3 GLU A 265      23.277   4.736  51.578  1.00 38.48           H
ATOM    973  HG2 GLU A 265      22.173   6.983  51.501  1.00 40.68           H
ATOM    974  HG3 GLU A 265      20.764   6.035  52.112  1.00 40.68           H
ATOM    975  N   ARG A 266      19.685   5.189  49.342  1.00 19.79           N
ATOM    976  CA  ARG A 266      18.347   4.835  48.917  1.00 21.17           C
ATOM    977  C   ARG A 266      17.699   6.092  48.354  1.00 16.08           C
ATOM    978  O   ARG A 266      18.048   7.202  48.764  1.00 18.71           O
ATOM    979  CB  ARG A 266      17.541   4.263  50.112  1.00 20.14           C
ATOM    980  CG  ARG A 266      17.131   5.345  51.126  1.00 29.01           C
ATOM    981  CD  ARG A 266      16.325   4.796  52.308  1.00 39.45           C
ATOM    982  NE  ARG A 266      15.715   5.892  53.090  1.00 43.56           N
ATOM    983  CZ  ARG A 266      14.691   6.675  52.702  1.00 35.71           C
ATOM    984  NH1 ARG A 266      13.913   6.353  51.672  1.00 46.84           N
ATOM    985  NH2 ARG A 266      14.432   7.801  53.366  1.00 44.31           N1+
ATOM    986  H   ARG A 266      19.888   6.167  49.507  1.00 23.76           H
ATOM    987  HA  ARG A 266      18.403   4.088  48.125  1.00 25.41           H
ATOM    988  HB2 ARG A 266      16.624   3.828  49.713  1.00 24.17           H
ATOM    989  HB3 ARG A 266      18.100   3.469  50.609  1.00 24.17           H
ATOM    990  HG2 ARG A 266      18.029   5.830  51.510  1.00 34.82           H
ATOM    991  HG3 ARG A 266      16.522   6.097  50.630  1.00 34.82           H
ATOM    992  HD2 ARG A 266      15.570   4.073  51.994  1.00 47.35           H
ATOM    993  HD3 ARG A 266      17.039   4.289  52.960  1.00 47.35           H
ATOM    994  HE  ARG A 266      16.251   6.212  53.881  1.00 52.28           H
ATOM    995 HH11 ARG A 266      14.092   5.508  51.148  1.00 56.22           H
ATOM    996 HH12 ARG A 266      13.145   6.950  51.394  1.00 56.22           H
ATOM    997 HH21 ARG A 266      14.977   8.070  54.169  1.00 53.18           H
ATOM    998 HH22 ARG A 266      13.658   8.387  53.070  1.00 53.18           H
ATOM    999  N   ASP A 267      16.735   5.903  47.468  1.00 18.15           N
ATOM   1000  CA  ASP A 267      15.940   7.007  46.984  1.00 16.49           C
ATOM   1001  C   ASP A 267      15.152   7.666  48.111  1.00 18.68           C
ATOM   1002  O   ASP A 267      14.561   6.961  48.938  1.00 18.66           O
ATOM   1003  CB  ASP A 267      14.991   6.551  45.890  1.00 13.59           C
ATOM   1004  CG  ASP A 267      15.656   6.215  44.588  1.00 15.92           C
ATOM   1005  OD1 ASP A 267      16.703   6.820  44.294  1.00 14.91           O
ATOM   1006  OD2 ASP A 267      15.054   5.412  43.857  1.00 18.26           O1-
ATOM   1007  H   ASP A 267      16.477   4.971  47.184  1.00 21.78           H
ATOM   1008  HA  ASP A 267      16.619   7.751  46.563  1.00 19.79           H
ATOM   1009  HB2 ASP A 267      14.343   5.737  46.218  1.00 16.31           H
ATOM   1010  HB3 ASP A 267      14.364   7.403  45.662  1.00 16.31           H
ATOM   1011  N   ARG A 268      15.110   9.007  48.119  1.00 16.80           N
ATOM   1012  CA  ARG A 268      14.406   9.736  49.177  1.00 15.19           C
ATOM   1013  C   ARG A 268      12.955  10.035  48.802  1.00 17.21           C
ATOM   1014  O   ARG A 268      12.135  10.298  49.684  1.00 19.03           O
ATOM   1015  CB  ARG A 268      15.168  11.005  49.575  1.00 18.16           C
ATOM   1016  CG  ARG A 268      16.620  10.755  50.019  1.00 20.62           C
ATOM   1017  CD  ARG A 268      16.733   9.774  51.187  1.00 30.68           C
ATOM   1018  NE  ARG A 268      18.126   9.685  51.658  1.00 32.36           N
ATOM   1019  CZ  ARG A 268      18.570   8.851  52.601  1.00 35.58           C
ATOM   1020  NH1 ARG A 268      17.720   8.098  53.280  1.00 33.48           N
ATOM   1021  NH2 ARG A 268      19.867   8.761  52.884  1.00 41.00           N1+
ATOM   1022  H   ARG A 268      15.596   9.531  47.401  1.00 20.17           H
ATOM   1023  HA  ARG A 268      14.364   9.105  50.062  1.00 18.23           H
ATOM   1024  HB2 ARG A 268      15.162  11.707  48.743  1.00 21.80           H
ATOM   1025  HB3 ARG A 268      14.630  11.473  50.400  1.00 21.80           H
ATOM   1026  HG2 ARG A 268      17.192  10.357  49.181  1.00 24.75           H
ATOM   1027  HG3 ARG A 268      17.062  11.709  50.308  1.00 24.75           H
ATOM   1028  HD2 ARG A 268      16.101  10.136  52.000  1.00 36.82           H
ATOM   1029  HD3 ARG A 268      16.391   8.784  50.881  1.00 36.82           H
ATOM   1030  HE  ARG A 268      18.804  10.254  51.170  1.00 38.84           H
ATOM   1031 HH11 ARG A 268      16.737   8.165  53.066  1.00 40.18           H
ATOM   1032 HH12 ARG A 268      18.067   7.478  53.996  1.00 40.18           H
ATOM   1033 HH21 ARG A 268      20.537   9.320  52.377  1.00 49.20           H
ATOM   1034 HH22 ARG A 268      20.195   8.122  53.595  1.00 49.20           H
ATOM   1035  N   SER A 269      12.618   9.954  47.519  1.00 17.32           N
ATOM   1036  CA  SER A 269      11.264   9.872  47.019  1.00 15.25           C
ATOM   1037  C   SER A 269      11.142   8.671  46.075  1.00 17.22           C
ATOM   1038  O   SER A 269      12.152   8.238  45.527  1.00 17.13           O
ATOM   1039  CB  SER A 269      10.856  11.172  46.325  1.00 14.56           C
ATOM   1040  OG  SER A 269      11.613  11.431  45.165  1.00 14.45           O
ATOM   1041  H   SER A 269      13.348   9.768  46.845  1.00 20.78           H
ATOM   1042  HA  SER A 269      10.571   9.709  47.846  1.00 18.30           H
ATOM   1043  HB2 SER A 269       9.809  11.101  46.038  1.00 17.48           H
ATOM   1044  HB3 SER A 269      10.977  12.004  47.015  1.00 17.48           H
ATOM   1045  HG  SER A 269      12.503  11.672  45.427  1.00 17.34           H
ATOM   1046  N   ARG A 270       9.927   8.120  45.909  1.00 15.54           N
ATOM   1047  CA  ARG A 270       9.710   6.885  45.162  1.00 17.41           C
ATOM   1048  C   ARG A 270       9.880   7.183  43.673  1.00 13.27           C
ATOM   1049  O   ARG A 270       9.175   8.030  43.130  1.00 15.32           O
ATOM   1050  CB  ARG A 270       8.328   6.318  45.502  1.00 19.25           C
ATOM   1051  H   ARG A 270       9.122   8.572  46.316  1.00 18.65           H
ATOM   1052  HA  ARG A 270      10.448   6.144  45.464  1.00 20.90           H
ATOM   1053  HB1 ARG A 270       7.544   7.017  45.205  1.00 23.10           H
ATOM   1054  HB3 ARG A 270       8.177   5.363  44.996  1.00 23.10           H
ATOM   1055  N   VAL A 271      10.810   6.487  43.002  1.00 11.86           N
ATOM   1056  CA  VAL A 271      11.058   6.604  41.574  1.00 10.81           C
ATOM   1057  C   VAL A 271      10.577   5.301  40.937  1.00 17.23           C
ATOM   1058  O   VAL A 271      11.082   4.226  41.259  1.00 18.55           O
ATOM   1059  CB  VAL A 271      12.560   6.868  41.333  1.00 13.75           C
ATOM   1060  CG1 VAL A 271      12.845   7.040  39.833  1.00 17.45           C
ATOM   1061  CG2 VAL A 271      13.068   8.123  42.047  1.00 13.19           C
ATOM   1062  H   VAL A 271      11.367   5.810  43.503  1.00 14.23           H
ATOM   1063  HA  VAL A 271      10.496   7.436  41.155  1.00 12.98           H
ATOM   1064  HB  VAL A 271      13.141   6.017  41.694  1.00 16.51           H
ATOM   1065 HG11 VAL A 271      13.913   7.142  39.673  1.00 20.94           H
ATOM   1066 HG12 VAL A 271      12.492   6.179  39.269  1.00 20.94           H
ATOM   1067 HG13 VAL A 271      12.347   7.929  39.452  1.00 20.94           H
ATOM   1068 HG21 VAL A 271      14.138   8.231  41.863  1.00 15.83           H
ATOM   1069 HG22 VAL A 271      12.550   9.012  41.682  1.00 15.83           H
ATOM   1070 HG23 VAL A 271      12.920   8.040  43.120  1.00 15.83           H
ATOM   1071  N   THR A 272       9.605   5.403  40.038  1.00 16.15           N
ATOM   1072  CA  THR A 272       9.020   4.252  39.350  1.00 18.83           C
ATOM   1073  C   THR A 272       9.023   4.501  37.843  1.00 22.12           C
ATOM   1074  O   THR A 272       9.442   5.556  37.384  1.00 19.47           O
ATOM   1075  CB  THR A 272       7.595   3.997  39.854  1.00 17.97           C
ATOM   1076  OG1 THR A 272       6.749   5.056  39.507  1.00 20.26           O
ATOM   1077  CG2 THR A 272       7.550   3.786  41.367  1.00 17.71           C
ATOM   1078  H   THR A 272       9.252   6.317  39.789  1.00 19.38           H
ATOM   1079  HA  THR A 272       9.612   3.355  39.536  1.00 22.60           H
ATOM   1080  HB  THR A 272       7.211   3.097  39.377  1.00 21.57           H
ATOM   1081  HG1 THR A 272       5.962   4.873  39.737  1.00 24.32           H
ATOM   1082 HG21 THR A 272       6.531   3.551  41.669  1.00 21.26           H
ATOM   1083 HG22 THR A 272       8.211   2.964  41.637  1.00 21.26           H
ATOM   1084 HG23 THR A 272       7.855   4.682  41.899  1.00 21.26           H
ATOM   1085  N   GLN A 273       8.502   3.546  37.063  1.00 18.90           N
ATOM   1086  CA  GLN A 273       8.334   3.723  35.618  1.00 17.64           C
ATOM   1087  C   GLN A 273       7.264   4.758  35.238  1.00 14.09           C
ATOM   1088  O   GLN A 273       7.170   5.113  34.069  1.00 16.70           O
ATOM   1089  CB  GLN A 273       8.065   2.345  34.975  1.00 26.21           C
ATOM   1090  CG  GLN A 273       6.688   1.771  35.343  1.00 25.11           C
ATOM   1091  CD  GLN A 273       6.334   0.449  34.641  1.00 36.83           C
ATOM   1092  OE1 GLN A 273       7.102  -0.114  33.870  1.00 36.11           O
ATOM   1093  NE2 GLN A 273       5.146  -0.076  34.920  1.00 38.45           N
ATOM   1094  H   GLN A 273       8.153   2.697  37.485  1.00 22.68           H
ATOM   1095  HA  GLN A 273       9.280   4.085  35.215  1.00 21.18           H
ATOM   1096  HB2 GLN A 273       8.133   2.448  33.891  1.00 31.46           H
ATOM   1097  HB3 GLN A 273       8.839   1.646  35.295  1.00 31.46           H
ATOM   1098  HG2 GLN A 273       6.633   1.619  36.421  1.00 30.13           H
ATOM   1099  HG3 GLN A 273       5.924   2.496  35.076  1.00 30.13           H
ATOM   1100 HE21 GLN A 273       4.506   0.419  35.524  1.00 46.15           H
ATOM   1101 HE22 GLN A 273       4.880  -0.942  34.481  1.00 46.15           H
ATOM   1102  N   ASP A 274       6.431   5.216  36.174  1.00 14.47           N
ATOM   1103  CA  ASP A 274       5.452   6.266  35.915  1.00 15.79           C
ATOM   1104  C   ASP A 274       6.132   7.614  36.137  1.00 13.46           C
ATOM   1105  O   ASP A 274       6.430   7.965  37.283  1.00 16.30           O
ATOM   1106  CB  ASP A 274       4.237   6.050  36.834  1.00 20.55           C
ATOM   1107  CG  ASP A 274       3.094   7.060  36.726  1.00 24.44           C
ATOM   1108  OD1 ASP A 274       3.248   8.114  36.082  1.00 24.46           O
ATOM   1109  OD2 ASP A 274       2.035   6.754  37.312  1.00 28.97           O1-
ATOM   1110  H   ASP A 274       6.584   4.951  37.136  1.00 17.37           H
ATOM   1111  HA  ASP A 274       5.100   6.193  34.886  1.00 18.95           H
ATOM   1112  HB2 ASP A 274       3.822   5.053  36.681  1.00 24.67           H
ATOM   1113  HB3 ASP A 274       4.560   6.030  37.875  1.00 24.67           H
ATOM   1114  N   ALA A 275       6.386   8.342  35.047  1.00 16.41           N
ATOM   1115  CA  ALA A 275       7.046   9.643  35.097  1.00 14.83           C
ATOM   1116  C   ALA A 275       6.244  10.598  35.981  1.00 17.50           C
ATOM   1117  O   ALA A 275       6.838  11.355  36.742  1.00 14.70           O
ATOM   1118  CB  ALA A 275       7.172  10.213  33.682  1.00 17.01           C
ATOM   1119  H   ALA A 275       6.110   7.994  34.141  1.00 19.70           H
ATOM   1120  HA  ALA A 275       8.040   9.514  35.522  1.00 17.81           H
ATOM   1121  HB1 ALA A 275       7.716  11.156  33.714  1.00 20.42           H
ATOM   1122  HB2 ALA A 275       7.712   9.513  33.048  1.00 20.42           H
ATOM   1123  HB3 ALA A 275       6.188  10.391  33.250  1.00 20.42           H
ATOM   1124  N   ASN A 276       4.894  10.684  35.848  1.00 16.58           N
ATOM   1125  CA  ASN A 276       4.057  11.626  36.590  1.00 16.78           C
ATOM   1126  C   ASN A 276       4.063  11.346  38.079  1.00 16.14           C
ATOM   1127  O   ASN A 276       4.235  12.226  38.900  1.00 16.16           O
ATOM   1128  CB  ASN A 276       2.649  11.624  35.961  1.00 22.55           C
ATOM   1129  CG  ASN A 276       1.850  12.762  36.544  1.00 20.60           C
ATOM   1130  OD1 ASN A 276       2.245  13.908  36.521  1.00 19.77           O
ATOM   1131  ND2 ASN A 276       0.874  12.363  37.372  1.00 23.94           N
ATOM   1132  H   ASN A 276       4.418   9.788  35.746  1.00 19.90           H
ATOM   1133  HA  ASN A 276       4.480  12.628  36.471  1.00 20.14           H
ATOM   1134  HB2 ASN A 276       2.163  10.662  36.122  1.00 27.07           H
ATOM   1135  HB3 ASN A 276       2.718  11.774  34.881  1.00 27.07           H
ATOM   1136 HD21 ASN A 276       0.670  11.378  37.438  1.00 28.73           H
ATOM   1137  N   ALA A 277       3.953  10.057  38.464  1.00 15.89           N
ATOM   1138  CA  ALA A 277       4.032   9.670  39.864  1.00 15.34           C
ATOM   1139  C   ALA A 277       5.386  10.028  40.446  1.00 16.73           C
ATOM   1140  O   ALA A 277       5.473  10.529  41.566  1.00 15.78           O
ATOM   1141  CB  ALA A 277       3.724   8.177  40.034  1.00 17.61           C
ATOM   1142  H   ALA A 277       3.857   9.346  37.750  1.00 19.07           H
ATOM   1143  HA  ALA A 277       3.267  10.235  40.404  1.00 18.41           H
ATOM   1144  HB1 ALA A 277       3.748   7.916  41.091  1.00 21.13           H
ATOM   1145  HB2 ALA A 277       2.731   7.964  39.643  1.00 21.13           H
ATOM   1146  HB3 ALA A 277       4.463   7.586  39.499  1.00 21.13           H
ATOM   1147  N   THR A 278       6.438   9.799  39.663  1.00 14.12           N
ATOM   1148  CA  THR A 278       7.794  10.113  40.079  1.00 13.18           C
ATOM   1149  C   THR A 278       7.978  11.628  40.283  1.00 12.12           C
ATOM   1150  O   THR A 278       8.537  12.048  41.287  1.00 12.31           O
ATOM   1151  CB  THR A 278       8.789   9.552  39.051  1.00 14.87           C
ATOM   1152  OG1 THR A 278       8.722   8.132  39.029  1.00 15.33           O
ATOM   1153  CG2 THR A 278      10.227   9.941  39.399  1.00 13.95           C
ATOM   1154  H   THR A 278       6.286   9.424  38.736  1.00 16.95           H
ATOM   1155  HA  THR A 278       7.962   9.602  41.026  1.00 15.82           H
ATOM   1156  HB  THR A 278       8.546   9.933  38.060  1.00 17.85           H
ATOM   1157  HG1 THR A 278       7.901   7.899  38.581  1.00 18.40           H
ATOM   1158 HG21 THR A 278      10.897   9.511  38.658  1.00 16.74           H
ATOM   1159 HG22 THR A 278      10.353  11.021  39.386  1.00 16.74           H
ATOM   1160 HG23 THR A 278      10.498   9.556  40.378  1.00 16.74           H
ATOM   1161  N   LEU A 279       7.475  12.431  39.348  1.00 12.73           N
ATOM   1162  CA  LEU A 279       7.517  13.886  39.430  1.00 12.85           C
ATOM   1163  C   LEU A 279       6.864  14.354  40.714  1.00 15.23           C
ATOM   1164  O   LEU A 279       7.496  15.061  41.473  1.00 12.87           O
ATOM   1165  CB  LEU A 279       6.851  14.496  38.200  1.00 12.84           C
ATOM   1166  CG  LEU A 279       6.637  16.019  38.307  1.00 13.58           C
ATOM   1167  CD1 LEU A 279       7.970  16.764  38.361  1.00 12.01           C
ATOM   1168  CD2 LEU A 279       5.837  16.480  37.093  1.00 13.98           C
ATOM   1169  H   LEU A 279       6.997  12.024  38.555  1.00 15.28           H
ATOM   1170  HA  LEU A 279       8.566  14.188  39.440  1.00 15.42           H
ATOM   1171  HB2 LEU A 279       7.456  14.275  37.320  1.00 15.41           H
ATOM   1172  HB3 LEU A 279       5.882  14.017  38.061  1.00 15.41           H
ATOM   1173  HG  LEU A 279       6.059  16.271  39.195  1.00 16.30           H
ATOM   1174 HD11 LEU A 279       7.805  17.833  38.443  1.00 14.42           H
ATOM   1175 HD12 LEU A 279       8.548  16.438  39.226  1.00 14.42           H
ATOM   1176 HD13 LEU A 279       8.541  16.558  37.455  1.00 14.42           H
ATOM   1177 HD21 LEU A 279       5.557  17.522  37.216  1.00 16.78           H
ATOM   1178 HD22 LEU A 279       6.433  16.368  36.193  1.00 16.78           H
ATOM   1179 HD23 LEU A 279       4.928  15.883  37.004  1.00 16.78           H
ATOM   1180  N   TRP A 280       5.609  13.952  40.976  1.00 14.54           N
ATOM   1181  CA  TRP A 280       4.933  14.434  42.162  1.00 13.81           C
ATOM   1182  C   TRP A 280       5.515  13.911  43.475  1.00 12.57           C
ATOM   1183  O   TRP A 280       5.550  14.668  44.443  1.00 15.84           O
ATOM   1184  CB  TRP A 280       3.395  14.277  41.983  1.00 13.79           C
ATOM   1185  CG  TRP A 280       2.950  15.296  40.960  1.00 17.39           C
ATOM   1186  CD1 TRP A 280       2.735  15.039  39.652  1.00 17.45           C
ATOM   1187  CD2 TRP A 280       2.700  16.726  41.110  1.00 14.46           C
ATOM   1188  NE1 TRP A 280       2.393  16.198  38.987  1.00 17.32           N
ATOM   1189  CE2 TRP A 280       2.357  17.275  39.842  1.00 17.52           C
ATOM   1190  CE3 TRP A 280       2.703  17.608  42.217  1.00 16.83           C
ATOM   1191  CZ2 TRP A 280       2.058  18.635  39.679  1.00 15.21           C
ATOM   1192  CZ3 TRP A 280       2.416  18.973  42.063  1.00 19.65           C
ATOM   1193  CH2 TRP A 280       2.122  19.485  40.792  1.00 20.44           C
ATOM   1194  H   TRP A 280       5.111  13.364  40.320  1.00 17.45           H
ATOM   1195  HA  TRP A 280       5.116  15.511  42.193  1.00 16.58           H
ATOM   1196  HB2 TRP A 280       3.158  13.253  41.695  1.00 16.55           H
ATOM   1197  HB3 TRP A 280       2.916  14.507  42.934  1.00 16.55           H
ATOM   1198  HD1 TRP A 280       2.836  14.078  39.182  1.00 20.95           H
ATOM   1199  HE1 TRP A 280       2.188  16.215  37.996  1.00 20.79           H
ATOM   1200  HE3 TRP A 280       2.927  17.225  43.197  1.00 20.20           H
ATOM   1201  HZ2 TRP A 280       1.814  19.024  38.703  1.00 18.26           H
ATOM   1202  HZ3 TRP A 280       2.442  19.629  42.920  1.00 23.58           H
ATOM   1203  HH2 TRP A 280       1.929  20.541  40.670  1.00 24.53           H
ATOM   1204  N   ALA A 281       6.029  12.682  43.520  1.00 12.49           N
ATOM   1205  CA  ALA A 281       6.759  12.194  44.685  1.00 11.09           C
ATOM   1206  C   ALA A 281       7.985  13.060  44.947  1.00 13.57           C
ATOM   1207  O   ALA A 281       8.231  13.436  46.081  1.00 13.68           O
ATOM   1208  CB  ALA A 281       7.101  10.715  44.523  1.00 14.96           C
ATOM   1209  H   ALA A 281       5.990  12.099  42.694  1.00 14.99           H
ATOM   1210  HA  ALA A 281       6.097  12.283  45.550  1.00 13.32           H
ATOM   1211  HB1 ALA A 281       7.651  10.368  45.394  1.00 17.96           H
ATOM   1212  HB2 ALA A 281       6.188  10.129  44.421  1.00 17.96           H
ATOM   1213  HB3 ALA A 281       7.714  10.574  43.634  1.00 17.96           H
ATOM   1214  N   PHE A 282       8.733  13.400  43.904  1.00 12.34           N
ATOM   1215  CA  PHE A 282       9.892  14.254  44.041  1.00 13.72           C
ATOM   1216  C   PHE A 282       9.511  15.648  44.568  1.00 14.30           C
ATOM   1217  O   PHE A 282      10.173  16.167  45.463  1.00 14.11           O
ATOM   1218  CB  PHE A 282      10.621  14.322  42.691  1.00 12.90           C
ATOM   1219  CG  PHE A 282      11.864  15.186  42.756  1.00  9.11           C
ATOM   1220  CD1 PHE A 282      12.968  14.749  43.506  1.00 10.19           C
ATOM   1221  CD2 PHE A 282      11.914  16.437  42.104  1.00  9.84           C
ATOM   1222  CE1 PHE A 282      14.117  15.545  43.632  1.00 14.77           C
ATOM   1223  CE2 PHE A 282      13.085  17.206  42.182  1.00 10.91           C
ATOM   1224  CZ  PHE A 282      14.173  16.775  42.966  1.00 11.95           C
ATOM   1225  H   PHE A 282       8.494  13.051  42.984  1.00 14.82           H
ATOM   1226  HA  PHE A 282      10.564  13.799  44.766  1.00 16.47           H
ATOM   1227  HB2 PHE A 282      10.919  13.313  42.410  1.00 15.49           H
ATOM   1228  HB3 PHE A 282       9.951  14.708  41.928  1.00 15.49           H
ATOM   1229  HD1 PHE A 282      12.941  13.784  43.991  1.00 12.23           H
ATOM   1230  HD2 PHE A 282      11.069  16.787  41.527  1.00 11.82           H
ATOM   1231  HE1 PHE A 282      14.955  15.198  44.216  1.00 17.73           H
ATOM   1232  HE2 PHE A 282      13.147  18.137  41.652  1.00 13.10           H
ATOM   1233  HZ  PHE A 282      15.062  17.382  43.037  1.00 14.35           H
ATOM   1234  N   LEU A 283       8.457  16.258  44.028  1.00 13.84           N
ATOM   1235  CA  LEU A 283       8.005  17.585  44.449  1.00 10.28           C
ATOM   1236  C   LEU A 283       7.551  17.586  45.921  1.00 13.69           C
ATOM   1237  O   LEU A 283       7.786  18.571  46.617  1.00 14.69           O
ATOM   1238  CB  LEU A 283       6.891  18.069  43.512  1.00 14.58           C
ATOM   1239  CG  LEU A 283       7.374  18.307  42.065  1.00 16.02           C
ATOM   1240  CD1 LEU A 283       6.142  18.492  41.173  1.00 16.72           C
ATOM   1241  CD2 LEU A 283       8.330  19.523  41.994  1.00 13.58           C
ATOM   1242  H   LEU A 283       7.963  15.800  43.273  1.00 16.62           H
ATOM   1243  HA  LEU A 283       8.847  18.269  44.369  1.00 12.34           H
ATOM   1244  HB2 LEU A 283       6.098  17.321  43.514  1.00 17.50           H
ATOM   1245  HB3 LEU A 283       6.477  19.000  43.897  1.00 17.50           H
ATOM   1246  HG  LEU A 283       7.925  17.440  41.720  1.00 19.22           H
ATOM   1247 HD11 LEU A 283       6.448  18.742  40.159  1.00 20.07           H
ATOM   1248 HD12 LEU A 283       5.561  17.572  41.144  1.00 20.07           H
ATOM   1249 HD13 LEU A 283       5.517  19.295  41.559  1.00 20.07           H
ATOM   1250 HD21 LEU A 283       8.548  19.724  40.947  1.00 16.30           H
ATOM   1251 HD22 LEU A 283       7.870  20.405  42.443  1.00 16.30           H
ATOM   1252 HD23 LEU A 283       9.260  19.296  42.508  1.00 16.30           H
ATOM   1253  N   GLN A 284       6.967  16.486  46.410  1.00 13.69           N
ATOM   1254  CA  GLN A 284       6.622  16.374  47.831  1.00 16.48           C
ATOM   1255  C   GLN A 284       7.899  16.441  48.666  1.00 15.22           C
ATOM   1256  O   GLN A 284       7.996  17.199  49.634  1.00 15.79           O
ATOM   1257  CB  GLN A 284       5.796  15.103  48.092  1.00 14.96           C
ATOM   1258  CG  GLN A 284       5.573  14.912  49.603  1.00 22.22           C
ATOM   1259  CD  GLN A 284       4.542  13.836  49.879  1.00 42.47           C
ATOM   1260  OE1 GLN A 284       4.818  12.654  49.676  1.00 50.99           O
ATOM   1261  NE2 GLN A 284       3.363  14.247  50.353  1.00 46.89           N
ATOM   1262  H   GLN A 284       6.787  15.702  45.796  1.00 16.44           H
ATOM   1263  HA  GLN A 284       5.994  17.230  48.090  1.00 19.78           H
ATOM   1264  HB2 GLN A 284       4.830  15.185  47.590  1.00 17.96           H
ATOM   1265  HB3 GLN A 284       6.321  14.232  47.703  1.00 17.96           H
ATOM   1266  HG2 GLN A 284       6.519  14.564  50.020  1.00 26.67           H
ATOM   1267  HG3 GLN A 284       5.271  15.855  50.064  1.00 26.67           H
ATOM   1268 HE21 GLN A 284       3.203  15.233  50.509  1.00 56.27           H
ATOM   1269 HE22 GLN A 284       2.638  13.575  50.560  1.00 56.27           H
ATOM   1270  N   TRP A 285       8.900  15.639  48.296  1.00 14.64           N
ATOM   1271  CA  TRP A 285      10.173  15.624  48.998  1.00 14.84           C
ATOM   1272  C   TRP A 285      10.855  16.997  48.933  1.00 12.95           C
ATOM   1273  O   TRP A 285      11.469  17.434  49.907  1.00 14.28           O
ATOM   1274  CB  TRP A 285      11.033  14.499  48.431  1.00 13.72           C
ATOM   1275  CG  TRP A 285      12.409  14.477  48.988  1.00 15.61           C
ATOM   1276  CD1 TRP A 285      12.822  13.907  50.140  1.00 16.26           C
ATOM   1277  CD2 TRP A 285      13.573  15.123  48.426  1.00 11.42           C
ATOM   1278  NE1 TRP A 285      14.151  14.215  50.356  1.00 17.99           N
ATOM   1279  CE2 TRP A 285      14.671  14.938  49.317  1.00 13.56           C
ATOM   1280  CE3 TRP A 285      13.782  15.849  47.247  1.00 12.60           C
ATOM   1281  CZ2 TRP A 285      15.933  15.468  49.038  1.00 17.05           C
ATOM   1282  CZ3 TRP A 285      15.042  16.392  46.963  1.00 15.13           C
ATOM   1283  CH2 TRP A 285      16.111  16.203  47.856  1.00 13.35           C
ATOM   1284  H   TRP A 285       8.792  15.058  47.477  1.00 17.58           H
ATOM   1285  HA  TRP A 285       9.984  15.387  50.046  1.00 17.81           H
ATOM   1286  HB2 TRP A 285      10.543  13.551  48.655  1.00 16.47           H
ATOM   1287  HB3 TRP A 285      11.098  14.610  47.348  1.00 16.47           H
ATOM   1288  HD1 TRP A 285      12.186  13.351  50.814  1.00 19.52           H
ATOM   1289  HE1 TRP A 285      14.657  13.924  51.179  1.00 21.60           H
ATOM   1290  HE3 TRP A 285      12.966  15.998  46.554  1.00 15.13           H
ATOM   1291  HZ2 TRP A 285      16.756  15.318  49.721  1.00 20.47           H
ATOM   1292  HZ3 TRP A 285      15.181  16.966  46.060  1.00 18.16           H
ATOM   1293  HH2 TRP A 285      17.081  16.624  47.631  1.00 16.03           H
ATOM   1294  N   ARG A 286      10.737  17.678  47.790  1.00 13.28           N
ATOM   1295  CA  ARG A 286      11.420  18.944  47.574  1.00 13.82           C
ATOM   1296  C   ARG A 286      10.983  19.993  48.584  1.00 16.92           C
ATOM   1297  O   ARG A 286      11.776  20.858  48.924  1.00 13.55           O
ATOM   1298  CB  ARG A 286      11.160  19.419  46.151  1.00 13.91           C
ATOM   1299  CG  ARG A 286      12.028  20.635  45.787  1.00 14.29           C
ATOM   1300  CD  ARG A 286      11.434  21.357  44.578  1.00 13.73           C
ATOM   1301  NE  ARG A 286      10.238  22.129  44.945  1.00 15.65           N
ATOM   1302  CZ  ARG A 286      10.198  23.432  45.206  1.00 18.36           C
ATOM   1303  NH1 ARG A 286      11.292  24.161  45.323  1.00 16.16           N
ATOM   1304  NH2 ARG A 286       9.018  24.034  45.349  1.00 17.45           N1+
ATOM   1305  H   ARG A 286      10.204  17.281  47.027  1.00 15.94           H
ATOM   1306  HA  ARG A 286      12.490  18.765  47.692  1.00 16.59           H
ATOM   1307  HB2 ARG A 286      11.419  18.608  45.469  1.00 16.69           H
ATOM   1308  HB3 ARG A 286      10.101  19.648  46.030  1.00 16.69           H
ATOM   1309  HG2 ARG A 286      12.062  21.361  46.596  1.00 17.16           H
ATOM   1310  HG3 ARG A 286      13.043  20.299  45.589  1.00 17.16           H
ATOM   1311  HD2 ARG A 286      12.183  22.015  44.135  1.00 16.48           H
ATOM   1312  HD3 ARG A 286      11.148  20.621  43.827  1.00 16.48           H
ATOM   1313  HE  ARG A 286       9.357  21.638  44.920  1.00 18.79           H
ATOM   1314 HH11 ARG A 286      12.200  23.729  45.237  1.00 19.39           H
ATOM   1315 HH12 ARG A 286      11.215  25.153  45.505  1.00 19.39           H
ATOM   1316 HH21 ARG A 286       8.163  23.504  45.270  1.00 20.94           H
ATOM   1317 HH22 ARG A 286       8.985  25.024  45.548  1.00 20.94           H
ATOM   1318  N   ARG A 287       9.764  19.911  49.115  1.00 15.75           N
ATOM   1319  CA  ARG A 287       9.315  20.879  50.120  1.00 16.18           C
ATOM   1320  C   ARG A 287      10.196  20.892  51.362  1.00 16.72           C
ATOM   1321  O   ARG A 287      10.622  21.973  51.780  1.00 19.04           O
ATOM   1322  CB  ARG A 287       7.860  20.620  50.494  1.00 19.26           C
ATOM   1323  CG  ARG A 287       6.923  20.720  49.282  1.00 19.89           C
ATOM   1324  CD  ARG A 287       5.463  20.843  49.731  1.00 27.98           C
ATOM   1325  NE  ARG A 287       5.224  22.140  50.384  1.00 35.16           N
ATOM   1326  CZ  ARG A 287       4.178  22.956  50.251  1.00 30.40           C
ATOM   1327  NH1 ARG A 287       3.190  22.722  49.390  1.00 25.99           N
ATOM   1328  NH2 ARG A 287       4.141  24.049  51.016  1.00 37.53           N1+
ATOM   1329  H   ARG A 287       9.135  19.174  48.820  1.00 18.90           H
ATOM   1330  HA  ARG A 287       9.382  21.875  49.681  1.00 19.42           H
ATOM   1331  HB2 ARG A 287       7.776  19.624  50.931  1.00 23.11           H
ATOM   1332  HB3 ARG A 287       7.570  21.351  51.249  1.00 23.11           H
ATOM   1333  HG2 ARG A 287       7.181  21.600  48.695  1.00 23.88           H
ATOM   1334  HG3 ARG A 287       7.030  19.837  48.657  1.00 23.88           H
ATOM   1335  HD2 ARG A 287       4.805  20.707  48.877  1.00 33.58           H
ATOM   1336  HD3 ARG A 287       5.274  20.054  50.458  1.00 33.58           H
ATOM   1337  HE  ARG A 287       5.907  22.411  51.080  1.00 42.20           H
ATOM   1338 HH11 ARG A 287       3.210  21.890  48.816  1.00 31.19           H
ATOM   1339 HH12 ARG A 287       2.420  23.366  49.305  1.00 31.19           H
ATOM   1340 HH21 ARG A 287       4.904  24.226  51.657  1.00 45.04           H
ATOM   1341 HH22 ARG A 287       3.376  24.702  50.943  1.00 45.04           H
ATOM   1342  N   GLY A 288      10.508  19.720  51.927  1.00 17.24           N
ATOM   1343  CA  GLY A 288      11.390  19.619  53.079  1.00 18.63           C
ATOM   1344  C   GLY A 288      12.809  20.005  52.716  1.00 22.39           C
ATOM   1345  O   GLY A 288      13.485  20.647  53.525  1.00 20.77           O
ATOM   1346  H   GLY A 288      10.106  18.870  51.557  1.00 20.69           H
ATOM   1347  HA2 GLY A 288      11.036  20.304  53.848  1.00 22.37           H
ATOM   1348  HA3 GLY A 288      11.381  18.608  53.479  1.00 22.37           H
ATOM   1349  N   LEU A 289      13.268  19.652  51.498  1.00 15.59           N
ATOM   1350  CA  LEU A 289      14.568  20.088  51.036  1.00 17.94           C
ATOM   1351  C   LEU A 289      14.636  21.612  51.072  1.00 17.58           C
ATOM   1352  O   LEU A 289      15.613  22.159  51.568  1.00 14.87           O
ATOM   1353  CB  LEU A 289      14.886  19.533  49.632  1.00 12.60           C
ATOM   1354  CG  LEU A 289      16.174  20.113  49.020  1.00 18.14           C
ATOM   1355  CD1 LEU A 289      17.427  19.582  49.742  1.00 20.05           C
ATOM   1356  CD2 LEU A 289      16.228  19.837  47.519  1.00 20.96           C
ATOM   1357  H   LEU A 289      12.671  19.145  50.858  1.00 18.71           H
ATOM   1358  HA  LEU A 289      15.312  19.692  51.730  1.00 21.54           H
ATOM   1359  HB2 LEU A 289      14.955  18.445  49.676  1.00 15.12           H
ATOM   1360  HB3 LEU A 289      14.054  19.787  48.981  1.00 15.12           H
ATOM   1361  HG  LEU A 289      16.191  21.195  49.124  1.00 21.77           H
ATOM   1362 HD11 LEU A 289      18.308  20.060  49.326  1.00 24.06           H
ATOM   1363 HD12 LEU A 289      17.381  19.811  50.805  1.00 24.06           H
ATOM   1364 HD13 LEU A 289      17.498  18.503  49.613  1.00 24.06           H
ATOM   1365 HD21 LEU A 289      16.967  20.496  47.067  1.00 25.16           H
ATOM   1366 HD22 LEU A 289      16.506  18.805  47.328  1.00 25.16           H
ATOM   1367 HD23 LEU A 289      15.261  20.046  47.062  1.00 25.16           H
ATOM   1368  N   TRP A 290      13.632  22.287  50.505  1.00 13.95           N
ATOM   1369  CA  TRP A 290      13.626  23.723  50.318  1.00 14.50           C
ATOM   1370  C   TRP A 290      13.738  24.473  51.654  1.00 16.12           C
ATOM   1371  O   TRP A 290      14.428  25.487  51.709  1.00 16.13           O
ATOM   1372  CB  TRP A 290      12.365  24.109  49.525  1.00 16.33           C
ATOM   1373  CG  TRP A 290      12.332  25.555  49.188  1.00 15.29           C
ATOM   1374  CD1 TRP A 290      12.878  26.124  48.090  1.00 14.32           C
ATOM   1375  CD2 TRP A 290      11.742  26.651  49.948  1.00 18.28           C
ATOM   1376  NE1 TRP A 290      12.712  27.492  48.137  1.00 17.04           N
ATOM   1377  CE2 TRP A 290      11.983  27.866  49.239  1.00 18.79           C
ATOM   1378  CE3 TRP A 290      11.025  26.738  51.159  1.00 20.52           C
ATOM   1379  CZ2 TRP A 290      11.533  29.112  49.689  1.00 22.01           C
ATOM   1380  CZ3 TRP A 290      10.547  27.984  51.609  1.00 21.64           C
ATOM   1381  CH2 TRP A 290      10.796  29.162  50.882  1.00 28.23           C
ATOM   1382  H   TRP A 290      12.850  21.772  50.129  1.00 16.74           H
ATOM   1383  HA  TRP A 290      14.494  23.986  49.715  1.00 17.40           H
ATOM   1384  HB2 TRP A 290      12.346  23.543  48.593  1.00 19.61           H
ATOM   1385  HB3 TRP A 290      11.478  23.863  50.108  1.00 19.61           H
ATOM   1386  HD1 TRP A 290      13.394  25.596  47.303  1.00 17.19           H
ATOM   1387  HE1 TRP A 290      13.051  28.110  47.410  1.00 20.45           H
ATOM   1388  HE3 TRP A 290      10.829  25.844  51.730  1.00 24.62           H
ATOM   1389  HZ2 TRP A 290      11.748  30.011  49.129  1.00 26.41           H
ATOM   1390  HZ3 TRP A 290       9.983  28.032  52.530  1.00 25.98           H
ATOM   1391  HH2 TRP A 290      10.429  30.111  51.248  1.00 33.88           H
ATOM   1392  N   ALA A 291      13.112  23.954  52.720  1.00 15.86           N
ATOM   1393  CA  ALA A 291      13.206  24.566  54.047  1.00 19.14           C
ATOM   1394  C   ALA A 291      14.657  24.619  54.559  1.00 21.84           C
ATOM   1395  O   ALA A 291      15.026  25.547  55.280  1.00 21.06           O
ATOM   1396  CB  ALA A 291      12.348  23.776  55.029  1.00 20.17           C
ATOM   1397  H   ALA A 291      12.566  23.112  52.614  1.00 19.04           H
ATOM   1398  HA  ALA A 291      12.816  25.580  53.987  1.00 22.97           H
ATOM   1399  HB1 ALA A 291      12.363  24.268  56.002  1.00 24.21           H
ATOM   1400  HB2 ALA A 291      11.319  23.731  54.675  1.00 24.21           H
ATOM   1401  HB3 ALA A 291      12.733  22.762  55.137  1.00 24.21           H
ATOM   1402  N   GLN A 292      15.472  23.609  54.233  1.00 16.91           N
ATOM   1403  CA  GLN A 292      16.870  23.544  54.660  1.00 15.93           C
ATOM   1404  C   GLN A 292      17.811  24.199  53.668  1.00 17.59           C
ATOM   1405  O   GLN A 292      18.837  24.760  54.059  1.00 18.51           O
ATOM   1406  CB  GLN A 292      17.305  22.082  54.893  1.00 18.98           C
ATOM   1407  CG  GLN A 292      16.571  21.424  56.069  1.00 24.62           C
ATOM   1408  CD  GLN A 292      16.838  22.094  57.415  1.00 26.86           C
ATOM   1409  OE1 GLN A 292      17.867  22.726  57.629  1.00 34.10           O
ATOM   1410  NE2 GLN A 292      15.916  21.925  58.361  1.00 41.72           N
ATOM   1411  H   GLN A 292      15.121  22.862  53.647  1.00 20.29           H
ATOM   1412  HA  GLN A 292      16.970  24.083  55.602  1.00 19.13           H
ATOM   1413  HB2 GLN A 292      17.105  21.495  53.993  1.00 22.78           H
ATOM   1414  HB3 GLN A 292      18.380  22.039  55.080  1.00 22.78           H
ATOM   1415  HG2 GLN A 292      15.498  21.392  55.873  1.00 29.55           H
ATOM   1416  HG3 GLN A 292      16.934  20.398  56.138  1.00 29.55           H
ATOM   1417 HE21 GLN A 292      15.083  21.390  58.165  1.00 50.07           H
ATOM   1418 HE22 GLN A 292      16.074  22.317  59.277  1.00 50.07           H
ATOM   1419  N   ARG A 293      17.536  24.014  52.367  1.00 14.86           N
ATOM   1420  CA  ARG A 293      18.427  24.353  51.272  1.00 14.86           C
ATOM   1421  C   ARG A 293      17.597  25.129  50.249  1.00 16.28           C
ATOM   1422  O   ARG A 293      17.200  24.541  49.249  1.00 16.33           O
ATOM   1423  CB  ARG A 293      19.117  23.094  50.689  1.00 20.40           C
ATOM   1424  CG  ARG A 293      19.711  22.192  51.786  1.00 21.02           C
ATOM   1425  CD  ARG A 293      21.059  21.546  51.480  1.00 32.87           C
ATOM   1426  NE  ARG A 293      21.675  20.986  52.707  1.00 37.83           N
ATOM   1427  CZ  ARG A 293      22.051  21.691  53.792  1.00 39.11           C
ATOM   1428  NH1 ARG A 293      22.159  23.020  53.779  1.00 45.37           N
ATOM   1429  NH2 ARG A 293      22.340  21.060  54.930  1.00 38.07           N1+
ATOM   1430  H   ARG A 293      16.658  23.581  52.127  1.00 17.84           H
ATOM   1431  HA  ARG A 293      19.208  25.017  51.645  1.00 17.83           H
ATOM   1432  HB2 ARG A 293      18.380  22.496  50.150  1.00 24.49           H
ATOM   1433  HB3 ARG A 293      19.889  23.400  49.980  1.00 24.49           H
ATOM   1434  HG2 ARG A 293      19.866  22.803  52.666  1.00 25.23           H
ATOM   1435  HG3 ARG A 293      18.984  21.423  52.050  1.00 25.23           H
ATOM   1436  HD2 ARG A 293      20.837  20.709  50.816  1.00 39.44           H
ATOM   1437  HD3 ARG A 293      21.746  22.221  50.966  1.00 39.44           H
ATOM   1438  HE  ARG A 293      21.593  19.987  52.822  1.00 45.40           H
ATOM   1439 HH11 ARG A 293      21.940  23.527  52.933  1.00 54.45           H
ATOM   1440 HH12 ARG A 293      22.430  23.522  54.611  1.00 54.45           H
ATOM   1441 HH21 ARG A 293      22.278  20.055  54.980  1.00 45.69           H
ATOM   1442 HH22 ARG A 293      22.618  21.592  55.741  1.00 45.69           H
ATOM   1443  N   PRO A 294      17.322  26.429  50.465  1.00 18.03           N
ATOM   1444  CA  PRO A 294      16.524  27.241  49.547  1.00 17.60           C
ATOM   1445  C   PRO A 294      17.126  27.234  48.148  1.00 14.52           C
ATOM   1446  O   PRO A 294      18.336  27.184  47.962  1.00 17.44           O
ATOM   1447  CB  PRO A 294      16.620  28.673  50.088  1.00 26.06           C
ATOM   1448  CG  PRO A 294      17.018  28.523  51.544  1.00 22.46           C
ATOM   1449  CD  PRO A 294      17.825  27.234  51.575  1.00 20.91           C
ATOM   1450  HA  PRO A 294      15.477  26.942  49.575  1.00 21.13           H
ATOM   1451  HB2 PRO A 294      17.452  29.170  49.584  1.00 31.28           H
ATOM   1452  HB3 PRO A 294      15.712  29.260  49.954  1.00 31.28           H
ATOM   1453  HG2 PRO A 294      17.631  29.359  51.876  1.00 26.95           H
ATOM   1454  HG3 PRO A 294      16.136  28.441  52.167  1.00 26.95           H
ATOM   1455  HD2 PRO A 294      18.878  27.464  51.416  1.00 25.10           H
ATOM   1456  HD3 PRO A 294      17.646  26.754  52.536  1.00 25.10           H
ATOM   1457  N   HIS A 295      16.231  27.287  47.164  1.00 15.02           N
ATOM   1458  CA  HIS A 295      16.540  27.283  45.740  1.00 12.54           C
ATOM   1459  C   HIS A 295      15.253  27.714  45.020  1.00 11.71           C
ATOM   1460  O   HIS A 295      14.161  27.717  45.590  1.00 14.80           O
ATOM   1461  CB  HIS A 295      16.972  25.879  45.272  1.00 11.96           C
ATOM   1462  CG  HIS A 295      15.988  24.779  45.601  1.00 12.55           C
ATOM   1463  ND1 HIS A 295      15.941  24.092  46.790  1.00 13.01           N
ATOM   1464  CD2 HIS A 295      14.890  24.361  44.897  1.00 11.82           C
ATOM   1465  CE1 HIS A 295      14.841  23.340  46.805  1.00 13.26           C
ATOM   1466  NE2 HIS A 295      14.156  23.484  45.666  1.00 12.59           N
ATOM   1467  H   HIS A 295      15.255  27.344  47.411  1.00 18.03           H
ATOM   1468  HA  HIS A 295      17.328  28.002  45.527  1.00 15.05           H
ATOM   1469  HB2 HIS A 295      17.924  25.628  45.741  1.00 14.36           H
ATOM   1470  HB3 HIS A 295      17.134  25.901  44.195  1.00 14.36           H
ATOM   1471  HD1 HIS A 295      16.616  24.174  47.536  1.00 15.62           H
ATOM   1472  HD2 HIS A 295      14.556  24.790  43.968  1.00 14.19           H
ATOM   1473  HE1 HIS A 295      14.538  22.696  47.619  1.00 15.92           H
ATOM   1474  N   ASP A 296      15.362  27.979  43.718  1.00 12.51           N
ATOM   1475  CA  ASP A 296      14.221  28.322  42.896  1.00 12.78           C
ATOM   1476  C   ASP A 296      13.582  27.082  42.239  1.00 13.14           C
ATOM   1477  O   ASP A 296      12.376  26.968  42.224  1.00 12.91           O
ATOM   1478  CB  ASP A 296      14.648  29.269  41.766  1.00 11.59           C
ATOM   1479  CG  ASP A 296      15.150  30.593  42.324  1.00 13.64           C
ATOM   1480  OD1 ASP A 296      14.714  31.112  43.396  1.00 14.69           O
ATOM   1481  OD2 ASP A 296      16.052  31.210  41.680  1.00 12.43           O1-
ATOM   1482  H   ASP A 296      16.262  27.920  43.299  1.00 15.02           H
ATOM   1483  HA  ASP A 296      13.414  28.852  43.492  1.00 15.34           H
ATOM   1484  HB2 ASP A 296      15.435  28.820  41.130  1.00 13.91           H
ATOM   1485  HB3 ASP A 296      13.761  29.512  41.124  1.00 13.91           H
ATOM   1486  N   SER A 297      14.387  26.118  41.755  1.00 12.34           N
ATOM   1487  CA  SER A 297      13.893  24.926  41.052  1.00  9.64           C
ATOM   1488  C   SER A 297      14.758  23.729  41.449  1.00 11.75           C
ATOM   1489  O   SER A 297      15.976  23.887  41.455  1.00 11.40           O
ATOM   1490  CB  SER A 297      14.018  25.162  39.543  1.00 10.40           C
ATOM   1491  OG  SER A 297      13.524  24.047  38.844  1.00 11.47           O
ATOM   1492  H   SER A 297      15.390  26.263  41.788  1.00 14.82           H
ATOM   1493  HA  SER A 297      12.852  24.738  41.292  1.00 11.58           H
ATOM   1494  HB2 SER A 297      13.469  26.055  39.244  1.00 12.49           H
ATOM   1495  HB3 SER A 297      15.073  25.299  39.300  1.00 12.49           H
ATOM   1496  HG  SER A 297      12.573  24.160  38.731  1.00 13.77           H
ATOM   1497  N   ALA A 298      14.145  22.593  41.763  1.00  8.87           N
ATOM   1498  CA  ALA A 298      14.887  21.361  41.976  1.00  8.33           C
ATOM   1499  C   ALA A 298      14.613  20.395  40.855  1.00 10.10           C
ATOM   1500  O   ALA A 298      13.473  20.205  40.428  1.00 11.56           O
ATOM   1501  CB  ALA A 298      14.578  20.723  43.314  1.00 11.62           C
ATOM   1502  H   ALA A 298      13.138  22.532  41.686  1.00 10.65           H
ATOM   1503  HA  ALA A 298      15.942  21.596  41.993  1.00 10.00           H
ATOM   1504  HB1 ALA A 298      15.313  19.937  43.502  1.00 13.95           H
ATOM   1505  HB2 ALA A 298      14.661  21.470  44.100  1.00 13.95           H
ATOM   1506  HB3 ALA A 298      13.584  20.284  43.301  1.00 13.95           H
ATOM   1507  N   GLN A 299      15.691  19.776  40.363  1.00 10.78           N
ATOM   1508  CA  GLN A 299      15.574  18.881  39.228  1.00  9.57           C
ATOM   1509  C   GLN A 299      16.145  17.523  39.581  1.00  8.97           C
ATOM   1510  O   GLN A 299      17.299  17.416  40.005  1.00 10.49           O
ATOM   1511  CB  GLN A 299      16.296  19.496  38.044  1.00  8.79           C
ATOM   1512  CG  GLN A 299      15.676  20.825  37.582  1.00  9.03           C
ATOM   1513  CD  GLN A 299      14.298  20.666  36.966  1.00 10.60           C
ATOM   1514  OE1 GLN A 299      13.969  19.650  36.363  1.00 12.59           O
ATOM   1515  NE2 GLN A 299      13.501  21.724  37.092  1.00 11.00           N
ATOM   1516  H   GLN A 299      16.613  19.993  40.714  1.00 12.94           H
ATOM   1517  HA  GLN A 299      14.532  18.746  38.949  1.00 11.49           H
ATOM   1518  HB2 GLN A 299      17.336  19.683  38.324  1.00 10.55           H
ATOM   1519  HB3 GLN A 299      16.310  18.782  37.226  1.00 10.55           H
ATOM   1520  HG2 GLN A 299      15.653  21.557  38.388  1.00 10.84           H
ATOM   1521  HG3 GLN A 299      16.329  21.224  36.803  1.00 10.84           H
ATOM   1522 HE21 GLN A 299      13.827  22.537  37.597  1.00 13.20           H
ATOM   1523 HE22 GLN A 299      12.603  21.738  36.626  1.00 13.20           H
ATOM   1524  N   LEU A 300      15.343  16.474  39.407  1.00 10.35           N
ATOM   1525  CA  LEU A 300      15.800  15.099  39.602  1.00 10.08           C
ATOM   1526  C   LEU A 300      16.337  14.586  38.265  1.00 10.59           C
ATOM   1527  O   LEU A 300      15.654  14.663  37.252  1.00 11.63           O
ATOM   1528  CB  LEU A 300      14.611  14.236  40.075  1.00 11.99           C
ATOM   1529  CG  LEU A 300      14.954  12.758  40.363  1.00 11.25           C
ATOM   1530  CD1 LEU A 300      15.928  12.640  41.523  1.00 12.01           C
ATOM   1531  CD2 LEU A 300      13.638  12.057  40.667  1.00 13.65           C
ATOM   1532  H   LEU A 300      14.396  16.617  39.084  1.00 12.43           H
ATOM   1533  HA  LEU A 300      16.586  15.061  40.355  1.00 12.10           H
ATOM   1534  HB2 LEU A 300      14.197  14.689  40.975  1.00 14.39           H
ATOM   1535  HB3 LEU A 300      13.831  14.278  39.310  1.00 14.39           H
ATOM   1536  HG  LEU A 300      15.394  12.302  39.475  1.00 13.51           H
ATOM   1537 HD11 LEU A 300      15.957  11.620  41.886  1.00 14.41           H
ATOM   1538 HD12 LEU A 300      16.926  12.937  41.201  1.00 14.41           H
ATOM   1539 HD13 LEU A 300      15.612  13.275  42.351  1.00 14.41           H
ATOM   1540 HD21 LEU A 300      13.807  10.991  40.817  1.00 16.38           H
ATOM   1541 HD22 LEU A 300      13.188  12.472  41.569  1.00 16.38           H
ATOM   1542 HD23 LEU A 300      12.945  12.182  39.840  1.00 16.38           H
ATOM   1543  N   LEU A 301      17.527  14.007  38.291  1.00  9.60           N
ATOM   1544  CA  LEU A 301      18.130  13.266  37.189  1.00 10.52           C
ATOM   1545  C   LEU A 301      18.168  11.791  37.576  1.00 10.47           C
ATOM   1546  O   LEU A 301      18.852  11.410  38.514  1.00 11.61           O
ATOM   1547  CB  LEU A 301      19.517  13.836  36.895  1.00 10.33           C
ATOM   1548  CG  LEU A 301      20.156  13.222  35.634  1.00 11.69           C
ATOM   1549  CD1 LEU A 301      19.363  13.631  34.393  1.00 12.51           C
ATOM   1550  CD2 LEU A 301      21.605  13.696  35.475  1.00 14.75           C
ATOM   1551  H   LEU A 301      18.033  14.022  39.163  1.00 11.52           H
ATOM   1552  HA  LEU A 301      17.508  13.394  36.311  1.00 12.62           H
ATOM   1553  HB2 LEU A 301      19.423  14.912  36.756  1.00 12.40           H
ATOM   1554  HB3 LEU A 301      20.165  13.655  37.752  1.00 12.40           H
ATOM   1555  HG  LEU A 301      20.139  12.137  35.721  1.00 14.03           H
ATOM   1556 HD11 LEU A 301      19.914  13.300  33.514  1.00 15.02           H
ATOM   1557 HD12 LEU A 301      18.400  13.135  34.370  1.00 15.02           H
ATOM   1558 HD13 LEU A 301      19.230  14.713  34.354  1.00 15.02           H
ATOM   1559 HD21 LEU A 301      22.047  13.273  34.572  1.00 17.70           H
ATOM   1560 HD22 LEU A 301      21.632  14.787  35.419  1.00 17.70           H
ATOM   1561 HD23 LEU A 301      22.188  13.359  36.329  1.00 17.70           H
ATOM   1562  N   THR A 302      17.386  10.995  36.854  1.00 11.31           N
ATOM   1563  CA  THR A 302      17.143   9.601  37.176  1.00 10.80           C
ATOM   1564  C   THR A 302      17.839   8.680  36.169  1.00 10.26           C
ATOM   1565  O   THR A 302      17.803   8.933  34.966  1.00 11.42           O
ATOM   1566  CB  THR A 302      15.635   9.288  37.320  1.00 13.19           C
ATOM   1567  OG1 THR A 302      15.487   7.912  37.611  1.00 15.25           O
ATOM   1568  CG2 THR A 302      14.771   9.530  36.096  1.00 16.70           C
ATOM   1569  H   THR A 302      16.896  11.386  36.058  1.00 13.57           H
ATOM   1570  HA  THR A 302      17.580   9.397  38.144  1.00 12.97           H
ATOM   1571  HB  THR A 302      15.236   9.864  38.153  1.00 15.84           H
ATOM   1572  HG1 THR A 302      15.829   7.749  38.498  1.00 18.31           H
ATOM   1573 HG21 THR A 302      13.743   9.255  36.323  1.00 20.04           H
ATOM   1574 HG22 THR A 302      14.798  10.579  35.817  1.00 20.04           H
ATOM   1575 HG23 THR A 302      15.111   8.913  35.265  1.00 20.04           H
ATOM   1576  N   GLY A 303      18.397   7.574  36.669  1.00 13.48           N
ATOM   1577  CA  GLY A 303      18.792   6.445  35.857  1.00 14.57           C
ATOM   1578  C   GLY A 303      17.614   5.567  35.414  1.00 13.97           C
ATOM   1579  O   GLY A 303      17.849   4.642  34.633  1.00 18.27           O
ATOM   1580  H   GLY A 303      18.446   7.468  37.676  1.00 16.18           H
ATOM   1581  HA2 GLY A 303      19.279   6.822  34.963  1.00 17.49           H
ATOM   1582  HA3 GLY A 303      19.494   5.834  36.421  1.00 17.49           H
ATOM   1583  N   ARG A 304      16.396   5.813  35.901  1.00 13.87           N
ATOM   1584  CA  ARG A 304      15.224   5.009  35.514  1.00 14.77           C
ATOM   1585  C   ARG A 304      14.674   5.476  34.187  1.00 15.63           C
ATOM   1586  O   ARG A 304      14.554   6.670  33.933  1.00 17.36           O
ATOM   1587  CB  ARG A 304      14.152   5.026  36.602  1.00 18.84           C
ATOM   1588  CG  ARG A 304      14.553   4.280  37.883  1.00 24.10           C
ATOM   1589  CD  ARG A 304      14.675   2.747  37.737  1.00 24.89           C
ATOM   1590  NE  ARG A 304      13.448   2.124  37.197  1.00 24.35           N
ATOM   1591  CZ  ARG A 304      12.374   1.679  37.863  1.00 24.29           C
ATOM   1592  NH1 ARG A 304      12.287   1.733  39.183  1.00 22.43           N
ATOM   1593  NH2 ARG A 304      11.357   1.172  37.184  1.00 26.61           N1+
ATOM   1594  H   ARG A 304      16.252   6.602  36.513  1.00 16.65           H
ATOM   1595  HA  ARG A 304      15.540   3.976  35.388  1.00 17.73           H
ATOM   1596  HB2 ARG A 304      13.869   6.052  36.838  1.00 22.62           H
ATOM   1597  HB3 ARG A 304      13.255   4.551  36.203  1.00 22.62           H
ATOM   1598  HG2 ARG A 304      15.488   4.689  38.266  1.00 28.93           H
ATOM   1599  HG3 ARG A 304      13.785   4.468  38.629  1.00 28.93           H
ATOM   1600  HD2 ARG A 304      15.501   2.519  37.064  1.00 29.87           H
ATOM   1601  HD3 ARG A 304      14.916   2.312  38.708  1.00 29.87           H
ATOM   1602  HE  ARG A 304      13.400   2.078  36.189  1.00 29.23           H
ATOM   1603 HH11 ARG A 304      13.054   2.127  39.709  1.00 26.92           H
ATOM   1604 HH12 ARG A 304      11.460   1.409  39.658  1.00 26.92           H
ATOM   1605 HH21 ARG A 304      11.402   1.136  36.174  1.00 31.94           H
ATOM   1606 HH22 ARG A 304      10.534   0.845  37.666  1.00 31.94           H
ATOM   1607  N   ALA A 305      14.265   4.506  33.373  1.00 15.67           N
ATOM   1608  CA  ALA A 305      13.529   4.723  32.156  1.00 16.72           C
ATOM   1609  C   ALA A 305      12.028   4.674  32.467  1.00 18.60           C
ATOM   1610  O   ALA A 305      11.554   3.780  33.161  1.00 21.38           O
ATOM   1611  CB  ALA A 305      13.975   3.669  31.134  1.00 19.16           C
ATOM   1612  H   ALA A 305      14.400   3.550  33.659  1.00 18.81           H
ATOM   1613  HA  ALA A 305      13.782   5.700  31.742  1.00 20.07           H
ATOM   1614  HB1 ALA A 305      13.419   3.804  30.205  1.00 23.00           H
ATOM   1615  HB2 ALA A 305      15.038   3.790  30.930  1.00 23.00           H
ATOM   1616  HB3 ALA A 305      13.791   2.669  31.529  1.00 23.00           H
ATOM   1617  N   PHE A 306      11.278   5.632  31.958  1.00 15.18           N
ATOM   1618  CA  PHE A 306       9.828   5.715  32.145  1.00 16.01           C
ATOM   1619  C   PHE A 306       9.081   5.035  31.009  1.00 22.67           C
ATOM   1620  O   PHE A 306       9.567   4.925  29.885  1.00 20.30           O
ATOM   1621  CB  PHE A 306       9.374   7.174  32.249  1.00 16.75           C
ATOM   1622  CG  PHE A 306      10.006   7.937  33.391  1.00 13.62           C
ATOM   1623  CD1 PHE A 306       9.937   7.438  34.698  1.00 15.89           C
ATOM   1624  CD2 PHE A 306      10.675   9.150  33.134  1.00 15.67           C
ATOM   1625  CE1 PHE A 306      10.495   8.155  35.761  1.00 18.55           C
ATOM   1626  CE2 PHE A 306      11.218   9.873  34.202  1.00 15.24           C
ATOM   1627  CZ  PHE A 306      11.107   9.384  35.515  1.00 14.44           C
ATOM   1628  H   PHE A 306      11.712   6.344  31.391  1.00 18.22           H
ATOM   1629  HA  PHE A 306       9.560   5.223  33.079  1.00 19.22           H
ATOM   1630  HB2 PHE A 306       9.585   7.677  31.310  1.00 20.11           H
ATOM   1631  HB3 PHE A 306       8.292   7.194  32.391  1.00 20.11           H
ATOM   1632  HD1 PHE A 306       9.430   6.508  34.896  1.00 19.07           H
ATOM   1633  HD2 PHE A 306      10.743   9.546  32.133  1.00 18.81           H
ATOM   1634  HE1 PHE A 306      10.424   7.779  36.768  1.00 22.26           H
ATOM   1635  HE2 PHE A 306      11.688  10.828  34.013  1.00 18.30           H
ATOM   1636  HZ  PHE A 306      11.492   9.958  36.340  1.00 17.33           H
ATOM   1637  N   GLN A 307       7.855   4.610  31.318  1.00 25.08           N
ATOM   1638  CA  GLN A 307       6.950   4.055  30.332  1.00 22.18           C
ATOM   1639  C   GLN A 307       6.499   5.171  29.366  1.00 25.41           C
ATOM   1640  O   GLN A 307       6.528   6.364  29.695  1.00 25.64           O
ATOM   1641  CB  GLN A 307       5.820   3.360  31.123  1.00 29.07           C
ATOM   1642  CG  GLN A 307       5.008   2.351  30.293  1.00 39.20           C
ATOM   1643  CD  GLN A 307       4.219   1.377  31.181  1.00 42.51           C
ATOM   1644  OE1 GLN A 307       3.805   1.713  32.287  1.00 44.87           O
ATOM   1645  NE2 GLN A 307       3.961   0.159  30.700  1.00 45.98           N
ATOM   1646  H   GLN A 307       7.503   4.760  32.253  1.00 30.10           H
ATOM   1647  HA  GLN A 307       7.481   3.291  29.764  1.00 26.62           H
ATOM   1648  HB2 GLN A 307       6.258   2.829  31.970  1.00 34.89           H
ATOM   1649  HB3 GLN A 307       5.145   4.121  31.518  1.00 34.89           H
ATOM   1650  HG2 GLN A 307       4.290   2.922  29.704  1.00 47.05           H
ATOM   1651  HG3 GLN A 307       5.660   1.791  29.622  1.00 47.05           H
ATOM   1652 HE21 GLN A 307       4.305  -0.114  29.792  1.00 55.18           H
ATOM   1653 HE22 GLN A 307       3.432  -0.485  31.268  1.00 55.18           H
ATOM   1654  N   GLY A 308       6.144   4.777  28.135  1.00 28.19           N
ATOM   1655  CA  GLY A 308       5.669   5.679  27.089  1.00 23.21           C
ATOM   1656  C   GLY A 308       6.769   6.516  26.410  1.00 23.61           C
ATOM   1657  O   GLY A 308       6.447   7.496  25.739  1.00 27.78           O
ATOM   1658  H   GLY A 308       6.203   3.796  27.908  1.00 33.84           H
ATOM   1659  HA2 GLY A 308       5.177   5.085  26.320  1.00 27.85           H
ATOM   1660  HA3 GLY A 308       4.954   6.376  27.530  1.00 27.85           H
ATOM   1661  N   ALA A 309       8.034   6.130  26.577  1.00 22.86           N
ATOM   1662  CA  ALA A 309       9.231   6.774  25.999  1.00 23.12           C
ATOM   1663  C   ALA A 309       9.401   8.240  26.513  1.00 18.06           C
ATOM   1664  O   ALA A 309      10.168   9.058  25.995  1.00 17.51           O
ATOM   1665  CB  ALA A 309       9.236   6.796  24.471  1.00 26.63           C
ATOM   1666  H   ALA A 309       8.176   5.306  27.112  1.00 27.44           H
ATOM   1667  HA  ALA A 309      10.136   6.214  26.362  1.00 27.75           H
ATOM   1668  HB1 ALA A 309      10.179   7.221  24.099  1.00 31.96           H
ATOM   1669  HB2 ALA A 309       9.147   5.780  24.067  1.00 31.96           H
ATOM   1670  HB3 ALA A 309       8.425   7.394  24.040  1.00 31.96           H
ATOM   1671  N   THR A 310       8.635   8.589  27.599  1.00 17.05           N
ATOM   1672  CA  THR A 310       8.771   9.931  28.198  1.00 14.12           C
ATOM   1673  C   THR A 310      10.144   9.998  28.842  1.00 12.43           C
ATOM   1674  O   THR A 310      10.559   9.097  29.552  1.00 14.01           O
ATOM   1675  CB  THR A 310       7.717  10.107  29.307  1.00 16.05           C
ATOM   1676  OG1 THR A 310       6.488  10.005  28.503  1.00 21.53           O
ATOM   1677  CG2 THR A 310       7.828  11.439  30.009  1.00 17.45           C
ATOM   1678  H   THR A 310       8.046   7.928  28.105  1.00 20.46           H
ATOM   1679  HA  THR A 310       8.617  10.717  27.406  1.00 16.95           H
ATOM   1680  HB  THR A 310       7.662   9.239  30.034  1.00 19.26           H
ATOM   1681  HG1 THR A 310       6.221  10.775  28.300  1.00 25.85           H
ATOM   1682 HG21 THR A 310       7.061  11.580  30.785  1.00 20.94           H
ATOM   1683 HG22 THR A 310       8.788  11.553  30.525  1.00 20.94           H
ATOM   1684 HG23 THR A 310       7.729  12.295  29.322  1.00 20.94           H
ATOM   1685  N   VAL A 311      10.840  11.142  28.555  1.00 12.99           N
ATOM   1686  CA  VAL A 311      12.154  11.302  29.189  1.00 12.95           C
ATOM   1687  C   VAL A 311      12.175  12.442  30.213  1.00 12.08           C
ATOM   1688  O   VAL A 311      13.145  12.557  30.966  1.00 12.59           O
ATOM   1689  CB  VAL A 311      13.302  11.563  28.166  1.00 13.52           C
ATOM   1690  CG1 VAL A 311      13.600  10.278  27.388  1.00 18.73           C
ATOM   1691  CG2 VAL A 311      13.041  12.745  27.226  1.00 12.96           C
ATOM   1692  H   VAL A 311      10.602  11.759  27.775  1.00 15.60           H
ATOM   1693  HA  VAL A 311      12.400  10.367  29.777  1.00 15.54           H
ATOM   1694  HB  VAL A 311      14.216  11.810  28.786  1.00 16.23           H
ATOM   1695 HG11 VAL A 311      14.465  10.405  26.727  1.00 22.48           H
ATOM   1696 HG12 VAL A 311      13.806   9.444  28.070  1.00 22.48           H
ATOM   1697 HG13 VAL A 311      12.739   9.990  26.762  1.00 22.48           H
ATOM   1698 HG21 VAL A 311      13.836  12.846  26.481  1.00 15.56           H
ATOM   1699 HG22 VAL A 311      12.093  12.646  26.675  1.00 15.56           H
ATOM   1700 HG23 VAL A 311      12.979  13.691  27.781  1.00 15.56           H
ATOM   1701  N   GLY A 312      11.084  13.264  30.299  1.00 12.66           N
ATOM   1702  CA  GLY A 312      11.062  14.262  31.375  1.00 13.18           C
ATOM   1703  C   GLY A 312       9.660  14.863  31.468  1.00 10.52           C
ATOM   1704  O   GLY A 312       8.859  14.783  30.547  1.00 11.57           O
ATOM   1705  H   GLY A 312      10.360  13.351  29.575  1.00 15.20           H
ATOM   1706  HA2 GLY A 312      11.368  13.751  32.317  1.00 15.82           H
ATOM   1707  HA3 GLY A 312      11.787  15.101  31.173  1.00 15.82           H
ATOM   1708  N   LEU A 313       9.420  15.496  32.655  1.00 10.47           N
ATOM   1709  CA  LEU A 313       8.114  16.116  32.947  1.00 12.07           C
ATOM   1710  C   LEU A 313       8.355  17.227  33.978  1.00 12.89           C
ATOM   1711  O   LEU A 313       9.223  17.160  34.815  1.00 12.53           O
ATOM   1712  CB  LEU A 313       7.140  15.154  33.659  1.00 16.83           C
ATOM   1713  CG  LEU A 313       6.452  14.088  32.805  1.00 24.24           C
ATOM   1714  CD1 LEU A 313       5.530  13.286  33.754  1.00 20.35           C
ATOM   1715  CD2 LEU A 313       5.684  14.711  31.636  1.00 16.69           C
ATOM   1716  H   LEU A 313      10.130  15.568  33.393  1.00 12.57           H
ATOM   1717  HA  LEU A 313       7.651  16.518  31.991  1.00 14.49           H
ATOM   1718  HB2 LEU A 313       7.676  14.661  34.497  1.00 20.21           H
ATOM   1719  HB3 LEU A 313       6.325  15.760  34.111  1.00 20.21           H
ATOM   1720  HG  LEU A 313       7.232  13.403  32.389  1.00 29.10           H
ATOM   1721 HD11 LEU A 313       5.035  12.467  33.229  1.00 24.43           H
ATOM   1722 HD12 LEU A 313       6.099  12.875  34.585  1.00 24.43           H
ATOM   1723 HD13 LEU A 313       4.742  13.923  34.171  1.00 24.43           H
ATOM   1724 HD21 LEU A 313       5.320  13.952  30.941  1.00 20.03           H
ATOM   1725 HD22 LEU A 313       4.832  15.313  31.969  1.00 20.03           H
ATOM   1726 HD23 LEU A 313       6.333  15.387  31.056  1.00 20.03           H
ATOM   1727  N   ALA A 314       7.444  18.209  33.935  1.00 13.15           N
ATOM   1728  CA  ALA A 314       7.364  19.277  34.924  1.00 11.94           C
ATOM   1729  C   ALA A 314       5.961  19.889  34.933  1.00 12.91           C
ATOM   1730  O   ALA A 314       5.301  19.910  33.896  1.00 16.69           O
ATOM   1731  CB  ALA A 314       8.384  20.387  34.649  1.00 13.90           C
ATOM   1732  H   ALA A 314       6.763  18.201  33.187  1.00 15.79           H
ATOM   1733  HA  ALA A 314       7.588  18.848  35.902  1.00 14.34           H
ATOM   1734  HB1 ALA A 314       8.127  21.284  35.213  1.00 16.69           H
ATOM   1735  HB2 ALA A 314       9.353  20.046  34.995  1.00 16.69           H
ATOM   1736  HB3 ALA A 314       8.408  20.634  33.587  1.00 16.69           H
ATOM   1737  N   PRO A 315       5.539  20.473  36.060  1.00 13.05           N
ATOM   1738  CA  PRO A 315       4.283  21.226  36.108  1.00 14.61           C
ATOM   1739  C   PRO A 315       4.414  22.545  35.354  1.00 20.31           C
ATOM   1740  O   PRO A 315       5.390  23.271  35.532  1.00 15.71           O
ATOM   1741  CB  PRO A 315       4.056  21.478  37.615  1.00 15.71           C
ATOM   1742  CG  PRO A 315       4.942  20.462  38.311  1.00 16.17           C
ATOM   1743  CD  PRO A 315       6.137  20.436  37.378  1.00 12.62           C
ATOM   1744  HA  PRO A 315       3.460  20.598  35.765  1.00 17.54           H
ATOM   1745  HB2 PRO A 315       4.438  22.473  37.852  1.00 18.86           H
ATOM   1746  HB3 PRO A 315       3.017  21.402  37.930  1.00 18.86           H
ATOM   1747  HG2 PRO A 315       5.251  20.790  39.299  1.00 19.41           H
ATOM   1748  HG3 PRO A 315       4.443  19.495  38.365  1.00 19.41           H
ATOM   1749  HD2 PRO A 315       6.772  21.306  37.525  1.00 15.15           H
ATOM   1750  HD3 PRO A 315       6.684  19.519  37.576  1.00 15.15           H
ATOM   1751  N   VAL A 316       3.413  22.907  34.539  1.00 15.69           N
ATOM   1752  CA  VAL A 316       3.456  24.138  33.773  1.00 14.71           C
ATOM   1753  C   VAL A 316       3.214  25.332  34.710  1.00 16.75           C
ATOM   1754  O   VAL A 316       2.328  25.293  35.571  1.00 18.74           O
ATOM   1755  CB  VAL A 316       2.404  24.121  32.635  1.00 22.43           C
ATOM   1756  CG1 VAL A 316       2.514  25.411  31.808  1.00 27.46           C
ATOM   1757  CG2 VAL A 316       2.557  22.922  31.699  1.00 25.83           C
ATOM   1758  H   VAL A 316       2.638  22.277  34.397  1.00 18.84           H
ATOM   1759  HA  VAL A 316       4.438  24.229  33.315  1.00 17.66           H
ATOM   1760  HB  VAL A 316       1.411  24.076  33.086  1.00 26.92           H
ATOM   1761 HG11 VAL A 316       1.832  25.363  30.959  1.00 32.95           H
ATOM   1762 HG12 VAL A 316       2.225  26.263  32.413  1.00 32.95           H
ATOM   1763 HG13 VAL A 316       3.535  25.545  31.446  1.00 32.95           H
ATOM   1764 HG21 VAL A 316       1.813  22.979  30.904  1.00 31.00           H
ATOM   1765 HG22 VAL A 316       3.554  22.907  31.256  1.00 31.00           H
ATOM   1766 HG23 VAL A 316       2.390  21.996  32.245  1.00 31.00           H
ATOM   1767  N   GLU A 317       4.004  26.393  34.532  1.00 16.16           N
ATOM   1768  CA  GLU A 317       3.907  27.663  35.255  1.00 16.76           C
ATOM   1769  C   GLU A 317       4.134  27.515  36.768  1.00 18.71           C
ATOM   1770  O   GLU A 317       3.731  28.393  37.531  1.00 18.76           O
ATOM   1771  CB  GLU A 317       2.600  28.432  34.935  1.00 17.41           C
ATOM   1772  CG  GLU A 317       2.620  29.078  33.544  1.00 22.01           C
ATOM   1773  CD  GLU A 317       1.435  30.011  33.247  1.00 28.29           C
ATOM   1774  OE1 GLU A 317       0.555  30.149  34.120  1.00 28.33           O
ATOM   1775  OE2 GLU A 317       1.444  30.606  32.147  1.00 39.93           O1-
ATOM   1776  H   GLU A 317       4.700  26.349  33.800  1.00 19.40           H
ATOM   1777  HA  GLU A 317       4.725  28.285  34.895  1.00 20.11           H
ATOM   1778  HB2 GLU A 317       1.742  27.765  35.005  1.00 20.90           H
ATOM   1779  HB3 GLU A 317       2.460  29.235  35.655  1.00 20.90           H
ATOM   1780  HG2 GLU A 317       3.535  29.652  33.409  1.00 26.42           H
ATOM   1781  HG3 GLU A 317       2.660  28.324  32.766  1.00 26.42           H
ATOM   1782  N   GLY A 318       4.773  26.431  37.225  1.00 15.42           N
ATOM   1783  CA  GLY A 318       5.010  26.217  38.645  1.00 15.54           C
ATOM   1784  C   GLY A 318       6.298  26.850  39.189  1.00 15.09           C
ATOM   1785  O   GLY A 318       6.589  26.654  40.365  1.00 13.15           O
ATOM   1786  H   GLY A 318       5.061  25.711  36.577  1.00 18.51           H
ATOM   1787  HA2 GLY A 318       4.178  26.640  39.201  1.00 18.66           H
ATOM   1788  HA3 GLY A 318       5.041  25.150  38.839  1.00 18.66           H
ATOM   1789  N   MET A 319       7.064  27.626  38.406  1.00 12.26           N
ATOM   1790  CA  MET A 319       8.322  28.223  38.887  1.00 10.63           C
ATOM   1791  C   MET A 319       8.044  29.056  40.135  1.00 16.02           C
ATOM   1792  O   MET A 319       7.136  29.887  40.115  1.00 13.31           O
ATOM   1793  CB  MET A 319       8.981  29.071  37.798  1.00 13.74           C
ATOM   1794  CG  MET A 319      10.357  29.601  38.214  1.00 13.75           C
ATOM   1795  SD  MET A 319      11.598  28.341  38.673  1.00 13.91           S
ATOM   1796  CE  MET A 319      11.978  27.721  37.017  1.00 15.05           C
ATOM   1797  H   MET A 319       6.830  27.730  37.429  1.00 14.72           H
ATOM   1798  HA  MET A 319       9.003  27.415  39.148  1.00 12.76           H
ATOM   1799  HB2 MET A 319       9.103  28.474  36.899  1.00 16.49           H
ATOM   1800  HB3 MET A 319       8.333  29.916  37.555  1.00 16.49           H
ATOM   1801  HG2 MET A 319      10.764  30.192  37.398  1.00 16.50           H
ATOM   1802  HG3 MET A 319      10.235  30.265  39.060  1.00 16.50           H
ATOM   1803  HE1 MET A 319      12.632  26.852  37.092  1.00 18.06           H
ATOM   1804  HE2 MET A 319      11.063  27.427  36.506  1.00 18.06           H
ATOM   1805  HE3 MET A 319      12.472  28.500  36.438  1.00 18.06           H
ATOM   1806  N   CYS A 320       8.784  28.790  41.211  1.00 13.34           N
ATOM   1807  CA  CYS A 320       8.742  29.466  42.506  1.00 11.52           C
ATOM   1808  C   CYS A 320       7.603  28.949  43.384  1.00 14.46           C
ATOM   1809  O   CYS A 320       7.532  29.343  44.548  1.00 19.46           O
ATOM   1810  CB  CYS A 320       8.625  31.005  42.389  1.00 13.28           C
ATOM   1811  SG  CYS A 320       9.764  31.730  41.181  1.00 18.55           S
ATOM   1812  H   CYS A 320       9.469  28.050  41.126  1.00 16.01           H
ATOM   1813  HA  CYS A 320       9.674  29.239  43.022  1.00 13.82           H
ATOM   1814  HB2 CYS A 320       7.609  31.279  42.112  1.00 15.94           H
ATOM   1815  HB3 CYS A 320       8.835  31.439  43.363  1.00 15.94           H
ATOM   1816  N   ARG A 321       6.683  28.120  42.874  1.00 13.92           N
ATOM   1817  CA  ARG A 321       5.530  27.702  43.666  1.00 13.55           C
ATOM   1818  C   ARG A 321       5.957  26.563  44.579  1.00 14.89           C
ATOM   1819  O   ARG A 321       6.603  25.616  44.147  1.00 13.38           O
ATOM   1820  CB  ARG A 321       4.365  27.277  42.782  1.00 16.42           C
ATOM   1821  CG  ARG A 321       3.737  28.329  41.850  0.82 16.57           C
ATOM   1822  CD  ARG A 321       2.519  27.624  41.247  0.59 16.55           C
ATOM   1823  NE  ARG A 321       1.865  28.341  40.147  0.61 25.15           N
ATOM   1824  CZ  ARG A 321       0.906  27.795  39.388  0.54 21.09           C
ATOM   1825  NH1 ARG A 321       0.437  26.572  39.637  0.64 32.46           N
ATOM   1826  NH2 ARG A 321       0.391  28.474  38.367  0.90 28.32           N1+
ATOM   1827  H   ARG A 321       6.786  27.760  41.936  1.00 16.71           H
ATOM   1828  HA  ARG A 321       5.186  28.537  44.277  1.00 16.27           H
ATOM   1829  HB2 ARG A 321       4.726  26.458  42.169  1.00 19.71           H
ATOM   1830  HB3 ARG A 321       3.581  26.886  43.433  1.00 19.71           H
ATOM   1831  HG2 ARG A 321       3.415  29.198  42.429  1.00 19.89           H
ATOM   1832  HG3 ARG A 321       4.437  28.633  41.072  1.00 19.89           H
ATOM   1833  HD2 ARG A 321       2.801  26.629  40.903  0.58 19.86           H
ATOM   1834  HD3 ARG A 321       1.783  27.505  42.043  0.00 19.86           H
ATOM   1835  HE  ARG A 321       2.203  29.263  39.914  0.35 30.19           H
ATOM   1836 HH11 ARG A 321       0.802  26.049  40.419  1.00 38.95           H
ATOM   1837 HH12 ARG A 321      -0.289  26.179  39.058  1.00 38.95           H
ATOM   1838 HH21 ARG A 321       0.719  29.408  38.166  1.00 33.99           H
ATOM   1839 HH22 ARG A 321      -0.332  28.064  37.796  1.00 33.99           H
ATOM   1840  N   ALA A 322       5.565  26.629  45.853  1.00 16.41           N
ATOM   1841  CA  ALA A 322       5.973  25.657  46.865  1.00 13.59           C
ATOM   1842  C   ALA A 322       5.674  24.211  46.472  1.00 13.36           C
ATOM   1843  O   ALA A 322       6.461  23.318  46.800  1.00 16.69           O
ATOM   1844  CB  ALA A 322       5.271  25.999  48.195  1.00 16.97           C
ATOM   1845  H   ALA A 322       5.007  27.417  46.146  1.00 19.69           H
ATOM   1846  HA  ALA A 322       7.045  25.752  47.022  1.00 16.31           H
ATOM   1847  HB1 ALA A 322       5.604  25.313  48.969  1.00 20.37           H
ATOM   1848  HB2 ALA A 322       5.513  27.019  48.495  1.00 20.37           H
ATOM   1849  HB3 ALA A 322       4.190  25.906  48.072  1.00 20.37           H
ATOM   1850  N   GLU A 323       4.541  23.977  45.813  1.00 15.02           N
ATOM   1851  CA  GLU A 323       4.057  22.646  45.507  1.00 15.38           C
ATOM   1852  C   GLU A 323       4.688  22.087  44.219  1.00 14.24           C
ATOM   1853  O   GLU A 323       4.583  20.887  43.994  1.00 17.93           O
ATOM   1854  CB  GLU A 323       2.509  22.670  45.459  1.00 21.33           C
ATOM   1855  CG  GLU A 323       1.875  23.493  44.317  1.00 26.07           C
ATOM   1856  CD  GLU A 323       1.659  25.006  44.532  1.00 29.96           C
ATOM   1857  OE1 GLU A 323       0.982  25.588  43.653  1.00 43.36           O
ATOM   1858  OE2 GLU A 323       2.150  25.576  45.533  1.00 26.88           O1-
ATOM   1859  H   GLU A 323       3.949  24.761  45.571  1.00 18.02           H
ATOM   1860  HA  GLU A 323       4.343  21.977  46.318  1.00 18.46           H
ATOM   1861  HB2 GLU A 323       2.157  21.644  45.358  1.00 25.60           H
ATOM   1862  HB3 GLU A 323       2.130  23.037  46.414  1.00 25.60           H
ATOM   1863  HG2 GLU A 323       2.422  23.351  43.390  1.00 31.29           H
ATOM   1864  HG3 GLU A 323       0.900  23.067  44.077  1.00 31.29           H
ATOM   1865  N   SER A 324       5.304  22.926  43.360  1.00 13.20           N
ATOM   1866  CA  SER A 324       5.465  22.547  41.960  1.00 13.38           C
ATOM   1867  C   SER A 324       6.727  23.030  41.259  1.00 11.74           C
ATOM   1868  O   SER A 324       6.852  22.762  40.058  1.00 13.61           O
ATOM   1869  CB  SER A 324       4.204  22.897  41.181  1.00 18.13           C
ATOM   1870  OG  SER A 324       3.960  24.266  41.273  1.00 19.72           O
ATOM   1871  H   SER A 324       5.381  23.905  43.589  1.00 15.84           H
ATOM   1872  HA  SER A 324       5.547  21.464  41.909  1.00 16.06           H
ATOM   1873  HB2 SER A 324       4.316  22.633  40.134  1.00 21.76           H
ATOM   1874  HB3 SER A 324       3.346  22.355  41.587  1.00 21.76           H
ATOM   1875  HG  SER A 324       3.148  24.451  40.795  1.00 23.67           H
ATOM   1876  N   SER A 325       7.664  23.680  41.970  1.00 10.93           N
ATOM   1877  CA  SER A 325       8.854  24.240  41.312  1.00 11.27           C
ATOM   1878  C   SER A 325       9.951  23.181  41.172  1.00  9.70           C
ATOM   1879  O   SER A 325      11.016  23.260  41.787  1.00 11.25           O
ATOM   1880  CB  SER A 325       9.353  25.483  42.041  1.00 11.74           C
ATOM   1881  OG  SER A 325      10.147  26.224  41.127  1.00 12.48           O
ATOM   1882  H   SER A 325       7.509  23.883  42.946  1.00 13.12           H
ATOM   1883  HA  SER A 325       8.541  24.553  40.314  1.00 13.52           H
ATOM   1884  HB2 SER A 325       8.500  26.096  42.339  1.00 14.09           H
ATOM   1885  HB3 SER A 325       9.932  25.219  42.923  1.00 14.09           H
ATOM   1886  HG  SER A 325      11.064  26.199  41.425  1.00 14.98           H
ATOM   1887  N   GLY A 326       9.720  22.214  40.296  1.00 10.68           N
ATOM   1888  CA  GLY A 326      10.746  21.219  39.995  1.00 11.42           C
ATOM   1889  C   GLY A 326      10.365  20.412  38.767  1.00 11.43           C
ATOM   1890  O   GLY A 326       9.356  20.671  38.103  1.00 11.86           O
ATOM   1891  H   GLY A 326       8.852  22.176  39.781  1.00 12.82           H
ATOM   1892  HA2 GLY A 326      11.676  21.752  39.794  1.00 13.71           H
ATOM   1893  HA3 GLY A 326      10.871  20.558  40.853  1.00 13.71           H
ATOM   1894  N   GLY A 327      11.221  19.457  38.431  1.00 12.00           N
ATOM   1895  CA  GLY A 327      11.052  18.592  37.281  1.00  9.63           C
ATOM   1896  C   GLY A 327      11.855  17.314  37.441  1.00  9.50           C
ATOM   1897  O   GLY A 327      12.663  17.186  38.358  1.00 10.27           O
ATOM   1898  H   GLY A 327      12.082  19.359  38.955  1.00 14.40           H
ATOM   1899  HA2 GLY A 327       9.995  18.355  37.152  1.00 11.56           H
ATOM   1900  HA3 GLY A 327      11.408  19.116  36.390  1.00 11.56           H
ATOM   1901  N   VAL A 328      11.601  16.363  36.543  1.00 11.67           N
ATOM   1902  CA  VAL A 328      12.316  15.090  36.486  1.00  8.81           C
ATOM   1903  C   VAL A 328      12.768  14.840  35.052  1.00 11.24           C
ATOM   1904  O   VAL A 328      12.053  15.147  34.111  1.00 12.03           O
ATOM   1905  CB  VAL A 328      11.461  13.927  37.058  1.00 10.59           C
ATOM   1906  CG1 VAL A 328      10.183  13.634  36.279  0.89 11.87           C
ATOM   1907  CG2 VAL A 328      12.298  12.638  37.091  0.49 12.62           C
ATOM   1908  H   VAL A 328      10.932  16.552  35.806  1.00 14.01           H
ATOM   1909  HA  VAL A 328      13.204  15.157  37.106  1.00 10.57           H
ATOM   1910  HB  VAL A 328      11.168  14.163  38.087  1.00 12.71           H
ATOM   1911 HG11 VAL A 328       9.616  12.861  36.802  0.97 14.24           H
ATOM   1912 HG12 VAL A 328       9.569  14.531  36.205  1.00 14.24           H
ATOM   1913 HG13 VAL A 328      10.421  13.283  35.273  0.99 14.24           H
ATOM   1914 HG21 VAL A 328      11.762  11.869  37.643  0.00 15.15           H
ATOM   1915 HG22 VAL A 328      12.490  12.275  36.082  0.81 15.15           H
ATOM   1916 HG23 VAL A 328      13.250  12.825  37.583  0.32 15.15           H
ATOM   1917  N   SER A 329      13.948  14.230  34.899  1.00 11.07           N
ATOM   1918  CA  SER A 329      14.565  13.931  33.627  1.00  9.74           C
ATOM   1919  C   SER A 329      15.308  12.625  33.749  1.00 10.67           C
ATOM   1920  O   SER A 329      16.025  12.428  34.720  1.00 11.24           O
ATOM   1921  CB  SER A 329      15.580  15.021  33.265  1.00 10.47           C
ATOM   1922  OG  SER A 329      15.043  16.307  33.092  1.00 11.60           O
ATOM   1923  H   SER A 329      14.500  14.026  35.719  1.00 13.29           H
ATOM   1924  HA  SER A 329      13.815  13.866  32.847  1.00 11.69           H
ATOM   1925  HB2 SER A 329      16.324  15.081  34.057  1.00 12.57           H
ATOM   1926  HB3 SER A 329      16.109  14.733  32.356  1.00 12.57           H
ATOM   1927  HG  SER A 329      14.103  16.288  33.303  1.00 13.92           H
ATOM   1928  N   THR A 330      15.162  11.735  32.767  1.00 11.18           N
ATOM   1929  CA  THR A 330      15.986  10.546  32.637  1.00  8.20           C
ATOM   1930  C   THR A 330      17.331  10.930  32.015  1.00 12.80           C
ATOM   1931  O   THR A 330      17.391  11.724  31.075  1.00 10.99           O
ATOM   1932  CB  THR A 330      15.278   9.496  31.776  1.00 14.55           C
ATOM   1933  OG1 THR A 330      14.066   9.092  32.392  1.00 15.51           O
ATOM   1934  CG2 THR A 330      16.108   8.225  31.592  1.00 15.59           C
ATOM   1935  H   THR A 330      14.551  11.957  31.995  1.00 13.42           H
ATOM   1936  HA  THR A 330      16.123  10.134  33.635  1.00  9.85           H
ATOM   1937  HB  THR A 330      15.055   9.921  30.794  1.00 17.46           H
ATOM   1938  HG1 THR A 330      14.271   8.619  33.203  1.00 18.62           H
ATOM   1939 HG21 THR A 330      15.520   7.489  31.040  1.00 18.71           H
ATOM   1940 HG22 THR A 330      17.018   8.433  31.029  1.00 18.71           H
ATOM   1941 HG23 THR A 330      16.373   7.803  32.562  1.00 18.71           H
ATOM   1942  N   ASP A 331      18.412  10.318  32.491  1.00 11.66           N
ATOM   1943  CA  ASP A 331      19.732  10.514  31.890  1.00 11.12           C
ATOM   1944  C   ASP A 331      19.847   9.533  30.714  1.00 13.16           C
ATOM   1945  O   ASP A 331      20.325   8.403  30.871  1.00 15.13           O
ATOM   1946  CB  ASP A 331      20.843  10.355  32.925  1.00 11.67           C
ATOM   1947  CG  ASP A 331      22.187  10.858  32.404  1.00 13.13           C
ATOM   1948  OD1 ASP A 331      22.239  11.267  31.225  1.00 13.57           O
ATOM   1949  OD2 ASP A 331      23.167  10.810  33.175  1.00 13.70           O1-
ATOM   1950  H   ASP A 331      18.320   9.653  33.246  1.00 14.00           H
ATOM   1951  HA  ASP A 331      19.774  11.533  31.512  1.00 13.34           H
ATOM   1952  HB2 ASP A 331      20.613  10.895  33.841  1.00 14.01           H
ATOM   1953  HB3 ASP A 331      20.953   9.317  33.235  1.00 14.01           H
ATOM   1954  N   HIS A 332      19.277   9.912  29.570  1.00 10.97           N
ATOM   1955  CA  HIS A 332      18.951   8.989  28.488  1.00 12.86           C
ATOM   1956  C   HIS A 332      20.060   8.849  27.427  1.00 14.10           C
ATOM   1957  O   HIS A 332      19.986   7.919  26.623  1.00 14.05           O
ATOM   1958  CB  HIS A 332      17.605   9.395  27.863  1.00 14.42           C
ATOM   1959  CG  HIS A 332      17.556  10.807  27.351  1.00 15.36           C
ATOM   1960  ND1 HIS A 332      18.077  11.226  26.126  1.00 19.77           N
ATOM   1961  CD2 HIS A 332      17.031  11.899  27.986  1.00 13.83           C
ATOM   1962  CE1 HIS A 332      17.743  12.514  26.014  1.00 17.17           C
ATOM   1963  NE2 HIS A 332      17.155  12.962  27.124  1.00 18.02           N
ATOM   1964  H   HIS A 332      18.885  10.841  29.511  1.00 13.17           H
ATOM   1965  HA  HIS A 332      18.807   7.996  28.915  1.00 15.43           H
ATOM   1966  HB2 HIS A 332      16.821   9.275  28.613  1.00 17.31           H
ATOM   1967  HB3 HIS A 332      17.375   8.719  27.039  1.00 17.31           H
ATOM   1968  HD2 HIS A 332      16.515  11.917  28.928  1.00 16.60           H
ATOM   1969  HE1 HIS A 332      17.931  13.119  25.140  1.00 20.61           H
ATOM   1970  HE2 HIS A 332      16.853  13.913  27.288  1.00 21.62           H
ATOM   1971  N   SER A 333      21.043   9.759  27.390  1.00 12.75           N
ATOM   1972  CA  SER A 333      22.086   9.780  26.372  1.00 11.38           C
ATOM   1973  C   SER A 333      23.441   9.578  27.037  1.00 12.86           C
ATOM   1974  O   SER A 333      23.656   9.952  28.185  1.00 13.74           O
ATOM   1975  CB  SER A 333      22.052  11.115  25.629  1.00 10.36           C
ATOM   1976  OG  SER A 333      23.099  11.189  24.680  1.00 12.47           O
ATOM   1977  H   SER A 333      21.041  10.502  28.075  1.00 15.30           H
ATOM   1978  HA  SER A 333      21.920   8.989  25.639  1.00 13.66           H
ATOM   1979  HB2 SER A 333      21.093  11.243  25.131  1.00 12.44           H
ATOM   1980  HB3 SER A 333      22.170  11.929  26.341  1.00 12.44           H
ATOM   1981  HG  SER A 333      23.158  12.096  24.371  1.00 14.97           H
ATOM   1982  N   GLU A 334      24.413   9.056  26.279  1.00 11.44           N
ATOM   1983  CA  GLU A 334      25.777   9.032  26.732  1.00 10.85           C
ATOM   1984  C   GLU A 334      26.292  10.468  26.948  1.00 10.25           C
ATOM   1985  O   GLU A 334      27.110  10.714  27.838  1.00 11.67           O
ATOM   1986  CB  GLU A 334      26.593   8.298  25.666  1.00 13.83           C
ATOM   1987  CG  GLU A 334      28.018   7.965  26.113  1.00 22.78           C
ATOM   1988  CD  GLU A 334      28.213   6.733  27.013  1.00 28.23           C
ATOM   1989  OE1 GLU A 334      29.424   6.461  27.255  1.00 20.24           O
ATOM   1990  OE2 GLU A 334      27.194   6.108  27.427  1.00 20.76           O1-
ATOM   1991  H   GLU A 334      24.211   8.756  25.338  1.00 13.73           H
ATOM   1992  HA  GLU A 334      25.816   8.478  27.672  1.00 13.02           H
ATOM   1993  HB2 GLU A 334      26.087   7.363  25.394  1.00 16.60           H
ATOM   1994  HB3 GLU A 334      26.640   8.916  24.766  1.00 16.60           H
ATOM   1995  HG2 GLU A 334      28.634   7.818  25.222  1.00 27.34           H
ATOM   1996  HG3 GLU A 334      28.484   8.825  26.596  1.00 27.34           H
ATOM   1997  N   LEU A 335      25.816  11.418  26.108  1.00 10.45           N
ATOM   1998  CA  LEU A 335      26.216  12.830  26.101  1.00  9.23           C
ATOM   1999  C   LEU A 335      25.474  13.575  27.215  1.00 12.33           C
ATOM   2000  O   LEU A 335      24.235  13.512  27.264  1.00 10.78           O
ATOM   2001  CB  LEU A 335      25.859  13.483  24.762  1.00 13.62           C
ATOM   2002  CG  LEU A 335      26.371  12.799  23.482  1.00 19.10           C
ATOM   2003  CD1 LEU A 335      26.193  13.759  22.291  1.00 18.40           C
ATOM   2004  CD2 LEU A 335      27.822  12.351  23.590  1.00 21.35           C
ATOM   2005  H   LEU A 335      25.084  11.149  25.465  1.00 12.54           H
ATOM   2006  HA  LEU A 335      27.294  12.906  26.231  1.00 11.08           H
ATOM   2007  HB2 LEU A 335      24.777  13.601  24.677  1.00 16.35           H
ATOM   2008  HB3 LEU A 335      26.274  14.482  24.786  1.00 16.35           H
ATOM   2009  HG  LEU A 335      25.752  11.921  23.299  1.00 22.93           H
ATOM   2010 HD11 LEU A 335      26.507  13.267  21.370  1.00 22.08           H
ATOM   2011 HD12 LEU A 335      25.142  14.025  22.188  1.00 22.08           H
ATOM   2012 HD13 LEU A 335      26.783  14.663  22.433  1.00 22.08           H
ATOM   2013 HD21 LEU A 335      28.137  11.917  22.642  1.00 25.63           H
ATOM   2014 HD22 LEU A 335      28.456  13.207  23.826  1.00 25.63           H
ATOM   2015 HD23 LEU A 335      27.934  11.592  24.364  1.00 25.63           H
ATOM   2016  N   PRO A 336      26.176  14.358  28.070  1.00  9.42           N
ATOM   2017  CA  PRO A 336      25.470  15.120  29.095  1.00 11.20           C
ATOM   2018  C   PRO A 336      24.480  16.154  28.523  1.00 11.63           C
ATOM   2019  O   PRO A 336      23.503  16.488  29.191  1.00 11.51           O
ATOM   2020  CB  PRO A 336      26.560  15.852  29.882  1.00 13.96           C
ATOM   2021  CG  PRO A 336      27.879  15.188  29.522  1.00 19.40           C
ATOM   2022  CD  PRO A 336      27.615  14.422  28.237  1.00 13.61           C
ATOM   2023  HA  PRO A 336      24.985  14.426  29.783  1.00 13.44           H
ATOM   2024  HB2 PRO A 336      26.621  16.863  29.481  1.00 16.75           H
ATOM   2025  HB3 PRO A 336      26.398  15.908  30.956  1.00 16.75           H
ATOM   2026  HG2 PRO A 336      28.672  15.920  29.398  1.00 23.29           H
ATOM   2027  HG3 PRO A 336      28.143  14.488  30.315  1.00 23.29           H
ATOM   2028  HD2 PRO A 336      28.095  14.943  27.417  1.00 16.33           H
ATOM   2029  HD3 PRO A 336      28.036  13.424  28.360  1.00 16.33           H
ATOM   2030  N   ILE A 337      24.679  16.624  27.290  1.00 10.76           N
ATOM   2031  CA  ILE A 337      23.767  17.590  26.690  1.00 11.73           C
ATOM   2032  C   ILE A 337      22.388  16.973  26.489  1.00 10.59           C
ATOM   2033  O   ILE A 337      21.405  17.715  26.491  1.00 10.95           O
ATOM   2034  CB  ILE A 337      24.344  18.217  25.397  1.00 11.39           C
ATOM   2035  CG1 ILE A 337      23.470  19.421  24.985  0.94 11.98           C
ATOM   2036  CG2 ILE A 337      24.422  17.183  24.263  0.93 10.60           C
ATOM   2037  CD1 ILE A 337      24.054  20.268  23.851  0.65 13.85           C
ATOM   2038  H   ILE A 337      25.478  16.316  26.757  1.00 12.91           H
ATOM   2039  HA  ILE A 337      23.660  18.403  27.408  1.00 14.08           H
ATOM   2040  HB  ILE A 337      25.353  18.583  25.594  1.00 13.68           H
ATOM   2041 HG12 ILE A 337      22.497  19.063  24.657  1.00 14.38           H
ATOM   2042 HG13 ILE A 337      23.338  20.085  25.841  1.00 14.38           H
ATOM   2043 HG21 ILE A 337      24.965  17.595  23.413  0.62 12.72           H
ATOM   2044 HG22 ILE A 337      24.941  16.295  24.605  1.00 12.72           H
ATOM   2045 HG23 ILE A 337      23.420  16.901  23.946  0.39 12.72           H
ATOM   2046 HD11 ILE A 337      23.418  21.142  23.717  0.00 16.63           H
ATOM   2047 HD12 ILE A 337      25.063  20.584  24.110  1.00 16.63           H
ATOM   2048 HD13 ILE A 337      24.062  19.699  22.920  0.62 16.63           H
ATOM   2049  N   GLY A 338      22.255  15.646  26.331  1.00 10.34           N
ATOM   2050  CA  GLY A 338      20.951  15.018  26.184  1.00  9.98           C
ATOM   2051  C   GLY A 338      20.042  15.304  27.392  1.00 11.61           C
ATOM   2052  O   GLY A 338      18.975  15.903  27.278  1.00 11.04           O
ATOM   2053  H   GLY A 338      23.073  15.054  26.382  1.00 12.42           H
ATOM   2054  HA2 GLY A 338      20.475  15.387  25.278  1.00 11.98           H
ATOM   2055  HA3 GLY A 338      21.057  13.943  26.085  1.00 11.98           H
ATOM   2056  N   ALA A 339      20.469  14.881  28.586  1.00 12.41           N
ATOM   2057  CA  ALA A 339      19.776  15.145  29.835  1.00 13.56           C
ATOM   2058  C   ALA A 339      19.595  16.647  30.056  1.00 11.78           C
ATOM   2059  O   ALA A 339      18.569  17.074  30.558  1.00 10.91           O
ATOM   2060  CB  ALA A 339      20.566  14.549  30.996  1.00 11.78           C
ATOM   2061  H   ALA A 339      21.318  14.342  28.642  1.00 14.90           H
ATOM   2062  HA  ALA A 339      18.792  14.681  29.799  1.00 16.28           H
ATOM   2063  HB1 ALA A 339      20.084  14.812  31.938  1.00 14.14           H
ATOM   2064  HB2 ALA A 339      20.585  13.465  30.892  1.00 14.14           H
ATOM   2065  HB3 ALA A 339      21.588  14.927  31.005  1.00 14.14           H
ATOM   2066  N   ALA A 340      20.602  17.467  29.723  1.00  8.86           N
ATOM   2067  CA  ALA A 340      20.516  18.895  29.919  1.00  8.83           C
ATOM   2068  C   ALA A 340      19.425  19.516  29.059  1.00  8.59           C
ATOM   2069  O   ALA A 340      18.699  20.393  29.525  1.00 10.07           O
ATOM   2070  CB  ALA A 340      21.838  19.582  29.614  1.00 10.06           C
ATOM   2071  H   ALA A 340      21.430  17.087  29.288  1.00 10.64           H
ATOM   2072  HA  ALA A 340      20.278  19.077  30.970  1.00 10.60           H
ATOM   2073  HB1 ALA A 340      21.755  20.643  29.848  1.00 12.08           H
ATOM   2074  HB2 ALA A 340      22.624  19.128  30.224  1.00 12.08           H
ATOM   2075  HB3 ALA A 340      22.081  19.460  28.557  1.00 12.08           H
ATOM   2076  N   ALA A 341      19.304  19.095  27.806  1.00  7.85           N
ATOM   2077  CA  ALA A 341      18.264  19.607  26.938  1.00  8.73           C
ATOM   2078  C   ALA A 341      16.886  19.214  27.479  1.00 10.21           C
ATOM   2079  O   ALA A 341      15.956  20.018  27.403  1.00 10.46           O
ATOM   2080  CB  ALA A 341      18.495  19.153  25.496  1.00 10.61           C
ATOM   2081  H   ALA A 341      19.903  18.363  27.463  1.00  9.42           H
ATOM   2082  HA  ALA A 341      18.332  20.693  26.951  1.00 10.48           H
ATOM   2083  HB1 ALA A 341      17.691  19.527  24.872  1.00 12.74           H
ATOM   2084  HB2 ALA A 341      19.449  19.541  25.136  1.00 12.74           H
ATOM   2085  HB3 ALA A 341      18.511  18.063  25.441  1.00 12.74           H
ATOM   2086  N   THR A 342      16.748  18.017  28.044  1.00 10.73           N
ATOM   2087  CA  THR A 342      15.494  17.583  28.648  1.00 10.93           C
ATOM   2088  C   THR A 342      15.176  18.460  29.874  1.00  9.36           C
ATOM   2089  O   THR A 342      14.114  19.020  30.005  1.00 10.77           O
ATOM   2090  CB  THR A 342      15.569  16.101  29.089  1.00 10.20           C
ATOM   2091  OG1 THR A 342      15.608  15.361  27.856  1.00 13.90           O
ATOM   2092  CG2 THR A 342      14.386  15.678  29.931  1.00  9.34           C
ATOM   2093  H   THR A 342      17.534  17.416  28.076  1.00 12.88           H
ATOM   2094  HA  THR A 342      14.641  17.677  27.914  1.00 13.12           H
ATOM   2095  HB  THR A 342      16.538  15.871  29.591  1.00 12.24           H
ATOM   2096  HG1 THR A 342      16.163  14.734  27.923  1.00 16.68           H
ATOM   2097 HG21 THR A 342      14.509  14.667  30.342  1.00 11.21           H
ATOM   2098 HG22 THR A 342      14.171  16.352  30.769  1.00 11.21           H
ATOM   2099 HG23 THR A 342      13.443  15.715  29.351  1.00 11.21           H
ATOM   2100  N   MET A 343      16.195  18.642  30.734  1.00 10.36           N
ATOM   2101  CA  MET A 343      16.034  19.397  31.971  1.00  9.49           C
ATOM   2102  C   MET A 343      15.683  20.856  31.657  1.00 10.04           C
ATOM   2103  O   MET A 343      14.837  21.461  32.311  1.00 10.26           O
ATOM   2104  CB  MET A 343      17.309  19.265  32.824  1.00  9.09           C
ATOM   2105  CG  MET A 343      17.154  19.913  34.190  1.00 10.14           C
ATOM   2106  SD  MET A 343      18.599  19.651  35.264  1.00 12.07           S
ATOM   2107  CE  MET A 343      18.595  17.866  35.483  1.00 11.25           C
ATOM   2108  H   MET A 343      17.082  18.204  30.551  1.00 12.43           H
ATOM   2109  HA  MET A 343      15.209  18.952  32.526  1.00 11.39           H
ATOM   2110  HB2 MET A 343      17.510  18.205  32.966  1.00 10.91           H
ATOM   2111  HB3 MET A 343      18.160  19.703  32.307  1.00 10.91           H
ATOM   2112  HG2 MET A 343      17.016  20.985  34.067  1.00 12.17           H
ATOM   2113  HG3 MET A 343      16.278  19.495  34.683  1.00 12.17           H
ATOM   2114  HE1 MET A 343      19.288  17.570  36.263  1.00 13.50           H
ATOM   2115  HE2 MET A 343      17.600  17.528  35.768  1.00 13.50           H
ATOM   2116  HE3 MET A 343      18.875  17.379  34.548  1.00 13.50           H
ATOM   2117  N   ALA A 344      16.343  21.453  30.662  1.00 10.44           N
ATOM   2118  CA  ALA A 344      16.040  22.813  30.244  1.00  8.72           C
ATOM   2119  C   ALA A 344      14.614  22.927  29.693  1.00  9.73           C
ATOM   2120  O   ALA A 344      13.952  23.942  29.889  1.00 10.96           O
ATOM   2121  CB  ALA A 344      17.059  23.280  29.199  1.00 10.47           C
ATOM   2122  H   ALA A 344      17.055  20.945  30.164  1.00 12.53           H
ATOM   2123  HA  ALA A 344      16.134  23.460  31.113  1.00 10.47           H
ATOM   2124  HB1 ALA A 344      16.813  24.275  28.833  1.00 12.57           H
ATOM   2125  HB2 ALA A 344      18.052  23.305  29.650  1.00 12.57           H
ATOM   2126  HB3 ALA A 344      17.068  22.575  28.366  1.00 12.57           H
ATOM   2127  N   HIS A 345      14.175  21.911  28.948  1.00  9.80           N
ATOM   2128  CA  HIS A 345      12.794  21.812  28.452  1.00 10.83           C
ATOM   2129  C   HIS A 345      11.787  21.817  29.633  1.00 13.65           C
ATOM   2130  O   HIS A 345      10.813  22.572  29.646  1.00 12.51           O
ATOM   2131  CB  HIS A 345      12.644  20.525  27.639  1.00  9.97           C
ATOM   2132  CG  HIS A 345      11.272  20.269  27.143  1.00 13.92           C
ATOM   2133  ND1 HIS A 345      10.920  20.504  25.801  1.00 13.41           N
ATOM   2134  CD2 HIS A 345      10.132  19.791  27.783  1.00 15.50           C
ATOM   2135  CE1 HIS A 345       9.595  20.077  25.637  1.00 12.17           C
ATOM   2136  NE2 HIS A 345       9.106  19.680  26.838  1.00 13.07           N
ATOM   2137  H   HIS A 345      14.743  21.098  28.917  1.00 11.76           H
ATOM   2138  HA  HIS A 345      12.545  22.700  27.817  1.00 13.00           H
ATOM   2139  HB2 HIS A 345      12.955  19.643  28.261  1.00 11.97           H
ATOM   2140  HB3 HIS A 345      13.349  20.556  26.784  1.00 11.97           H
ATOM   2141  HD1 HIS A 345      11.561  20.744  25.059  1.00 16.10           H
ATOM   2142  HD2 HIS A 345       9.980  19.453  28.818  1.00 18.60           H
ATOM   2143  HE1 HIS A 345       9.079  20.073  24.680  1.00 14.61           H
ATOM   2144  N   GLU A 346      12.116  21.024  30.716  1.00  9.51           N
ATOM   2145  CA  GLU A 346      11.178  20.937  31.862  1.00  9.56           C
ATOM   2146  C   GLU A 346      11.161  22.273  32.660  1.00 12.17           C
ATOM   2147  O   GLU A 346      10.144  22.747  33.113  1.00 11.08           O
ATOM   2148  CB  GLU A 346      11.548  19.783  32.799  1.00 12.51           C
ATOM   2149  CG  GLU A 346      11.626  18.420  32.125  1.00 11.79           C
ATOM   2150  CD  GLU A 346      10.518  18.123  31.083  1.00 16.34           C
ATOM   2151  OE1 GLU A 346       9.389  18.659  31.178  1.00 14.36           O
ATOM   2152  OE2 GLU A 346      10.859  17.293  30.212  1.00 13.34           O1-
ATOM   2153  H   GLU A 346      12.865  20.331  30.693  1.00 11.42           H
ATOM   2154  HA  GLU A 346      10.122  20.755  31.477  1.00 11.48           H
ATOM   2155  HB2 GLU A 346      12.507  19.999  33.310  1.00 15.02           H
ATOM   2156  HB3 GLU A 346      10.793  19.720  33.594  1.00 15.02           H
ATOM   2157  HG2 GLU A 346      12.595  18.320  31.604  1.00 14.15           H
ATOM   2158  HG3 GLU A 346      11.577  17.634  32.892  1.00 14.15           H
ATOM   2159  N   ILE A 347      12.334  22.896  32.806  1.00  9.40           N
ATOM   2160  CA  ILE A 347      12.448  24.258  33.351  1.00  9.79           C
ATOM   2161  C   ILE A 347      11.649  25.233  32.487  1.00 10.92           C
ATOM   2162  O   ILE A 347      10.983  26.111  33.037  1.00 11.29           O
ATOM   2163  CB  ILE A 347      13.915  24.658  33.502  1.00 11.01           C
ATOM   2164  CG1 ILE A 347      14.592  23.814  34.601  1.00 10.18           C
ATOM   2165  CG2 ILE A 347      14.064  26.161  33.771  1.00 13.14           C
ATOM   2166  CD1 ILE A 347      16.137  23.874  34.570  1.00 12.40           C
ATOM   2167  H   ILE A 347      13.167  22.469  32.423  1.00 11.29           H
ATOM   2168  HA  ILE A 347      12.003  24.253  34.348  1.00 11.75           H
ATOM   2169  HB  ILE A 347      14.412  24.433  32.556  1.00 13.21           H
ATOM   2170 HG12 ILE A 347      14.233  24.161  35.572  1.00 12.22           H
ATOM   2171 HG13 ILE A 347      14.307  22.767  34.505  1.00 12.22           H
ATOM   2172 HG21 ILE A 347      15.080  26.427  34.034  1.00 15.77           H
ATOM   2173 HG22 ILE A 347      13.800  26.728  32.881  1.00 15.77           H
ATOM   2174 HG23 ILE A 347      13.402  26.442  34.591  1.00 15.77           H
ATOM   2175 HD11 ILE A 347      16.538  23.216  35.342  1.00 14.89           H
ATOM   2176 HD12 ILE A 347      16.501  23.539  33.597  1.00 14.89           H
ATOM   2177 HD13 ILE A 347      16.490  24.886  34.760  1.00 14.89           H
ATOM   2178  N   GLY A 348      11.693  25.097  31.156  1.00  9.89           N
ATOM   2179  CA  GLY A 348      10.917  25.936  30.263  1.00 10.64           C
ATOM   2180  C   GLY A 348       9.426  25.843  30.579  1.00 11.53           C
ATOM   2181  O   GLY A 348       8.780  26.888  30.694  1.00 12.14           O
ATOM   2182  H   GLY A 348      12.208  24.328  30.752  1.00 11.88           H
ATOM   2183  HA2 GLY A 348      11.235  26.969  30.400  1.00 12.77           H
ATOM   2184  HA3 GLY A 348      11.084  25.646  29.226  1.00 12.77           H
ATOM   2185  N   HIS A 349       8.872  24.643  30.752  1.00  9.94           N
ATOM   2186  CA  HIS A 349       7.483  24.491  31.175  1.00 11.71           C
ATOM   2187  C   HIS A 349       7.188  25.205  32.505  1.00 17.38           C
ATOM   2188  O   HIS A 349       6.185  25.873  32.625  1.00 13.37           O
ATOM   2189  CB  HIS A 349       7.097  23.019  31.384  1.00 12.23           C
ATOM   2190  CG  HIS A 349       6.861  22.323  30.114  1.00 15.13           C
ATOM   2191  ND1 HIS A 349       5.963  22.774  29.131  1.00 19.04           N
ATOM   2192  CD2 HIS A 349       7.369  21.111  29.655  1.00 13.42           C
ATOM   2193  CE1 HIS A 349       5.998  21.861  28.073  1.00 16.98           C
ATOM   2194  NE2 HIS A 349       6.830  20.840  28.399  1.00 13.98           N
ATOM   2195  H   HIS A 349       9.430  23.823  30.614  1.00 11.94           H
ATOM   2196  HA  HIS A 349       6.797  24.952  30.411  1.00 14.05           H
ATOM   2197  HB2 HIS A 349       6.198  22.943  32.039  1.00 14.68           H
ATOM   2198  HB3 HIS A 349       7.889  22.474  31.964  1.00 14.68           H
ATOM   2199  HD1 HIS A 349       5.482  23.659  29.136  1.00 22.85           H
ATOM   2200  HD2 HIS A 349       8.091  20.433  30.134  1.00 16.11           H
ATOM   2201  HE1 HIS A 349       5.401  21.947  27.167  1.00 20.39           H
ATOM   2202  N   SER A 350       8.118  25.100  33.466  1.00 11.27           N
ATOM   2203  CA  SER A 350       7.981  25.776  34.757  1.00 12.22           C
ATOM   2204  C   SER A 350       7.887  27.298  34.596  1.00 13.86           C
ATOM   2205  O   SER A 350       7.157  27.944  35.356  1.00 14.90           O
ATOM   2206  CB  SER A 350       9.166  25.337  35.618  1.00 12.74           C
ATOM   2207  OG  SER A 350       8.999  25.827  36.911  1.00 16.32           O
ATOM   2208  H   SER A 350       8.952  24.552  33.298  1.00 13.53           H
ATOM   2209  HA  SER A 350       7.065  25.420  35.230  1.00 14.67           H
ATOM   2210  HB2 SER A 350       9.211  24.249  35.649  1.00 15.29           H
ATOM   2211  HB3 SER A 350      10.093  25.735  35.218  1.00 15.29           H
ATOM   2212  HG  SER A 350       8.308  25.306  37.333  1.00 19.59           H
ATOM   2213  N   LEU A 351       8.557  27.860  33.590  1.00 10.43           N
ATOM   2214  CA  LEU A 351       8.545  29.284  33.222  1.00 10.37           C
ATOM   2215  C   LEU A 351       7.419  29.672  32.243  1.00 13.54           C
ATOM   2216  O   LEU A 351       7.502  30.739  31.630  1.00 16.64           O
ATOM   2217  CB  LEU A 351       9.912  29.667  32.629  1.00 14.87           C
ATOM   2218  CG  LEU A 351      11.080  29.578  33.622  1.00 15.53           C
ATOM   2219  CD1 LEU A 351      12.402  29.697  32.837  1.00 17.02           C
ATOM   2220  CD2 LEU A 351      10.973  30.700  34.668  1.00 15.82           C
ATOM   2221  H   LEU A 351       9.115  27.252  33.006  1.00 12.52           H
ATOM   2222  HA  LEU A 351       8.387  29.874  34.125  1.00 12.45           H
ATOM   2223  HB2 LEU A 351      10.105  28.986  31.799  1.00 17.85           H
ATOM   2224  HB3 LEU A 351       9.884  30.677  32.230  1.00 17.85           H
ATOM   2225  HG  LEU A 351      11.054  28.617  34.133  1.00 18.64           H
ATOM   2226 HD11 LEU A 351      13.239  29.631  33.529  1.00 20.43           H
ATOM   2227 HD12 LEU A 351      12.477  28.884  32.116  1.00 20.43           H
ATOM   2228 HD13 LEU A 351      12.448  30.651  32.312  1.00 20.43           H
ATOM   2229 HD21 LEU A 351      11.854  30.690  35.307  1.00 18.99           H
ATOM   2230 HD22 LEU A 351      10.898  31.672  34.179  1.00 18.99           H
ATOM   2231 HD23 LEU A 351      10.094  30.543  35.288  1.00 18.99           H
ATOM   2232  N   GLY A 352       6.442  28.788  32.086  1.00 13.14           N
ATOM   2233  CA  GLY A 352       5.233  28.991  31.295  1.00 15.58           C
ATOM   2234  C   GLY A 352       5.454  28.879  29.799  1.00 16.50           C
ATOM   2235  O   GLY A 352       4.613  29.333  29.020  1.00 19.39           O
ATOM   2236  H   GLY A 352       6.520  27.902  32.565  1.00 15.77           H
ATOM   2237  HA2 GLY A 352       4.514  28.226  31.579  1.00 18.70           H
ATOM   2238  HA3 GLY A 352       4.852  29.993  31.505  1.00 18.70           H
ATOM   2239  N   LEU A 353       6.524  28.221  29.361  1.00 13.83           N
ATOM   2240  CA  LEU A 353       6.773  28.004  27.945  1.00 15.79           C
ATOM   2241  C   LEU A 353       6.046  26.781  27.438  1.00 13.54           C
ATOM   2242  O   LEU A 353       6.051  25.744  28.098  1.00 17.54           O
ATOM   2243  CB  LEU A 353       8.279  27.879  27.658  1.00 13.56           C
ATOM   2244  CG  LEU A 353       9.137  28.991  28.285  1.00 16.76           C
ATOM   2245  CD1 LEU A 353      10.596  28.801  27.849  1.00 18.98           C
ATOM   2246  CD2 LEU A 353       8.666  30.403  27.921  1.00 17.60           C
ATOM   2247  H   LEU A 353       7.160  27.808  30.027  1.00 16.60           H
ATOM   2248  HA  LEU A 353       6.413  28.871  27.397  1.00 18.95           H
ATOM   2249  HB2 LEU A 353       8.630  26.903  27.999  1.00 16.28           H
ATOM   2250  HB3 LEU A 353       8.408  27.915  26.576  1.00 16.28           H
ATOM   2251  HG  LEU A 353       9.115  28.913  29.369  1.00 20.12           H
ATOM   2252 HD11 LEU A 353      11.214  29.578  28.299  1.00 22.78           H
ATOM   2253 HD12 LEU A 353      10.963  27.828  28.164  1.00 22.78           H
ATOM   2254 HD13 LEU A 353      10.664  28.863  26.768  1.00 22.78           H
ATOM   2255 HD21 LEU A 353       9.273  31.125  28.456  1.00 21.13           H
ATOM   2256 HD22 LEU A 353       8.767  30.558  26.850  1.00 21.13           H
ATOM   2257 HD23 LEU A 353       7.631  30.559  28.221  1.00 21.13           H
ATOM   2258  N   SER A 354       5.396  26.910  26.280  1.00 14.94           N
ATOM   2259  CA  SER A 354       4.724  25.815  25.631  1.00 14.52           C
ATOM   2260  C   SER A 354       5.705  25.093  24.706  1.00 12.60           C
ATOM   2261  O   SER A 354       6.788  25.572  24.386  1.00 15.46           O
ATOM   2262  CB  SER A 354       3.496  26.318  24.851  1.00 17.81           C
ATOM   2263  OG  SER A 354       3.906  26.985  23.692  1.00 20.11           O
ATOM   2264  H   SER A 354       5.377  27.804  25.815  1.00 17.94           H
ATOM   2265  HA  SER A 354       4.364  25.107  26.381  1.00 17.42           H
ATOM   2266  HB2 SER A 354       2.890  25.454  24.581  1.00 21.37           H
ATOM   2267  HB3 SER A 354       2.914  27.015  25.455  1.00 21.37           H
ATOM   2268  HG  SER A 354       4.312  26.336  23.103  1.00 24.13           H
ATOM   2269  N   HIS A 355       5.263  23.953  24.204  1.00 12.59           N
ATOM   2270  CA  HIS A 355       5.947  23.353  23.073  1.00 11.65           C
ATOM   2271  C   HIS A 355       5.837  24.309  21.876  1.00 15.38           C
ATOM   2272  O   HIS A 355       4.855  24.996  21.666  1.00 16.65           O
ATOM   2273  CB  HIS A 355       5.397  21.974  22.711  1.00 13.54           C
ATOM   2274  CG  HIS A 355       5.668  20.926  23.735  1.00 13.23           C
ATOM   2275  ND1 HIS A 355       5.089  19.671  23.648  1.00 16.35           N
ATOM   2276  CD2 HIS A 355       6.447  20.990  24.908  1.00 12.63           C
ATOM   2277  CE1 HIS A 355       5.529  18.986  24.756  1.00 18.07           C
ATOM   2278  NE2 HIS A 355       6.328  19.773  25.570  1.00 12.74           N1-
ATOM   2279  H   HIS A 355       4.394  23.590  24.509  1.00 15.11           H
ATOM   2280  HA  HIS A 355       7.031  23.232  23.352  1.00 13.98           H
ATOM   2281  HB2 HIS A 355       4.292  22.035  22.550  1.00 16.25           H
ATOM   2282  HB3 HIS A 355       5.813  21.639  21.736  1.00 16.25           H
ATOM   2283  HD2 HIS A 355       7.024  21.806  25.288  1.00 15.17           H
ATOM   2284  HE1 HIS A 355       5.276  17.955  24.955  1.00 21.69           H
ATOM   2285  N   ASP A 356       6.965  24.391  21.149  1.00 14.09           N
ATOM   2286  CA  ASP A 356       7.079  25.129  19.911  1.00 15.16           C
ATOM   2287  C   ASP A 356       6.074  24.622  18.862  1.00 17.64           C
ATOM   2288  O   ASP A 356       6.151  23.453  18.485  1.00 19.07           O
ATOM   2289  CB  ASP A 356       8.503  25.020  19.336  1.00 14.31           C
ATOM   2290  CG  ASP A 356       9.555  25.897  20.002  1.00 18.75           C
ATOM   2291  OD1 ASP A 356       9.213  27.019  20.436  1.00 15.12           O
ATOM   2292  OD2 ASP A 356      10.734  25.480  19.990  1.00 16.66           O1-
ATOM   2293  H   ASP A 356       7.752  23.809  21.408  1.00 16.91           H
ATOM   2294  HA  ASP A 356       6.908  26.170  20.146  1.00 18.20           H
ATOM   2295  HB2 ASP A 356       8.824  23.978  19.334  1.00 17.18           H
ATOM   2296  HB3 ASP A 356       8.466  25.332  18.291  1.00 17.18           H
ATOM   2297  N   PRO A 357       5.208  25.512  18.344  1.00 24.23           N
ATOM   2298  CA  PRO A 357       4.447  25.287  17.116  1.00 27.93           C
ATOM   2299  C   PRO A 357       5.388  25.001  15.936  1.00 28.53           C
ATOM   2300  O   PRO A 357       6.543  25.428  15.959  1.00 27.21           O
ATOM   2301  CB  PRO A 357       3.775  26.651  16.853  1.00 33.67           C
ATOM   2302  CG  PRO A 357       3.696  27.338  18.207  1.00 31.62           C
ATOM   2303  CD  PRO A 357       4.962  26.836  18.885  1.00 18.62           C
ATOM   2304  HA  PRO A 357       3.667  24.538  17.260  1.00 33.52           H
ATOM   2305  HB2 PRO A 357       4.462  27.241  16.244  1.00 40.41           H
ATOM   2306  HB3 PRO A 357       2.807  26.588  16.355  1.00 40.41           H
ATOM   2307  HG2 PRO A 357       3.735  28.424  18.112  1.00 37.95           H
ATOM   2308  HG3 PRO A 357       2.796  27.024  18.739  1.00 37.95           H
ATOM   2309  HD2 PRO A 357       5.803  27.475  18.652  1.00 22.35           H
ATOM   2310  HD3 PRO A 357       4.774  26.806  19.957  1.00 22.35           H
ATOM   2311  N   ASP A 358       4.893  24.363  14.871  1.00 34.57           N
ATOM   2312  CA  ASP A 358       5.749  24.010  13.727  1.00 33.18           C
ATOM   2313  C   ASP A 358       6.388  25.220  13.032  1.00 35.37           C
ATOM   2314  O   ASP A 358       7.524  25.133  12.559  1.00 39.09           O
ATOM   2315  CB  ASP A 358       4.964  23.165  12.726  1.00 38.39           C
ATOM   2316  CG  ASP A 358       4.464  21.923  13.444  1.00 43.70           C
ATOM   2317  OD1 ASP A 358       3.281  21.947  13.858  1.00 52.45           O
ATOM   2318  OD2 ASP A 358       5.292  20.999  13.596  1.00 45.13           O1-
ATOM   2319  H   ASP A 358       3.958  23.979  14.895  1.00 41.49           H
ATOM   2320  HA  ASP A 358       6.562  23.393  14.114  1.00 39.82           H
ATOM   2321  HB2 ASP A 358       4.125  23.755  12.354  1.00 46.07           H
ATOM   2322  HB3 ASP A 358       5.650  22.879  11.928  1.00 46.07           H
ATOM   2323  N   GLY A 359       5.668  26.349  12.980  1.00 28.76           N
ATOM   2324  CA  GLY A 359       6.184  27.596  12.418  1.00 33.93           C
ATOM   2325  C   GLY A 359       7.144  28.362  13.341  1.00 28.66           C
ATOM   2326  O   GLY A 359       7.550  29.465  12.980  1.00 39.26           O
ATOM   2327  H   GLY A 359       4.743  26.353  13.385  1.00 34.52           H
ATOM   2328  HA2 GLY A 359       6.718  27.368  11.495  1.00 40.72           H
ATOM   2329  HA3 GLY A 359       5.335  28.245  12.196  1.00 40.72           H
ATOM   2330  N   CYS A 360       7.494  27.817  14.516  1.00 25.31           N
ATOM   2331  CA  CYS A 360       8.523  28.333  15.412  1.00 22.26           C
ATOM   2332  C   CYS A 360       9.812  27.521  15.172  1.00 30.41           C
ATOM   2333  O   CYS A 360       9.815  26.500  14.482  1.00 32.52           O
ATOM   2334  CB  CYS A 360       8.049  28.259  16.882  1.00 19.72           C
ATOM   2335  SG  CYS A 360       6.636  29.403  17.162  1.00 27.22           S
ATOM   2336  H   CYS A 360       7.149  26.891  14.728  1.00 30.38           H
ATOM   2337  HA  CYS A 360       8.734  29.378  15.184  1.00 26.71           H
ATOM   2338  HB2 CYS A 360       7.752  27.239  17.114  1.00 23.67           H
ATOM   2339  HB3 CYS A 360       8.869  28.535  17.543  1.00 23.67           H
ATOM   2340  N   CYS A 361      10.919  28.014  15.732  1.00 25.12           N
ATOM   2341  CA  CYS A 361      12.292  27.502  15.569  1.00 22.84           C
ATOM   2342  C   CYS A 361      12.739  27.740  14.130  1.00 37.10           C
ATOM   2343  O   CYS A 361      13.133  26.823  13.406  1.00 34.62           O
ATOM   2344  CB  CYS A 361      12.493  26.076  16.106  1.00 26.36           C
ATOM   2345  SG  CYS A 361      14.283  25.882  16.416  1.00 22.38           S
ATOM   2346  H   CYS A 361      10.822  28.842  16.300  1.00 30.15           H
ATOM   2347  HA  CYS A 361      12.913  28.147  16.192  1.00 27.41           H
ATOM   2348  HB2 CYS A 361      11.948  25.955  17.043  1.00 31.63           H
ATOM   2349  HB3 CYS A 361      12.141  25.337  15.383  1.00 31.63           H
ATOM   2350  N   VAL A 362      12.682  29.044  13.799  1.00 49.76           N
ATOM   2351  CA  VAL A 362      12.903  29.642  12.494  1.00 44.81           C
ATOM   2352  C   VAL A 362      14.253  29.233  11.947  1.00 38.87           C
ATOM   2353  O   VAL A 362      14.309  28.616  10.886  1.00 41.27           O
ATOM   2354  H   VAL A 362      12.412  29.680  14.533  1.00 59.71           H
ATOM   2355  N   GLU A 363      15.320  29.553  12.685  1.00 41.07           N
ATOM   2356  CA  GLU A 363      16.560  28.840  12.482  1.00 42.71           C
ATOM   2357  C   GLU A 363      17.232  28.496  13.815  1.00 45.79           C
ATOM   2358  O   GLU A 363      17.021  29.094  14.874  1.00 50.35           O
ATOM   2359  CB  GLU A 363      17.511  29.548  11.496  1.00 45.93           C
ATOM   2360  CG  GLU A 363      18.299  28.512  10.652  1.00 44.10           C
ATOM   2361  CD  GLU A 363      19.662  28.955  10.114  1.00 51.49           C
ATOM   2362  OE1 GLU A 363      20.370  28.042   9.632  1.00 54.09           O
ATOM   2363  OE2 GLU A 363      19.988  30.161  10.198  1.00 52.73           O1-
ATOM   2364  H   GLU A 363      15.194  30.025  13.566  1.00 49.28           H
ATOM   2365  HA  GLU A 363      16.301  27.880  12.031  1.00 51.26           H
ATOM   2366  HB2 GLU A 363      16.939  30.178  10.813  1.00 55.12           H
ATOM   2367  HB3 GLU A 363      18.200  30.181  12.056  1.00 55.12           H
ATOM   2368  HG2 GLU A 363      18.474  27.581  11.183  1.00 52.92           H
ATOM   2369  HG3 GLU A 363      17.686  28.188   9.810  1.00 52.92           H
ATOM   2370  N   ALA A 364      17.986  27.418  13.631  1.00 45.11           N
ATOM   2371  CA  ALA A 364      18.436  26.306  14.426  1.00 40.52           C
ATOM   2372  C   ALA A 364      17.944  25.138  13.545  1.00 37.66           C
ATOM   2373  O   ALA A 364      16.857  24.590  13.737  1.00 39.29           O
ATOM   2374  CB  ALA A 364      17.957  26.296  15.884  1.00 36.97           C
ATOM   2375  H   ALA A 364      18.031  27.169  12.655  1.00 54.14           H
ATOM   2376  HA  ALA A 364      19.526  26.336  14.427  1.00 48.63           H
ATOM   2377  HB1 ALA A 364      18.443  25.475  16.412  1.00 44.37           H
ATOM   2378  HB2 ALA A 364      18.238  27.230  16.370  1.00 44.37           H
ATOM   2379  HB3 ALA A 364      16.883  26.166  15.932  1.00 44.37           H
ATOM   2380  N   ALA A 365      18.734  24.870  12.492  1.00 39.47           N
ATOM   2381  CA  ALA A 365      18.522  23.842  11.475  1.00 38.76           C
ATOM   2382  C   ALA A 365      18.582  22.439  12.087  1.00 32.40           C
ATOM   2383  O   ALA A 365      18.955  22.284  13.250  1.00 33.10           O
ATOM   2384  CB  ALA A 365      19.624  24.010  10.414  1.00 38.08           C
ATOM   2385  H   ALA A 365      19.579  25.417  12.396  1.00 47.37           H
ATOM   2386  HA  ALA A 365      17.553  23.988  10.996  1.00 46.52           H
ATOM   2387  HB1 ALA A 365      19.466  23.301   9.601  1.00 45.71           H
ATOM   2388  HB2 ALA A 365      19.601  25.021  10.005  1.00 45.71           H
ATOM   2389  HB3 ALA A 365      20.604  23.828  10.857  1.00 45.71           H
ATOM   2390  N   ALA A 366      18.198  21.416  11.315  1.00 40.72           N
ATOM   2391  CA  ALA A 366      18.161  20.034  11.794  1.00 35.80           C
ATOM   2392  C   ALA A 366      19.512  19.616  12.393  1.00 32.18           C
ATOM   2393  O   ALA A 366      19.554  19.134  13.525  1.00 26.98           O
ATOM   2394  CB  ALA A 366      17.769  19.098  10.644  1.00 39.74           C
ATOM   2395  H   ALA A 366      17.895  21.598  10.370  1.00 48.87           H
ATOM   2396  HA  ALA A 366      17.396  19.959  12.570  1.00 42.97           H
ATOM   2397  HB1 ALA A 366      17.719  18.071  11.008  1.00 47.70           H
ATOM   2398  HB2 ALA A 366      16.793  19.384  10.250  1.00 47.70           H
ATOM   2399  HB3 ALA A 366      18.510  19.157   9.845  1.00 47.70           H
ATOM   2400  N   GLU A 367      20.610  19.860  11.663  1.00 30.18           N
ATOM   2401  CA  GLU A 367      21.959  19.517  12.106  1.00 26.57           C
ATOM   2402  C   GLU A 367      22.393  20.286  13.363  1.00 23.91           C
ATOM   2403  O   GLU A 367      23.297  19.837  14.071  1.00 27.64           O
ATOM   2404  CB  GLU A 367      22.966  19.777  10.973  1.00 26.25           C
ATOM   2405  CG  GLU A 367      22.680  18.885   9.755  1.00 40.34           C
ATOM   2406  CD  GLU A 367      23.626  19.084   8.571  1.00 43.57           C
ATOM   2407  OE1 GLU A 367      23.492  18.277   7.623  1.00 48.93           O
ATOM   2408  OE2 GLU A 367      24.451  20.026   8.622  1.00 45.45           O1-
ATOM   2409  H   GLU A 367      20.509  20.261  10.743  1.00 36.22           H
ATOM   2410  HA  GLU A 367      21.969  18.450  12.335  1.00 31.89           H
ATOM   2411  HB2 GLU A 367      22.918  20.826  10.679  1.00 31.51           H
ATOM   2412  HB3 GLU A 367      23.971  19.561  11.337  1.00 31.51           H
ATOM   2413  HG2 GLU A 367      22.695  17.831  10.039  1.00 48.41           H
ATOM   2414  HG3 GLU A 367      21.668  19.058   9.387  1.00 48.41           H
ATOM   2415  N   SER A 368      21.786  21.454  13.625  1.00 20.30           N
ATOM   2416  CA  SER A 368      22.086  22.255  14.807  1.00 24.87           C
ATOM   2417  C   SER A 368      21.395  21.720  16.070  1.00 17.66           C
ATOM   2418  O   SER A 368      21.752  22.171  17.161  1.00 19.26           O
ATOM   2419  CB  SER A 368      21.710  23.730  14.590  1.00 23.37           C
ATOM   2420  OG  SER A 368      20.351  23.921  14.933  1.00 35.75           O
ATOM   2421  H   SER A 368      21.030  21.758  13.027  1.00 24.37           H
ATOM   2422  HA  SER A 368      23.165  22.224  14.961  1.00 29.84           H
ATOM   2423  HB2 SER A 368      22.327  24.359  15.234  1.00 28.05           H
ATOM   2424  HB3 SER A 368      21.878  24.017  13.551  1.00 28.05           H
ATOM   2425  HG  SER A 368      19.804  23.416  14.321  1.00 42.91           H
ATOM   2426  N   GLY A 369      20.411  20.823  15.923  1.00 16.18           N
ATOM   2427  CA  GLY A 369      19.631  20.284  17.035  1.00 12.45           C
ATOM   2428  C   GLY A 369      18.284  20.957  17.267  1.00 14.55           C
ATOM   2429  O   GLY A 369      17.529  20.502  18.122  1.00 14.74           O
ATOM   2430  H   GLY A 369      20.151  20.530  14.993  1.00 19.42           H
ATOM   2431  HA2 GLY A 369      19.414  19.253  16.790  1.00 14.94           H
ATOM   2432  HA3 GLY A 369      20.207  20.340  17.949  1.00 14.94           H
ATOM   2433  N   GLY A 370      17.967  22.010  16.519  1.00 15.79           N
ATOM   2434  CA  GLY A 370      16.705  22.728  16.695  1.00 13.69           C
ATOM   2435  C   GLY A 370      16.624  23.436  18.046  1.00 12.61           C
ATOM   2436  O   GLY A 370      17.636  23.906  18.546  1.00 12.91           O
ATOM   2437  H   GLY A 370      18.611  22.332  15.811  1.00 18.95           H
ATOM   2438  HA2 GLY A 370      16.600  23.476  15.911  1.00 16.43           H
ATOM   2439  HA3 GLY A 370      15.882  22.016  16.625  1.00 16.43           H
ATOM   2440  N   CYS A 371      15.401  23.557  18.581  1.00 13.55           N
ATOM   2441  CA  CYS A 371      15.109  24.373  19.760  1.00 14.64           C
ATOM   2442  C   CYS A 371      14.629  23.539  20.946  1.00 12.85           C
ATOM   2443  O   CYS A 371      14.055  22.466  20.787  1.00 10.76           O
ATOM   2444  CB  CYS A 371      14.078  25.444  19.451  1.00 11.78           C
ATOM   2445  SG  CYS A 371      14.727  26.653  18.282  1.00 14.75           S
ATOM   2446  H   CYS A 371      14.619  23.118  18.115  1.00 16.27           H
ATOM   2447  HA  CYS A 371      16.023  24.873  20.043  1.00 17.58           H
ATOM   2448  HB2 CYS A 371      13.168  24.991  19.062  1.00 14.14           H
ATOM   2449  HB3 CYS A 371      13.859  25.973  20.374  1.00 14.14           H
ATOM   2450  N   VAL A 372      14.860  24.053  22.160  1.00 12.09           N
ATOM   2451  CA  VAL A 372      14.645  23.315  23.403  1.00 10.99           C
ATOM   2452  C   VAL A 372      13.193  22.896  23.603  1.00  9.66           C
ATOM   2453  O   VAL A 372      12.933  21.813  24.117  1.00 10.02           O
ATOM   2454  CB  VAL A 372      15.222  24.082  24.615  1.00 10.64           C
ATOM   2455  CG1 VAL A 372      14.868  23.421  25.943  1.00 10.54           C
ATOM   2456  CG2 VAL A 372      16.744  24.169  24.483  1.00 12.84           C
ATOM   2457  H   VAL A 372      15.333  24.943  22.228  1.00 14.51           H
ATOM   2458  HA  VAL A 372      15.211  22.389  23.315  1.00 13.20           H
ATOM   2459  HB  VAL A 372      14.820  25.096  24.606  1.00 12.77           H
ATOM   2460 HG11 VAL A 372      15.387  23.906  26.764  1.00 12.65           H
ATOM   2461 HG12 VAL A 372      13.794  23.500  26.119  1.00 12.65           H
ATOM   2462 HG13 VAL A 372      15.140  22.365  25.925  1.00 12.65           H
ATOM   2463 HG21 VAL A 372      17.152  24.737  25.322  1.00 15.41           H
ATOM   2464 HG22 VAL A 372      17.170  23.165  24.487  1.00 15.41           H
ATOM   2465 HG23 VAL A 372      17.030  24.667  23.565  1.00 15.41           H
ATOM   2466  N   MET A 373      12.226  23.754  23.226  1.00 12.11           N
ATOM   2467  CA  MET A 373      10.809  23.445  23.429  1.00 12.32           C
ATOM   2468  C   MET A 373      10.159  22.621  22.317  1.00 14.88           C
ATOM   2469  O   MET A 373       8.941  22.471  22.294  1.00 14.14           O
ATOM   2470  CB  MET A 373       9.977  24.693  23.755  1.00 10.74           C
ATOM   2471  CG  MET A 373      10.426  25.425  25.011  1.00 11.01           C
ATOM   2472  SD  MET A 373      10.668  24.409  26.503  1.00 11.65           S
ATOM   2473  CE  MET A 373       9.017  23.684  26.760  1.00 14.39           C
ATOM   2474  H   MET A 373      12.476  24.639  22.810  1.00 14.53           H
ATOM   2475  HA  MET A 373      10.739  22.816  24.311  1.00 14.79           H
ATOM   2476  HB2 MET A 373       9.959  25.378  22.912  1.00 12.90           H
ATOM   2477  HB3 MET A 373       8.957  24.368  23.932  1.00 12.90           H
ATOM   2478  HG2 MET A 373      11.371  25.914  24.787  1.00 13.22           H
ATOM   2479  HG3 MET A 373       9.695  26.202  25.233  1.00 13.22           H
ATOM   2480  HE1 MET A 373       9.020  23.029  27.631  1.00 17.27           H
ATOM   2481  HE2 MET A 373       8.280  24.471  26.916  1.00 17.27           H
ATOM   2482  HE3 MET A 373       8.737  23.088  25.893  1.00 17.27           H
ATOM   2483  N   ALA A 374      10.954  21.976  21.460  1.00 12.39           N
ATOM   2484  CA  ALA A 374      10.414  20.876  20.666  1.00 13.66           C
ATOM   2485  C   ALA A 374       9.806  19.804  21.616  1.00 14.13           C
ATOM   2486  O   ALA A 374      10.227  19.515  22.719  1.00 15.57           O
ATOM   2487  CB  ALA A 374      11.468  20.179  19.830  1.00 12.70           C
ATOM   2488  H   ALA A 374      11.932  22.013  21.629  1.00 14.88           H
ATOM   2489  HA  ALA A 374       9.607  21.282  19.992  1.00 16.39           H
ATOM   2490  HB1 ALA A 374      11.023  19.480  19.113  1.00 15.25           H
ATOM   2491  HB2 ALA A 374      12.071  20.893  19.263  1.00 15.25           H
ATOM   2492  HB3 ALA A 374      12.162  19.577  20.445  1.00 15.25           H
ATOM   2493  N   ALA A 375       8.718  19.113  21.051  1.00 13.77           N
ATOM   2494  CA  ALA A 375       7.944  18.130  21.841  1.00 13.11           C
ATOM   2495  C   ALA A 375       8.608  16.734  21.901  1.00 13.23           C
ATOM   2496  O   ALA A 375       8.296  15.845  22.699  1.00 15.27           O
ATOM   2497  CB  ALA A 375       6.571  17.959  21.207  1.00 13.52           C
ATOM   2498  H   ALA A 375       8.255  19.484  20.226  1.00 16.53           H
ATOM   2499  HA  ALA A 375       7.843  18.499  22.911  1.00 15.74           H
ATOM   2500  HB1 ALA A 375       5.966  17.210  21.751  1.00 16.23           H
ATOM   2501  HB2 ALA A 375       5.974  18.888  21.308  1.00 16.23           H
ATOM   2502  HB3 ALA A 375       6.616  17.669  20.154  1.00 16.23           H
ATOM   2503  N   ALA A 376       9.618  16.540  20.984  1.00 13.15           N
ATOM   2504  CA  ALA A 376      10.394  15.307  20.936  1.00 15.10           C
ATOM   2505  C   ALA A 376      11.877  15.723  20.951  1.00 16.08           C
ATOM   2506  O   ALA A 376      12.289  16.775  20.482  1.00 18.15           O
ATOM   2507  CB  ALA A 376      10.113  14.546  19.646  1.00 18.77           C
ATOM   2508  H   ALA A 376       9.888  17.265  20.307  1.00 15.78           H
ATOM   2509  HA  ALA A 376      10.146  14.650  21.827  1.00 18.12           H
ATOM   2510  HB1 ALA A 376      10.678  13.602  19.614  1.00 22.53           H
ATOM   2511  HB2 ALA A 376       9.049  14.284  19.577  1.00 22.53           H
ATOM   2512  HB3 ALA A 376      10.378  15.123  18.754  1.00 22.53           H
ATOM   2513  N   THR A 377      12.676  14.748  21.493  1.00 16.61           N
ATOM   2514  CA  THR A 377      14.126  14.951  21.543  1.00 18.24           C
ATOM   2515  C   THR A 377      14.819  13.716  21.012  1.00 17.25           C
ATOM   2516  O   THR A 377      14.297  12.645  20.774  1.00 19.83           O
ATOM   2517  CB  THR A 377      14.504  15.329  23.005  1.00 14.02           C
ATOM   2518  OG1 THR A 377      15.841  15.892  22.909  1.00 17.18           O
ATOM   2519  CG2 THR A 377      14.461  14.131  23.937  1.00 18.15           C
ATOM   2520  H   THR A 377      12.315  13.864  21.895  1.00 19.94           H
ATOM   2521  HA  THR A 377      14.420  15.834  20.886  1.00 21.89           H
ATOM   2522  HB  THR A 377      13.834  16.159  23.349  1.00 16.83           H
ATOM   2523  HG1 THR A 377      16.240  15.929  23.813  1.00 20.62           H
ATOM   2524 HG21 THR A 377      14.443  14.452  24.990  1.00 21.79           H
ATOM   2525 HG22 THR A 377      13.550  13.533  23.783  1.00 21.79           H
ATOM   2526 HG23 THR A 377      15.326  13.473  23.807  1.00 21.79           H
ATOM   2527  N   GLY A 378      16.111  13.965  20.796  1.00 19.34           N
ATOM   2528  CA  GLY A 378      17.030  13.023  20.185  1.00 17.19           C
ATOM   2529  C   GLY A 378      18.215  13.800  19.633  1.00 13.42           C
ATOM   2530  O   GLY A 378      18.163  15.010  19.397  1.00 16.04           O
ATOM   2531  H   GLY A 378      16.471  14.880  21.034  1.00 23.22           H
ATOM   2532  HA2 GLY A 378      17.357  12.301  20.934  1.00 20.64           H
ATOM   2533  HA3 GLY A 378      16.539  12.491  19.369  1.00 20.64           H
ATOM   2534  N   HIS A 379      19.333  13.093  19.450  1.00 13.07           N
ATOM   2535  CA  HIS A 379      20.529  13.703  18.918  1.00 13.85           C
ATOM   2536  C   HIS A 379      20.337  14.059  17.432  1.00 15.14           C
ATOM   2537  O   HIS A 379      19.725  13.259  16.710  1.00 17.22           O
ATOM   2538  CB  HIS A 379      21.677  12.700  19.095  1.00 12.85           C
ATOM   2539  CG  HIS A 379      22.984  13.222  18.588  1.00 13.31           C
ATOM   2540  ND1 HIS A 379      23.933  13.924  19.343  1.00 18.90           N
ATOM   2541  CD2 HIS A 379      23.417  13.106  17.299  1.00 14.70           C
ATOM   2542  CE1 HIS A 379      24.922  14.199  18.481  1.00 17.57           C
ATOM   2543  NE2 HIS A 379      24.637  13.707  17.262  1.00 19.46           N
ATOM   2544  H   HIS A 379      19.344  12.111  19.671  1.00 15.69           H
ATOM   2545  HA  HIS A 379      20.769  14.579  19.518  1.00 16.63           H
ATOM   2546  HB2 HIS A 379      21.422  11.776  18.572  1.00 15.43           H
ATOM   2547  HB3 HIS A 379      21.787  12.463  20.154  1.00 15.43           H
ATOM   2548  HD2 HIS A 379      22.885  12.654  16.475  1.00 17.65           H
ATOM   2549  HE1 HIS A 379      25.834  14.713  18.743  1.00 21.09           H
ATOM   2550  HE2 HIS A 379      25.230  13.780  16.446  1.00 23.35           H
ATOM   2551  N   PRO A 380      20.920  15.177  16.961  1.00 14.40           N
ATOM   2552  CA  PRO A 380      21.605  16.217  17.747  1.00 13.33           C
ATOM   2553  C   PRO A 380      20.642  17.032  18.613  1.00 14.96           C
ATOM   2554  O   PRO A 380      19.531  17.358  18.196  1.00 13.88           O
ATOM   2555  CB  PRO A 380      22.248  17.124  16.699  1.00 16.45           C
ATOM   2556  CG  PRO A 380      21.395  16.935  15.453  1.00 24.54           C
ATOM   2557  CD  PRO A 380      20.966  15.474  15.538  1.00 17.93           C
ATOM   2558  HA  PRO A 380      22.425  15.808  18.333  1.00 16.01           H
ATOM   2559  HB2 PRO A 380      22.352  18.172  16.982  1.00 19.74           H
ATOM   2560  HB3 PRO A 380      23.237  16.710  16.492  1.00 19.74           H
ATOM   2561  HG2 PRO A 380      20.542  17.615  15.483  1.00 29.46           H
ATOM   2562  HG3 PRO A 380      21.974  17.091  14.541  1.00 29.46           H
ATOM   2563  HD2 PRO A 380      19.982  15.368  15.076  1.00 21.52           H
ATOM   2564  HD3 PRO A 380      21.713  14.839  15.059  1.00 21.52           H
ATOM   2565  N   PHE A 381      21.107  17.343  19.827  1.00 11.81           N
ATOM   2566  CA  PHE A 381      20.270  17.975  20.829  1.00 11.12           C
ATOM   2567  C   PHE A 381      20.250  19.483  20.654  1.00 11.08           C
ATOM   2568  O   PHE A 381      21.224  20.088  20.170  1.00 12.01           O
ATOM   2569  CB  PHE A 381      20.803  17.585  22.201  1.00 10.53           C
ATOM   2570  CG  PHE A 381      20.608  16.107  22.487  1.00 10.91           C
ATOM   2571  CD1 PHE A 381      21.683  15.213  22.446  1.00 11.51           C
ATOM   2572  CD2 PHE A 381      19.320  15.601  22.744  1.00 11.19           C
ATOM   2573  CE1 PHE A 381      21.488  13.841  22.683  1.00 10.44           C
ATOM   2574  CE2 PHE A 381      19.111  14.228  22.943  1.00 13.38           C
ATOM   2575  CZ  PHE A 381      20.203  13.342  22.908  1.00 12.39           C
ATOM   2576  H   PHE A 381      22.032  17.060  20.098  1.00 14.18           H
ATOM   2577  HA  PHE A 381      19.255  17.580  20.739  1.00 13.35           H
ATOM   2578  HB2 PHE A 381      21.859  17.850  22.268  1.00 12.64           H
ATOM   2579  HB3 PHE A 381      20.272  18.158  22.960  1.00 12.64           H
ATOM   2580  HD1 PHE A 381      22.676  15.570  22.211  1.00 13.82           H
ATOM   2581  HD2 PHE A 381      18.473  16.270  22.749  1.00 13.43           H
ATOM   2582  HE1 PHE A 381      22.325  13.163  22.638  1.00 12.54           H
ATOM   2583  HE2 PHE A 381      18.110  13.857  23.102  1.00 16.06           H
ATOM   2584  HZ  PHE A 381      20.054  12.280  23.062  1.00 14.87           H
ATOM   2585  N   PRO A 382      19.145  20.121  21.098  1.00 13.87           N
ATOM   2586  CA  PRO A 382      19.023  21.558  20.902  1.00 11.95           C
ATOM   2587  C   PRO A 382      19.896  22.351  21.878  1.00 13.11           C
ATOM   2588  O   PRO A 382      20.104  21.966  23.028  1.00 14.35           O
ATOM   2589  CB  PRO A 382      17.550  21.851  21.194  1.00 11.69           C
ATOM   2590  CG  PRO A 382      17.176  20.768  22.211  1.00 11.52           C
ATOM   2591  CD  PRO A 382      17.920  19.550  21.650  1.00  9.93           C
ATOM   2592  HA  PRO A 382      19.189  21.840  19.862  1.00 14.34           H
ATOM   2593  HB2 PRO A 382      17.358  22.861  21.555  1.00 14.03           H
ATOM   2594  HB3 PRO A 382      16.980  21.671  20.289  1.00 14.03           H
ATOM   2595  HG2 PRO A 382      17.509  21.051  23.206  1.00 13.83           H
ATOM   2596  HG3 PRO A 382      16.102  20.580  22.205  1.00 13.83           H
ATOM   2597  HD2 PRO A 382      18.101  18.841  22.454  1.00 11.92           H
ATOM   2598  HD3 PRO A 382      17.329  19.118  20.847  1.00 11.92           H
ATOM   2599  N   ARG A 383      20.407  23.493  21.401  1.00 11.09           N
ATOM   2600  CA  ARG A 383      21.257  24.402  22.174  1.00 12.36           C
ATOM   2601  C   ARG A 383      20.616  25.745  22.455  1.00 12.35           C
ATOM   2602  O   ARG A 383      21.249  26.598  23.079  1.00 13.14           O
ATOM   2603  CB  ARG A 383      22.625  24.566  21.495  1.00 17.00           C
ATOM   2604  CG  ARG A 383      23.418  23.263  21.646  1.00 20.66           C
ATOM   2605  CD  ARG A 383      24.735  23.288  20.876  1.00 20.28           C
ATOM   2606  NE  ARG A 383      25.406  21.983  21.014  1.00 20.76           N
ATOM   2607  CZ  ARG A 383      26.375  21.680  21.891  1.00 18.94           C
ATOM   2608  NH1 ARG A 383      26.854  22.578  22.745  1.00 24.45           N
ATOM   2609  NH2 ARG A 383      26.865  20.446  21.911  1.00 19.47           N1+
ATOM   2610  H   ARG A 383      20.239  23.723  20.433  1.00 13.32           H
ATOM   2611  HA  ARG A 383      21.442  23.967  23.152  1.00 14.83           H
ATOM   2612  HB2 ARG A 383      22.509  24.840  20.445  1.00 20.40           H
ATOM   2613  HB3 ARG A 383      23.184  25.353  21.996  1.00 20.40           H
ATOM   2614  HG2 ARG A 383      23.629  23.109  22.704  1.00 24.80           H
ATOM   2615  HG3 ARG A 383      22.826  22.426  21.271  1.00 24.80           H
ATOM   2616  HD2 ARG A 383      24.528  23.469  19.818  1.00 24.34           H
ATOM   2617  HD3 ARG A 383      25.361  24.097  21.253  1.00 24.34           H
ATOM   2618  HE  ARG A 383      25.063  21.249  20.413  1.00 24.91           H
ATOM   2619 HH11 ARG A 383      26.482  23.520  22.755  1.00 29.34           H
ATOM   2620 HH12 ARG A 383      27.582  22.328  23.391  1.00 29.34           H
ATOM   2621 HH21 ARG A 383      26.506  19.753  21.273  1.00 23.37           H
ATOM   2622 HH22 ARG A 383      27.592  20.207  22.564  1.00 23.37           H
ATOM   2623  N   VAL A 384      19.414  25.977  21.922  1.00 11.21           N
ATOM   2624  CA  VAL A 384      18.829  27.320  21.930  1.00 10.81           C
ATOM   2625  C   VAL A 384      17.335  27.199  22.142  1.00 12.54           C
ATOM   2626  O   VAL A 384      16.692  26.258  21.692  1.00 13.00           O
ATOM   2627  CB  VAL A 384      19.133  28.113  20.640  1.00 13.33           C
ATOM   2628  CG1 VAL A 384      20.631  28.284  20.363  1.00 21.78           C
ATOM   2629  CG2 VAL A 384      18.486  27.521  19.386  1.00 16.29           C
ATOM   2630  H   VAL A 384      18.929  25.241  21.427  1.00 13.45           H
ATOM   2631  HA  VAL A 384      19.230  27.889  22.768  1.00 12.97           H
ATOM   2632  HB  VAL A 384      18.726  29.120  20.766  1.00 16.00           H
ATOM   2633 HG11 VAL A 384      20.777  28.920  19.490  1.00 26.14           H
ATOM   2634 HG12 VAL A 384      21.133  28.745  21.208  1.00 26.14           H
ATOM   2635 HG13 VAL A 384      21.088  27.313  20.167  1.00 26.14           H
ATOM   2636 HG21 VAL A 384      18.754  28.131  18.523  1.00 19.56           H
ATOM   2637 HG22 VAL A 384      18.832  26.502  19.217  1.00 19.56           H
ATOM   2638 HG23 VAL A 384      17.401  27.523  19.470  1.00 19.56           H
ATOM   2639  N   PHE A 385      16.767  28.224  22.769  1.00 11.59           N
ATOM   2640  CA  PHE A 385      15.336  28.456  22.773  1.00 10.67           C
ATOM   2641  C   PHE A 385      14.945  29.304  21.552  1.00 12.42           C
ATOM   2642  O   PHE A 385      15.634  30.254  21.141  1.00 14.74           O
ATOM   2643  CB  PHE A 385      14.934  29.140  24.081  1.00 11.96           C
ATOM   2644  CG  PHE A 385      14.897  28.196  25.268  1.00  9.94           C
ATOM   2645  CD1 PHE A 385      13.708  27.564  25.656  1.00 11.27           C
ATOM   2646  CD2 PHE A 385      16.069  27.945  26.008  1.00 11.28           C
ATOM   2647  CE1 PHE A 385      13.661  26.710  26.772  1.00 11.48           C
ATOM   2648  CE2 PHE A 385      16.029  27.079  27.120  1.00 10.27           C
ATOM   2649  CZ  PHE A 385      14.820  26.471  27.503  1.00 10.95           C
ATOM   2650  H   PHE A 385      17.359  28.950  23.145  1.00 13.91           H
ATOM   2651  HA  PHE A 385      14.806  27.506  22.722  1.00 12.81           H
ATOM   2652  HB2 PHE A 385      15.615  29.966  24.276  1.00 14.36           H
ATOM   2653  HB3 PHE A 385      13.941  29.566  23.958  1.00 14.36           H
ATOM   2654  HD1 PHE A 385      12.797  27.745  25.103  1.00 13.52           H
ATOM   2655  HD2 PHE A 385      16.998  28.401  25.721  1.00 13.54           H
ATOM   2656  HE1 PHE A 385      12.736  26.245  27.069  1.00 13.78           H
ATOM   2657  HE2 PHE A 385      16.926  26.882  27.683  1.00 12.33           H
ATOM   2658  HZ  PHE A 385      14.786  25.821  28.361  1.00 13.15           H
ATOM   2659  N   SER A 386      13.764  28.978  21.034  1.00 13.63           N
ATOM   2660  CA  SER A 386      13.184  29.678  19.908  1.00 14.18           C
ATOM   2661  C   SER A 386      12.812  31.116  20.281  1.00 14.67           C
ATOM   2662  O   SER A 386      12.649  31.462  21.446  1.00 14.97           O
ATOM   2663  CB  SER A 386      11.959  28.904  19.431  1.00 15.31           C
ATOM   2664  OG  SER A 386      10.902  29.129  20.337  1.00 14.60           O
ATOM   2665  H   SER A 386      13.240  28.211  21.434  1.00 16.36           H
ATOM   2666  HA  SER A 386      13.915  29.682  19.096  1.00 17.02           H
ATOM   2667  HB2 SER A 386      11.677  29.209  18.428  1.00 18.38           H
ATOM   2668  HB3 SER A 386      12.192  27.836  19.418  1.00 18.38           H
ATOM   2669  HG  SER A 386      10.413  28.302  20.455  1.00 17.52           H
ATOM   2670  N   ALA A 387      12.649  31.962  19.259  1.00 14.73           N
ATOM   2671  CA  ALA A 387      12.104  33.293  19.434  1.00 14.85           C
ATOM   2672  C   ALA A 387      10.685  33.245  20.009  1.00 15.20           C
ATOM   2673  O   ALA A 387      10.335  34.122  20.805  1.00 15.56           O
ATOM   2674  CB  ALA A 387      12.087  33.971  18.066  1.00 13.77           C
ATOM   2675  H   ALA A 387      12.802  31.630  18.318  1.00 17.68           H
ATOM   2676  HA  ALA A 387      12.753  33.850  20.109  1.00 17.82           H
ATOM   2677  HB1 ALA A 387      11.728  34.995  18.174  1.00 16.53           H
ATOM   2678  HB2 ALA A 387      13.094  33.984  17.647  1.00 16.53           H
ATOM   2679  HB3 ALA A 387      11.428  33.427  17.392  1.00 16.53           H
ATOM   2680  N   CYS A 388       9.881  32.244  19.633  1.00 14.59           N
ATOM   2681  CA  CYS A 388       8.564  32.055  20.217  1.00 13.68           C
ATOM   2682  C   CYS A 388       8.671  31.839  21.721  1.00 16.60           C
ATOM   2683  O   CYS A 388       7.924  32.464  22.470  1.00 14.37           O
ATOM   2684  CB  CYS A 388       7.833  30.875  19.588  1.00 15.63           C
ATOM   2685  SG  CYS A 388       7.453  31.159  17.852  1.00 21.12           S
ATOM   2686  H   CYS A 388      10.218  31.535  18.995  1.00 17.52           H
ATOM   2687  HA  CYS A 388       7.979  32.961  20.045  1.00 16.42           H
ATOM   2688  HB2 CYS A 388       8.434  29.969  19.681  1.00 18.76           H
ATOM   2689  HB3 CYS A 388       6.888  30.725  20.114  1.00 18.76           H
ATOM   2690  N   SER A 389       9.644  31.039  22.178  1.00 13.48           N
ATOM   2691  CA  SER A 389       9.881  30.826  23.597  1.00 12.64           C
ATOM   2692  C   SER A 389      10.322  32.113  24.267  1.00 11.07           C
ATOM   2693  O   SER A 389       9.855  32.414  25.370  1.00 12.05           O
ATOM   2694  CB  SER A 389      10.941  29.729  23.838  1.00 11.47           C
ATOM   2695  OG  SER A 389      10.496  28.472  23.394  1.00 15.22           O
ATOM   2696  H   SER A 389      10.214  30.520  21.524  1.00 16.18           H
ATOM   2697  HA  SER A 389       8.950  30.509  24.068  1.00 15.17           H
ATOM   2698  HB2 SER A 389      11.858  29.983  23.320  1.00 13.76           H
ATOM   2699  HB3 SER A 389      11.160  29.686  24.900  1.00 13.76           H
ATOM   2700  HG  SER A 389       9.635  28.273  23.781  1.00 18.27           H
ATOM   2701  N   ARG A 390      11.225  32.888  23.632  1.00 11.45           N
ATOM   2702  CA  ARG A 390      11.657  34.161  24.209  1.00  9.89           C
ATOM   2703  C   ARG A 390      10.436  35.044  24.475  1.00 11.26           C
ATOM   2704  O   ARG A 390      10.357  35.653  25.536  1.00 13.14           O
ATOM   2705  CB  ARG A 390      12.654  34.931  23.343  1.00 16.35           C
ATOM   2706  CG  ARG A 390      14.038  34.289  23.195  1.00 20.42           C
ATOM   2707  CD  ARG A 390      14.915  35.402  22.618  1.00 27.62           C
ATOM   2708  NE  ARG A 390      16.225  34.901  22.282  1.00 33.00           N
ATOM   2709  CZ  ARG A 390      17.188  35.607  21.695  1.00 25.24           C
ATOM   2710  NH1 ARG A 390      17.093  36.928  21.499  1.00 20.74           N
ATOM   2711  NH2 ARG A 390      18.264  34.949  21.293  1.00 28.60           N1+
ATOM   2712  H   ARG A 390      11.615  32.577  22.750  1.00 13.74           H
ATOM   2713  HA  ARG A 390      12.134  33.951  25.170  1.00 11.87           H
ATOM   2714  HB2 ARG A 390      12.222  35.078  22.355  1.00 19.62           H
ATOM   2715  HB3 ARG A 390      12.787  35.912  23.801  1.00 19.62           H
ATOM   2716  HG2 ARG A 390      14.425  34.000  24.170  1.00 24.51           H
ATOM   2717  HG3 ARG A 390      13.996  33.426  22.535  1.00 24.51           H
ATOM   2718  HD2 ARG A 390      14.451  35.862  21.745  1.00 33.15           H
ATOM   2719  HD3 ARG A 390      15.038  36.159  23.393  1.00 33.15           H
ATOM   2720  HE  ARG A 390      16.370  33.905  22.388  1.00 39.60           H
ATOM   2721 HH11 ARG A 390      16.274  37.421  21.816  1.00 24.90           H
ATOM   2722 HH12 ARG A 390      17.844  37.429  21.050  1.00 24.90           H
ATOM   2723 HH21 ARG A 390      18.327  33.953  21.446  1.00 34.33           H
ATOM   2724 HH22 ARG A 390      19.022  35.438  20.842  1.00 34.33           H
ATOM   2725  N   ARG A 391       9.537  35.153  23.496  1.00 12.37           N
ATOM   2726  CA  ARG A 391       8.371  36.029  23.621  1.00 11.68           C
ATOM   2727  C   ARG A 391       7.457  35.556  24.747  1.00 14.11           C
ATOM   2728  O   ARG A 391       6.983  36.396  25.523  1.00 13.96           O
ATOM   2729  CB  ARG A 391       7.619  36.135  22.285  1.00 14.32           C
ATOM   2730  CG  ARG A 391       8.365  37.036  21.290  1.00 18.67           C
ATOM   2731  CD  ARG A 391       7.573  37.247  19.988  1.00 22.45           C
ATOM   2732  NE  ARG A 391       7.533  36.054  19.113  1.00 33.95           N
ATOM   2733  CZ  ARG A 391       8.351  35.771  18.075  1.00 30.69           C
ATOM   2734  NH1 ARG A 391       8.218  34.605  17.445  1.00 25.38           N
ATOM   2735  NH2 ARG A 391       9.304  36.606  17.636  1.00 37.50           N1+
ATOM   2736  H   ARG A 391       9.665  34.622  22.645  1.00 14.85           H
ATOM   2737  HA  ARG A 391       8.716  37.018  23.909  1.00 14.02           H
ATOM   2738  HB2 ARG A 391       7.465  35.139  21.868  1.00 17.19           H
ATOM   2739  HB3 ARG A 391       6.641  36.584  22.469  1.00 17.19           H
ATOM   2740  HG2 ARG A 391       8.514  38.012  21.750  1.00 22.41           H
ATOM   2741  HG3 ARG A 391       9.337  36.605  21.055  1.00 22.41           H
ATOM   2742  HD2 ARG A 391       6.548  37.536  20.232  1.00 26.95           H
ATOM   2743  HD3 ARG A 391       8.025  38.079  19.447  1.00 26.95           H
ATOM   2744  HE  ARG A 391       6.861  35.345  19.368  1.00 40.75           H
ATOM   2745 HH11 ARG A 391       7.509  33.944  17.727  1.00 30.46           H
ATOM   2746 HH12 ARG A 391       8.823  34.388  16.668  1.00 30.46           H
ATOM   2747 HH21 ARG A 391       9.443  37.500  18.082  1.00 45.01           H
ATOM   2748 HH22 ARG A 391       9.879  36.341  16.851  1.00 45.01           H
ATOM   2749  N   GLN A 392       7.243  34.250  24.866  1.00 12.20           N
ATOM   2750  CA  GLN A 392       6.401  33.694  25.928  1.00 11.72           C
ATOM   2751  C   GLN A 392       7.011  33.982  27.298  1.00 12.83           C
ATOM   2752  O   GLN A 392       6.286  34.309  28.227  1.00 12.70           O
ATOM   2753  CB  GLN A 392       6.206  32.181  25.767  1.00 14.50           C
ATOM   2754  CG  GLN A 392       5.297  31.827  24.600  1.00 15.69           C
ATOM   2755  CD  GLN A 392       5.139  30.325  24.451  1.00 21.86           C
ATOM   2756  OE1 GLN A 392       5.742  29.540  25.178  1.00 19.28           O
ATOM   2757  NE2 GLN A 392       4.332  29.908  23.484  1.00 27.30           N
ATOM   2758  H   GLN A 392       7.662  33.610  24.204  1.00 14.64           H
ATOM   2759  HA  GLN A 392       5.418  34.167  25.881  1.00 14.07           H
ATOM   2760  HB2 GLN A 392       7.174  31.698  25.629  1.00 17.41           H
ATOM   2761  HB3 GLN A 392       5.751  31.786  26.679  1.00 17.41           H
ATOM   2762  HG2 GLN A 392       4.314  32.269  24.770  1.00 18.83           H
ATOM   2763  HG3 GLN A 392       5.694  32.240  23.674  1.00 18.83           H
ATOM   2764 HE21 GLN A 392       3.878  30.571  22.875  1.00 32.76           H
ATOM   2765 HE22 GLN A 392       4.195  28.915  23.352  1.00 32.76           H
ATOM   2766  N   LEU A 393       8.341  33.870  27.423  1.00 11.50           N
ATOM   2767  CA  LEU A 393       9.013  34.138  28.677  1.00  9.61           C
ATOM   2768  C   LEU A 393       8.834  35.600  29.081  1.00 11.11           C
ATOM   2769  O   LEU A 393       8.542  35.863  30.239  1.00 10.67           O
ATOM   2770  CB  LEU A 393      10.507  33.808  28.567  1.00 11.29           C
ATOM   2771  CG  LEU A 393      11.275  34.007  29.881  1.00 11.71           C
ATOM   2772  CD1 LEU A 393      10.806  33.010  30.960  1.00 13.04           C
ATOM   2773  CD2 LEU A 393      12.764  33.824  29.599  1.00 15.55           C
ATOM   2774  H   LEU A 393       8.896  33.582  26.630  1.00 13.80           H
ATOM   2775  HA  LEU A 393       8.567  33.501  29.438  1.00 11.54           H
ATOM   2776  HB2 LEU A 393      10.637  32.783  28.225  1.00 13.55           H
ATOM   2777  HB3 LEU A 393      10.941  34.458  27.808  1.00 13.55           H
ATOM   2778  HG  LEU A 393      11.122  35.019  30.253  1.00 14.06           H
ATOM   2779 HD11 LEU A 393      11.477  33.052  31.820  1.00 15.66           H
ATOM   2780 HD12 LEU A 393       9.801  33.263  31.299  1.00 15.66           H
ATOM   2781 HD13 LEU A 393      10.811  31.997  30.554  1.00 15.66           H
ATOM   2782 HD21 LEU A 393      13.360  34.108  30.461  1.00 18.66           H
ATOM   2783 HD22 LEU A 393      12.944  32.776  29.367  1.00 18.66           H
ATOM   2784 HD23 LEU A 393      13.065  34.444  28.754  1.00 18.66           H
ATOM   2785  N   ARG A 394       9.005  36.549  28.146  1.00 12.95           N
ATOM   2786  CA  ARG A 394       8.881  37.968  28.464  1.00 11.47           C
ATOM   2787  C   ARG A 394       7.477  38.244  28.966  1.00  9.79           C
ATOM   2788  O   ARG A 394       7.308  39.012  29.905  1.00 12.32           O
ATOM   2789  CB  ARG A 394       9.243  38.888  27.284  1.00 14.90           C
ATOM   2790  CG  ARG A 394      10.705  39.322  27.330  1.00 29.20           C
ATOM   2791  CD  ARG A 394      11.064  40.383  26.286  1.00 28.53           C
ATOM   2792  NE  ARG A 394      10.763  39.879  24.940  1.00 38.17           N
ATOM   2793  CZ  ARG A 394      11.539  39.059  24.232  1.00 27.67           C
ATOM   2794  NH1 ARG A 394      12.822  38.866  24.547  1.00 32.49           N
ATOM   2795  NH2 ARG A 394      10.976  38.448  23.194  1.00 16.57           N1+
ATOM   2796  H   ARG A 394       9.224  36.279  27.200  1.00 15.55           H
ATOM   2797  HA  ARG A 394       9.547  38.193  29.294  1.00 13.77           H
ATOM   2798  HB2 ARG A 394       8.968  38.424  26.337  1.00 17.89           H
ATOM   2799  HB3 ARG A 394       8.673  39.817  27.382  1.00 17.89           H
ATOM   2800  HG2 ARG A 394      10.933  39.725  28.316  1.00 35.04           H
ATOM   2801  HG3 ARG A 394      11.305  38.465  27.172  1.00 35.04           H
ATOM   2802  HD2 ARG A 394      10.452  41.268  26.469  1.00 34.24           H
ATOM   2803  HD3 ARG A 394      12.117  40.652  26.366  1.00 34.24           H
ATOM   2804  HE  ARG A 394       9.806  39.983  24.638  1.00 45.81           H
ATOM   2805 HH11 ARG A 394      13.215  39.339  25.349  1.00 38.99           H
ATOM   2806 HH12 ARG A 394      13.399  38.238  24.010  1.00 38.99           H
ATOM   2807 HH21 ARG A 394      10.007  38.624  22.985  1.00 19.89           H
ATOM   2808 HH22 ARG A 394      11.513  37.814  22.623  1.00 19.89           H
ATOM   2809  N   ALA A 395       6.472  37.643  28.333  1.00 10.26           N
ATOM   2810  CA  ALA A 395       5.079  37.843  28.740  1.00 10.89           C
ATOM   2811  C   ALA A 395       4.819  37.228  30.128  1.00 12.10           C
ATOM   2812  O   ALA A 395       4.171  37.841  30.965  1.00 12.05           O
ATOM   2813  CB  ALA A 395       4.112  37.244  27.722  1.00 12.26           C
ATOM   2814  H   ALA A 395       6.675  37.012  27.571  1.00 12.31           H
ATOM   2815  HA  ALA A 395       4.891  38.913  28.787  1.00 13.07           H
ATOM   2816  HB1 ALA A 395       3.089  37.448  28.044  1.00 14.72           H
ATOM   2817  HB2 ALA A 395       4.265  37.690  26.738  1.00 14.72           H
ATOM   2818  HB3 ALA A 395       4.245  36.167  27.643  1.00 14.72           H
ATOM   2819  N   PHE A 396       5.365  36.034  30.390  1.00 10.86           N
ATOM   2820  CA  PHE A 396       5.264  35.394  31.691  1.00 10.11           C
ATOM   2821  C   PHE A 396       5.822  36.296  32.816  1.00  9.82           C
ATOM   2822  O   PHE A 396       5.141  36.537  33.810  1.00  9.78           O
ATOM   2823  CB  PHE A 396       5.930  34.012  31.621  1.00 10.66           C
ATOM   2824  CG  PHE A 396       5.999  33.285  32.948  1.00 11.90           C
ATOM   2825  CD1 PHE A 396       4.877  32.603  33.446  1.00 15.46           C
ATOM   2826  CD2 PHE A 396       7.218  33.240  33.652  1.00 13.76           C
ATOM   2827  CE1 PHE A 396       5.003  31.813  34.609  1.00 18.01           C
ATOM   2828  CE2 PHE A 396       7.335  32.440  34.801  1.00 13.38           C
ATOM   2829  CZ  PHE A 396       6.236  31.708  35.260  1.00 14.13           C
ATOM   2830  H   PHE A 396       5.894  35.564  29.670  1.00 13.03           H
ATOM   2831  HA  PHE A 396       4.208  35.225  31.908  1.00 12.14           H
ATOM   2832  HB2 PHE A 396       5.363  33.393  30.925  1.00 12.80           H
ATOM   2833  HB3 PHE A 396       6.941  34.121  31.230  1.00 12.80           H
ATOM   2834  HD1 PHE A 396       3.936  32.639  32.919  1.00 18.56           H
ATOM   2835  HD2 PHE A 396       8.087  33.764  33.283  1.00 16.51           H
ATOM   2836  HE1 PHE A 396       4.149  31.272  34.986  1.00 21.62           H
ATOM   2837  HE2 PHE A 396       8.286  32.369  35.309  1.00 16.06           H
ATOM   2838  HZ  PHE A 396       6.332  31.078  36.133  1.00 16.97           H
ATOM   2839  N   PHE A 397       7.041  36.818  32.670  1.00 10.10           N
ATOM   2840  CA  PHE A 397       7.628  37.734  33.656  1.00 11.33           C
ATOM   2841  C   PHE A 397       6.780  39.013  33.807  1.00 10.34           C
ATOM   2842  O   PHE A 397       6.490  39.419  34.928  1.00 12.28           O
ATOM   2843  CB  PHE A 397       9.071  38.085  33.300  1.00 12.63           C
ATOM   2844  CG  PHE A 397      10.096  37.001  33.576  1.00 10.85           C
ATOM   2845  CD1 PHE A 397      11.067  36.731  32.606  1.00 11.04           C
ATOM   2846  CD2 PHE A 397      10.171  36.377  34.830  1.00 14.68           C
ATOM   2847  CE1 PHE A 397      12.037  35.744  32.846  1.00 13.05           C
ATOM   2848  CE2 PHE A 397      11.178  35.426  35.088  1.00 15.20           C
ATOM   2849  CZ  PHE A 397      12.094  35.109  34.085  1.00 15.32           C
ATOM   2850  H   PHE A 397       7.583  36.586  31.848  1.00 12.12           H
ATOM   2851  HA  PHE A 397       7.620  37.230  34.619  1.00 13.60           H
ATOM   2852  HB2 PHE A 397       9.128  38.388  32.255  1.00 15.16           H
ATOM   2853  HB3 PHE A 397       9.378  38.948  33.892  1.00 15.16           H
ATOM   2854  HD1 PHE A 397      11.038  37.234  31.652  1.00 13.25           H
ATOM   2855  HD2 PHE A 397       9.490  36.651  35.615  1.00 17.62           H
ATOM   2856  HE1 PHE A 397      12.772  35.505  32.095  1.00 15.66           H
ATOM   2857  HE2 PHE A 397      11.251  34.957  36.059  1.00 18.25           H
ATOM   2858  HZ  PHE A 397      12.876  34.387  34.269  1.00 18.39           H
ATOM   2859  N   ARG A 398       6.331  39.590  32.697  1.00 10.16           N
ATOM   2860  CA  ARG A 398       5.550  40.809  32.759  1.00 11.11           C
ATOM   2861  C   ARG A 398       4.278  40.576  33.583  1.00 14.01           C
ATOM   2862  O   ARG A 398       3.901  41.440  34.387  1.00 14.14           O
ATOM   2863  CB  ARG A 398       5.291  41.343  31.346  1.00  9.95           C
ATOM   2864  CG  ARG A 398       4.237  42.462  31.400  1.00 13.18           C
ATOM   2865  CD  ARG A 398       4.045  43.189  30.066  1.00  9.23           C
ATOM   2866  NE  ARG A 398       3.831  42.270  28.957  1.00 13.40           N
ATOM   2867  CZ  ARG A 398       2.718  41.589  28.725  1.00 13.84           C
ATOM   2868  NH1 ARG A 398       1.653  41.732  29.500  1.00 15.44           N
ATOM   2869  NH2 ARG A 398       2.663  40.723  27.726  1.00 16.08           N1+
ATOM   2870  H   ARG A 398       6.499  39.163  31.799  1.00 12.19           H
ATOM   2871  HA  ARG A 398       6.129  41.558  33.295  1.00 13.34           H
ATOM   2872  HB2 ARG A 398       6.221  41.703  30.901  1.00 11.94           H
ATOM   2873  HB3 ARG A 398       4.890  40.529  30.740  1.00 11.94           H
ATOM   2874  HG2 ARG A 398       3.275  42.058  31.716  1.00 15.82           H
ATOM   2875  HG3 ARG A 398       4.558  43.200  32.136  1.00 15.82           H
ATOM   2876  HD2 ARG A 398       3.200  43.869  30.148  1.00 11.09           H
ATOM   2877  HD3 ARG A 398       4.929  43.791  29.860  1.00 11.09           H
ATOM   2878  HE  ARG A 398       4.622  42.091  28.358  1.00 16.08           H
ATOM   2879 HH11 ARG A 398       1.664  42.384  30.276  1.00 18.53           H
ATOM   2880 HH12 ARG A 398       0.820  41.195  29.317  1.00 18.53           H
ATOM   2881 HH21 ARG A 398       3.467  40.582  27.133  1.00 19.31           H
ATOM   2882 HH22 ARG A 398       1.808  40.214  27.563  1.00 19.31           H
ATOM   2883  N   LYS A 399       3.623  39.431  33.382  1.00 10.82           N
ATOM   2884  CA  LYS A 399       2.368  39.111  34.040  1.00 11.08           C
ATOM   2885  C   LYS A 399       2.567  38.658  35.482  1.00 15.55           C
ATOM   2886  O   LYS A 399       1.579  38.357  36.129  1.00 16.47           O
ATOM   2887  CB  LYS A 399       1.561  38.105  33.226  1.00 16.95           C
ATOM   2888  CG  LYS A 399       1.103  38.690  31.893  1.00 17.89           C
ATOM   2889  CD  LYS A 399       0.195  37.643  31.216  1.00 28.60           C
ATOM   2890  CE  LYS A 399       0.107  37.813  29.704  1.00 34.14           C
ATOM   2891  NZ  LYS A 399      -0.507  36.626  29.081  1.00 35.10           N1+
ATOM   2892  H   LYS A 399       3.985  38.762  32.720  1.00 12.99           H
ATOM   2893  HA  LYS A 399       1.773  40.024  34.102  1.00 13.31           H
ATOM   2894  HB2 LYS A 399       2.158  37.209  33.051  1.00 20.34           H
ATOM   2895  HB3 LYS A 399       0.675  37.807  33.787  1.00 20.34           H
ATOM   2896  HG2 LYS A 399       0.516  39.591  32.088  1.00 21.47           H
ATOM   2897  HG3 LYS A 399       1.943  38.961  31.255  1.00 21.47           H
ATOM   2898  HD2 LYS A 399       0.551  36.640  31.448  1.00 34.33           H
ATOM   2899  HD3 LYS A 399      -0.811  37.733  31.628  1.00 34.33           H
ATOM   2900  HE2 LYS A 399      -0.545  38.668  29.517  1.00 40.97           H
ATOM   2901  HE3 LYS A 399       1.089  38.008  29.271  1.00 40.97           H
ATOM   2902  HZ1 LYS A 399      -0.313  36.624  28.086  1.00 42.12           H
ATOM   2903  HZ2 LYS A 399      -0.100  35.794  29.492  1.00 42.12           H
ATOM   2904  HZ3 LYS A 399      -1.506  36.634  29.238  1.00 42.12           H
ATOM   2905  N   GLY A 400       3.797  38.570  35.995  1.00 13.97           N
ATOM   2906  CA  GLY A 400       4.089  38.330  37.404  1.00 11.92           C
ATOM   2907  C   GLY A 400       4.624  36.925  37.713  1.00 13.54           C
ATOM   2908  O   GLY A 400       4.903  36.627  38.872  1.00 12.97           O
ATOM   2909  H   GLY A 400       4.585  38.787  35.400  1.00 16.77           H
ATOM   2910  HA2 GLY A 400       4.858  39.035  37.718  1.00 14.31           H
ATOM   2911  HA3 GLY A 400       3.193  38.487  38.006  1.00 14.31           H
ATOM   2912  N   GLY A 401       4.832  36.094  36.687  1.00 12.77           N
ATOM   2913  CA  GLY A 401       5.427  34.766  36.867  1.00 13.24           C
ATOM   2914  C   GLY A 401       6.913  34.846  37.227  1.00 10.87           C
ATOM   2915  O   GLY A 401       7.616  35.787  36.864  1.00 13.60           O
ATOM   2916  H   GLY A 401       4.665  36.410  35.742  1.00 15.33           H
ATOM   2917  HA2 GLY A 401       4.893  34.238  37.660  1.00 15.89           H
ATOM   2918  HA3 GLY A 401       5.330  34.210  35.933  1.00 15.89           H
ATOM   2919  N   GLY A 402       7.420  33.809  37.902  1.00 13.18           N
ATOM   2920  CA  GLY A 402       8.850  33.629  38.074  1.00 12.76           C
ATOM   2921  C   GLY A 402       9.487  34.716  38.925  1.00 15.39           C
ATOM   2922  O   GLY A 402      10.654  35.036  38.716  1.00 16.04           O
ATOM   2923  H   GLY A 402       6.821  33.041  38.160  1.00 15.83           H
ATOM   2924  HA2 GLY A 402       9.041  32.651  38.519  1.00 15.32           H
ATOM   2925  HA3 GLY A 402       9.310  33.683  37.088  1.00 15.32           H
ATOM   2926  N   ALA A 403       8.765  35.239  39.929  1.00 14.05           N
ATOM   2927  CA  ALA A 403       9.252  36.350  40.734  1.00 13.14           C
ATOM   2928  C   ALA A 403      10.563  36.038  41.456  1.00 15.18           C
ATOM   2929  O   ALA A 403      11.347  36.939  41.693  1.00 16.59           O
ATOM   2930  CB  ALA A 403       8.160  36.761  41.718  1.00 15.14           C
ATOM   2931  H   ALA A 403       7.846  34.870  40.123  1.00 16.86           H
ATOM   2932  HA  ALA A 403       9.434  37.197  40.069  1.00 15.77           H
ATOM   2933  HB1 ALA A 403       8.512  37.577  42.347  1.00 18.18           H
ATOM   2934  HB2 ALA A 403       7.274  37.083  41.170  1.00 18.18           H
ATOM   2935  HB3 ALA A 403       7.902  35.918  42.358  1.00 18.18           H
ATOM   2936  N   CYS A 404      10.781  34.770  41.799  1.00 13.49           N
ATOM   2937  CA  CYS A 404      11.922  34.322  42.583  1.00 14.26           C
ATOM   2938  C   CYS A 404      13.218  34.260  41.755  1.00 14.72           C
ATOM   2939  O   CYS A 404      14.289  34.077  42.297  1.00 12.63           O
ATOM   2940  CB  CYS A 404      11.680  32.915  43.197  1.00 14.82           C
ATOM   2941  SG  CYS A 404      11.641  31.541  41.989  1.00 17.22           S
ATOM   2942  H   CYS A 404      10.163  34.064  41.457  1.00 16.19           H
ATOM   2943  HA  CYS A 404      12.107  35.033  43.435  1.00 17.12           H
ATOM   2944  HB2 CYS A 404      12.512  32.688  43.887  1.00 17.78           H
ATOM   2945  HB3 CYS A 404      10.731  32.913  43.750  1.00 17.78           H
ATOM   2946  N   LEU A 405      13.165  34.529  40.426  1.00 13.74           N
ATOM   2947  CA  LEU A 405      14.367  34.657  39.579  1.00 12.09           C
ATOM   2948  C   LEU A 405      15.021  36.053  39.626  1.00 13.80           C
ATOM   2949  O   LEU A 405      15.993  36.313  38.920  1.00 15.46           O
ATOM   2950  CB  LEU A 405      14.039  34.308  38.116  1.00 14.64           C
ATOM   2951  CG  LEU A 405      14.118  32.809  37.807  1.00 19.45           C
ATOM   2952  CD1 LEU A 405      12.878  32.113  38.309  1.00 16.22           C
ATOM   2953  CD2 LEU A 405      14.239  32.554  36.303  1.00 17.64           C
ATOM   2954  H   LEU A 405      12.271  34.707  39.998  1.00 16.49           H
ATOM   2955  HA  LEU A 405      15.103  33.944  39.943  1.00 14.52           H
ATOM   2956  HB2 LEU A 405      13.055  34.688  37.850  1.00 17.57           H
ATOM   2957  HB3 LEU A 405      14.747  34.811  37.458  1.00 17.57           H
ATOM   2958  HG  LEU A 405      14.971  32.359  38.312  1.00 23.35           H
ATOM   2959 HD11 LEU A 405      12.933  31.059  38.036  1.00 19.47           H
ATOM   2960 HD12 LEU A 405      12.830  32.175  39.391  1.00 19.47           H
ATOM   2961 HD13 LEU A 405      11.987  32.552  37.864  1.00 19.47           H
ATOM   2962 HD21 LEU A 405      14.405  31.490  36.130  1.00 21.17           H
ATOM   2963 HD22 LEU A 405      13.319  32.846  35.800  1.00 21.17           H
ATOM   2964 HD23 LEU A 405      15.087  33.105  35.897  1.00 21.17           H
ATOM   2965  N   SER A 406      14.509  36.974  40.458  1.00 14.04           N
ATOM   2966  CA  SER A 406      15.023  38.342  40.517  1.00 15.94           C
ATOM   2967  C   SER A 406      16.321  38.532  41.266  1.00 17.94           C
ATOM   2968  O   SER A 406      16.955  39.563  41.056  1.00 18.96           O
ATOM   2969  CB  SER A 406      13.972  39.261  41.133  1.00 16.47           C
ATOM   2970  OG  SER A 406      12.973  39.494  40.179  0.64 18.80           O
ATOM   2971  H   SER A 406      13.744  36.716  41.065  1.00 16.85           H
ATOM   2972  HA  SER A 406      15.216  38.685  39.497  1.00 19.13           H
ATOM   2973  HB2 SER A 406      13.539  38.807  42.028  1.00 19.77           H
ATOM   2974  HB3 SER A 406      14.427  40.214  41.407  1.00 19.77           H
ATOM   2975  HG  SER A 406      12.493  38.672  40.048  1.00 22.57           H
ATOM   2976  N   ASN A 407      16.709  37.624  42.174  1.00 15.60           N
ATOM   2977  CA  ASN A 407      17.840  37.845  43.023  1.00 16.22           C
ATOM   2978  C   ASN A 407      19.105  37.186  42.430  1.00 15.47           C
ATOM   2979  O   ASN A 407      19.144  36.069  41.978  1.00 18.43           O
ATOM   2980  CB  ASN A 407      17.670  37.327  44.485  1.00 15.16           C
ATOM   2981  CG  ASN A 407      17.441  35.827  44.559  1.00 14.25           C
ATOM   2982  OD1 ASN A 407      16.475  35.337  43.976  1.00 13.12           O
ATOM   2983  ND2 ASN A 407      18.320  35.078  45.290  1.00 16.42           N
ATOM   2984  H   ASN A 407      16.201  36.755  42.254  1.00 18.72           H
ATOM   2985  HA  ASN A 407      18.048  38.950  43.122  1.00 19.47           H
ATOM   2986  HB2 ASN A 407      18.532  37.659  45.089  1.00 18.20           H
ATOM   2987  HB3 ASN A 407      16.767  37.812  44.921  1.00 18.20           H
ATOM   2988 HD21 ASN A 407      18.268  34.036  45.343  1.00 19.71           H
ATOM   2989 HD22 ASN A 407      19.167  35.457  45.691  1.00 19.71           H
ATOM   2990  N   ALA A 408      20.184  37.980  42.468  1.00 16.99           N
ATOM   2991  CA  ALA A 408      21.517  37.497  42.190  1.00 20.19           C
ATOM   2992  C   ALA A 408      21.977  36.653  43.379  1.00 27.61           C
ATOM   2993  O   ALA A 408      21.858  37.107  44.515  1.00 36.17           O
ATOM   2994  CB  ALA A 408      22.462  38.679  41.980  1.00 27.02           C
ATOM   2995  H   ALA A 408      20.096  38.902  42.865  1.00 20.39           H
ATOM   2996  HA  ALA A 408      21.497  36.920  41.268  1.00 24.23           H
ATOM   2997  HB1 ALA A 408      23.458  38.308  41.736  1.00 32.43           H
ATOM   2998  HB2 ALA A 408      22.099  39.297  41.158  1.00 32.43           H
ATOM   2999  HB3 ALA A 408      22.517  39.280  42.889  1.00 32.43           H
ATOM   3000  N   PRO A 409      22.540  35.465  43.145  1.00 33.53           N
ATOM   3001  CA  PRO A 409      22.935  34.562  44.226  1.00 35.64           C
ATOM   3002  C   PRO A 409      24.191  35.055  44.955  1.00 40.41           C
ATOM   3003  O   PRO A 409      24.918  35.931  44.480  1.00 41.02           O
ATOM   3004  CB  PRO A 409      23.237  33.244  43.505  1.00 32.83           C
ATOM   3005  CG  PRO A 409      23.697  33.715  42.127  1.00 37.70           C
ATOM   3006  CD  PRO A 409      22.743  34.863  41.843  1.00 30.78           C
ATOM   3007  HA  PRO A 409      22.105  34.361  44.907  1.00 42.77           H
ATOM   3008  HB2 PRO A 409      23.968  32.605  44.003  1.00 39.40           H
ATOM   3009  HB3 PRO A 409      22.290  32.713  43.391  1.00 39.40           H
ATOM   3010  HG2 PRO A 409      24.741  34.032  42.155  1.00 45.24           H
ATOM   3011  HG3 PRO A 409      23.547  32.966  41.371  1.00 45.24           H
ATOM   3012  HD2 PRO A 409      23.223  35.548  41.145  1.00 36.94           H
ATOM   3013  HD3 PRO A 409      21.794  34.476  41.467  1.00 36.94           H
ATOM   3014  N   SER A 410      24.131  35.038  46.357  1.00 46.62           N
ATOM   3015  CA  SER A 410      25.198  35.366  47.313  1.00 37.90           C
ATOM   3016  C   SER A 410      26.455  34.534  47.097  1.00 38.16           C
ATOM   3017  O   SER A 410      26.550  33.569  46.360  1.00 43.95           O
ATOM   3018  CB  SER A 410      24.655  35.225  48.715  1.00 38.59           C
ATOM   3019  H   SER A 410      23.856  34.066  46.482  1.00 55.95           H
ATOM   3020  HA  SER A 410      25.493  36.407  47.153  1.00 45.48           H
ATOM   3021  HB1 SER A 410      24.198  34.275  48.981  1.00 46.31           H
ATOM   3022  HB3 SER A 410      25.128  35.805  49.504  1.00 46.31           H
ATOM   3023  HC  SER A 410      27.365  34.964  47.570  1.00 45.80           H
TER
HETATM 3024  C1  NAG A 510       0.123  13.255  38.244  1.00 23.16           C
HETATM 3025  C2  NAG A 510      -1.350  13.327  37.864  1.00 27.39           C
HETATM 3026  C3  NAG A 510      -2.042  14.274  38.851  1.00 27.23           C
HETATM 3027  C4  NAG A 510      -1.836  13.752  40.281  1.00 23.12           C
HETATM 3028  C5  NAG A 510      -0.355  13.527  40.615  1.00 27.64           C
HETATM 3029  C6  NAG A 510      -0.155  12.804  41.963  1.00 26.41           C
HETATM 3030  C7  NAG A 510      -1.628  13.038  35.384  1.00 31.57           C
HETATM 3031  C8  NAG A 510      -1.834  11.551  35.523  1.00 27.70           C
HETATM 3032  N2  NAG A 510      -1.499  13.799  36.488  1.00 27.77           N
HETATM 3033  O3  NAG A 510      -3.432  14.256  38.540  1.00 35.37           O
HETATM 3034  O4  NAG A 510      -2.278  14.748  41.224  1.00 29.05           O
HETATM 3035  O5  NAG A 510       0.250  12.732  39.578  1.00 27.95           O
HETATM 3036  O6  NAG A 510      -0.763  11.495  41.974  1.00 26.99           O
HETATM 3037  O7  NAG A 510      -1.691  13.577  34.300  1.00 45.48           O
HETATM 3038  H1  NAG A 510       0.583  14.253  38.205  1.00 27.80           H
HETATM 3039  H2  NAG A 510      -1.794  12.335  37.977  1.00 32.88           H
HETATM 3040  H3  NAG A 510      -1.639  15.287  38.757  1.00 32.68           H
HETATM 3041  H10 NAG A 510      -2.870  11.339  35.788  1.00 33.24           H
HETATM 3042  H11 NAG A 510      -1.423  14.795  36.356  1.00 33.33           H
HETATM 3043  H12 NAG A 510      -3.893  14.631  39.315  1.00 42.45           H
HETATM 3044  H13 NAG A 510      -0.387  10.979  41.236  1.00 32.39           H
HETATM 3045  H4  NAG A 510      -2.382  12.811  40.397  1.00 27.75           H
HETATM 3046  H5  NAG A 510       0.144  14.500  40.647  1.00 33.18           H
HETATM 3047  H6  NAG A 510      -0.588  13.411  42.759  1.00 31.69           H
HETATM 3048  H7  NAG A 510       0.914  12.699  42.158  1.00 31.69           H
HETATM 3049  H8  NAG A 510      -1.182  11.111  36.277  1.00 33.24           H
HETATM 3050  H9  NAG A 510      -1.602  11.065  34.573  1.00 33.24           H
HETATM 3051  C1  NAG A 511      -3.360  14.272  42.036  1.00 27.33           C
HETATM 3052  C2  NAG A 511      -3.467  15.152  43.289  1.00 33.08           C
HETATM 3053  C3  NAG A 511      -4.704  14.718  44.101  1.00 28.87           C
HETATM 3054  C4  NAG A 511      -5.966  14.719  43.193  1.00 28.72           C
HETATM 3055  C5  NAG A 511      -5.742  13.925  41.887  1.00 27.69           C
HETATM 3056  C6  NAG A 511      -6.894  14.092  40.866  1.00 27.47           C
HETATM 3057  C7  NAG A 511      -1.333  16.085  44.315  1.00 38.99           C
HETATM 3058  C8  NAG A 511      -1.701  17.504  43.941  1.00 33.75           C
HETATM 3059  N2  NAG A 511      -2.231  15.092  44.095  1.00 32.10           N
HETATM 3060  O3  NAG A 511      -4.831  15.641  45.186  1.00 28.01           O
HETATM 3061  O4  NAG A 511      -7.081  14.049  43.826  1.00 26.65           O
HETATM 3062  O5  NAG A 511      -4.552  14.398  41.247  1.00 26.14           O
HETATM 3063  O6  NAG A 511      -7.007  15.460  40.468  1.00 35.62           O
HETATM 3064  O7  NAG A 511      -0.277  15.841  44.874  1.00 40.59           O
HETATM 3065  H1  NAG A 511      -3.200  13.214  42.301  1.00 32.80           H
HETATM 3066  H2  NAG A 511      -3.640  16.168  42.930  1.00 39.70           H
HETATM 3067  H3  NAG A 511      -4.546  13.710  44.498  1.00 34.65           H
HETATM 3068  H10 NAG A 511      -1.198  18.201  44.615  1.00 40.50           H
HETATM 3069  H11 NAG A 511      -1.983  14.177  44.437  1.00 38.53           H
HETATM 3070  H12 NAG A 511      -5.543  15.313  45.771  1.00 33.61           H
HETATM 3071  H13 NAG A 511      -6.103  15.821  40.368  1.00 42.75           H
HETATM 3072  H4  NAG A 511      -6.241  15.748  42.946  1.00 34.47           H
HETATM 3073  H5  NAG A 511      -5.614  12.864  42.116  1.00 33.24           H
HETATM 3074  H6  NAG A 511      -7.835  13.768  41.320  1.00 32.97           H
HETATM 3075  H7  NAG A 511      -6.695  13.472  39.987  1.00 32.97           H
HETATM 3076  H8  NAG A 511      -2.772  17.687  44.042  1.00 40.50           H
HETATM 3077  H9  NAG A 511      -1.392  17.715  42.916  1.00 40.50           H
HETATM 3078  C1  MAN A 512      -7.765  14.824  44.816  1.00 28.49           C
HETATM 3079  C2  MAN A 512      -9.246  14.429  44.790  1.00 25.69           C
HETATM 3080  C3  MAN A 512      -9.954  15.289  45.857  1.00 26.31           C
HETATM 3081  C4  MAN A 512      -9.341  15.081  47.255  1.00 24.62           C
HETATM 3082  C5  MAN A 512      -7.820  15.336  47.197  1.00 24.95           C
HETATM 3083  C6  MAN A 512      -7.192  14.838  48.486  1.00 32.65           C
HETATM 3084  O2  MAN A 512      -9.340  13.024  45.059  1.00 25.85           O
HETATM 3085  O3  MAN A 512     -11.369  14.967  45.902  1.00 27.76           O
HETATM 3086  O4  MAN A 512      -9.950  16.000  48.166  1.00 21.19           O
HETATM 3087  O5  MAN A 512      -7.240  14.549  46.130  1.00 27.67           O
HETATM 3088  O6  MAN A 512      -5.778  15.085  48.427  1.00 27.95           O
HETATM 3089  H1  MAN A 512      -7.638  15.894  44.594  1.00 34.20           H
HETATM 3090  H2  MAN A 512      -9.661  14.644  43.801  1.00 30.84           H
HETATM 3091  H3  MAN A 512      -9.819  16.337  45.570  1.00 31.57           H
HETATM 3092  H4  MAN A 512      -9.525  14.053  47.584  1.00 29.55           H
HETATM 3093  H5  MAN A 512      -7.603  16.394  47.035  1.00 29.94           H
HETATM 3094  H6  MAN A 512      -7.377  13.765  48.586  1.00 39.18           H
HETATM 3095  H7  MAN A 512      -7.609  15.368  49.346  1.00 39.18           H
HETATM 3096  H8  MAN A 512      -8.701  12.589  44.463  1.00 31.02           H
HETATM 3097  H9  MAN A 512     -10.911  15.831  48.148  1.00 25.43           H
HETATM 3098  C1  MAN A 513     -12.235  16.139  45.960  1.00 29.16           C
HETATM 3099  C2  MAN A 513     -13.699  15.665  46.003  1.00 26.60           C
HETATM 3100  C3  MAN A 513     -14.134  15.071  44.630  1.00 35.32           C
HETATM 3101  C4  MAN A 513     -13.809  16.014  43.450  1.00 35.38           C
HETATM 3102  C5  MAN A 513     -12.310  16.372  43.515  1.00 37.02           C
HETATM 3103  C6  MAN A 513     -11.847  17.320  42.395  1.00 43.23           C
HETATM 3104  O2  MAN A 513     -14.490  16.801  46.355  1.00 28.07           O
HETATM 3105  O3  MAN A 513     -15.532  14.774  44.634  1.00 34.03           O
HETATM 3106  O4  MAN A 513     -14.081  15.333  42.220  1.00 39.91           O
HETATM 3107  O5  MAN A 513     -12.051  16.999  44.803  1.00 29.95           O
HETATM 3108  O6  MAN A 513     -12.306  18.646  42.664  1.00 49.47           O
HETATM 3109  H1  MAN A 513     -11.985  16.720  46.861  1.00 35.00           H
HETATM 3110  H2  MAN A 513     -13.795  14.903  46.781  1.00 31.92           H
HETATM 3111  H3  MAN A 513     -13.579  14.138  44.491  1.00 42.39           H
HETATM 3112  H10 MAN A 513     -15.014  15.049  42.244  1.00 47.90           H
HETATM 3113  H11 MAN A 513     -11.919  18.908  43.522  1.00 59.37           H
HETATM 3114  H4  MAN A 513     -14.415  16.922  43.515  1.00 42.46           H
HETATM 3115  H5  MAN A 513     -11.727  15.450  43.440  1.00 44.43           H
HETATM 3116  H6  MAN A 513     -12.238  16.973  41.434  1.00 51.88           H
HETATM 3117  H7  MAN A 513     -10.753  17.311  42.345  1.00 51.88           H
HETATM 3118  H8  MAN A 513     -14.262  17.516  45.732  1.00 33.69           H
HETATM 3119  H9  MAN A 513     -15.748  14.360  45.490  1.00 40.84           H
HETATM 3120  C1  MAN A 514      -5.102  14.315  49.443  1.00 36.07           C
HETATM 3121  C2  MAN A 514      -3.750  14.980  49.680  1.00 34.65           C
HETATM 3122  C3  MAN A 514      -2.809  14.769  48.460  1.00 26.63           C
HETATM 3123  C4  MAN A 514      -2.739  13.300  47.997  1.00 29.02           C
HETATM 3124  C5  MAN A 514      -4.149  12.695  47.835  1.00 34.12           C
HETATM 3125  C6  MAN A 514      -4.083  11.177  47.530  1.00 35.34           C
HETATM 3126  O2  MAN A 514      -3.229  14.427  50.895  1.00 37.90           O
HETATM 3127  O3  MAN A 514      -1.482  15.189  48.768  1.00 36.41           O
HETATM 3128  O4  MAN A 514      -2.097  13.258  46.721  1.00 34.40           O
HETATM 3129  O5  MAN A 514      -4.912  12.917  49.053  1.00 32.95           O
HETATM 3130  O6  MAN A 514      -3.391  10.458  48.563  1.00 36.36           O
HETATM 3131  H1  MAN A 514      -5.705  14.348  50.365  1.00 43.29           H
HETATM 3132  H2  MAN A 514      -3.924  16.051  49.822  1.00 41.59           H
HETATM 3133  H3  MAN A 514      -3.190  15.378  47.633  1.00 31.97           H
HETATM 3134  H10 MAN A 514      -1.163  13.508  46.837  1.00 41.29           H
HETATM 3135  H11 MAN A 514      -3.900  10.557  49.391  1.00 43.63           H
HETATM 3136  H4  MAN A 514      -2.167  12.714  48.722  1.00 34.83           H
HETATM 3137  H5  MAN A 514      -4.667  13.199  47.012  1.00 40.95           H
HETATM 3138  H6  MAN A 514      -3.552  11.032  46.584  1.00 42.42           H
HETATM 3139  H7  MAN A 514      -5.096  10.780  47.415  1.00 42.42           H
HETATM 3140  H8  MAN A 514      -2.520  15.022  51.203  1.00 45.49           H
HETATM 3141  H9  MAN A 514      -0.979  15.205  47.932  1.00 43.70           H
HETATM 3142 ZN    ZN A 201       7.186  19.207  27.318  1.00 15.20          Zn2+
HETATM 3143 CA    CA A 515      16.033  33.035  43.348  1.00 13.02          Ca2+
HETATM 3144 CL    CL A 516       6.806  42.810  27.744  1.00 14.92          Cl1-
HETATM 3145 CL    CL A 517       0.923  43.974  31.692  1.00 20.74          Cl1-
HETATM 3146  C1  097 A 518      11.490  15.934  25.700  1.00 14.39           C
HETATM 3147  C10 097 A 518      10.770  11.745  23.423  1.00 16.81           C
HETATM 3148  C11 097 A 518      12.849  10.380  23.223  1.00 23.83           C
HETATM 3149  C12 097 A 518       7.640  16.463  27.600  1.00 13.01           C
HETATM 3150  C13 097 A 518       7.950  15.041  27.197  1.00 14.19           C
HETATM 3151  C14 097 A 518       9.097  15.073  26.155  1.00 11.55           C
HETATM 3152  C15 097 A 518      10.333  15.798  26.705  1.00 14.17           C
HETATM 3153  C2  097 A 518      11.133  16.710  24.447  1.00 13.06           C
HETATM 3154  C3  097 A 518      12.676  16.623  26.414  1.00 11.88           C
HETATM 3155  C4  097 A 518       9.364  13.618  25.848  1.00 13.48           C
HETATM 3156  C5  097 A 518       9.409  11.842  24.127  1.00 13.02           C
HETATM 3157  C6  097 A 518       8.223  11.397  23.185  1.00 15.24           C
HETATM 3158  C7  097 A 518       6.959  11.440  24.045  1.00 19.59           C
HETATM 3159  C8  097 A 518       8.127  12.341  21.988  1.00 16.11           C
HETATM 3160  C9  097 A 518       8.495   9.978  22.678  1.00 19.81           C
HETATM 3161  N1  097 A 518       9.255  13.249  24.524  1.00 14.17           N
HETATM 3162  N2  097 A 518      11.559  10.710  23.857  1.00 20.23           N
HETATM 3163  N3  097 A 518       7.913  16.883  28.848  1.00 11.99           N
HETATM 3164  O1  097 A 518       9.637  12.782  26.716  1.00 14.71           O
HETATM 3165  O2  097 A 518      11.095  12.554  22.546  1.00 17.79           O
HETATM 3166  O3  097 A 518       7.752  18.186  29.111  1.00 14.25           O1-
HETATM 3167  O4  097 A 518       7.187  17.261  26.710  1.00 13.01           O
HETATM 3168  O5  097 A 518       6.789  14.417  26.639  1.00 13.95           O
HETATM 3169  H1  097 A 518      11.816  14.906  25.402  1.00 17.27           H
HETATM 3170  H21 097 A 518      10.296  16.252  23.904  1.00 15.68           H
HETATM 3171  H22 097 A 518      11.982  16.783  23.757  1.00 15.68           H
HETATM 3172  H23 097 A 518      10.829  17.745  24.670  1.00 15.68           H
HETATM 3173  H28 097 A 518       8.210  14.393  28.075  1.00 17.04           H
HETATM 3174  H29 097 A 518       8.747  15.633  25.240  1.00 13.87           H
HETATM 3175  H31 097 A 518      12.386  17.615  26.787  1.00 14.26           H
HETATM 3176  H32 097 A 518      13.527  16.758  25.746  1.00 14.26           H
HETATM 3177  H33 097 A 518      13.019  16.042  27.276  1.00 14.26           H
HETATM 3178  H5  097 A 518       9.391  11.183  25.047  1.00 15.63           H
HETATM 3179  H71 097 A 518       6.742  12.448  24.422  1.00 23.51           H
HETATM 3180  H72 097 A 518       7.030  10.783  24.920  1.00 23.51           H
HETATM 3181  H73 097 A 518       6.078  11.118  23.476  1.00 23.51           H
HETATM 3182  H81 097 A 518       9.045  12.307  21.383  1.00 19.34           H
HETATM 3183  H82 097 A 518       7.974  13.389  22.284  1.00 19.34           H
HETATM 3184  H83 097 A 518       7.289  12.082  21.335  1.00 19.34           H
HETATM 3185  H91 097 A 518       9.364   9.932  22.012  1.00 23.78           H
HETATM 3186  H92 097 A 518       7.636   9.614  22.100  1.00 23.78           H
HETATM 3187  H93 097 A 518       8.667   9.269  23.498  1.00 23.78           H
HETATM 3188  HN1 097 A 518       9.016  13.924  23.781  1.00 17.01           H
HETATM 3189  HN2 097 A 518      11.226  10.065  24.589  1.00 24.28           H
HETATM 3190  HN3 097 A 518       8.441  16.409  29.594  1.00 14.40           H
HETATM 3191  HO5 097 A 518       6.407  14.996  25.879  1.00 16.74           H
HETATM 3192 H111 097 A 518      13.299   9.497  23.695  1.00 28.61           H
HETATM 3193 H112 097 A 518      13.557  11.224  23.289  1.00 28.61           H
HETATM 3194 H113 097 A 518      12.719  10.174  22.142  1.00 28.61           H
HETATM 3195 H151 097 A 518      10.699  15.300  27.626  1.00 17.01           H
HETATM 3196 H152 097 A 518      10.032  16.822  27.039  1.00 17.01           H
HETATM 3197  O   HOH A 519      22.003  12.527  28.750  1.00 13.09           O
HETATM 3198  H1  HOH A 519      22.037  12.003  29.558  1.00 15.71           H
HETATM 3199  H2  HOH A 519      22.917  12.742  28.564  1.00 15.71           H
HETATM 3200  O   HOH A 520      27.320  16.466  25.797  1.00 10.85           O
HETATM 3201  H1  HOH A 520      28.162  16.582  26.246  1.00 13.02           H
HETATM 3202  H2  HOH A 520      27.124  17.338  25.449  1.00 13.02           H
HETATM 3203  O   HOH A 521      14.989  32.047  54.246  1.00 17.95           O
HETATM 3204  H1  HOH A 521      14.745  31.785  53.353  1.00 21.54           H
HETATM 3205  H2  HOH A 521      14.251  31.756  54.780  1.00 21.54           H
HETATM 3206  O   HOH A 522      34.048  17.181  29.537  1.00 14.65           O
HETATM 3207  H1  HOH A 522      34.999  17.211  29.633  1.00 17.58           H
HETATM 3208  H2  HOH A 522      33.732  16.992  30.424  1.00 17.58           H
HETATM 3209  O   HOH A 523      16.100   5.195  41.388  1.00 20.39           O
HETATM 3210  H1  HOH A 523      15.821   5.459  42.272  1.00 24.47           H
HETATM 3211  H2  HOH A 523      16.136   6.026  40.902  1.00 24.47           H
HETATM 3212  O   HOH A 524      15.061  17.157  35.738  1.00 13.32           O
HETATM 3213  H1  HOH A 524      14.905  16.546  36.459  1.00 15.98           H
HETATM 3214  H2  HOH A 524      14.555  17.941  35.957  1.00 15.98           H
HETATM 3215  O   HOH A 525      22.925   7.638  29.927  1.00 27.20           O
HETATM 3216  H1  HOH A 525      23.268   8.373  29.414  1.00 32.65           H
HETATM 3217  H2  HOH A 525      22.011   7.874  30.099  1.00 32.65           H
HETATM 3218  O   HOH A 526       5.249  40.538  26.319  1.00 11.64           O
HETATM 3219  H1  HOH A 526       5.760  39.831  25.917  1.00 13.97           H
HETATM 3220  H2  HOH A 526       5.883  41.247  26.429  1.00 13.97           H
HETATM 3221  O   HOH A 527      17.514  33.965  41.632  1.00 13.37           O
HETATM 3222  H1  HOH A 527      17.476  33.588  40.752  1.00 16.05           H
HETATM 3223  H2  HOH A 527      18.370  34.366  41.753  1.00 16.05           H
HETATM 3224  O   HOH A 528       7.541  38.490  37.346  1.00 15.98           O
HETATM 3225  H1  HOH A 528       7.100  38.779  36.543  1.00 19.18           H
HETATM 3226  H2  HOH A 528       7.514  37.530  37.301  1.00 19.18           H
HETATM 3227  O   HOH A 529      29.932  17.146  26.629  1.00 12.16           O
HETATM 3228  H1  HOH A 529      30.387  16.403  26.230  1.00 14.60           H
HETATM 3229  H2  HOH A 529      30.438  17.330  27.426  1.00 14.60           H
HETATM 3230  O   HOH A 530       6.956  24.100  37.657  1.00 16.15           O
HETATM 3231  H1  HOH A 530       6.685  23.584  36.893  1.00 19.39           H
HETATM 3232  H2  HOH A 530       6.869  23.491  38.395  1.00 19.39           H
HETATM 3233  O   HOH A 531       6.850   7.171  41.775  1.00 23.20           O
HETATM 3234  H1  HOH A 531       7.666   7.442  42.204  1.00 27.84           H
HETATM 3235  H2  HOH A 531       6.385   7.994  41.616  1.00 27.84           H
HETATM 3236  O   HOH A 532      12.170  26.626  22.099  1.00 12.76           O
HETATM 3237  H1  HOH A 532      11.581  26.148  21.504  1.00 15.31           H
HETATM 3238  H2  HOH A 532      11.575  27.148  22.639  1.00 15.31           H
HETATM 3239  O   HOH A 533      10.968  24.839  38.688  1.00 16.21           O
HETATM 3240  H1  HOH A 533      10.234  24.381  38.273  1.00 19.45           H
HETATM 3241  H2  HOH A 533      10.554  25.461  39.291  1.00 19.45           H
HETATM 3242  O   HOH A 534      10.354  10.606  42.822  1.00 15.79           O
HETATM 3243  H1  HOH A 534       9.841   9.806  42.951  1.00 18.95           H
HETATM 3244  H2  HOH A 534      10.630  10.869  43.702  1.00 18.95           H
HETATM 3245  O   HOH A 535       1.476  46.071  33.867  1.00 26.25           O
HETATM 3246  H1  HOH A 535       1.222  45.518  33.121  1.00 31.51           H
HETATM 3247  H2  HOH A 535       1.975  45.480  34.435  1.00 31.51           H
HETATM 3248  O   HOH A 536      13.273  22.433  16.943  1.00 16.28           O
HETATM 3249  H1  HOH A 536      12.909  22.657  16.085  1.00 19.54           H
HETATM 3250  H2  HOH A 536      13.152  21.481  17.006  1.00 19.54           H
HETATM 3251  O   HOH A 537       3.921  28.958  46.671  1.00 28.61           O
HETATM 3252  H1  HOH A 537       3.095  28.544  46.413  1.00 34.34           H
HETATM 3253  H2  HOH A 537       3.724  29.894  46.693  1.00 34.34           H
HETATM 3254  O   HOH A 538      20.445  24.104  18.555  1.00 14.33           O
HETATM 3255  H1  HOH A 538      20.860  23.328  18.167  1.00 17.20           H
HETATM 3256  H2  HOH A 538      19.507  23.973  18.395  1.00 17.20           H
HETATM 3257  O   HOH A 539      23.775  27.206  23.790  1.00 23.26           O
HETATM 3258  H1  HOH A 539      23.631  27.902  24.432  1.00 27.92           H
HETATM 3259  H2  HOH A 539      22.891  26.952  23.510  1.00 27.92           H
HETATM 3260  O   HOH A 540       5.033  18.616  28.008  1.00 21.15           O
HETATM 3261  H1  HOH A 540       4.823  17.964  27.305  1.00 25.38           H
HETATM 3262  H2  HOH A 540       5.229  18.066  28.807  1.00 25.38           H
HETATM 3263  O   HOH A 541      34.017   8.940  44.719  1.00 21.35           O
HETATM 3264  H1  HOH A 541      34.490   8.524  43.997  1.00 25.62           H
HETATM 3265  H2  HOH A 541      33.490   8.228  45.093  1.00 25.62           H
HETATM 3266  O   HOH A 542       7.848   9.028  47.752  1.00 19.30           O
HETATM 3267  H1  HOH A 542       7.764   9.970  47.926  1.00 23.16           H
HETATM 3268  H2  HOH A 542       7.149   8.629  48.273  1.00 23.16           H
HETATM 3269  O   HOH A 543       7.847  28.040  23.915  1.00 19.59           O
HETATM 3270  H1  HOH A 543       7.150  28.475  24.408  1.00 23.51           H
HETATM 3271  H2  HOH A 543       7.625  27.106  23.974  1.00 23.51           H
HETATM 3272  O   HOH A 544       6.075  34.394  40.754  1.00 22.73           O
HETATM 3273  H1  HOH A 544       5.574  35.074  40.298  1.00 27.28           H
HETATM 3274  H2  HOH A 544       5.881  33.586  40.273  1.00 27.28           H
HETATM 3275  O   HOH A 545      24.920   8.717  33.446  1.00 24.24           O
HETATM 3276  H1  HOH A 545      24.395   7.926  33.284  1.00 29.10           H
HETATM 3277  H2  HOH A 545      24.282   9.435  33.379  1.00 29.10           H
HETATM 3278  O   HOH A 546       8.746  41.789  33.594  1.00 22.42           O
HETATM 3279  H1  HOH A 546       8.180  42.480  33.241  1.00 26.91           H
HETATM 3280  H2  HOH A 546       8.906  41.207  32.847  1.00 26.91           H
HETATM 3281  O   HOH A 547       9.117  40.864  30.971  1.00 16.17           O
HETATM 3282  H1  HOH A 547       9.289  41.599  30.378  1.00 19.41           H
HETATM 3283  H2  HOH A 547       8.485  40.315  30.498  1.00 19.41           H
HETATM 3284  O   HOH A 548      31.191  16.966  29.123  1.00 18.00           O
HETATM 3285  H1  HOH A 548      30.960  16.610  29.987  1.00 21.61           H
HETATM 3286  H2  HOH A 548      32.146  16.894  29.089  1.00 21.61           H
HETATM 3287  O   HOH A 549      11.865  37.567  38.308  1.00 19.74           O
HETATM 3288  H1  HOH A 549      11.010  37.948  38.524  1.00 23.70           H
HETATM 3289  H2  HOH A 549      11.744  36.626  38.461  1.00 23.70           H
HETATM 3290  O   HOH A 550      10.816  22.184  36.086  1.00 13.68           O
HETATM 3291  H1  HOH A 550      10.226  21.600  36.569  1.00 16.42           H
HETATM 3292  H2  HOH A 550      10.464  22.190  35.192  1.00 16.42           H
HETATM 3293  O   HOH A 551      34.265  20.055  30.319  1.00 19.38           O
HETATM 3294  H1  HOH A 551      33.658  20.785  30.183  1.00 23.26           H
HETATM 3295  H2  HOH A 551      33.967  19.380  29.708  1.00 23.26           H
HETATM 3296  O   HOH A 552       7.622  21.086  45.438  1.00 15.45           O
HETATM 3297  H1  HOH A 552       7.082  21.613  46.031  1.00 18.55           H
HETATM 3298  H2  HOH A 552       7.552  20.194  45.786  1.00 18.55           H
HETATM 3299  O   HOH A 553      20.480   8.231  49.808  1.00 21.91           O
HETATM 3300  H1  HOH A 553      19.628   8.199  49.362  1.00 26.29           H
HETATM 3301  H2  HOH A 553      20.758   9.144  49.731  1.00 26.29           H
HETATM 3302  O   HOH A 554      -1.130  41.083  29.438  1.00 20.02           O
HETATM 3303  H1  HOH A 554      -1.074  41.501  30.300  1.00 24.03           H
HETATM 3304  H2  HOH A 554      -1.808  41.582  28.981  1.00 24.03           H
HETATM 3305  O   HOH A 555      25.365  14.119  48.079  1.00 29.85           O
HETATM 3306  H1  HOH A 555      24.860  14.838  48.465  1.00 35.83           H
HETATM 3307  H2  HOH A 555      25.073  13.341  48.556  1.00 35.83           H
HETATM 3308  O   HOH A 556       5.690  31.897  39.108  1.00 21.95           O
HETATM 3309  H1  HOH A 556       6.172  31.137  39.455  1.00 26.35           H
HETATM 3310  H2  HOH A 556       4.832  31.535  38.868  1.00 26.35           H
HETATM 3311  O   HOH A 557       7.704  11.834  48.323  1.00 19.41           O
HETATM 3312  H1  HOH A 557       6.828  12.072  48.638  1.00 23.30           H
HETATM 3313  H2  HOH A 557       7.836  12.404  47.560  1.00 23.30           H
HETATM 3314  O   HOH A 558       5.982  18.137  31.087  1.00 15.99           O
HETATM 3315  H1  HOH A 558       6.834  18.134  30.529  1.00 19.20           H
HETATM 3316  H2  HOH A 558       5.898  19.048  31.335  1.00 19.20           H
HETATM 3317  O   HOH A 559      25.918  25.330  23.800  1.00 28.13           O
HETATM 3318  H1  HOH A 559      25.300  26.067  23.790  1.00 33.76           H
HETATM 3319  H2  HOH A 559      26.216  25.283  24.713  1.00 33.76           H
HETATM 3320  O   HOH A 560      12.579   4.543  44.407  1.00 19.14           O
HETATM 3321  H1  HOH A 560      12.620   3.634  44.103  1.00 22.97           H
HETATM 3322  H2  HOH A 560      13.464   4.882  44.237  1.00 22.97           H
HETATM 3323  O   HOH A 561      32.371   6.726  45.683  1.00 22.94           O
HETATM 3324  H1  HOH A 561      33.062   6.540  46.320  1.00 27.54           H
HETATM 3325  H2  HOH A 561      31.797   5.957  45.719  1.00 27.54           H
HETATM 3326  O   HOH A 562       5.135  37.404  44.198  1.00 25.85           O
HETATM 3327  H1  HOH A 562       5.018  38.230  43.730  1.00 31.02           H
HETATM 3328  H2  HOH A 562       4.883  36.734  43.555  1.00 31.02           H
HETATM 3329  O   HOH A 563      20.170  24.360  56.462  1.00 23.59           O
HETATM 3330  H1  HOH A 563      19.435  23.966  56.939  1.00 28.31           H
HETATM 3331  H2  HOH A 563      19.765  24.752  55.686  1.00 28.31           H
HETATM 3332  O   HOH A 564      11.020  23.429  18.196  1.00 18.61           O
HETATM 3333  H1  HOH A 564      11.864  22.986  18.290  1.00 22.34           H
HETATM 3334  H2  HOH A 564      11.032  24.116  18.868  1.00 22.34           H
HETATM 3335  O   HOH A 565       8.043  40.196  40.822  1.00 22.76           O
HETATM 3336  H1  HOH A 565       7.238  39.866  40.425  1.00 27.32           H
HETATM 3337  H2  HOH A 565       7.751  40.682  41.593  1.00 27.32           H
HETATM 3338  O   HOH A 566      13.859  30.679  16.415  1.00 21.71           O
HETATM 3339  H1  HOH A 566      14.508  29.971  16.385  1.00 26.06           H
HETATM 3340  H2  HOH A 566      14.378  31.473  16.281  1.00 26.06           H
HETATM 3341  O   HOH A 567       3.212  30.962  38.363  1.00 21.73           O
HETATM 3342  H1  HOH A 567       3.487  30.081  38.091  1.00 26.08           H
HETATM 3343  H2  HOH A 567       2.538  31.203  37.725  1.00 26.08           H
HETATM 3344  O   HOH A 568      12.816  34.376  54.248  1.00 25.06           O
HETATM 3345  H1  HOH A 568      12.762  34.474  55.199  1.00 30.08           H
HETATM 3346  H2  HOH A 568      12.671  35.260  53.907  1.00 30.08           H
HETATM 3347  O   HOH A 569       9.493  26.473  47.294  1.00 27.99           O
HETATM 3348  H1  HOH A 569       9.406  27.374  46.975  1.00 33.59           H
HETATM 3349  H2  HOH A 569      10.136  26.535  48.002  1.00 33.59           H
HETATM 3350  O   HOH A 570      14.894  19.607  24.635  1.00 24.34           O
HETATM 3351  H1  HOH A 570      14.120  20.151  24.474  1.00 29.21           H
HETATM 3352  H2  HOH A 570      15.097  19.757  25.562  1.00 29.21           H
HETATM 3353  O   HOH A 571       6.952  43.836  34.328  1.00 24.95           O
HETATM 3354  H1  HOH A 571       7.461  43.314  34.949  1.00 29.95           H
HETATM 3355  H2  HOH A 571       6.277  44.250  34.872  1.00 29.95           H
HETATM 3356  O   HOH A 572      12.027   4.322  47.199  1.00 30.44           O
HETATM 3357  H1  HOH A 572      12.259   5.107  47.696  1.00 36.53           H
HETATM 3358  H2  HOH A 572      12.202   4.555  46.283  1.00 36.53           H
HETATM 3359  O   HOH A 573       2.973  22.644  25.422  1.00 23.63           O
HETATM 3360  H1  HOH A 573       3.261  21.740  25.581  1.00 28.36           H
HETATM 3361  H2  HOH A 573       2.226  22.549  24.831  1.00 28.36           H
HETATM 3362  O   HOH A 574      13.861   3.253  41.044  1.00 22.23           O
HETATM 3363  H1  HOH A 574      13.043   3.727  41.207  1.00 26.68           H
HETATM 3364  H2  HOH A 574      14.540   3.935  41.057  1.00 26.68           H
HETATM 3365  O   HOH A 575       0.791  36.578  26.081  1.00 24.54           O
HETATM 3366  H1  HOH A 575       1.505  35.945  26.194  1.00 29.45           H
HETATM 3367  H2  HOH A 575       0.588  36.527  25.146  1.00 29.45           H
HETATM 3368  O   HOH A 576      24.475  30.211  25.511  1.00 27.83           O
HETATM 3369  H1  HOH A 576      23.834  29.718  26.030  1.00 33.40           H
HETATM 3370  H2  HOH A 576      24.230  31.127  25.640  1.00 33.40           H
HETATM 3371  O   HOH A 577      33.394  20.052  33.102  1.00 23.94           O
HETATM 3372  H1  HOH A 577      33.109  19.149  32.944  1.00 28.73           H
HETATM 3373  H2  HOH A 577      34.067  20.200  32.433  1.00 28.73           H
HETATM 3374  O   HOH A 578       3.456  16.311  45.507  1.00 28.52           O
HETATM 3375  H1  HOH A 578       2.625  15.840  45.406  1.00 34.23           H
HETATM 3376  H2  HOH A 578       4.105  15.735  45.096  1.00 34.23           H
HETATM 3377  O   HOH A 579       6.928  28.412  21.295  1.00 24.76           O
HETATM 3378  H1  HOH A 579       6.630  27.848  22.011  1.00 29.72           H
HETATM 3379  H2  HOH A 579       7.784  28.046  21.056  1.00 29.72           H
HETATM 3380  O   HOH A 580       4.096  35.746  42.245  1.00 25.36           O
HETATM 3381  H1  HOH A 580       3.257  35.295  42.352  1.00 30.44           H
HETATM 3382  H2  HOH A 580       4.737  35.041  42.128  1.00 30.44           H
HETATM 3383  O   HOH A 581      17.485   1.759  35.174  1.00 26.15           O
HETATM 3384  H1  HOH A 581      17.635   2.636  34.809  1.00 31.39           H
HETATM 3385  H2  HOH A 581      18.355   1.474  35.454  1.00 31.39           H
HETATM 3386  O   HOH A 582      14.326  35.080  52.034  1.00 22.55           O
HETATM 3387  H1  HOH A 582      15.223  34.754  51.940  1.00 27.07           H
HETATM 3388  H2  HOH A 582      13.925  34.488  52.674  1.00 27.07           H
HETATM 3389  O   HOH A 583       6.652  38.977  24.544  1.00 20.75           O
HETATM 3390  H1  HOH A 583       6.808  38.071  24.826  1.00 24.90           H
HETATM 3391  H2  HOH A 583       5.726  38.988  24.295  1.00 24.90           H
HETATM 3392  O   HOH A 584       1.282  20.732  34.382  1.00 26.43           O
HETATM 3393  H1  HOH A 584       0.384  20.670  34.054  1.00 31.72           H
HETATM 3394  H2  HOH A 584       1.772  20.102  33.848  1.00 31.72           H
HETATM 3395  O   HOH A 585      13.807  27.990  52.760  1.00 32.09           O
HETATM 3396  H1  HOH A 585      14.066  27.142  52.392  1.00 38.52           H
HETATM 3397  H2  HOH A 585      13.837  27.859  53.709  1.00 38.52           H
HETATM 3398  O   HOH A 586      10.975  43.830  32.850  1.00 32.52           O
HETATM 3399  H1  HOH A 586      10.253  43.370  33.281  1.00 39.03           H
HETATM 3400  H2  HOH A 586      11.703  43.208  32.877  1.00 39.03           H
HETATM 3401  O   HOH A 587       4.145  19.112  46.125  1.00 29.67           O
HETATM 3402  H1  HOH A 587       3.991  18.211  45.829  1.00 35.61           H
HETATM 3403  H2  HOH A 587       4.300  19.603  45.312  1.00 35.61           H
HETATM 3404  O   HOH A 588       3.597  33.624  28.321  1.00 24.27           O
HETATM 3405  H1  HOH A 588       3.348  32.811  28.774  1.00 29.13           H
HETATM 3406  H2  HOH A 588       4.547  33.681  28.454  1.00 29.13           H
HETATM 3407  O   HOH A 589      10.356  40.965  35.595  1.00 23.71           O
HETATM 3408  H1  HOH A 589       9.661  40.448  36.008  1.00 28.45           H
HETATM 3409  H2  HOH A 589       9.891  41.693  35.177  1.00 28.45           H
HETATM 3410  O   HOH A 590       9.909  39.643  38.040  1.00 25.66           O
HETATM 3411  H1  HOH A 590       9.743  40.053  38.891  1.00 30.79           H
HETATM 3412  H2  HOH A 590       9.080  39.203  37.827  1.00 30.79           H
HETATM 3413  O   HOH A 591      14.048   6.219  28.506  1.00 21.47           O
HETATM 3414  H1  HOH A 591      13.605   6.693  29.216  1.00 25.77           H
HETATM 3415  H2  HOH A 591      13.498   6.380  27.738  1.00 25.77           H
HETATM 3416  O   HOH A 592       9.066  23.851  53.099  1.00 24.20           O
HETATM 3417  H1  HOH A 592       9.356  23.981  54.003  1.00 29.05           H
HETATM 3418  H2  HOH A 592       9.770  23.337  52.694  1.00 29.05           H
HETATM 3419  O   HOH A 593       5.534   7.435  32.235  1.00 23.49           O
HETATM 3420  H1  HOH A 593       5.030   8.185  31.910  1.00 28.20           H
HETATM 3421  H2  HOH A 593       5.975   7.093  31.454  1.00 28.20           H
HETATM 3422  O   HOH A 594      10.464  25.554  57.687  1.00 23.92           O
HETATM 3423  H1  HOH A 594      11.350  25.905  57.791  1.00 28.71           H
HETATM 3424  H2  HOH A 594      10.230  25.772  56.783  1.00 28.71           H
HETATM 3425  O   HOH A 595       9.463  43.071  29.301  1.00 17.43           O
HETATM 3426  H1  HOH A 595       8.671  43.308  28.815  1.00 20.92           H
HETATM 3427  H2  HOH A 595       9.680  43.862  29.800  1.00 20.92           H
HETATM 3428  O   HOH A 596      16.059   2.599  44.107  1.00 27.82           O
HETATM 3429  H1  HOH A 596      15.833   3.503  43.871  1.00 33.39           H
HETATM 3430  H2  HOH A 596      15.649   2.068  43.422  1.00 33.39           H
HETATM 3431  O   HOH A 597       5.759  45.180  36.662  1.00 27.62           O
HETATM 3432  H1  HOH A 597       4.916  45.003  36.234  1.00 33.15           H
HETATM 3433  H2  HOH A 597       5.709  46.101  36.917  1.00 33.15           H
HETATM 3434  O   HOH A 598      10.885  30.930  16.739  1.00 27.41           O
HETATM 3435  H1  HOH A 598      11.779  30.739  16.442  1.00 32.89           H
HETATM 3436  H2  HOH A 598      10.447  31.282  15.962  1.00 32.89           H
HETATM 3437  O   HOH A 599      19.658  31.738  52.193  1.00 35.02           O
HETATM 3438  H1  HOH A 599      18.790  32.117  52.332  1.00 42.03           H
HETATM 3439  H2  HOH A 599      20.266  32.421  52.477  1.00 42.03           H
HETATM 3440  O   HOH A 600      13.335  19.621  16.752  1.00 31.40           O
HETATM 3441  H1  HOH A 600      12.888  18.872  17.149  1.00 37.69           H
HETATM 3442  H2  HOH A 600      14.144  19.704  17.263  1.00 37.69           H
HETATM 3443  O   HOH A 601       9.761  11.679  50.366  1.00 26.55           O
HETATM 3444  H1  HOH A 601      10.366  11.060  49.953  1.00 31.86           H
HETATM 3445  H2  HOH A 601       9.021  11.731  49.757  1.00 31.86           H
HETATM 3446  O   HOH A 602       3.071  19.113  21.709  1.00 25.61           O
HETATM 3447  H1  HOH A 602       3.926  19.385  22.047  1.00 30.74           H
HETATM 3448  H2  HOH A 602       2.793  18.423  22.313  1.00 30.74           H
HETATM 3449  O   HOH A 603       3.937  27.791  51.075  1.00 32.27           O
HETATM 3450  H1  HOH A 603       4.185  27.928  50.159  1.00 38.73           H
HETATM 3451  H2  HOH A 603       3.586  28.638  51.353  1.00 38.73           H
HETATM 3452  O   HOH A 604      13.055  19.978  56.267  1.00 34.00           O
HETATM 3453  H1  HOH A 604      12.598  19.150  56.121  1.00 40.81           H
HETATM 3454  H2  HOH A 604      13.230  20.312  55.384  1.00 40.81           H
HETATM 3455  O   HOH A 605      14.913  20.195  19.274  1.00 20.99           O
HETATM 3456  H1  HOH A 605      15.865  20.292  19.214  1.00 25.19           H
HETATM 3457  H2  HOH A 605      14.680  20.598  20.113  1.00 25.19           H
HETATM 3458  O   HOH A 606      16.201   3.118  46.803  1.00 26.79           O
HETATM 3459  H1  HOH A 606      16.118   2.991  45.853  1.00 32.15           H
HETATM 3460  H2  HOH A 606      16.380   2.240  47.140  1.00 32.15           H
HETATM 3461  O   HOH A 607      26.625  25.421  36.504  1.00 34.54           O
HETATM 3462  H1  HOH A 607      25.748  25.440  36.117  1.00 41.45           H
HETATM 3463  H2  HOH A 607      27.120  26.068  35.994  1.00 41.45           H
HETATM 3464  O   HOH A 608      -5.370  33.203  28.219  1.00 27.65           O
HETATM 3465  H1  HOH A 608      -6.182  32.696  28.242  1.00 33.18           H
HETATM 3466  H2  HOH A 608      -4.938  32.991  29.049  1.00 33.18           H
HETATM 3467  O   HOH A 609      13.811  30.736  52.055  1.00 35.86           O
HETATM 3468  H1  HOH A 609      14.020  30.767  51.119  1.00 43.04           H
HETATM 3469  H2  HOH A 609      13.763  29.797  52.254  1.00 43.04           H
HETATM 3470  O   HOH A 610       7.757  31.496  56.177  1.00 37.57           O
HETATM 3471  H1  HOH A 610       7.382  31.065  56.945  1.00 45.09           H
HETATM 3472  H2  HOH A 610       8.322  30.830  55.780  1.00 45.09           H
HETATM 3473  O   HOH A 611      13.859  41.364  38.086  1.00 38.67           O
HETATM 3474  H1  HOH A 611      13.751  42.208  38.526  1.00 46.40           H
HETATM 3475  H2  HOH A 611      13.641  40.720  38.766  1.00 46.40           H
HETATM 3476  O   HOH A 612       0.354  20.556  37.132  1.00 39.90           O
HETATM 3477  H1  HOH A 612       0.903  20.366  36.368  1.00 47.88           H
HETATM 3478  H2  HOH A 612      -0.198  21.285  36.849  1.00 47.88           H
HETATM 3479  O   HOH A 613       3.242  10.490  43.330  1.00 25.92           O
HETATM 3480  H1  HOH A 613       3.924  10.617  42.668  1.00 31.11           H
HETATM 3481  H2  HOH A 613       3.700  10.087  44.067  1.00 31.11           H
HETATM 3482  O   HOH A 614      14.167  28.487  55.817  1.00 27.65           O
HETATM 3483  H1  HOH A 614      14.937  29.031  55.645  1.00 33.18           H
HETATM 3484  H2  HOH A 614      14.520  27.604  55.946  1.00 33.18           H
HETATM 3485  O   HOH A 615      30.714   3.552  46.680  1.00 34.87           O
HETATM 3486  H1  HOH A 615      31.377   2.890  46.479  1.00 41.85           H
HETATM 3487  H2  HOH A 615      30.466   3.904  45.820  1.00 41.85           H
HETATM 3488  O   HOH A 616      12.698   7.681  30.430  1.00 16.10           O
HETATM 3489  H1  HOH A 616      13.002   8.213  31.171  1.00 19.33           H
HETATM 3490  H2  HOH A 616      11.936   8.163  30.092  1.00 19.33           H
HETATM 3491  O   HOH A 617      16.833  15.730  25.425  1.00 18.35           O
HETATM 3492  H1  HOH A 617      17.701  15.860  25.814  1.00 22.03           H
HETATM 3493  H2  HOH A 617      16.226  15.928  26.146  1.00 22.03           H
HETATM 3494  O   HOH A 618      12.034  16.440  52.426  1.00 21.07           O
HETATM 3495  H1  HOH A 618      12.872  16.006  52.267  1.00 25.29           H
HETATM 3496  H2  HOH A 618      11.825  16.858  51.586  1.00 25.29           H
HETATM 3497  O   HOH A 619      14.415   1.715  34.400  1.00 19.07           O
HETATM 3498  H1  HOH A 619      15.348   1.507  34.495  1.00 22.89           H
HETATM 3499  H2  HOH A 619      14.045   0.965  33.932  1.00 22.89           H
HETATM 3500  O   HOH A 620       6.010  15.503  24.228  1.00 17.18           O
HETATM 3501  H1  HOH A 620       6.777  16.076  24.016  1.00 20.62           H
HETATM 3502  H2  HOH A 620       6.047  14.788  23.600  1.00 20.62           H
HETATM 3503  O   HOH A 621       5.350  12.337  27.616  1.00 21.72           O
HETATM 3504  H1  HOH A 621       6.102  11.737  27.667  1.00 26.07           H
HETATM 3505  H2  HOH A 621       5.704  13.226  27.478  1.00 26.07           H
HETATM 3506  O   HOH A 622      11.763  39.953  30.880  1.00 20.94           O
HETATM 3507  H1  HOH A 622      11.853  39.106  30.439  1.00 25.13           H
HETATM 3508  H2  HOH A 622      10.823  40.045  31.041  1.00 25.13           H
HETATM 3509  O   HOH A 623      14.947  36.709  30.739  1.00 24.21           O
HETATM 3510  H1  HOH A 623      15.385  37.486  31.099  1.00 29.06           H
HETATM 3511  H2  HOH A 623      15.658  36.210  30.327  1.00 29.06           H
HETATM 3512  O   HOH A 624       2.003  35.183  30.027  1.00 30.45           O
HETATM 3513  H1  HOH A 624       1.697  34.476  30.602  1.00 36.55           H
HETATM 3514  H2  HOH A 624       2.836  34.851  29.680  1.00 36.55           H
HETATM 3515  O   HOH A 625      12.594  36.672  26.836  1.00 27.09           O
HETATM 3516  H1  HOH A 625      13.413  36.171  26.755  1.00 32.51           H
HETATM 3517  H2  HOH A 625      11.911  36.056  26.558  1.00 32.51           H
HETATM 3518  O   HOH A 626      29.283  20.739  30.666  1.00 26.71           O
HETATM 3519  H1  HOH A 626      28.381  20.420  30.728  1.00 32.06           H
HETATM 3520  H2  HOH A 626      29.814  19.954  30.543  1.00 32.06           H
HETATM 3521  O   HOH A 627      15.994  39.229  31.380  1.00 26.90           O
HETATM 3522  H1  HOH A 627      16.524  39.295  30.585  1.00 32.29           H
HETATM 3523  H2  HOH A 627      16.644  39.222  32.088  1.00 32.29           H
HETATM 3524  O   HOH A 628      10.689   3.391  25.148  1.00 34.54           O
HETATM 3525  H1  HOH A 628      10.568   3.746  24.266  1.00 41.45           H
HETATM 3526  H2  HOH A 628      11.638   3.408  25.282  1.00 41.45           H
HETATM 3527  O   HOH A 629      18.633  38.828  32.522  1.00 30.09           O
HETATM 3528  H1  HOH A 629      19.304  39.319  32.041  1.00 36.11           H
HETATM 3529  H2  HOH A 629      18.754  37.919  32.236  1.00 36.11           H
HETATM 3530  O   HOH A 630       7.148  24.674  51.271  1.00 30.63           O
HETATM 3531  H1  HOH A 630       8.018  24.283  51.385  1.00 36.76           H
HETATM 3532  H2  HOH A 630       7.332  25.600  51.095  1.00 36.76           H
HETATM 3533  O   HOH A 631      20.737   6.585  32.972  1.00 23.22           O
HETATM 3534  H1  HOH A 631      21.613   6.957  33.078  1.00 27.87           H
HETATM 3535  H2  HOH A 631      20.345   7.108  32.267  1.00 27.87           H
HETATM 3536  O   HOH A 632       8.562  24.142  48.820  1.00 25.01           O
HETATM 3537  H1  HOH A 632       7.779  23.794  48.391  1.00 30.01           H
HETATM 3538  H2  HOH A 632       8.839  24.868  48.256  1.00 30.01           H
HETATM 3539  O   HOH A 633      28.406  23.123  36.677  1.00 27.71           O
HETATM 3540  H1  HOH A 633      27.736  23.810  36.741  1.00 33.26           H
HETATM 3541  H2  HOH A 633      27.995  22.437  36.147  1.00 33.26           H
HETATM 3542  O   HOH A 634      13.754  23.123  14.131  1.00 34.75           O
HETATM 3543  H1  HOH A 634      13.087  23.649  13.688  1.00 41.71           H
HETATM 3544  H2  HOH A 634      14.539  23.674  14.118  1.00 41.71           H
HETATM 3545  O   HOH A 635       3.315  44.223  35.504  1.00 27.50           O
HETATM 3546  H1  HOH A 635       3.296  43.464  34.915  1.00 33.01           H
HETATM 3547  H2  HOH A 635       2.889  43.908  36.303  1.00 33.01           H
HETATM 3548  O   HOH A 636      23.567   6.300  33.243  1.00 33.52           O
HETATM 3549  H1  HOH A 636      23.259   5.851  32.452  1.00 40.23           H
HETATM 3550  H2  HOH A 636      23.301   5.726  33.965  1.00 40.23           H
HETATM 3551  O   HOH A 637       9.939  29.976  54.474  1.00 35.19           O
HETATM 3552  H1  HOH A 637      10.804  29.645  54.222  1.00 42.24           H
HETATM 3553  H2  HOH A 637       9.998  30.920  54.319  1.00 42.24           H
HETATM 3554  O   HOH A 638      16.980  34.492  52.942  1.00 28.62           O
HETATM 3555  H1  HOH A 638      16.597  35.234  53.411  1.00 34.35           H
HETATM 3556  H2  HOH A 638      16.581  33.721  53.352  1.00 34.35           H
HETATM 3557  O   HOH A 639      16.791   5.569  28.954  1.00 24.60           O
HETATM 3558  H1  HOH A 639      16.760   4.633  28.756  1.00 29.52           H
HETATM 3559  H2  HOH A 639      15.893   5.873  28.803  1.00 29.52           H
HETATM 3560  O   HOH A 640      12.022  42.321  28.242  1.00 30.82           O
HETATM 3561  H1  HOH A 640      12.712  42.668  28.810  1.00 36.99           H
HETATM 3562  H2  HOH A 640      11.232  42.347  28.787  1.00 36.99           H
HETATM 3563  O   HOH A 641      -2.144  32.276  40.278  1.00 30.76           O
HETATM 3564  H1  HOH A 641      -2.228  31.690  41.032  1.00 36.91           H
HETATM 3565  H2  HOH A 641      -2.439  33.127  40.603  1.00 36.91           H
HETATM 3566  O   HOH A 642      21.411  36.871  33.750  1.00 30.94           O
HETATM 3567  H1  HOH A 642      21.032  37.219  32.943  1.00 37.14           H
HETATM 3568  H2  HOH A 642      20.671  36.462  34.205  1.00 37.14           H
HETATM 3569  O   HOH A 643      24.489  -3.235  29.288  1.00 30.31           O
HETATM 3570  H1  HOH A 643      25.219  -3.079  28.689  1.00 36.38           H
HETATM 3571  H2  HOH A 643      24.056  -2.384  29.363  1.00 36.38           H
HETATM 3572  O   HOH A 644      11.474   1.235  34.144  1.00 28.24           O
HETATM 3573  H1  HOH A 644      11.402   2.152  33.858  1.00 33.89           H
HETATM 3574  H2  HOH A 644      11.453   0.738  33.325  1.00 33.89           H
HETATM 3575  O   HOH A 645      16.760  17.540  18.817  1.00 26.06           O
HETATM 3576  H1  HOH A 645      17.418  16.842  18.868  1.00 31.28           H
HETATM 3577  H2  HOH A 645      17.258  18.312  18.543  1.00 31.28           H
HETATM 3578  O   HOH A 646       5.763  21.717  53.326  1.00 28.49           O
HETATM 3579  H1  HOH A 646       6.379  21.933  54.026  1.00 34.19           H
HETATM 3580  H2  HOH A 646       5.277  20.956  53.655  1.00 34.19           H
HETATM 3581  O   HOH A 647      17.525   0.385  40.030  1.00 40.00           O
HETATM 3582  H1  HOH A 647      17.976   0.222  39.201  1.00 48.01           H
HETATM 3583  H2  HOH A 647      17.401   1.337  40.048  1.00 48.01           H
HETATM 3584  O   HOH A 648       0.573   9.385  37.684  1.00 29.59           O
HETATM 3585  H1  HOH A 648       0.510   9.149  38.609  1.00 35.52           H
HETATM 3586  H2  HOH A 648       1.191   8.745  37.319  1.00 35.52           H
HETATM 3587  O   HOH A 649       3.932  19.371  53.692  1.00 37.71           O
HETATM 3588  H1  HOH A 649       3.061  19.338  54.089  1.00 45.26           H
HETATM 3589  H2  HOH A 649       4.316  18.515  53.889  1.00 45.26           H
HETATM 3590  O   HOH A 650       6.769  25.208  56.198  1.00 29.04           O
HETATM 3591  H1  HOH A 650       7.683  25.352  55.946  1.00 34.85           H
HETATM 3592  H2  HOH A 650       6.822  24.812  57.069  1.00 34.85           H
HETATM 3593  O   HOH A 651      14.982  18.315  21.758  1.00 24.54           O
HETATM 3594  H1  HOH A 651      14.884  18.690  22.635  1.00 29.46           H
HETATM 3595  H2  HOH A 651      15.191  17.393  21.921  1.00 29.46           H
HETATM 3596  O   HOH A 652       1.012  33.950  32.459  1.00 32.73           O
HETATM 3597  H1  HOH A 652       1.165  34.213  33.367  1.00 39.28           H
HETATM 3598  H2  HOH A 652       0.933  32.992  32.504  1.00 39.28           H
HETATM 3599  O   HOH A 653      12.486  37.536  29.497  1.00 22.98           O
HETATM 3600  H1  HOH A 653      13.260  37.245  29.989  1.00 27.58           H
HETATM 3601  H2  HOH A 653      12.630  37.196  28.611  1.00 27.58           H
HETATM 3602  O   HOH A 654       2.076  12.543  31.930  1.00 37.71           O
HETATM 3603  H1  HOH A 654       1.749  13.407  32.182  1.00 45.25           H
HETATM 3604  H2  HOH A 654       2.502  12.688  31.081  1.00 45.25           H
HETATM 3605  O   HOH A 655      -3.951  35.413  25.731  1.00 30.39           O
HETATM 3606  H1  HOH A 655      -4.111  34.755  26.411  1.00 36.48           H
HETATM 3607  H2  HOH A 655      -3.321  36.018  26.122  1.00 36.48           H
HETATM 3608  O   HOH A 656      13.438   7.141  25.805  1.00 31.84           O
HETATM 3609  H1  HOH A 656      13.045   7.979  26.055  1.00 38.22           H
HETATM 3610  H2  HOH A 656      14.367   7.194  25.999  1.00 38.22           H
HETATM 3611  O   HOH A 657       3.736  11.164  25.701  1.00 31.92           O
HETATM 3612  H1  HOH A 657       3.984  11.845  26.358  1.00 38.30           H
HETATM 3613  H2  HOH A 657       4.453  10.537  25.709  1.00 38.30           H
HETATM 3614  O   HOH A 658      16.637  32.167  51.182  1.00 37.15           O
HETATM 3615  H1  HOH A 658      17.366  31.879  50.629  1.00 44.58           H
HETATM 3616  H2  HOH A 658      16.780  33.109  51.287  1.00 44.58           H
HETATM 3617  O   HOH A 659       7.186   1.567  27.018  1.00 36.58           O
HETATM 3618  H1  HOH A 659       7.782   2.306  27.172  1.00 43.90           H
HETATM 3619  H2  HOH A 659       7.378   1.296  26.120  1.00 43.90           H
HETATM 3620  O   HOH A 660      -1.799  17.499  50.130  1.00 28.43           O
HETATM 3621  H1  HOH A 660      -1.734  16.632  49.717  1.00 34.12           H
HETATM 3622  H2  HOH A 660      -2.052  18.077  49.411  1.00 34.12           H
HETATM 3623  O   HOH A 661      21.607  26.442  17.428  1.00 27.25           O
HETATM 3624  H1  HOH A 661      21.023  27.028  17.908  1.00 32.71           H
HETATM 3625  H2  HOH A 661      21.280  25.563  17.637  1.00 32.71           H
HETATM 3626  O   HOH A 662       9.516  25.994  54.899  1.00 31.30           O
HETATM 3627  H1  HOH A 662       8.997  25.767  54.124  1.00 37.57           H
HETATM 3628  H2  HOH A 662       9.489  26.953  54.919  1.00 37.57           H
HETATM 3629  O   HOH A 663       2.939  19.998  26.750  1.00 28.54           O
HETATM 3630  H1  HOH A 663       3.702  19.606  26.317  1.00 34.25           H
HETATM 3631  H2  HOH A 663       3.252  20.163  27.642  1.00 34.25           H
HETATM 3632  O   HOH A 664      27.652  26.930  34.342  1.00 27.87           O
HETATM 3633  H1  HOH A 664      28.359  27.085  33.713  1.00 33.45           H
HETATM 3634  H2  HOH A 664      27.046  27.661  34.171  1.00 33.45           H
HETATM 3635  O   HOH A 665       8.518   0.607  38.344  1.00 36.03           O
HETATM 3636  H1  HOH A 665       8.135   0.043  37.670  1.00 43.24           H
HETATM 3637  H2  HOH A 665       7.986   0.436  39.123  1.00 43.24           H
HETATM 3638  O   HOH A 666      11.649  -0.347  27.696  1.00 32.75           O
HETATM 3639  H1  HOH A 666      12.457   0.149  27.556  1.00 39.31           H
HETATM 3640  H2  HOH A 666      11.911  -1.263  27.605  1.00 39.31           H
HETATM 3641  O   HOH A 667      -4.710  16.918  39.240  1.00 44.69           O
HETATM 3642  H1  HOH A 667      -5.176  16.129  38.962  1.00 53.64           H
HETATM 3643  H2  HOH A 667      -3.857  16.850  38.809  1.00 53.64           H
HETATM 3644  O   HOH A 668      12.742  10.107  52.341  1.00 32.68           O
HETATM 3645  H1  HOH A 668      12.217  10.795  52.754  1.00 39.22           H
HETATM 3646  H2  HOH A 668      12.471  10.138  51.418  1.00 39.22           H
HETATM 3647  O   HOH A 669      11.719   6.674  48.828  1.00 30.29           O
HETATM 3648  H1  HOH A 669      11.166   6.716  48.046  1.00 36.35           H
HETATM 3649  H2  HOH A 669      12.595   6.911  48.517  1.00 36.35           H
HETATM 3650  O   HOH A 670      22.732   1.041  49.277  1.00 36.88           O
HETATM 3651  H1  HOH A 670      21.963   1.602  49.149  1.00 44.27           H
HETATM 3652  H2  HOH A 670      22.669   0.762  50.191  1.00 44.27           H
HETATM 3653  O   HOH A 671       2.752  34.592  25.593  1.00 28.22           O
HETATM 3654  H1  HOH A 671       2.322  33.824  25.202  1.00 33.87           H
HETATM 3655  H2  HOH A 671       3.044  34.276  26.453  1.00 33.87           H
HETATM 3656  O   HOH A 672       8.657   0.052  29.010  1.00 35.26           O
HETATM 3657  H1  HOH A 672       9.472   0.025  28.505  1.00 42.32           H
HETATM 3658  H2  HOH A 672       8.042   0.518  28.439  1.00 42.32           H
HETATM 3659  O   HOH A 673      17.377  18.045  15.217  1.00 37.59           O
HETATM 3660  H1  HOH A 673      17.502  17.386  15.901  1.00 45.11           H
HETATM 3661  H2  HOH A 673      18.260  18.230  14.893  1.00 45.11           H
HETATM 3662  O   HOH A 674       3.658  24.717  28.953  1.00 33.01           O
HETATM 3663  H1  HOH A 674       2.921  25.154  28.526  1.00 39.62           H
HETATM 3664  H2  HOH A 674       4.438  25.158  28.606  1.00 39.62           H
HETATM 3665  O   HOH A 675       7.008  20.550  19.050  1.00 30.13           O
HETATM 3666  H1  HOH A 675       6.324  20.074  18.579  1.00 36.17           H
HETATM 3667  H2  HOH A 675       6.764  21.474  18.952  1.00 36.17           H
HETATM 3668  O   HOH A 676       3.616   3.372  34.479  1.00 33.13           O
HETATM 3669  H1  HOH A 676       2.776   3.833  34.471  1.00 39.76           H
HETATM 3670  H2  HOH A 676       3.603   2.832  33.684  1.00 39.76           H
HETATM 3671  O   HOH A 677       4.135   4.384  40.256  1.00 31.68           O
HETATM 3672  H1  HOH A 677       3.573   4.670  39.534  1.00 38.02           H
HETATM 3673  H2  HOH A 677       4.801   5.072  40.318  1.00 38.02           H
HETATM 3674  O   HOH A 678      -4.658  11.434  51.500  1.00 35.82           O
HETATM 3675  H1  HOH A 678      -3.831  11.839  51.765  1.00 42.99           H
HETATM 3676  H2  HOH A 678      -5.011  12.038  50.840  1.00 42.99           H
HETATM 3677  O   HOH A 679       2.886  31.327  29.913  1.00 28.65           O
HETATM 3678  H1  HOH A 679       2.338  31.008  30.641  1.00 34.38           H
HETATM 3679  H2  HOH A 679       3.382  30.552  29.638  1.00 34.38           H
HETATM 3680  O   HOH A 680      18.486  13.616  51.672  1.00 37.92           O
HETATM 3681  H1  HOH A 680      18.906  14.351  52.120  1.00 45.51           H
HETATM 3682  H2  HOH A 680      18.625  13.805  50.740  1.00 45.51           H
HETATM 3683  O   HOH A 681       6.724  27.557  51.337  1.00 32.57           O
HETATM 3684  H1  HOH A 681       7.032  27.595  52.245  1.00 39.08           H
HETATM 3685  H2  HOH A 681       5.767  27.545  51.408  1.00 39.08           H
HETATM 3686  O   HOH A 682       5.207   8.198  46.807  1.00 35.03           O
HETATM 3687  H1  HOH A 682       5.099   7.256  46.676  1.00 42.04           H
HETATM 3688  H2  HOH A 682       6.121   8.369  46.575  1.00 42.04           H
HETATM 3689  O   HOH A 683       3.615  19.691  31.615  1.00 34.50           O
HETATM 3690  H1  HOH A 683       4.310  19.950  32.224  1.00 41.41           H
HETATM 3691  H2  HOH A 683       4.072  19.172  30.947  1.00 41.41           H
HETATM 3692  O   HOH A 684      21.610  -0.741  46.608  1.00 38.90           O
HETATM 3693  H1  HOH A 684      20.710  -1.066  46.618  1.00 46.69           H
HETATM 3694  H2  HOH A 684      21.527   0.165  46.297  1.00 46.69           H
HETATM 3695  O   HOH A 685      -3.699  37.920  27.066  1.00 30.00           O
HETATM 3696  H1  HOH A 685      -4.439  37.340  26.876  1.00 36.00           H
HETATM 3697  H2  HOH A 685      -3.806  38.645  26.449  1.00 36.00           H
HETATM 3698  O   HOH A 686       3.580   9.507  33.319  1.00 32.74           O
HETATM 3699  H1  HOH A 686       3.394   9.268  32.410  1.00 39.29           H
HETATM 3700  H2  HOH A 686       3.089   8.871  33.845  1.00 39.29           H
HETATM 3701  O   HOH A 687       9.011   3.574  27.392  1.00 41.47           O
HETATM 3702  H1  HOH A 687       9.626   3.560  26.651  1.00 49.77           H
HETATM 3703  H2  HOH A 687       9.487   4.037  28.087  1.00 49.77           H
HETATM 3704  O   HOH A 688      -1.008  12.705  51.528  1.00 32.20           O
HETATM 3705  H1  HOH A 688      -1.671  13.337  51.243  1.00 38.64           H
HETATM 3706  H2  HOH A 688      -1.185  11.927  50.998  1.00 38.64           H
HETATM 3707  O   HOH A 689       3.122   5.791  32.872  1.00 29.70           O
HETATM 3708  H1  HOH A 689       3.580   5.136  33.400  1.00 35.64           H
HETATM 3709  H2  HOH A 689       3.756   6.504  32.778  1.00 35.64           H
HETATM 3710  O   HOH A 690       7.434  27.900  54.106  1.00 34.08           O
HETATM 3711  H1  HOH A 690       6.546  27.681  54.393  1.00 40.90           H
HETATM 3712  H2  HOH A 690       7.426  28.854  54.005  1.00 40.90           H
HETATM 3713  O   HOH A 691      18.481   1.372  48.013  1.00 32.98           O
HETATM 3714  H1  HOH A 691      19.087   1.914  48.525  1.00 39.58           H
HETATM 3715  H2  HOH A 691      18.970   1.168  47.216  1.00 39.58           H
HETATM 3716  O   HOH A 692      20.592  36.330  46.831  1.00 30.70           O
HETATM 3717  H1  HOH A 692      21.064  36.518  46.015  1.00 36.85           H
HETATM 3718  H2  HOH A 692      21.288  36.234  47.484  1.00 36.85           H
HETATM 3719  O   HOH A 693       3.176  13.031  29.238  1.00 34.10           O
HETATM 3720  H1  HOH A 693       3.986  12.793  28.776  1.00 40.93           H
HETATM 3721  H2  HOH A 693       2.845  13.783  28.746  1.00 40.93           H
HETATM 3722  O   HOH A 694      11.461  11.067  19.844  1.00 32.54           O
HETATM 3723  H1  HOH A 694      12.323  11.326  19.521  1.00 39.05           H
HETATM 3724  H2  HOH A 694      11.341  11.562  20.672  1.00 39.05           H
HETATM 3725  O   HOH A 695       4.344   9.340  30.433  1.00 33.91           O
HETATM 3726  H1  HOH A 695       3.791  10.126  30.403  1.00 40.70           H
HETATM 3727  H2  HOH A 695       5.238   9.680  30.364  1.00 40.70           H
HETATM 3728  O   HOH A 696      14.912  35.592  26.370  1.00 28.11           O
HETATM 3729  H1  HOH A 696      15.467  36.365  26.237  1.00 33.74           H
HETATM 3730  H2  HOH A 696      15.151  35.279  27.248  1.00 33.74           H
HETATM 3731  O   HOH A 697      14.123  17.260  18.358  1.00 34.00           O
HETATM 3732  H1  HOH A 697      15.074  17.397  18.416  1.00 40.80           H
HETATM 3733  H2  HOH A 697      13.801  17.511  19.228  1.00 40.80           H
HETATM 3734  O   HOH A 698      16.495  37.604  25.304  1.00 29.83           O
HETATM 3735  H1  HOH A 698      16.977  38.271  25.797  1.00 35.81           H
HETATM 3736  H2  HOH A 698      17.104  36.864  25.260  1.00 35.81           H
HETATM 3737  O   HOH A 699      33.429  22.957  32.233  1.00 33.66           O
HETATM 3738  H1  HOH A 699      32.687  23.487  32.525  1.00 40.40           H
HETATM 3739  H2  HOH A 699      33.229  22.074  32.553  1.00 40.40           H
HETATM 3740  O   HOH A 700       8.942  17.593  18.115  1.00 37.45           O
HETATM 3741  H1  HOH A 700       9.856  17.498  17.834  1.00 44.94           H
HETATM 3742  H2  HOH A 700       8.657  18.416  17.716  1.00 44.94           H
HETATM 3743  O   HOH A 701       8.648  17.242  52.515  1.00 31.02           O
HETATM 3744  H1  HOH A 701       9.297  16.547  52.627  1.00 37.23           H
HETATM 3745  H2  HOH A 701       8.334  17.132  51.614  1.00 37.23           H
HETATM 3746  O   HOH A 702      25.558  32.365  38.619  1.00 41.40           O
HETATM 3747  H1  HOH A 702      25.703  31.550  38.136  1.00 49.68           H
HETATM 3748  H2  HOH A 702      25.226  32.980  37.965  1.00 49.68           H
HETATM 3749  O   HOH A 703      21.397  12.600  50.005  1.00 38.32           O
HETATM 3750  H1  HOH A 703      20.724  13.240  49.756  1.00 45.99           H
HETATM 3751  H2  HOH A 703      21.881  12.437  49.194  1.00 45.99           H
HETATM 3752  O   HOH A 704      38.757   9.705  38.715  1.00 28.88           O
HETATM 3753  H1  HOH A 704      38.990  10.603  38.474  1.00 34.66           H
HETATM 3754  H2  HOH A 704      39.585   9.311  38.994  1.00 34.66           H
HETATM 3755  O   HOH A 705      11.578  17.333  17.107  1.00 29.99           O
HETATM 3756  H1  HOH A 705      12.318  17.131  17.687  1.00 35.99           H
HETATM 3757  H2  HOH A 705      11.847  16.990  16.254  1.00 35.99           H
HETATM 3758  O   HOH A 706      26.952  23.439  44.641  1.00 38.92           O
HETATM 3759  H1  HOH A 706      27.067  24.005  45.405  1.00 46.71           H
HETATM 3760  H2  HOH A 706      26.568  24.016  43.978  1.00 46.71           H
HETATM 3761  O   HOH A 707      -3.692  30.893  31.723  1.00 30.16           O
HETATM 3762  H1  HOH A 707      -3.294  30.236  31.151  1.00 36.20           H
HETATM 3763  H2  HOH A 707      -3.100  30.941  32.475  1.00 36.20           H
HETATM 3764  O   HOH A 708       3.525  18.233  50.095  1.00 41.61           O
HETATM 3765  H1  HOH A 708       3.354  18.726  49.289  1.00 49.94           H
HETATM 3766  H2  HOH A 708       3.195  18.799  50.793  1.00 49.94           H
HETATM 3767  O   HOH A 709      -0.183  31.330  38.260  1.00 36.52           O
HETATM 3768  H1  HOH A 709      -0.846  31.636  38.885  1.00 43.83           H
HETATM 3769  H2  HOH A 709      -0.468  31.691  37.420  1.00 43.83           H
HETATM 3770  O   HOH A 710      26.515  30.569  35.847  1.00 34.68           O
HETATM 3771  H1  HOH A 710      25.771  30.194  36.327  1.00 41.62           H
HETATM 3772  H2  HOH A 710      26.562  30.041  35.046  1.00 41.62           H
HETATM 3773  O   HOH A 711      21.102  35.872  25.302  1.00 32.29           O
HETATM 3774  H1  HOH A 711      21.007  35.190  25.971  1.00 38.75           H
HETATM 3775  H2  HOH A 711      21.682  36.517  25.707  1.00 38.75           H
HETATM 3776  O   HOH A 712      -0.575  25.553  34.936  1.00 36.21           O
HETATM 3777  H1  HOH A 712       0.337  25.393  35.187  1.00 43.46           H
HETATM 3778  H2  HOH A 712      -0.517  25.918  34.053  1.00 43.46           H
HETATM 3779  O   HOH A 713      -0.600  16.893  36.796  1.00 34.82           O
HETATM 3780  H1  HOH A 713      -0.804  17.799  37.031  1.00 41.79           H
HETATM 3781  H2  HOH A 713      -0.633  16.877  35.839  1.00 41.79           H
HETATM 3782  O   HOH A 714      20.733  40.952  30.793  1.00 41.86           O
HETATM 3783  H1  HOH A 714      21.570  40.535  30.589  1.00 50.24           H
HETATM 3784  H2  HOH A 714      20.113  40.526  30.193  1.00 50.24           H
HETATM 3785  O   HOH A 715      28.194   2.628  47.737  1.00 37.27           O
HETATM 3786  H1  HOH A 715      28.060   2.929  48.637  1.00 44.73           H
HETATM 3787  H2  HOH A 715      29.046   2.997  47.491  1.00 44.73           H
HETATM 3788  O   HOH A 716      11.139  27.283  44.804  1.00 28.04           O
HETATM 3789  H1  HOH A 716      11.978  27.596  45.150  1.00 33.65           H
HETATM 3790  H2  HOH A 716      11.239  27.359  43.852  1.00 33.65           H
HETATM 3791  O   HOH A 717       2.426  20.261  48.104  1.00 37.11           O
HETATM 3792  H1  HOH A 717       1.557  19.853  48.103  1.00 44.53           H
HETATM 3793  H2  HOH A 717       2.869  19.869  47.344  1.00 44.53           H
HETATM 3794  O   HOH A 718      35.473  14.877  38.760  1.00 31.31           O
HETATM 3795  H1  HOH A 718      35.041  15.545  38.221  1.00 37.57           H
HETATM 3796  H2  HOH A 718      35.112  15.021  39.636  1.00 37.57           H
HETATM 3797  O   HOH A 719       1.408  32.381  24.635  1.00 35.17           O
HETATM 3798  H1  HOH A 719       0.830  32.604  23.903  1.00 42.21           H
HETATM 3799  H2  HOH A 719       1.156  31.487  24.874  1.00 42.21           H
TER
END
