# Supplementary material for: High-throughput quantum-mechanics/molecular-mechanics (ONIOM) macromolecular crystallographic refinement with PHENIX/DivCon: the impact of mixed Hamiltonian methods on ligand and protein structure
Source: Acta Crystallogr D Struct Biol. 2018 Oct 29;74(Pt 11):1063–77. doi: 10.1107/S2059798318012913 (PMC6213575; doi:10.1107/S2059798318012913)
Supplement: Supplementary file 2 [file d-74-01063-sup2.gz › results_ONIOM/1R55-H.cif]

#
# Files merged : Wed Jan 11 16:29:46 2017
#
#	/home/oleg/TEST/PDB_LIGANDS_1/astex/full_set/astex_oniom_7.1.1-b4015.17/1R55/local/ligandsCIF/NAG.cif
#	/home/oleg/TEST/PDB_LIGANDS_1/astex/full_set/astex_oniom_7.1.1-b4015.17/1R55/local/ligandsCIF/MAN.cif
#	/home/oleg/TEST/PDB_LIGANDS_1/astex/full_set/astex_oniom_7.1.1-b4015.17/1R55/local/ligandsCIF/097.cif
#
data_comp_list


#
data_comp_NAG
#
loop_
_chem_comp_atom.comp_id
_chem_comp_atom.atom_id
_chem_comp_atom.type_symbol
_chem_comp_atom.type_energy
_chem_comp_atom.partial_charge
_chem_comp_atom.x
_chem_comp_atom.y
_chem_comp_atom.z
NAG        C1      C   CH2   0.0        0.2020   13.1430   38.3840
NAG        C2      C   CH1   0.0       -1.2330   13.3970   37.9320
NAG        C3      C   CH1   0.0       -1.9520   14.3000   38.9260
NAG        C4      C   CH1   0.0       -1.8440   13.7280   40.3380
NAG        C5      C   CH1   0.0       -0.3800   13.4430   40.6940
NAG        C6      C   CH2   0.0       -0.2380   12.7480   42.0340
NAG        C7      C   C     0.0       -1.7950   13.3510   35.5700
NAG        C8      C   CH3   0.0       -1.8900   11.8300   35.6180
NAG        N2      N   NH1   0.0       -1.2410   13.9860   36.6040
NAG        O3      O   OH1   0.0       -3.3190   14.4140   38.5590
NAG        O4      O   OH1   0.0       -2.3950   14.6750   41.2690
NAG        O5      O   O2    0.0        0.2140   12.5770   39.7030
NAG        O6      O   OH1   0.0       -0.6750   11.3990   41.9580
NAG        O7      O   O     0.0       -2.1090   13.9400   34.5320
NAG        H1      H   HCH2  0.0        0.7470   14.0860   38.4160
NAG        H2      H   HCH1  0.0       -1.7630   12.4450   37.8920
NAG        H3      H   HCH1  0.0       -1.4860   15.2850   38.9110
NAG        H4      H   HCH1  0.0       -2.3980   12.7910   40.3880
NAG        H5      H   HCH1  0.0        0.1190   14.4110   40.7330
NAG        H6      H   HCH2  0.0       -0.8390   13.2760   42.7740
NAG        H7      H   HCH2  0.0        0.8090   12.7670   42.3360
NAG        H8      H   HCH3  0.0       -1.5780   11.4770   36.6010
NAG        H9      H   HCH3  0.0       -1.2410   11.4010   34.8550
NAG        H10     H   HCH3  0.0       -2.9200   11.5240   35.4330
NAG        H11     H   HNH1  0.0       -0.8190   14.8930   36.4610
NAG        H12     H   HOH1  0.0       -3.7430   14.9940   39.1960
NAG        H13     H   HOH1  0.0       -0.1280   10.9530   41.3070
#
loop_
_chem_comp_bond.comp_id
_chem_comp_bond.atom_id_1
_chem_comp_bond.atom_id_2
_chem_comp_bond.type
_chem_comp_bond.value_dist
_chem_comp_bond.value_dist_esd
NAG  H1      C1     single        1.096 0.020
NAG  C2      C1     single        1.522 0.020
NAG  H2      C2     single        1.096 0.020
NAG  C3      C2     single        1.532 0.020
NAG  H3      C3     single        1.097 0.020
NAG  C4      C3     single        1.530 0.020
NAG  H4      C4     single        1.096 0.020
NAG  C5      C4     single        1.532 0.020
NAG  H5      C5     single        1.098 0.020
NAG  C6      C5     single        1.530 0.020
NAG  H6      C6     single        1.094 0.020
NAG  H7      C6     single        1.095 0.020
NAG  O6      C6     single        1.423 0.020
NAG  H13     O6     single        0.973 0.020
NAG  O5      C5     single        1.431 0.020
NAG  O4      C4     single        1.423 0.020
NAG  O3      C3     single        1.428 0.020
NAG  H12     O3     single        0.973 0.020
NAG  N2      C2     single        1.464 0.020
NAG  H11     N2     single        1.016 0.020
NAG  C7      N2     single        1.378 0.020
NAG  C8      C7     single        1.506 0.020
NAG  H8      C8     single        1.093 0.020
NAG  H9      C8     single        1.094 0.020
NAG  H10     C8     single        1.093 0.020
NAG  O7      C7     double        1.232 0.020
NAG  C1      O5     single        1.421 0.020
#
loop_
_chem_comp_angle.comp_id
_chem_comp_angle.atom_id_1
_chem_comp_angle.atom_id_2
_chem_comp_angle.atom_id_3
_chem_comp_angle.value_angle
_chem_comp_angle.value_angle_esd
NAG  C2      C1      H1           113.13 3.000
NAG  C2      C1      O5           111.73 3.000
NAG  O5      C1      H1           110.42 3.000
NAG  C1      C2      H2           109.07 3.000
NAG  C1      C2      C3           110.59 3.000
NAG  C1      C2      N2           109.71 3.000
NAG  C3      C2      H2           108.74 3.000
NAG  C3      C2      N2           110.93 3.000
NAG  N2      C2      H2           107.74 3.000
NAG  C2      C3      H3           110.93 3.000
NAG  C2      C3      C4           110.85 3.000
NAG  C2      C3      O3           108.60 3.000
NAG  C4      C3      H3           110.32 3.000
NAG  C4      C3      O3           109.02 3.000
NAG  O3      C3      H3           107.01 3.000
NAG  C3      C4      H4           108.97 3.000
NAG  C3      C4      C5           111.00 3.000
NAG  C3      C4      O4           108.75 3.000
NAG  C5      C4      H4           111.12 3.000
NAG  C5      C4      O4           109.45 3.000
NAG  O4      C4      H4           107.45 3.000
NAG  C6      C5      H5           107.12 3.000
NAG  C6      C5      O5           107.78 3.000
NAG  C4      C5      H5           110.22 3.000
NAG  C4      C5      C6           113.01 3.000
NAG  C4      C5      O5           109.79 3.000
NAG  O5      C5      H5           108.78 3.000
NAG  H6      C6      H7           108.35 3.000
NAG  C5      C6      H6           111.03 3.000
NAG  C5      C6      H7           110.67 3.000
NAG  C5      C6      O6           111.20 3.000
NAG  O6      C6      H6           107.91 3.000
NAG  O6      C6      H7           107.54 3.000
NAG  C8      C7      N2           116.94 3.000
NAG  C8      C7      O7           120.79 3.000
NAG  N2      C7      O7           122.27 3.000
NAG  H8      C8      H9           108.18 3.000
NAG  H8      C8      H10          110.12 3.000
NAG  H9      C8      H10          108.51 3.000
NAG  C7      C8      H8           110.67 3.000
NAG  C7      C8      H9           109.39 3.000
NAG  C7      C8      H10          109.92 3.000
NAG  C2      N2      H11          116.67 3.000
NAG  C2      N2      C7           127.33 3.000
NAG  C7      N2      H11          115.99 3.000
NAG  C3      O3      H12          107.36 3.000
NAG  C1      O5      C5           112.08 3.000
NAG  C6      O6      H13          107.34 3.000
#
loop_
_chem_comp_tor.comp_id
_chem_comp_tor.id
_chem_comp_tor.atom_id_1
_chem_comp_tor.atom_id_2
_chem_comp_tor.atom_id_3
_chem_comp_tor.atom_id_4
_chem_comp_tor.value_angle
_chem_comp_tor.value_angle_esd
_chem_comp_tor.period
NAG CONST_1       C2      C1      O5      C5           -62.20  20.0 3
NAG CONST_2       C1      C2      C3      H3            74.00  20.0 3
NAG Var_1         C1      C2      N2      H11          -95.69   0.0 0
NAG CONST_3       C2      C3      C4      H4           -72.32  20.0 3
NAG Var_2         C2      C3      O3      H12          178.26   0.0 0
NAG CONST_4       C3      C4      C5      H5            63.61  20.0 3
NAG Var_3         C4      C5      C6      H6           -64.90   0.0 0
NAG Var_4         C5      C6      O6      H13           56.35   0.0 0
NAG Var_5         C8      C7      N2      H11          179.59   0.0 0
NAG CONST_5       C1      O5      C5      H5           -58.31  20.0 3
#
loop_
_chem_comp_tree.comp_id
_chem_comp_tree.atom_id
_chem_comp_tree.atom_back
_chem_comp_tree.atom_forward
_chem_comp_tree.connect_type
NAG      C1     ?      H1     START
NAG      H1     C1     ?      ?
NAG      C2     C1     H2     ?
NAG      H2     C2     ?      ?
NAG      C3     C2     H3     ?
NAG      H3     C3     ?      ?
NAG      C4     C3     H4     ?
NAG      H4     C4     ?      ?
NAG      C5     C4     H5     ?
NAG      H5     C5     ?      ?
NAG      C6     C5     H6     ?
NAG      H6     C6     ?      ?
NAG      H7     C6     ?      ?
NAG      O6     C6     H13    ?
NAG      H13    O6     ?      ?
NAG      O5     C5     ?      ?
NAG      O4     C4     ?      ?
NAG      O3     C3     H12    ?
NAG      H12    O3     ?      ?
NAG      N2     C2     H11    ?
NAG      H11    N2     ?      ?
NAG      C7     N2     C8     ?
NAG      C8     C7     H8     ?
NAG      H8     C8     ?      ?
NAG      H9     C8     ?      ?
NAG      H10    C8     ?      ?
NAG      O7     C7     ?      END
NAG      C1     O5     ?      ADD
#
loop_
_chem_comp_chir.comp_id
_chem_comp_chir.id
_chem_comp_chir.atom_id_centre
_chem_comp_chir.atom_id_1
_chem_comp_chir.atom_id_2
_chem_comp_chir.atom_id_3
_chem_comp_chir.volume_sign
NAG chir_1  C2      C1      C3      N2     negative
NAG chir_2  C3      C2      C4      O3     positive
NAG chir_3  C4      C3      C5      O4     negative
NAG chir_4  C5      C6      C4      O5     positive
#
loop_
_chem_comp_plane_atom.comp_id
_chem_comp_plane_atom.plane_id
_chem_comp_plane_atom.atom_id
_chem_comp_plane_atom.dist_esd
NAG plan-1  C2     0.020
NAG plan-1  C7     0.020
NAG plan-1  C8     0.020
NAG plan-1  N2     0.020
NAG plan-1  O7     0.020
#
data_comp_MAN
#
loop_
_chem_comp_atom.comp_id
_chem_comp_atom.atom_id
_chem_comp_atom.type_symbol
_chem_comp_atom.type_energy
_chem_comp_atom.partial_charge
_chem_comp_atom.x
_chem_comp_atom.y
_chem_comp_atom.z
MAN        C1      C   CH2   0.0       -7.8270   14.9010   44.8480
MAN        C2      C   CH1   0.0       -9.3240   14.5990   44.7840
MAN        C3      C   CH1   0.0      -10.0430   15.4300   45.8480
MAN        C4      C   CH1   0.0       -9.4380   15.1870   47.2320
MAN        C5      C   CH1   0.0       -7.9230   15.4130   47.1870
MAN        C6      C   CH2   0.0       -7.2630   15.0390   48.4980
MAN        O2      O   OH1   0.0       -9.5480   13.1870   45.0250
MAN        O3      O   OH1   0.0      -11.4510   15.1200   45.8570
MAN        O4      O   OH1   0.0      -10.0290   16.0680   48.1780
MAN        O5      O   O2    0.0       -7.3250   14.5950   46.1550
MAN        O6      O   OH1   0.0       -5.8400   14.9060   48.3170
MAN        H1      H   HCH2  0.0       -7.6780   15.9570   44.6200
MAN        H2      H   HCH1  0.0       -9.7110   14.8530   43.7970
MAN        H3      H   HCH1  0.0       -9.9150   16.4840   45.6010
MAN        H4      H   HCH1  0.0       -9.6350   14.1570   47.5300
MAN        H5      H   HCH1  0.0       -7.7690   16.4730   46.9870
MAN        H6      H   HCH2  0.0       -7.6720   14.0920   48.8500
MAN        H7      H   HCH2  0.0       -7.4610   15.8160   49.2360
MAN        H8      H   HOH1  0.0       -9.0830   12.6990   44.3420
MAN        H9      H   HOH1  0.0      -10.9730   15.8940   48.1860
#
loop_
_chem_comp_bond.comp_id
_chem_comp_bond.atom_id_1
_chem_comp_bond.atom_id_2
_chem_comp_bond.type
_chem_comp_bond.value_dist
_chem_comp_bond.value_dist_esd
MAN  H1      C1     single        1.095 0.020
MAN  C2      C1     single        1.519 0.020
MAN  H2      C2     single        1.095 0.020
MAN  C3      C2     single        1.525 0.020
MAN  H3      C3     single        1.097 0.020
MAN  C4      C3     single        1.530 0.020
MAN  H4      C4     single        1.097 0.020
MAN  C5      C4     single        1.536 0.020
MAN  H5      C5     single        1.099 0.020
MAN  C6      C5     single        1.528 0.020
MAN  H6      C6     single        1.094 0.020
MAN  H7      C6     single        1.094 0.020
MAN  O6      C6     single        1.423 0.020
MAN  O5      C5     single        1.434 0.020
MAN  O4      C4     single        1.425 0.020
MAN  H9      O4     single        0.972 0.020
MAN  O3      C3     single        1.423 0.020
MAN  O2      C2     single        1.429 0.020
MAN  H8      O2     single        0.973 0.020
MAN  C1      O5     single        1.426 0.020
#
loop_
_chem_comp_angle.comp_id
_chem_comp_angle.atom_id_1
_chem_comp_angle.atom_id_2
_chem_comp_angle.atom_id_3
_chem_comp_angle.value_angle
_chem_comp_angle.value_angle_esd
MAN  C2      C1      H1           112.10 3.000
MAN  C2      C1      O5           111.03 3.000
MAN  O5      C1      H1           109.83 3.000
MAN  C1      C2      H2           111.45 3.000
MAN  C1      C2      C3           110.00 3.000
MAN  C1      C2      O2           107.95 3.000
MAN  C3      C2      H2           111.07 3.000
MAN  C3      C2      O2           109.30 3.000
MAN  O2      C2      H2           106.95 3.000
MAN  C2      C3      H3           109.96 3.000
MAN  C2      C3      C4           111.23 3.000
MAN  C2      C3      O3           109.58 3.000
MAN  C4      C3      H3           109.63 3.000
MAN  C4      C3      O3           109.59 3.000
MAN  O3      C3      H3           106.75 3.000
MAN  C3      C4      H4           109.90 3.000
MAN  C3      C4      C5           110.39 3.000
MAN  C3      C4      O4           109.24 3.000
MAN  C5      C4      H4           110.54 3.000
MAN  C5      C4      O4           109.16 3.000
MAN  O4      C4      H4           107.55 3.000
MAN  C6      C5      H5           108.27 3.000
MAN  C6      C5      O5           107.51 3.000
MAN  C4      C5      H5           110.66 3.000
MAN  C4      C5      C6           111.46 3.000
MAN  C4      C5      O5           110.44 3.000
MAN  O5      C5      H5           108.38 3.000
MAN  H6      C6      H7           109.13 3.000
MAN  C5      C6      H6           111.34 3.000
MAN  C5      C6      H7           111.88 3.000
MAN  C5      C6      O6           109.14 3.000
MAN  O6      C6      H6           107.54 3.000
MAN  O6      C6      H7           107.65 3.000
MAN  C2      O2      H8           107.41 3.000
MAN  C4      O4      H9           107.39 3.000
MAN  C1      O5      C5           112.65 3.000
#
loop_
_chem_comp_tor.comp_id
_chem_comp_tor.id
_chem_comp_tor.atom_id_1
_chem_comp_tor.atom_id_2
_chem_comp_tor.atom_id_3
_chem_comp_tor.atom_id_4
_chem_comp_tor.value_angle
_chem_comp_tor.value_angle_esd
_chem_comp_tor.period
MAN CONST_1       C2      C1      O5      C5           -62.02  20.0 3
MAN CONST_2       C1      C2      C3      H3            69.96  20.0 3
MAN Var_1         C1      C2      O2      H8           -58.67   0.0 0
MAN CONST_3       C2      C3      C4      H4           -71.16  20.0 3
MAN CONST_4       C3      C4      C5      H5            65.60  20.0 3
MAN Var_2         C3      C4      O4      H9            57.41   0.0 0
MAN Var_3         C4      C5      C6      H6            69.16   0.0 0
MAN CONST_5       C1      O5      C5      H5           -60.65  20.0 3
#
loop_
_chem_comp_tree.comp_id
_chem_comp_tree.atom_id
_chem_comp_tree.atom_back
_chem_comp_tree.atom_forward
_chem_comp_tree.connect_type
MAN      C1     ?      H1     START
MAN      H1     C1     ?      ?
MAN      C2     C1     H2     ?
MAN      H2     C2     ?      ?
MAN      C3     C2     H3     ?
MAN      H3     C3     ?      ?
MAN      C4     C3     H4     ?
MAN      H4     C4     ?      ?
MAN      C5     C4     H5     ?
MAN      H5     C5     ?      ?
MAN      C6     C5     H6     ?
MAN      H6     C6     ?      ?
MAN      H7     C6     ?      ?
MAN      O6     C6     ?      ?
MAN      O5     C5     ?      ?
MAN      O4     C4     H9     ?
MAN      H9     O4     ?      ?
MAN      O3     C3     ?      ?
MAN      O2     C2     H8     ?
MAN      H8     O2     ?      END
MAN      C1     O5     ?      ADD
#
loop_
_chem_comp_chir.comp_id
_chem_comp_chir.id
_chem_comp_chir.atom_id_centre
_chem_comp_chir.atom_id_1
_chem_comp_chir.atom_id_2
_chem_comp_chir.atom_id_3
_chem_comp_chir.volume_sign
MAN chir_1  C2      C1      C3      O2     positive
MAN chir_2  C3      C2      C4      O3     positive
MAN chir_3  C4      C3      C5      O4     negative
MAN chir_4  C5      C6      C4      O5     positive
#
data_comp_097
#
loop_
_chem_comp_atom.comp_id
_chem_comp_atom.atom_id
_chem_comp_atom.type_symbol
_chem_comp_atom.type_energy
_chem_comp_atom.partial_charge
_chem_comp_atom.x
_chem_comp_atom.y
_chem_comp_atom.z
097        N1      N   NH1   0.0        9.2380   13.3090   24.5120
097        C2      C   CH3   0.0       11.0490   16.6580   24.4840
097        O2      O   O     0.0       11.1370   12.5040   22.5230
097        C4      C   C     0.0        9.3710   13.6010   25.8150
097        O3      O   O     0.0        7.7670   18.2020   29.0500
097        C5      C   CH1   0.0        9.4500   11.9230   24.1200
097        C6      C   CT    0.0        8.2890   11.4530   23.2340
097        C8      C   CH3   0.0        8.1580   12.3860   22.0150
097        C9      C   CH3   0.0        8.5450   10.0130   22.7590
097        C10     C   C     0.0       10.7830   11.7330   23.4160
097        C11     C   CH3   0.0       12.7670   10.3810   23.2210
097        N3      N   NH1   0.0        7.9160   16.8480   28.8540
097        C12     C   C     0.0        7.6330   16.5310   27.5810
097        O4      O   O     0.0        7.1610   17.3410   26.7870
097        C13     C   CH1   0.0        7.9410   15.1230   27.1540
097        O5      O   OH1   0.0        6.7810   14.4760   26.6530
097        C14     C   CH1   0.0        9.0900   15.0580   26.1490
097        C15     C   CH2   0.0       10.3530   15.7170   26.7200
097        C1      C   CH1   0.0       11.4960   15.8800   25.7060
097        C3      C   CH3   0.0       12.6810   16.5890   26.3600
097        O1      O   O     0.0        9.6760   12.7950   26.6940
097        C7      C   CH3   0.0        6.9900   11.5010   24.0580
097        N2      N   NH1   0.0       11.5000   10.6890   23.8780
097        HN1     H   HNH1  0.0        9.0010   14.0190   23.8340
097        H21     H   HCH3  0.0       10.2040   16.1500   24.0190
097        H22     H   HCH3  0.0       11.8720   16.7200   23.7720
097        H23     H   HCH3  0.0       10.7500   17.6630   24.7820
097        H5      H   HCH1  0.0        9.4790   11.3140   25.0230
097        H81     H   HCH3  0.0        9.0780   12.3520   21.4310
097        H82     H   HCH3  0.0        7.9810   13.4060   22.3560
097        H83     H   HCH3  0.0        7.3220   12.0600   21.3960
097        H91     H   HCH3  0.0        9.4650    9.9810   22.1760
097        H92     H   HCH3  0.0        7.7110    9.6810   22.1410
097        H93     H   HCH3  0.0        8.6400    9.3570   23.6240
097        H111    H   HCH3  0.0       13.2260    9.5180   23.7030
097        H112    H   HCH3  0.0       13.4350   11.2390   23.2990
097        H113    H   HCH3  0.0       12.5860   10.1560   22.1700
097        HN3     H   HNH1  0.0        8.1980   16.1880   29.5650
097        H28     H   HCH1  0.0        8.2710   14.5860   28.0430
097        HO5     H   HOH1  0.0        6.4970   14.9540   25.8710
097        H29     H   HCH1  0.0        8.8050   15.5990   25.2470
097        H151    H   HCH2  0.0       10.7140   15.1040   27.5460
097        H152    H   HCH2  0.0       10.0840   16.7050   27.0920
097        H1      H   HCH1  0.0       11.7970   14.8830   25.3830
097        H31     H   HCH3  0.0       12.3760   17.5850   26.6810
097        H32     H   HCH3  0.0       13.4960   16.6720   25.6410
097        H33     H   HCH3  0.0       13.0160   16.0150   27.2240
097        H71     H   HCH3  0.0        6.8100   12.5220   24.3940
097        H72     H   HCH3  0.0        7.0840   10.8450   24.9240
097        H73     H   HCH3  0.0        6.1550   11.1690   23.4400
097        HN2     H   HNH1  0.0       11.1700   10.1360   24.6560
#
loop_
_chem_comp_bond.comp_id
_chem_comp_bond.atom_id_1
_chem_comp_bond.atom_id_2
_chem_comp_bond.type
_chem_comp_bond.value_dist
_chem_comp_bond.value_dist_esd
097  HN1     N1     single        1.015 0.020
097  C5      N1     single        1.460 0.020
097  H5      C5     single        1.098 0.020
097  C6      C5     single        1.559 0.020
097  C8      C6     single        1.541 0.020
097  H81     C8     single        1.095 0.020
097  H82     C8     single        1.094 0.020
097  H83     C8     single        1.097 0.020
097  C9      C6     single        1.542 0.020
097  H91     C9     single        1.095 0.020
097  H92     C9     single        1.096 0.020
097  H93     C9     single        1.096 0.020
097  C7      C6     single        1.544 0.020
097  H71     C7     single        1.095 0.020
097  H72     C7     single        1.096 0.020
097  H73     C7     single        1.096 0.020
097  C10     C5     single        1.531 0.020
097  N2      C10    single        1.387 0.020
097  HN2     N2     single        1.016 0.020
097  C11     N2     single        1.445 0.020
097  H111    C11    single        1.093 0.020
097  H112    C11    single        1.093 0.020
097  H113    C11    single        1.093 0.020
097  O2      C10    double        1.230 0.020
097  C4      N1     single        1.387 0.020
097  C14     C4     single        1.531 0.020
097  H29     C14    single        1.097 0.020
097  C15     C14    single        1.543 0.020
097  H151    C15    single        1.098 0.020
097  H152    C15    single        1.097 0.020
097  C1      C15    single        1.545 0.020
097  H1      C1     single        1.097 0.020
097  C2      C1     single        1.529 0.020
097  H21     C2     single        1.094 0.020
097  H22     C2     single        1.095 0.020
097  H23     C2     single        1.095 0.020
097  C3      C1     single        1.531 0.020
097  H31     C3     single        1.095 0.020
097  H32     C3     single        1.095 0.020
097  H33     C3     single        1.095 0.020
097  C13     C14    single        1.543 0.020
097  H28     C13    single        1.096 0.020
097  C12     C13    single        1.521 0.020
097  N3      C12    single        1.372 0.020
097  HN3     N3     single        1.013 0.020
097  O3      N3     single        1.401 0.020
097  O4      C12    double        1.230 0.020
097  O5      C13    single        1.427 0.020
097  HO5     O5     single        0.973 0.020
097  O1      C4     double        1.230 0.020
#
loop_
_chem_comp_angle.comp_id
_chem_comp_angle.atom_id_1
_chem_comp_angle.atom_id_2
_chem_comp_angle.atom_id_3
_chem_comp_angle.value_angle
_chem_comp_angle.value_angle_esd
097  C5      N1      HN1          117.98 3.000
097  C4      N1      HN1          118.97 3.000
097  C4      N1      C5           123.04 3.000
097  H21     C2      H22          107.08 3.000
097  H21     C2      H23          108.23 3.000
097  H22     C2      H23          107.95 3.000
097  C1      C2      H21          111.41 3.000
097  C1      C2      H22          110.75 3.000
097  C1      C2      H23          111.26 3.000
097  C14     C4      O1           122.22 3.000
097  N1      C4      C14          112.70 3.000
097  N1      C4      O1           125.08 3.000
097  C6      C5      H5           108.84 3.000
097  C6      C5      C10          114.10 3.000
097  C10     C5      H5           108.47 3.000
097  N1      C5      H5           107.19 3.000
097  N1      C5      C6           113.15 3.000
097  N1      C5      C10          104.77 3.000
097  C8      C6      C9           108.27 3.000
097  C8      C6      C7           108.40 3.000
097  C9      C6      C7           107.62 3.000
097  C5      C6      C8           112.83 3.000
097  C5      C6      C9           110.22 3.000
097  C5      C6      C7           109.35 3.000
097  H81     C8      H82          108.01 3.000
097  H81     C8      H83          107.03 3.000
097  H82     C8      H83          107.09 3.000
097  C6      C8      H81          111.68 3.000
097  C6      C8      H82          111.95 3.000
097  C6      C8      H83          110.82 3.000
097  H91     C9      H92          107.00 3.000
097  H91     C9      H93          108.09 3.000
097  H92     C9      H93          107.52 3.000
097  C6      C9      H91          111.71 3.000
097  C6      C9      H92          111.13 3.000
097  C6      C9      H93          111.19 3.000
097  C5      C10     N2           112.62 3.000
097  O2      C10     C5           122.70 3.000
097  O2      C10     N2           124.67 3.000
097  H111    C11     H112         109.97 3.000
097  H111    C11     H113         109.53 3.000
097  H112    C11     H113         109.72 3.000
097  N2      C11     H111         108.37 3.000
097  N2      C11     H112         111.01 3.000
097  N2      C11     H113         108.20 3.000
097  C12     N3      HN3          126.93 3.000
097  O3      N3      HN3          117.08 3.000
097  O3      N3      C12          115.99 3.000
097  N3      C12     C13          112.67 3.000
097  N3      C12     O4           125.06 3.000
097  O4      C12     C13          122.27 3.000
097  C14     C13     H28          111.17 3.000
097  C12     C13     H28          110.47 3.000
097  C12     C13     C14          112.39 3.000
097  C12     C13     O5           105.27 3.000
097  O5      C13     H28          107.12 3.000
097  O5      C13     C14          110.12 3.000
097  C13     O5      HO5          108.06 3.000
097  C15     C14     H29          108.87 3.000
097  C13     C14     H29          108.37 3.000
097  C13     C14     C15          112.47 3.000
097  C4      C14     H29          109.35 3.000
097  C4      C14     C15          109.84 3.000
097  C4      C14     C13          107.89 3.000
097  H151    C15     H152         106.40 3.000
097  C1      C15     H151         108.66 3.000
097  C1      C15     H152         108.05 3.000
097  C14     C15     H151         109.15 3.000
097  C14     C15     H152         109.22 3.000
097  C14     C15     C1           115.01 3.000
097  C2      C1      H1           108.14 3.000
097  C2      C1      C3           109.70 3.000
097  C2      C1      C15          112.53 3.000
097  C3      C1      H1           107.33 3.000
097  C15     C1      H1           109.39 3.000
097  C15     C1      C3           109.61 3.000
097  H31     C3      H32          108.02 3.000
097  H31     C3      H33          108.08 3.000
097  H32     C3      H33          107.67 3.000
097  C1      C3      H31          111.31 3.000
097  C1      C3      H32          110.82 3.000
097  C1      C3      H33          110.81 3.000
097  H71     C7      H72          107.91 3.000
097  H71     C7      H73          107.16 3.000
097  H72     C7      H73          107.60 3.000
097  C6      C7      H71          111.67 3.000
097  C6      C7      H72          111.10 3.000
097  C6      C7      H73          111.19 3.000
097  C11     N2      HN2          117.52 3.000
097  C10     N2      HN2          119.56 3.000
097  C10     N2      C11          122.92 3.000
#
loop_
_chem_comp_tor.comp_id
_chem_comp_tor.id
_chem_comp_tor.atom_id_1
_chem_comp_tor.atom_id_2
_chem_comp_tor.atom_id_3
_chem_comp_tor.atom_id_4
_chem_comp_tor.value_angle
_chem_comp_tor.value_angle_esd
_chem_comp_tor.period
097 Var_1         C4      N1      C5      H5            23.47   0.0 0
097 Var_2         N1      C4      C14     H29          -14.88   0.0 0
097 Var_3         C6      C5      C10     N2           -93.46   0.0 0
097 Var_4         N1      C5      C6      C8            63.38   0.0 0
097 Var_5         C8      C6      C9      H91           57.43   0.0 0
097 Var_6         C8      C6      C7      H71          -58.60   0.0 0
097 Var_7         C5      C6      C8      H81           61.94   0.0 0
097 Var_8         C5      C10     N2      HN2            0.25   0.0 0
097 Var_9         O3      N3      C12     C13         -179.87   0.0 0
097 Var_10        N3      C12     C13     H28           24.22   0.0 0
097 Var_11        C12     C13     C14     H29          -58.55   0.0 0
097 Var_12        C12     C13     O5      HO5           69.11   0.0 0
097 Var_13        C13     C14     C15     H151          56.25   0.0 0
097 Var_14        C14     C15     C1      H1           -60.16   0.0 0
097 Var_15        C2      C1      C3      H31           61.92   0.0 0
097 Var_16        C10     N2      C11     H111         142.29   0.0 0
#
loop_
_chem_comp_tree.comp_id
_chem_comp_tree.atom_id
_chem_comp_tree.atom_back
_chem_comp_tree.atom_forward
_chem_comp_tree.connect_type
097      N1     ?      HN1    START
097      HN1    N1     ?      ?
097      C5     N1     H5     ?
097      H5     C5     ?      ?
097      C6     C5     C8     ?
097      C8     C6     H81    ?
097      H81    C8     ?      ?
097      H82    C8     ?      ?
097      H83    C8     ?      ?
097      C9     C6     H91    ?
097      H91    C9     ?      ?
097      H92    C9     ?      ?
097      H93    C9     ?      ?
097      C7     C6     H71    ?
097      H71    C7     ?      ?
097      H72    C7     ?      ?
097      H73    C7     ?      ?
097      C10    C5     N2     ?
097      N2     C10    HN2    ?
097      HN2    N2     ?      ?
097      C11    N2     H111   ?
097      H111   C11    ?      ?
097      H112   C11    ?      ?
097      H113   C11    ?      ?
097      O2     C10    ?      ?
097      C4     N1     C14    ?
097      C14    C4     H29    ?
097      H29    C14    ?      ?
097      C15    C14    H151   ?
097      H151   C15    ?      ?
097      H152   C15    ?      ?
097      C1     C15    H1     ?
097      H1     C1     ?      ?
097      C2     C1     H21    ?
097      H21    C2     ?      ?
097      H22    C2     ?      ?
097      H23    C2     ?      ?
097      C3     C1     H31    ?
097      H31    C3     ?      ?
097      H32    C3     ?      ?
097      H33    C3     ?      ?
097      C13    C14    H28    ?
097      H28    C13    ?      ?
097      C12    C13    N3     ?
097      N3     C12    HN3    ?
097      HN3    N3     ?      ?
097      O3     N3     ?      ?
097      O4     C12    ?      ?
097      O5     C13    HO5    ?
097      HO5    O5     ?      ?
097      O1     C4     ?      END
#
loop_
_chem_comp_chir.comp_id
_chem_comp_chir.id
_chem_comp_chir.atom_id_centre
_chem_comp_chir.atom_id_1
_chem_comp_chir.atom_id_2
_chem_comp_chir.atom_id_3
_chem_comp_chir.volume_sign
097 chir_1  C5      C6      C10     N1     negative
097 chir_2  C13     C14     C12     O5     negative
097 chir_3  C14     C15     C13     C4     positive
#
loop_
_chem_comp_plane_atom.comp_id
_chem_comp_plane_atom.plane_id
_chem_comp_plane_atom.atom_id
_chem_comp_plane_atom.dist_esd
097 plan-1  O3     0.020
097 plan-1  N3     0.020
097 plan-1  C12    0.020
097 plan-1  O4     0.020
097 plan-1  C13    0.020
