# Supplementary material for: High-throughput quantum-mechanics/molecular-mechanics (ONIOM) macromolecular crystallographic refinement with PHENIX/DivCon: the impact of mixed Hamiltonian methods on ligand and protein structure
Source: Acta Crystallogr D Struct Biol. 2018 Oct 29;74(Pt 11):1063–77. doi: 10.1107/S2059798318012913 (PMC6213575; doi:10.1107/S2059798318012913)
Supplement: Supplementary file 2 [file d-74-01063-sup2.gz › results_ONIOM/1R58-H_refine_001.pdb]

REMARK Date 2017-01-11 Time 16:01:47 EST -0500 (1484168507.93 s)
REMARK PHENIX refinement
REMARK 
REMARK ****************** INPUT FILES AND LABELS ******************************
REMARK Reflections:
REMARK   file name      : 1R58.sf
REMARK   labels         : ['r1r58sf,wavelength_id=1,_refln.intensity_meas,_refln.intensity_sigma']
REMARK R-free flags:
REMARK   file name      : None
REMARK   label          : R-free-flags
REMARK   test_flag_value: 1
REMARK Model file name(s): 
REMARK   /scratch/oleg/2711266.gondor.quantumbioinc.com/1R58-H.pdb
REMARK 
REMARK ******************** REFINEMENT SUMMARY: QUICK FACTS *******************
REMARK Start: r_work = 0.2210 r_free = 0.2192 bonds = 0.011 angles = 1.420
REMARK Final: r_work = 0.1857 r_free = 0.2284 bonds = 0.014 angles = 1.898
REMARK ************************************************************************
REMARK 
REMARK ****************** REFINEMENT STATISTICS STEP BY STEP ******************
REMARK leading digit, like 1_, means number of macro-cycle                     
REMARK 0    : statistics at the very beginning when nothing is done yet        
REMARK 1_bss: bulk solvent correction and/or (anisotropic) scaling             
REMARK 1_xyz: refinement of coordinates                                        
REMARK 1_adp: refinement of ADPs (Atomic Displacement Parameters)              
REMARK 1_occ: refinement of occupancies                                        
REMARK ------------------------------------------------------------------------
REMARK  stage       r-work r-free bonds angles b_min b_max b_ave n_water shift
REMARK       0    : 0.2495 0.2475 0.011  1.42   8.8  60.5  24.2 1248      0.000
REMARK       1_bss: 0.2210 0.2192 0.011  1.42  10.8  62.5  26.2 1248      0.000
REMARK 1_settarget: 0.2210 0.2192 0.011  1.42  10.8  62.5  26.2 1248      0.000
REMARK       1_nqh: 0.2210 0.2192 0.011  1.42  10.8  62.5  26.2 1248      0.000
REMARK    1_weight: 0.2210 0.2192 0.011  1.42  10.8  62.5  26.2 1248      0.000
REMARK    1_checkH: 0.2214 0.2188 0.011  1.42  10.8  62.5  26.2 1248      0.394
REMARK    1_xyzrec: 0.2091 0.2317 0.015  2.01  10.8  62.5  26.2 1248      0.520
REMARK    1_checkH: 0.2092 0.2317 0.015  2.01  10.8  62.5  26.2 1248      0.521
REMARK       1_adp: 0.1973 0.2343 0.015  2.01  11.5  68.4  26.6 1248      0.521
REMARK   1_regHadp: 0.1968 0.2341 0.015  2.01  11.5  68.4  26.6 1248      0.521
REMARK       2_bss: 0.1966 0.2336 0.015  2.01  11.3  68.3  26.5 1248      0.521
REMARK 2_settarget: 0.1966 0.2336 0.015  2.01  11.3  68.3  26.5 1248      0.521
REMARK 2_updatecdl: 0.1966 0.2336 0.015  2.02  11.3  68.3  26.5 1248      0.521
REMARK       2_nqh: 0.1966 0.2336 0.015  2.02  11.3  68.3  26.5 1248      0.521
REMARK    2_weight: 0.1966 0.2336 0.015  2.02  11.3  68.3  26.5 1248      0.521
REMARK    2_checkH: 0.1966 0.2336 0.015  2.02  11.3  68.3  26.5 1248      0.521
REMARK    2_xyzrec: 0.1931 0.2288 0.014  1.79  11.3  68.3  26.5 1248      0.533
REMARK    2_checkH: 0.1932 0.2288 0.014  1.79  11.3  68.3  26.5 1248      0.533
REMARK       2_adp: 0.1887 0.2279 0.014  1.79  11.1  74.6  26.8 1248      0.533
REMARK   2_regHadp: 0.1889 0.2283 0.014  1.79  11.1  74.6  26.8 1248      0.533
REMARK       3_bss: 0.1889 0.2285 0.014  1.79  11.1  74.6  26.8 1248      0.533
REMARK 3_settarget: 0.1889 0.2285 0.014  1.79  11.1  74.6  26.8 1248      0.533
REMARK 3_updatecdl: 0.1889 0.2285 0.014  1.79  11.1  74.6  26.8 1248      0.533
REMARK       3_nqh: 0.1889 0.2285 0.014  1.79  11.1  74.6  26.8 1248      0.533
REMARK    3_weight: 0.1889 0.2285 0.014  1.79  11.1  74.6  26.8 1248      0.533
REMARK    3_checkH: 0.1889 0.2285 0.014  1.79  11.1  74.6  26.8 1248      0.533
REMARK    3_xyzrec: 0.1858 0.2284 0.014  1.90  11.1  74.6  26.8 1248      0.546
REMARK    3_checkH: 0.1858 0.2284 0.014  1.90  11.1  74.6  26.8 1248      0.546
REMARK       3_adp: 0.1857 0.2284 0.014  1.90  10.9  74.7  26.7 1248      0.546
REMARK   3_regHadp: 0.1857 0.2284 0.014  1.90  10.9  74.7  26.7 1248      0.546
REMARK         end: 0.1857 0.2284 0.014  1.90  10.9  74.7  26.7 1248      0.546
REMARK ------------------------------------------------------------------------
REMARK MODEL CONTENT.
REMARK  ELEMENT        ATOM RECORD COUNT   OCCUPANCY SUM
REMARK        C                     1834         1834.00
REMARK       Cl                        1            1.00
REMARK        H                     3695         3695.00
REMARK        O                      920          920.00
REMARK        N                      501          501.00
REMARK        S                       24           24.00
REMARK     Mn2+                        2            2.00
REMARK      O1-                       54           54.00
REMARK    TOTAL                     7031         7031.00
REMARK -----------------------------------------------------------------------
REMARK r_free_flags.md5.hexdigest 878c8042dfb6c9e70dadbedc3fa7748d
REMARK 
REMARK IF THIS FILE IS FOR PDB DEPOSITION: REMOVE ALL FROM THIS LINE UP.
REMARK   3
REMARK   3 REFINEMENT.
REMARK   3   PROGRAM     : PHENIX (1.11.1_2575: ???)
REMARK   3   AUTHORS     : Adams,Afonine,Bunkoczi,Burnley,Chen,Dar,Davis,
REMARK   3               : Draizen,Echols,Gildea,Gros,Grosse-Kunstleve,Headd,
REMARK   3               : Hintze,Hung,Ioerger,Liebschner,McCoy,McKee,Moriarty,
REMARK   3               : Oeffner,Poon,Read,Richardson,Richardson,Sacchettini,
REMARK   3               : Sauter,Sobolev,Storoni,Terwilliger,Williams,Zwart
REMARK   3
REMARK   3  REFINEMENT TARGET : ML
REMARK   3  
REMARK   3  DATA USED IN REFINEMENT.
REMARK   3   RESOLUTION RANGE HIGH (ANGSTROMS) : 1.901   
REMARK   3   RESOLUTION RANGE LOW  (ANGSTROMS) : 19.964  
REMARK   3   MIN(FOBS/SIGMA_FOBS)              : 1.34  
REMARK   3   COMPLETENESS FOR RANGE        (%) : 89.71 
REMARK   3   NUMBER OF REFLECTIONS             : 32240     
REMARK   3   NUMBER OF REFLECTIONS (NON-ANOMALOUS) : 32240     
REMARK   3  
REMARK   3  FIT TO DATA USED IN REFINEMENT.
REMARK   3   R VALUE     (WORKING + TEST SET) : 0.1883
REMARK   3   R VALUE            (WORKING SET) : 0.1857
REMARK   3   FREE R VALUE                     : 0.2284
REMARK   3   FREE R VALUE TEST SET SIZE   (%) : 6.17  
REMARK   3   FREE R VALUE TEST SET COUNT      : 1989      
REMARK   3  
REMARK   3  FIT TO DATA USED IN REFINEMENT (IN BINS).
REMARK   3   BIN  RESOLUTION RANGE  COMPL.    NWORK NFREE   RWORK  RFREE  CCWORK CCFREE
REMARK   3     1 19.9649 -  4.5644    0.48     1224    81  0.1677 0.1936   0.928  0.926
REMARK   3     2  4.5644 -  3.6300    0.92     2255   148  0.1598 0.1982   0.925  0.891
REMARK   3     3  3.6300 -  3.1733    0.86     2084   136  0.1728 0.2132   0.919  0.850
REMARK   3     4  3.1733 -  2.8841    0.99     2382   156  0.1823 0.1978   0.912  0.884
REMARK   3     5  2.8841 -  2.6779    0.99     2394   156  0.1831 0.2312   0.913  0.854
REMARK   3     6  2.6779 -  2.5203    0.99     2394   157  0.1816 0.2367   0.919  0.883
REMARK   3     7  2.5203 -  2.3943    0.99     2346   153  0.1793 0.2467   0.920  0.837
REMARK   3     8  2.3943 -  2.2902    0.97     2328   153  0.1905 0.2183   0.919  0.851
REMARK   3     9  2.2902 -  2.2022    0.89     2128   147  0.2991 0.3719   0.773  0.668
REMARK   3    10  2.2022 -  2.1263    0.98     2343   154  0.1853 0.2468   0.923  0.850
REMARK   3    11  2.1263 -  2.0599    0.98     2322   151  0.1801 0.2150   0.925  0.873
REMARK   3    12  2.0599 -  2.0010    0.96     2306   152  0.1756 0.2443   0.922  0.857
REMARK   3    13  2.0010 -  1.9484    0.90     2142   140  0.2096 0.2405   0.899  0.849
REMARK   3    14  1.9484 -  1.9009    0.67     1603   105  0.2632 0.2969   0.790  0.768
REMARK   3  
REMARK   3  BULK SOLVENT MODELLING.
REMARK   3   METHOD USED        : FLAT BULK SOLVENT MODEL
REMARK   3   SOLVENT RADIUS     : 1.11    
REMARK   3   SHRINKAGE RADIUS   : 0.90    
REMARK   3   GRID STEP FACTOR   : 4.00    
REMARK   3  
REMARK   3  ERROR ESTIMATES.
REMARK   3   COORDINATE ERROR (MAXIMUM-LIKELIHOOD BASED)     : 0.18    
REMARK   3   PHASE ERROR (DEGREES, MAXIMUM-LIKELIHOOD BASED) : 22.16   
REMARK   3  
REMARK   3  STRUCTURE FACTORS CALCULATION ALGORITHM : FFT
REMARK   3  
REMARK   3  RESTRAINTS LIBRARY
REMARK   3    GEOSTD + MON.LIB. + CDL v1.2
REMARK   3  
REMARK   3  DEVIATIONS FROM IDEAL VALUES.
REMARK   3                 RMSD     MAX  COUNT
REMARK   3   BOND      :  0.014   0.133   2981
REMARK   3   ANGLE     :  1.898  12.577   4038
REMARK   3   CHIRALITY :  0.112   0.593    442
REMARK   3   PLANARITY :  0.013   0.111    526
REMARK   3   DIHEDRAL  : 19.463 179.966   1791
REMARK   3   MIN NONBONDED DISTANCE : 1.902 
REMARK   3  
REMARK   3  MOLPROBITY STATISTICS.
REMARK   3   ALL-ATOM CLASHSCORE : 1.04
REMARK   3   RAMACHANDRAN PLOT:
REMARK   3     OUTLIERS : 1.91  %
REMARK   3     ALLOWED  : 3.81  %
REMARK   3     FAVORED  : 94.28 %
REMARK   3   ROTAMER OUTLIERS : 1.58 %
REMARK   3   CBETA DEVIATIONS : 0
REMARK   3   PEPTIDE PLANE:
REMARK   3     CIS-PROLINE     : 0
REMARK   3     CIS-GENERAL     : 0
REMARK   3     TWISTED PROLINE : 0
REMARK   3     TWISTED GENERAL : 0
REMARK   3  
REMARK   3  ATOMIC DISPLACEMENT PARAMETERS.
REMARK   3   WILSON B : 20.55
REMARK   3   RMS(B_ISO_OR_EQUIVALENT_BONDED) : 4.72
REMARK   3   ATOMS          NUMBER OF ATOMS
REMARK   3                    ISO.  ANISO. 
REMARK   3    ALL         :   7031       0
REMARK   3    ALL (NO H)  :   3336       0
REMARK   3    SOLVENT     :    416       0
REMARK   3    NON-SOLVENT :   2920       0
REMARK   3    HYDROGENS   :   3695       0
REMARK   3
REMARK   3
REMARK   3   OTHER REFINEMENT REMARKS:
REMARK   3   XRAY REFINEMENT USING QUANTUM MECHANICAL FUNCTIONAL
REMARK   3   PROGRAM      :QuantumBio DivCon 6 build-7.1.1-b4015.17
REMARK   3   AUTHORS      :BORBULEVYCH O.Y., PLUMLEY J., 
REMARK   3                :MARTIN, R.I., WESTERHOFF L.M. 
REMARK   3
REMARK   3   REFERENCE     :BORBULEVYCH O.Y., PLUMLEY J.A.,
REMARK   3                 :MARTIN, R.I., MERZ, K.M.,  WESTERHOFF L.M.
REMARK   3                 :ACTA CRYSTLLOGRAPHICA SECTION D, 2014, 
REMARK   3                 :V. D70, pp. 1233-1247
REMARK   3   QM METHOD(HAMILTONIAN): PM6 AMBERFF14
REMARK   3   REGION QM REFINEMENT: 
REMARK   3      MAIN/BUFFER QM REGION RADII (A): 3.0 / 0.0
REMARK   3      LIGAND / STRAIN ENERGY: AO5_A_501 / 41.38 KCAL/MOLE
REMARK   3
HELIX    1   1 ILE A  120  LEU A  123  1               Generated by MOE    4
HELIX    2   2 GLU A  153  ALA A  161  1               Generated by MOE    9
HELIX    3   3 GLU A  163  TRP A  186  1               Generated by MOE   24
HELIX    4   4 MET A  193  LEU A  207  1               Generated by MOE   15
HELIX    5   5 GLY A  212  ASN A  214  5               Generated by MOE    3
HELIX    6   6 PRO A  271  TYR A  273  5               Generated by MOE    3
HELIX    7   7 ASP A  274  CYS A  290  1               Generated by MOE   17
HELIX    8   8 LEU A  297  GLU A  309  1               Generated by MOE   13
HELIX    9   9 PRO A  397  ASN A  409  1               Generated by MOE   13
HELIX   10  10 ARG A  417  ASP A  421  1               Generated by MOE    5
HELIX   11  11 LEU A  429  ASP A  437  1               Generated by MOE    9
SHEET    1       GLN A 133  CYS A 135                  Generated by MOE
SHEET    2       ALA A 215  LEU A 225                  Generated by MOE
SHEET    3       CYS A 228  ALA A 230                  Generated by MOE
SHEET    4       CYS A 248  ILE A 256                  Generated by MOE
SHEET    5       ARG A 259  VAL A 267                  Generated by MOE
SHEET    6       GLU A 312  ILE A 315                  Generated by MOE
SHEET    7       LYS A 318  GLN A 321                  Generated by MOE
SHEET    8       LYS A 323  PRO A 324                  Generated by MOE
SHEET    9       GLY A 330  ILE A 333                  Generated by MOE
SHEET   10       THR A 343  VAL A 344                  Generated by MOE
SHEET   11       VAL A 360  SER A 368                  Generated by MOE
SHEET   12       HIS A 375  ASP A 376                  Generated by MOE
SHEET   13       HIS A 382  LYS A 385                  Generated by MOE
SHEET   14       PHE A 415  CYS A 416                  Generated by MOE
SHEET   15       VAL A 441  TYR A 444                  Generated by MOE
SHEET   16       LEU A 447  CYS A 448                  Generated by MOE
SHEET   17       THR A 455  LEU A 464                  Generated by MOE
SHEET   18       LYS A 469  VAL A 471                  Generated by MOE
SSBOND   1 CYS A  228    CYS A  448 
CRYST1   90.179   99.138  101.065  90.00  90.00  90.00 C 2 2 21
SCALE1      0.011089  0.000000  0.000000        0.00000
SCALE2      0.000000  0.010087  0.000000        0.00000
SCALE3      0.000000  0.000000  0.009895        0.00000
ATOM      1  N   LYS A 110      36.897  15.702  -8.097  1.00 56.43           N
ATOM      2  CA  LYS A 110      36.956  14.280  -7.679  1.00 64.06           C
ATOM      3  C   LYS A 110      36.774  14.171  -6.153  1.00 56.26           C
ATOM      4  O   LYS A 110      35.642  14.237  -5.682  1.00 62.52           O
ATOM      5  CB  LYS A 110      38.227  13.552  -8.191  1.00 58.34           C
ATOM      6  CG  LYS A 110      38.444  13.585  -9.709  1.00 57.76           C
ATOM      7  CD  LYS A 110      37.320  12.890 -10.498  1.00 57.81           C
ATOM      8  CE  LYS A 110      37.475  13.084 -12.012  1.00 63.17           C
ATOM      9  NZ  LYS A 110      37.451  14.512 -12.404  1.00 63.26           N1+
ATOM     10  H1  LYS A 110      36.905  15.800  -9.101  1.00 67.71           H
ATOM     11  H2  LYS A 110      37.622  16.255  -7.660  1.00 67.71           H
ATOM     12  HA  LYS A 110      36.089  13.790  -8.123  1.00 76.87           H
ATOM     13  HB2 LYS A 110      38.180  12.508  -7.874  1.00 70.00           H
ATOM     14  HB3 LYS A 110      39.110  14.001  -7.731  1.00 70.00           H
ATOM     15  HG2 LYS A 110      39.383  13.073  -9.927  1.00 69.31           H
ATOM     16  HG3 LYS A 110      38.552  14.622 -10.025  1.00 69.31           H
ATOM     17  HD2 LYS A 110      36.350  13.277 -10.192  1.00 69.37           H
ATOM     18  HD3 LYS A 110      37.345  11.821 -10.280  1.00 69.37           H
ATOM     19  HE2 LYS A 110      36.662  12.560 -12.515  1.00 75.81           H
ATOM     20  HE3 LYS A 110      38.418  12.635 -12.330  1.00 75.81           H
ATOM     21  HZ1 LYS A 110      36.572  14.928 -12.125  1.00 75.91           H
ATOM     22  HZ2 LYS A 110      38.209  15.005 -11.953  1.00 75.91           H
ATOM     23  HZ3 LYS A 110      37.555  14.596 -13.406  1.00 75.91           H
ATOM     24  N   VAL A 111      37.883  14.015  -5.415  1.00 55.92           N
ATOM     25  CA  VAL A 111      37.981  13.941  -3.953  1.00 54.02           C
ATOM     26  C   VAL A 111      38.441  15.284  -3.381  1.00 48.80           C
ATOM     27  O   VAL A 111      39.072  16.085  -4.077  1.00 57.25           O
ATOM     28  CB  VAL A 111      38.985  12.838  -3.523  1.00 57.48           C
ATOM     29  CG1 VAL A 111      38.529  11.444  -3.981  1.00 59.65           C
ATOM     30  CG2 VAL A 111      40.421  13.097  -4.032  1.00 54.42           C
ATOM     31  H   VAL A 111      38.759  13.955  -5.909  1.00 67.10           H
ATOM     32  HA  VAL A 111      37.006  13.695  -3.525  1.00 64.82           H
ATOM     33  HB  VAL A 111      39.023  12.821  -2.432  1.00 68.97           H
ATOM     34 HG11 VAL A 111      39.207  10.688  -3.583  1.00 71.57           H
ATOM     35 HG12 VAL A 111      37.527  11.242  -3.602  1.00 71.57           H
ATOM     36 HG13 VAL A 111      38.524  11.378  -5.070  1.00 71.57           H
ATOM     37 HG21 VAL A 111      41.088  12.320  -3.657  1.00 65.31           H
ATOM     38 HG22 VAL A 111      40.453  13.098  -5.122  1.00 65.31           H
ATOM     39 HG23 VAL A 111      40.789  14.055  -3.662  1.00 65.31           H
ATOM     40  N   GLN A 112      38.163  15.512  -2.095  1.00 46.01           N
ATOM     41  CA  GLN A 112      38.581  16.739  -1.434  1.00 50.89           C
ATOM     42  C   GLN A 112      39.992  16.671  -0.843  1.00 39.84           C
ATOM     43  O   GLN A 112      40.476  15.609  -0.466  1.00 39.28           O
ATOM     44  CB  GLN A 112      37.580  17.078  -0.349  1.00 47.17           C
ATOM     45  CG  GLN A 112      37.772  18.553   0.026  1.00 48.88           C
ATOM     46  CD  GLN A 112      36.644  18.862   0.931  1.00 41.13           C
ATOM     47  OE1 GLN A 112      36.661  18.413   2.069  1.00 65.08           O
ATOM     48  NE2 GLN A 112      35.650  19.564   0.426  1.00 38.70           N
ATOM     49  H   GLN A 112      37.684  14.811  -1.546  1.00 55.21           H
ATOM     50  HA  GLN A 112      38.547  17.552  -2.160  1.00 61.07           H
ATOM     51  HB2 GLN A 112      36.561  16.912  -0.706  1.00 56.60           H
ATOM     52  HB3 GLN A 112      37.753  16.445   0.523  1.00 56.60           H
ATOM     53  HG2 GLN A 112      38.680  18.644   0.614  1.00 58.66           H
ATOM     54  HG3 GLN A 112      37.786  19.206  -0.846  1.00 58.66           H
ATOM     55 HE21 GLN A 112      35.658  19.872  -0.534  1.00 46.44           H
ATOM     56 HE22 GLN A 112      34.825  19.702   0.994  1.00 46.44           H
ATOM     57  N   THR A 113      40.611  17.850  -0.754  1.00 37.44           N
ATOM     58  CA  THR A 113      41.894  18.134  -0.125  1.00 39.70           C
ATOM     59  C   THR A 113      41.830  18.006   1.408  1.00 54.90           C
ATOM     60  O   THR A 113      40.752  18.082   2.011  1.00 42.17           O
ATOM     61  CB  THR A 113      42.300  19.559  -0.526  1.00 45.37           C
ATOM     62  OG1 THR A 113      41.307  20.485  -0.164  1.00 36.22           O
ATOM     63  CG2 THR A 113      42.531  19.696  -2.032  1.00 46.03           C
ATOM     64  H   THR A 113      40.103  18.658  -1.077  1.00 44.92           H
ATOM     65  HA  THR A 113      42.644  17.442  -0.512  1.00 47.64           H
ATOM     66  HB  THR A 113      43.222  19.817  -0.004  1.00 54.45           H
ATOM     67  HG1 THR A 113      41.259  20.517   0.799  1.00 43.47           H
ATOM     68 HG21 THR A 113      42.836  20.720  -2.253  1.00 55.23           H
ATOM     69 HG22 THR A 113      43.317  19.008  -2.348  1.00 55.23           H
ATOM     70 HG23 THR A 113      41.612  19.489  -2.583  1.00 55.23           H
ATOM     71  N   ASP A 114      43.011  17.790   2.017  1.00 50.32           N
ATOM     72  CA  ASP A 114      43.167  17.501   3.445  1.00 47.18           C
ATOM     73  C   ASP A 114      42.607  18.603   4.347  1.00 56.26           C
ATOM     74  O   ASP A 114      41.599  18.328   5.002  1.00 65.16           O
ATOM     75  CB  ASP A 114      44.609  17.112   3.776  1.00 54.74           C
ATOM     76  CG  ASP A 114      44.955  17.111   5.268  1.00 56.35           C
ATOM     77  OD1 ASP A 114      46.132  17.399   5.578  1.00 60.20           O
ATOM     78  OD2 ASP A 114      44.049  16.818   6.078  1.00 60.69           O1-
ATOM     79  H   ASP A 114      43.848  17.754   1.455  1.00 60.39           H
ATOM     80  HA  ASP A 114      42.574  16.607   3.630  1.00 56.62           H
ATOM     81  HB2 ASP A 114      44.744  16.090   3.426  1.00 65.69           H
ATOM     82  HB3 ASP A 114      45.317  17.723   3.229  1.00 65.69           H
ATOM     83  N   PRO A 115      43.101  19.861   4.297  1.00 50.68           N
ATOM     84  CA  PRO A 115      42.275  20.993   4.716  1.00 46.20           C
ATOM     85  C   PRO A 115      41.188  21.140   3.640  1.00 43.02           C
ATOM     86  O   PRO A 115      41.552  21.361   2.483  1.00 32.20           O
ATOM     87  CB  PRO A 115      43.213  22.217   4.736  1.00 40.94           C
ATOM     88  CG  PRO A 115      44.607  21.650   4.467  1.00 46.92           C
ATOM     89  CD  PRO A 115      44.344  20.346   3.720  1.00 42.63           C
ATOM     90  HA  PRO A 115      41.915  20.850   5.735  1.00 55.44           H
ATOM     91  HB2 PRO A 115      42.949  22.878   3.907  1.00 49.13           H
ATOM     92  HB3 PRO A 115      43.167  22.789   5.664  1.00 49.13           H
ATOM     93  HG2 PRO A 115      45.210  22.336   3.871  1.00 56.30           H
ATOM     94  HG3 PRO A 115      45.099  21.446   5.419  1.00 56.30           H
ATOM     95  HD2 PRO A 115      44.228  20.528   2.654  1.00 51.16           H
ATOM     96  HD3 PRO A 115      45.184  19.695   3.933  1.00 51.16           H
ATOM     97  N   PRO A 116      39.891  20.986   3.966  1.00 34.01           N
ATOM     98  CA  PRO A 116      38.829  21.056   2.970  1.00 34.03           C
ATOM     99  C   PRO A 116      38.780  22.392   2.246  1.00 37.89           C
ATOM    100  O   PRO A 116      38.799  23.456   2.875  1.00 34.75           O
ATOM    101  CB  PRO A 116      37.541  20.903   3.781  1.00 32.31           C
ATOM    102  CG  PRO A 116      37.951  20.115   5.011  1.00 27.90           C
ATOM    103  CD  PRO A 116      39.335  20.705   5.282  1.00 30.26           C
ATOM    104  HA  PRO A 116      38.902  20.202   2.297  1.00 40.84           H
ATOM    105  HB2 PRO A 116      37.247  21.889   4.124  1.00 38.77           H
ATOM    106  HB3 PRO A 116      36.709  20.471   3.241  1.00 38.77           H
ATOM    107  HG2 PRO A 116      37.279  20.334   5.838  1.00 33.48           H
ATOM    108  HG3 PRO A 116      37.976  19.045   4.795  1.00 33.48           H
ATOM    109  HD2 PRO A 116      39.240  21.645   5.827  1.00 36.31           H
ATOM    110  HD3 PRO A 116      39.908  19.963   5.837  1.00 36.31           H
ATOM    111  N   SER A 117      38.640  22.321   0.919  1.00 30.45           N
ATOM    112  CA  SER A 117      38.624  23.521   0.088  1.00 34.63           C
ATOM    113  C   SER A 117      37.780  23.387  -1.178  1.00 28.49           C
ATOM    114  O   SER A 117      37.531  24.412  -1.808  1.00 32.35           O
ATOM    115  CB  SER A 117      40.062  23.904  -0.289  1.00 39.03           C
ATOM    116  OG  SER A 117      40.582  23.000  -1.246  1.00 29.00           O
ATOM    117  H   SER A 117      38.595  21.419   0.472  1.00 36.54           H
ATOM    118  HA  SER A 117      38.198  24.335   0.674  1.00 41.55           H
ATOM    119  HB2 SER A 117      40.059  24.909  -0.711  1.00 46.83           H
ATOM    120  HB3 SER A 117      40.698  23.896   0.595  1.00 46.83           H
ATOM    121  HG  SER A 117      40.803  22.171  -0.808  1.00 34.79           H
ATOM    122  N   VAL A 118      37.387  22.160  -1.568  1.00 26.92           N
ATOM    123  CA  VAL A 118      36.622  21.908  -2.794  1.00 23.37           C
ATOM    124  C   VAL A 118      35.143  22.039  -2.450  1.00 26.59           C
ATOM    125  O   VAL A 118      34.687  21.267  -1.607  1.00 25.92           O
ATOM    126  CB  VAL A 118      36.913  20.507  -3.380  1.00 24.21           C
ATOM    127  CG1 VAL A 118      36.162  20.307  -4.706  1.00 28.05           C
ATOM    128  CG2 VAL A 118      38.408  20.239  -3.624  1.00 32.48           C
ATOM    129  H   VAL A 118      37.572  21.372  -0.965  1.00 32.30           H
ATOM    130  HA  VAL A 118      36.917  22.640  -3.544  1.00 28.04           H
ATOM    131  HB  VAL A 118      36.552  19.756  -2.679  1.00 29.05           H
ATOM    132 HG11 VAL A 118      36.391  19.323  -5.118  1.00 33.67           H
ATOM    133 HG12 VAL A 118      35.088  20.354  -4.542  1.00 33.67           H
ATOM    134 HG13 VAL A 118      36.452  21.074  -5.425  1.00 33.67           H
ATOM    135 HG21 VAL A 118      38.535  19.234  -4.029  1.00 38.98           H
ATOM    136 HG22 VAL A 118      38.807  20.968  -4.330  1.00 38.98           H
ATOM    137 HG23 VAL A 118      38.968  20.301  -2.691  1.00 38.98           H
ATOM    138  N   PRO A 119      34.369  22.921  -3.109  1.00 27.50           N
ATOM    139  CA  PRO A 119      32.922  22.960  -2.922  1.00 26.42           C
ATOM    140  C   PRO A 119      32.276  21.579  -3.015  1.00 25.03           C
ATOM    141  O   PRO A 119      32.634  20.784  -3.877  1.00 25.41           O
ATOM    142  CB  PRO A 119      32.421  23.812  -4.087  1.00 25.93           C
ATOM    143  CG  PRO A 119      33.567  24.786  -4.318  1.00 24.34           C
ATOM    144  CD  PRO A 119      34.781  23.880  -4.131  1.00 26.32           C
ATOM    145  HA  PRO A 119      32.679  23.475  -1.997  1.00 31.70           H
ATOM    146  HB2 PRO A 119      32.348  23.171  -4.968  1.00 31.11           H
ATOM    147  HB3 PRO A 119      31.461  24.275  -3.908  1.00 31.11           H
ATOM    148  HG2 PRO A 119      33.560  25.176  -5.334  1.00 29.21           H
ATOM    149  HG3 PRO A 119      33.529  25.592  -3.591  1.00 29.21           H
ATOM    150  HD2 PRO A 119      34.989  23.352  -5.061  1.00 31.59           H
ATOM    151  HD3 PRO A 119      35.623  24.494  -3.810  1.00 31.59           H
ATOM    152  N   ILE A 120      31.273  21.321  -2.181  1.00 20.62           N
ATOM    153  CA  ILE A 120      30.472  20.102  -2.241  1.00 24.90           C
ATOM    154  C   ILE A 120      29.822  19.957  -3.630  1.00 25.07           C
ATOM    155  O   ILE A 120      29.753  18.845  -4.146  1.00 26.15           O
ATOM    156  CB  ILE A 120      29.410  20.148  -1.120  1.00 20.35           C
ATOM    157  CG1 ILE A 120      30.012  20.319   0.287  1.00 18.69           C
ATOM    158  CG2 ILE A 120      28.545  18.886  -1.118  1.00 25.17           C
ATOM    159  CD1 ILE A 120      31.183  19.387   0.664  1.00 24.63           C
ATOM    160  H   ILE A 120      30.979  22.037  -1.531  1.00 24.74           H
ATOM    161  HA  ILE A 120      31.127  19.247  -2.081  1.00 29.88           H
ATOM    162  HB  ILE A 120      28.752  20.995  -1.308  1.00 24.42           H
ATOM    163 HG12 ILE A 120      30.375  21.332   0.393  1.00 22.43           H
ATOM    164 HG13 ILE A 120      29.211  20.187   1.008  1.00 22.43           H
ATOM    165 HG21 ILE A 120      27.780  18.994  -0.351  1.00 30.20           H
ATOM    166 HG22 ILE A 120      28.035  18.774  -2.072  1.00 30.20           H
ATOM    167 HG23 ILE A 120      29.152  18.002  -0.920  1.00 30.20           H
ATOM    168 HD11 ILE A 120      31.448  19.553   1.710  1.00 29.56           H
ATOM    169 HD12 ILE A 120      30.913  18.340   0.530  1.00 29.56           H
ATOM    170 HD13 ILE A 120      32.055  19.616   0.049  1.00 29.56           H
ATOM    171  N   CYS A 121      29.401  21.072  -4.238  1.00 24.05           N
ATOM    172  CA  CYS A 121      28.862  21.171  -5.590  1.00 24.62           C
ATOM    173  C   CYS A 121      29.769  20.477  -6.623  1.00 26.26           C
ATOM    174  O   CYS A 121      29.279  19.808  -7.529  1.00 24.82           O
ATOM    175  CB  CYS A 121      28.627  22.679  -5.925  1.00 22.10           C
ATOM    176  SG  CYS A 121      27.891  22.858  -7.567  1.00 59.05           S
ATOM    177  H   CYS A 121      29.473  21.936  -3.720  1.00 28.86           H
ATOM    178  HA  CYS A 121      27.897  20.662  -5.593  1.00 29.54           H
ATOM    179  HB2 CYS A 121      27.933  23.101  -5.199  1.00 26.52           H
ATOM    180  HB3 CYS A 121      29.561  23.241  -5.887  1.00 26.52           H
ATOM    181  HG  CYS A 121      27.421  24.096  -7.380  1.00 70.86           H
ATOM    182  N   ASP A 122      31.087  20.644  -6.494  1.00 23.29           N
ATOM    183  CA  ASP A 122      32.091  20.106  -7.411  1.00 25.51           C
ATOM    184  C   ASP A 122      32.488  18.652  -7.088  1.00 31.58           C
ATOM    185  O   ASP A 122      33.105  17.995  -7.924  1.00 35.86           O
ATOM    186  CB  ASP A 122      33.319  21.025  -7.398  1.00 29.24           C
ATOM    187  CG  ASP A 122      33.087  22.466  -7.852  1.00 31.32           C
ATOM    188  OD1 ASP A 122      32.063  22.729  -8.519  1.00 39.54           O
ATOM    189  OD2 ASP A 122      33.966  23.297  -7.530  1.00 40.25           O1-
ATOM    190  H   ASP A 122      31.425  21.184  -5.714  1.00 27.94           H
ATOM    191  HA  ASP A 122      31.675  20.119  -8.420  1.00 30.61           H
ATOM    192  HB2 ASP A 122      33.788  21.031  -6.415  1.00 35.08           H
ATOM    193  HB3 ASP A 122      34.071  20.600  -8.064  1.00 35.08           H
ATOM    194  N   LEU A 123      32.179  18.145  -5.880  1.00 25.29           N
ATOM    195  CA  LEU A 123      32.374  16.741  -5.500  1.00 30.10           C
ATOM    196  C   LEU A 123      31.257  15.829  -6.036  1.00 29.43           C
ATOM    197  O   LEU A 123      31.461  14.619  -6.111  1.00 35.61           O
ATOM    198  CB  LEU A 123      32.495  16.599  -3.970  1.00 27.79           C
ATOM    199  CG  LEU A 123      33.677  17.354  -3.334  1.00 33.23           C
ATOM    200  CD1 LEU A 123      33.565  17.237  -1.808  1.00 28.68           C
ATOM    201  CD2 LEU A 123      35.053  16.837  -3.777  1.00 35.72           C
ATOM    202  H   LEU A 123      31.684  18.736  -5.224  1.00 30.34           H
ATOM    203  HA  LEU A 123      33.308  16.392  -5.939  1.00 36.12           H
ATOM    204  HB2 LEU A 123      31.569  16.967  -3.527  1.00 33.35           H
ATOM    205  HB3 LEU A 123      32.577  15.542  -3.711  1.00 33.35           H
ATOM    206  HG  LEU A 123      33.612  18.408  -3.599  1.00 39.88           H
ATOM    207 HD11 LEU A 123      34.358  17.821  -1.340  1.00 34.42           H
ATOM    208 HD12 LEU A 123      32.605  17.620  -1.465  1.00 34.42           H
ATOM    209 HD13 LEU A 123      33.660  16.194  -1.501  1.00 34.42           H
ATOM    210 HD21 LEU A 123      35.829  17.402  -3.259  1.00 42.86           H
ATOM    211 HD22 LEU A 123      35.159  15.783  -3.519  1.00 42.86           H
ATOM    212 HD23 LEU A 123      35.187  16.974  -4.849  1.00 42.86           H
ATOM    213  N   TYR A 124      30.092  16.400  -6.375  1.00 30.78           N
ATOM    214  CA  TYR A 124      28.895  15.714  -6.861  1.00 29.12           C
ATOM    215  C   TYR A 124      28.480  16.390  -8.178  1.00 36.94           C
ATOM    216  O   TYR A 124      27.535  17.178  -8.192  1.00 40.95           O
ATOM    217  CB  TYR A 124      27.802  15.729  -5.777  1.00 28.99           C
ATOM    218  CG  TYR A 124      28.181  14.984  -4.507  1.00 29.86           C
ATOM    219  CD1 TYR A 124      28.835  15.682  -3.472  1.00 29.52           C
ATOM    220  CD2 TYR A 124      27.993  13.590  -4.390  1.00 33.21           C
ATOM    221  CE1 TYR A 124      29.307  15.014  -2.334  1.00 29.20           C
ATOM    222  CE2 TYR A 124      28.435  12.910  -3.232  1.00 33.92           C
ATOM    223  CZ  TYR A 124      29.096  13.627  -2.200  1.00 37.27           C
ATOM    224  OH  TYR A 124      29.564  12.995  -1.089  1.00 38.84           O
ATOM    225  H   TYR A 124      30.017  17.405  -6.280  1.00 36.93           H
ATOM    226  HA  TYR A 124      29.129  14.673  -7.072  1.00 34.94           H
ATOM    227  HB2 TYR A 124      27.573  16.764  -5.533  1.00 34.79           H
ATOM    228  HB3 TYR A 124      26.897  15.281  -6.186  1.00 34.79           H
ATOM    229  HD1 TYR A 124      28.991  16.737  -3.560  1.00 35.42           H
ATOM    230  HD2 TYR A 124      27.507  13.043  -5.185  1.00 39.85           H
ATOM    231  HE1 TYR A 124      29.816  15.563  -1.556  1.00 35.04           H
ATOM    232  HE2 TYR A 124      28.275  11.847  -3.135  1.00 40.70           H
ATOM    233  HH  TYR A 124      29.246  12.093  -1.008  1.00 46.61           H
ATOM    234  N   PRO A 125      29.190  16.139  -9.297  1.00 45.12           N
ATOM    235  CA  PRO A 125      28.964  16.883 -10.543  1.00 49.37           C
ATOM    236  C   PRO A 125      27.608  16.585 -11.199  1.00 50.00           C
ATOM    237  O   PRO A 125      27.161  17.331 -12.068  1.00 57.19           O
ATOM    238  CB  PRO A 125      30.104  16.438 -11.472  1.00 46.42           C
ATOM    239  CG  PRO A 125      30.480  15.052 -10.955  1.00 44.72           C
ATOM    240  CD  PRO A 125      30.305  15.212  -9.444  1.00 44.58           C
ATOM    241  HA  PRO A 125      29.097  17.953 -10.375  1.00 59.24           H
ATOM    242  HB2 PRO A 125      29.854  16.443 -12.536  1.00 55.70           H
ATOM    243  HB3 PRO A 125      30.944  17.112 -11.289  1.00 55.70           H
ATOM    244  HG2 PRO A 125      29.810  14.298 -11.374  1.00 53.66           H
ATOM    245  HG3 PRO A 125      31.520  14.818 -11.183  1.00 53.66           H
ATOM    246  HD2 PRO A 125      30.086  14.234  -9.017  1.00 53.50           H
ATOM    247  HD3 PRO A 125      31.204  15.663  -9.022  1.00 53.50           H
ATOM    248  N   ASN A 126      26.965  15.500 -10.759  1.00 44.90           N
ATOM    249  CA  ASN A 126      25.611  15.083 -11.088  1.00 33.45           C
ATOM    250  C   ASN A 126      24.528  15.987 -10.455  1.00 47.30           C
ATOM    251  O   ASN A 126      23.367  15.884 -10.833  1.00 41.24           O
ATOM    252  CB  ASN A 126      25.479  13.602 -10.670  1.00 46.26           C
ATOM    253  CG  ASN A 126      26.117  13.332  -9.292  1.00 55.10           C
ATOM    254  OD1 ASN A 126      25.733  13.935  -8.298  1.00 55.11           O
ATOM    255  ND2 ASN A 126      27.103  12.437  -9.203  1.00 57.59           N
ATOM    256  H   ASN A 126      27.430  14.968 -10.038  1.00 53.88           H
ATOM    257  HA  ASN A 126      25.492  15.132 -12.171  1.00 40.13           H
ATOM    258  HB2 ASN A 126      24.411  13.391 -10.598  1.00 55.52           H
ATOM    259  HB3 ASN A 126      25.924  12.959 -11.433  1.00 55.52           H
ATOM    260 HD21 ASN A 126      27.535  12.275  -8.303  1.00 69.11           H
ATOM    261 HD22 ASN A 126      27.392  11.908 -10.013  1.00 69.11           H
ATOM    262  N   GLY A 127      24.866  16.825  -9.464  1.00 41.44           N
ATOM    263  CA  GLY A 127      23.913  17.642  -8.720  1.00 33.08           C
ATOM    264  C   GLY A 127      23.047  16.820  -7.760  1.00 25.99           C
ATOM    265  O   GLY A 127      22.036  17.322  -7.298  1.00 24.47           O
ATOM    266  H   GLY A 127      25.836  16.883  -9.185  1.00 49.72           H
ATOM    267  HA2 GLY A 127      24.461  18.391  -8.148  1.00 39.69           H
ATOM    268  HA3 GLY A 127      23.254  18.146  -9.428  1.00 39.69           H
ATOM    269  N   VAL A 128      23.426  15.571  -7.458  1.00 28.74           N
ATOM    270  CA  VAL A 128      22.711  14.668  -6.545  1.00 24.25           C
ATOM    271  C   VAL A 128      23.594  14.425  -5.311  1.00 23.06           C
ATOM    272  O   VAL A 128      24.701  13.883  -5.407  1.00 26.62           O
ATOM    273  CB  VAL A 128      22.306  13.360  -7.250  1.00 26.34           C
ATOM    274  CG1 VAL A 128      21.467  12.475  -6.308  1.00 28.27           C
ATOM    275  CG2 VAL A 128      21.475  13.611  -8.516  1.00 24.98           C
ATOM    276  H   VAL A 128      24.285  15.231  -7.864  1.00 34.48           H
ATOM    277  HA  VAL A 128      21.793  15.157  -6.217  1.00 29.10           H
ATOM    278  HB  VAL A 128      23.210  12.817  -7.534  1.00 31.61           H
ATOM    279 HG11 VAL A 128      21.208  11.542  -6.810  1.00 33.92           H
ATOM    280 HG12 VAL A 128      22.030  12.230  -5.407  1.00 33.92           H
ATOM    281 HG13 VAL A 128      20.547  12.990  -6.023  1.00 33.92           H
ATOM    282 HG21 VAL A 128      21.183  12.655  -8.951  1.00 29.98           H
ATOM    283 HG22 VAL A 128      20.576  14.178  -8.273  1.00 29.98           H
ATOM    284 HG23 VAL A 128      22.060  14.158  -9.252  1.00 29.98           H
ATOM    285  N   PHE A 129      23.114  14.874  -4.147  1.00 26.60           N
ATOM    286  CA  PHE A 129      23.896  14.864  -2.904  1.00 21.78           C
ATOM    287  C   PHE A 129      23.480  13.676  -2.014  1.00 20.86           C
ATOM    288  O   PHE A 129      22.344  13.216  -2.108  1.00 21.09           O
ATOM    289  CB  PHE A 129      23.748  16.232  -2.217  1.00 17.78           C
ATOM    290  CG  PHE A 129      24.284  17.357  -3.093  1.00 19.55           C
ATOM    291  CD1 PHE A 129      23.399  18.110  -3.873  1.00 21.41           C
ATOM    292  CD2 PHE A 129      25.666  17.574  -3.238  1.00 23.50           C
ATOM    293  CE1 PHE A 129      23.873  19.083  -4.761  1.00 17.50           C
ATOM    294  CE2 PHE A 129      26.137  18.559  -4.124  1.00 23.13           C
ATOM    295  CZ  PHE A 129      25.244  19.323  -4.886  1.00 22.54           C
ATOM    296  H   PHE A 129      22.213  15.335  -4.138  1.00 31.92           H
ATOM    297  HA  PHE A 129      24.956  14.760  -3.145  1.00 26.13           H
ATOM    298  HB2 PHE A 129      22.695  16.409  -1.997  1.00 21.34           H
ATOM    299  HB3 PHE A 129      24.291  16.225  -1.272  1.00 21.34           H
ATOM    300  HD1 PHE A 129      22.341  17.949  -3.768  1.00 25.70           H
ATOM    301  HD2 PHE A 129      26.366  16.971  -2.679  1.00 28.20           H
ATOM    302  HE1 PHE A 129      23.180  19.651  -5.356  1.00 20.99           H
ATOM    303  HE2 PHE A 129      27.195  18.724  -4.237  1.00 27.75           H
ATOM    304  HZ  PHE A 129      25.603  20.076  -5.569  1.00 27.05           H
ATOM    305  N   PRO A 130      24.368  13.151  -1.148  1.00 30.34           N
ATOM    306  CA  PRO A 130      24.032  11.980  -0.344  1.00 26.17           C
ATOM    307  C   PRO A 130      22.907  12.292   0.633  1.00 26.04           C
ATOM    308  O   PRO A 130      22.845  13.390   1.194  1.00 22.21           O
ATOM    309  CB  PRO A 130      25.325  11.607   0.390  1.00 25.96           C
ATOM    310  CG  PRO A 130      26.224  12.822   0.289  1.00 29.31           C
ATOM    311  CD  PRO A 130      25.757  13.527  -0.987  1.00 32.25           C
ATOM    312  HA  PRO A 130      23.788  11.131  -0.982  1.00 31.41           H
ATOM    313  HB2 PRO A 130      25.196  11.261   1.415  1.00 31.15           H
ATOM    314  HB3 PRO A 130      25.791  10.814  -0.197  1.00 31.15           H
ATOM    315  HG2 PRO A 130      26.065  13.456   1.163  1.00 35.17           H
ATOM    316  HG3 PRO A 130      27.272  12.537   0.213  1.00 35.17           H
ATOM    317  HD2 PRO A 130      25.881  14.602  -0.860  1.00 38.70           H
ATOM    318  HD3 PRO A 130      26.320  13.145  -1.834  1.00 38.70           H
ATOM    319  N   LYS A 131      22.032  11.292   0.823  1.00 24.32           N
ATOM    320  CA  LYS A 131      20.967  11.304   1.814  1.00 26.48           C
ATOM    321  C   LYS A 131      21.579  11.174   3.213  1.00 23.66           C
ATOM    322  O   LYS A 131      22.648  10.592   3.404  1.00 20.93           O
ATOM    323  CB  LYS A 131      19.920  10.208   1.512  1.00 30.46           C
ATOM    324  CG  LYS A 131      19.357  10.296   0.073  1.00 34.30           C
ATOM    325  CD  LYS A 131      18.017   9.547  -0.111  1.00 36.32           C
ATOM    326  CE  LYS A 131      17.690   9.188  -1.569  1.00 33.55           C
ATOM    327  NZ  LYS A 131      17.667  10.379  -2.439  1.00 53.40           N1+
ATOM    328  H   LYS A 131      22.164  10.438   0.296  1.00 29.19           H
ATOM    329  HA  LYS A 131      20.450  12.265   1.769  1.00 31.77           H
ATOM    330  HB2 LYS A 131      20.386   9.229   1.640  1.00 36.55           H
ATOM    331  HB3 LYS A 131      19.100  10.286   2.227  1.00 36.55           H
ATOM    332  HG2 LYS A 131      19.181  11.345  -0.156  1.00 41.16           H
ATOM    333  HG3 LYS A 131      20.097   9.920  -0.637  1.00 41.16           H
ATOM    334  HD2 LYS A 131      18.045   8.620   0.462  1.00 43.59           H
ATOM    335  HD3 LYS A 131      17.205  10.164   0.278  1.00 43.59           H
ATOM    336  HE2 LYS A 131      18.418   8.468  -1.952  1.00 40.26           H
ATOM    337  HE3 LYS A 131      16.705   8.717  -1.591  1.00 40.26           H
ATOM    338  HZ1 LYS A 131      17.587  10.106  -3.409  1.00 64.08           H
ATOM    339  HZ2 LYS A 131      16.865  10.952  -2.204  1.00 64.08           H
ATOM    340  HZ3 LYS A 131      18.510  10.922  -2.309  1.00 64.08           H
ATOM    341  N   GLY A 132      20.909  11.777   4.190  1.00 22.33           N
ATOM    342  CA  GLY A 132      21.169  11.495   5.592  1.00 23.18           C
ATOM    343  C   GLY A 132      20.549  10.143   5.966  1.00 29.64           C
ATOM    344  O   GLY A 132      20.073   9.381   5.111  1.00 24.00           O
ATOM    345  H   GLY A 132      20.033  12.222   3.963  1.00 26.79           H
ATOM    346  HA2 GLY A 132      22.241  11.474   5.780  1.00 27.82           H
ATOM    347  HA3 GLY A 132      20.711  12.270   6.196  1.00 27.82           H
ATOM    348  N   GLN A 133      20.540   9.866   7.268  1.00 28.21           N
ATOM    349  CA  GLN A 133      19.915   8.670   7.816  1.00 25.55           C
ATOM    350  C   GLN A 133      18.389   8.682   7.594  1.00 29.18           C
ATOM    351  O   GLN A 133      17.655   9.499   8.128  1.00 23.80           O
ATOM    352  CB  GLN A 133      20.311   8.533   9.287  1.00 24.34           C
ATOM    353  CG  GLN A 133      19.559   7.389   9.997  1.00 19.62           C
ATOM    354  CD  GLN A 133      19.605   7.483  11.505  1.00 28.37           C
ATOM    355  OE1 GLN A 133      19.867   8.538  12.073  1.00 24.51           O
ATOM    356  NE2 GLN A 133      19.284   6.376  12.170  1.00 36.01           N
ATOM    357  H   GLN A 133      20.943  10.533   7.914  1.00 33.86           H
ATOM    358  HA  GLN A 133      20.330   7.811   7.292  1.00 30.66           H
ATOM    359  HB2 GLN A 133      21.381   8.327   9.337  1.00 29.20           H
ATOM    360  HB3 GLN A 133      20.128   9.479   9.789  1.00 29.20           H
ATOM    361  HG2 GLN A 133      18.503   7.431   9.737  1.00 23.54           H
ATOM    362  HG3 GLN A 133      19.956   6.429   9.666  1.00 23.54           H
ATOM    363 HE21 GLN A 133      19.042   5.536  11.663  1.00 43.21           H
ATOM    364 HE22 GLN A 133      19.316   6.367  13.179  1.00 43.21           H
ATOM    365  N   GLU A 134      17.901   7.710   6.836  1.00 24.52           N
ATOM    366  CA  GLU A 134      16.488   7.494   6.564  1.00 21.17           C
ATOM    367  C   GLU A 134      15.915   6.471   7.556  1.00 24.15           C
ATOM    368  O   GLU A 134      16.441   5.366   7.694  1.00 27.54           O
ATOM    369  CB  GLU A 134      16.351   6.969   5.139  1.00 27.63           C
ATOM    370  CG  GLU A 134      16.653   8.036   4.102  1.00 25.36           C
ATOM    371  CD  GLU A 134      16.414   7.461   2.702  1.00 36.31           C
ATOM    372  OE1 GLU A 134      15.748   8.165   1.923  1.00 32.29           O
ATOM    373  OE2 GLU A 134      16.879   6.332   2.420  1.00 36.59           O1-
ATOM    374  H   GLU A 134      18.551   7.067   6.409  1.00 29.43           H
ATOM    375  HA  GLU A 134      15.933   8.431   6.629  1.00 25.40           H
ATOM    376  HB2 GLU A 134      17.034   6.126   5.005  1.00 33.16           H
ATOM    377  HB3 GLU A 134      15.329   6.613   4.982  1.00 33.16           H
ATOM    378  HG2 GLU A 134      16.039   8.924   4.273  1.00 30.43           H
ATOM    379  HG3 GLU A 134      17.706   8.304   4.190  1.00 30.43           H
ATOM    380  N   CYS A 135      14.832   6.858   8.223  1.00 22.09           N
ATOM    381  CA  CYS A 135      14.174   6.118   9.289  1.00 30.04           C
ATOM    382  C   CYS A 135      12.707   5.943   8.917  1.00 29.89           C
ATOM    383  O   CYS A 135      12.045   6.910   8.561  1.00 26.68           O
ATOM    384  CB  CYS A 135      14.227   6.892  10.632  1.00 33.70           C
ATOM    385  SG  CYS A 135      15.910   7.315  11.168  1.00 37.12           S
ATOM    386  H   CYS A 135      14.455   7.772   8.016  1.00 26.51           H
ATOM    387  HA  CYS A 135      14.655   5.149   9.428  1.00 36.05           H
ATOM    388  HB2 CYS A 135      13.644   7.821  10.551  1.00 40.44           H
ATOM    389  HB3 CYS A 135      13.801   6.259  11.420  1.00 40.44           H
ATOM    390  HG  CYS A 135      15.440   7.808  12.321  1.00 44.55           H
ATOM    391  N   GLU A 136      12.177   4.738   9.123  1.00 29.67           N
ATOM    392  CA  GLU A 136      10.747   4.516   9.233  1.00 35.93           C
ATOM    393  C   GLU A 136      10.203   5.343  10.401  1.00 32.95           C
ATOM    394  O   GLU A 136      10.842   5.435  11.449  1.00 34.49           O
ATOM    395  CB  GLU A 136      10.505   3.000   9.378  1.00 38.68           C
ATOM    396  CG  GLU A 136       9.028   2.589   9.503  1.00 46.11           C
ATOM    397  CD  GLU A 136       8.889   1.067   9.661  1.00 54.45           C
ATOM    398  OE1 GLU A 136       9.457   0.340   8.813  1.00 40.84           O
ATOM    399  OE2 GLU A 136       8.203   0.648  10.621  1.00 52.03           O1-
ATOM    400  H   GLU A 136      12.780   3.983   9.415  1.00 35.60           H
ATOM    401  HA  GLU A 136      10.275   4.846   8.315  1.00 43.12           H
ATOM    402  HB2 GLU A 136      10.927   2.513   8.497  1.00 46.42           H
ATOM    403  HB3 GLU A 136      11.041   2.633  10.256  1.00 46.42           H
ATOM    404  HG2 GLU A 136       8.547   3.100  10.335  1.00 55.33           H
ATOM    405  HG3 GLU A 136       8.553   2.877   8.566  1.00 55.33           H
ATOM    406  N   TYR A 137       9.035   5.970  10.222  1.00 32.47           N
ATOM    407  CA  TYR A 137       8.384   6.707  11.292  1.00 30.82           C
ATOM    408  C   TYR A 137       7.975   5.783  12.437  1.00 44.21           C
ATOM    409  O   TYR A 137       7.713   4.599  12.207  1.00 45.65           O
ATOM    410  CB  TYR A 137       7.158   7.440  10.772  1.00 30.49           C
ATOM    411  CG  TYR A 137       7.493   8.612   9.881  1.00 38.38           C
ATOM    412  CD1 TYR A 137       7.448   8.549   8.474  1.00 30.53           C
ATOM    413  CD2 TYR A 137       7.831   9.812  10.525  1.00 31.87           C
ATOM    414  CE1 TYR A 137       7.673   9.723   7.718  1.00 31.97           C
ATOM    415  CE2 TYR A 137       8.074  10.963   9.777  1.00 28.46           C
ATOM    416  CZ  TYR A 137       7.999  10.930   8.382  1.00 23.40           C
ATOM    417  OH  TYR A 137       8.207  12.088   7.718  1.00 27.78           O
ATOM    418  H   TYR A 137       8.559   5.891   9.336  1.00 38.96           H
ATOM    419  HA  TYR A 137       9.084   7.454  11.672  1.00 36.98           H
ATOM    420  HB2 TYR A 137       6.459   6.772  10.316  1.00 36.59           H
ATOM    421  HB3 TYR A 137       6.634   7.846  11.636  1.00 36.59           H
ATOM    422  HD1 TYR A 137       7.226   7.621   7.972  1.00 36.64           H
ATOM    423  HD2 TYR A 137       7.901   9.842  11.601  1.00 38.25           H
ATOM    424  HE1 TYR A 137       7.610   9.701   6.641  1.00 38.36           H
ATOM    425  HE2 TYR A 137       8.315  11.883  10.271  1.00 34.16           H
ATOM    426  HH  TYR A 137       8.200  11.986   6.761  1.00 33.34           H
ATOM    427  N   PRO A 138       7.896   6.299  13.674  1.00 32.29           N
ATOM    428  CA  PRO A 138       7.608   5.420  14.795  1.00 38.47           C
ATOM    429  C   PRO A 138       6.162   4.907  14.701  1.00 46.63           C
ATOM    430  O   PRO A 138       5.315   5.532  14.057  1.00 49.24           O
ATOM    431  CB  PRO A 138       7.848   6.286  16.049  1.00 38.63           C
ATOM    432  CG  PRO A 138       7.676   7.721  15.548  1.00 36.68           C
ATOM    433  CD  PRO A 138       8.198   7.657  14.117  1.00 38.03           C
ATOM    434  HA  PRO A 138       8.338   4.610  14.840  1.00 46.17           H
ATOM    435  HB2 PRO A 138       7.206   6.053  16.902  1.00 46.36           H
ATOM    436  HB3 PRO A 138       8.895   6.149  16.330  1.00 46.36           H
ATOM    437  HG2 PRO A 138       6.621   8.003  15.584  1.00 44.01           H
ATOM    438  HG3 PRO A 138       8.281   8.420  16.129  1.00 44.01           H
ATOM    439  HD2 PRO A 138       7.670   8.415  13.540  1.00 45.64           H
ATOM    440  HD3 PRO A 138       9.274   7.822  14.122  1.00 45.64           H
ATOM    441  N   PRO A 139       5.860   3.767  15.339  1.00 50.55           N
ATOM    442  CA  PRO A 139       4.507   3.244  15.335  1.00 53.00           C
ATOM    443  C   PRO A 139       3.588   4.142  16.164  1.00 58.37           C
ATOM    444  O   PRO A 139       4.042   4.833  17.077  1.00 58.87           O
ATOM    445  CB  PRO A 139       4.646   1.860  15.977  1.00 48.61           C
ATOM    446  CG  PRO A 139       5.848   2.000  16.911  1.00 50.15           C
ATOM    447  CD  PRO A 139       6.764   2.923  16.112  1.00 52.07           C
ATOM    448  HA  PRO A 139       4.146   3.092  14.320  1.00 63.60           H
ATOM    449  HB2 PRO A 139       3.748   1.508  16.487  1.00 58.34           H
ATOM    450  HB3 PRO A 139       4.914   1.166  15.178  1.00 58.34           H
ATOM    451  HG2 PRO A 139       5.539   2.444  17.859  1.00 60.18           H
ATOM    452  HG3 PRO A 139       6.341   1.041  17.070  1.00 60.18           H
ATOM    453  HD2 PRO A 139       7.365   3.500  16.816  1.00 62.48           H
ATOM    454  HD3 PRO A 139       7.376   2.328  15.432  1.00 62.48           H
ATOM    455  N   THR A 140       2.292   4.112  15.836  1.00 60.05           N
ATOM    456  CA  THR A 140       1.256   4.875  16.534  1.00 58.63           C
ATOM    457  C   THR A 140       0.527   3.885  17.458  1.00 70.20           C
ATOM    458  O   THR A 140       1.151   3.342  18.375  1.00 68.02           O
ATOM    459  CB  THR A 140       0.413   5.672  15.504  1.00 63.63           C
ATOM    460  OG1 THR A 140       1.262   6.470  14.713  1.00 67.93           O
ATOM    461  CG2 THR A 140      -0.569   6.685  16.098  1.00 62.29           C
ATOM    462  H   THR A 140       1.996   3.506  15.086  1.00 72.06           H
ATOM    463  HA  THR A 140       1.749   5.617  17.163  1.00 70.36           H
ATOM    464  HB  THR A 140      -0.125   4.975  14.860  1.00 76.36           H
ATOM    465  HG1 THR A 140       1.772   5.903  14.126  1.00 81.52           H
ATOM    466 HG21 THR A 140      -1.003   7.278  15.290  1.00 74.75           H
ATOM    467 HG22 THR A 140      -1.383   6.193  16.613  1.00 74.75           H
ATOM    468 HG23 THR A 140      -0.048   7.368  16.770  1.00 74.75           H
ATOM    469  N   GLN A 141      -0.750   3.589  17.176  1.00 70.60           N
ATOM    470  CA  GLN A 141      -1.626   2.746  18.002  1.00 68.34           C
ATOM    471  C   GLN A 141      -2.871   2.251  17.222  1.00 66.05           C
ATOM    472  O   GLN A 141      -3.747   1.619  17.810  1.00 66.94           O
ATOM    473  CB  GLN A 141      -1.968   3.487  19.321  1.00 68.32           C
ATOM    474  CG  GLN A 141      -2.530   4.911  19.129  1.00 63.95           C
ATOM    475  CD  GLN A 141      -2.631   5.679  20.446  1.00 71.98           C
ATOM    476  OE1 GLN A 141      -1.858   6.606  20.679  1.00 71.11           O
ATOM    477  NE2 GLN A 141      -3.561   5.305  21.328  1.00 68.00           N
ATOM    478  H   GLN A 141      -1.192   4.084  16.415  1.00 84.72           H
ATOM    479  HA  GLN A 141      -1.067   1.851  18.281  1.00 82.00           H
ATOM    480  HB2 GLN A 141      -2.694   2.900  19.884  1.00 81.99           H
ATOM    481  HB3 GLN A 141      -1.067   3.549  19.934  1.00 81.99           H
ATOM    482  HG2 GLN A 141      -1.831   5.471  18.519  1.00 76.74           H
ATOM    483  HG3 GLN A 141      -3.500   4.873  18.631  1.00 76.74           H
ATOM    484 HE21 GLN A 141      -4.190   4.545  21.117  1.00 81.60           H
ATOM    485 HE22 GLN A 141      -3.607   5.790  22.212  1.00 81.60           H
ATOM    486  N   ASP A 142      -2.946   2.526  15.907  1.00 64.44           N
ATOM    487  CA  ASP A 142      -4.131   2.329  15.057  1.00 69.07           C
ATOM    488  C   ASP A 142      -3.741   1.887  13.618  1.00 68.03           C
ATOM    489  O   ASP A 142      -4.464   2.147  12.652  1.00 68.75           O
ATOM    490  CB  ASP A 142      -5.025   3.593  15.078  1.00 66.45           C
ATOM    491  CG  ASP A 142      -4.315   4.828  14.518  1.00 69.05           C
ATOM    492  OD1 ASP A 142      -3.378   5.315  15.190  1.00 74.72           O
ATOM    493  OD2 ASP A 142      -4.726   5.268  13.422  1.00 71.27           O1-
ATOM    494  H   ASP A 142      -2.193   3.051  15.492  1.00 77.32           H
ATOM    495  HA  ASP A 142      -4.724   1.514  15.476  1.00 82.88           H
ATOM    496  HB2 ASP A 142      -5.943   3.396  14.520  1.00 79.73           H
ATOM    497  HB3 ASP A 142      -5.260   3.785  16.127  1.00 79.73           H
ATOM    498  N   GLY A 143      -2.593   1.198  13.473  1.00 65.80           N
ATOM    499  CA  GLY A 143      -2.016   0.792  12.183  1.00 65.96           C
ATOM    500  C   GLY A 143      -1.394   1.962  11.402  1.00 71.37           C
ATOM    501  O   GLY A 143      -1.072   1.803  10.221  1.00 64.04           O
ATOM    502  H   GLY A 143      -2.062   0.981  14.303  1.00 78.96           H
ATOM    503  HA2 GLY A 143      -1.235   0.053  12.365  1.00 79.15           H
ATOM    504  HA3 GLY A 143      -2.795   0.345  11.564  1.00 79.15           H
ATOM    505  N   ARG A 144      -1.192   3.110  12.077  1.00 74.70           N
ATOM    506  CA  ARG A 144      -0.662   4.359  11.521  1.00 71.04           C
ATOM    507  C   ARG A 144       0.865   4.402  11.701  1.00 72.97           C
ATOM    508  O   ARG A 144       1.424   5.395  12.158  1.00 70.11           O
ATOM    509  CB  ARG A 144      -1.432   5.550  12.150  1.00 69.40           C
ATOM    510  CG  ARG A 144      -1.699   6.733  11.202  1.00 68.11           C
ATOM    511  CD  ARG A 144      -0.435   7.421  10.669  1.00 69.02           C
ATOM    512  NE  ARG A 144      -0.794   8.525   9.763  1.00 71.42           N
ATOM    513  CZ  ARG A 144       0.031   9.463   9.285  1.00 65.13           C
ATOM    514  NH1 ARG A 144       1.334   9.488   9.580  1.00 51.94           N
ATOM    515  NH2 ARG A 144      -0.482  10.394   8.487  1.00 64.93           N1+
ATOM    516  H   ARG A 144      -1.485   3.138  13.042  1.00 89.64           H
ATOM    517  HA  ARG A 144      -0.881   4.360  10.452  1.00 85.24           H
ATOM    518  HB2 ARG A 144      -2.420   5.191  12.430  1.00 83.28           H
ATOM    519  HB3 ARG A 144      -0.959   5.898  13.066  1.00 83.28           H
ATOM    520  HG2 ARG A 144      -2.292   6.375  10.358  1.00 81.73           H
ATOM    521  HG3 ARG A 144      -2.296   7.473  11.740  1.00 81.73           H
ATOM    522  HD2 ARG A 144       0.147   7.810  11.507  1.00 82.82           H
ATOM    523  HD3 ARG A 144       0.165   6.695  10.117  1.00 82.82           H
ATOM    524  HE  ARG A 144      -1.765   8.586   9.495  1.00 85.71           H
ATOM    525 HH11 ARG A 144       1.723   8.796  10.200  1.00 62.32           H
ATOM    526 HH12 ARG A 144       1.913  10.223   9.200  1.00 62.32           H
ATOM    527 HH21 ARG A 144      -1.468  10.393   8.282  1.00 77.92           H
ATOM    528 HH22 ARG A 144       0.108  11.125   8.116  1.00 77.92           H
ATOM    529  N   THR A 145       1.543   3.317  11.301  1.00 74.44           N
ATOM    530  CA  THR A 145       2.999   3.169  11.380  1.00 70.55           C
ATOM    531  C   THR A 145       3.607   3.904  10.166  1.00 66.56           C
ATOM    532  O   THR A 145       3.174   5.019   9.856  1.00 61.87           O
ATOM    533  CB  THR A 145       3.378   1.670  11.515  1.00 63.99           C
ATOM    534  OG1 THR A 145       3.039   0.950  10.350  1.00 69.35           O
ATOM    535  CG2 THR A 145       2.676   0.963  12.687  1.00 64.19           C
ATOM    536  H   THR A 145       1.023   2.552  10.895  1.00 89.33           H
ATOM    537  HA  THR A 145       3.354   3.679  12.277  1.00 84.66           H
ATOM    538  HB  THR A 145       4.456   1.598  11.673  1.00 76.78           H
ATOM    539  HG1 THR A 145       3.533   0.126  10.356  1.00 83.22           H
ATOM    540 HG21 THR A 145       3.043  -0.061  12.759  1.00 77.03           H
ATOM    541 HG22 THR A 145       2.873   1.479  13.623  1.00 77.03           H
ATOM    542 HG23 THR A 145       1.599   0.917  12.521  1.00 77.03           H
ATOM    543  N   ALA A 146       4.569   3.287   9.459  1.00 63.12           N
ATOM    544  CA  ALA A 146       5.150   3.822   8.230  1.00 61.11           C
ATOM    545  C   ALA A 146       5.966   2.813   7.420  1.00 62.30           C
ATOM    546  O   ALA A 146       6.587   3.201   6.427  1.00 65.41           O
ATOM    547  CB  ALA A 146       5.978   5.048   8.571  1.00 63.73           C
ATOM    548  H   ALA A 146       4.925   2.406   9.797  1.00 75.75           H
ATOM    549  HA  ALA A 146       4.338   4.152   7.580  1.00 73.33           H
ATOM    550  HB1 ALA A 146       6.427   5.469   7.685  1.00 76.47           H
ATOM    551  HB2 ALA A 146       5.314   5.811   8.967  1.00 76.47           H
ATOM    552  HB3 ALA A 146       6.754   4.780   9.286  1.00 76.47           H
ATOM    553  N   ALA A 147       5.893   1.516   7.760  1.00 63.29           N
ATOM    554  CA  ALA A 147       6.283   0.441   6.837  1.00 64.31           C
ATOM    555  C   ALA A 147       5.406   0.424   5.559  1.00 65.39           C
ATOM    556  O   ALA A 147       5.649  -0.380   4.663  1.00 70.85           O
ATOM    557  CB  ALA A 147       6.237  -0.901   7.581  1.00 63.00           C
ATOM    558  H   ALA A 147       5.429   1.253   8.616  1.00 75.94           H
ATOM    559  HA  ALA A 147       7.319   0.608   6.536  1.00 77.17           H
ATOM    560  HB1 ALA A 147       6.596  -1.697   6.928  1.00 75.60           H
ATOM    561  HB2 ALA A 147       6.879  -0.857   8.464  1.00 75.60           H
ATOM    562  HB3 ALA A 147       5.214  -1.123   7.894  1.00 75.60           H
ATOM    563  N   TRP A 148       4.379   1.292   5.508  1.00 56.83           N
ATOM    564  CA  TRP A 148       3.512   1.597   4.376  1.00 62.46           C
ATOM    565  C   TRP A 148       3.896   2.916   3.681  1.00 62.24           C
ATOM    566  O   TRP A 148       3.565   3.090   2.510  1.00 56.00           O
ATOM    567  CB  TRP A 148       2.067   1.671   4.891  1.00 57.83           C
ATOM    568  CG  TRP A 148       1.766   2.808   5.821  1.00 55.46           C
ATOM    569  CD1 TRP A 148       1.818   2.759   7.171  1.00 61.98           C
ATOM    570  CD2 TRP A 148       1.318   4.162   5.491  1.00 61.71           C
ATOM    571  NE1 TRP A 148       1.456   3.980   7.696  1.00 55.84           N
ATOM    572  CE2 TRP A 148       1.120   4.880   6.710  1.00 57.22           C
ATOM    573  CE3 TRP A 148       1.053   4.857   4.288  1.00 57.78           C
ATOM    574  CZ2 TRP A 148       0.691   6.214   6.735  1.00 60.51           C
ATOM    575  CZ3 TRP A 148       0.633   6.200   4.300  1.00 54.13           C
ATOM    576  CH2 TRP A 148       0.452   6.877   5.519  1.00 62.27           C
ATOM    577  H   TRP A 148       4.214   1.842   6.336  1.00 68.20           H
ATOM    578  HA  TRP A 148       3.572   0.783   3.656  1.00 74.95           H
ATOM    579  HB2 TRP A 148       1.407   1.768   4.031  1.00 69.39           H
ATOM    580  HB3 TRP A 148       1.834   0.731   5.395  1.00 69.39           H
ATOM    581  HD1 TRP A 148       2.096   1.889   7.751  1.00 74.37           H
ATOM    582  HE1 TRP A 148       1.473   4.176   8.688  1.00 67.00           H
ATOM    583  HE3 TRP A 148       1.169   4.345   3.345  1.00 69.34           H
ATOM    584  HZ2 TRP A 148       0.543   6.721   7.677  1.00 72.62           H
ATOM    585  HZ3 TRP A 148       0.430   6.710   3.369  1.00 64.95           H
ATOM    586  HH2 TRP A 148       0.121   7.903   5.523  1.00 74.72           H
ATOM    587  N   ARG A 149       4.540   3.865   4.383  1.00 56.40           N
ATOM    588  CA  ARG A 149       4.921   5.160   3.818  1.00 59.61           C
ATOM    589  C   ARG A 149       6.075   5.014   2.843  1.00 55.34           C
ATOM    590  O   ARG A 149       5.992   5.581   1.759  1.00 56.59           O
ATOM    591  CB  ARG A 149       5.288   6.196   4.887  1.00 53.86           C
ATOM    592  CG  ARG A 149       4.063   6.836   5.535  1.00 53.86           C
ATOM    593  CD  ARG A 149       4.493   7.953   6.493  1.00 53.11           C
ATOM    594  NE  ARG A 149       3.364   8.811   6.891  1.00 51.95           N
ATOM    595  CZ  ARG A 149       2.881   9.840   6.185  1.00 50.71           C
ATOM    596  NH1 ARG A 149       3.413  10.228   5.033  1.00 48.89           N
ATOM    597  NH2 ARG A 149       1.835  10.520   6.637  1.00 54.02           N
ATOM    598  H   ARG A 149       4.824   3.662   5.330  1.00 67.67           H
ATOM    599  HA  ARG A 149       4.078   5.559   3.250  1.00 71.53           H
ATOM    600  HB2 ARG A 149       5.849   6.996   4.408  1.00 64.63           H
ATOM    601  HB3 ARG A 149       5.936   5.744   5.631  1.00 64.63           H
ATOM    602  HG2 ARG A 149       3.517   6.077   6.092  1.00 64.63           H
ATOM    603  HG3 ARG A 149       3.420   7.252   4.759  1.00 64.63           H
ATOM    604  HD2 ARG A 149       5.280   8.559   6.045  1.00 63.73           H
ATOM    605  HD3 ARG A 149       4.896   7.491   7.393  1.00 63.73           H
ATOM    606  HE  ARG A 149       2.883   8.572   7.745  1.00 62.34           H
ATOM    607 HH11 ARG A 149       3.028  11.031   4.554  1.00 58.67           H
ATOM    608 HH12 ARG A 149       4.215   9.747   4.655  1.00 58.67           H
ATOM    609 HH21 ARG A 149       1.509  11.311   6.094  1.00 64.82           H
ATOM    610  N   THR A 150       7.125   4.251   3.197  1.00 52.82           N
ATOM    611  CA  THR A 150       8.307   4.100   2.326  1.00 63.04           C
ATOM    612  C   THR A 150       7.938   3.436   0.985  1.00 66.93           C
ATOM    613  O   THR A 150       8.728   3.420   0.039  1.00 58.61           O
ATOM    614  CB  THR A 150       9.468   3.376   3.064  1.00 70.91           C
ATOM    615  OG1 THR A 150       9.664   3.892   4.369  1.00 69.97           O
ATOM    616  CG2 THR A 150      10.817   3.539   2.339  1.00 67.64           C
ATOM    617  H   THR A 150       7.148   3.825   4.114  1.00 63.38           H
ATOM    618  HA  THR A 150       8.645   5.110   2.118  1.00 75.65           H
ATOM    619  HB  THR A 150       9.238   2.311   3.146  1.00 85.10           H
ATOM    620  HG1 THR A 150       9.787   4.844   4.304  1.00 83.96           H
ATOM    621 HG21 THR A 150      11.610   3.089   2.939  1.00 81.17           H
ATOM    622 HG22 THR A 150      10.801   3.045   1.367  1.00 81.17           H
ATOM    623 HG23 THR A 150      11.051   4.599   2.211  1.00 81.17           H
ATOM    624  N   THR A 151       6.718   2.886   0.935  1.00 69.15           N
ATOM    625  CA  THR A 151       6.229   1.933  -0.027  1.00 65.11           C
ATOM    626  C   THR A 151       5.107   2.497  -0.918  1.00 61.94           C
ATOM    627  O   THR A 151       5.006   2.086  -2.077  1.00 59.71           O
ATOM    628  CB  THR A 151       5.749   0.703   0.754  1.00 68.41           C
ATOM    629  OG1 THR A 151       4.457   0.793   1.311  1.00 72.67           O
ATOM    630  CG2 THR A 151       6.723   0.111   1.773  1.00 68.10           C
ATOM    631  H   THR A 151       6.132   3.016   1.745  1.00 82.98           H
ATOM    632  HA  THR A 151       7.050   1.618  -0.672  1.00 78.13           H
ATOM    633  HB  THR A 151       5.650   0.000   0.000  1.00  0.00           H
ATOM    634  HG1 THR A 151       4.306   1.688   1.629  1.00 87.21           H
ATOM    635 HG21 THR A 151       6.319  -0.834   2.139  1.00 81.72           H
ATOM    636 HG22 THR A 151       7.690  -0.071   1.304  1.00 81.72           H
ATOM    637 HG23 THR A 151       6.839   0.785   2.623  1.00 81.72           H
ATOM    638  N   SER A 152       4.253   3.375  -0.356  1.00 58.99           N
ATOM    639  CA  SER A 152       3.058   3.923  -0.991  1.00 58.18           C
ATOM    640  C   SER A 152       3.420   4.712  -2.245  1.00 57.92           C
ATOM    641  O   SER A 152       4.415   5.438  -2.271  1.00 48.45           O
ATOM    642  CB  SER A 152       2.299   4.812  -0.001  1.00 56.62           C
ATOM    643  OG  SER A 152       1.251   5.488  -0.667  1.00 58.16           O
ATOM    644  H   SER A 152       4.423   3.657   0.598  1.00 70.78           H
ATOM    645  HA  SER A 152       2.394   3.100  -1.262  1.00 69.81           H
ATOM    646  HB2 SER A 152       1.871   4.188   0.783  1.00 67.94           H
ATOM    647  HB3 SER A 152       2.977   5.532   0.453  1.00 67.94           H
ATOM    648  HG  SER A 152       0.666   5.889  -0.017  1.00 69.79           H
ATOM    649  N   GLU A 153       2.579   4.563  -3.271  1.00 55.36           N
ATOM    650  CA  GLU A 153       2.855   5.105  -4.587  1.00 60.00           C
ATOM    651  C   GLU A 153       2.547   6.608  -4.618  1.00 49.00           C
ATOM    652  O   GLU A 153       3.328   7.376  -5.174  1.00 45.32           O
ATOM    653  CB  GLU A 153       2.059   4.317  -5.641  1.00 58.35           C
ATOM    654  CG  GLU A 153       2.474   4.653  -7.086  1.00 62.72           C
ATOM    655  CD  GLU A 153       3.688   3.824  -7.528  1.00 69.86           C
ATOM    656  OE1 GLU A 153       4.784   3.999  -6.941  1.00 61.25           O
ATOM    657  OE2 GLU A 153       3.495   3.016  -8.465  1.00 70.61           O1-
ATOM    658  H   GLU A 153       1.741   4.013  -3.156  1.00 66.43           H
ATOM    659  HA  GLU A 153       3.919   4.962  -4.781  1.00 72.00           H
ATOM    660  HB2 GLU A 153       2.209   3.249  -5.471  1.00 70.02           H
ATOM    661  HB3 GLU A 153       0.994   4.526  -5.518  1.00 70.02           H
ATOM    662  HG2 GLU A 153       1.627   4.452  -7.747  1.00 75.26           H
ATOM    663  HG3 GLU A 153       2.730   5.712  -7.133  1.00 75.26           H
ATOM    664  N   GLU A 154       1.428   7.028  -4.014  1.00 48.12           N
ATOM    665  CA  GLU A 154       1.111   8.442  -3.882  1.00 54.69           C
ATOM    666  C   GLU A 154       2.123   9.158  -2.972  1.00 52.07           C
ATOM    667  O   GLU A 154       2.397  10.325  -3.233  1.00 43.02           O
ATOM    668  CB  GLU A 154      -0.332   8.656  -3.406  1.00 44.18           C
ATOM    669  CG  GLU A 154      -0.606   8.072  -2.009  1.00 62.22           C
ATOM    670  CD  GLU A 154      -2.009   8.425  -1.523  1.00 63.10           C
ATOM    671  OE1 GLU A 154      -2.203   9.613  -1.183  1.00 69.94           O
ATOM    672  OE2 GLU A 154      -2.847   7.496  -1.464  1.00 65.43           O1-
ATOM    673  H   GLU A 154       0.813   6.360  -3.572  1.00 57.74           H
ATOM    674  HA  GLU A 154       1.179   8.878  -4.880  1.00 65.63           H
ATOM    675  HB2 GLU A 154      -0.534   9.728  -3.394  1.00 53.02           H
ATOM    676  HB3 GLU A 154      -1.013   8.195  -4.122  1.00 53.02           H
ATOM    677  HG2 GLU A 154      -0.487   6.988  -2.046  1.00 74.66           H
ATOM    678  HG3 GLU A 154       0.100   8.530  -1.316  1.00 74.66           H
ATOM    679  N   LYS A 155       2.673   8.495  -1.928  1.00 47.59           N
ATOM    680  CA  LYS A 155       3.675   9.102  -1.044  1.00 44.07           C
ATOM    681  C   LYS A 155       5.022   9.195  -1.712  1.00 42.13           C
ATOM    682  O   LYS A 155       5.690  10.199  -1.514  1.00 44.29           O
ATOM    683  CB  LYS A 155       3.840   8.386   0.310  1.00 50.98           C
ATOM    684  CG  LYS A 155       2.605   8.443   1.211  1.00 48.67           C
ATOM    685  CD  LYS A 155       2.272   9.880   1.609  1.00 50.63           C
ATOM    686  CE  LYS A 155       0.997   9.920   2.429  1.00 50.24           C
ATOM    687  NZ  LYS A 155       0.535  11.310   2.568  1.00 43.83           N1+
ATOM    688  H   LYS A 155       2.423   7.527  -1.779  1.00 57.11           H
ATOM    689  HA  LYS A 155       3.374  10.132  -0.861  1.00 52.88           H
ATOM    690  HB2 LYS A 155       4.124   7.349   0.140  1.00 61.18           H
ATOM    691  HB3 LYS A 155       4.664   8.855   0.850  1.00 61.18           H
ATOM    692  HG2 LYS A 155       1.752   7.997   0.697  1.00 58.41           H
ATOM    693  HG3 LYS A 155       2.809   7.865   2.115  1.00 58.41           H
ATOM    694  HD2 LYS A 155       3.086  10.290   2.208  1.00 60.76           H
ATOM    695  HD3 LYS A 155       2.120  10.497   0.725  1.00 60.76           H
ATOM    696  HE2 LYS A 155       0.234   9.341   1.904  1.00 60.28           H
ATOM    697  HE3 LYS A 155       1.170   9.479   3.413  1.00 60.28           H
ATOM    698  HZ1 LYS A 155      -0.256  11.343   3.196  1.00 52.60           H
ATOM    699  HZ2 LYS A 155       1.276  11.889   2.948  1.00 52.60           H
ATOM    700  HZ3 LYS A 155       0.270  11.678   1.665  1.00 52.60           H
ATOM    701  N   LYS A 156       5.422   8.196  -2.505  1.00 41.00           N
ATOM    702  CA  LYS A 156       6.618   8.298  -3.327  1.00 39.85           C
ATOM    703  C   LYS A 156       6.507   9.440  -4.320  1.00 37.92           C
ATOM    704  O   LYS A 156       7.535  10.030  -4.639  1.00 37.66           O
ATOM    705  CB  LYS A 156       6.938   6.991  -4.068  1.00 47.97           C
ATOM    706  CG  LYS A 156       7.562   5.919  -3.166  1.00 51.92           C
ATOM    707  CD  LYS A 156       7.697   4.604  -3.951  1.00 56.63           C
ATOM    708  CE  LYS A 156       8.142   3.471  -3.021  1.00 60.18           C
ATOM    709  NZ  LYS A 156       8.507   2.258  -3.783  1.00 57.16           N1+
ATOM    710  H   LYS A 156       4.839   7.374  -2.596  1.00 49.20           H
ATOM    711  HA  LYS A 156       7.467   8.530  -2.681  1.00 47.83           H
ATOM    712  HB2 LYS A 156       6.044   6.607  -4.565  1.00 57.56           H
ATOM    713  HB3 LYS A 156       7.682   7.214  -4.835  1.00 57.56           H
ATOM    714  HG2 LYS A 156       8.550   6.249  -2.838  1.00 62.30           H
ATOM    715  HG3 LYS A 156       6.937   5.753  -2.288  1.00 62.30           H
ATOM    716  HD2 LYS A 156       6.733   4.340  -4.394  1.00 67.96           H
ATOM    717  HD3 LYS A 156       8.435   4.730  -4.746  1.00 67.96           H
ATOM    718  HE2 LYS A 156       8.998   3.806  -2.430  1.00 72.21           H
ATOM    719  HE3 LYS A 156       7.319   3.238  -2.341  1.00 72.21           H
ATOM    720  HZ1 LYS A 156       8.776   1.527  -3.138  1.00 68.59           H
ATOM    721  HZ2 LYS A 156       7.708   1.955  -4.327  1.00 68.59           H
ATOM    722  HZ3 LYS A 156       9.277   2.470  -4.401  1.00 68.59           H
ATOM    723  N   ALA A 157       5.292   9.728  -4.815  1.00 35.38           N
ATOM    724  CA  ALA A 157       5.064  10.797  -5.766  1.00 44.57           C
ATOM    725  C   ALA A 157       5.177  12.160  -5.084  1.00 35.24           C
ATOM    726  O   ALA A 157       5.881  13.011  -5.607  1.00 34.47           O
ATOM    727  CB  ALA A 157       3.716  10.615  -6.459  1.00 34.14           C
ATOM    728  H   ALA A 157       4.499   9.168  -4.538  1.00 42.45           H
ATOM    729  HA  ALA A 157       5.836  10.739  -6.536  1.00 53.48           H
ATOM    730  HB1 ALA A 157       3.561  11.424  -7.174  1.00 40.96           H
ATOM    731  HB2 ALA A 157       3.708   9.664  -6.991  1.00 40.96           H
ATOM    732  HB3 ALA A 157       2.912  10.619  -5.727  1.00 40.96           H
ATOM    733  N   LEU A 158       4.506  12.362  -3.939  1.00 36.84           N
ATOM    734  CA  LEU A 158       4.651  13.567  -3.127  1.00 40.27           C
ATOM    735  C   LEU A 158       6.116  13.767  -2.734  1.00 32.45           C
ATOM    736  O   LEU A 158       6.609  14.888  -2.802  1.00 35.45           O
ATOM    737  CB  LEU A 158       3.772  13.500  -1.865  1.00 43.57           C
ATOM    738  CG  LEU A 158       2.250  13.557  -2.093  1.00 50.58           C
ATOM    739  CD1 LEU A 158       1.524  13.543  -0.738  1.00 44.63           C
ATOM    740  CD2 LEU A 158       1.769  14.776  -2.896  1.00 52.21           C
ATOM    741  H   LEU A 158       3.938  11.615  -3.569  1.00 44.21           H
ATOM    742  HA  LEU A 158       4.358  14.429  -3.728  1.00 48.32           H
ATOM    743  HB2 LEU A 158       4.006  12.577  -1.331  1.00 52.29           H
ATOM    744  HB3 LEU A 158       4.050  14.332  -1.214  1.00 52.29           H
ATOM    745  HG  LEU A 158       1.948  12.667  -2.636  1.00 60.70           H
ATOM    746 HD11 LEU A 158       0.450  13.435  -0.897  1.00 53.55           H
ATOM    747 HD12 LEU A 158       1.877  12.703  -0.140  1.00 53.55           H
ATOM    748 HD13 LEU A 158       1.717  14.471  -0.196  1.00 53.55           H
ATOM    749 HD21 LEU A 158       0.681  14.737  -2.987  1.00 62.65           H
ATOM    750 HD22 LEU A 158       2.056  15.701  -2.396  1.00 62.65           H
ATOM    751 HD23 LEU A 158       2.188  14.756  -3.899  1.00 62.65           H
ATOM    752  N   ASP A 159       6.816  12.696  -2.354  1.00 30.32           N
ATOM    753  CA  ASP A 159       8.205  12.792  -1.928  1.00 37.58           C
ATOM    754  C   ASP A 159       9.077  13.276  -3.082  1.00 37.27           C
ATOM    755  O   ASP A 159       9.744  14.296  -2.931  1.00 31.39           O
ATOM    756  CB  ASP A 159       8.718  11.470  -1.345  1.00 42.50           C
ATOM    757  CG  ASP A 159      10.161  11.664  -0.885  1.00 42.28           C
ATOM    758  OD1 ASP A 159      10.362  12.551  -0.035  1.00 33.97           O
ATOM    759  OD2 ASP A 159      11.054  10.964  -1.405  1.00 50.70           O1-
ATOM    760  H   ASP A 159       6.370  11.791  -2.336  1.00 36.38           H
ATOM    761  HA  ASP A 159       8.243  13.534  -1.129  1.00 45.09           H
ATOM    762  HB2 ASP A 159       8.102  11.250  -0.473  1.00 51.00           H
ATOM    763  HB3 ASP A 159       8.648  10.664  -2.076  1.00 51.00           H
ATOM    764  N   GLN A 160       9.055  12.570  -4.226  1.00 27.19           N
ATOM    765  CA  GLN A 160       9.888  12.882  -5.390  1.00 29.91           C
ATOM    766  C   GLN A 160       9.555  14.261  -5.983  1.00 33.90           C
ATOM    767  O   GLN A 160      10.414  14.855  -6.625  1.00 33.78           O
ATOM    768  CB  GLN A 160       9.752  11.773  -6.466  1.00 40.56           C
ATOM    769  CG  GLN A 160      11.098  11.302  -7.066  1.00 38.32           C
ATOM    770  CD  GLN A 160      11.741  12.246  -8.083  1.00 42.79           C
ATOM    771  OE1 GLN A 160      11.069  12.933  -8.850  1.00 59.10           O
ATOM    772  NE2 GLN A 160      13.068  12.213  -8.160  1.00 54.91           N
ATOM    773  H   GLN A 160       8.465  11.751  -4.280  1.00 32.63           H
ATOM    774  HA  GLN A 160      10.923  12.905  -5.049  1.00 35.89           H
ATOM    775  HB2 GLN A 160       9.294  10.892  -6.027  1.00 48.68           H
ATOM    776  HB3 GLN A 160       9.089  12.113  -7.264  1.00 48.68           H
ATOM    777  HG2 GLN A 160      11.806  11.066  -6.269  1.00 45.98           H
ATOM    778  HG3 GLN A 160      10.877  10.378  -7.603  1.00 45.98           H
ATOM    779 HE21 GLN A 160      13.594  11.611  -7.544  1.00 65.89           H
ATOM    780 HE22 GLN A 160      13.536  12.818  -8.818  1.00 65.89           H
ATOM    781  N   ALA A 161       8.331  14.783  -5.790  1.00 34.49           N
ATOM    782  CA  ALA A 161       7.970  16.128  -6.235  1.00 38.79           C
ATOM    783  C   ALA A 161       8.775  17.222  -5.516  1.00 41.22           C
ATOM    784  O   ALA A 161       8.955  18.303  -6.074  1.00 33.72           O
ATOM    785  CB  ALA A 161       6.464  16.337  -6.053  1.00 35.61           C
ATOM    786  H   ALA A 161       7.644  14.258  -5.267  1.00 41.38           H
ATOM    787  HA  ALA A 161       8.189  16.201  -7.302  1.00 46.55           H
ATOM    788  HB1 ALA A 161       6.181  17.323  -6.425  1.00 42.74           H
ATOM    789  HB2 ALA A 161       5.914  15.579  -6.612  1.00 42.74           H
ATOM    790  HB3 ALA A 161       6.202  16.266  -4.998  1.00 42.74           H
ATOM    791  N   SER A 162       9.256  16.961  -4.295  1.00 33.61           N
ATOM    792  CA  SER A 162      10.085  17.900  -3.531  1.00 32.11           C
ATOM    793  C   SER A 162      11.570  17.533  -3.554  1.00 35.97           C
ATOM    794  O   SER A 162      12.341  18.046  -2.739  1.00 31.24           O
ATOM    795  CB  SER A 162       9.535  18.038  -2.110  1.00 31.00           C
ATOM    796  OG  SER A 162       8.336  18.788  -2.109  1.00 28.47           O
ATOM    797  H   SER A 162       9.096  16.048  -3.893  1.00 40.33           H
ATOM    798  HA  SER A 162      10.041  18.894  -3.974  1.00 38.54           H
ATOM    799  HB2 SER A 162       9.354  17.041  -1.705  1.00 37.19           H
ATOM    800  HB3 SER A 162      10.251  18.558  -1.474  1.00 37.19           H
ATOM    801  HG  SER A 162       8.015  18.847  -1.207  1.00 34.16           H
ATOM    802  N   GLU A 163      11.989  16.671  -4.486  1.00 30.04           N
ATOM    803  CA  GLU A 163      13.348  16.135  -4.528  1.00 35.22           C
ATOM    804  C   GLU A 163      14.410  17.244  -4.649  1.00 32.25           C
ATOM    805  O   GLU A 163      15.462  17.117  -4.033  1.00 26.67           O
ATOM    806  CB  GLU A 163      13.503  15.063  -5.630  1.00 36.25           C
ATOM    807  CG  GLU A 163      14.840  14.290  -5.548  1.00 24.73           C
ATOM    808  CD  GLU A 163      14.950  13.316  -4.362  1.00 28.90           C
ATOM    809  OE1 GLU A 163      13.916  13.077  -3.695  1.00 39.83           O
ATOM    810  OE2 GLU A 163      16.069  12.793  -4.137  1.00 38.15           O1-
ATOM    811  H   GLU A 163      11.320  16.286  -5.137  1.00 36.04           H
ATOM    812  HA  GLU A 163      13.510  15.638  -3.574  1.00 42.27           H
ATOM    813  HB2 GLU A 163      12.689  14.344  -5.550  1.00 43.50           H
ATOM    814  HB3 GLU A 163      13.429  15.541  -6.609  1.00 43.50           H
ATOM    815  HG2 GLU A 163      14.952  13.698  -6.459  1.00 29.68           H
ATOM    816  HG3 GLU A 163      15.704  14.954  -5.568  1.00 29.68           H
ATOM    817  N   GLU A 164      14.179  18.306  -5.434  1.00 32.06           N
ATOM    818  CA  GLU A 164      15.119  19.431  -5.519  1.00 29.19           C
ATOM    819  C   GLU A 164      15.304  20.123  -4.141  1.00 22.66           C
ATOM    820  O   GLU A 164      16.430  20.503  -3.819  1.00 29.75           O
ATOM    821  CB  GLU A 164      14.737  20.415  -6.649  1.00 27.86           C
ATOM    822  CG  GLU A 164      14.958  19.788  -8.054  1.00 38.75           C
ATOM    823  CD  GLU A 164      14.244  20.543  -9.185  1.00 46.41           C
ATOM    824  OE1 GLU A 164      14.356  21.790  -9.221  1.00 47.27           O
ATOM    825  OE2 GLU A 164      13.603  19.855 -10.014  1.00 43.13           O1-
ATOM    826  H   GLU A 164      13.297  18.390  -5.919  1.00 38.47           H
ATOM    827  HA  GLU A 164      16.087  19.007  -5.799  1.00 35.03           H
ATOM    828  HB2 GLU A 164      13.699  20.730  -6.530  1.00 33.43           H
ATOM    829  HB3 GLU A 164      15.361  21.308  -6.564  1.00 33.43           H
ATOM    830  HG2 GLU A 164      16.031  19.837  -8.252  1.00 46.50           H
ATOM    831  HG3 GLU A 164      14.657  18.739  -8.070  1.00 46.50           H
ATOM    832  N   ILE A 165      14.241  20.253  -3.325  1.00 25.53           N
ATOM    833  CA  ILE A 165      14.305  20.795  -1.960  1.00 24.65           C
ATOM    834  C   ILE A 165      15.160  19.914  -1.033  1.00 29.80           C
ATOM    835  O   ILE A 165      16.089  20.416  -0.388  1.00 19.33           O
ATOM    836  CB  ILE A 165      12.889  21.010  -1.380  1.00 29.07           C
ATOM    837  CG1 ILE A 165      12.082  21.990  -2.278  1.00 26.23           C
ATOM    838  CG2 ILE A 165      12.959  21.484   0.089  1.00 22.72           C
ATOM    839  CD1 ILE A 165      10.619  22.200  -1.848  1.00 34.39           C
ATOM    840  H   ILE A 165      13.359  19.856  -3.619  1.00 30.63           H
ATOM    841  HA  ILE A 165      14.791  21.772  -2.018  1.00 29.58           H
ATOM    842  HB  ILE A 165      12.379  20.052  -1.369  1.00 34.89           H
ATOM    843 HG12 ILE A 165      12.582  22.959  -2.272  1.00 31.48           H
ATOM    844 HG13 ILE A 165      12.070  21.627  -3.306  1.00 31.48           H
ATOM    845 HG21 ILE A 165      11.961  21.690   0.470  1.00 27.26           H
ATOM    846 HG22 ILE A 165      13.382  20.708   0.724  1.00 27.26           H
ATOM    847 HG23 ILE A 165      13.564  22.387   0.152  1.00 27.26           H
ATOM    848 HD11 ILE A 165      10.099  22.776  -2.615  1.00 41.27           H
ATOM    849 HD12 ILE A 165      10.119  21.237  -1.728  1.00 41.27           H
ATOM    850 HD13 ILE A 165      10.568  22.760  -0.913  1.00 41.27           H
ATOM    851  N   TRP A 166      14.859  18.608  -0.971  1.00 25.54           N
ATOM    852  CA  TRP A 166      15.621  17.675  -0.158  1.00 27.81           C
ATOM    853  C   TRP A 166      17.071  17.722  -0.590  1.00 22.34           C
ATOM    854  O   TRP A 166      17.956  17.728   0.245  1.00 23.25           O
ATOM    855  CB  TRP A 166      15.071  16.246  -0.278  1.00 29.16           C
ATOM    856  CG  TRP A 166      13.578  16.094  -0.167  1.00 27.60           C
ATOM    857  CD1 TRP A 166      12.838  15.232  -0.905  1.00 28.51           C
ATOM    858  CD2 TRP A 166      12.631  16.775   0.711  1.00 29.09           C
ATOM    859  NE1 TRP A 166      11.518  15.335  -0.555  1.00 29.48           N
ATOM    860  CE2 TRP A 166      11.325  16.270   0.437  1.00 26.39           C
ATOM    861  CE3 TRP A 166      12.721  17.773   1.709  1.00 19.47           C
ATOM    862  CZ2 TRP A 166      10.190  16.693   1.140  1.00 30.54           C
ATOM    863  CZ3 TRP A 166      11.596  18.188   2.436  1.00 22.07           C
ATOM    864  CH2 TRP A 166      10.329  17.640   2.169  1.00 29.91           C
ATOM    865  H   TRP A 166      14.100  18.248  -1.531  1.00 30.65           H
ATOM    866  HA  TRP A 166      15.558  17.987   0.883  1.00 33.37           H
ATOM    867  HB2 TRP A 166      15.378  15.831  -1.239  1.00 34.99           H
ATOM    868  HB3 TRP A 166      15.535  15.642   0.501  1.00 34.99           H
ATOM    869  HD1 TRP A 166      13.228  14.556  -1.652  1.00 34.21           H
ATOM    870  HE1 TRP A 166      10.800  14.747  -0.960  1.00 35.37           H
ATOM    871  HE3 TRP A 166      13.676  18.217   1.934  1.00 23.36           H
ATOM    872  HZ2 TRP A 166       9.222  16.273   0.912  1.00 36.65           H
ATOM    873  HZ3 TRP A 166      11.704  18.940   3.207  1.00 26.48           H
ATOM    874  HH2 TRP A 166       9.468  17.967   2.734  1.00 35.90           H
ATOM    875  N   ASN A 167      17.315  17.785  -1.897  1.00 23.14           N
ATOM    876  CA  ASN A 167      18.639  17.781  -2.463  1.00 20.61           C
ATOM    877  C   ASN A 167      19.449  19.007  -2.005  1.00 24.07           C
ATOM    878  O   ASN A 167      20.638  18.869  -1.731  1.00 21.39           O
ATOM    879  CB  ASN A 167      18.491  17.708  -3.980  1.00 31.20           C
ATOM    880  CG  ASN A 167      19.818  17.371  -4.579  1.00 29.18           C
ATOM    881  OD1 ASN A 167      20.349  16.284  -4.346  1.00 25.84           O
ATOM    882  ND2 ASN A 167      20.358  18.312  -5.337  1.00 31.69           N
ATOM    883  H   ASN A 167      16.532  17.840  -2.532  1.00 27.77           H
ATOM    884  HA  ASN A 167      19.141  16.876  -2.124  1.00 24.73           H
ATOM    885  HB2 ASN A 167      17.844  16.861  -4.197  1.00 37.43           H
ATOM    886  HB3 ASN A 167      18.081  18.633  -4.389  1.00 37.43           H
ATOM    887 HD21 ASN A 167      21.258  18.146  -5.763  1.00 38.02           H
ATOM    888 HD22 ASN A 167      19.900  19.204  -5.448  1.00 38.02           H
ATOM    889  N   ASP A 168      18.805  20.176  -1.896  1.00 22.97           N
ATOM    890  CA  ASP A 168      19.406  21.401  -1.359  1.00 20.71           C
ATOM    891  C   ASP A 168      19.769  21.283   0.122  1.00 17.37           C
ATOM    892  O   ASP A 168      20.864  21.713   0.486  1.00 19.81           O
ATOM    893  CB  ASP A 168      18.483  22.598  -1.600  1.00 25.06           C
ATOM    894  CG  ASP A 168      18.394  23.056  -3.053  1.00 23.69           C
ATOM    895  OD1 ASP A 168      19.241  22.660  -3.874  1.00 24.68           O
ATOM    896  OD2 ASP A 168      17.486  23.858  -3.330  1.00 23.58           O1-
ATOM    897  H   ASP A 168      17.823  20.215  -2.131  1.00 27.56           H
ATOM    898  HA  ASP A 168      20.337  21.583  -1.903  1.00 24.85           H
ATOM    899  HB2 ASP A 168      17.476  22.400  -1.240  1.00 30.07           H
ATOM    900  HB3 ASP A 168      18.819  23.449  -1.007  1.00 30.07           H
ATOM    901  N   PHE A 169      18.870  20.728   0.963  1.00 20.29           N
ATOM    902  CA  PHE A 169      19.215  20.404   2.344  1.00 20.87           C
ATOM    903  C   PHE A 169      20.423  19.489   2.394  1.00 21.97           C
ATOM    904  O   PHE A 169      21.290  19.708   3.233  1.00 22.48           O
ATOM    905  CB  PHE A 169      18.048  19.761   3.104  1.00 19.25           C
ATOM    906  CG  PHE A 169      17.004  20.732   3.579  1.00 23.09           C
ATOM    907  CD1 PHE A 169      15.775  20.855   2.903  1.00 19.35           C
ATOM    908  CD2 PHE A 169      17.262  21.505   4.727  1.00 19.51           C
ATOM    909  CE1 PHE A 169      14.803  21.757   3.372  1.00 15.16           C
ATOM    910  CE2 PHE A 169      16.290  22.399   5.192  1.00 16.51           C
ATOM    911  CZ  PHE A 169      15.066  22.528   4.520  1.00 15.67           C
ATOM    912  H   PHE A 169      17.963  20.447   0.614  1.00 24.35           H
ATOM    913  HA  PHE A 169      19.474  21.332   2.859  1.00 25.05           H
ATOM    914  HB2 PHE A 169      17.582  18.989   2.493  1.00 23.10           H
ATOM    915  HB3 PHE A 169      18.446  19.274   3.993  1.00 23.10           H
ATOM    916  HD1 PHE A 169      15.571  20.243   2.041  1.00 23.22           H
ATOM    917  HD2 PHE A 169      18.196  21.403   5.256  1.00 23.41           H
ATOM    918  HE1 PHE A 169      13.850  21.842   2.872  1.00 18.19           H
ATOM    919  HE2 PHE A 169      16.468  22.986   6.078  1.00 19.81           H
ATOM    920  HZ  PHE A 169      14.325  23.216   4.900  1.00 18.80           H
ATOM    921  N   ARG A 170      20.499  18.480   1.502  1.00 22.31           N
ATOM    922  CA  ARG A 170      21.572  17.488   1.481  1.00 17.25           C
ATOM    923  C   ARG A 170      22.921  18.074   1.117  1.00 18.48           C
ATOM    924  O   ARG A 170      23.924  17.726   1.731  1.00 16.45           O
ATOM    925  CB  ARG A 170      21.216  16.298   0.572  1.00 20.14           C
ATOM    926  CG  ARG A 170      20.118  15.406   1.176  1.00 19.23           C
ATOM    927  CD  ARG A 170      19.514  14.544   0.061  1.00 19.00           C
ATOM    928  NE  ARG A 170      18.295  13.873   0.523  1.00 21.75           N
ATOM    929  CZ  ARG A 170      17.338  13.389  -0.275  1.00 21.99           C
ATOM    930  NH1 ARG A 170      17.439  13.427  -1.594  1.00 22.51           N
ATOM    931  NH2 ARG A 170      16.253  12.869   0.266  1.00 20.30           N1+
ATOM    932  H   ARG A 170      19.765  18.396   0.812  1.00 26.77           H
ATOM    933  HA  ARG A 170      21.681  17.099   2.494  1.00 20.70           H
ATOM    934  HB2 ARG A 170      20.917  16.665  -0.409  1.00 24.16           H
ATOM    935  HB3 ARG A 170      22.107  15.686   0.445  1.00 24.16           H
ATOM    936  HG2 ARG A 170      20.515  14.783   1.976  1.00 23.07           H
ATOM    937  HG3 ARG A 170      19.320  16.027   1.586  1.00 23.07           H
ATOM    938  HD2 ARG A 170      19.276  15.179  -0.793  1.00 22.80           H
ATOM    939  HD3 ARG A 170      20.244  13.796  -0.251  1.00 22.80           H
ATOM    940  HE  ARG A 170      18.156  13.802   1.525  1.00 26.10           H
ATOM    941 HH11 ARG A 170      18.254  13.829  -2.034  1.00 27.01           H
ATOM    942 HH12 ARG A 170      16.680  13.099  -2.178  1.00 27.01           H
ATOM    943 HH21 ARG A 170      16.168  12.851   1.273  1.00 24.36           H
ATOM    944 HH22 ARG A 170      15.506  12.510  -0.307  1.00 24.36           H
ATOM    945  N   GLU A 171      22.967  18.994   0.160  1.00 19.60           N
ATOM    946  CA  GLU A 171      24.190  19.711  -0.159  1.00 18.95           C
ATOM    947  C   GLU A 171      24.689  20.527   1.056  1.00 19.38           C
ATOM    948  O   GLU A 171      25.892  20.559   1.320  1.00 21.09           O
ATOM    949  CB  GLU A 171      23.945  20.637  -1.358  1.00 22.34           C
ATOM    950  CG  GLU A 171      25.192  21.462  -1.728  1.00 16.84           C
ATOM    951  CD  GLU A 171      25.063  22.360  -2.961  1.00 18.58           C
ATOM    952  OE1 GLU A 171      23.955  22.450  -3.521  1.00 23.62           O
ATOM    953  OE2 GLU A 171      26.076  23.016  -3.281  1.00 21.74           O1-
ATOM    954  H   GLU A 171      22.114  19.270  -0.303  1.00 23.52           H
ATOM    955  HA  GLU A 171      24.953  18.983  -0.434  1.00 22.74           H
ATOM    956  HB2 GLU A 171      23.652  20.033  -2.209  1.00 26.81           H
ATOM    957  HB3 GLU A 171      23.112  21.302  -1.129  1.00 26.81           H
ATOM    958  HG2 GLU A 171      25.483  22.110  -0.899  1.00 20.21           H
ATOM    959  HG3 GLU A 171      26.045  20.803  -1.884  1.00 20.21           H
ATOM    960  N   ALA A 172      23.776  21.229   1.741  1.00 18.12           N
ATOM    961  CA  ALA A 172      24.099  22.016   2.930  1.00 14.64           C
ATOM    962  C   ALA A 172      24.591  21.105   4.055  1.00 16.57           C
ATOM    963  O   ALA A 172      25.541  21.455   4.750  1.00 14.85           O
ATOM    964  CB  ALA A 172      22.876  22.872   3.292  1.00 12.91           C
ATOM    965  H   ALA A 172      22.804  21.183   1.467  1.00 21.75           H
ATOM    966  HA  ALA A 172      24.914  22.689   2.681  1.00 17.57           H
ATOM    967  HB1 ALA A 172      23.074  23.476   4.176  1.00 15.50           H
ATOM    968  HB2 ALA A 172      22.656  23.535   2.459  1.00 15.50           H
ATOM    969  HB3 ALA A 172      22.001  22.250   3.471  1.00 15.50           H
ATOM    970  N   ALA A 173      23.978  19.926   4.227  1.00 18.06           N
ATOM    971  CA  ALA A 173      24.310  18.970   5.281  1.00 18.47           C
ATOM    972  C   ALA A 173      25.687  18.354   5.073  1.00 21.96           C
ATOM    973  O   ALA A 173      26.401  18.092   6.036  1.00 16.99           O
ATOM    974  CB  ALA A 173      23.251  17.884   5.346  1.00 17.09           C
ATOM    975  H   ALA A 173      23.201  19.695   3.624  1.00 21.67           H
ATOM    976  HA  ALA A 173      24.308  19.487   6.240  1.00 22.17           H
ATOM    977  HB1 ALA A 173      23.498  17.206   6.159  1.00 20.51           H
ATOM    978  HB2 ALA A 173      22.271  18.322   5.525  1.00 20.51           H
ATOM    979  HB3 ALA A 173      23.232  17.329   4.409  1.00 20.51           H
ATOM    980  N   GLU A 174      26.048  18.097   3.818  1.00 21.55           N
ATOM    981  CA  GLU A 174      27.348  17.558   3.481  1.00 21.97           C
ATOM    982  C   GLU A 174      28.449  18.602   3.706  1.00 19.10           C
ATOM    983  O   GLU A 174      29.528  18.248   4.182  1.00 19.58           O
ATOM    984  CB  GLU A 174      27.318  16.988   2.057  1.00 16.03           C
ATOM    985  CG  GLU A 174      28.670  16.331   1.714  1.00 18.10           C
ATOM    986  CD  GLU A 174      28.971  15.030   2.475  1.00 16.98           C
ATOM    987  OE1 GLU A 174      28.032  14.426   3.023  1.00 24.05           O
ATOM    988  OE2 GLU A 174      30.153  14.627   2.498  1.00 27.37           O1-
ATOM    989  H   GLU A 174      25.397  18.293   3.068  1.00 25.86           H
ATOM    990  HA  GLU A 174      27.537  16.729   4.161  1.00 26.37           H
ATOM    991  HB2 GLU A 174      26.508  16.261   1.971  1.00 19.24           H
ATOM    992  HB3 GLU A 174      27.114  17.804   1.363  1.00 19.24           H
ATOM    993  HG2 GLU A 174      28.658  16.091   0.648  1.00 21.72           H
ATOM    994  HG3 GLU A 174      29.500  17.026   1.832  1.00 21.72           H
ATOM    995  N   ALA A 175      28.194  19.887   3.391  1.00 15.46           N
ATOM    996  CA  ALA A 175      29.114  20.943   3.775  1.00 21.45           C
ATOM    997  C   ALA A 175      29.273  20.919   5.305  1.00 20.29           C
ATOM    998  O   ALA A 175      30.395  20.952   5.786  1.00 20.31           O
ATOM    999  CB  ALA A 175      28.627  22.309   3.269  1.00 19.43           C
ATOM   1000  H   ALA A 175      27.307  20.144   2.978  1.00 18.55           H
ATOM   1001  HA  ALA A 175      30.087  20.738   3.323  1.00 25.74           H
ATOM   1002  HB1 ALA A 175      29.340  23.088   3.542  1.00 23.31           H
ATOM   1003  HB2 ALA A 175      28.528  22.286   2.182  1.00 23.31           H
ATOM   1004  HB3 ALA A 175      27.660  22.539   3.716  1.00 23.31           H
ATOM   1005  N   HIS A 176      28.167  20.809   6.051  1.00 19.40           N
ATOM   1006  CA  HIS A 176      28.160  20.815   7.504  1.00 16.26           C
ATOM   1007  C   HIS A 176      28.994  19.638   8.059  1.00 20.76           C
ATOM   1008  O   HIS A 176      29.874  19.862   8.886  1.00 18.60           O
ATOM   1009  CB  HIS A 176      26.714  20.832   8.026  1.00 17.14           C
ATOM   1010  CG  HIS A 176      26.663  21.203   9.479  1.00 15.41           C
ATOM   1011  ND1 HIS A 176      27.048  20.388  10.553  1.00 14.08           N
ATOM   1012  CD2 HIS A 176      26.271  22.423   9.953  1.00 17.09           C
ATOM   1013  CE1 HIS A 176      26.863  21.137  11.642  1.00 14.27           C
ATOM   1014  NE2 HIS A 176      26.418  22.364  11.318  1.00 16.62           N
ATOM   1015  H   HIS A 176      27.272  20.776   5.582  1.00 23.28           H
ATOM   1016  HA  HIS A 176      28.635  21.745   7.823  1.00 19.51           H
ATOM   1017  HB2 HIS A 176      26.240  19.862   7.872  1.00 20.56           H
ATOM   1018  HB3 HIS A 176      26.149  21.581   7.468  1.00 20.56           H
ATOM   1019  HD2 HIS A 176      25.902  23.257   9.370  1.00 20.51           H
ATOM   1020  HE1 HIS A 176      27.007  20.790  12.654  1.00 17.13           H
ATOM   1021  HE2 HIS A 176      26.155  23.095  11.971  1.00 19.94           H
ATOM   1022  N   ARG A 177      28.817  18.410   7.550  1.00 17.66           N
ATOM   1023  CA  ARG A 177      29.651  17.258   7.930  1.00 17.56           C
ATOM   1024  C   ARG A 177      31.121  17.544   7.699  1.00 14.08           C
ATOM   1025  O   ARG A 177      31.941  17.316   8.589  1.00 18.72           O
ATOM   1026  CB  ARG A 177      29.227  15.961   7.217  1.00 17.34           C
ATOM   1027  CG  ARG A 177      27.994  15.328   7.857  1.00 19.08           C
ATOM   1028  CD  ARG A 177      27.625  14.001   7.188  1.00 21.28           C
ATOM   1029  NE  ARG A 177      27.093  14.187   5.835  1.00 17.54           N
ATOM   1030  CZ  ARG A 177      25.822  14.432   5.521  1.00 19.85           C
ATOM   1031  NH1 ARG A 177      25.520  14.750   4.267  1.00 21.31           N
ATOM   1032  NH2 ARG A 177      24.848  14.374   6.425  1.00 19.26           N1+
ATOM   1033  H   ARG A 177      28.097  18.276   6.852  1.00 21.20           H
ATOM   1034  HA  ARG A 177      29.539  17.092   9.001  1.00 21.07           H
ATOM   1035  HB2 ARG A 177      29.059  16.150   6.155  1.00 20.80           H
ATOM   1036  HB3 ARG A 177      30.040  15.239   7.303  1.00 20.80           H
ATOM   1037  HG2 ARG A 177      28.208  15.122   8.903  1.00 22.89           H
ATOM   1038  HG3 ARG A 177      27.152  16.019   7.800  1.00 22.89           H
ATOM   1039  HD2 ARG A 177      28.517  13.379   7.117  1.00 25.53           H
ATOM   1040  HD3 ARG A 177      26.906  13.476   7.804  1.00 25.53           H
ATOM   1041  HE  ARG A 177      27.767  14.254   5.082  1.00 21.05           H
ATOM   1042 HH11 ARG A 177      26.252  14.794   3.571  1.00 25.57           H
ATOM   1043 HH12 ARG A 177      24.563  14.942   4.011  1.00 25.57           H
ATOM   1044 HH21 ARG A 177      25.060  14.126   7.379  1.00 23.12           H
ATOM   1045 HH22 ARG A 177      23.896  14.567   6.144  1.00 23.12           H
ATOM   1046  N   GLN A 178      31.478  18.054   6.525  1.00 17.26           N
ATOM   1047  CA  GLN A 178      32.875  18.187   6.174  1.00 14.87           C
ATOM   1048  C   GLN A 178      33.554  19.292   6.966  1.00 20.13           C
ATOM   1049  O   GLN A 178      34.681  19.102   7.401  1.00 18.39           O
ATOM   1050  CB  GLN A 178      33.067  18.339   4.665  1.00 15.00           C
ATOM   1051  CG  GLN A 178      32.719  17.017   3.935  1.00 16.42           C
ATOM   1052  CD  GLN A 178      33.121  17.046   2.456  1.00 23.49           C
ATOM   1053  OE1 GLN A 178      33.980  17.815   2.046  1.00 26.63           O
ATOM   1054  NE2 GLN A 178      32.523  16.190   1.638  1.00 22.85           N
ATOM   1055  H   GLN A 178      30.774  18.287   5.836  1.00 20.71           H
ATOM   1056  HA  GLN A 178      33.368  17.252   6.452  1.00 17.84           H
ATOM   1057  HB2 GLN A 178      32.430  19.142   4.290  1.00 18.00           H
ATOM   1058  HB3 GLN A 178      34.109  18.607   4.477  1.00 18.00           H
ATOM   1059  HG2 GLN A 178      33.290  16.214   4.401  1.00 19.70           H
ATOM   1060  HG3 GLN A 178      31.653  16.795   4.013  1.00 19.70           H
ATOM   1061 HE21 GLN A 178      31.815  15.555   1.991  1.00 27.42           H
ATOM   1062 HE22 GLN A 178      32.760  16.200   0.659  1.00 27.42           H
ATOM   1063  N   VAL A 179      32.888  20.433   7.169  1.00 19.04           N
ATOM   1064  CA  VAL A 179      33.400  21.506   7.987  1.00 16.24           C
ATOM   1065  C   VAL A 179      33.608  21.007   9.419  1.00 21.93           C
ATOM   1066  O   VAL A 179      34.677  21.254   9.976  1.00 16.46           O
ATOM   1067  CB  VAL A 179      32.438  22.709   7.958  1.00 18.05           C
ATOM   1068  CG1 VAL A 179      32.862  23.767   8.976  1.00 14.75           C
ATOM   1069  CG2 VAL A 179      32.421  23.380   6.573  1.00 16.86           C
ATOM   1070  H   VAL A 179      31.956  20.538   6.792  1.00 22.85           H
ATOM   1071  HA  VAL A 179      34.360  21.818   7.574  1.00 19.49           H
ATOM   1072  HB  VAL A 179      31.429  22.380   8.208  1.00 21.67           H
ATOM   1073 HG11 VAL A 179      32.192  24.625   8.913  1.00 17.70           H
ATOM   1074 HG12 VAL A 179      32.789  23.376   9.992  1.00 17.70           H
ATOM   1075 HG13 VAL A 179      33.883  24.096   8.776  1.00 17.70           H
ATOM   1076 HG21 VAL A 179      31.623  24.120   6.563  1.00 20.23           H
ATOM   1077 HG22 VAL A 179      33.376  23.856   6.358  1.00 20.23           H
ATOM   1078 HG23 VAL A 179      32.215  22.646   5.802  1.00 20.23           H
ATOM   1079  N   ARG A 180      32.604  20.359  10.033  1.00 16.18           N
ATOM   1080  CA  ARG A 180      32.734  19.998  11.446  1.00 17.53           C
ATOM   1081  C   ARG A 180      33.807  18.954  11.683  1.00 16.07           C
ATOM   1082  O   ARG A 180      34.511  19.040  12.689  1.00 15.70           O
ATOM   1083  CB  ARG A 180      31.403  19.631  12.106  1.00 18.78           C
ATOM   1084  CG  ARG A 180      30.899  18.205  11.813  1.00 16.31           C
ATOM   1085  CD  ARG A 180      29.390  18.179  11.908  1.00 15.69           C
ATOM   1086  NE  ARG A 180      28.874  16.829  11.708  1.00 19.13           N
ATOM   1087  CZ  ARG A 180      27.631  16.518  11.337  1.00 19.95           C
ATOM   1088  NH1 ARG A 180      26.790  17.407  10.822  1.00 14.79           N
ATOM   1089  NH2 ARG A 180      27.219  15.273  11.493  1.00 16.72           N1+
ATOM   1090  H   ARG A 180      31.733  20.180   9.546  1.00 19.41           H
ATOM   1091  HA  ARG A 180      33.066  20.907  11.948  1.00 21.03           H
ATOM   1092  HB2 ARG A 180      31.568  19.680  13.182  1.00 22.54           H
ATOM   1093  HB3 ARG A 180      30.644  20.369  11.853  1.00 22.54           H
ATOM   1094  HG2 ARG A 180      31.139  17.941  10.791  1.00 19.57           H
ATOM   1095  HG3 ARG A 180      31.357  17.488  12.495  1.00 19.57           H
ATOM   1096  HD2 ARG A 180      29.079  18.551  12.885  1.00 18.83           H
ATOM   1097  HD3 ARG A 180      28.987  18.834  11.139  1.00 18.83           H
ATOM   1098  HE  ARG A 180      29.429  16.075  12.090  1.00 22.95           H
ATOM   1099 HH11 ARG A 180      27.076  18.369  10.700  1.00 17.75           H
ATOM   1100 HH12 ARG A 180      25.842  17.135  10.611  1.00 17.75           H
ATOM   1101 HH21 ARG A 180      27.837  14.580  11.893  1.00 20.06           H
ATOM   1102 HH22 ARG A 180      26.272  15.027  11.243  1.00 20.06           H
ATOM   1103  N   LYS A 181      33.969  17.982  10.776  1.00 14.70           N
ATOM   1104  CA  LYS A 181      35.067  17.015  10.860  1.00 23.42           C
ATOM   1105  C   LYS A 181      36.408  17.737  10.901  1.00 18.67           C
ATOM   1106  O   LYS A 181      37.260  17.437  11.738  1.00 20.54           O
ATOM   1107  CB  LYS A 181      34.977  16.024   9.695  1.00 23.23           C
ATOM   1108  CG  LYS A 181      36.003  14.885   9.843  1.00 26.68           C
ATOM   1109  CD  LYS A 181      35.875  13.943   8.628  1.00 37.88           C
ATOM   1110  CE  LYS A 181      36.706  12.662   8.755  1.00 44.88           C
ATOM   1111  NZ  LYS A 181      38.145  12.962   8.886  1.00 51.70           N1+
ATOM   1112  H   LYS A 181      33.336  17.934   9.986  1.00 17.64           H
ATOM   1113  HA  LYS A 181      34.946  16.453  11.788  1.00 28.11           H
ATOM   1114  HB2 LYS A 181      33.976  15.586   9.675  1.00 27.87           H
ATOM   1115  HB3 LYS A 181      35.142  16.551   8.753  1.00 27.87           H
ATOM   1116  HG2 LYS A 181      37.009  15.302   9.867  1.00 32.02           H
ATOM   1117  HG3 LYS A 181      35.811  14.334  10.766  1.00 32.02           H
ATOM   1118  HD2 LYS A 181      34.830  13.655   8.496  1.00 45.46           H
ATOM   1119  HD3 LYS A 181      36.200  14.474   7.731  1.00 45.46           H
ATOM   1120  HE2 LYS A 181      36.369  12.101   9.630  1.00 53.85           H
ATOM   1121  HE3 LYS A 181      36.544  12.046   7.866  1.00 53.85           H
ATOM   1122  HZ1 LYS A 181      38.673  12.102   8.939  1.00 62.04           H
ATOM   1123  HZ2 LYS A 181      38.448  13.497   8.083  1.00 62.04           H
ATOM   1124  HZ3 LYS A 181      38.297  13.506   9.724  1.00 62.04           H
ATOM   1125  N   TYR A 182      36.563  18.732  10.030  1.00 18.81           N
ATOM   1126  CA  TYR A 182      37.729  19.587   9.990  1.00 26.13           C
ATOM   1127  C   TYR A 182      37.921  20.360  11.294  1.00 21.27           C
ATOM   1128  O   TYR A 182      39.019  20.343  11.853  1.00 16.25           O
ATOM   1129  CB  TYR A 182      37.653  20.439   8.718  1.00 26.34           C
ATOM   1130  CG  TYR A 182      38.593  21.617   8.637  1.00 22.92           C
ATOM   1131  CD1 TYR A 182      39.982  21.401   8.537  1.00 26.02           C
ATOM   1132  CD2 TYR A 182      38.083  22.925   8.610  1.00 20.68           C
ATOM   1133  CE1 TYR A 182      40.859  22.491   8.409  1.00 27.87           C
ATOM   1134  CE2 TYR A 182      38.952  24.017   8.468  1.00 22.59           C
ATOM   1135  CZ  TYR A 182      40.341  23.806   8.353  1.00 27.14           C
ATOM   1136  OH  TYR A 182      41.188  24.869   8.263  1.00 30.76           O
ATOM   1137  H   TYR A 182      35.798  18.957   9.404  1.00 22.57           H
ATOM   1138  HA  TYR A 182      38.605  18.946   9.888  1.00 31.36           H
ATOM   1139  HB2 TYR A 182      37.879  19.769   7.888  1.00 31.61           H
ATOM   1140  HB3 TYR A 182      36.639  20.806   8.571  1.00 31.61           H
ATOM   1141  HD1 TYR A 182      40.375  20.395   8.568  1.00 31.23           H
ATOM   1142  HD2 TYR A 182      37.020  23.099   8.710  1.00 24.82           H
ATOM   1143  HE1 TYR A 182      41.924  22.320   8.354  1.00 33.44           H
ATOM   1144  HE2 TYR A 182      38.563  25.025   8.495  1.00 27.11           H
ATOM   1145  HH  TYR A 182      42.082  24.607   8.036  1.00 36.91           H
ATOM   1146  N   VAL A 183      36.864  20.984  11.824  1.00 14.70           N
ATOM   1147  CA  VAL A 183      36.965  21.757  13.063  1.00 20.79           C
ATOM   1148  C   VAL A 183      37.462  20.865  14.200  1.00 18.56           C
ATOM   1149  O   VAL A 183      38.328  21.277  14.969  1.00 20.22           O
ATOM   1150  CB  VAL A 183      35.619  22.413  13.405  1.00 17.11           C
ATOM   1151  CG1 VAL A 183      35.620  23.074  14.804  1.00 15.66           C
ATOM   1152  CG2 VAL A 183      35.272  23.455  12.347  1.00 14.55           C
ATOM   1153  H   VAL A 183      35.965  20.925  11.369  1.00 17.64           H
ATOM   1154  HA  VAL A 183      37.690  22.552  12.907  1.00 24.95           H
ATOM   1155  HB  VAL A 183      34.835  21.657  13.405  1.00 20.53           H
ATOM   1156 HG11 VAL A 183      34.671  23.585  14.972  1.00 18.79           H
ATOM   1157 HG12 VAL A 183      35.731  22.322  15.581  1.00 18.79           H
ATOM   1158 HG13 VAL A 183      36.428  23.804  14.881  1.00 18.79           H
ATOM   1159 HG21 VAL A 183      34.215  23.700  12.446  1.00 17.46           H
ATOM   1160 HG22 VAL A 183      35.875  24.355  12.476  1.00 17.46           H
ATOM   1161 HG23 VAL A 183      35.436  23.090  11.340  1.00 17.46           H
ATOM   1162  N   MET A 184      36.904  19.660  14.309  1.00 18.62           N
ATOM   1163  CA  MET A 184      37.224  18.719  15.380  1.00 24.59           C
ATOM   1164  C   MET A 184      38.707  18.334  15.373  1.00 23.87           C
ATOM   1165  O   MET A 184      39.240  18.053  16.438  1.00 20.65           O
ATOM   1166  CB  MET A 184      36.320  17.474  15.326  1.00 20.16           C
ATOM   1167  CG  MET A 184      34.847  17.769  15.623  1.00 28.26           C
ATOM   1168  SD  MET A 184      33.800  16.294  15.546  1.00 39.99           S
ATOM   1169  CE  MET A 184      32.121  16.987  15.534  1.00 30.40           C
ATOM   1170  H   MET A 184      36.184  19.405  13.646  1.00 22.34           H
ATOM   1171  HA  MET A 184      37.023  19.228  16.326  1.00 29.51           H
ATOM   1172  HB2 MET A 184      36.396  17.025  14.336  1.00 24.19           H
ATOM   1173  HB3 MET A 184      36.673  16.743  16.054  1.00 24.19           H
ATOM   1174  HG2 MET A 184      34.763  18.219  16.610  1.00 33.91           H
ATOM   1175  HG3 MET A 184      34.458  18.492  14.918  1.00 33.91           H
ATOM   1176  HE1 MET A 184      31.399  16.191  15.339  1.00 36.48           H
ATOM   1177  HE2 MET A 184      31.902  17.417  16.505  1.00 36.48           H
ATOM   1178  HE3 MET A 184      32.041  17.748  14.758  1.00 36.48           H
ATOM   1179  N   SER A 185      39.368  18.320  14.209  1.00 22.42           N
ATOM   1180  CA  SER A 185      40.771  17.964  14.059  1.00 24.84           C
ATOM   1181  C   SER A 185      41.727  18.991  14.659  1.00 23.21           C
ATOM   1182  O   SER A 185      42.803  18.594  15.092  1.00 27.30           O
ATOM   1183  CB  SER A 185      41.084  17.663  12.589  1.00 18.50           C
ATOM   1184  OG  SER A 185      41.252  18.815  11.802  1.00 20.51           O
ATOM   1185  H   SER A 185      38.864  18.566  13.369  1.00 26.91           H
ATOM   1186  HA  SER A 185      40.917  17.033  14.611  1.00 29.81           H
ATOM   1187  HB2 SER A 185      42.003  17.079  12.547  1.00 22.20           H
ATOM   1188  HB3 SER A 185      40.274  17.066  12.167  1.00 22.20           H
ATOM   1189  HG  SER A 185      40.409  19.278  11.753  1.00 24.61           H
ATOM   1190  N   TRP A 186      41.373  20.286  14.660  1.00 19.23           N
ATOM   1191  CA  TRP A 186      42.265  21.373  15.079  1.00 17.77           C
ATOM   1192  C   TRP A 186      41.771  22.212  16.257  1.00 15.27           C
ATOM   1193  O   TRP A 186      42.553  22.994  16.776  1.00 15.44           O
ATOM   1194  CB  TRP A 186      42.655  22.246  13.885  1.00 20.63           C
ATOM   1195  CG  TRP A 186      41.530  22.874  13.124  1.00 18.53           C
ATOM   1196  CD1 TRP A 186      41.157  22.514  11.881  1.00 21.66           C
ATOM   1197  CD2 TRP A 186      40.615  23.938  13.524  1.00 20.26           C
ATOM   1198  NE1 TRP A 186      40.081  23.266  11.478  1.00 19.98           N
ATOM   1199  CE2 TRP A 186      39.697  24.156  12.449  1.00 18.85           C
ATOM   1200  CE3 TRP A 186      40.467  24.758  14.664  1.00 18.13           C
ATOM   1201  CZ2 TRP A 186      38.686  25.107  12.504  1.00 17.15           C
ATOM   1202  CZ3 TRP A 186      39.454  25.730  14.734  1.00 18.38           C
ATOM   1203  CH2 TRP A 186      38.559  25.891  13.658  1.00 17.38           C
ATOM   1204  H   TRP A 186      40.468  20.545  14.293  1.00 23.07           H
ATOM   1205  HA  TRP A 186      43.197  20.927  15.419  1.00 21.32           H
ATOM   1206  HB2 TRP A 186      43.310  23.040  14.235  1.00 24.75           H
ATOM   1207  HB3 TRP A 186      43.237  21.634  13.193  1.00 24.75           H
ATOM   1208  HD1 TRP A 186      41.619  21.731  11.296  1.00 25.99           H
ATOM   1209  HE1 TRP A 186      39.620  23.127  10.589  1.00 23.98           H
ATOM   1210  HE3 TRP A 186      41.165  24.677  15.476  1.00 21.76           H
ATOM   1211  HZ2 TRP A 186      38.007  25.227  11.672  1.00 20.58           H
ATOM   1212  HZ3 TRP A 186      39.360  26.347  15.614  1.00 22.06           H
ATOM   1213  HH2 TRP A 186      37.758  26.608  13.721  1.00 20.85           H
ATOM   1214  N   ILE A 187      40.501  22.148  16.670  1.00 18.83           N
ATOM   1215  CA  ILE A 187      40.065  22.998  17.777  1.00 18.88           C
ATOM   1216  C   ILE A 187      40.805  22.566  19.046  1.00 15.99           C
ATOM   1217  O   ILE A 187      40.785  21.394  19.422  1.00 16.86           O
ATOM   1218  CB  ILE A 187      38.538  23.076  17.897  1.00 19.35           C
ATOM   1219  CG1 ILE A 187      38.152  24.182  18.925  1.00 14.33           C
ATOM   1220  CG2 ILE A 187      37.868  21.725  18.213  1.00 20.55           C
ATOM   1221  CD1 ILE A 187      36.649  24.526  18.946  1.00 16.88           C
ATOM   1222  H   ILE A 187      39.837  21.526  16.224  1.00 22.60           H
ATOM   1223  HA  ILE A 187      40.388  24.014  17.547  1.00 22.65           H
ATOM   1224  HB  ILE A 187      38.164  23.398  16.924  1.00 23.23           H
ATOM   1225 HG12 ILE A 187      38.442  23.870  19.930  1.00 17.19           H
ATOM   1226 HG13 ILE A 187      38.699  25.094  18.690  1.00 17.19           H
ATOM   1227 HG21 ILE A 187      36.799  21.791  18.012  1.00 24.66           H
ATOM   1228 HG22 ILE A 187      38.281  20.932  17.592  1.00 24.66           H
ATOM   1229 HG23 ILE A 187      38.021  21.449  19.258  1.00 24.66           H
ATOM   1230 HD11 ILE A 187      36.467  25.295  19.698  1.00 20.26           H
ATOM   1231 HD12 ILE A 187      36.334  24.905  17.973  1.00 20.26           H
ATOM   1232 HD13 ILE A 187      36.055  23.654  19.215  1.00 20.26           H
ATOM   1233  N   LYS A 188      41.502  23.528  19.666  1.00 17.12           N
ATOM   1234  CA  LYS A 188      42.397  23.265  20.801  1.00 15.66           C
ATOM   1235  C   LYS A 188      42.322  24.433  21.772  1.00 15.67           C
ATOM   1236  O   LYS A 188      42.201  25.593  21.360  1.00 14.73           O
ATOM   1237  CB  LYS A 188      43.856  23.068  20.304  1.00 17.56           C
ATOM   1238  CG  LYS A 188      44.144  21.740  19.584  1.00 17.43           C
ATOM   1239  CD  LYS A 188      43.842  20.493  20.433  1.00 18.67           C
ATOM   1240  CE  LYS A 188      44.347  19.192  19.799  1.00 18.25           C
ATOM   1241  NZ  LYS A 188      43.898  19.048  18.398  1.00 20.42           N1+
ATOM   1242  H   LYS A 188      41.459  24.475  19.312  1.00 20.54           H
ATOM   1243  HA  LYS A 188      42.082  22.367  21.333  1.00 18.80           H
ATOM   1244  HB2 LYS A 188      44.125  23.894  19.643  1.00 21.07           H
ATOM   1245  HB3 LYS A 188      44.529  23.116  21.163  1.00 21.07           H
ATOM   1246  HG2 LYS A 188      43.543  21.701  18.680  1.00 20.92           H
ATOM   1247  HG3 LYS A 188      45.196  21.725  19.297  1.00 20.92           H
ATOM   1248  HD2 LYS A 188      44.312  20.600  21.412  1.00 22.41           H
ATOM   1249  HD3 LYS A 188      42.769  20.395  20.589  1.00 22.41           H
ATOM   1250  HE2 LYS A 188      45.437  19.200  19.823  1.00 21.90           H
ATOM   1251  HE3 LYS A 188      43.994  18.339  20.381  1.00 21.90           H
ATOM   1252  HZ1 LYS A 188      44.146  18.136  18.045  1.00 24.51           H
ATOM   1253  HZ2 LYS A 188      42.895  19.155  18.343  1.00 24.51           H
ATOM   1254  HZ3 LYS A 188      44.336  19.746  17.812  1.00 24.51           H
ATOM   1255  N   PRO A 189      42.486  24.180  23.077  1.00 16.34           N
ATOM   1256  CA  PRO A 189      42.637  25.302  23.979  1.00 14.78           C
ATOM   1257  C   PRO A 189      43.924  26.044  23.611  1.00 14.74           C
ATOM   1258  O   PRO A 189      44.830  25.465  22.999  1.00 17.37           O
ATOM   1259  CB  PRO A 189      42.664  24.663  25.365  1.00 18.35           C
ATOM   1260  CG  PRO A 189      43.153  23.240  25.140  1.00 17.87           C
ATOM   1261  CD  PRO A 189      42.701  22.898  23.723  1.00 15.52           C
ATOM   1262  HA  PRO A 189      41.765  25.951  23.959  1.00 17.73           H
ATOM   1263  HB2 PRO A 189      43.236  25.199  26.123  1.00 22.02           H
ATOM   1264  HB3 PRO A 189      41.622  24.599  25.669  1.00 22.02           H
ATOM   1265  HG2 PRO A 189      44.242  23.207  25.228  1.00 21.44           H
ATOM   1266  HG3 PRO A 189      42.695  22.545  25.843  1.00 21.44           H
ATOM   1267  HD2 PRO A 189      43.491  22.319  23.246  1.00 18.62           H
ATOM   1268  HD3 PRO A 189      41.771  22.347  23.769  1.00 18.62           H
ATOM   1269  N   GLY A 190      43.968  27.348  23.912  1.00 16.27           N
ATOM   1270  CA  GLY A 190      44.991  28.249  23.419  1.00 13.83           C
ATOM   1271  C   GLY A 190      44.527  29.097  22.243  1.00 17.94           C
ATOM   1272  O   GLY A 190      45.036  30.200  22.087  1.00 15.93           O
ATOM   1273  H   GLY A 190      43.196  27.758  24.422  1.00 19.53           H
ATOM   1274  HA2 GLY A 190      45.249  28.934  24.227  1.00 16.60           H
ATOM   1275  HA3 GLY A 190      45.890  27.701  23.132  1.00 16.60           H
ATOM   1276  N   MET A 191      43.641  28.590  21.381  1.00 13.91           N
ATOM   1277  CA  MET A 191      43.082  29.407  20.297  1.00 18.90           C
ATOM   1278  C   MET A 191      42.140  30.456  20.879  1.00 16.80           C
ATOM   1279  O   MET A 191      41.444  30.165  21.845  1.00 17.99           O
ATOM   1280  CB  MET A 191      42.326  28.517  19.312  1.00 16.32           C
ATOM   1281  CG  MET A 191      43.241  27.529  18.583  1.00 23.99           C
ATOM   1282  SD  MET A 191      42.370  26.532  17.369  1.00 18.85           S
ATOM   1283  CE  MET A 191      42.062  27.832  16.135  1.00 15.53           C
ATOM   1284  H   MET A 191      43.275  27.661  21.522  1.00 16.69           H
ATOM   1285  HA  MET A 191      43.892  29.902  19.761  1.00 22.68           H
ATOM   1286  HB2 MET A 191      41.551  27.963  19.840  1.00 19.58           H
ATOM   1287  HB3 MET A 191      41.860  29.177  18.583  1.00 19.58           H
ATOM   1288  HG2 MET A 191      44.020  28.099  18.074  1.00 28.79           H
ATOM   1289  HG3 MET A 191      43.714  26.867  19.309  1.00 28.79           H
ATOM   1290  HE1 MET A 191      41.633  27.390  15.239  1.00 18.64           H
ATOM   1291  HE2 MET A 191      41.362  28.570  16.523  1.00 18.64           H
ATOM   1292  HE3 MET A 191      42.989  28.340  15.878  1.00 18.64           H
ATOM   1293  N   THR A 192      42.095  31.660  20.305  1.00 14.91           N
ATOM   1294  CA  THR A 192      41.037  32.606  20.647  1.00 17.70           C
ATOM   1295  C   THR A 192      39.725  32.129  20.018  1.00 15.96           C
ATOM   1296  O   THR A 192      39.715  31.390  19.034  1.00 15.97           O
ATOM   1297  CB  THR A 192      41.380  34.035  20.189  1.00 18.05           C
ATOM   1298  OG1 THR A 192      41.438  34.045  18.797  1.00 17.70           O
ATOM   1299  CG2 THR A 192      42.688  34.578  20.780  1.00 20.99           C
ATOM   1300  H   THR A 192      42.717  31.893  19.542  1.00 17.90           H
ATOM   1301  HA  THR A 192      40.914  32.644  21.722  1.00 21.24           H
ATOM   1302  HB  THR A 192      40.583  34.714  20.489  1.00 21.66           H
ATOM   1303  HG1 THR A 192      41.437  34.962  18.525  1.00 21.24           H
ATOM   1304 HG21 THR A 192      42.856  35.597  20.429  1.00 25.19           H
ATOM   1305 HG22 THR A 192      42.612  34.592  21.864  1.00 25.19           H
ATOM   1306 HG23 THR A 192      43.536  33.963  20.478  1.00 25.19           H
ATOM   1307  N   MET A 193      38.605  32.567  20.586  1.00 18.43           N
ATOM   1308  CA  MET A 193      37.304  32.261  19.999  1.00 17.08           C
ATOM   1309  C   MET A 193      37.203  32.867  18.592  1.00 14.79           C
ATOM   1310  O   MET A 193      36.573  32.266  17.715  1.00 15.24           O
ATOM   1311  CB  MET A 193      36.165  32.736  20.906  1.00 13.08           C
ATOM   1312  CG  MET A 193      36.310  32.248  22.343  1.00 12.60           C
ATOM   1313  SD  MET A 193      36.687  30.491  22.564  1.00 17.47           S
ATOM   1314  CE  MET A 193      35.281  29.717  21.740  1.00 17.26           C
ATOM   1315  H   MET A 193      38.649  33.186  21.385  1.00 22.12           H
ATOM   1316  HA  MET A 193      37.219  31.180  19.894  1.00 20.49           H
ATOM   1317  HB2 MET A 193      36.121  33.823  20.909  1.00 15.70           H
ATOM   1318  HB3 MET A 193      35.223  32.370  20.501  1.00 15.70           H
ATOM   1319  HG2 MET A 193      37.102  32.818  22.822  1.00 15.12           H
ATOM   1320  HG3 MET A 193      35.386  32.477  22.873  1.00 15.12           H
ATOM   1321  HE1 MET A 193      35.342  28.634  21.831  1.00 20.72           H
ATOM   1322  HE2 MET A 193      34.348  30.059  22.188  1.00 20.72           H
ATOM   1323  HE3 MET A 193      35.290  29.986  20.686  1.00 20.72           H
ATOM   1324  N   ILE A 194      37.806  34.048  18.376  1.00 12.86           N
ATOM   1325  CA  ILE A 194      37.868  34.673  17.058  1.00 15.68           C
ATOM   1326  C   ILE A 194      38.627  33.773  16.087  1.00 15.22           C
ATOM   1327  O   ILE A 194      38.095  33.534  15.016  1.00 18.78           O
ATOM   1328  CB  ILE A 194      38.416  36.113  17.091  1.00 17.40           C
ATOM   1329  CG1 ILE A 194      37.433  37.043  17.822  1.00 18.98           C
ATOM   1330  CG2 ILE A 194      38.683  36.640  15.659  1.00 23.34           C
ATOM   1331  CD1 ILE A 194      37.899  38.495  17.956  1.00 19.00           C
ATOM   1332  H   ILE A 194      38.239  34.529  19.152  1.00 15.43           H
ATOM   1333  HA  ILE A 194      36.845  34.730  16.684  1.00 18.81           H
ATOM   1334  HB  ILE A 194      39.359  36.112  17.638  1.00 20.88           H
ATOM   1335 HG12 ILE A 194      36.484  37.038  17.283  1.00 22.78           H
ATOM   1336 HG13 ILE A 194      37.254  36.660  18.823  1.00 22.78           H
ATOM   1337 HG21 ILE A 194      39.073  37.656  15.695  1.00 28.00           H
ATOM   1338 HG22 ILE A 194      39.437  36.036  15.156  1.00 28.00           H
ATOM   1339 HG23 ILE A 194      37.758  36.633  15.079  1.00 28.00           H
ATOM   1340 HD11 ILE A 194      37.268  39.020  18.671  1.00 22.80           H
ATOM   1341 HD12 ILE A 194      38.928  38.521  18.305  1.00 22.80           H
ATOM   1342 HD13 ILE A 194      37.832  39.009  17.004  1.00 22.80           H
ATOM   1343  N   GLU A 195      39.807  33.254  16.416  1.00 15.60           N
ATOM   1344  CA  GLU A 195      40.559  32.351  15.526  1.00 19.79           C
ATOM   1345  C   GLU A 195      39.728  31.129  15.133  1.00 16.45           C
ATOM   1346  O   GLU A 195      39.751  30.706  13.983  1.00 16.39           O
ATOM   1347  CB  GLU A 195      41.892  31.905  16.163  1.00 17.88           C
ATOM   1348  CG  GLU A 195      42.941  33.033  16.201  1.00 23.06           C
ATOM   1349  CD  GLU A 195      44.075  32.829  17.219  1.00 25.92           C
ATOM   1350  OE1 GLU A 195      44.991  33.679  17.183  1.00 35.47           O
ATOM   1351  OE2 GLU A 195      44.030  31.847  18.004  1.00 18.71           O1-
ATOM   1352  H   GLU A 195      40.194  33.421  17.331  1.00 18.73           H
ATOM   1353  HA  GLU A 195      40.799  32.906  14.623  1.00 23.74           H
ATOM   1354  HB2 GLU A 195      41.701  31.539  17.173  1.00 21.46           H
ATOM   1355  HB3 GLU A 195      42.308  31.074  15.593  1.00 21.46           H
ATOM   1356  HG2 GLU A 195      43.387  33.176  15.214  1.00 27.67           H
ATOM   1357  HG3 GLU A 195      42.468  33.994  16.403  1.00 27.67           H
ATOM   1358  N   ILE A 196      39.020  30.521  16.098  1.00 13.19           N
ATOM   1359  CA  ILE A 196      38.180  29.360  15.876  1.00 16.58           C
ATOM   1360  C   ILE A 196      37.067  29.675  14.863  1.00 15.85           C
ATOM   1361  O   ILE A 196      36.907  28.931  13.894  1.00 16.61           O
ATOM   1362  CB  ILE A 196      37.636  28.855  17.243  1.00 16.14           C
ATOM   1363  CG1 ILE A 196      38.761  28.361  18.169  1.00 15.37           C
ATOM   1364  CG2 ILE A 196      36.574  27.762  17.041  1.00 13.95           C
ATOM   1365  CD1 ILE A 196      38.342  28.196  19.632  1.00 19.48           C
ATOM   1366  H   ILE A 196      39.080  30.878  17.043  1.00 15.82           H
ATOM   1367  HA  ILE A 196      38.801  28.573  15.451  1.00 19.89           H
ATOM   1368  HB  ILE A 196      37.150  29.695  17.736  1.00 19.36           H
ATOM   1369 HG12 ILE A 196      39.144  27.405  17.809  1.00 18.45           H
ATOM   1370 HG13 ILE A 196      39.588  29.062  18.150  1.00 18.45           H
ATOM   1371 HG21 ILE A 196      36.208  27.389  17.996  1.00 16.74           H
ATOM   1372 HG22 ILE A 196      35.713  28.170  16.515  1.00 16.74           H
ATOM   1373 HG23 ILE A 196      36.980  26.928  16.469  1.00 16.74           H
ATOM   1374 HD11 ILE A 196      39.207  27.874  20.215  1.00 23.37           H
ATOM   1375 HD12 ILE A 196      38.000  29.148  20.032  1.00 23.37           H
ATOM   1376 HD13 ILE A 196      37.563  27.444  19.735  1.00 23.37           H
ATOM   1377  N   CYS A 197      36.294  30.742  15.112  1.00 15.88           N
ATOM   1378  CA  CYS A 197      35.158  31.109  14.287  1.00 19.02           C
ATOM   1379  C   CYS A 197      35.591  31.475  12.870  1.00 18.40           C
ATOM   1380  O   CYS A 197      34.937  31.090  11.922  1.00 16.85           O
ATOM   1381  CB  CYS A 197      34.336  32.222  14.938  1.00 15.14           C
ATOM   1382  SG  CYS A 197      33.479  31.645  16.442  1.00 15.32           S
ATOM   1383  H   CYS A 197      36.474  31.297  15.938  1.00 19.05           H
ATOM   1384  HA  CYS A 197      34.505  30.237  14.217  1.00 22.82           H
ATOM   1385  HB2 CYS A 197      34.961  33.077  15.181  1.00 18.17           H
ATOM   1386  HB3 CYS A 197      33.571  32.538  14.229  1.00 18.17           H
ATOM   1387  HG  CYS A 197      32.534  32.352  16.661  1.00 18.38           H
ATOM   1388  N   GLU A 198      36.687  32.208  12.713  1.00 15.06           N
ATOM   1389  CA  GLU A 198      37.178  32.632  11.412  1.00 20.41           C
ATOM   1390  C   GLU A 198      37.631  31.436  10.574  1.00 20.88           C
ATOM   1391  O   GLU A 198      37.359  31.385   9.379  1.00 18.97           O
ATOM   1392  CB  GLU A 198      38.353  33.571  11.618  1.00 21.72           C
ATOM   1393  CG  GLU A 198      38.032  34.827  12.453  1.00 27.29           C
ATOM   1394  CD  GLU A 198      37.771  36.056  11.639  1.00 44.59           C
ATOM   1395  OE1 GLU A 198      37.116  35.899  10.580  1.00 62.46           O
ATOM   1396  OE2 GLU A 198      38.182  37.135  12.124  1.00 36.68           O1-
ATOM   1397  H   GLU A 198      37.198  32.513  13.529  1.00 18.07           H
ATOM   1398  HA  GLU A 198      36.381  33.165  10.892  1.00 24.49           H
ATOM   1399  HB2 GLU A 198      39.157  33.028  12.122  1.00 26.07           H
ATOM   1400  HB3 GLU A 198      38.736  33.866  10.640  1.00 26.07           H
ATOM   1401  HG2 GLU A 198      37.124  34.667  13.034  1.00 32.74           H
ATOM   1402  HG3 GLU A 198      38.849  35.033  13.146  1.00 32.74           H
ATOM   1403  N   LYS A 199      38.341  30.491  11.189  1.00 17.17           N
ATOM   1404  CA  LYS A 199      38.844  29.289  10.541  1.00 20.44           C
ATOM   1405  C   LYS A 199      37.694  28.360  10.146  1.00 18.55           C
ATOM   1406  O   LYS A 199      37.710  27.807   9.048  1.00 17.26           O
ATOM   1407  CB  LYS A 199      39.880  28.640  11.459  1.00 17.66           C
ATOM   1408  CG  LYS A 199      40.715  27.572  10.760  1.00 22.11           C
ATOM   1409  CD  LYS A 199      41.842  27.090  11.665  1.00 23.86           C
ATOM   1410  CE  LYS A 199      42.663  26.086  10.850  1.00 31.15           C
ATOM   1411  NZ  LYS A 199      43.720  25.488  11.664  1.00 33.97           N1+
ATOM   1412  H   LYS A 199      38.563  30.617  12.167  1.00 20.60           H
ATOM   1413  HA  LYS A 199      39.354  29.592   9.625  1.00 24.53           H
ATOM   1414  HB2 LYS A 199      40.568  29.415  11.792  1.00 21.19           H
ATOM   1415  HB3 LYS A 199      39.382  28.216  12.330  1.00 21.19           H
ATOM   1416  HG2 LYS A 199      40.082  26.726  10.479  1.00 26.53           H
ATOM   1417  HG3 LYS A 199      41.164  27.993   9.861  1.00 26.53           H
ATOM   1418  HD2 LYS A 199      42.473  27.930  11.962  1.00 28.63           H
ATOM   1419  HD3 LYS A 199      41.438  26.598  12.551  1.00 28.63           H
ATOM   1420  HE2 LYS A 199      41.993  25.290  10.519  1.00 37.38           H
ATOM   1421  HE3 LYS A 199      43.099  26.581   9.980  1.00 37.38           H
ATOM   1422  HZ1 LYS A 199      44.267  26.218  12.099  1.00 40.77           H
ATOM   1423  HZ2 LYS A 199      43.301  24.941  12.406  1.00 40.77           H
ATOM   1424  HZ3 LYS A 199      44.312  24.895  11.101  1.00 40.77           H
ATOM   1425  N   LEU A 200      36.695  28.204  11.017  1.00 15.66           N
ATOM   1426  CA  LEU A 200      35.490  27.462  10.721  1.00 13.99           C
ATOM   1427  C   LEU A 200      34.795  28.121   9.531  1.00 18.11           C
ATOM   1428  O   LEU A 200      34.465  27.457   8.547  1.00 16.62           O
ATOM   1429  CB  LEU A 200      34.609  27.399  11.978  1.00 14.48           C
ATOM   1430  CG  LEU A 200      33.394  26.478  11.820  1.00 16.32           C
ATOM   1431  CD1 LEU A 200      32.931  25.997  13.196  1.00 20.03           C
ATOM   1432  CD2 LEU A 200      32.184  27.114  11.102  1.00 18.29           C
ATOM   1433  H   LEU A 200      36.759  28.653  11.919  1.00 18.79           H
ATOM   1434  HA  LEU A 200      35.765  26.442  10.447  1.00 16.79           H
ATOM   1435  HB2 LEU A 200      35.243  26.989  12.767  1.00 17.37           H
ATOM   1436  HB3 LEU A 200      34.295  28.395  12.302  1.00 17.37           H
ATOM   1437  HG  LEU A 200      33.701  25.614  11.231  1.00 19.58           H
ATOM   1438 HD11 LEU A 200      32.128  25.269  13.078  1.00 24.03           H
ATOM   1439 HD12 LEU A 200      33.753  25.521  13.729  1.00 24.03           H
ATOM   1440 HD13 LEU A 200      32.563  26.829  13.794  1.00 24.03           H
ATOM   1441 HD21 LEU A 200      31.346  26.421  11.139  1.00 21.95           H
ATOM   1442 HD22 LEU A 200      31.882  28.040  11.592  1.00 21.95           H
ATOM   1443 HD23 LEU A 200      32.395  27.309  10.055  1.00 21.95           H
ATOM   1444  N   GLU A 201      34.569  29.434   9.617  1.00 17.09           N
ATOM   1445  CA  GLU A 201      33.711  30.089   8.654  1.00 18.04           C
ATOM   1446  C   GLU A 201      34.403  30.217   7.295  1.00 18.58           C
ATOM   1447  O   GLU A 201      33.709  30.146   6.286  1.00 17.78           O
ATOM   1448  CB  GLU A 201      33.235  31.437   9.188  1.00 16.51           C
ATOM   1449  CG  GLU A 201      32.309  31.353  10.416  1.00 14.43           C
ATOM   1450  CD  GLU A 201      32.132  32.687  11.165  1.00 24.83           C
ATOM   1451  OE1 GLU A 201      31.423  32.667  12.191  1.00 20.74           O
ATOM   1452  OE2 GLU A 201      32.703  33.728  10.752  1.00 16.44           O1-
ATOM   1453  H   GLU A 201      34.869  29.951  10.432  1.00 20.51           H
ATOM   1454  HA  GLU A 201      32.826  29.461   8.518  1.00 21.65           H
ATOM   1455  HB2 GLU A 201      34.098  32.067   9.396  1.00 19.82           H
ATOM   1456  HB3 GLU A 201      32.631  31.878   8.414  1.00 19.82           H
ATOM   1457  HG2 GLU A 201      31.327  30.975  10.127  1.00 17.32           H
ATOM   1458  HG3 GLU A 201      32.654  30.602  11.124  1.00 17.32           H
ATOM   1459  N   ASP A 202      35.730  30.431   7.253  1.00 17.38           N
ATOM   1460  CA  ASP A 202      36.514  30.372   6.004  1.00 21.91           C
ATOM   1461  C   ASP A 202      36.239  29.060   5.253  1.00 23.02           C
ATOM   1462  O   ASP A 202      36.012  29.077   4.043  1.00 19.25           O
ATOM   1463  CB  ASP A 202      38.031  30.502   6.237  1.00 24.44           C
ATOM   1464  CG  ASP A 202      38.568  31.828   6.762  1.00 37.48           C
ATOM   1465  OD1 ASP A 202      39.747  31.851   7.169  1.00 36.69           O
ATOM   1466  OD2 ASP A 202      37.834  32.829   6.706  1.00 42.43           O1-
ATOM   1467  H   ASP A 202      36.235  30.547   8.122  1.00 20.86           H
ATOM   1468  HA  ASP A 202      36.195  31.204   5.376  1.00 26.29           H
ATOM   1469  HB2 ASP A 202      38.407  29.694   6.864  1.00 29.33           H
ATOM   1470  HB3 ASP A 202      38.521  30.359   5.274  1.00 29.33           H
ATOM   1471  N   CYS A 203      36.238  27.930   5.972  1.00 21.60           N
ATOM   1472  CA  CYS A 203      36.014  26.618   5.394  1.00 22.84           C
ATOM   1473  C   CYS A 203      34.557  26.445   4.963  1.00 20.39           C
ATOM   1474  O   CYS A 203      34.310  25.935   3.877  1.00 22.00           O
ATOM   1475  CB  CYS A 203      36.490  25.527   6.374  1.00 29.14           C
ATOM   1476  SG  CYS A 203      36.212  23.869   5.693  1.00 22.62           S
ATOM   1477  H   CYS A 203      36.376  27.989   6.973  1.00 25.92           H
ATOM   1478  HA  CYS A 203      36.640  26.545   4.505  1.00 27.40           H
ATOM   1479  HB2 CYS A 203      37.559  25.659   6.533  1.00 34.97           H
ATOM   1480  HB3 CYS A 203      35.978  25.617   7.333  1.00 34.97           H
ATOM   1481  HG  CYS A 203      37.034  23.251   6.549  1.00 27.15           H
ATOM   1482  N   SER A 204      33.588  26.873   5.778  1.00 15.02           N
ATOM   1483  CA  SER A 204      32.190  26.761   5.460  1.00 13.56           C
ATOM   1484  C   SER A 204      31.835  27.537   4.188  1.00 14.98           C
ATOM   1485  O   SER A 204      31.112  26.992   3.359  1.00 14.51           O
ATOM   1486  CB  SER A 204      31.330  27.134   6.684  1.00 18.24           C
ATOM   1487  OG  SER A 204      30.032  26.683   6.427  1.00 30.08           O
ATOM   1488  H   SER A 204      33.838  27.271   6.673  1.00 18.03           H
ATOM   1489  HA  SER A 204      32.016  25.710   5.242  1.00 16.28           H
ATOM   1490  HB2 SER A 204      31.714  26.617   7.567  1.00 21.89           H
ATOM   1491  HB3 SER A 204      31.334  28.212   6.860  1.00 21.89           H
ATOM   1492  HG  SER A 204      29.588  27.323   5.866  1.00 36.10           H
ATOM   1493  N   ARG A 205      32.354  28.762   4.015  1.00 19.26           N
ATOM   1494  CA  ARG A 205      32.150  29.579   2.815  1.00 22.03           C
ATOM   1495  C   ARG A 205      32.663  28.870   1.552  1.00 20.81           C
ATOM   1496  O   ARG A 205      32.033  28.927   0.502  1.00 19.82           O
ATOM   1497  CB  ARG A 205      32.858  30.926   2.969  1.00 19.28           C
ATOM   1498  CG  ARG A 205      32.131  31.848   3.950  1.00 19.94           C
ATOM   1499  CD  ARG A 205      32.809  33.208   3.944  1.00 25.04           C
ATOM   1500  NE  ARG A 205      32.017  34.191   4.693  1.00 41.23           N
ATOM   1501  CZ  ARG A 205      32.111  34.338   6.001  1.00 25.00           C
ATOM   1502  NH1 ARG A 205      32.846  33.495   6.686  1.00 42.03           N
ATOM   1503  NH2 ARG A 205      31.487  35.288   6.684  1.00 23.80           N1+
ATOM   1504  H   ARG A 205      32.918  29.156   4.758  1.00 23.11           H
ATOM   1505  HA  ARG A 205      31.081  29.760   2.687  1.00 26.43           H
ATOM   1506  HB2 ARG A 205      33.889  30.775   3.288  1.00 23.14           H
ATOM   1507  HB3 ARG A 205      32.873  31.421   1.994  1.00 23.14           H
ATOM   1508  HG2 ARG A 205      31.091  31.963   3.637  1.00 23.92           H
ATOM   1509  HG3 ARG A 205      32.144  31.428   4.948  1.00 23.92           H
ATOM   1510  HD2 ARG A 205      33.813  33.120   4.358  1.00 30.05           H
ATOM   1511  HD3 ARG A 205      32.916  33.561   2.920  1.00 30.05           H
ATOM   1512  HE  ARG A 205      31.393  34.793   4.174  1.00 49.48           H
ATOM   1513 HH11 ARG A 205      33.339  32.757   6.210  1.00 50.44           H
ATOM   1514 HH12 ARG A 205      32.920  33.603   7.688  1.00 50.44           H
ATOM   1515 HH21 ARG A 205      30.870  35.936   6.215  1.00 28.56           H
ATOM   1516 HH22 ARG A 205      31.609  35.343   7.684  1.00 28.56           H
ATOM   1517  N   LYS A 206      33.812  28.200   1.677  1.00 22.88           N
ATOM   1518  CA  LYS A 206      34.449  27.424   0.616  1.00 20.46           C
ATOM   1519  C   LYS A 206      33.567  26.255   0.189  1.00 21.67           C
ATOM   1520  O   LYS A 206      33.249  26.106  -0.993  1.00 20.06           O
ATOM   1521  CB  LYS A 206      35.811  26.927   1.111  1.00 33.41           C
ATOM   1522  CG  LYS A 206      36.896  27.201   0.087  1.00 39.37           C
ATOM   1523  CD  LYS A 206      37.525  28.582   0.267  1.00 37.43           C
ATOM   1524  CE  LYS A 206      38.536  28.528   1.413  1.00 36.81           C
ATOM   1525  NZ  LYS A 206      39.223  29.821   1.552  1.00 37.97           N1+
ATOM   1526  H   LYS A 206      34.268  28.221   2.577  1.00 27.46           H
ATOM   1527  HA  LYS A 206      34.580  28.092  -0.236  1.00 24.55           H
ATOM   1528  HB2 LYS A 206      36.071  27.449   2.030  1.00 40.10           H
ATOM   1529  HB3 LYS A 206      35.791  25.865   1.354  1.00 40.10           H
ATOM   1530  HG2 LYS A 206      37.682  26.457   0.220  1.00 47.25           H
ATOM   1531  HG3 LYS A 206      36.488  27.086  -0.912  1.00 47.25           H
ATOM   1532  HD2 LYS A 206      38.025  28.875  -0.657  1.00 44.92           H
ATOM   1533  HD3 LYS A 206      36.751  29.317   0.496  1.00 44.92           H
ATOM   1534  HE2 LYS A 206      38.018  28.294   2.344  1.00 44.17           H
ATOM   1535  HE3 LYS A 206      39.267  27.743   1.217  1.00 44.17           H
ATOM   1536  HZ1 LYS A 206      39.859  29.770   2.338  1.00 45.56           H
ATOM   1537  HZ2 LYS A 206      39.730  30.036   0.706  1.00 45.56           H
ATOM   1538  HZ3 LYS A 206      38.538  30.546   1.728  1.00 45.56           H
ATOM   1539  N   LEU A 207      33.172  25.435   1.164  1.00 20.68           N
ATOM   1540  CA  LEU A 207      32.485  24.192   0.899  1.00 23.28           C
ATOM   1541  C   LEU A 207      31.050  24.412   0.452  1.00 21.15           C
ATOM   1542  O   LEU A 207      30.579  23.599  -0.329  1.00 18.07           O
ATOM   1543  CB  LEU A 207      32.539  23.221   2.086  1.00 24.38           C
ATOM   1544  CG  LEU A 207      33.935  22.831   2.606  1.00 32.68           C
ATOM   1545  CD1 LEU A 207      33.795  21.480   3.321  1.00 21.42           C
ATOM   1546  CD2 LEU A 207      35.051  22.752   1.559  1.00 25.69           C
ATOM   1547  H   LEU A 207      33.442  25.634   2.117  1.00 24.81           H
ATOM   1548  HA  LEU A 207      33.000  23.702   0.073  1.00 27.94           H
ATOM   1549  HB2 LEU A 207      31.958  23.627   2.917  1.00 29.26           H
ATOM   1550  HB3 LEU A 207      32.039  22.308   1.760  1.00 29.26           H
ATOM   1551  HG  LEU A 207      34.249  23.547   3.360  1.00 39.21           H
ATOM   1552 HD11 LEU A 207      34.669  21.294   3.946  1.00 25.71           H
ATOM   1553 HD12 LEU A 207      32.911  21.492   3.959  1.00 25.71           H
ATOM   1554 HD13 LEU A 207      33.686  20.681   2.586  1.00 25.71           H
ATOM   1555 HD21 LEU A 207      35.981  22.443   2.026  1.00 30.83           H
ATOM   1556 HD22 LEU A 207      34.768  22.030   0.797  1.00 30.83           H
ATOM   1557 HD23 LEU A 207      35.217  23.719   1.091  1.00 30.83           H
ATOM   1558  N   ILE A 208      30.358  25.460   0.932  1.00 21.58           N
ATOM   1559  CA  ILE A 208      29.005  25.792   0.499  1.00 19.26           C
ATOM   1560  C   ILE A 208      29.002  26.517  -0.845  1.00 20.03           C
ATOM   1561  O   ILE A 208      27.926  26.668  -1.420  1.00 17.86           O
ATOM   1562  CB  ILE A 208      28.244  26.567   1.605  1.00 21.82           C
ATOM   1563  CG1 ILE A 208      26.719  26.323   1.573  1.00 17.12           C
ATOM   1564  CG2 ILE A 208      28.488  28.080   1.554  1.00 18.74           C
ATOM   1565  CD1 ILE A 208      26.354  24.859   1.790  1.00 19.54           C
ATOM   1566  H   ILE A 208      30.806  26.088   1.582  1.00 25.89           H
ATOM   1567  HA  ILE A 208      28.496  24.848   0.324  1.00 23.11           H
ATOM   1568  HB  ILE A 208      28.599  26.210   2.572  1.00 26.19           H
ATOM   1569 HG12 ILE A 208      26.261  26.898   2.375  1.00 20.55           H
ATOM   1570 HG13 ILE A 208      26.294  26.659   0.628  1.00 20.55           H
ATOM   1571 HG21 ILE A 208      28.149  28.517   2.493  1.00 22.49           H
ATOM   1572 HG22 ILE A 208      29.552  28.286   1.437  1.00 22.49           H
ATOM   1573 HG23 ILE A 208      27.938  28.537   0.731  1.00 22.49           H
ATOM   1574 HD11 ILE A 208      25.279  24.798   1.969  1.00 23.44           H
ATOM   1575 HD12 ILE A 208      26.593  24.254   0.916  1.00 23.44           H
ATOM   1576 HD13 ILE A 208      26.884  24.481   2.662  1.00 23.44           H
ATOM   1577  N   LYS A 209      30.171  27.011  -1.288  1.00 15.86           N
ATOM   1578  CA  LYS A 209      30.373  27.866  -2.458  1.00 20.52           C
ATOM   1579  C   LYS A 209      29.472  29.079  -2.324  1.00 25.09           C
ATOM   1580  O   LYS A 209      28.497  29.246  -3.056  1.00 21.80           O
ATOM   1581  CB  LYS A 209      30.090  27.070  -3.730  1.00 27.18           C
ATOM   1582  CG  LYS A 209      30.654  27.735  -4.985  1.00 30.73           C
ATOM   1583  CD  LYS A 209      30.449  26.777  -6.176  1.00 34.36           C
ATOM   1584  CE  LYS A 209      30.984  27.386  -7.466  1.00 35.99           C
ATOM   1585  NZ  LYS A 209      32.422  27.703  -7.358  1.00 53.60           N1+
ATOM   1586  H   LYS A 209      30.980  26.870  -0.703  1.00 19.03           H
ATOM   1587  HA  LYS A 209      31.413  28.200  -2.462  1.00 24.62           H
ATOM   1588  HB2 LYS A 209      30.574  26.108  -3.623  1.00 32.62           H
ATOM   1589  HB3 LYS A 209      29.021  26.897  -3.844  1.00 32.62           H
ATOM   1590  HG2 LYS A 209      30.141  28.678  -5.180  1.00 36.87           H
ATOM   1591  HG3 LYS A 209      31.717  27.925  -4.831  1.00 36.87           H
ATOM   1592  HD2 LYS A 209      30.957  25.829  -5.988  1.00 41.24           H
ATOM   1593  HD3 LYS A 209      29.383  26.580  -6.307  1.00 41.24           H
ATOM   1594  HE2 LYS A 209      30.819  26.702  -8.302  1.00 43.18           H
ATOM   1595  HE3 LYS A 209      30.425  28.307  -7.647  1.00 43.18           H
ATOM   1596  HZ1 LYS A 209      32.784  27.962  -8.264  1.00 64.31           H
ATOM   1597  HZ2 LYS A 209      32.541  28.470  -6.708  1.00 64.31           H
ATOM   1598  HZ3 LYS A 209      32.918  26.891  -7.014  1.00 64.31           H
ATOM   1599  N   GLU A 210      29.801  29.909  -1.344  1.00 24.32           N
ATOM   1600  CA  GLU A 210      28.995  31.045  -0.983  1.00 21.37           C
ATOM   1601  C   GLU A 210      28.672  31.870  -2.232  1.00 20.17           C
ATOM   1602  O   GLU A 210      29.563  32.193  -3.029  1.00 21.34           O
ATOM   1603  CB  GLU A 210      29.743  31.866   0.060  1.00 23.25           C
ATOM   1604  CG  GLU A 210      28.820  32.962   0.601  1.00 20.80           C
ATOM   1605  CD  GLU A 210      29.473  33.870   1.652  1.00 34.96           C
ATOM   1606  OE1 GLU A 210      28.711  34.618   2.295  1.00 35.56           O
ATOM   1607  OE2 GLU A 210      30.712  33.841   1.801  1.00 29.05           O1-
ATOM   1608  H   GLU A 210      30.588  29.685  -0.754  1.00 29.19           H
ATOM   1609  HA  GLU A 210      28.078  30.676  -0.527  1.00 25.65           H
ATOM   1610  HB2 GLU A 210      30.039  31.216   0.886  1.00 27.89           H
ATOM   1611  HB3 GLU A 210      30.637  32.305  -0.388  1.00 27.89           H
ATOM   1612  HG2 GLU A 210      28.471  33.603  -0.211  1.00 24.96           H
ATOM   1613  HG3 GLU A 210      27.914  32.525   1.025  1.00 24.96           H
ATOM   1614  N   ASN A 211      27.378  32.160  -2.402  1.00 22.76           N
ATOM   1615  CA  ASN A 211      26.873  32.928  -3.529  1.00 26.53           C
ATOM   1616  C   ASN A 211      25.678  33.753  -3.069  1.00 20.15           C
ATOM   1617  O   ASN A 211      24.548  33.345  -3.309  1.00 20.94           O
ATOM   1618  CB  ASN A 211      26.489  31.970  -4.676  1.00 24.30           C
ATOM   1619  CG  ASN A 211      25.879  32.737  -5.864  1.00 29.65           C
ATOM   1620  OD1 ASN A 211      26.257  33.875  -6.156  1.00 21.75           O
ATOM   1621  ND2 ASN A 211      24.968  32.099  -6.590  1.00 30.33           N
ATOM   1622  H   ASN A 211      26.708  31.810  -1.733  1.00 27.31           H
ATOM   1623  HA  ASN A 211      27.653  33.610  -3.873  1.00 31.84           H
ATOM   1624  HB2 ASN A 211      27.408  31.494  -5.021  1.00 29.16           H
ATOM   1625  HB3 ASN A 211      25.804  31.199  -4.317  1.00 29.16           H
ATOM   1626 HD21 ASN A 211      24.586  32.542  -7.409  1.00 36.39           H
ATOM   1627 HD22 ASN A 211      24.700  31.153  -6.345  1.00 36.39           H
ATOM   1628  N   GLY A 212      25.918  34.895  -2.409  1.00 20.48           N
ATOM   1629  CA  GLY A 212      24.880  35.831  -1.999  1.00 21.70           C
ATOM   1630  C   GLY A 212      23.870  35.122  -1.117  1.00 21.15           C
ATOM   1631  O   GLY A 212      24.250  34.355  -0.241  1.00 20.07           O
ATOM   1632  H   GLY A 212      26.874  35.147  -2.210  1.00 24.57           H
ATOM   1633  HA2 GLY A 212      25.325  36.661  -1.450  1.00 26.04           H
ATOM   1634  HA3 GLY A 212      24.372  36.209  -2.885  1.00 26.04           H
ATOM   1635  N   LEU A 213      22.587  35.328  -1.385  1.00 20.08           N
ATOM   1636  CA  LEU A 213      21.493  34.642  -0.692  1.00 24.86           C
ATOM   1637  C   LEU A 213      21.161  33.250  -1.252  1.00 23.06           C
ATOM   1638  O   LEU A 213      20.281  32.586  -0.721  1.00 22.63           O
ATOM   1639  CB  LEU A 213      20.260  35.564  -0.661  1.00 19.37           C
ATOM   1640  CG  LEU A 213      20.467  36.878   0.123  1.00 22.01           C
ATOM   1641  CD1 LEU A 213      19.213  37.745   0.008  1.00 19.30           C
ATOM   1642  CD2 LEU A 213      20.734  36.628   1.610  1.00 21.71           C
ATOM   1643  H   LEU A 213      22.348  35.942  -2.148  1.00 24.10           H
ATOM   1644  HA  LEU A 213      21.798  34.482   0.339  1.00 29.83           H
ATOM   1645  HB2 LEU A 213      19.995  35.810  -1.690  1.00 23.24           H
ATOM   1646  HB3 LEU A 213      19.418  35.024  -0.222  1.00 23.24           H
ATOM   1647  HG  LEU A 213      21.308  37.430  -0.298  1.00 26.41           H
ATOM   1648 HD11 LEU A 213      19.370  38.685   0.538  1.00 23.16           H
ATOM   1649 HD12 LEU A 213      19.012  37.958  -1.043  1.00 23.16           H
ATOM   1650 HD13 LEU A 213      18.354  37.230   0.443  1.00 23.16           H
ATOM   1651 HD21 LEU A 213      20.799  37.588   2.117  1.00 26.06           H
ATOM   1652 HD22 LEU A 213      19.922  36.046   2.048  1.00 26.06           H
ATOM   1653 HD23 LEU A 213      21.679  36.102   1.747  1.00 26.06           H
ATOM   1654  N   ASN A 214      21.833  32.795  -2.315  1.00 20.45           N
ATOM   1655  CA  ASN A 214      21.597  31.494  -2.943  1.00 21.96           C
ATOM   1656  C   ASN A 214      22.344  30.342  -2.277  1.00 22.21           C
ATOM   1657  O   ASN A 214      21.937  29.189  -2.412  1.00 19.76           O
ATOM   1658  CB  ASN A 214      21.945  31.567  -4.444  1.00 20.55           C
ATOM   1659  CG  ASN A 214      21.022  32.519  -5.189  1.00 30.19           C
ATOM   1660  OD1 ASN A 214      19.814  32.444  -5.036  1.00 31.07           O
ATOM   1661  ND2 ASN A 214      21.544  33.353  -6.075  1.00 35.30           N
ATOM   1662  H   ASN A 214      22.562  33.375  -2.707  1.00 24.54           H
ATOM   1663  HA  ASN A 214      20.534  31.263  -2.852  1.00 26.35           H
ATOM   1664  HB2 ASN A 214      22.991  31.828  -4.585  1.00 24.67           H
ATOM   1665  HB3 ASN A 214      21.767  30.570  -4.842  1.00 24.67           H
ATOM   1666 HD21 ASN A 214      20.924  33.947  -6.601  1.00 42.35           H
ATOM   1667 HD22 ASN A 214      22.545  33.397  -6.198  1.00 42.35           H
ATOM   1668  N   ALA A 215      23.439  30.631  -1.579  1.00 23.32           N
ATOM   1669  CA  ALA A 215      24.217  29.634  -0.860  1.00 20.21           C
ATOM   1670  C   ALA A 215      25.092  30.382   0.136  1.00 21.46           C
ATOM   1671  O   ALA A 215      25.712  31.378  -0.212  1.00 20.10           O
ATOM   1672  CB  ALA A 215      25.106  28.854  -1.838  1.00 22.60           C
ATOM   1673  H   ALA A 215      23.740  31.594  -1.505  1.00 27.98           H
ATOM   1674  HA  ALA A 215      23.561  28.948  -0.324  1.00 24.25           H
ATOM   1675  HB1 ALA A 215      25.738  28.157  -1.288  1.00 27.12           H
ATOM   1676  HB2 ALA A 215      24.480  28.295  -2.536  1.00 27.12           H
ATOM   1677  HB3 ALA A 215      25.742  29.543  -2.395  1.00 27.12           H
ATOM   1678  N   GLY A 216      25.187  29.897   1.363  1.00 19.52           N
ATOM   1679  CA  GLY A 216      26.025  30.583   2.335  1.00 17.34           C
ATOM   1680  C   GLY A 216      25.886  30.045   3.733  1.00 18.40           C
ATOM   1681  O   GLY A 216      25.472  28.903   3.935  1.00 17.25           O
ATOM   1682  H   GLY A 216      24.649  29.087   1.647  1.00 23.42           H
ATOM   1683  HA2 GLY A 216      27.069  30.509   2.032  1.00 20.80           H
ATOM   1684  HA3 GLY A 216      25.750  31.635   2.336  1.00 20.80           H
ATOM   1685  N   LEU A 217      26.265  30.899   4.691  1.00 16.84           N
ATOM   1686  CA  LEU A 217      26.184  30.620   6.122  1.00 17.73           C
ATOM   1687  C   LEU A 217      24.799  31.023   6.616  1.00 15.04           C
ATOM   1688  O   LEU A 217      24.393  32.166   6.428  1.00 15.98           O
ATOM   1689  CB  LEU A 217      27.302  31.394   6.853  1.00 20.78           C
ATOM   1690  CG  LEU A 217      28.702  31.337   6.198  1.00 19.89           C
ATOM   1691  CD1 LEU A 217      29.737  31.897   7.180  1.00 23.35           C
ATOM   1692  CD2 LEU A 217      29.150  29.932   5.782  1.00 17.66           C
ATOM   1693  H   LEU A 217      26.626  31.803   4.421  1.00 20.21           H
ATOM   1694  HA  LEU A 217      26.324  29.551   6.298  1.00 21.27           H
ATOM   1695  HB2 LEU A 217      27.015  32.442   6.947  1.00 24.94           H
ATOM   1696  HB3 LEU A 217      27.365  30.974   7.858  1.00 24.94           H
ATOM   1697  HG  LEU A 217      28.693  31.982   5.316  1.00 23.87           H
ATOM   1698 HD11 LEU A 217      30.737  31.782   6.768  1.00 28.02           H
ATOM   1699 HD12 LEU A 217      29.542  32.957   7.346  1.00 28.02           H
ATOM   1700 HD13 LEU A 217      29.680  31.358   8.129  1.00 28.02           H
ATOM   1701 HD21 LEU A 217      30.172  29.965   5.405  1.00 21.20           H
ATOM   1702 HD22 LEU A 217      29.104  29.265   6.632  1.00 21.20           H
ATOM   1703 HD23 LEU A 217      28.522  29.541   4.983  1.00 21.20           H
ATOM   1704  N   ALA A 218      24.065  30.087   7.226  1.00 14.59           N
ATOM   1705  CA  ALA A 218      22.678  30.310   7.625  1.00 17.05           C
ATOM   1706  C   ALA A 218      22.606  31.243   8.838  1.00 17.30           C
ATOM   1707  O   ALA A 218      21.631  31.978   8.993  1.00 17.97           O
ATOM   1708  CB  ALA A 218      21.963  28.969   7.856  1.00 16.32           C
ATOM   1709  H   ALA A 218      24.473  29.181   7.408  1.00 17.51           H
ATOM   1710  HA  ALA A 218      22.155  30.812   6.808  1.00 20.47           H
ATOM   1711  HB1 ALA A 218      20.921  29.155   8.125  1.00 19.59           H
ATOM   1712  HB2 ALA A 218      21.989  28.363   6.955  1.00 19.59           H
ATOM   1713  HB3 ALA A 218      22.449  28.421   8.662  1.00 19.59           H
ATOM   1714  N   PHE A 219      23.638  31.208   9.688  1.00 16.04           N
ATOM   1715  CA  PHE A 219      23.651  31.939  10.945  1.00 18.91           C
ATOM   1716  C   PHE A 219      25.099  31.898  11.477  1.00 16.83           C
ATOM   1717  O   PHE A 219      25.914  31.116  11.031  1.00 13.15           O
ATOM   1718  CB  PHE A 219      22.618  31.407  11.989  1.00 16.89           C
ATOM   1719  CG  PHE A 219      22.674  29.923  12.200  1.00 19.20           C
ATOM   1720  CD1 PHE A 219      21.782  29.069  11.537  1.00 17.83           C
ATOM   1721  CD2 PHE A 219      23.617  29.378  13.097  1.00 15.07           C
ATOM   1722  CE1 PHE A 219      21.810  27.691  11.794  1.00 17.25           C
ATOM   1723  CE2 PHE A 219      23.662  28.002  13.324  1.00 14.08           C
ATOM   1724  CZ  PHE A 219      22.740  27.155  12.689  1.00 17.05           C
ATOM   1725  H   PHE A 219      24.354  30.533   9.529  1.00 19.24           H
ATOM   1726  HA  PHE A 219      23.363  33.017  10.747  1.00 22.70           H
ATOM   1727  HB2 PHE A 219      22.720  31.904  12.982  1.00 20.27           H
ATOM   1728  HB3 PHE A 219      21.598  31.717  11.679  1.00 20.27           H
ATOM   1729  HD1 PHE A 219      21.060  29.486  10.835  1.00 21.40           H
ATOM   1730  HD2 PHE A 219      24.273  30.050  13.635  1.00 18.09           H
ATOM   1731  HE1 PHE A 219      21.103  27.046  11.277  1.00 20.70           H
ATOM   1732  HE2 PHE A 219      24.395  27.587  14.011  1.00 16.89           H
ATOM   1733  HZ  PHE A 219      22.774  26.083  12.878  1.00 20.46           H
ATOM   1734  N   PRO A 220      25.428  32.804  12.426  1.00 16.30           N
ATOM   1735  CA  PRO A 220      26.781  32.950  12.955  1.00 18.02           C
ATOM   1736  C   PRO A 220      27.255  31.713  13.699  1.00 16.63           C
ATOM   1737  O   PRO A 220      26.444  30.903  14.139  1.00 17.35           O
ATOM   1738  CB  PRO A 220      26.687  34.094  13.975  1.00 15.00           C
ATOM   1739  CG  PRO A 220      25.536  34.922  13.460  1.00 15.29           C
ATOM   1740  CD  PRO A 220      24.576  33.851  12.987  1.00 13.12           C
ATOM   1741  HA  PRO A 220      27.470  33.277  12.180  1.00 21.63           H
ATOM   1742  HB2 PRO A 220      26.393  33.669  14.935  1.00 18.00           H
ATOM   1743  HB3 PRO A 220      27.608  34.663  14.086  1.00 18.00           H
ATOM   1744  HG2 PRO A 220      25.076  35.503  14.259  1.00 18.35           H
ATOM   1745  HG3 PRO A 220      25.877  35.554  12.639  1.00 18.35           H
ATOM   1746  HD2 PRO A 220      24.016  33.460  13.836  1.00 15.75           H
ATOM   1747  HD3 PRO A 220      23.930  34.309  12.245  1.00 15.75           H
ATOM   1748  N   THR A 221      28.570  31.597  13.847  1.00 14.49           N
ATOM   1749  CA  THR A 221      29.171  30.485  14.564  1.00 16.16           C
ATOM   1750  C   THR A 221      29.000  30.670  16.072  1.00 14.54           C
ATOM   1751  O   THR A 221      29.763  31.381  16.720  1.00 14.35           O
ATOM   1752  CB  THR A 221      30.647  30.313  14.187  1.00 17.86           C
ATOM   1753  OG1 THR A 221      30.709  30.131  12.800  1.00 16.86           O
ATOM   1754  CG2 THR A 221      31.298  29.100  14.855  1.00 17.56           C
ATOM   1755  H   THR A 221      29.181  32.292  13.437  1.00 17.39           H
ATOM   1756  HA  THR A 221      28.645  29.588  14.233  1.00 19.40           H
ATOM   1757  HB  THR A 221      31.203  31.214  14.459  1.00 21.43           H
ATOM   1758  HG1 THR A 221      30.533  30.986  12.395  1.00 20.23           H
ATOM   1759 HG21 THR A 221      32.340  29.034  14.543  1.00 21.07           H
ATOM   1760 HG22 THR A 221      31.253  29.191  15.940  1.00 21.07           H
ATOM   1761 HG23 THR A 221      30.770  28.196  14.551  1.00 21.07           H
ATOM   1762  N   GLY A 222      28.056  29.940  16.647  1.00 14.38           N
ATOM   1763  CA  GLY A 222      27.962  29.779  18.088  1.00 14.07           C
ATOM   1764  C   GLY A 222      29.144  28.988  18.626  1.00 15.92           C
ATOM   1765  O   GLY A 222      29.512  27.959  18.090  1.00 14.30           O
ATOM   1766  H   GLY A 222      27.431  29.393  16.067  1.00 17.25           H
ATOM   1767  HA2 GLY A 222      27.920  30.760  18.557  1.00 16.89           H
ATOM   1768  HA3 GLY A 222      27.046  29.243  18.319  1.00 16.89           H
ATOM   1769  N   CYS A 223      29.795  29.493  19.676  1.00 20.27           N
ATOM   1770  CA  CYS A 223      30.910  28.829  20.342  1.00 14.78           C
ATOM   1771  C   CYS A 223      30.760  29.066  21.852  1.00 13.71           C
ATOM   1772  O   CYS A 223      31.741  29.266  22.549  1.00 16.51           O
ATOM   1773  CB  CYS A 223      32.253  29.273  19.704  1.00 14.17           C
ATOM   1774  SG  CYS A 223      32.511  31.042  19.811  1.00 15.52           S
ATOM   1775  H   CYS A 223      29.491  30.381  20.052  1.00 24.33           H
ATOM   1776  HA  CYS A 223      30.849  27.752  20.195  1.00 17.74           H
ATOM   1777  HB2 CYS A 223      33.072  28.768  20.212  1.00 17.00           H
ATOM   1778  HB3 CYS A 223      32.270  28.986  18.654  1.00 17.00           H
ATOM   1779  HG  CYS A 223      32.151  31.244  18.537  1.00 18.63           H
ATOM   1780  N   SER A 224      29.514  29.041  22.353  1.00 13.58           N
ATOM   1781  CA  SER A 224      29.132  29.359  23.739  1.00 13.55           C
ATOM   1782  C   SER A 224      29.858  28.460  24.753  1.00 13.70           C
ATOM   1783  O   SER A 224      29.959  27.248  24.570  1.00 12.80           O
ATOM   1784  CB  SER A 224      27.612  29.222  23.865  1.00 12.48           C
ATOM   1785  OG  SER A 224      26.924  29.997  22.897  1.00 11.70           O
ATOM   1786  H   SER A 224      28.764  28.791  21.722  1.00 16.30           H
ATOM   1787  HA  SER A 224      29.389  30.390  23.966  1.00 16.26           H
ATOM   1788  HB2 SER A 224      27.330  28.177  23.735  1.00 14.98           H
ATOM   1789  HB3 SER A 224      27.314  29.563  24.855  1.00 14.98           H
ATOM   1790  HG  SER A 224      26.906  29.506  22.068  1.00 14.04           H
ATOM   1791  N   LEU A 225      30.383  29.079  25.821  1.00 14.64           N
ATOM   1792  CA  LEU A 225      31.307  28.483  26.780  1.00 14.73           C
ATOM   1793  C   LEU A 225      30.617  28.271  28.122  1.00 13.89           C
ATOM   1794  O   LEU A 225      29.985  29.188  28.634  1.00 12.62           O
ATOM   1795  CB  LEU A 225      32.522  29.408  26.958  1.00 12.37           C
ATOM   1796  CG  LEU A 225      33.379  29.614  25.699  1.00 16.34           C
ATOM   1797  CD1 LEU A 225      34.495  30.612  26.022  1.00 18.10           C
ATOM   1798  CD2 LEU A 225      34.014  28.318  25.181  1.00 17.10           C
ATOM   1799  H   LEU A 225      30.224  30.074  25.913  1.00 17.57           H
ATOM   1800  HA  LEU A 225      31.660  27.521  26.414  1.00 17.67           H
ATOM   1801  HB2 LEU A 225      32.175  30.380  27.298  1.00 14.85           H
ATOM   1802  HB3 LEU A 225      33.155  28.995  27.741  1.00 14.85           H
ATOM   1803  HG  LEU A 225      32.757  30.046  24.918  1.00 19.61           H
ATOM   1804 HD11 LEU A 225      35.109  30.779  25.137  1.00 21.72           H
ATOM   1805 HD12 LEU A 225      34.057  31.560  26.336  1.00 21.72           H
ATOM   1806 HD13 LEU A 225      35.116  30.230  26.833  1.00 21.72           H
ATOM   1807 HD21 LEU A 225      34.587  28.523  24.278  1.00 20.52           H
ATOM   1808 HD22 LEU A 225      34.671  27.884  25.935  1.00 20.52           H
ATOM   1809 HD23 LEU A 225      33.232  27.606  24.925  1.00 20.52           H
ATOM   1810  N   ASN A 226      30.776  27.075  28.698  1.00 12.61           N
ATOM   1811  CA  ASN A 226      30.554  26.830  30.113  1.00 17.56           C
ATOM   1812  C   ASN A 226      29.079  27.013  30.474  1.00 16.12           C
ATOM   1813  O   ASN A 226      28.246  26.263  29.962  1.00 15.12           O
ATOM   1814  CB  ASN A 226      31.589  27.607  30.948  1.00 16.77           C
ATOM   1815  CG  ASN A 226      33.007  27.237  30.509  1.00 16.81           C
ATOM   1816  OD1 ASN A 226      33.307  26.077  30.249  1.00 17.40           O
ATOM   1817  ND2 ASN A 226      33.931  28.186  30.476  1.00 16.17           N
ATOM   1818  H   ASN A 226      31.273  26.359  28.188  1.00 15.13           H
ATOM   1819  HA  ASN A 226      30.748  25.780  30.297  1.00 21.07           H
ATOM   1820  HB2 ASN A 226      31.426  28.687  30.892  1.00 20.12           H
ATOM   1821  HB3 ASN A 226      31.457  27.269  31.975  1.00 20.12           H
ATOM   1822 HD21 ASN A 226      34.873  27.906  30.227  1.00 19.40           H
ATOM   1823 HD22 ASN A 226      33.709  29.155  30.650  1.00 19.40           H
ATOM   1824  N   ASN A 227      28.750  27.962  31.352  1.00 14.76           N
ATOM   1825  CA  ASN A 227      27.371  28.237  31.739  1.00 15.76           C
ATOM   1826  C   ASN A 227      26.578  28.840  30.583  1.00 16.07           C
ATOM   1827  O   ASN A 227      25.364  28.770  30.617  1.00 14.98           O
ATOM   1828  CB  ASN A 227      27.331  29.135  32.982  1.00 18.73           C
ATOM   1829  CG  ASN A 227      27.964  30.510  32.737  1.00 18.94           C
ATOM   1830  OD1 ASN A 227      29.128  30.612  32.361  1.00 16.71           O
ATOM   1831  ND2 ASN A 227      27.208  31.565  33.000  1.00 18.30           N
ATOM   1832  H   ASN A 227      29.470  28.547  31.750  1.00 17.71           H
ATOM   1833  HA  ASN A 227      26.876  27.300  32.005  1.00 18.91           H
ATOM   1834  HB2 ASN A 227      26.308  29.228  33.341  1.00 22.47           H
ATOM   1835  HB3 ASN A 227      27.931  28.629  33.738  1.00 22.47           H
ATOM   1836 HD21 ASN A 227      27.571  32.501  32.895  1.00 21.96           H
ATOM   1837 HD22 ASN A 227      26.260  31.427  33.324  1.00 21.96           H
ATOM   1838  N   CYS A 228      27.224  29.463  29.587  1.00 18.04           N
ATOM   1839  CA  CYS A 228      26.551  29.962  28.386  1.00 14.59           C
ATOM   1840  C   CYS A 228      26.285  28.792  27.429  1.00 13.73           C
ATOM   1841  O   CYS A 228      27.184  28.026  27.114  1.00 12.24           O
ATOM   1842  CB  CYS A 228      27.336  31.105  27.803  1.00 12.00           C
ATOM   1843  SG  CYS A 228      27.367  32.510  28.979  1.00 19.60           S
ATOM   1844  H   CYS A 228      28.231  29.494  29.597  1.00 21.64           H
ATOM   1845  HA  CYS A 228      25.589  30.379  28.649  1.00 17.51           H
ATOM   1846  HB2 CYS A 228      28.352  30.781  27.593  1.00 14.39           H
ATOM   1847  HB3 CYS A 228      26.880  31.429  26.865  1.00 14.39           H
ATOM   1848  N   ALA A 229      25.017  28.621  27.074  1.00 12.57           N
ATOM   1849  CA  ALA A 229      24.476  27.532  26.286  1.00 18.64           C
ATOM   1850  C   ALA A 229      24.388  27.853  24.792  1.00 12.84           C
ATOM   1851  O   ALA A 229      24.512  26.935  23.984  1.00 16.04           O
ATOM   1852  CB  ALA A 229      23.101  27.205  26.848  1.00 16.77           C
ATOM   1853  H   ALA A 229      24.346  29.306  27.387  1.00 15.08           H
ATOM   1854  HA  ALA A 229      25.104  26.649  26.403  1.00 22.36           H
ATOM   1855  HB1 ALA A 229      22.655  26.381  26.289  1.00 20.13           H
ATOM   1856  HB2 ALA A 229      23.187  26.920  27.896  1.00 20.13           H
ATOM   1857  HB3 ALA A 229      22.466  28.087  26.751  1.00 20.13           H
ATOM   1858  N   ALA A 230      24.135  29.112  24.429  1.00 14.60           N
ATOM   1859  CA  ALA A 230      23.748  29.498  23.067  1.00 15.76           C
ATOM   1860  C   ALA A 230      23.964  30.992  22.803  1.00 14.39           C
ATOM   1861  O   ALA A 230      23.951  31.792  23.734  1.00 14.90           O
ATOM   1862  CB  ALA A 230      22.271  29.150  22.837  1.00 16.70           C
ATOM   1863  H   ALA A 230      24.047  29.815  25.146  1.00 17.52           H
ATOM   1864  HA  ALA A 230      24.356  28.941  22.358  1.00 18.91           H
ATOM   1865  HB1 ALA A 230      21.979  29.418  21.821  1.00 20.04           H
ATOM   1866  HB2 ALA A 230      22.118  28.077  22.971  1.00 20.04           H
ATOM   1867  HB3 ALA A 230      21.647  29.688  23.552  1.00 20.04           H
ATOM   1868  N   HIS A 231      24.142  31.327  21.515  1.00 15.00           N
ATOM   1869  CA  HIS A 231      24.048  32.669  20.948  1.00 18.41           C
ATOM   1870  C   HIS A 231      25.215  33.592  21.333  1.00 14.52           C
ATOM   1871  O   HIS A 231      25.145  34.789  21.190  1.00 16.25           O
ATOM   1872  CB  HIS A 231      22.723  33.394  21.242  1.00 17.35           C
ATOM   1873  CG  HIS A 231      21.568  32.576  20.806  1.00 15.95           C
ATOM   1874  ND1 HIS A 231      20.256  32.958  21.153  1.00 16.82           N
ATOM   1875  CD2 HIS A 231      21.425  31.437  20.009  1.00 20.22           C
ATOM   1876  CE1 HIS A 231      19.373  32.066  20.543  1.00 19.56           C
ATOM   1877  NE2 HIS A 231      20.075  31.125  19.859  1.00 21.60           N
ATOM   1878  H   HIS A 231      24.087  30.568  20.864  1.00 18.00           H
ATOM   1879  HA  HIS A 231      24.121  32.580  19.816  1.00 22.09           H
ATOM   1880  HB2 HIS A 231      22.732  34.393  20.740  1.00 20.81           H
ATOM   1881  HB3 HIS A 231      22.626  33.630  22.319  1.00 20.81           H
ATOM   1882  HD1 HIS A 231      20.009  33.762  21.699  1.00 20.18           H
ATOM   1883  HD2 HIS A 231      22.190  30.842  19.537  1.00 24.26           H
ATOM   1884  HE1 HIS A 231      18.298  32.158  20.599  1.00 23.47           H
ATOM   1885  N   TYR A 232      26.328  32.971  21.753  1.00 12.89           N
ATOM   1886  CA  TYR A 232      27.629  33.624  21.866  1.00 16.06           C
ATOM   1887  C   TYR A 232      28.457  33.333  20.623  1.00 13.61           C
ATOM   1888  O   TYR A 232      28.749  32.182  20.299  1.00 13.30           O
ATOM   1889  CB  TYR A 232      28.399  33.247  23.145  1.00 12.86           C
ATOM   1890  CG  TYR A 232      29.850  33.701  23.110  1.00 14.34           C
ATOM   1891  CD1 TYR A 232      30.886  32.785  22.798  1.00 15.37           C
ATOM   1892  CD2 TYR A 232      30.175  35.053  23.309  1.00 16.28           C
ATOM   1893  CE1 TYR A 232      32.217  33.222  22.702  1.00 16.20           C
ATOM   1894  CE2 TYR A 232      31.497  35.508  23.162  1.00 18.32           C
ATOM   1895  CZ  TYR A 232      32.538  34.583  22.892  1.00 16.50           C
ATOM   1896  OH  TYR A 232      33.836  35.008  22.837  1.00 14.29           O
ATOM   1897  H   TYR A 232      26.316  31.961  21.832  1.00 15.47           H
ATOM   1898  HA  TYR A 232      27.480  34.702  21.928  1.00 19.28           H
ATOM   1899  HB2 TYR A 232      27.911  33.693  24.007  1.00 15.43           H
ATOM   1900  HB3 TYR A 232      28.375  32.171  23.283  1.00 15.43           H
ATOM   1901  HD1 TYR A 232      30.660  31.744  22.630  1.00 18.45           H
ATOM   1902  HD2 TYR A 232      29.401  35.769  23.546  1.00 19.54           H
ATOM   1903  HE1 TYR A 232      32.997  32.514  22.461  1.00 19.44           H
ATOM   1904  HE2 TYR A 232      31.726  36.556  23.272  1.00 21.99           H
ATOM   1905  HH  TYR A 232      33.917  35.962  22.938  1.00 17.15           H
ATOM   1906  N   THR A 233      28.886  34.411  19.975  1.00 11.34           N
ATOM   1907  CA  THR A 233      30.030  34.412  19.070  1.00 17.75           C
ATOM   1908  C   THR A 233      30.827  35.669  19.416  1.00 13.79           C
ATOM   1909  O   THR A 233      30.217  36.673  19.803  1.00 15.02           O
ATOM   1910  CB  THR A 233      29.586  34.335  17.584  1.00 15.20           C
ATOM   1911  OG1 THR A 233      30.674  33.961  16.740  1.00 15.82           O
ATOM   1912  CG2 THR A 233      29.039  35.648  17.016  1.00 20.28           C
ATOM   1913  H   THR A 233      28.575  35.316  20.302  1.00 13.60           H
ATOM   1914  HA  THR A 233      30.665  33.548  19.272  1.00 21.30           H
ATOM   1915  HB  THR A 233      28.813  33.573  17.492  1.00 18.24           H
ATOM   1916  HG1 THR A 233      30.855  33.026  16.885  1.00 18.98           H
ATOM   1917 HG21 THR A 233      28.750  35.496  15.975  1.00 24.34           H
ATOM   1918 HG22 THR A 233      28.162  35.952  17.574  1.00 24.34           H
ATOM   1919 HG23 THR A 233      29.803  36.425  17.030  1.00 24.34           H
ATOM   1920  N   PRO A 234      32.159  35.702  19.258  1.00 14.78           N
ATOM   1921  CA  PRO A 234      32.883  36.914  19.610  1.00 12.13           C
ATOM   1922  C   PRO A 234      32.550  38.066  18.645  1.00 16.22           C
ATOM   1923  O   PRO A 234      32.431  37.859  17.440  1.00 14.54           O
ATOM   1924  CB  PRO A 234      34.360  36.527  19.425  1.00 14.24           C
ATOM   1925  CG  PRO A 234      34.327  35.333  18.472  1.00 14.86           C
ATOM   1926  CD  PRO A 234      33.055  34.614  18.906  1.00 13.58           C
ATOM   1927  HA  PRO A 234      32.747  37.177  20.659  1.00 14.56           H
ATOM   1928  HB2 PRO A 234      34.990  37.344  19.070  1.00 17.09           H
ATOM   1929  HB3 PRO A 234      34.726  36.176  20.390  1.00 17.09           H
ATOM   1930  HG2 PRO A 234      34.283  35.674  17.436  1.00 17.83           H
ATOM   1931  HG3 PRO A 234      35.179  34.677  18.628  1.00 17.83           H
ATOM   1932  HD2 PRO A 234      32.716  34.010  18.071  1.00 16.29           H
ATOM   1933  HD3 PRO A 234      33.243  34.012  19.797  1.00 16.29           H
ATOM   1934  N   ASN A 235      32.453  39.282  19.184  1.00 14.32           N
ATOM   1935  CA  ASN A 235      32.573  40.526  18.429  1.00 14.59           C
ATOM   1936  C   ASN A 235      34.054  40.902  18.330  1.00 19.40           C
ATOM   1937  O   ASN A 235      34.908  40.323  18.999  1.00 14.87           O
ATOM   1938  CB  ASN A 235      31.776  41.648  19.120  1.00 17.01           C
ATOM   1939  CG  ASN A 235      30.286  41.361  19.210  1.00 18.11           C
ATOM   1940  OD1 ASN A 235      29.702  40.775  18.309  1.00 15.41           O
ATOM   1941  ND2 ASN A 235      29.633  41.880  20.235  1.00 19.72           N
ATOM   1942  H   ASN A 235      32.539  39.365  20.187  1.00 17.18           H
ATOM   1943  HA  ASN A 235      32.182  40.390  17.424  1.00 17.51           H
ATOM   1944  HB2 ASN A 235      32.183  41.860  20.111  1.00 20.41           H
ATOM   1945  HB3 ASN A 235      31.884  42.532  18.491  1.00 20.41           H
ATOM   1946 HD21 ASN A 235      28.638  41.726  20.309  1.00 23.66           H
ATOM   1947 HD22 ASN A 235      30.131  42.358  20.976  1.00 23.66           H
ATOM   1948  N   ALA A 236      34.345  41.894  17.493  1.00 20.38           N
ATOM   1949  CA  ALA A 236      35.676  42.467  17.306  1.00 22.49           C
ATOM   1950  C   ALA A 236      36.288  42.836  18.653  1.00 21.33           C
ATOM   1951  O   ALA A 236      35.616  43.419  19.501  1.00 19.60           O
ATOM   1952  CB  ALA A 236      35.561  43.727  16.432  1.00 24.79           C
ATOM   1953  H   ALA A 236      33.594  42.286  16.948  1.00 24.45           H
ATOM   1954  HA  ALA A 236      36.312  41.742  16.796  1.00 26.99           H
ATOM   1955  HB1 ALA A 236      36.557  44.145  16.279  1.00 29.75           H
ATOM   1956  HB2 ALA A 236      35.136  43.466  15.464  1.00 29.75           H
ATOM   1957  HB3 ALA A 236      34.935  44.474  16.922  1.00 29.75           H
ATOM   1958  N   GLY A 237      37.566  42.498  18.863  1.00 22.26           N
ATOM   1959  CA  GLY A 237      38.280  42.881  20.075  1.00 21.54           C
ATOM   1960  C   GLY A 237      38.145  41.837  21.190  1.00 22.75           C
ATOM   1961  O   GLY A 237      38.830  41.939  22.196  1.00 19.96           O
ATOM   1962  H   GLY A 237      38.075  42.007  18.141  1.00 26.71           H
ATOM   1963  HA2 GLY A 237      39.333  42.989  19.828  1.00 25.85           H
ATOM   1964  HA3 GLY A 237      37.905  43.834  20.448  1.00 25.85           H
ATOM   1965  N   ASP A 238      37.250  40.856  21.075  1.00 21.04           N
ATOM   1966  CA  ASP A 238      37.065  39.855  22.137  1.00 15.91           C
ATOM   1967  C   ASP A 238      38.358  39.017  22.253  1.00 17.43           C
ATOM   1968  O   ASP A 238      38.724  38.327  21.312  1.00 16.92           O
ATOM   1969  CB  ASP A 238      35.839  39.026  21.761  1.00 14.03           C
ATOM   1970  CG  ASP A 238      35.461  38.031  22.852  1.00 16.68           C
ATOM   1971  OD1 ASP A 238      36.324  37.690  23.684  1.00 14.59           O
ATOM   1972  OD2 ASP A 238      34.276  37.676  22.896  1.00 19.09           O1-
ATOM   1973  H   ASP A 238      36.662  40.802  20.257  1.00 25.24           H
ATOM   1974  HA  ASP A 238      36.853  40.362  23.075  1.00 19.10           H
ATOM   1975  HB2 ASP A 238      34.991  39.671  21.534  1.00 16.84           H
ATOM   1976  HB3 ASP A 238      36.045  38.469  20.848  1.00 16.84           H
ATOM   1977  N   THR A 239      39.040  39.084  23.402  1.00 15.94           N
ATOM   1978  CA  THR A 239      40.307  38.410  23.674  1.00 17.54           C
ATOM   1979  C   THR A 239      40.097  37.040  24.325  1.00 17.77           C
ATOM   1980  O   THR A 239      41.091  36.434  24.717  1.00 19.88           O
ATOM   1981  CB  THR A 239      41.162  39.313  24.585  1.00 16.61           C
ATOM   1982  OG1 THR A 239      40.441  39.596  25.761  1.00 17.40           O
ATOM   1983  CG2 THR A 239      41.601  40.632  23.931  1.00 23.57           C
ATOM   1984  H   THR A 239      38.678  39.667  24.145  1.00 19.13           H
ATOM   1985  HA  THR A 239      40.856  38.246  22.747  1.00 21.05           H
ATOM   1986  HB  THR A 239      42.066  38.775  24.864  1.00 19.93           H
ATOM   1987  HG1 THR A 239      41.021  40.049  26.376  1.00 20.88           H
ATOM   1988 HG21 THR A 239      42.235  41.182  24.625  1.00 28.29           H
ATOM   1989 HG22 THR A 239      42.156  40.436  23.013  1.00 28.29           H
ATOM   1990 HG23 THR A 239      40.738  41.255  23.714  1.00 28.29           H
ATOM   1991  N   THR A 240      38.861  36.522  24.448  1.00 13.36           N
ATOM   1992  CA  THR A 240      38.602  35.180  25.007  1.00 16.86           C
ATOM   1993  C   THR A 240      39.422  34.095  24.322  1.00 19.83           C
ATOM   1994  O   THR A 240      39.453  34.001  23.098  1.00 17.08           O
ATOM   1995  CB  THR A 240      37.112  34.810  24.997  1.00 14.46           C
ATOM   1996  OG1 THR A 240      36.379  35.844  25.562  1.00 18.70           O
ATOM   1997  CG2 THR A 240      36.816  33.543  25.789  1.00 14.95           C
ATOM   1998  H   THR A 240      38.073  37.058  24.115  1.00 16.03           H
ATOM   1999  HA  THR A 240      38.896  35.227  26.054  1.00 20.23           H
ATOM   2000  HB  THR A 240      36.777  34.682  23.966  1.00 17.35           H
ATOM   2001  HG1 THR A 240      36.399  36.587  24.945  1.00 22.44           H
ATOM   2002 HG21 THR A 240      35.749  33.331  25.735  1.00 17.94           H
ATOM   2003 HG22 THR A 240      37.353  32.688  25.378  1.00 17.94           H
ATOM   2004 HG23 THR A 240      37.085  33.680  26.837  1.00 17.94           H
ATOM   2005  N   VAL A 241      40.083  33.289  25.149  1.00 14.21           N
ATOM   2006  CA  VAL A 241      40.877  32.121  24.784  1.00 16.61           C
ATOM   2007  C   VAL A 241      40.190  30.872  25.336  1.00 17.09           C
ATOM   2008  O   VAL A 241      39.808  30.826  26.514  1.00 17.73           O
ATOM   2009  CB  VAL A 241      42.334  32.310  25.298  1.00 17.62           C
ATOM   2010  CG1 VAL A 241      43.167  31.030  25.150  1.00 17.74           C
ATOM   2011  CG2 VAL A 241      43.039  33.421  24.515  1.00 19.67           C
ATOM   2012  H   VAL A 241      40.001  33.482  26.138  1.00 17.05           H
ATOM   2013  HA  VAL A 241      40.922  32.026  23.701  1.00 19.94           H
ATOM   2014  HB  VAL A 241      42.307  32.594  26.351  1.00 21.14           H
ATOM   2015 HG11 VAL A 241      44.201  31.233  25.436  1.00 21.29           H
ATOM   2016 HG12 VAL A 241      42.781  30.239  25.790  1.00 21.29           H
ATOM   2017 HG13 VAL A 241      43.144  30.697  24.113  1.00 21.29           H
ATOM   2018 HG21 VAL A 241      44.051  33.558  24.898  1.00 23.61           H
ATOM   2019 HG22 VAL A 241      43.101  33.133  23.465  1.00 23.61           H
ATOM   2020 HG23 VAL A 241      42.501  34.360  24.609  1.00 23.61           H
ATOM   2021  N   LEU A 242      40.056  29.854  24.473  1.00 14.17           N
ATOM   2022  CA  LEU A 242      39.492  28.566  24.838  1.00 15.33           C
ATOM   2023  C   LEU A 242      40.456  27.888  25.810  1.00 17.85           C
ATOM   2024  O   LEU A 242      41.662  27.902  25.597  1.00 18.37           O
ATOM   2025  CB  LEU A 242      39.275  27.745  23.580  1.00 12.80           C
ATOM   2026  CG  LEU A 242      38.599  26.380  23.800  1.00 14.34           C
ATOM   2027  CD1 LEU A 242      37.134  26.527  24.281  1.00 17.64           C
ATOM   2028  CD2 LEU A 242      38.710  25.648  22.452  1.00 16.19           C
ATOM   2029  H   LEU A 242      40.409  29.962  23.534  1.00 17.01           H
ATOM   2030  HA  LEU A 242      38.533  28.731  25.326  1.00 18.40           H
ATOM   2031  HB2 LEU A 242      38.681  28.325  22.876  1.00 15.36           H
ATOM   2032  HB3 LEU A 242      40.257  27.588  23.127  1.00 15.36           H
ATOM   2033  HG  LEU A 242      39.151  25.805  24.548  1.00 17.21           H
ATOM   2034 HD11 LEU A 242      36.750  25.552  24.567  1.00 21.16           H
ATOM   2035 HD12 LEU A 242      37.066  27.172  25.152  1.00 21.16           H
ATOM   2036 HD13 LEU A 242      36.513  26.944  23.486  1.00 21.16           H
ATOM   2037 HD21 LEU A 242      38.326  24.641  22.518  1.00 19.43           H
ATOM   2038 HD22 LEU A 242      38.133  26.183  21.700  1.00 19.43           H
ATOM   2039 HD23 LEU A 242      39.747  25.603  22.133  1.00 19.43           H
ATOM   2040  N   GLN A 243      39.929  27.350  26.907  1.00 16.19           N
ATOM   2041  CA  GLN A 243      40.693  26.746  27.996  1.00 16.26           C
ATOM   2042  C   GLN A 243      40.487  25.234  28.010  1.00 19.19           C
ATOM   2043  O   GLN A 243      39.516  24.711  27.469  1.00 15.98           O
ATOM   2044  CB  GLN A 243      40.276  27.337  29.348  1.00 13.87           C
ATOM   2045  CG  GLN A 243      40.493  28.844  29.492  1.00 17.08           C
ATOM   2046  CD  GLN A 243      41.936  29.277  29.219  1.00 20.68           C
ATOM   2047  OE1 GLN A 243      42.886  28.645  29.674  1.00 22.94           O
ATOM   2048  NE2 GLN A 243      42.101  30.396  28.523  1.00 19.75           N
ATOM   2049  H   GLN A 243      38.924  27.363  27.007  1.00 19.43           H
ATOM   2050  HA  GLN A 243      41.759  26.936  27.855  1.00 19.51           H
ATOM   2051  HB2 GLN A 243      39.228  27.119  29.525  1.00 16.64           H
ATOM   2052  HB3 GLN A 243      40.844  26.837  30.131  1.00 16.64           H
ATOM   2053  HG2 GLN A 243      39.794  29.395  28.866  1.00 20.50           H
ATOM   2054  HG3 GLN A 243      40.293  29.065  30.542  1.00 20.50           H
ATOM   2055 HE21 GLN A 243      41.292  30.878  28.151  1.00 23.70           H
ATOM   2056 HE22 GLN A 243      43.031  30.733  28.326  1.00 23.70           H
ATOM   2057  N   TYR A 244      41.413  24.525  28.657  1.00 18.91           N
ATOM   2058  CA  TYR A 244      41.368  23.080  28.741  1.00 16.54           C
ATOM   2059  C   TYR A 244      40.085  22.550  29.391  1.00 13.75           C
ATOM   2060  O   TYR A 244      39.559  21.532  28.958  1.00 18.23           O
ATOM   2061  CB  TYR A 244      42.621  22.561  29.475  1.00 18.34           C
ATOM   2062  CG  TYR A 244      42.526  21.071  29.759  1.00 13.18           C
ATOM   2063  CD1 TYR A 244      42.797  20.133  28.757  1.00 16.74           C
ATOM   2064  CD2 TYR A 244      42.142  20.635  31.046  1.00 20.86           C
ATOM   2065  CE1 TYR A 244      42.640  18.766  29.022  1.00 18.19           C
ATOM   2066  CE2 TYR A 244      42.060  19.267  31.341  1.00 19.39           C
ATOM   2067  CZ  TYR A 244      42.298  18.325  30.322  1.00 22.75           C
ATOM   2068  OH  TYR A 244      42.179  16.992  30.604  1.00 25.21           O
ATOM   2069  H   TYR A 244      42.183  25.006  29.103  1.00 22.70           H
ATOM   2070  HA  TYR A 244      41.400  22.687  27.725  1.00 19.85           H
ATOM   2071  HB2 TYR A 244      43.506  22.771  28.871  1.00 22.00           H
ATOM   2072  HB3 TYR A 244      42.723  23.093  30.424  1.00 22.00           H
ATOM   2073  HD1 TYR A 244      43.096  20.462  27.771  1.00 20.09           H
ATOM   2074  HD2 TYR A 244      41.928  21.356  31.823  1.00 25.03           H
ATOM   2075  HE1 TYR A 244      42.806  18.046  28.236  1.00 21.83           H
ATOM   2076  HE2 TYR A 244      41.785  18.939  32.331  1.00 23.27           H
ATOM   2077  HH  TYR A 244      41.978  16.823  31.525  1.00 30.25           H
ATOM   2078  N   ASP A 245      39.621  23.209  30.451  1.00 14.96           N
ATOM   2079  CA  ASP A 245      38.403  22.879  31.170  1.00 19.44           C
ATOM   2080  C   ASP A 245      37.118  23.482  30.552  1.00 17.17           C
ATOM   2081  O   ASP A 245      36.056  23.355  31.154  1.00 20.60           O
ATOM   2082  CB  ASP A 245      38.554  23.261  32.660  1.00 17.50           C
ATOM   2083  CG  ASP A 245      39.550  22.378  33.423  1.00 15.97           C
ATOM   2084  OD1 ASP A 245      39.373  21.154  33.361  1.00 24.69           O
ATOM   2085  OD2 ASP A 245      40.394  22.931  34.154  1.00 25.87           O1-
ATOM   2086  H   ASP A 245      40.132  24.020  30.769  1.00 17.95           H
ATOM   2087  HA  ASP A 245      38.279  21.793  31.128  1.00 23.32           H
ATOM   2088  HB2 ASP A 245      38.815  24.315  32.762  1.00 21.00           H
ATOM   2089  HB3 ASP A 245      37.589  23.090  33.137  1.00 21.00           H
ATOM   2090  N   ASP A 246      37.173  24.150  29.393  1.00 14.86           N
ATOM   2091  CA  ASP A 246      35.975  24.698  28.775  1.00 14.86           C
ATOM   2092  C   ASP A 246      35.097  23.641  28.143  1.00 14.35           C
ATOM   2093  O   ASP A 246      35.589  22.663  27.583  1.00 17.33           O
ATOM   2094  CB  ASP A 246      36.276  25.820  27.786  1.00 14.82           C
ATOM   2095  CG  ASP A 246      36.784  27.096  28.416  1.00 18.11           C
ATOM   2096  OD1 ASP A 246      37.307  27.906  27.631  1.00 17.08           O
ATOM   2097  OD2 ASP A 246      36.639  27.282  29.646  1.00 16.57           O1-
ATOM   2098  H   ASP A 246      38.049  24.262  28.903  1.00 17.83           H
ATOM   2099  HA  ASP A 246      35.400  25.156  29.571  1.00 17.83           H
ATOM   2100  HB2 ASP A 246      36.975  25.498  27.020  1.00 17.79           H
ATOM   2101  HB3 ASP A 246      35.364  26.068  27.246  1.00 17.79           H
ATOM   2102  N   ILE A 247      33.788  23.884  28.214  1.00 14.78           N
ATOM   2103  CA  ILE A 247      32.771  23.147  27.475  1.00 14.42           C
ATOM   2104  C   ILE A 247      32.123  24.094  26.449  1.00 15.62           C
ATOM   2105  O   ILE A 247      31.383  25.002  26.798  1.00 17.19           O
ATOM   2106  CB  ILE A 247      31.829  22.399  28.445  1.00 20.33           C
ATOM   2107  CG1 ILE A 247      30.830  21.522  27.678  1.00 13.87           C
ATOM   2108  CG2 ILE A 247      31.094  23.316  29.432  1.00 19.51           C
ATOM   2109  CD1 ILE A 247      30.116  20.526  28.600  1.00 24.26           C
ATOM   2110  H   ILE A 247      33.486  24.696  28.735  1.00 17.73           H
ATOM   2111  HA  ILE A 247      33.282  22.374  26.901  1.00 17.30           H
ATOM   2112  HB  ILE A 247      32.450  21.723  29.035  1.00 24.39           H
ATOM   2113 HG12 ILE A 247      30.091  22.155  27.183  1.00 16.65           H
ATOM   2114 HG13 ILE A 247      31.363  20.958  26.915  1.00 16.65           H
ATOM   2115 HG21 ILE A 247      30.558  22.723  30.173  1.00 23.41           H
ATOM   2116 HG22 ILE A 247      31.820  23.911  29.983  1.00 23.41           H
ATOM   2117 HG23 ILE A 247      30.384  23.958  28.911  1.00 23.41           H
ATOM   2118 HD11 ILE A 247      29.459  19.908  28.002  1.00 29.11           H
ATOM   2119 HD12 ILE A 247      30.848  19.898  29.105  1.00 29.11           H
ATOM   2120 HD13 ILE A 247      29.500  21.041  29.338  1.00 29.11           H
ATOM   2121  N   CYS A 248      32.503  23.924  25.183  1.00 12.27           N
ATOM   2122  CA  CYS A 248      32.190  24.812  24.076  1.00 15.21           C
ATOM   2123  C   CYS A 248      31.168  24.164  23.134  1.00 14.67           C
ATOM   2124  O   CYS A 248      31.398  23.064  22.629  1.00 16.62           O
ATOM   2125  CB  CYS A 248      33.510  25.084  23.357  1.00 13.33           C
ATOM   2126  SG  CYS A 248      33.280  26.177  21.946  1.00 15.73           S
ATOM   2127  H   CYS A 248      33.126  23.151  24.979  1.00 14.72           H
ATOM   2128  HA  CYS A 248      31.805  25.763  24.444  1.00 18.25           H
ATOM   2129  HB2 CYS A 248      34.221  25.524  24.056  1.00 16.00           H
ATOM   2130  HB3 CYS A 248      33.894  24.138  22.992  1.00 16.00           H
ATOM   2131  HG  CYS A 248      32.880  27.242  22.650  1.00 18.87           H
ATOM   2132  N   LYS A 249      30.058  24.862  22.885  1.00 16.68           N
ATOM   2133  CA  LYS A 249      28.991  24.430  21.995  1.00 16.61           C
ATOM   2134  C   LYS A 249      29.227  25.043  20.627  1.00 11.96           C
ATOM   2135  O   LYS A 249      29.035  26.238  20.465  1.00 14.80           O
ATOM   2136  CB  LYS A 249      27.607  24.803  22.543  1.00 11.29           C
ATOM   2137  CG  LYS A 249      27.127  23.871  23.664  1.00 14.06           C
ATOM   2138  CD  LYS A 249      27.846  23.943  25.021  1.00 14.33           C
ATOM   2139  CE  LYS A 249      27.679  25.305  25.694  1.00 11.87           C
ATOM   2140  NZ  LYS A 249      28.456  25.427  26.954  1.00 14.58           N1+
ATOM   2141  H   LYS A 249      29.946  25.768  23.322  1.00 20.01           H
ATOM   2142  HA  LYS A 249      29.011  23.347  21.869  1.00 19.93           H
ATOM   2143  HB2 LYS A 249      27.592  25.846  22.864  1.00 13.54           H
ATOM   2144  HB3 LYS A 249      26.887  24.709  21.727  1.00 13.54           H
ATOM   2145  HG2 LYS A 249      26.080  24.116  23.844  1.00 16.87           H
ATOM   2146  HG3 LYS A 249      27.174  22.845  23.301  1.00 16.87           H
ATOM   2147  HD2 LYS A 249      27.376  23.209  25.655  1.00 17.20           H
ATOM   2148  HD3 LYS A 249      28.903  23.688  24.926  1.00 17.20           H
ATOM   2149  HE2 LYS A 249      27.995  26.080  24.995  1.00 14.25           H
ATOM   2150  HE3 LYS A 249      26.625  25.455  25.919  1.00 14.25           H
ATOM   2151  HZ1 LYS A 249      28.277  26.334  27.367  1.00 17.50           H
ATOM   2152  HZ2 LYS A 249      28.178  24.705  27.603  1.00 17.50           H
ATOM   2153  HZ3 LYS A 249      29.445  25.338  26.761  1.00 17.50           H
ATOM   2154  N   ILE A 250      29.615  24.213  19.662  1.00 16.04           N
ATOM   2155  CA  ILE A 250      29.815  24.629  18.279  1.00 14.67           C
ATOM   2156  C   ILE A 250      28.520  24.418  17.516  1.00 16.28           C
ATOM   2157  O   ILE A 250      28.115  23.280  17.279  1.00 13.38           O
ATOM   2158  CB  ILE A 250      31.027  23.946  17.628  1.00 15.78           C
ATOM   2159  CG1 ILE A 250      32.368  24.314  18.309  1.00 15.59           C
ATOM   2160  CG2 ILE A 250      31.070  24.301  16.123  1.00 12.97           C
ATOM   2161  CD1 ILE A 250      32.800  25.776  18.212  1.00 15.10           C
ATOM   2162  H   ILE A 250      29.609  23.223  19.853  1.00 19.24           H
ATOM   2163  HA  ILE A 250      30.030  25.689  18.272  1.00 17.61           H
ATOM   2164  HB  ILE A 250      30.882  22.868  17.719  1.00 18.93           H
ATOM   2165 HG12 ILE A 250      32.329  24.031  19.362  1.00 18.70           H
ATOM   2166 HG13 ILE A 250      33.157  23.720  17.845  1.00 18.70           H
ATOM   2167 HG21 ILE A 250      32.001  23.942  15.682  1.00 15.56           H
ATOM   2168 HG22 ILE A 250      30.253  23.796  15.609  1.00 15.56           H
ATOM   2169 HG23 ILE A 250      30.983  25.378  15.970  1.00 15.56           H
ATOM   2170 HD11 ILE A 250      33.715  25.904  18.792  1.00 18.12           H
ATOM   2171 HD12 ILE A 250      33.006  26.048  17.175  1.00 18.12           H
ATOM   2172 HD13 ILE A 250      32.033  26.432  18.623  1.00 18.12           H
ATOM   2173  N   ASP A 251      27.885  25.538  17.171  1.00 17.08           N
ATOM   2174  CA  ASP A 251      26.571  25.579  16.557  1.00 16.12           C
ATOM   2175  C   ASP A 251      26.649  26.628  15.393  1.00 16.73           C
ATOM   2176  O   ASP A 251      26.693  27.821  15.564  1.00 16.21           O
ATOM   2177  CB  ASP A 251      25.498  25.994  17.587  1.00 16.07           C
ATOM   2178  CG  ASP A 251      24.120  25.900  17.019  1.00 15.85           C
ATOM   2179  OD1 ASP A 251      23.844  25.642  15.810  1.00 16.55           O
ATOM   2180  OD2 ASP A 251      23.101  26.100  17.776  1.00 15.32           O1-
ATOM   2181  H   ASP A 251      28.285  26.399  17.474  1.00 20.50           H
ATOM   2182  HA  ASP A 251      26.278  24.585  16.128  1.00 19.34           H
ATOM   2183  HB2 ASP A 251      25.548  25.381  18.512  1.00 19.29           H
ATOM   2184  HB3 ASP A 251      25.678  27.041  17.933  1.00 19.29           H
ATOM   2185  N   PHE A 252      26.703  26.058  14.184  1.00 15.33           N
ATOM   2186  CA  PHE A 252      26.885  26.781  12.935  1.00 16.36           C
ATOM   2187  C   PHE A 252      25.940  26.184  11.906  1.00 14.37           C
ATOM   2188  O   PHE A 252      25.574  25.015  11.978  1.00 16.43           O
ATOM   2189  CB  PHE A 252      28.356  26.726  12.458  1.00 15.15           C
ATOM   2190  CG  PHE A 252      28.836  25.406  11.870  1.00 17.99           C
ATOM   2191  CD1 PHE A 252      28.868  25.210  10.475  1.00 17.23           C
ATOM   2192  CD2 PHE A 252      29.221  24.359  12.715  1.00 16.18           C
ATOM   2193  CE1 PHE A 252      29.268  23.986   9.924  1.00 12.52           C
ATOM   2194  CE2 PHE A 252      29.698  23.153  12.170  1.00 18.85           C
ATOM   2195  CZ  PHE A 252      29.740  22.968  10.773  1.00 19.99           C
ATOM   2196  H   PHE A 252      26.506  25.067  14.119  1.00 18.40           H
ATOM   2197  HA  PHE A 252      26.627  27.833  13.080  1.00 19.64           H
ATOM   2198  HB2 PHE A 252      28.492  27.489  11.700  1.00 18.18           H
ATOM   2199  HB3 PHE A 252      29.009  27.000  13.288  1.00 18.18           H
ATOM   2200  HD1 PHE A 252      28.526  25.982   9.817  1.00 20.67           H
ATOM   2201  HD2 PHE A 252      29.149  24.483  13.783  1.00 19.42           H
ATOM   2202  HE1 PHE A 252      29.247  23.845   8.856  1.00 15.03           H
ATOM   2203  HE2 PHE A 252      30.000  22.359  12.831  1.00 22.62           H
ATOM   2204  HZ  PHE A 252      30.083  22.038  10.352  1.00 23.99           H
ATOM   2205  N   GLY A 253      25.583  27.016  10.934  1.00 17.14           N
ATOM   2206  CA  GLY A 253      24.643  26.644   9.900  1.00 19.13           C
ATOM   2207  C   GLY A 253      25.108  26.955   8.494  1.00 16.01           C
ATOM   2208  O   GLY A 253      25.854  27.897   8.249  1.00 13.62           O
ATOM   2209  H   GLY A 253      25.870  27.983  10.995  1.00 20.57           H
ATOM   2210  HA2 GLY A 253      24.441  25.578   9.970  1.00 22.95           H
ATOM   2211  HA3 GLY A 253      23.722  27.191  10.071  1.00 22.95           H
ATOM   2212  N   THR A 254      24.590  26.161   7.560  1.00 14.22           N
ATOM   2213  CA  THR A 254      24.831  26.291   6.118  1.00 17.96           C
ATOM   2214  C   THR A 254      23.451  26.300   5.461  1.00 14.30           C
ATOM   2215  O   THR A 254      22.501  25.728   5.995  1.00 14.47           O
ATOM   2216  CB  THR A 254      25.662  25.106   5.615  1.00 18.21           C
ATOM   2217  OG1 THR A 254      25.073  23.875   6.020  1.00 19.68           O
ATOM   2218  CG2 THR A 254      27.110  25.156   6.093  1.00 19.67           C
ATOM   2219  H   THR A 254      23.941  25.441   7.849  1.00 17.06           H
ATOM   2220  HA  THR A 254      25.362  27.211   5.891  1.00 21.56           H
ATOM   2221  HB  THR A 254      25.674  25.136   4.528  1.00 21.85           H
ATOM   2222  HG1 THR A 254      25.415  23.167   5.465  1.00 23.62           H
ATOM   2223 HG21 THR A 254      27.656  24.300   5.698  1.00 23.60           H
ATOM   2224 HG22 THR A 254      27.583  26.068   5.737  1.00 23.60           H
ATOM   2225 HG23 THR A 254      27.160  25.121   7.180  1.00 23.60           H
ATOM   2226  N   HIS A 255      23.314  26.921   4.287  1.00 16.08           N
ATOM   2227  CA  HIS A 255      22.089  26.762   3.512  1.00 18.08           C
ATOM   2228  C   HIS A 255      22.390  26.753   2.026  1.00 14.31           C
ATOM   2229  O   HIS A 255      23.421  27.272   1.599  1.00 18.27           O
ATOM   2230  CB  HIS A 255      21.065  27.862   3.864  1.00 17.10           C
ATOM   2231  CG  HIS A 255      21.367  29.188   3.235  1.00 17.22           C
ATOM   2232  ND1 HIS A 255      20.907  29.609   1.989  1.00 19.60           N
ATOM   2233  CD2 HIS A 255      22.217  30.123   3.733  1.00 16.98           C
ATOM   2234  CE1 HIS A 255      21.549  30.754   1.732  1.00 17.33           C
ATOM   2235  NE2 HIS A 255      22.322  31.096   2.775  1.00 15.70           N
ATOM   2236  H   HIS A 255      24.089  27.422   3.874  1.00 19.29           H
ATOM   2237  HA  HIS A 255      21.657  25.793   3.748  1.00 21.70           H
ATOM   2238  HB2 HIS A 255      20.999  27.979   4.944  1.00 20.52           H
ATOM   2239  HB3 HIS A 255      20.090  27.549   3.495  1.00 20.52           H
ATOM   2240  HD2 HIS A 255      22.781  30.054   4.650  1.00 20.38           H
ATOM   2241  HE1 HIS A 255      21.643  31.207   0.756  1.00 20.80           H
ATOM   2242  HE2 HIS A 255      22.977  31.865   2.791  1.00 18.85           H
ATOM   2243  N   ILE A 256      21.463  26.147   1.277  1.00 15.56           N
ATOM   2244  CA  ILE A 256      21.353  26.270  -0.172  1.00 15.56           C
ATOM   2245  C   ILE A 256      19.936  26.700  -0.469  1.00 17.04           C
ATOM   2246  O   ILE A 256      19.002  26.033  -0.052  1.00 18.02           O
ATOM   2247  CB  ILE A 256      21.687  24.940  -0.862  1.00 18.02           C
ATOM   2248  CG1 ILE A 256      23.135  24.474  -0.567  1.00 17.32           C
ATOM   2249  CG2 ILE A 256      21.404  25.057  -2.384  1.00 22.68           C
ATOM   2250  CD1 ILE A 256      24.225  25.301  -1.235  1.00 17.68           C
ATOM   2251  H   ILE A 256      20.711  25.669   1.758  1.00 18.67           H
ATOM   2252  HA  ILE A 256      22.023  27.045  -0.542  1.00 18.67           H
ATOM   2253  HB  ILE A 256      21.013  24.183  -0.466  1.00 21.62           H
ATOM   2254 HG12 ILE A 256      23.319  24.456   0.504  1.00 20.78           H
ATOM   2255 HG13 ILE A 256      23.238  23.456  -0.921  1.00 20.78           H
ATOM   2256 HG21 ILE A 256      21.742  24.148  -2.888  1.00 27.21           H
ATOM   2257 HG22 ILE A 256      20.333  25.159  -2.569  1.00 27.21           H
ATOM   2258 HG23 ILE A 256      21.920  25.917  -2.809  1.00 27.21           H
ATOM   2259 HD11 ILE A 256      25.194  24.875  -0.973  1.00 21.21           H
ATOM   2260 HD12 ILE A 256      24.123  25.281  -2.318  1.00 21.21           H
ATOM   2261 HD13 ILE A 256      24.178  26.328  -0.880  1.00 21.21           H
ATOM   2262  N   SER A 257      19.771  27.849  -1.130  1.00 16.76           N
ATOM   2263  CA  SER A 257      18.476  28.434  -1.453  1.00 17.92           C
ATOM   2264  C   SER A 257      17.580  28.569  -0.217  1.00 18.95           C
ATOM   2265  O   SER A 257      16.381  28.338  -0.287  1.00 19.02           O
ATOM   2266  CB  SER A 257      17.805  27.623  -2.566  1.00 27.48           C
ATOM   2267  OG  SER A 257      18.613  27.637  -3.716  1.00 24.02           O
ATOM   2268  H   SER A 257      20.592  28.369  -1.401  1.00 20.11           H
ATOM   2269  HA  SER A 257      18.634  29.443  -1.833  1.00 21.51           H
ATOM   2270  HB2 SER A 257      17.688  26.588  -2.253  1.00 32.97           H
ATOM   2271  HB3 SER A 257      16.818  28.033  -2.794  1.00 32.97           H
ATOM   2272  HG  SER A 257      18.362  26.880  -4.254  1.00 28.82           H
ATOM   2273  N   GLY A 258      18.138  28.955   0.938  1.00 16.58           N
ATOM   2274  CA  GLY A 258      17.366  29.128   2.156  1.00 16.57           C
ATOM   2275  C   GLY A 258      16.921  27.831   2.803  1.00 19.83           C
ATOM   2276  O   GLY A 258      16.131  27.896   3.747  1.00 21.64           O
ATOM   2277  H   GLY A 258      19.130  29.129   0.979  1.00 19.90           H
ATOM   2278  HA2 GLY A 258      17.966  29.652   2.899  1.00 19.88           H
ATOM   2279  HA3 GLY A 258      16.474  29.710   1.943  1.00 19.88           H
ATOM   2280  N   ARG A 259      17.420  26.679   2.336  1.00 20.48           N
ATOM   2281  CA  ARG A 259      17.229  25.366   2.959  1.00 15.59           C
ATOM   2282  C   ARG A 259      18.334  25.168   3.971  1.00 13.00           C
ATOM   2283  O   ARG A 259      19.471  24.912   3.581  1.00 16.61           O
ATOM   2284  CB  ARG A 259      17.220  24.223   1.912  1.00 15.94           C
ATOM   2285  CG  ARG A 259      16.227  24.463   0.763  1.00 22.63           C
ATOM   2286  CD  ARG A 259      14.836  24.860   1.231  1.00 20.89           C
ATOM   2287  NE  ARG A 259      13.998  25.161   0.064  1.00 25.81           N
ATOM   2288  CZ  ARG A 259      12.683  25.358   0.053  1.00 29.43           C
ATOM   2289  NH1 ARG A 259      12.029  25.597  -1.080  1.00 26.21           N
ATOM   2290  NH2 ARG A 259      11.990  25.308   1.167  1.00 24.70           N1+
ATOM   2291  H   ARG A 259      18.018  26.710   1.522  1.00 24.58           H
ATOM   2292  HA  ARG A 259      16.276  25.340   3.478  1.00 18.71           H
ATOM   2293  HB2 ARG A 259      18.211  24.105   1.472  1.00 19.12           H
ATOM   2294  HB3 ARG A 259      16.988  23.283   2.404  1.00 19.12           H
ATOM   2295  HG2 ARG A 259      16.604  25.254   0.115  1.00 27.15           H
ATOM   2296  HG3 ARG A 259      16.149  23.547   0.177  1.00 27.15           H
ATOM   2297  HD2 ARG A 259      14.401  24.060   1.833  1.00 25.07           H
ATOM   2298  HD3 ARG A 259      14.892  25.768   1.831  1.00 25.07           H
ATOM   2299  HE  ARG A 259      14.473  25.193  -0.824  1.00 30.97           H
ATOM   2300 HH11 ARG A 259      12.524  25.633  -1.961  1.00 31.46           H
ATOM   2301 HH12 ARG A 259      11.028  25.735  -1.055  1.00 31.46           H
ATOM   2302 HH21 ARG A 259      12.458  25.119   2.041  1.00 29.65           H
ATOM   2303 HH22 ARG A 259      10.992  25.453   1.146  1.00 29.65           H
ATOM   2304  N   ILE A 260      17.987  25.333   5.246  1.00 17.29           N
ATOM   2305  CA  ILE A 260      18.931  25.565   6.356  1.00 15.38           C
ATOM   2306  C   ILE A 260      19.247  24.261   7.098  1.00 14.93           C
ATOM   2307  O   ILE A 260      18.337  23.546   7.483  1.00 17.11           O
ATOM   2308  CB  ILE A 260      18.333  26.629   7.315  1.00 17.11           C
ATOM   2309  CG1 ILE A 260      18.217  28.025   6.666  1.00 20.14           C
ATOM   2310  CG2 ILE A 260      19.090  26.665   8.655  1.00 15.01           C
ATOM   2311  CD1 ILE A 260      17.311  28.990   7.459  1.00 19.51           C
ATOM   2312  H   ILE A 260      17.008  25.449   5.455  1.00 20.75           H
ATOM   2313  HA  ILE A 260      19.860  25.968   5.954  1.00 18.46           H
ATOM   2314  HB  ILE A 260      17.320  26.294   7.548  1.00 20.54           H
ATOM   2315 HG12 ILE A 260      19.208  28.465   6.570  1.00 24.17           H
ATOM   2316 HG13 ILE A 260      17.803  27.926   5.666  1.00 24.17           H
ATOM   2317 HG21 ILE A 260      18.793  27.535   9.235  1.00 18.01           H
ATOM   2318 HG22 ILE A 260      18.866  25.776   9.249  1.00 18.01           H
ATOM   2319 HG23 ILE A 260      20.163  26.725   8.474  1.00 18.01           H
ATOM   2320 HD11 ILE A 260      17.114  29.879   6.861  1.00 23.42           H
ATOM   2321 HD12 ILE A 260      16.360  28.510   7.689  1.00 23.42           H
ATOM   2322 HD13 ILE A 260      17.791  29.301   8.387  1.00 23.42           H
ATOM   2323  N   ILE A 261      20.540  24.005   7.339  1.00 18.34           N
ATOM   2324  CA  ILE A 261      20.999  23.009   8.282  1.00 13.62           C
ATOM   2325  C   ILE A 261      21.382  23.724   9.572  1.00 14.79           C
ATOM   2326  O   ILE A 261      22.323  24.515   9.577  1.00 17.86           O
ATOM   2327  CB  ILE A 261      22.134  22.171   7.673  1.00 13.76           C
ATOM   2328  CG1 ILE A 261      21.677  21.440   6.412  1.00 17.55           C
ATOM   2329  CG2 ILE A 261      22.728  21.172   8.687  1.00 15.12           C
ATOM   2330  CD1 ILE A 261      20.617  20.358   6.609  1.00 19.98           C
ATOM   2331  H   ILE A 261      21.240  24.620   6.947  1.00 22.01           H
ATOM   2332  HA  ILE A 261      20.180  22.331   8.510  1.00 16.35           H
ATOM   2333  HB  ILE A 261      22.933  22.856   7.392  1.00 16.51           H
ATOM   2334 HG12 ILE A 261      21.313  22.159   5.680  1.00 21.06           H
ATOM   2335 HG13 ILE A 261      22.549  20.966   5.988  1.00 21.06           H
ATOM   2336 HG21 ILE A 261      23.403  20.481   8.179  1.00 18.15           H
ATOM   2337 HG22 ILE A 261      23.289  21.706   9.454  1.00 18.15           H
ATOM   2338 HG23 ILE A 261      21.927  20.610   9.168  1.00 18.15           H
ATOM   2339 HD11 ILE A 261      20.374  19.918   5.645  1.00 23.97           H
ATOM   2340 HD12 ILE A 261      21.002  19.575   7.261  1.00 23.97           H
ATOM   2341 HD13 ILE A 261      19.705  20.783   7.026  1.00 23.97           H
ATOM   2342  N   ASP A 262      20.596  23.434  10.609  1.00 12.71           N
ATOM   2343  CA  ASP A 262      20.818  23.847  11.984  1.00 18.88           C
ATOM   2344  C   ASP A 262      21.239  22.570  12.757  1.00 15.19           C
ATOM   2345  O   ASP A 262      20.471  21.666  13.004  1.00 15.94           O
ATOM   2346  CB  ASP A 262      19.540  24.460  12.581  1.00 16.10           C
ATOM   2347  CG  ASP A 262      19.770  25.152  13.898  1.00 17.50           C
ATOM   2348  OD1 ASP A 262      18.730  25.607  14.477  1.00 15.72           O
ATOM   2349  OD2 ASP A 262      20.942  25.198  14.383  1.00 16.04           O1-
ATOM   2350  H   ASP A 262      19.804  22.859  10.416  1.00 15.25           H
ATOM   2351  HA  ASP A 262      21.646  24.616  12.046  1.00 22.66           H
ATOM   2352  HB2 ASP A 262      19.109  25.187  11.852  1.00 19.32           H
ATOM   2353  HB3 ASP A 262      18.756  23.678  12.719  1.00 19.32           H
ATOM   2354  N   CYS A 263      22.546  22.543  13.068  1.00 14.30           N
ATOM   2355  CA  CYS A 263      23.260  21.371  13.553  1.00 15.35           C
ATOM   2356  C   CYS A 263      24.471  21.743  14.422  1.00 16.43           C
ATOM   2357  O   CYS A 263      25.245  22.649  14.108  1.00 15.33           O
ATOM   2358  CB  CYS A 263      23.568  20.453  12.361  1.00 15.18           C
ATOM   2359  SG  CYS A 263      24.433  18.909  12.788  1.00 15.82           S
ATOM   2360  H   CYS A 263      23.084  23.392  12.947  1.00 17.16           H
ATOM   2361  HA  CYS A 263      22.573  20.830  14.197  1.00 18.41           H
ATOM   2362  HB2 CYS A 263      22.626  20.174  11.887  1.00 18.22           H
ATOM   2363  HB3 CYS A 263      24.152  20.996  11.621  1.00 18.22           H
ATOM   2364  HG  CYS A 263      23.379  18.414  13.447  1.00 18.99           H
ATOM   2365  N   ALA A 264      24.633  21.024  15.539  1.00 14.82           N
ATOM   2366  CA  ALA A 264      25.509  21.446  16.618  1.00 14.37           C
ATOM   2367  C   ALA A 264      25.960  20.284  17.504  1.00 11.04           C
ATOM   2368  O   ALA A 264      25.293  19.252  17.621  1.00 14.40           O
ATOM   2369  CB  ALA A 264      24.799  22.505  17.473  1.00 14.13           C
ATOM   2370  H   ALA A 264      23.960  20.298  15.737  1.00 17.79           H
ATOM   2371  HA  ALA A 264      26.394  21.908  16.178  1.00 17.24           H
ATOM   2372  HB1 ALA A 264      25.511  22.960  18.160  1.00 16.96           H
ATOM   2373  HB2 ALA A 264      24.368  23.269  16.832  1.00 16.96           H
ATOM   2374  HB3 ALA A 264      24.017  22.042  18.070  1.00 16.96           H
ATOM   2375  N   PHE A 265      27.137  20.480  18.097  1.00 14.55           N
ATOM   2376  CA  PHE A 265      27.812  19.521  18.950  1.00 16.58           C
ATOM   2377  C   PHE A 265      28.583  20.258  20.038  1.00 17.23           C
ATOM   2378  O   PHE A 265      28.763  21.471  19.979  1.00 17.95           O
ATOM   2379  CB  PHE A 265      28.740  18.600  18.115  1.00 19.23           C
ATOM   2380  CG  PHE A 265      29.903  19.277  17.412  1.00 18.63           C
ATOM   2381  CD1 PHE A 265      31.182  19.289  17.992  1.00 18.90           C
ATOM   2382  CD2 PHE A 265      29.697  19.962  16.198  1.00 17.14           C
ATOM   2383  CE1 PHE A 265      32.250  19.933  17.333  1.00 22.73           C
ATOM   2384  CE2 PHE A 265      30.746  20.653  15.587  1.00 15.39           C
ATOM   2385  CZ  PHE A 265      32.032  20.631  16.135  1.00 22.83           C
ATOM   2386  H   PHE A 265      27.598  21.371  17.952  1.00 17.46           H
ATOM   2387  HA  PHE A 265      27.065  18.898  19.441  1.00 19.90           H
ATOM   2388  HB2 PHE A 265      29.138  17.825  18.767  1.00 23.08           H
ATOM   2389  HB3 PHE A 265      28.126  18.095  17.373  1.00 23.08           H
ATOM   2390  HD1 PHE A 265      31.356  18.776  18.926  1.00 22.68           H
ATOM   2391  HD2 PHE A 265      28.707  20.025  15.772  1.00 20.57           H
ATOM   2392  HE1 PHE A 265      33.245  19.889  17.739  1.00 27.28           H
ATOM   2393  HE2 PHE A 265      30.556  21.217  14.687  1.00 18.47           H
ATOM   2394  HZ  PHE A 265      32.844  21.144  15.642  1.00 27.40           H
ATOM   2395  N   THR A 266      29.058  19.482  21.013  1.00 14.57           N
ATOM   2396  CA  THR A 266      29.838  20.014  22.123  1.00 16.92           C
ATOM   2397  C   THR A 266      31.273  19.493  22.107  1.00 18.15           C
ATOM   2398  O   THR A 266      31.513  18.298  22.000  1.00 19.19           O
ATOM   2399  CB  THR A 266      29.157  19.662  23.450  1.00 16.97           C
ATOM   2400  OG1 THR A 266      27.836  20.145  23.475  1.00 19.98           O
ATOM   2401  CG2 THR A 266      29.899  20.320  24.610  1.00 14.58           C
ATOM   2402  H   THR A 266      28.876  18.487  20.978  1.00 17.48           H
ATOM   2403  HA  THR A 266      29.855  21.101  22.057  1.00 20.31           H
ATOM   2404  HB  THR A 266      29.143  18.581  23.582  1.00 20.37           H
ATOM   2405  HG1 THR A 266      27.362  19.804  22.708  1.00 23.98           H
ATOM   2406 HG21 THR A 266      29.377  20.087  25.538  1.00 17.50           H
ATOM   2407 HG22 THR A 266      30.923  19.956  24.670  1.00 17.50           H
ATOM   2408 HG23 THR A 266      29.894  21.402  24.477  1.00 17.50           H
ATOM   2409  N   VAL A 267      32.197  20.416  22.337  1.00 14.29           N
ATOM   2410  CA  VAL A 267      33.632  20.252  22.384  1.00 13.71           C
ATOM   2411  C   VAL A 267      34.085  20.356  23.846  1.00 14.82           C
ATOM   2412  O   VAL A 267      33.816  21.335  24.537  1.00 15.91           O
ATOM   2413  CB  VAL A 267      34.342  21.307  21.507  1.00 18.27           C
ATOM   2414  CG1 VAL A 267      35.878  21.112  21.561  1.00 23.77           C
ATOM   2415  CG2 VAL A 267      33.931  21.141  20.049  1.00 18.58           C
ATOM   2416  H   VAL A 267      31.863  21.355  22.492  1.00 17.15           H
ATOM   2417  HA  VAL A 267      33.895  19.267  21.998  1.00 16.46           H
ATOM   2418  HB  VAL A 267      34.085  22.315  21.829  1.00 21.93           H
ATOM   2419 HG11 VAL A 267      36.369  21.879  20.961  1.00 28.52           H
ATOM   2420 HG12 VAL A 267      36.261  21.158  22.578  1.00 28.52           H
ATOM   2421 HG13 VAL A 267      36.143  20.132  21.158  1.00 28.52           H
ATOM   2422 HG21 VAL A 267      34.464  21.862  19.428  1.00 22.30           H
ATOM   2423 HG22 VAL A 267      34.173  20.132  19.715  1.00 22.30           H
ATOM   2424 HG23 VAL A 267      32.859  21.310  19.942  1.00 22.30           H
ATOM   2425  N   THR A 268      34.864  19.370  24.251  1.00 15.66           N
ATOM   2426  CA  THR A 268      35.585  19.355  25.523  1.00 17.49           C
ATOM   2427  C   THR A 268      36.948  18.714  25.306  1.00 17.28           C
ATOM   2428  O   THR A 268      37.179  18.091  24.270  1.00 15.18           O
ATOM   2429  CB  THR A 268      34.810  18.526  26.543  1.00 13.93           C
ATOM   2430  OG1 THR A 268      34.664  17.230  26.031  1.00 16.81           O
ATOM   2431  CG2 THR A 268      33.442  19.097  26.887  1.00 19.32           C
ATOM   2432  H   THR A 268      34.996  18.574  23.640  1.00 18.79           H
ATOM   2433  HA  THR A 268      35.725  20.366  25.908  1.00 20.99           H
ATOM   2434  HB  THR A 268      35.395  18.472  27.461  1.00 16.72           H
ATOM   2435  HG1 THR A 268      34.293  16.679  26.727  1.00 20.18           H
ATOM   2436 HG21 THR A 268      32.942  18.457  27.604  1.00 23.18           H
ATOM   2437 HG22 THR A 268      33.567  20.092  27.310  1.00 23.18           H
ATOM   2438 HG23 THR A 268      32.812  19.143  26.000  1.00 23.18           H
ATOM   2439  N   PHE A 269      37.832  18.891  26.305  1.00 16.59           N
ATOM   2440  CA  PHE A 269      39.182  18.327  26.346  1.00 15.51           C
ATOM   2441  C   PHE A 269      39.400  17.566  27.652  1.00 16.96           C
ATOM   2442  O   PHE A 269      40.253  16.686  27.692  1.00 19.55           O
ATOM   2443  CB  PHE A 269      40.211  19.459  26.240  1.00 14.89           C
ATOM   2444  CG  PHE A 269      39.971  20.361  25.047  1.00 15.70           C
ATOM   2445  CD1 PHE A 269      39.368  21.623  25.218  1.00 17.12           C
ATOM   2446  CD2 PHE A 269      40.232  19.870  23.760  1.00 15.26           C
ATOM   2447  CE1 PHE A 269      39.055  22.416  24.094  1.00 17.07           C
ATOM   2448  CE2 PHE A 269      39.933  20.666  22.637  1.00 19.36           C
ATOM   2449  CZ  PHE A 269      39.365  21.946  22.806  1.00 15.27           C
ATOM   2450  H   PHE A 269      37.552  19.461  27.090  1.00 19.91           H
ATOM   2451  HA  PHE A 269      39.319  17.628  25.518  1.00 18.61           H
ATOM   2452  HB2 PHE A 269      40.167  20.048  27.149  1.00 17.87           H
ATOM   2453  HB3 PHE A 269      41.207  19.023  26.161  1.00 17.87           H
ATOM   2454  HD1 PHE A 269      39.120  21.986  26.206  1.00 20.55           H
ATOM   2455  HD2 PHE A 269      40.642  18.879  23.629  1.00 18.31           H
ATOM   2456  HE1 PHE A 269      38.602  23.380  24.243  1.00 20.48           H
ATOM   2457  HE2 PHE A 269      40.126  20.281  21.648  1.00 23.23           H
ATOM   2458  HZ  PHE A 269      39.156  22.555  21.940  1.00 18.32           H
ATOM   2459  N   ASN A 270      38.638  17.907  28.697  1.00 16.52           N
ATOM   2460  CA  ASN A 270      38.638  17.226  29.975  1.00 18.21           C
ATOM   2461  C   ASN A 270      37.558  16.133  29.956  1.00 18.94           C
ATOM   2462  O   ASN A 270      36.381  16.457  29.810  1.00 17.20           O
ATOM   2463  CB  ASN A 270      38.416  18.231  31.103  1.00 14.68           C
ATOM   2464  CG  ASN A 270      38.809  17.594  32.426  1.00 19.02           C
ATOM   2465  OD1 ASN A 270      38.647  16.394  32.625  1.00 19.17           O
ATOM   2466  ND2 ASN A 270      39.269  18.393  33.367  1.00 18.78           N
ATOM   2467  H   ASN A 270      37.971  18.654  28.578  1.00 19.82           H
ATOM   2468  HA  ASN A 270      39.631  16.810  30.120  1.00 21.85           H
ATOM   2469  HB2 ASN A 270      38.994  19.139  30.930  1.00 17.62           H
ATOM   2470  HB3 ASN A 270      37.360  18.501  31.136  1.00 17.62           H
ATOM   2471 HD21 ASN A 270      39.489  18.009  34.273  1.00 22.54           H
ATOM   2472 HD22 ASN A 270      39.387  19.384  33.186  1.00 22.54           H
ATOM   2473  N   PRO A 271      37.935  14.859  30.155  1.00 15.20           N
ATOM   2474  CA  PRO A 271      37.006  13.740  30.238  1.00 20.12           C
ATOM   2475  C   PRO A 271      35.976  13.832  31.361  1.00 18.33           C
ATOM   2476  O   PRO A 271      35.001  13.088  31.337  1.00 15.46           O
ATOM   2477  CB  PRO A 271      37.893  12.499  30.420  1.00 18.25           C
ATOM   2478  CG  PRO A 271      39.221  13.016  30.940  1.00 30.33           C
ATOM   2479  CD  PRO A 271      39.315  14.378  30.264  1.00 22.83           C
ATOM   2480  HA  PRO A 271      36.503  13.611  29.279  1.00 24.14           H
ATOM   2481  HB2 PRO A 271      37.466  11.717  31.054  1.00 21.90           H
ATOM   2482  HB3 PRO A 271      38.072  12.102  29.421  1.00 21.90           H
ATOM   2483  HG2 PRO A 271      39.188  13.098  32.028  1.00 36.40           H
ATOM   2484  HG3 PRO A 271      40.054  12.387  30.623  1.00 36.40           H
ATOM   2485  HD2 PRO A 271      39.929  15.000  30.913  1.00 27.40           H
ATOM   2486  HD3 PRO A 271      39.746  14.277  29.267  1.00 27.40           H
ATOM   2487  N   LYS A 272      36.138  14.749  32.328  1.00 18.55           N
ATOM   2488  CA  LYS A 272      35.156  14.897  33.390  1.00 19.63           C
ATOM   2489  C   LYS A 272      33.773  15.265  32.860  1.00 20.09           C
ATOM   2490  O   LYS A 272      32.816  14.963  33.559  1.00 17.02           O
ATOM   2491  CB  LYS A 272      35.633  15.864  34.462  1.00 18.57           C
ATOM   2492  CG  LYS A 272      35.528  17.335  34.043  1.00 18.54           C
ATOM   2493  CD  LYS A 272      36.208  18.206  35.102  1.00 23.53           C
ATOM   2494  CE  LYS A 272      36.125  19.673  34.682  1.00 20.67           C
ATOM   2495  NZ  LYS A 272      36.815  20.541  35.653  1.00 26.95           N1+
ATOM   2496  H   LYS A 272      36.953  15.345  32.322  1.00 22.26           H
ATOM   2497  HA  LYS A 272      35.066  13.917  33.861  1.00 23.55           H
ATOM   2498  HB2 LYS A 272      34.985  15.725  35.326  1.00 22.28           H
ATOM   2499  HB3 LYS A 272      36.655  15.615  34.749  1.00 22.28           H
ATOM   2500  HG2 LYS A 272      36.032  17.483  33.086  1.00 22.25           H
ATOM   2501  HG3 LYS A 272      34.485  17.637  33.931  1.00 22.25           H
ATOM   2502  HD2 LYS A 272      35.702  18.078  36.060  1.00 28.23           H
ATOM   2503  HD3 LYS A 272      37.253  17.916  35.209  1.00 28.23           H
ATOM   2504  HE2 LYS A 272      36.594  19.791  33.700  1.00 24.81           H
ATOM   2505  HE3 LYS A 272      35.075  19.969  34.607  1.00 24.81           H
ATOM   2506  HZ1 LYS A 272      36.722  21.511  35.374  1.00 32.33           H
ATOM   2507  HZ2 LYS A 272      36.399  20.423  36.572  1.00 32.33           H
ATOM   2508  HZ3 LYS A 272      37.797  20.302  35.695  1.00 32.33           H
ATOM   2509  N   TYR A 273      33.642  15.849  31.648  1.00 19.96           N
ATOM   2510  CA  TYR A 273      32.334  16.213  31.096  1.00 20.55           C
ATOM   2511  C   TYR A 273      31.716  15.078  30.268  1.00 21.65           C
ATOM   2512  O   TYR A 273      30.643  15.280  29.722  1.00 19.50           O
ATOM   2513  CB  TYR A 273      32.436  17.494  30.245  1.00 17.05           C
ATOM   2514  CG  TYR A 273      32.973  18.706  30.958  1.00 17.25           C
ATOM   2515  CD1 TYR A 273      34.227  19.238  30.596  1.00 16.00           C
ATOM   2516  CD2 TYR A 273      32.216  19.302  31.983  1.00 19.04           C
ATOM   2517  CE1 TYR A 273      34.720  20.378  31.239  1.00 16.55           C
ATOM   2518  CE2 TYR A 273      32.737  20.413  32.671  1.00 19.18           C
ATOM   2519  CZ  TYR A 273      33.983  20.972  32.284  1.00 18.65           C
ATOM   2520  OH  TYR A 273      34.465  22.090  32.907  1.00 21.32           O
ATOM   2521  H   TYR A 273      34.455  16.007  31.070  1.00 23.95           H
ATOM   2522  HA  TYR A 273      31.644  16.440  31.911  1.00 24.66           H
ATOM   2523  HB2 TYR A 273      33.069  17.284  29.395  1.00 20.45           H
ATOM   2524  HB3 TYR A 273      31.444  17.751  29.875  1.00 20.45           H
ATOM   2525  HD1 TYR A 273      34.808  18.780  29.806  1.00 19.20           H
ATOM   2526  HD2 TYR A 273      31.255  18.893  32.255  1.00 22.85           H
ATOM   2527  HE1 TYR A 273      35.672  20.789  30.943  1.00 19.86           H
ATOM   2528  HE2 TYR A 273      32.186  20.842  33.492  1.00 23.02           H
ATOM   2529  HH  TYR A 273      35.102  22.555  32.352  1.00 25.58           H
ATOM   2530  N   ASP A 274      32.372  13.917  30.120  1.00 22.66           N
ATOM   2531  CA  ASP A 274      31.936  12.889  29.177  1.00 20.52           C
ATOM   2532  C   ASP A 274      30.503  12.414  29.363  1.00 21.82           C
ATOM   2533  O   ASP A 274      29.793  12.254  28.371  1.00 18.03           O
ATOM   2534  CB  ASP A 274      32.898  11.706  29.123  1.00 22.11           C
ATOM   2535  CG  ASP A 274      34.240  11.940  28.440  1.00 21.84           C
ATOM   2536  OD1 ASP A 274      34.403  12.942  27.720  1.00 22.15           O
ATOM   2537  OD2 ASP A 274      35.097  11.052  28.605  1.00 24.80           O1-
ATOM   2538  H   ASP A 274      33.266  13.796  30.571  1.00 27.19           H
ATOM   2539  HA  ASP A 274      31.964  13.353  28.191  1.00 24.62           H
ATOM   2540  HB2 ASP A 274      33.084  11.298  30.118  1.00 26.53           H
ATOM   2541  HB3 ASP A 274      32.420  10.893  28.576  1.00 26.53           H
ATOM   2542  N   THR A 275      30.060  12.171  30.599  1.00 17.20           N
ATOM   2543  CA  THR A 275      28.734  11.620  30.826  1.00 21.47           C
ATOM   2544  C   THR A 275      27.688  12.726  30.630  1.00 16.63           C
ATOM   2545  O   THR A 275      26.606  12.414  30.148  1.00 17.16           O
ATOM   2546  CB  THR A 275      28.655  10.894  32.189  1.00 19.02           C
ATOM   2547  OG1 THR A 275      29.035  11.756  33.215  1.00 41.06           O
ATOM   2548  CG2 THR A 275      29.673   9.765  32.193  1.00 19.11           C
ATOM   2549  H   THR A 275      30.639  12.366  31.398  1.00 20.63           H
ATOM   2550  HA  THR A 275      28.555  10.864  30.062  1.00 25.77           H
ATOM   2551  HB  THR A 275      27.647  10.515  32.364  1.00 22.82           H
ATOM   2552  HG1 THR A 275      29.106  11.233  34.019  1.00 49.27           H
ATOM   2553 HG21 THR A 275      29.618   9.215  33.127  1.00 22.94           H
ATOM   2554 HG22 THR A 275      29.474   9.078  31.368  1.00 22.94           H
ATOM   2555 HG23 THR A 275      30.686  10.148  32.093  1.00 22.94           H
ATOM   2556  N   LEU A 276      28.010  13.999  30.915  1.00 18.60           N
ATOM   2557  CA  LEU A 276      27.153  15.141  30.604  1.00 19.82           C
ATOM   2558  C   LEU A 276      26.917  15.226  29.089  1.00 17.44           C
ATOM   2559  O   LEU A 276      25.773  15.409  28.667  1.00 15.55           O
ATOM   2560  CB  LEU A 276      27.713  16.440  31.212  1.00 20.20           C
ATOM   2561  CG  LEU A 276      26.974  17.727  30.763  1.00 26.40           C
ATOM   2562  CD1 LEU A 276      25.494  17.713  31.206  1.00 21.27           C
ATOM   2563  CD2 LEU A 276      27.710  18.980  31.283  1.00 16.90           C
ATOM   2564  H   LEU A 276      28.939  14.201  31.255  1.00 22.31           H
ATOM   2565  HA  LEU A 276      26.187  14.955  31.076  1.00 23.79           H
ATOM   2566  HB2 LEU A 276      27.667  16.366  32.298  1.00 24.24           H
ATOM   2567  HB3 LEU A 276      28.761  16.532  30.930  1.00 24.24           H
ATOM   2568  HG  LEU A 276      26.994  17.783  29.674  1.00 31.68           H
ATOM   2569 HD11 LEU A 276      24.998  18.629  30.882  1.00 25.52           H
ATOM   2570 HD12 LEU A 276      24.970  16.873  30.754  1.00 25.52           H
ATOM   2571 HD13 LEU A 276      25.426  17.636  32.293  1.00 25.52           H
ATOM   2572 HD21 LEU A 276      27.219  19.880  30.909  1.00 20.28           H
ATOM   2573 HD22 LEU A 276      27.699  18.997  32.374  1.00 20.28           H
ATOM   2574 HD23 LEU A 276      28.745  18.979  30.939  1.00 20.28           H
ATOM   2575  N   LEU A 277      27.969  15.049  28.275  1.00 18.84           N
ATOM   2576  CA  LEU A 277      27.840  15.072  26.809  1.00 20.14           C
ATOM   2577  C   LEU A 277      27.009  13.891  26.348  1.00 21.17           C
ATOM   2578  O   LEU A 277      26.145  14.048  25.479  1.00 18.58           O
ATOM   2579  CB  LEU A 277      29.208  15.118  26.107  1.00 17.74           C
ATOM   2580  CG  LEU A 277      29.769  16.535  25.862  1.00 21.17           C
ATOM   2581  CD1 LEU A 277      30.011  17.343  27.132  1.00 23.91           C
ATOM   2582  CD2 LEU A 277      31.101  16.429  25.097  1.00 26.27           C
ATOM   2583  H   LEU A 277      28.882  14.881  28.675  1.00 22.61           H
ATOM   2584  HA  LEU A 277      27.298  15.981  26.530  1.00 24.17           H
ATOM   2585  HB2 LEU A 277      29.934  14.548  26.687  1.00 21.29           H
ATOM   2586  HB3 LEU A 277      29.102  14.636  25.135  1.00 21.29           H
ATOM   2587  HG  LEU A 277      29.055  17.085  25.249  1.00 25.41           H
ATOM   2588 HD11 LEU A 277      30.444  18.303  26.853  1.00 28.70           H
ATOM   2589 HD12 LEU A 277      29.077  17.515  27.668  1.00 28.70           H
ATOM   2590 HD13 LEU A 277      30.724  16.822  27.768  1.00 28.70           H
ATOM   2591 HD21 LEU A 277      31.481  17.428  24.875  1.00 31.52           H
ATOM   2592 HD22 LEU A 277      31.839  15.893  25.698  1.00 31.52           H
ATOM   2593 HD23 LEU A 277      30.949  15.897  24.156  1.00 31.52           H
ATOM   2594  N   LYS A 278      27.259  12.704  26.919  1.00 21.24           N
ATOM   2595  CA  LYS A 278      26.496  11.501  26.598  1.00 19.47           C
ATOM   2596  C   LYS A 278      25.010  11.689  26.890  1.00 17.47           C
ATOM   2597  O   LYS A 278      24.194  11.299  26.062  1.00 16.37           O
ATOM   2598  CB  LYS A 278      27.029  10.275  27.354  1.00 18.34           C
ATOM   2599  CG  LYS A 278      26.319   8.972  26.944  1.00 21.15           C
ATOM   2600  CD  LYS A 278      26.508   8.634  25.454  1.00 41.47           C
ATOM   2601  CE  LYS A 278      25.911   7.267  25.089  1.00 44.62           C
ATOM   2602  NZ  LYS A 278      26.064   7.003  23.640  1.00 47.50           N1+
ATOM   2603  H   LYS A 278      27.976  12.639  27.628  1.00 25.49           H
ATOM   2604  HA  LYS A 278      26.609  11.333  25.526  1.00 23.37           H
ATOM   2605  HB2 LYS A 278      28.095  10.165  27.153  1.00 22.01           H
ATOM   2606  HB3 LYS A 278      26.890  10.409  28.425  1.00 22.01           H
ATOM   2607  HG2 LYS A 278      26.736   8.155  27.538  1.00 25.38           H
ATOM   2608  HG3 LYS A 278      25.254   9.039  27.168  1.00 25.38           H
ATOM   2609  HD2 LYS A 278      26.009   9.384  24.839  1.00 49.76           H
ATOM   2610  HD3 LYS A 278      27.575   8.631  25.220  1.00 49.76           H
ATOM   2611  HE2 LYS A 278      26.411   6.483  25.663  1.00 53.54           H
ATOM   2612  HE3 LYS A 278      24.848   7.265  25.344  1.00 53.54           H
ATOM   2613  HZ1 LYS A 278      25.694   6.088  23.417  1.00 56.99           H
ATOM   2614  HZ2 LYS A 278      25.547   7.697  23.110  1.00 56.99           H
ATOM   2615  HZ3 LYS A 278      27.039   7.050  23.381  1.00 56.99           H
ATOM   2616  N   ALA A 279      24.672  12.289  28.035  1.00 17.07           N
ATOM   2617  CA  ALA A 279      23.296  12.548  28.427  1.00 16.99           C
ATOM   2618  C   ALA A 279      22.610  13.392  27.367  1.00 20.19           C
ATOM   2619  O   ALA A 279      21.543  13.019  26.902  1.00 19.09           O
ATOM   2620  CB  ALA A 279      23.246  13.192  29.802  1.00 15.97           C
ATOM   2621  H   ALA A 279      25.400  12.562  28.676  1.00 20.49           H
ATOM   2622  HA  ALA A 279      22.776  11.594  28.484  1.00 20.39           H
ATOM   2623  HB1 ALA A 279      22.214  13.247  30.149  1.00 19.17           H
ATOM   2624  HB2 ALA A 279      23.847  12.614  30.501  1.00 19.17           H
ATOM   2625  HB3 ALA A 279      23.654  14.201  29.750  1.00 19.17           H
ATOM   2626  N   VAL A 280      23.228  14.483  26.913  1.00 16.81           N
ATOM   2627  CA  VAL A 280      22.571  15.408  25.989  1.00 16.08           C
ATOM   2628  C   VAL A 280      22.491  14.786  24.595  1.00 15.41           C
ATOM   2629  O   VAL A 280      21.489  14.959  23.905  1.00 14.99           O
ATOM   2630  CB  VAL A 280      23.264  16.792  26.005  1.00 14.57           C
ATOM   2631  CG1 VAL A 280      22.555  17.793  25.076  1.00 11.84           C
ATOM   2632  CG2 VAL A 280      23.199  17.363  27.415  1.00 13.59           C
ATOM   2633  H   VAL A 280      24.137  14.728  27.274  1.00 20.18           H
ATOM   2634  HA  VAL A 280      21.549  15.559  26.339  1.00 19.30           H
ATOM   2635  HB  VAL A 280      24.309  16.684  25.711  1.00 17.48           H
ATOM   2636 HG11 VAL A 280      23.041  18.762  25.146  1.00 14.20           H
ATOM   2637 HG12 VAL A 280      22.580  17.461  24.038  1.00 14.20           H
ATOM   2638 HG13 VAL A 280      21.517  17.912  25.389  1.00 14.20           H
ATOM   2639 HG21 VAL A 280      23.580  18.382  27.429  1.00 16.31           H
ATOM   2640 HG22 VAL A 280      22.157  17.382  27.740  1.00 16.31           H
ATOM   2641 HG23 VAL A 280      23.773  16.763  28.114  1.00 16.31           H
ATOM   2642  N   LYS A 281      23.536  14.054  24.173  1.00 18.63           N
ATOM   2643  CA  LYS A 281      23.519  13.349  22.901  1.00 19.90           C
ATOM   2644  C   LYS A 281      22.409  12.301  22.858  1.00 22.04           C
ATOM   2645  O   LYS A 281      21.712  12.200  21.857  1.00 22.26           O
ATOM   2646  CB  LYS A 281      24.887  12.735  22.658  1.00 17.42           C
ATOM   2647  CG  LYS A 281      24.999  12.121  21.267  1.00 20.06           C
ATOM   2648  CD  LYS A 281      26.362  11.453  21.081  1.00 26.82           C
ATOM   2649  CE  LYS A 281      27.448  12.533  21.026  1.00 35.61           C
ATOM   2650  NZ  LYS A 281      28.789  11.933  20.981  1.00 43.31           N1+
ATOM   2651  H   LYS A 281      24.343  13.941  24.773  1.00 22.35           H
ATOM   2652  HA  LYS A 281      23.327  14.081  22.112  1.00 23.88           H
ATOM   2653  HB2 LYS A 281      25.628  13.528  22.749  1.00 20.90           H
ATOM   2654  HB3 LYS A 281      25.093  11.974  23.413  1.00 20.90           H
ATOM   2655  HG2 LYS A 281      24.229  11.366  21.113  1.00 24.07           H
ATOM   2656  HG3 LYS A 281      24.879  12.911  20.524  1.00 24.07           H
ATOM   2657  HD2 LYS A 281      26.560  10.771  21.910  1.00 32.18           H
ATOM   2658  HD3 LYS A 281      26.362  10.888  20.147  1.00 32.18           H
ATOM   2659  HE2 LYS A 281      27.296  13.154  20.141  1.00 42.74           H
ATOM   2660  HE3 LYS A 281      27.382  13.166  21.910  1.00 42.74           H
ATOM   2661  HZ1 LYS A 281      29.488  12.664  20.975  1.00 51.97           H
ATOM   2662  HZ2 LYS A 281      28.935  11.375  21.810  1.00 51.97           H
ATOM   2663  HZ3 LYS A 281      28.890  11.362  20.153  1.00 51.97           H
ATOM   2664  N   ASP A 282      22.239  11.535  23.940  1.00 19.31           N
ATOM   2665  CA  ASP A 282      21.184  10.540  24.025  1.00 20.36           C
ATOM   2666  C   ASP A 282      19.817  11.233  24.030  1.00 21.72           C
ATOM   2667  O   ASP A 282      18.929  10.765  23.315  1.00 19.97           O
ATOM   2668  CB  ASP A 282      21.384   9.672  25.267  1.00 19.83           C
ATOM   2669  CG  ASP A 282      20.507   8.415  25.299  1.00 25.17           C
ATOM   2670  OD1 ASP A 282      19.869   8.074  24.280  1.00 26.04           O
ATOM   2671  OD2 ASP A 282      20.542   7.770  26.360  1.00 21.08           O1-
ATOM   2672  H   ASP A 282      22.802  11.711  24.760  1.00 23.17           H
ATOM   2673  HA  ASP A 282      21.247   9.905  23.139  1.00 24.43           H
ATOM   2674  HB2 ASP A 282      22.425   9.346  25.318  1.00 23.79           H
ATOM   2675  HB3 ASP A 282      21.216  10.240  26.183  1.00 23.79           H
ATOM   2676  N   ALA A 283      19.647  12.331  24.794  1.00 16.72           N
ATOM   2677  CA  ALA A 283      18.431  13.132  24.770  1.00 18.99           C
ATOM   2678  C   ALA A 283      18.067  13.604  23.354  1.00 16.44           C
ATOM   2679  O   ALA A 283      16.913  13.482  22.950  1.00 17.86           O
ATOM   2680  CB  ALA A 283      18.551  14.302  25.741  1.00 17.77           C
ATOM   2681  H   ALA A 283      20.386  12.629  25.412  1.00 20.06           H
ATOM   2682  HA  ALA A 283      17.613  12.504  25.130  1.00 22.79           H
ATOM   2683  HB1 ALA A 283      17.596  14.792  25.837  1.00 21.32           H
ATOM   2684  HB2 ALA A 283      18.827  13.923  26.724  1.00 21.32           H
ATOM   2685  HB3 ALA A 283      19.295  15.017  25.393  1.00 21.32           H
ATOM   2686  N   THR A 284      19.030  14.118  22.588  1.00 14.11           N
ATOM   2687  CA  THR A 284      18.787  14.557  21.211  1.00 18.50           C
ATOM   2688  C   THR A 284      18.366  13.394  20.332  1.00 18.59           C
ATOM   2689  O   THR A 284      17.393  13.498  19.584  1.00 15.44           O
ATOM   2690  CB  THR A 284      20.015  15.313  20.679  1.00 14.10           C
ATOM   2691  OG1 THR A 284      20.181  16.470  21.458  1.00 22.15           O
ATOM   2692  CG2 THR A 284      19.860  15.722  19.224  1.00 15.99           C
ATOM   2693  H   THR A 284      19.940  14.294  22.987  1.00 16.93           H
ATOM   2694  HA  THR A 284      17.958  15.264  21.240  1.00 22.20           H
ATOM   2695  HB  THR A 284      20.894  14.674  20.779  1.00 16.92           H
ATOM   2696  HG1 THR A 284      20.545  17.163  20.897  1.00 26.58           H
ATOM   2697 HG21 THR A 284      20.689  16.371  18.941  1.00 19.18           H
ATOM   2698 HG22 THR A 284      19.849  14.841  18.585  1.00 19.18           H
ATOM   2699 HG23 THR A 284      18.929  16.279  19.103  1.00 19.18           H
ATOM   2700  N   ASN A 285      19.084  12.268  20.437  1.00 21.81           N
ATOM   2701  CA  ASN A 285      18.747  11.068  19.685  1.00 18.50           C
ATOM   2702  C   ASN A 285      17.352  10.536  20.012  1.00 18.85           C
ATOM   2703  O   ASN A 285      16.694  10.029  19.110  1.00 19.36           O
ATOM   2704  CB  ASN A 285      19.846  10.024  19.852  1.00 20.65           C
ATOM   2705  CG  ASN A 285      21.093  10.415  19.072  1.00 20.74           C
ATOM   2706  OD1 ASN A 285      21.015  10.968  17.981  1.00 20.67           O
ATOM   2707  ND2 ASN A 285      22.264  10.040  19.559  1.00 29.30           N
ATOM   2708  H   ASN A 285      19.857  12.237  21.089  1.00 26.17           H
ATOM   2709  HA  ASN A 285      18.723  11.354  18.631  1.00 22.20           H
ATOM   2710  HB2 ASN A 285      20.078   9.875  20.907  1.00 24.77           H
ATOM   2711  HB3 ASN A 285      19.465   9.090  19.438  1.00 24.77           H
ATOM   2712 HD21 ASN A 285      23.100  10.250  19.028  1.00 35.16           H
ATOM   2713 HD22 ASN A 285      22.311   9.572  20.454  1.00 35.16           H
ATOM   2714  N   THR A 286      16.911  10.649  21.269  1.00 17.71           N
ATOM   2715  CA  THR A 286      15.573  10.289  21.699  1.00 20.56           C
ATOM   2716  C   THR A 286      14.533  11.214  21.068  1.00 20.54           C
ATOM   2717  O   THR A 286      13.507  10.730  20.597  1.00 20.60           O
ATOM   2718  CB  THR A 286      15.519  10.275  23.230  1.00 16.54           C
ATOM   2719  OG1 THR A 286      16.358   9.256  23.732  1.00 23.54           O
ATOM   2720  CG2 THR A 286      14.120   9.993  23.757  1.00 18.91           C
ATOM   2721  H   THR A 286      17.535  11.034  21.965  1.00 21.25           H
ATOM   2722  HA  THR A 286      15.393   9.272  21.346  1.00 24.67           H
ATOM   2723  HB  THR A 286      15.857  11.238  23.606  1.00 19.84           H
ATOM   2724  HG1 THR A 286      17.275   9.479  23.542  1.00 28.25           H
ATOM   2725 HG21 THR A 286      14.147   9.964  24.844  1.00 22.70           H
ATOM   2726 HG22 THR A 286      13.430  10.781  23.458  1.00 22.70           H
ATOM   2727 HG23 THR A 286      13.780   9.023  23.393  1.00 22.70           H
ATOM   2728  N   GLY A 287      14.790  12.531  21.024  1.00 19.17           N
ATOM   2729  CA  GLY A 287      13.892  13.473  20.358  1.00 19.79           C
ATOM   2730  C   GLY A 287      13.715  13.129  18.885  1.00 19.00           C
ATOM   2731  O   GLY A 287      12.594  13.136  18.377  1.00 20.71           O
ATOM   2732  H   GLY A 287      15.638  12.895  21.438  1.00 23.00           H
ATOM   2733  HA2 GLY A 287      12.917  13.421  20.839  1.00 23.75           H
ATOM   2734  HA3 GLY A 287      14.289  14.486  20.449  1.00 23.75           H
ATOM   2735  N   ILE A 288      14.820  12.823  18.204  1.00 15.38           N
ATOM   2736  CA  ILE A 288      14.842  12.457  16.792  1.00 18.72           C
ATOM   2737  C   ILE A 288      14.057  11.159  16.570  1.00 25.65           C
ATOM   2738  O   ILE A 288      13.283  11.080  15.621  1.00 19.22           O
ATOM   2739  CB  ILE A 288      16.294  12.323  16.301  1.00 20.74           C
ATOM   2740  CG1 ILE A 288      17.016  13.685  16.270  1.00 20.00           C
ATOM   2741  CG2 ILE A 288      16.397  11.611  14.938  1.00 20.42           C
ATOM   2742  CD1 ILE A 288      18.544  13.532  16.135  1.00 19.29           C
ATOM   2743  H   ILE A 288      15.703  12.860  18.693  1.00 18.46           H
ATOM   2744  HA  ILE A 288      14.359  13.253  16.221  1.00 22.46           H
ATOM   2745  HB  ILE A 288      16.808  11.692  17.026  1.00 24.89           H
ATOM   2746 HG12 ILE A 288      16.636  14.288  15.442  1.00 24.00           H
ATOM   2747 HG13 ILE A 288      16.821  14.229  17.191  1.00 24.00           H
ATOM   2748 HG21 ILE A 288      17.437  11.552  14.620  1.00 24.51           H
ATOM   2749 HG22 ILE A 288      16.024  10.590  15.010  1.00 24.51           H
ATOM   2750 HG23 ILE A 288      15.815  12.152  14.192  1.00 24.51           H
ATOM   2751 HD11 ILE A 288      19.011  14.481  16.399  1.00 23.15           H
ATOM   2752 HD12 ILE A 288      18.915  12.764  16.816  1.00 23.15           H
ATOM   2753 HD13 ILE A 288      18.814  13.276  15.110  1.00 23.15           H
ATOM   2754  N   LYS A 289      14.237  10.144  17.425  1.00 20.72           N
ATOM   2755  CA  LYS A 289      13.510   8.879  17.278  1.00 19.33           C
ATOM   2756  C   LYS A 289      12.006   9.029  17.489  1.00 21.40           C
ATOM   2757  O   LYS A 289      11.244   8.379  16.771  1.00 23.44           O
ATOM   2758  CB  LYS A 289      14.046   7.804  18.216  1.00 23.39           C
ATOM   2759  CG  LYS A 289      15.395   7.237  17.745  1.00 33.97           C
ATOM   2760  CD  LYS A 289      16.181   6.493  18.849  1.00 38.97           C
ATOM   2761  CE  LYS A 289      15.624   5.108  19.225  1.00 46.07           C
ATOM   2762  NZ  LYS A 289      14.260   5.160  19.792  1.00 54.66           N1+
ATOM   2763  H   LYS A 289      14.869  10.265  18.203  1.00 24.86           H
ATOM   2764  HA  LYS A 289      13.655   8.527  16.253  1.00 23.19           H
ATOM   2765  HB2 LYS A 289      14.101   8.188  19.236  1.00 28.06           H
ATOM   2766  HB3 LYS A 289      13.326   6.985  18.192  1.00 28.06           H
ATOM   2767  HG2 LYS A 289      15.230   6.572  16.896  1.00 40.76           H
ATOM   2768  HG3 LYS A 289      16.019   8.060  17.405  1.00 40.76           H
ATOM   2769  HD2 LYS A 289      17.213   6.365  18.514  1.00 46.77           H
ATOM   2770  HD3 LYS A 289      16.206   7.111  19.750  1.00 46.77           H
ATOM   2771  HE2 LYS A 289      15.587   4.515  18.309  1.00 55.28           H
ATOM   2772  HE3 LYS A 289      16.296   4.607  19.926  1.00 55.28           H
ATOM   2773  HZ1 LYS A 289      14.057   4.305  20.291  1.00 65.59           H
ATOM   2774  HZ2 LYS A 289      14.181   5.943  20.428  1.00 65.59           H
ATOM   2775  HZ3 LYS A 289      13.590   5.270  19.042  1.00 65.59           H
ATOM   2776  N   CYS A 290      11.603   9.842  18.476  1.00 19.22           N
ATOM   2777  CA  CYS A 290      10.216  10.078  18.854  1.00 25.97           C
ATOM   2778  C   CYS A 290       9.511  10.918  17.773  1.00 32.81           C
ATOM   2779  O   CYS A 290       8.300  10.804  17.609  1.00 22.80           O
ATOM   2780  CB  CYS A 290      10.204  10.775  20.223  1.00 28.04           C
ATOM   2781  SG  CYS A 290       8.544  10.853  20.966  1.00 44.46           S
ATOM   2782  H   CYS A 290      12.314  10.325  19.010  1.00 23.06           H
ATOM   2783  HA  CYS A 290       9.697   9.122  18.939  1.00 31.17           H
ATOM   2784  HB2 CYS A 290      10.868  10.234  20.899  1.00 33.65           H
ATOM   2785  HB3 CYS A 290      10.592  11.790  20.110  1.00 33.65           H
ATOM   2786  HG  CYS A 290       7.913  11.473  19.967  1.00 53.35           H
ATOM   2787  N   ALA A 291      10.238  11.788  17.053  1.00 24.16           N
ATOM   2788  CA  ALA A 291       9.646  12.696  16.079  1.00 24.05           C
ATOM   2789  C   ALA A 291       8.970  11.916  14.935  1.00 21.46           C
ATOM   2790  O   ALA A 291       9.347  10.798  14.570  1.00 23.05           O
ATOM   2791  CB  ALA A 291      10.718  13.668  15.549  1.00 20.86           C
ATOM   2792  H   ALA A 291      11.221  11.896  17.250  1.00 29.00           H
ATOM   2793  HA  ALA A 291       8.890  13.303  16.583  1.00 28.86           H
ATOM   2794  HB1 ALA A 291      10.289  14.280  14.754  1.00 25.03           H
ATOM   2795  HB2 ALA A 291      11.063  14.316  16.357  1.00 25.03           H
ATOM   2796  HB3 ALA A 291      11.565  13.109  15.144  1.00 25.03           H
ATOM   2797  N   GLY A 292       7.952  12.527  14.341  1.00 23.10           N
ATOM   2798  CA  GLY A 292       7.275  11.941  13.207  1.00 18.10           C
ATOM   2799  C   GLY A 292       5.985  12.675  12.882  1.00 22.45           C
ATOM   2800  O   GLY A 292       5.538  13.553  13.618  1.00 21.08           O
ATOM   2801  H   GLY A 292       7.646  13.439  14.660  1.00 27.72           H
ATOM   2802  HA2 GLY A 292       7.954  12.015  12.360  1.00 21.72           H
ATOM   2803  HA3 GLY A 292       7.056  10.895  13.418  1.00 21.72           H
ATOM   2804  N   ILE A 293       5.396  12.308  11.749  1.00 26.35           N
ATOM   2805  CA  ILE A 293       4.130  12.883  11.307  1.00 29.09           C
ATOM   2806  C   ILE A 293       3.024  12.492  12.297  1.00 21.68           C
ATOM   2807  O   ILE A 293       2.909  11.331  12.678  1.00 22.52           O
ATOM   2808  CB  ILE A 293       3.835  12.427   9.857  1.00 29.51           C
ATOM   2809  CG1 ILE A 293       4.931  12.924   8.877  1.00 29.26           C
ATOM   2810  CG2 ILE A 293       2.445  12.932   9.428  1.00 30.30           C
ATOM   2811  CD1 ILE A 293       4.879  12.310   7.470  1.00 34.06           C
ATOM   2812  H   ILE A 293       5.813  11.579  11.186  1.00 31.62           H
ATOM   2813  HA  ILE A 293       4.221  13.971  11.306  1.00 34.90           H
ATOM   2814  HB  ILE A 293       3.822  11.336   9.840  1.00 35.41           H
ATOM   2815 HG12 ILE A 293       4.875  14.009   8.798  1.00 35.11           H
ATOM   2816 HG13 ILE A 293       5.914  12.691   9.281  1.00 35.11           H
ATOM   2817 HG21 ILE A 293       2.237  12.679   8.390  1.00 36.36           H
ATOM   2818 HG22 ILE A 293       1.669  12.478  10.042  1.00 36.36           H
ATOM   2819 HG23 ILE A 293       2.396  14.016   9.545  1.00 36.36           H
ATOM   2820 HD11 ILE A 293       5.673  12.737   6.856  1.00 40.87           H
ATOM   2821 HD12 ILE A 293       5.026  11.232   7.537  1.00 40.87           H
ATOM   2822 HD13 ILE A 293       3.930  12.518   6.983  1.00 40.87           H
ATOM   2823  N   ASP A 294       2.206  13.470  12.697  1.00 27.65           N
ATOM   2824  CA  ASP A 294       1.113  13.343  13.667  1.00 31.23           C
ATOM   2825  C   ASP A 294       1.593  13.112  15.114  1.00 30.40           C
ATOM   2826  O   ASP A 294       0.773  12.811  15.986  1.00 24.26           O
ATOM   2827  CB  ASP A 294       0.064  12.288  13.248  1.00 35.42           C
ATOM   2828  CG  ASP A 294      -0.625  12.511  11.905  1.00 45.26           C
ATOM   2829  OD1 ASP A 294      -0.600  13.651  11.383  1.00 44.16           O
ATOM   2830  OD2 ASP A 294      -1.197  11.506  11.425  1.00 44.95           O1-
ATOM   2831  H   ASP A 294       2.346  14.395  12.316  1.00 33.18           H
ATOM   2832  HA  ASP A 294       0.602  14.305  13.675  1.00 37.48           H
ATOM   2833  HB2 ASP A 294       0.464  11.276  13.295  1.00 42.51           H
ATOM   2834  HB3 ASP A 294      -0.739  12.281  13.989  1.00 42.51           H
ATOM   2835  N   VAL A 295       2.906  13.239  15.386  1.00 26.92           N
ATOM   2836  CA  VAL A 295       3.440  13.171  16.742  1.00 23.71           C
ATOM   2837  C   VAL A 295       3.177  14.512  17.438  1.00 22.30           C
ATOM   2838  O   VAL A 295       3.336  15.581  16.854  1.00 24.03           O
ATOM   2839  CB  VAL A 295       4.933  12.755  16.733  1.00 19.81           C
ATOM   2840  CG1 VAL A 295       5.548  12.786  18.133  1.00 21.42           C
ATOM   2841  CG2 VAL A 295       5.136  11.340  16.192  1.00 24.45           C
ATOM   2842  H   VAL A 295       3.552  13.434  14.632  1.00 32.31           H
ATOM   2843  HA  VAL A 295       2.900  12.395  17.283  1.00 28.45           H
ATOM   2844  HB  VAL A 295       5.501  13.456  16.122  1.00 23.77           H
ATOM   2845 HG11 VAL A 295       6.605  12.547  18.059  1.00 25.71           H
ATOM   2846 HG12 VAL A 295       5.475  13.782  18.564  1.00 25.71           H
ATOM   2847 HG13 VAL A 295       5.070  12.057  18.785  1.00 25.71           H
ATOM   2848 HG21 VAL A 295       6.196  11.100  16.165  1.00 29.34           H
ATOM   2849 HG22 VAL A 295       4.626  10.622  16.836  1.00 29.34           H
ATOM   2850 HG23 VAL A 295       4.737  11.265  15.182  1.00 29.34           H
ATOM   2851  N   ARG A 296       2.718  14.462  18.691  1.00 22.24           N
ATOM   2852  CA  ARG A 296       2.449  15.652  19.489  1.00 23.79           C
ATOM   2853  C   ARG A 296       3.784  16.184  19.997  1.00 20.45           C
ATOM   2854  O   ARG A 296       4.593  15.415  20.525  1.00 22.64           O
ATOM   2855  CB  ARG A 296       1.525  15.290  20.654  1.00 27.01           C
ATOM   2856  CG  ARG A 296       0.136  14.858  20.142  1.00 36.73           C
ATOM   2857  CD  ARG A 296      -0.317  13.549  20.761  1.00 45.58           C
ATOM   2858  NE  ARG A 296      -0.466  13.665  22.216  1.00 29.17           N
ATOM   2859  CZ  ARG A 296      -0.584  12.617  23.038  1.00 50.54           C
ATOM   2860  NH1 ARG A 296      -0.717  11.375  22.571  1.00 45.45           N
ATOM   2861  NH2 ARG A 296      -0.555  12.814  24.355  1.00 49.97           N1+
ATOM   2862  H   ARG A 296       2.611  13.562  19.137  1.00 26.69           H
ATOM   2863  HA  ARG A 296       1.960  16.421  18.889  1.00 28.55           H
ATOM   2864  HB2 ARG A 296       1.987  14.512  21.261  1.00 32.41           H
ATOM   2865  HB3 ARG A 296       1.401  16.170  21.287  1.00 32.41           H
ATOM   2866  HG2 ARG A 296      -0.598  15.639  20.346  1.00 44.07           H
ATOM   2867  HG3 ARG A 296       0.170  14.691  19.068  1.00 44.07           H
ATOM   2868  HD2 ARG A 296      -1.292  13.308  20.333  1.00 54.70           H
ATOM   2869  HD3 ARG A 296       0.379  12.745  20.513  1.00 54.70           H
ATOM   2870  HE  ARG A 296      -0.329  14.574  22.630  1.00 35.01           H
ATOM   2871 HH11 ARG A 296      -0.719  11.210  21.577  1.00 54.54           H
ATOM   2872 HH12 ARG A 296      -0.775  10.598  23.210  1.00 54.54           H
ATOM   2873 HH21 ARG A 296      -0.404  13.741  24.720  1.00 59.96           H
ATOM   2874 HH22 ARG A 296      -0.605  12.024  24.981  1.00 59.96           H
ATOM   2875  N   LEU A 297       3.985  17.498  19.873  1.00 22.21           N
ATOM   2876  CA  LEU A 297       5.232  18.130  20.282  1.00 27.89           C
ATOM   2877  C   LEU A 297       5.465  17.917  21.787  1.00 20.43           C
ATOM   2878  O   LEU A 297       6.594  17.648  22.185  1.00 24.24           O
ATOM   2879  CB  LEU A 297       5.249  19.609  19.812  1.00 22.20           C
ATOM   2880  CG  LEU A 297       5.641  19.875  18.321  1.00 29.91           C
ATOM   2881  CD1 LEU A 297       6.966  19.225  17.910  1.00 19.93           C
ATOM   2882  CD2 LEU A 297       4.650  19.484  17.222  1.00 45.92           C
ATOM   2883  H   LEU A 297       3.281  18.079  19.440  1.00 26.66           H
ATOM   2884  HA  LEU A 297       6.042  17.605  19.774  1.00 33.47           H
ATOM   2885  HB2 LEU A 297       4.272  20.058  20.002  1.00 26.64           H
ATOM   2886  HB3 LEU A 297       5.954  20.148  20.444  1.00 26.64           H
ATOM   2887  HG  LEU A 297       5.764  20.956  18.225  1.00 35.89           H
ATOM   2888 HD11 LEU A 297       7.306  19.675  16.976  1.00 23.92           H
ATOM   2889 HD12 LEU A 297       7.714  19.397  18.683  1.00 23.92           H
ATOM   2890 HD13 LEU A 297       6.842  18.152  17.764  1.00 23.92           H
ATOM   2891 HD21 LEU A 297       5.103  19.638  16.240  1.00 55.10           H
ATOM   2892 HD22 LEU A 297       4.363  18.435  17.317  1.00 55.10           H
ATOM   2893 HD23 LEU A 297       3.783  20.137  17.267  1.00 55.10           H
ATOM   2894  N   CYS A 298       4.427  17.952  22.630  1.00 21.33           N
ATOM   2895  CA  CYS A 298       4.575  17.776  24.075  1.00 20.64           C
ATOM   2896  C   CYS A 298       5.102  16.381  24.445  1.00 24.17           C
ATOM   2897  O   CYS A 298       5.760  16.243  25.468  1.00 21.78           O
ATOM   2898  CB  CYS A 298       3.270  18.119  24.803  1.00 22.96           C
ATOM   2899  SG  CYS A 298       1.901  17.039  24.267  1.00 26.67           S
ATOM   2900  H   CYS A 298       3.517  18.210  22.282  1.00 25.59           H
ATOM   2901  HA  CYS A 298       5.323  18.491  24.420  1.00 24.77           H
ATOM   2902  HB2 CYS A 298       3.418  17.998  25.877  1.00 27.56           H
ATOM   2903  HB3 CYS A 298       3.007  19.152  24.603  1.00 27.56           H
ATOM   2904  HG  CYS A 298       2.259  15.894  24.295  1.00 32.00           H
ATOM   2905  N   ASP A 299       4.826  15.354  23.641  1.00 22.69           N
ATOM   2906  CA  ASP A 299       5.311  14.001  23.865  1.00 22.69           C
ATOM   2907  C   ASP A 299       6.785  13.853  23.502  1.00 22.09           C
ATOM   2908  O   ASP A 299       7.463  13.080  24.159  1.00 18.97           O
ATOM   2909  CB  ASP A 299       4.534  12.980  23.035  1.00 18.58           C
ATOM   2910  CG  ASP A 299       3.037  12.911  23.325  1.00 22.33           C
ATOM   2911  OD1 ASP A 299       2.561  13.475  24.331  1.00 23.84           O
ATOM   2912  OD2 ASP A 299       2.371  12.266  22.503  1.00 21.05           O1-
ATOM   2913  H   ASP A 299       4.308  15.521  22.795  1.00 27.23           H
ATOM   2914  HA  ASP A 299       5.177  13.754  24.921  1.00 27.22           H
ATOM   2915  HB2 ASP A 299       4.683  13.138  21.964  1.00 22.30           H
ATOM   2916  HB3 ASP A 299       4.944  11.986  23.224  1.00 22.30           H
ATOM   2917  N   VAL A 300       7.262  14.539  22.456  1.00 21.09           N
ATOM   2918  CA  VAL A 300       8.687  14.600  22.149  1.00 28.93           C
ATOM   2919  C   VAL A 300       9.439  15.215  23.333  1.00 23.19           C
ATOM   2920  O   VAL A 300      10.445  14.656  23.751  1.00 19.48           O
ATOM   2921  CB  VAL A 300       8.958  15.356  20.833  1.00 30.28           C
ATOM   2922  CG1 VAL A 300      10.455  15.274  20.472  1.00 23.12           C
ATOM   2923  CG2 VAL A 300       8.158  14.771  19.652  1.00 25.23           C
ATOM   2924  H   VAL A 300       6.637  15.123  21.924  1.00 25.31           H
ATOM   2925  HA  VAL A 300       9.047  13.578  22.027  1.00 34.71           H
ATOM   2926  HB  VAL A 300       8.684  16.405  20.964  1.00 36.33           H
ATOM   2927 HG11 VAL A 300      10.647  15.805  19.536  1.00 27.74           H
ATOM   2928 HG12 VAL A 300      11.048  15.741  21.256  1.00 27.74           H
ATOM   2929 HG13 VAL A 300      10.754  14.231  20.356  1.00 27.74           H
ATOM   2930 HG21 VAL A 300       8.399  15.313  18.735  1.00 30.28           H
ATOM   2931 HG22 VAL A 300       8.403  13.716  19.520  1.00 30.28           H
ATOM   2932 HG23 VAL A 300       7.091  14.881  19.841  1.00 30.28           H
ATOM   2933  N   GLY A 301       8.962  16.334  23.891  1.00 20.05           N
ATOM   2934  CA  GLY A 301       9.615  16.976  25.033  1.00 19.26           C
ATOM   2935  C   GLY A 301       9.629  16.073  26.260  1.00 23.81           C
ATOM   2936  O   GLY A 301      10.620  16.039  26.980  1.00 19.02           O
ATOM   2937  H   GLY A 301       8.126  16.760  23.515  1.00 24.06           H
ATOM   2938  HA2 GLY A 301      10.647  17.207  24.769  1.00 23.11           H
ATOM   2939  HA3 GLY A 301       9.100  17.896  25.298  1.00 23.11           H
ATOM   2940  N   GLU A 302       8.528  15.360  26.513  1.00 26.69           N
ATOM   2941  CA  GLU A 302       8.419  14.458  27.643  1.00 27.02           C
ATOM   2942  C   GLU A 302       9.466  13.351  27.518  1.00 20.39           C
ATOM   2943  O   GLU A 302      10.127  13.060  28.515  1.00 20.22           O
ATOM   2944  CB  GLU A 302       6.986  13.932  27.743  1.00 26.09           C
ATOM   2945  CG  GLU A 302       6.733  13.167  29.054  1.00 33.10           C
ATOM   2946  CD  GLU A 302       5.244  13.040  29.405  1.00 33.46           C
ATOM   2947  OE1 GLU A 302       4.462  13.956  29.049  1.00 26.62           O
ATOM   2948  OE2 GLU A 302       4.922  12.050  30.093  1.00 40.86           O1-
ATOM   2949  H   GLU A 302       7.714  15.483  25.933  1.00 32.03           H
ATOM   2950  HA  GLU A 302       8.622  15.014  28.554  1.00 32.42           H
ATOM   2951  HB2 GLU A 302       6.315  14.789  27.673  1.00 31.31           H
ATOM   2952  HB3 GLU A 302       6.794  13.258  26.904  1.00 31.31           H
ATOM   2953  HG2 GLU A 302       7.219  12.189  29.056  1.00 39.72           H
ATOM   2954  HG3 GLU A 302       7.176  13.744  29.865  1.00 39.72           H
ATOM   2955  N   ALA A 303       9.619  12.774  26.311  1.00 16.71           N
ATOM   2956  CA  ALA A 303      10.567  11.710  26.027  1.00 24.10           C
ATOM   2957  C   ALA A 303      12.007  12.182  26.219  1.00 20.97           C
ATOM   2958  O   ALA A 303      12.832  11.446  26.775  1.00 15.84           O
ATOM   2959  CB  ALA A 303      10.355  11.215  24.591  1.00 24.57           C
ATOM   2960  H   ALA A 303       9.043  13.090  25.544  1.00 20.05           H
ATOM   2961  HA  ALA A 303      10.375  10.884  26.712  1.00 28.92           H
ATOM   2962  HB1 ALA A 303      11.042  10.395  24.378  1.00 29.48           H
ATOM   2963  HB2 ALA A 303       9.330  10.854  24.483  1.00 29.48           H
ATOM   2964  HB3 ALA A 303      10.524  12.022  23.878  1.00 29.48           H
ATOM   2965  N   ILE A 304      12.314  13.391  25.721  1.00 19.75           N
ATOM   2966  CA  ILE A 304      13.657  13.974  25.814  1.00 19.71           C
ATOM   2967  C   ILE A 304      14.057  14.111  27.287  1.00 16.20           C
ATOM   2968  O   ILE A 304      15.163  13.720  27.657  1.00 19.34           O
ATOM   2969  CB  ILE A 304      13.722  15.332  25.057  1.00 18.15           C
ATOM   2970  CG1 ILE A 304      13.651  15.098  23.538  1.00 17.39           C
ATOM   2971  CG2 ILE A 304      14.975  16.139  25.398  1.00 21.39           C
ATOM   2972  CD1 ILE A 304      13.439  16.354  22.676  1.00 16.48           C
ATOM   2973  H   ILE A 304      11.596  13.929  25.254  1.00 23.70           H
ATOM   2974  HA  ILE A 304      14.360  13.282  25.339  1.00 23.65           H
ATOM   2975  HB  ILE A 304      12.863  15.931  25.359  1.00 21.78           H
ATOM   2976 HG12 ILE A 304      14.578  14.623  23.224  1.00 20.87           H
ATOM   2977 HG13 ILE A 304      12.859  14.393  23.302  1.00 20.87           H
ATOM   2978 HG21 ILE A 304      15.032  17.008  24.758  1.00 25.67           H
ATOM   2979 HG22 ILE A 304      14.968  16.466  26.439  1.00 25.67           H
ATOM   2980 HG23 ILE A 304      15.841  15.526  25.193  1.00 25.67           H
ATOM   2981 HD11 ILE A 304      13.289  16.065  21.638  1.00 19.78           H
ATOM   2982 HD12 ILE A 304      12.568  16.907  23.025  1.00 19.78           H
ATOM   2983 HD13 ILE A 304      14.314  16.991  22.699  1.00 19.78           H
ATOM   2984  N   GLN A 305      13.189  14.710  28.106  1.00 15.98           N
ATOM   2985  CA  GLN A 305      13.459  14.960  29.501  1.00 18.36           C
ATOM   2986  C   GLN A 305      13.686  13.663  30.257  1.00 20.31           C
ATOM   2987  O   GLN A 305      14.538  13.620  31.128  1.00 18.56           O
ATOM   2988  CB  GLN A 305      12.297  15.752  30.101  1.00 19.82           C
ATOM   2989  CG  GLN A 305      12.389  15.943  31.622  1.00 19.62           C
ATOM   2990  CD  GLN A 305      11.291  16.877  32.138  1.00 24.95           C
ATOM   2991  OE1 GLN A 305      10.182  16.930  31.614  1.00 24.87           O
ATOM   2992  NE2 GLN A 305      11.568  17.604  33.206  1.00 25.41           N
ATOM   2993  H   GLN A 305      12.308  15.041  27.735  1.00 19.17           H
ATOM   2994  HA  GLN A 305      14.367  15.560  29.567  1.00 22.03           H
ATOM   2995  HB2 GLN A 305      12.283  16.729  29.633  1.00 23.78           H
ATOM   2996  HB3 GLN A 305      11.363  15.240  29.866  1.00 23.78           H
ATOM   2997  HG2 GLN A 305      12.242  14.968  32.089  1.00 23.54           H
ATOM   2998  HG3 GLN A 305      13.373  16.317  31.906  1.00 23.54           H
ATOM   2999 HE21 GLN A 305      12.467  17.491  33.661  1.00 30.50           H
ATOM   3000 HE22 GLN A 305      10.862  18.207  33.594  1.00 30.50           H
ATOM   3001  N   GLU A 306      12.899  12.622  29.973  1.00 20.77           N
ATOM   3002  CA  GLU A 306      12.992  11.364  30.696  1.00 23.43           C
ATOM   3003  C   GLU A 306      14.375  10.740  30.493  1.00 20.43           C
ATOM   3004  O   GLU A 306      15.017  10.312  31.447  1.00 16.95           O
ATOM   3005  CB  GLU A 306      11.887  10.418  30.202  1.00 24.85           C
ATOM   3006  CG  GLU A 306      11.821   9.133  31.040  1.00 33.35           C
ATOM   3007  CD  GLU A 306      10.802   8.113  30.524  1.00 41.33           C
ATOM   3008  OE1 GLU A 306      10.716   7.050  31.178  1.00 64.70           O
ATOM   3009  OE2 GLU A 306      10.147   8.388  29.493  1.00 46.77           O1-
ATOM   3010  H   GLU A 306      12.176  12.718  29.274  1.00 24.92           H
ATOM   3011  HA  GLU A 306      12.834  11.563  31.758  1.00 28.11           H
ATOM   3012  HB2 GLU A 306      10.923  10.931  30.272  1.00 29.83           H
ATOM   3013  HB3 GLU A 306      12.074  10.160  29.159  1.00 29.83           H
ATOM   3014  HG2 GLU A 306      12.794   8.640  31.083  1.00 40.02           H
ATOM   3015  HG3 GLU A 306      11.581   9.366  32.080  1.00 40.02           H
ATOM   3016  N   VAL A 307      14.843  10.715  29.252  1.00 17.49           N
ATOM   3017  CA  VAL A 307      16.190  10.274  28.930  1.00 22.01           C
ATOM   3018  C   VAL A 307      17.238  11.179  29.584  1.00 19.98           C
ATOM   3019  O   VAL A 307      18.170  10.671  30.212  1.00 16.49           O
ATOM   3020  CB  VAL A 307      16.313  10.065  27.403  1.00 21.56           C
ATOM   3021  CG1 VAL A 307      17.766   9.892  26.966  1.00 22.49           C
ATOM   3022  CG2 VAL A 307      15.523   8.788  27.055  1.00 23.16           C
ATOM   3023  H   VAL A 307      14.273  11.090  28.505  1.00 20.98           H
ATOM   3024  HA  VAL A 307      16.314   9.294  29.392  1.00 26.42           H
ATOM   3025  HB  VAL A 307      15.885  10.927  26.886  1.00 25.87           H
ATOM   3026 HG11 VAL A 307      17.803   9.484  25.958  1.00 26.98           H
ATOM   3027 HG12 VAL A 307      18.233  10.865  26.930  1.00 26.98           H
ATOM   3028 HG13 VAL A 307      18.287   9.206  27.636  1.00 26.98           H
ATOM   3029 HG21 VAL A 307      15.597   8.568  25.997  1.00 27.79           H
ATOM   3030 HG22 VAL A 307      15.920   7.938  27.610  1.00 27.79           H
ATOM   3031 HG23 VAL A 307      14.474   8.924  27.306  1.00 27.79           H
ATOM   3032  N   MET A 308      17.091  12.507  29.499  1.00 19.18           N
ATOM   3033  CA  MET A 308      18.103  13.442  30.001  1.00 15.58           C
ATOM   3034  C   MET A 308      18.305  13.282  31.505  1.00 19.74           C
ATOM   3035  O   MET A 308      19.439  13.181  31.984  1.00 18.19           O
ATOM   3036  CB  MET A 308      17.684  14.856  29.583  1.00 21.30           C
ATOM   3037  CG  MET A 308      18.573  15.979  30.097  1.00 31.40           C
ATOM   3038  SD  MET A 308      19.430  17.007  28.919  1.00 26.45           S
ATOM   3039  CE  MET A 308      18.289  17.399  27.581  1.00 20.06           C
ATOM   3040  H   MET A 308      16.279  12.885  29.029  1.00 23.02           H
ATOM   3041  HA  MET A 308      19.053  13.260  29.520  1.00 18.70           H
ATOM   3042  HB2 MET A 308      17.636  14.889  28.498  1.00 25.56           H
ATOM   3043  HB3 MET A 308      16.680  15.042  29.962  1.00 25.56           H
ATOM   3044  HG2 MET A 308      17.981  16.649  30.712  1.00 37.68           H
ATOM   3045  HG3 MET A 308      19.346  15.553  30.734  1.00 37.68           H
ATOM   3046  HE1 MET A 308      18.822  17.950  26.805  1.00 24.07           H
ATOM   3047  HE2 MET A 308      17.877  16.496  27.147  1.00 24.07           H
ATOM   3048  HE3 MET A 308      17.483  18.010  27.972  1.00 24.07           H
ATOM   3049  N   GLU A 309      17.190  13.217  32.231  1.00 16.21           N
ATOM   3050  CA  GLU A 309      17.152  13.127  33.680  1.00 20.86           C
ATOM   3051  C   GLU A 309      17.556  11.749  34.218  1.00 24.33           C
ATOM   3052  O   GLU A 309      17.788  11.634  35.426  1.00 21.88           O
ATOM   3053  CB  GLU A 309      15.783  13.605  34.201  1.00 27.64           C
ATOM   3054  CG  GLU A 309      15.631  15.133  34.021  1.00 25.62           C
ATOM   3055  CD  GLU A 309      14.291  15.692  34.496  1.00 33.76           C
ATOM   3056  OE1 GLU A 309      14.155  16.932  34.436  1.00 28.30           O
ATOM   3057  OE2 GLU A 309      13.400  14.904  34.878  1.00 29.52           O1-
ATOM   3058  H   GLU A 309      16.301  13.230  31.752  1.00 19.45           H
ATOM   3059  HA  GLU A 309      17.893  13.827  34.066  1.00 25.03           H
ATOM   3060  HB2 GLU A 309      14.993  13.087  33.656  1.00 33.17           H
ATOM   3061  HB3 GLU A 309      15.686  13.368  35.261  1.00 33.17           H
ATOM   3062  HG2 GLU A 309      16.429  15.665  34.539  1.00 30.75           H
ATOM   3063  HG3 GLU A 309      15.762  15.410  32.972  1.00 30.75           H
ATOM   3064  N   SER A 310      17.639  10.723  33.348  1.00 19.78           N
ATOM   3065  CA  SER A 310      18.106   9.402  33.743  1.00 27.25           C
ATOM   3066  C   SER A 310      19.633   9.385  33.949  1.00 25.11           C
ATOM   3067  O   SER A 310      20.166   8.389  34.421  1.00 21.93           O
ATOM   3068  CB  SER A 310      17.638   8.337  32.755  1.00 24.10           C
ATOM   3069  OG  SER A 310      18.408   8.358  31.569  1.00 18.28           O
ATOM   3070  H   SER A 310      17.465  10.893  32.367  1.00 23.74           H
ATOM   3071  HA  SER A 310      17.629   9.159  34.694  1.00 32.71           H
ATOM   3072  HB2 SER A 310      17.748   7.360  33.222  1.00 28.92           H
ATOM   3073  HB3 SER A 310      16.581   8.480  32.523  1.00 28.92           H
ATOM   3074  HG  SER A 310      18.186   9.156  31.077  1.00 21.94           H
ATOM   3075  N   TYR A 311      20.345  10.456  33.553  1.00 20.01           N
ATOM   3076  CA  TYR A 311      21.781  10.583  33.739  1.00 16.87           C
ATOM   3077  C   TYR A 311      22.094  11.365  34.993  1.00 19.75           C
ATOM   3078  O   TYR A 311      21.604  12.476  35.211  1.00 24.52           O
ATOM   3079  CB  TYR A 311      22.457  11.273  32.561  1.00 19.71           C
ATOM   3080  CG  TYR A 311      22.542  10.394  31.339  1.00 20.02           C
ATOM   3081  CD1 TYR A 311      21.411  10.262  30.530  1.00 20.16           C
ATOM   3082  CD2 TYR A 311      23.723   9.694  31.035  1.00 18.50           C
ATOM   3083  CE1 TYR A 311      21.436   9.409  29.422  1.00 19.55           C
ATOM   3084  CE2 TYR A 311      23.781   8.878  29.895  1.00 20.69           C
ATOM   3085  CZ  TYR A 311      22.632   8.744  29.089  1.00 14.68           C
ATOM   3086  OH  TYR A 311      22.672   8.078  27.924  1.00 16.91           O
ATOM   3087  H   TYR A 311      19.856  11.222  33.112  1.00 24.01           H
ATOM   3088  HA  TYR A 311      22.222   9.586  33.814  1.00 20.24           H
ATOM   3089  HB2 TYR A 311      21.906  12.183  32.328  1.00 23.65           H
ATOM   3090  HB3 TYR A 311      23.472  11.544  32.856  1.00 23.65           H
ATOM   3091  HD1 TYR A 311      20.508  10.777  30.804  1.00 24.20           H
ATOM   3092  HD2 TYR A 311      24.590   9.795  31.672  1.00 22.20           H
ATOM   3093  HE1 TYR A 311      20.552   9.254  28.823  1.00 23.46           H
ATOM   3094  HE2 TYR A 311      24.696   8.369  29.637  1.00 24.83           H
ATOM   3095  HH  TYR A 311      21.796   7.992  27.523  1.00 20.29           H
ATOM   3096  N   GLU A 312      23.002  10.787  35.758  1.00 15.23           N
ATOM   3097  CA  GLU A 312      23.679  11.453  36.850  1.00 19.97           C
ATOM   3098  C   GLU A 312      25.165  11.505  36.505  1.00 20.02           C
ATOM   3099  O   GLU A 312      25.734  10.585  35.920  1.00 18.85           O
ATOM   3100  CB  GLU A 312      23.392  10.745  38.189  1.00 19.56           C
ATOM   3101  CG  GLU A 312      23.874   9.285  38.206  1.00 23.62           C
ATOM   3102  CD  GLU A 312      23.616   8.519  39.503  1.00 29.46           C
ATOM   3103  OE1 GLU A 312      24.045   7.339  39.518  1.00 17.91           O
ATOM   3104  OE2 GLU A 312      22.964   9.092  40.411  1.00 22.30           O1-
ATOM   3105  H   GLU A 312      23.352   9.877  35.488  1.00 18.27           H
ATOM   3106  HA  GLU A 312      23.301  12.466  36.927  1.00 23.97           H
ATOM   3107  HB2 GLU A 312      23.888  11.302  38.985  1.00 23.47           H
ATOM   3108  HB3 GLU A 312      22.316  10.763  38.380  1.00 23.47           H
ATOM   3109  HG2 GLU A 312      23.386   8.718  37.415  1.00 28.35           H
ATOM   3110  HG3 GLU A 312      24.941   9.211  37.994  1.00 28.35           H
ATOM   3111  N   VAL A 313      25.790  12.632  36.823  1.00 19.92           N
ATOM   3112  CA  VAL A 313      27.162  12.922  36.444  1.00 19.04           C
ATOM   3113  C   VAL A 313      27.892  13.425  37.668  1.00 20.61           C
ATOM   3114  O   VAL A 313      27.280  14.022  38.547  1.00 18.34           O
ATOM   3115  CB  VAL A 313      27.234  13.935  35.279  1.00 24.14           C
ATOM   3116  CG1 VAL A 313      26.416  13.451  34.079  1.00 24.26           C
ATOM   3117  CG2 VAL A 313      26.765  15.342  35.664  1.00 23.69           C
ATOM   3118  H   VAL A 313      25.279  13.349  37.316  1.00 23.90           H
ATOM   3119  HA  VAL A 313      27.662  12.013  36.113  1.00 22.84           H
ATOM   3120  HB  VAL A 313      28.277  14.024  34.972  1.00 28.97           H
ATOM   3121 HG11 VAL A 313      26.594  14.114  33.237  1.00 29.11           H
ATOM   3122 HG12 VAL A 313      26.691  12.434  33.812  1.00 29.11           H
ATOM   3123 HG13 VAL A 313      25.353  13.469  34.316  1.00 29.11           H
ATOM   3124 HG21 VAL A 313      26.834  15.999  34.796  1.00 28.43           H
ATOM   3125 HG22 VAL A 313      25.733  15.303  36.007  1.00 28.43           H
ATOM   3126 HG23 VAL A 313      27.400  15.756  36.446  1.00 28.43           H
ATOM   3127  N   GLU A 314      29.202  13.211  37.699  1.00 19.03           N
ATOM   3128  CA  GLU A 314      30.086  13.689  38.743  1.00 23.67           C
ATOM   3129  C   GLU A 314      31.186  14.554  38.109  1.00 19.78           C
ATOM   3130  O   GLU A 314      31.924  14.109  37.230  1.00 21.30           O
ATOM   3131  CB  GLU A 314      30.633  12.497  39.559  1.00 24.04           C
ATOM   3132  CG  GLU A 314      31.581  12.977  40.677  1.00 28.10           C
ATOM   3133  CD  GLU A 314      32.321  11.864  41.434  1.00 33.52           C
ATOM   3134  OE1 GLU A 314      32.429  10.746  40.891  1.00 33.19           O
ATOM   3135  OE2 GLU A 314      32.803  12.159  42.547  1.00 41.97           O1-
ATOM   3136  H   GLU A 314      29.622  12.687  36.949  1.00 22.83           H
ATOM   3137  HA  GLU A 314      29.512  14.305  39.426  1.00 28.41           H
ATOM   3138  HB2 GLU A 314      29.800  11.966  40.020  1.00 28.84           H
ATOM   3139  HB3 GLU A 314      31.157  11.813  38.889  1.00 28.84           H
ATOM   3140  HG2 GLU A 314      32.349  13.615  40.243  1.00 33.72           H
ATOM   3141  HG3 GLU A 314      31.060  13.623  41.386  1.00 33.72           H
ATOM   3142  N   ILE A 315      31.284  15.806  38.569  1.00 24.67           N
ATOM   3143  CA  ILE A 315      32.233  16.800  38.061  1.00 21.53           C
ATOM   3144  C   ILE A 315      32.857  17.508  39.272  1.00 21.67           C
ATOM   3145  O   ILE A 315      32.149  18.113  40.064  1.00 22.44           O
ATOM   3146  CB  ILE A 315      31.526  17.780  37.088  1.00 22.00           C
ATOM   3147  CG1 ILE A 315      30.791  16.996  35.954  1.00 18.33           C
ATOM   3148  CG2 ILE A 315      32.593  18.743  36.522  1.00 20.82           C
ATOM   3149  CD1 ILE A 315      29.925  17.855  35.039  1.00 20.83           C
ATOM   3150  H   ILE A 315      30.641  16.100  39.294  1.00 29.60           H
ATOM   3151  HA  ILE A 315      33.034  16.297  37.517  1.00 25.83           H
ATOM   3152  HB  ILE A 315      30.793  18.369  37.641  1.00 26.40           H
ATOM   3153 HG12 ILE A 315      31.530  16.466  35.350  1.00 22.00           H
ATOM   3154 HG13 ILE A 315      30.112  16.260  36.384  1.00 22.00           H
ATOM   3155 HG21 ILE A 315      32.137  19.469  35.849  1.00 24.99           H
ATOM   3156 HG22 ILE A 315      33.074  19.292  37.331  1.00 24.99           H
ATOM   3157 HG23 ILE A 315      33.350  18.176  35.983  1.00 24.99           H
ATOM   3158 HD11 ILE A 315      29.387  17.204  34.347  1.00 24.99           H
ATOM   3159 HD12 ILE A 315      29.213  18.416  35.645  1.00 24.99           H
ATOM   3160 HD13 ILE A 315      30.542  18.548  34.467  1.00 24.99           H
ATOM   3161  N   ASP A 316      34.177  17.381  39.422  1.00 27.19           N
ATOM   3162  CA  ASP A 316      34.969  17.959  40.513  1.00 30.32           C
ATOM   3163  C   ASP A 316      34.360  17.642  41.890  1.00 28.31           C
ATOM   3164  O   ASP A 316      34.169  18.531  42.715  1.00 30.03           O
ATOM   3165  CB  ASP A 316      35.213  19.460  40.280  1.00 27.65           C
ATOM   3166  CG  ASP A 316      35.902  19.731  38.937  1.00 25.92           C
ATOM   3167  OD1 ASP A 316      36.955  19.118  38.667  1.00 26.72           O
ATOM   3168  OD2 ASP A 316      35.353  20.549  38.172  1.00 33.25           O1-
ATOM   3169  H   ASP A 316      34.667  16.776  38.778  1.00 32.63           H
ATOM   3170  HA  ASP A 316      35.937  17.462  40.487  1.00 36.38           H
ATOM   3171  HB2 ASP A 316      34.277  20.016  40.356  1.00 33.18           H
ATOM   3172  HB3 ASP A 316      35.893  19.783  41.068  1.00 33.18           H
ATOM   3173  N   GLY A 317      34.065  16.361  42.134  1.00 25.99           N
ATOM   3174  CA  GLY A 317      33.597  15.843  43.421  1.00 32.45           C
ATOM   3175  C   GLY A 317      32.128  16.160  43.755  1.00 33.28           C
ATOM   3176  O   GLY A 317      31.675  15.862  44.858  1.00 34.15           O
ATOM   3177  H   GLY A 317      34.238  15.684  41.404  1.00 31.19           H
ATOM   3178  HA2 GLY A 317      33.719  14.759  43.420  1.00 38.94           H
ATOM   3179  HA3 GLY A 317      34.223  16.266  44.206  1.00 38.94           H
ATOM   3180  N   LYS A 318      31.371  16.751  42.829  1.00 22.88           N
ATOM   3181  CA  LYS A 318      29.986  17.170  43.026  1.00 30.00           C
ATOM   3182  C   LYS A 318      29.126  16.390  42.041  1.00 22.39           C
ATOM   3183  O   LYS A 318      29.491  16.235  40.878  1.00 20.43           O
ATOM   3184  CB  LYS A 318      29.885  18.692  42.813  1.00 23.36           C
ATOM   3185  CG  LYS A 318      29.238  19.504  43.953  1.00 48.66           C
ATOM   3186  CD  LYS A 318      27.870  20.120  43.631  1.00 39.96           C
ATOM   3187  CE  LYS A 318      26.904  18.995  43.271  1.00 35.46           C
ATOM   3188  NZ  LYS A 318      25.588  19.491  42.839  1.00 42.28           N1+
ATOM   3189  H   LYS A 318      31.797  16.967  41.938  1.00 27.46           H
ATOM   3190  HA  LYS A 318      29.667  16.922  44.037  1.00 36.01           H
ATOM   3191  HB2 LYS A 318      30.896  19.092  42.698  1.00 28.03           H
ATOM   3192  HB3 LYS A 318      29.377  18.897  41.869  1.00 28.03           H
ATOM   3193  HG2 LYS A 318      29.155  18.894  44.852  1.00 58.39           H
ATOM   3194  HG3 LYS A 318      29.906  20.335  44.187  1.00 58.39           H
ATOM   3195  HD2 LYS A 318      27.497  20.651  44.509  1.00 47.95           H
ATOM   3196  HD3 LYS A 318      27.962  20.826  42.806  1.00 47.95           H
ATOM   3197  HE2 LYS A 318      27.342  18.455  42.429  1.00 42.55           H
ATOM   3198  HE3 LYS A 318      26.790  18.302  44.107  1.00 42.55           H
ATOM   3199  HZ1 LYS A 318      24.896  18.761  42.947  1.00 50.73           H
ATOM   3200  HZ2 LYS A 318      25.313  20.311  43.363  1.00 50.73           H
ATOM   3201  HZ3 LYS A 318      25.627  19.729  41.856  1.00 50.73           H
ATOM   3202  N   THR A 319      27.995  15.877  42.517  1.00 20.65           N
ATOM   3203  CA  THR A 319      27.122  15.082  41.643  1.00 18.49           C
ATOM   3204  C   THR A 319      25.906  15.891  41.235  1.00 19.80           C
ATOM   3205  O   THR A 319      25.457  16.749  41.991  1.00 19.59           O
ATOM   3206  CB  THR A 319      26.692  13.758  42.257  1.00 23.92           C
ATOM   3207  OG1 THR A 319      25.817  13.973  43.328  1.00 21.15           O
ATOM   3208  CG2 THR A 319      27.849  12.927  42.799  1.00 21.85           C
ATOM   3209  H   THR A 319      27.737  16.014  43.483  1.00 24.79           H
ATOM   3210  HA  THR A 319      27.656  14.798  40.743  1.00 22.19           H
ATOM   3211  HB  THR A 319      26.182  13.170  41.487  1.00 28.71           H
ATOM   3212  HG1 THR A 319      26.004  13.247  43.933  1.00 25.38           H
ATOM   3213 HG21 THR A 319      27.454  12.004  43.236  1.00 26.22           H
ATOM   3214 HG22 THR A 319      28.537  12.690  41.987  1.00 26.22           H
ATOM   3215 HG23 THR A 319      28.352  13.477  43.596  1.00 26.22           H
ATOM   3216  N   TYR A 320      25.366  15.589  40.049  1.00 20.08           N
ATOM   3217  CA  TYR A 320      24.233  16.286  39.464  1.00 22.15           C
ATOM   3218  C   TYR A 320      23.380  15.269  38.743  1.00 21.32           C
ATOM   3219  O   TYR A 320      23.917  14.411  38.048  1.00 17.97           O
ATOM   3220  CB  TYR A 320      24.688  17.319  38.418  1.00 24.83           C
ATOM   3221  CG  TYR A 320      25.665  18.340  38.933  1.00 20.67           C
ATOM   3222  CD1 TYR A 320      27.042  18.092  38.836  1.00 20.57           C
ATOM   3223  CD2 TYR A 320      25.189  19.520  39.537  1.00 20.07           C
ATOM   3224  CE1 TYR A 320      27.967  19.035  39.312  1.00 22.82           C
ATOM   3225  CE2 TYR A 320      26.102  20.484  39.970  1.00 24.30           C
ATOM   3226  CZ  TYR A 320      27.484  20.252  39.839  1.00 28.12           C
ATOM   3227  OH  TYR A 320      28.352  21.212  40.226  1.00 28.10           O
ATOM   3228  H   TYR A 320      25.781  14.846  39.499  1.00 24.09           H
ATOM   3229  HA  TYR A 320      23.651  16.795  40.230  1.00 26.58           H
ATOM   3230  HB2 TYR A 320      25.170  16.804  37.592  1.00 29.80           H
ATOM   3231  HB3 TYR A 320      23.812  17.838  38.017  1.00 29.80           H
ATOM   3232  HD1 TYR A 320      27.389  17.167  38.402  1.00 24.69           H
ATOM   3233  HD2 TYR A 320      24.131  19.713  39.634  1.00 24.08           H
ATOM   3234  HE1 TYR A 320      29.027  18.839  39.250  1.00 27.38           H
ATOM   3235  HE2 TYR A 320      25.767  21.414  40.403  1.00 29.16           H
ATOM   3236  HH  TYR A 320      27.927  21.994  40.584  1.00 33.72           H
ATOM   3237  N   GLN A 321      22.065  15.463  38.801  1.00 20.34           N
ATOM   3238  CA  GLN A 321      21.169  14.917  37.797  1.00 23.53           C
ATOM   3239  C   GLN A 321      21.061  15.958  36.675  1.00 20.84           C
ATOM   3240  O   GLN A 321      20.701  17.096  36.950  1.00 24.93           O
ATOM   3241  CB  GLN A 321      19.804  14.577  38.420  1.00 31.82           C
ATOM   3242  CG  GLN A 321      18.902  13.834  37.420  1.00 34.96           C
ATOM   3243  CD  GLN A 321      17.544  13.508  38.057  1.00 38.76           C
ATOM   3244  OE1 GLN A 321      16.667  14.364  38.168  1.00 36.52           O
ATOM   3245  NE2 GLN A 321      17.364  12.274  38.513  1.00 35.66           N
ATOM   3246  H   GLN A 321      21.721  16.239  39.348  1.00 24.41           H
ATOM   3247  HA  GLN A 321      21.589  13.992  37.400  1.00 28.23           H
ATOM   3248  HB2 GLN A 321      19.956  13.950  39.302  1.00 38.18           H
ATOM   3249  HB3 GLN A 321      19.311  15.503  38.724  1.00 38.18           H
ATOM   3250  HG2 GLN A 321      18.733  14.505  36.576  1.00 41.95           H
ATOM   3251  HG3 GLN A 321      19.402  12.922  37.086  1.00 41.95           H
ATOM   3252 HE21 GLN A 321      18.082  11.575  38.388  1.00 42.79           H
ATOM   3253 HE22 GLN A 321      16.472  12.029  38.913  1.00 42.79           H
ATOM   3254  N   VAL A 322      21.388  15.589  35.434  1.00 19.86           N
ATOM   3255  CA  VAL A 322      21.354  16.490  34.276  1.00 19.95           C
ATOM   3256  C   VAL A 322      19.928  17.049  34.125  1.00 22.79           C
ATOM   3257  O   VAL A 322      18.961  16.281  34.130  1.00 22.24           O
ATOM   3258  CB  VAL A 322      21.867  15.767  32.996  1.00 19.41           C
ATOM   3259  CG1 VAL A 322      22.021  16.801  31.871  1.00 20.89           C
ATOM   3260  CG2 VAL A 322      23.206  15.020  33.163  1.00 24.97           C
ATOM   3261  H   VAL A 322      21.607  14.616  35.264  1.00 23.83           H
ATOM   3262  HA  VAL A 322      22.017  17.328  34.471  1.00 23.94           H
ATOM   3263  HB  VAL A 322      21.121  15.038  32.685  1.00 23.29           H
ATOM   3264 HG11 VAL A 322      22.374  16.319  30.958  1.00 25.07           H
ATOM   3265 HG12 VAL A 322      21.058  17.269  31.658  1.00 25.07           H
ATOM   3266 HG13 VAL A 322      22.735  17.574  32.161  1.00 25.07           H
ATOM   3267 HG21 VAL A 322      23.437  14.486  32.243  1.00 29.96           H
ATOM   3268 HG22 VAL A 322      24.026  15.706  33.362  1.00 29.96           H
ATOM   3269 HG23 VAL A 322      23.138  14.277  33.955  1.00 29.96           H
ATOM   3270  N   LYS A 323      19.795  18.385  34.062  1.00 15.38           N
ATOM   3271  CA  LYS A 323      18.510  19.032  33.827  1.00 19.60           C
ATOM   3272  C   LYS A 323      18.451  19.479  32.371  1.00 21.27           C
ATOM   3273  O   LYS A 323      19.387  20.138  31.924  1.00 17.97           O
ATOM   3274  CB  LYS A 323      18.335  20.256  34.742  1.00 25.63           C
ATOM   3275  CG  LYS A 323      18.302  19.886  36.230  1.00 29.88           C
ATOM   3276  CD  LYS A 323      18.263  21.123  37.147  1.00 43.41           C
ATOM   3277  CE  LYS A 323      18.561  20.718  38.591  1.00 30.74           C
ATOM   3278  NZ  LYS A 323      19.003  21.872  39.392  1.00 46.63           N1+
ATOM   3279  H   LYS A 323      20.620  18.966  34.087  1.00 18.45           H
ATOM   3280  HA  LYS A 323      17.695  18.342  34.044  1.00 23.52           H
ATOM   3281  HB2 LYS A 323      19.131  20.961  34.541  1.00 30.76           H
ATOM   3282  HB3 LYS A 323      17.393  20.744  34.489  1.00 30.76           H
ATOM   3283  HG2 LYS A 323      17.402  19.299  36.407  1.00 35.86           H
ATOM   3284  HG3 LYS A 323      19.173  19.284  36.477  1.00 35.86           H
ATOM   3285  HD2 LYS A 323      18.994  21.855  36.820  1.00 52.09           H
ATOM   3286  HD3 LYS A 323      17.272  21.576  37.105  1.00 52.09           H
ATOM   3287  HE2 LYS A 323      17.644  20.313  39.024  1.00 36.89           H
ATOM   3288  HE3 LYS A 323      19.324  19.936  38.615  1.00 36.89           H
ATOM   3289  HZ1 LYS A 323      19.319  21.552  40.297  1.00 55.96           H
ATOM   3290  HZ2 LYS A 323      19.767  22.332  38.911  1.00 55.96           H
ATOM   3291  HZ3 LYS A 323      18.235  22.519  39.498  1.00 55.96           H
ATOM   3292  N   PRO A 324      17.344  19.261  31.654  1.00 20.53           N
ATOM   3293  CA  PRO A 324      17.155  19.969  30.414  1.00 18.17           C
ATOM   3294  C   PRO A 324      17.021  21.489  30.674  1.00 19.47           C
ATOM   3295  O   PRO A 324      16.506  21.909  31.721  1.00 19.97           O
ATOM   3296  CB  PRO A 324      15.846  19.402  29.867  1.00 22.63           C
ATOM   3297  CG  PRO A 324      15.527  18.154  30.658  1.00 22.62           C
ATOM   3298  CD  PRO A 324      16.181  18.451  31.994  1.00 25.11           C
ATOM   3299  HA  PRO A 324      17.934  19.696  29.713  1.00 21.81           H
ATOM   3300  HB2 PRO A 324      15.062  20.131  30.075  1.00 27.16           H
ATOM   3301  HB3 PRO A 324      15.906  19.166  28.810  1.00 27.16           H
ATOM   3302  HG2 PRO A 324      14.453  18.026  30.783  1.00 27.15           H
ATOM   3303  HG3 PRO A 324      15.961  17.290  30.160  1.00 27.15           H
ATOM   3304  HD2 PRO A 324      15.501  19.025  32.624  1.00 30.13           H
ATOM   3305  HD3 PRO A 324      16.468  17.503  32.449  1.00 30.13           H
ATOM   3306  N   ILE A 325      17.457  22.326  29.724  1.00 17.00           N
ATOM   3307  CA  ILE A 325      17.280  23.783  29.831  1.00 16.07           C
ATOM   3308  C   ILE A 325      15.848  24.082  29.368  1.00 18.66           C
ATOM   3309  O   ILE A 325      15.587  24.054  28.168  1.00 20.99           O
ATOM   3310  CB  ILE A 325      18.340  24.610  29.074  1.00 16.16           C
ATOM   3311  CG1 ILE A 325      19.755  24.289  29.625  1.00 21.39           C
ATOM   3312  CG2 ILE A 325      18.009  26.108  29.270  1.00 14.13           C
ATOM   3313  CD1 ILE A 325      20.891  25.128  29.015  1.00 16.39           C
ATOM   3314  H   ILE A 325      17.878  21.945  28.884  1.00 20.40           H
ATOM   3315  HA  ILE A 325      17.376  24.057  30.879  1.00 19.29           H
ATOM   3316  HB  ILE A 325      18.302  24.374  28.010  1.00 19.39           H
ATOM   3317 HG12 ILE A 325      19.754  24.464  30.701  1.00 25.67           H
ATOM   3318 HG13 ILE A 325      19.985  23.236  29.451  1.00 25.67           H
ATOM   3319 HG21 ILE A 325      18.663  26.721  28.662  1.00 16.96           H
ATOM   3320 HG22 ILE A 325      16.995  26.324  28.935  1.00 16.96           H
ATOM   3321 HG23 ILE A 325      18.105  26.386  30.318  1.00 16.96           H
ATOM   3322 HD11 ILE A 325      21.842  24.640  29.236  1.00 19.66           H
ATOM   3323 HD12 ILE A 325      20.789  25.208  27.934  1.00 19.66           H
ATOM   3324 HD13 ILE A 325      20.909  26.123  29.458  1.00 19.66           H
ATOM   3325  N   ARG A 326      14.939  24.315  30.334  1.00 19.21           N
ATOM   3326  CA  ARG A 326      13.482  24.368  30.170  1.00 26.11           C
ATOM   3327  C   ARG A 326      13.002  25.420  29.166  1.00 31.06           C
ATOM   3328  O   ARG A 326      11.958  25.244  28.561  1.00 22.47           O
ATOM   3329  CB  ARG A 326      12.818  24.560  31.566  1.00 24.61           C
ATOM   3330  CG  ARG A 326      12.925  25.983  32.131  1.00 31.30           C
ATOM   3331  CD  ARG A 326      11.954  26.262  33.281  1.00 38.92           C
ATOM   3332  NE  ARG A 326      12.391  25.652  34.540  1.00 47.55           N
ATOM   3333  CZ  ARG A 326      12.488  26.287  35.719  1.00 46.36           C
ATOM   3334  NH1 ARG A 326      12.204  27.582  35.871  1.00 49.82           N
ATOM   3335  NH2 ARG A 326      12.875  25.609  36.789  1.00 47.52           N1+
ATOM   3336  H   ARG A 326      15.281  24.346  31.284  1.00 23.06           H
ATOM   3337  HA  ARG A 326      13.172  23.397  29.778  1.00 31.34           H
ATOM   3338  HB2 ARG A 326      11.759  24.369  31.525  1.00 29.54           H
ATOM   3339  HB3 ARG A 326      13.245  23.845  32.269  1.00 29.54           H
ATOM   3340  HG2 ARG A 326      13.951  26.178  32.427  1.00 37.56           H
ATOM   3341  HG3 ARG A 326      12.655  26.707  31.368  1.00 37.56           H
ATOM   3342  HD2 ARG A 326      11.887  27.341  33.404  1.00 46.71           H
ATOM   3343  HD3 ARG A 326      10.960  25.891  33.025  1.00 46.71           H
ATOM   3344  HE  ARG A 326      12.641  24.673  34.504  1.00 57.06           H
ATOM   3345 HH11 ARG A 326      11.915  28.124  35.070  1.00 59.79           H
ATOM   3346 HH12 ARG A 326      12.292  28.017  36.775  1.00 59.79           H
ATOM   3347 HH21 ARG A 326      13.105  24.628  36.686  1.00 57.03           H
ATOM   3348 HH22 ARG A 326      12.946  26.063  37.685  1.00 57.03           H
ATOM   3349  N   ASN A 327      13.699  26.547  29.042  1.00 20.01           N
ATOM   3350  CA  ASN A 327      13.315  27.653  28.167  1.00 22.41           C
ATOM   3351  C   ASN A 327      14.179  27.704  26.910  1.00 21.75           C
ATOM   3352  O   ASN A 327      14.188  28.724  26.240  1.00 22.19           O
ATOM   3353  CB  ASN A 327      13.298  28.971  28.938  1.00 24.93           C
ATOM   3354  CG  ASN A 327      14.649  29.399  29.498  1.00 22.89           C
ATOM   3355  OD1 ASN A 327      15.491  28.588  29.880  1.00 22.28           O
ATOM   3356  ND2 ASN A 327      14.824  30.704  29.649  1.00 20.15           N
ATOM   3357  H   ASN A 327      14.531  26.658  29.600  1.00 24.02           H
ATOM   3358  HA  ASN A 327      12.290  27.500  27.829  1.00 26.89           H
ATOM   3359  HB2 ASN A 327      12.870  29.759  28.319  1.00 29.92           H
ATOM   3360  HB3 ASN A 327      12.634  28.827  29.790  1.00 29.92           H
ATOM   3361 HD21 ASN A 327      15.683  31.054  30.049  1.00 24.18           H
ATOM   3362 HD22 ASN A 327      14.137  31.347  29.290  1.00 24.18           H
ATOM   3363  N   LEU A 328      14.871  26.606  26.578  1.00 21.84           N
ATOM   3364  CA  LEU A 328      15.418  26.363  25.244  1.00 24.55           C
ATOM   3365  C   LEU A 328      14.669  25.180  24.635  1.00 25.97           C
ATOM   3366  O   LEU A 328      13.995  24.425  25.339  1.00 25.01           O
ATOM   3367  CB  LEU A 328      16.948  26.136  25.261  1.00 25.88           C
ATOM   3368  CG  LEU A 328      17.814  27.357  25.615  1.00 28.40           C
ATOM   3369  CD1 LEU A 328      19.279  26.918  25.841  1.00 16.91           C
ATOM   3370  CD2 LEU A 328      17.767  28.448  24.538  1.00 29.74           C
ATOM   3371  H   LEU A 328      14.818  25.804  27.189  1.00 26.21           H
ATOM   3372  HA  LEU A 328      15.215  27.218  24.605  1.00 29.45           H
ATOM   3373  HB2 LEU A 328      17.158  25.343  25.981  1.00 31.05           H
ATOM   3374  HB3 LEU A 328      17.262  25.774  24.281  1.00 31.05           H
ATOM   3375  HG  LEU A 328      17.439  27.795  26.539  1.00 34.08           H
ATOM   3376 HD11 LEU A 328      19.846  27.735  26.284  1.00 20.29           H
ATOM   3377 HD12 LEU A 328      19.309  26.057  26.502  1.00 20.29           H
ATOM   3378 HD13 LEU A 328      19.749  26.646  24.896  1.00 20.29           H
ATOM   3379 HD21 LEU A 328      18.403  29.273  24.848  1.00 35.69           H
ATOM   3380 HD22 LEU A 328      18.139  28.066  23.590  1.00 35.69           H
ATOM   3381 HD23 LEU A 328      16.751  28.819  24.405  1.00 35.69           H
ATOM   3382  N   ASN A 329      14.707  25.087  23.307  1.00 22.27           N
ATOM   3383  CA  ASN A 329      13.806  24.207  22.556  1.00 23.22           C
ATOM   3384  C   ASN A 329      14.298  24.012  21.134  1.00 21.72           C
ATOM   3385  O   ASN A 329      15.037  24.830  20.612  1.00 19.04           O
ATOM   3386  CB  ASN A 329      12.352  24.746  22.557  1.00 23.46           C
ATOM   3387  CG  ASN A 329      12.273  26.232  22.278  1.00 32.86           C
ATOM   3388  OD1 ASN A 329      12.521  26.672  21.163  1.00 43.91           O
ATOM   3389  ND2 ASN A 329      11.885  27.003  23.287  1.00 33.37           N
ATOM   3390  H   ASN A 329      15.293  25.717  22.776  1.00 26.73           H
ATOM   3391  HA  ASN A 329      13.816  23.224  23.021  1.00 27.86           H
ATOM   3392  HB2 ASN A 329      11.820  24.244  21.751  1.00 28.16           H
ATOM   3393  HB3 ASN A 329      11.866  24.549  23.508  1.00 28.16           H
ATOM   3394 HD21 ASN A 329      11.784  27.999  23.147  1.00 40.04           H
ATOM   3395 HD22 ASN A 329      11.660  26.581  24.173  1.00 40.04           H
ATOM   3396  N   GLY A 330      13.851  22.917  20.523  1.00 15.74           N
ATOM   3397  CA  GLY A 330      13.920  22.726  19.089  1.00 18.54           C
ATOM   3398  C   GLY A 330      12.821  23.542  18.414  1.00 17.71           C
ATOM   3399  O   GLY A 330      12.073  24.297  19.054  1.00 17.77           O
ATOM   3400  H   GLY A 330      13.287  22.267  21.049  1.00 18.89           H
ATOM   3401  HA2 GLY A 330      14.875  23.084  18.703  1.00 22.25           H
ATOM   3402  HA3 GLY A 330      13.807  21.669  18.847  1.00 22.25           H
ATOM   3403  N   HIS A 331      12.749  23.411  17.084  1.00 18.49           N
ATOM   3404  CA  HIS A 331      11.976  24.364  16.315  1.00 15.72           C
ATOM   3405  C   HIS A 331      11.791  23.837  14.894  1.00 17.38           C
ATOM   3406  O   HIS A 331      12.669  23.233  14.327  1.00 20.49           O
ATOM   3407  CB  HIS A 331      12.669  25.764  16.262  1.00 16.21           C
ATOM   3408  CG  HIS A 331      14.099  25.700  15.886  1.00 17.81           C
ATOM   3409  ND1 HIS A 331      14.544  25.917  14.566  1.00 17.47           N
ATOM   3410  CD2 HIS A 331      15.246  25.502  16.664  1.00 14.71           C
ATOM   3411  CE1 HIS A 331      15.932  25.869  14.569  1.00 13.00           C
ATOM   3412  NE2 HIS A 331      16.378  25.624  15.849  1.00 17.04           N
ATOM   3413  H   HIS A 331      13.426  22.842  16.615  1.00 22.19           H
ATOM   3414  HA  HIS A 331      10.976  24.517  16.793  1.00 18.87           H
ATOM   3415  HB2 HIS A 331      12.573  26.248  17.263  1.00 19.46           H
ATOM   3416  HB3 HIS A 331      12.144  26.470  15.597  1.00 19.46           H
ATOM   3417  HD1 HIS A 331      13.976  26.246  13.779  1.00 20.97           H
ATOM   3418  HD2 HIS A 331      15.331  25.299  17.727  1.00 17.65           H
ATOM   3419  HE1 HIS A 331      16.570  26.009  13.698  1.00 15.60           H
ATOM   3420  N   SER A 332      10.616  24.131  14.311  1.00 18.97           N
ATOM   3421  CA  SER A 332      10.441  24.033  12.864  1.00 17.49           C
ATOM   3422  C   SER A 332      11.326  25.048  12.135  1.00 19.94           C
ATOM   3423  O   SER A 332      11.661  26.109  12.662  1.00 19.08           O
ATOM   3424  CB  SER A 332       8.969  24.172  12.440  1.00 18.16           C
ATOM   3425  OG  SER A 332       8.392  25.369  12.911  1.00 19.53           O
ATOM   3426  H   SER A 332       9.887  24.561  14.858  1.00 22.76           H
ATOM   3427  HA  SER A 332      10.746  23.037  12.566  1.00 20.98           H
ATOM   3428  HB2 SER A 332       8.890  24.144  11.357  1.00 21.79           H
ATOM   3429  HB3 SER A 332       8.416  23.312  12.817  1.00 21.79           H
ATOM   3430  HG  SER A 332       8.756  26.116  12.430  1.00 23.43           H
ATOM   3431  N   ILE A 333      11.712  24.690  10.916  1.00 19.41           N
ATOM   3432  CA  ILE A 333      12.546  25.477  10.031  1.00 17.98           C
ATOM   3433  C   ILE A 333      11.732  25.739   8.767  1.00 19.29           C
ATOM   3434  O   ILE A 333      11.060  24.853   8.263  1.00 23.29           O
ATOM   3435  CB  ILE A 333      13.842  24.712   9.737  1.00 17.80           C
ATOM   3436  CG1 ILE A 333      14.699  24.516  11.008  1.00 15.95           C
ATOM   3437  CG2 ILE A 333      14.643  25.429   8.646  1.00 20.55           C
ATOM   3438  CD1 ILE A 333      15.940  23.659  10.756  1.00 18.85           C
ATOM   3439  H   ILE A 333      11.397  23.801  10.559  1.00 23.29           H
ATOM   3440  HA  ILE A 333      12.809  26.432  10.485  1.00 21.57           H
ATOM   3441  HB  ILE A 333      13.570  23.732   9.350  1.00 21.36           H
ATOM   3442 HG12 ILE A 333      15.013  25.489  11.380  1.00 19.14           H
ATOM   3443 HG13 ILE A 333      14.108  24.020  11.776  1.00 19.14           H
ATOM   3444 HG21 ILE A 333      15.540  24.872   8.385  1.00 24.66           H
ATOM   3445 HG22 ILE A 333      14.050  25.490   7.738  1.00 24.66           H
ATOM   3446 HG23 ILE A 333      14.917  26.432   8.977  1.00 24.66           H
ATOM   3447 HD11 ILE A 333      16.449  23.477  11.696  1.00 22.62           H
ATOM   3448 HD12 ILE A 333      15.647  22.706  10.323  1.00 22.62           H
ATOM   3449 HD13 ILE A 333      16.646  24.166  10.099  1.00 22.62           H
ATOM   3450  N   GLY A 334      11.830  26.955   8.255  1.00 20.07           N
ATOM   3451  CA  GLY A 334      11.218  27.425   7.027  1.00 25.69           C
ATOM   3452  C   GLY A 334      12.271  27.970   6.087  1.00 21.11           C
ATOM   3453  O   GLY A 334      13.424  28.174   6.453  1.00 19.04           O
ATOM   3454  H   GLY A 334      12.422  27.611   8.742  1.00 24.08           H
ATOM   3455  HA2 GLY A 334      10.681  26.613   6.536  1.00 30.83           H
ATOM   3456  HA3 GLY A 334      10.528  28.231   7.271  1.00 30.83           H
ATOM   3457  N   GLN A 335      11.873  28.235   4.841  1.00 18.02           N
ATOM   3458  CA  GLN A 335      12.770  28.781   3.864  1.00 17.24           C
ATOM   3459  C   GLN A 335      13.221  30.183   4.301  1.00 18.03           C
ATOM   3460  O   GLN A 335      12.395  31.067   4.516  1.00 20.11           O
ATOM   3461  CB  GLN A 335      12.103  28.753   2.479  1.00 18.53           C
ATOM   3462  CG  GLN A 335      13.193  28.946   1.435  1.00 15.55           C
ATOM   3463  CD  GLN A 335      12.660  29.093   0.015  1.00 28.59           C
ATOM   3464  OE1 GLN A 335      11.489  29.367  -0.219  1.00 25.54           O
ATOM   3465  NE2 GLN A 335      13.556  28.992  -0.950  1.00 26.67           N
ATOM   3466  H   GLN A 335      10.918  28.066   4.570  1.00 21.62           H
ATOM   3467  HA  GLN A 335      13.635  28.123   3.827  1.00 20.69           H
ATOM   3468  HB2 GLN A 335      11.613  27.794   2.316  1.00 22.24           H
ATOM   3469  HB3 GLN A 335      11.356  29.546   2.408  1.00 22.24           H
ATOM   3470  HG2 GLN A 335      13.739  29.850   1.667  1.00 18.66           H
ATOM   3471  HG3 GLN A 335      13.895  28.111   1.471  1.00 18.66           H
ATOM   3472 HE21 GLN A 335      14.515  28.783  -0.717  1.00 32.00           H
ATOM   3473 HE22 GLN A 335      13.284  29.138  -1.911  1.00 32.00           H
ATOM   3474  N   TYR A 336      14.538  30.348   4.476  1.00 17.46           N
ATOM   3475  CA  TYR A 336      15.196  31.537   5.008  1.00 19.87           C
ATOM   3476  C   TYR A 336      14.737  31.899   6.426  1.00 18.51           C
ATOM   3477  O   TYR A 336      14.934  33.049   6.843  1.00 20.95           O
ATOM   3478  CB  TYR A 336      15.072  32.731   4.037  1.00 19.66           C
ATOM   3479  CG  TYR A 336      15.741  32.534   2.712  1.00 17.19           C
ATOM   3480  CD1 TYR A 336      17.137  32.688   2.610  1.00 17.09           C
ATOM   3481  CD2 TYR A 336      15.004  32.111   1.596  1.00 17.37           C
ATOM   3482  CE1 TYR A 336      17.783  32.487   1.390  1.00 15.17           C
ATOM   3483  CE2 TYR A 336      15.653  31.872   0.376  1.00 19.05           C
ATOM   3484  CZ  TYR A 336      17.035  32.095   0.260  1.00 16.95           C
ATOM   3485  OH  TYR A 336      17.658  31.892  -0.921  1.00 19.88           O
ATOM   3486  H   TYR A 336      15.142  29.562   4.270  1.00 20.96           H
ATOM   3487  HA  TYR A 336      16.259  31.304   5.083  1.00 23.84           H
ATOM   3488  HB2 TYR A 336      14.023  32.976   3.878  1.00 23.59           H
ATOM   3489  HB3 TYR A 336      15.540  33.591   4.499  1.00 23.59           H
ATOM   3490  HD1 TYR A 336      17.718  32.957   3.478  1.00 20.51           H
ATOM   3491  HD2 TYR A 336      13.937  31.985   1.670  1.00 20.85           H
ATOM   3492  HE1 TYR A 336      18.850  32.614   1.322  1.00 18.21           H
ATOM   3493  HE2 TYR A 336      15.089  31.548  -0.485  1.00 22.86           H
ATOM   3494  HH  TYR A 336      18.604  32.070  -0.874  1.00 23.85           H
ATOM   3495  N   ARG A 337      14.138  30.935   7.152  1.00 16.55           N
ATOM   3496  CA  ARG A 337      13.417  31.176   8.410  1.00 17.35           C
ATOM   3497  C   ARG A 337      13.777  30.101   9.421  1.00 19.63           C
ATOM   3498  O   ARG A 337      13.108  29.079   9.534  1.00 18.91           O
ATOM   3499  CB  ARG A 337      11.909  31.236   8.142  1.00 17.92           C
ATOM   3500  CG  ARG A 337      11.188  31.772   9.374  1.00 31.33           C
ATOM   3501  CD  ARG A 337       9.707  32.047   9.153  1.00 31.88           C
ATOM   3502  NE  ARG A 337       9.125  32.568  10.404  1.00 38.18           N
ATOM   3503  CZ  ARG A 337       7.954  33.205  10.533  1.00 43.66           C
ATOM   3504  NH1 ARG A 337       7.102  33.301   9.515  1.00 51.15           N
ATOM   3505  NH2 ARG A 337       7.625  33.759  11.697  1.00 53.05           N1+
ATOM   3506  H   ARG A 337      14.080  30.007   6.754  1.00 19.86           H
ATOM   3507  HA  ARG A 337      13.745  32.136   8.816  1.00 20.82           H
ATOM   3508  HB2 ARG A 337      11.719  31.921   7.315  1.00 21.50           H
ATOM   3509  HB3 ARG A 337      11.522  30.255   7.875  1.00 21.50           H
ATOM   3510  HG2 ARG A 337      11.303  31.060  10.186  1.00 37.60           H
ATOM   3511  HG3 ARG A 337      11.651  32.715   9.661  1.00 37.60           H
ATOM   3512  HD2 ARG A 337       9.574  32.755   8.336  1.00 38.26           H
ATOM   3513  HD3 ARG A 337       9.221  31.107   8.893  1.00 38.26           H
ATOM   3514  HE  ARG A 337       9.718  32.525  11.223  1.00 45.82           H
ATOM   3515 HH11 ARG A 337       7.336  32.878   8.629  1.00 61.37           H
ATOM   3516 HH12 ARG A 337       6.229  33.793   9.636  1.00 61.37           H
ATOM   3517 HH21 ARG A 337       8.254  33.691  12.487  1.00 63.65           H
ATOM   3518 HH22 ARG A 337       6.742  34.243  11.787  1.00 63.65           H
ATOM   3519  N   ILE A 338      14.840  30.362  10.171  1.00 16.71           N
ATOM   3520  CA  ILE A 338      15.431  29.430  11.125  1.00 17.55           C
ATOM   3521  C   ILE A 338      14.406  28.898  12.163  1.00 17.62           C
ATOM   3522  O   ILE A 338      14.444  27.716  12.513  1.00 19.26           O
ATOM   3523  CB  ILE A 338      16.644  30.096  11.857  1.00 18.30           C
ATOM   3524  CG1 ILE A 338      17.302  29.066  12.796  1.00 20.56           C
ATOM   3525  CG2 ILE A 338      16.326  31.357  12.657  1.00 19.91           C
ATOM   3526  CD1 ILE A 338      18.057  28.009  12.020  1.00 19.53           C
ATOM   3527  H   ILE A 338      15.243  31.265  10.075  1.00 20.06           H
ATOM   3528  HA  ILE A 338      15.803  28.510  10.586  1.00 21.06           H
ATOM   3529  HB  ILE A 338      17.372  30.365  11.049  1.00 21.96           H
ATOM   3530 HG12 ILE A 338      18.006  29.600  13.483  1.00 24.67           H
ATOM   3531 HG13 ILE A 338      16.553  28.603  13.472  1.00 24.67           H
ATOM   3532 HG21 ILE A 338      17.255  31.840  13.010  1.00 23.89           H
ATOM   3533 HG22 ILE A 338      15.793  32.111  12.073  1.00 23.89           H
ATOM   3534 HG23 ILE A 338      15.748  31.154  13.570  1.00 23.89           H
ATOM   3535 HD11 ILE A 338      18.433  27.230  12.697  1.00 23.44           H
ATOM   3536 HD12 ILE A 338      17.422  27.521  11.269  1.00 23.44           H
ATOM   3537 HD13 ILE A 338      18.924  28.450  11.512  1.00 23.44           H
ATOM   3538  N   HIS A 339      13.426  29.781  12.553  1.00 16.63           N
ATOM   3539  CA  HIS A 339      12.277  29.456  13.420  1.00 22.18           C
ATOM   3540  C   HIS A 339      11.006  29.869  12.663  1.00 23.14           C
ATOM   3541  O   HIS A 339      10.630  31.016  12.612  1.00 28.04           O
ATOM   3542  CB  HIS A 339      12.333  30.253  14.731  1.00 28.80           C
ATOM   3543  CG  HIS A 339      13.161  29.548  15.728  1.00 37.55           C
ATOM   3544  ND1 HIS A 339      12.631  29.180  16.968  1.00 30.84           N
ATOM   3545  CD2 HIS A 339      14.523  29.216  15.651  1.00 24.33           C
ATOM   3546  CE1 HIS A 339      13.681  28.682  17.669  1.00 35.64           C
ATOM   3547  NE2 HIS A 339      14.841  28.653  16.888  1.00 28.42           N
ATOM   3548  H   HIS A 339      13.545  30.784  12.354  1.00 19.95           H
ATOM   3549  HA  HIS A 339      12.281  28.361  13.651  1.00 26.62           H
ATOM   3550  HB2 HIS A 339      11.315  30.447  15.139  1.00 34.56           H
ATOM   3551  HB3 HIS A 339      12.738  31.277  14.547  1.00 34.56           H
ATOM   3552  HD2 HIS A 339      15.255  29.380  14.879  1.00 29.19           H
ATOM   3553  HE1 HIS A 339      13.631  28.385  18.704  1.00 42.77           H
ATOM   3554  HE2 HIS A 339      15.797  28.477  17.228  1.00 34.10           H
ATOM   3555  N   ALA A 340      10.354  28.827  12.131  1.00 24.38           N
ATOM   3556  CA  ALA A 340       9.123  28.923  11.353  1.00 25.57           C
ATOM   3557  C   ALA A 340       7.819  29.055  12.154  1.00 31.55           C
ATOM   3558  O   ALA A 340       6.790  29.387  11.557  1.00 27.19           O
ATOM   3559  CB  ALA A 340       9.104  27.733  10.395  1.00 21.26           C
ATOM   3560  H   ALA A 340      10.776  27.914  12.228  1.00 29.26           H
ATOM   3561  HA  ALA A 340       9.190  29.822  10.744  1.00 30.68           H
ATOM   3562  HB1 ALA A 340       8.216  27.772   9.765  1.00 25.51           H
ATOM   3563  HB2 ALA A 340       9.977  27.814   9.757  1.00 25.51           H
ATOM   3564  HB3 ALA A 340       9.138  26.787  10.929  1.00 25.51           H
ATOM   3565  N   GLY A 341       7.833  28.778  13.465  1.00 22.95           N
ATOM   3566  CA  GLY A 341       6.714  29.020  14.365  1.00 25.87           C
ATOM   3567  C   GLY A 341       6.335  27.885  15.318  1.00 33.97           C
ATOM   3568  O   GLY A 341       5.640  28.190  16.282  1.00 36.69           O
ATOM   3569  H   GLY A 341       8.716  28.534  13.890  1.00 27.54           H
ATOM   3570  HA2 GLY A 341       6.982  29.879  14.978  1.00 31.04           H
ATOM   3571  HA3 GLY A 341       5.820  29.273  13.792  1.00 31.04           H
ATOM   3572  N   LYS A 342       6.691  26.610  15.075  1.00 26.94           N
ATOM   3573  CA  LYS A 342       6.435  25.508  16.030  1.00 25.51           C
ATOM   3574  C   LYS A 342       7.675  25.269  16.894  1.00 25.13           C
ATOM   3575  O   LYS A 342       8.782  25.313  16.388  1.00 22.78           O
ATOM   3576  CB  LYS A 342       6.022  24.212  15.319  1.00 25.95           C
ATOM   3577  CG  LYS A 342       4.607  24.311  14.729  1.00 35.45           C
ATOM   3578  CD  LYS A 342       4.274  23.002  14.008  1.00 31.63           C
ATOM   3579  CE  LYS A 342       2.864  22.991  13.422  1.00 27.97           C
ATOM   3580  NZ  LYS A 342       2.615  21.737  12.697  1.00 23.88           N1+
ATOM   3581  H   LYS A 342       7.187  26.391  14.221  1.00 32.33           H
ATOM   3582  HA  LYS A 342       5.621  25.781  16.701  1.00 30.62           H
ATOM   3583  HB2 LYS A 342       6.746  23.964  14.543  1.00 31.14           H
ATOM   3584  HB3 LYS A 342       6.025  23.402  16.049  1.00 31.14           H
ATOM   3585  HG2 LYS A 342       3.892  24.489  15.533  1.00 42.55           H
ATOM   3586  HG3 LYS A 342       4.561  25.136  14.015  1.00 42.55           H
ATOM   3587  HD2 LYS A 342       4.989  22.863  13.194  1.00 37.96           H
ATOM   3588  HD3 LYS A 342       4.366  22.176  14.717  1.00 37.96           H
ATOM   3589  HE2 LYS A 342       2.140  23.083  14.237  1.00 33.57           H
ATOM   3590  HE3 LYS A 342       2.755  23.833  12.734  1.00 33.57           H
ATOM   3591  HZ1 LYS A 342       1.725  21.772  12.215  1.00 28.66           H
ATOM   3592  HZ2 LYS A 342       3.341  21.610  11.997  1.00 28.66           H
ATOM   3593  HZ3 LYS A 342       2.626  20.949  13.330  1.00 28.66           H
ATOM   3594  N   THR A 343       7.499  25.025  18.192  1.00 20.58           N
ATOM   3595  CA  THR A 343       8.612  24.735  19.098  1.00 20.94           C
ATOM   3596  C   THR A 343       8.561  23.267  19.517  1.00 27.50           C
ATOM   3597  O   THR A 343       7.484  22.683  19.691  1.00 21.71           O
ATOM   3598  CB  THR A 343       8.611  25.709  20.293  1.00 29.70           C
ATOM   3599  OG1 THR A 343       7.414  25.681  21.017  1.00 36.91           O
ATOM   3600  CG2 THR A 343       8.799  27.162  19.855  1.00 40.34           C
ATOM   3601  H   THR A 343       6.563  24.951  18.561  1.00 24.69           H
ATOM   3602  HA  THR A 343       9.561  24.886  18.583  1.00 25.13           H
ATOM   3603  HB  THR A 343       9.428  25.444  20.964  1.00 35.64           H
ATOM   3604  HG1 THR A 343       7.460  26.224  21.656  1.00 44.30           H
ATOM   3605 HG21 THR A 343       8.801  27.806  20.736  1.00 48.40           H
ATOM   3606 HG22 THR A 343       9.748  27.277  19.327  1.00 48.40           H
ATOM   3607 HG23 THR A 343       7.972  27.467  19.212  1.00 48.40           H
ATOM   3608  N   VAL A 344       9.756  22.667  19.646  1.00 20.91           N
ATOM   3609  CA  VAL A 344       9.913  21.288  20.110  1.00 19.62           C
ATOM   3610  C   VAL A 344      10.406  21.396  21.565  1.00 21.22           C
ATOM   3611  O   VAL A 344      11.595  21.648  21.750  1.00 20.12           O
ATOM   3612  CB  VAL A 344      10.872  20.482  19.209  1.00 19.41           C
ATOM   3613  CG1 VAL A 344      10.832  19.016  19.691  1.00 20.22           C
ATOM   3614  CG2 VAL A 344      10.537  20.588  17.707  1.00 22.10           C
ATOM   3615  H   VAL A 344      10.594  23.211  19.491  1.00 25.09           H
ATOM   3616  HA  VAL A 344       8.947  20.786  20.061  1.00 23.54           H
ATOM   3617  HB  VAL A 344      11.884  20.851  19.338  1.00 23.29           H
ATOM   3618 HG11 VAL A 344      11.544  18.415  19.126  1.00 24.26           H
ATOM   3619 HG12 VAL A 344      11.102  18.961  20.746  1.00 24.26           H
ATOM   3620 HG13 VAL A 344       9.831  18.599  19.567  1.00 24.26           H
ATOM   3621 HG21 VAL A 344      11.275  20.014  17.140  1.00 26.52           H
ATOM   3622 HG22 VAL A 344       9.543  20.201  17.486  1.00 26.52           H
ATOM   3623 HG23 VAL A 344      10.595  21.627  17.378  1.00 26.52           H
ATOM   3624  N   PRO A 345       9.522  21.284  22.572  1.00 18.11           N
ATOM   3625  CA  PRO A 345       9.758  21.712  23.949  1.00 22.48           C
ATOM   3626  C   PRO A 345      11.152  21.430  24.522  1.00 45.09           C
ATOM   3627  O   PRO A 345      11.982  22.300  24.315  1.00 50.93           O
ATOM   3628  CB  PRO A 345       8.601  21.167  24.717  1.00 22.83           C
ATOM   3629  CG  PRO A 345       7.790  20.324  23.834  1.00 24.65           C
ATOM   3630  CD  PRO A 345       8.141  20.859  22.455  1.00 24.68           C
ATOM   3631  HA  PRO A 345       9.656  22.797  23.945  1.00 26.98           H
ATOM   3632  HB2 PRO A 345       8.844  20.669  25.657  1.00 27.40           H
ATOM   3633  HB3 PRO A 345       7.953  22.022  24.915  1.00 27.40           H
ATOM   3634  HG2 PRO A 345       8.121  19.294  23.949  1.00 29.58           H
ATOM   3635  HG3 PRO A 345       6.718  20.397  24.007  1.00 29.58           H
ATOM   3636  HD2 PRO A 345       8.016  20.036  21.750  1.00 29.62           H
ATOM   3637  HD3 PRO A 345       7.511  21.711  22.203  1.00 29.62           H
ATOM   3638  N   ILE A 346      11.379  20.304  25.216  1.00 25.71           N
ATOM   3639  CA  ILE A 346      12.543  19.755  25.962  1.00 23.36           C
ATOM   3640  C   ILE A 346      12.227  19.221  27.382  1.00 23.45           C
ATOM   3641  O   ILE A 346      13.050  18.520  27.977  1.00 21.03           O
ATOM   3642  CB  ILE A 346      13.777  20.654  25.961  1.00 38.10           C
ATOM   3643  CG1 ILE A 346      14.869  19.889  25.180  1.00 35.98           C
ATOM   3644  CG2 ILE A 346      14.272  21.220  27.238  1.00 25.97           C
ATOM   3645  CD1 ILE A 346      14.399  19.899  23.734  1.00 22.47           C
ATOM   3646  H   ILE A 346      10.610  19.656  25.185  1.00 30.86           H
ATOM   3647  HA  ILE A 346      12.776  18.828  25.442  1.00 28.03           H
ATOM   3648  HB  ILE A 346      13.671  21.575  25.434  1.00 45.72           H
ATOM   3649 HG12 ILE A 346      15.835  20.377  25.231  1.00 43.18           H
ATOM   3650 HG13 ILE A 346      14.971  18.892  25.587  1.00 43.18           H
ATOM   3651 HG21 ILE A 346      14.985  21.998  27.051  1.00 31.17           H
ATOM   3652 HG22 ILE A 346      13.436  21.678  27.763  1.00 31.17           H
ATOM   3653 HG23 ILE A 346      14.715  20.451  27.831  1.00 31.17           H
ATOM   3654 HD11 ILE A 346      15.204  19.569  23.109  1.00 26.96           H
ATOM   3655 HD12 ILE A 346      13.556  19.237  23.561  1.00 26.96           H
ATOM   3656 HD13 ILE A 346      14.133  20.905  23.413  1.00 26.96           H
ATOM   3657  N   ILE A 347      11.041  19.555  27.906  1.00 23.96           N
ATOM   3658  CA  ILE A 347      10.549  19.209  29.252  1.00 28.45           C
ATOM   3659  C   ILE A 347       9.228  18.390  29.249  1.00 27.32           C
ATOM   3660  O   ILE A 347       9.329  17.235  28.898  1.00 59.33           O
ATOM   3661  CB  ILE A 347      10.565  20.440  30.138  1.00 30.45           C
ATOM   3662  CG1 ILE A 347       9.842  21.609  29.468  1.00 28.23           C
ATOM   3663  CG2 ILE A 347      12.071  20.652  30.606  1.00 29.65           C
ATOM   3664  CD1 ILE A 347       9.771  22.895  30.256  1.00 49.08           C
ATOM   3665  H   ILE A 347      10.443  20.135  27.337  1.00 28.75           H
ATOM   3666  HA  ILE A 347      11.264  18.515  29.681  1.00 34.14           H
ATOM   3667  HB  ILE A 347      10.014  20.197  31.048  1.00 36.54           H
ATOM   3668 HG12 ILE A 347      10.333  21.858  28.530  1.00 33.88           H
ATOM   3669 HG13 ILE A 347       8.821  21.311  29.230  1.00 33.88           H
ATOM   3670 HG21 ILE A 347      12.149  21.500  31.284  1.00 35.58           H
ATOM   3671 HG22 ILE A 347      12.433  19.768  31.134  1.00 35.58           H
ATOM   3672 HG23 ILE A 347      12.715  20.830  29.748  1.00 35.58           H
ATOM   3673 HD11 ILE A 347       9.127  23.610  29.744  1.00 58.90           H
ATOM   3674 HD12 ILE A 347       9.411  22.720  31.269  1.00 58.90           H
ATOM   3675 HD13 ILE A 347      10.772  23.284  30.243  1.00 58.90           H
ATOM   3676  N   LYS A 348       8.032  18.837  29.662  1.00 54.89           N
ATOM   3677  CA  LYS A 348       6.811  17.998  29.628  1.00 31.80           C
ATOM   3678  C   LYS A 348       5.735  18.704  28.797  1.00 42.85           C
ATOM   3679  O   LYS A 348       5.827  18.737  27.559  1.00 46.97           O
ATOM   3680  CB  LYS A 348       6.339  17.651  31.062  1.00 46.71           C
ATOM   3681  CG  LYS A 348       6.911  16.344  31.579  1.00 38.66           C
ATOM   3682  CD  LYS A 348       6.920  16.309  33.116  1.00 32.67           C
ATOM   3683  CE  LYS A 348       7.985  15.324  33.603  1.00 41.56           C
ATOM   3684  NZ  LYS A 348       8.097  15.325  35.075  1.00 57.47           N1+
ATOM   3685  H   LYS A 348       7.935  19.801  29.948  1.00 65.87           H
ATOM   3686  HA  LYS A 348       6.989  17.059  29.098  1.00 38.16           H
ATOM   3687  HB2 LYS A 348       6.519  18.485  31.743  1.00 56.06           H
ATOM   3688  HB3 LYS A 348       5.267  17.453  31.055  1.00 56.06           H
ATOM   3689  HG2 LYS A 348       6.306  15.520  31.196  1.00 46.39           H
ATOM   3690  HG3 LYS A 348       7.920  16.214  31.201  1.00 46.39           H
ATOM   3691  HD2 LYS A 348       7.136  17.300  33.518  1.00 39.21           H
ATOM   3692  HD3 LYS A 348       5.943  15.982  33.479  1.00 39.21           H
ATOM   3693  HE2 LYS A 348       7.739  14.319  33.252  1.00 49.87           H
ATOM   3694  HE3 LYS A 348       8.947  15.614  33.177  1.00 49.87           H
ATOM   3695  HZ1 LYS A 348       8.762  14.613  35.353  1.00 68.96           H
ATOM   3696  HZ2 LYS A 348       8.425  16.231  35.383  1.00 68.96           H
ATOM   3697  HZ3 LYS A 348       7.191  15.125  35.477  1.00 68.96           H
ATOM   3698  N   GLY A 349       4.753  19.267  29.514  1.00 30.61           N
ATOM   3699  CA  GLY A 349       3.526  19.885  29.043  1.00 49.06           C
ATOM   3700  C   GLY A 349       3.767  21.157  28.245  1.00 33.11           C
ATOM   3701  O   GLY A 349       3.446  22.246  28.719  1.00 39.60           O
ATOM   3702  H   GLY A 349       4.836  19.183  30.513  1.00 36.73           H
ATOM   3703  HA2 GLY A 349       2.977  19.179  28.418  1.00 58.87           H
ATOM   3704  HA3 GLY A 349       2.909  20.124  29.911  1.00 58.87           H
ATOM   3705  N   GLY A 350       4.278  20.984  27.021  1.00 28.10           N
ATOM   3706  CA  GLY A 350       4.618  22.021  26.059  1.00 43.88           C
ATOM   3707  C   GLY A 350       3.878  21.868  24.718  1.00 47.81           C
ATOM   3708  O   GLY A 350       4.517  21.780  23.668  1.00 53.66           O
ATOM   3709  H   GLY A 350       4.531  20.041  26.758  1.00 33.72           H
ATOM   3710  HA2 GLY A 350       4.417  23.013  26.467  1.00 52.65           H
ATOM   3711  HA3 GLY A 350       5.688  21.944  25.855  1.00 52.65           H
ATOM   3712  N   GLU A 351       2.541  21.910  24.776  1.00 35.68           N
ATOM   3713  CA  GLU A 351       1.614  22.043  23.635  1.00 31.83           C
ATOM   3714  C   GLU A 351       1.423  20.719  22.867  1.00 30.43           C
ATOM   3715  O   GLU A 351       2.374  20.126  22.366  1.00 26.40           O
ATOM   3716  CB  GLU A 351       1.953  23.217  22.688  1.00 40.25           C
ATOM   3717  CG  GLU A 351       1.894  24.605  23.373  1.00 47.04           C
ATOM   3718  CD  GLU A 351       2.358  25.712  22.414  1.00 55.81           C
ATOM   3719  OE1 GLU A 351       1.805  25.765  21.290  1.00 51.23           O
ATOM   3720  OE2 GLU A 351       3.263  26.481  22.815  1.00 62.19           O1-
ATOM   3721  H   GLU A 351       2.120  21.926  25.692  1.00 42.81           H
ATOM   3722  HA  GLU A 351       0.646  22.294  24.070  1.00 38.19           H
ATOM   3723  HB2 GLU A 351       2.932  23.077  22.228  1.00 48.30           H
ATOM   3724  HB3 GLU A 351       1.218  23.209  21.885  1.00 48.30           H
ATOM   3725  HG2 GLU A 351       0.845  24.785  23.620  1.00 56.45           H
ATOM   3726  HG3 GLU A 351       2.489  24.619  24.291  1.00 56.45           H
ATOM   3727  N   ALA A 352       0.170  20.260  22.731  1.00 26.01           N
ATOM   3728  CA  ALA A 352      -0.150  19.035  21.995  1.00 24.20           C
ATOM   3729  C   ALA A 352      -0.262  19.237  20.472  1.00 27.43           C
ATOM   3730  O   ALA A 352      -0.699  18.315  19.797  1.00 27.65           O
ATOM   3731  CB  ALA A 352      -1.363  18.332  22.623  1.00 27.96           C
ATOM   3732  H   ALA A 352      -0.590  20.777  23.146  1.00 31.21           H
ATOM   3733  HA  ALA A 352       0.678  18.343  22.136  1.00 29.04           H
ATOM   3734  HB1 ALA A 352      -1.495  17.353  22.161  1.00 33.55           H
ATOM   3735  HB2 ALA A 352      -1.194  18.187  23.691  1.00 33.55           H
ATOM   3736  HB3 ALA A 352      -2.265  18.930  22.477  1.00 33.55           H
ATOM   3737  N   THR A 353       0.183  20.370  19.910  1.00 28.37           N
ATOM   3738  CA  THR A 353       0.263  20.578  18.452  1.00 29.60           C
ATOM   3739  C   THR A 353       1.068  19.441  17.833  1.00 33.83           C
ATOM   3740  O   THR A 353       2.011  18.945  18.444  1.00 28.30           O
ATOM   3741  CB  THR A 353       0.934  21.928  18.107  1.00 27.69           C
ATOM   3742  OG1 THR A 353       2.276  21.954  18.537  1.00 60.27           O
ATOM   3743  CG2 THR A 353       0.253  23.109  18.773  1.00 28.95           C
ATOM   3744  H   THR A 353       0.621  21.065  20.497  1.00 34.05           H
ATOM   3745  HA  THR A 353      -0.742  20.572  18.030  1.00 35.52           H
ATOM   3746  HB  THR A 353       0.907  22.079  17.027  1.00 33.22           H
ATOM   3747  HG1 THR A 353       2.743  22.636  18.048  1.00 72.33           H
ATOM   3748 HG21 THR A 353       0.797  24.024  18.532  1.00 34.74           H
ATOM   3749 HG22 THR A 353      -0.761  23.192  18.390  1.00 34.74           H
ATOM   3750 HG23 THR A 353       0.255  23.004  19.855  1.00 34.74           H
ATOM   3751  N   ARG A 354       0.653  19.003  16.644  1.00 23.21           N
ATOM   3752  CA  ARG A 354       1.241  17.885  15.932  1.00 26.65           C
ATOM   3753  C   ARG A 354       2.297  18.385  14.958  1.00 22.77           C
ATOM   3754  O   ARG A 354       2.153  19.447  14.362  1.00 25.25           O
ATOM   3755  CB  ARG A 354       0.166  17.073  15.176  1.00 31.26           C
ATOM   3756  CG  ARG A 354      -0.422  15.917  15.986  1.00 35.47           C
ATOM   3757  CD  ARG A 354      -1.188  16.299  17.247  1.00 46.07           C
ATOM   3758  NE  ARG A 354      -2.401  17.077  16.966  1.00 57.96           N
ATOM   3759  CZ  ARG A 354      -3.296  17.478  17.874  1.00 42.60           C
ATOM   3760  NH1 ARG A 354      -4.337  18.202  17.468  1.00 56.66           N
ATOM   3761  NH2 ARG A 354      -3.181  17.169  19.165  1.00 43.45           N1+
ATOM   3762  H   ARG A 354      -0.128  19.472  16.208  1.00 27.85           H
ATOM   3763  HA  ARG A 354       1.723  17.225  16.645  1.00 31.98           H
ATOM   3764  HB2 ARG A 354      -0.615  17.720  14.773  1.00 37.51           H
ATOM   3765  HB3 ARG A 354       0.650  16.595  14.321  1.00 37.51           H
ATOM   3766  HG2 ARG A 354      -1.075  15.320  15.345  1.00 42.56           H
ATOM   3767  HG3 ARG A 354       0.408  15.291  16.301  1.00 42.56           H
ATOM   3768  HD2 ARG A 354      -1.491  15.376  17.743  1.00 55.29           H
ATOM   3769  HD3 ARG A 354      -0.527  16.857  17.906  1.00 55.29           H
ATOM   3770  HE  ARG A 354      -2.554  17.358  16.008  1.00 69.55           H
ATOM   3771 HH11 ARG A 354      -4.424  18.432  16.488  1.00 67.99           H
ATOM   3772 HH12 ARG A 354      -5.028  18.518  18.129  1.00 67.99           H
ATOM   3773 HH21 ARG A 354      -2.378  16.647  19.477  1.00 52.14           H
ATOM   3774 HH22 ARG A 354      -3.865  17.489  19.834  1.00 52.14           H
ATOM   3775  N   MET A 355       3.338  17.580  14.756  1.00 25.30           N
ATOM   3776  CA  MET A 355       4.237  17.723  13.620  1.00 18.83           C
ATOM   3777  C   MET A 355       3.484  17.247  12.380  1.00 26.71           C
ATOM   3778  O   MET A 355       2.664  16.336  12.472  1.00 24.66           O
ATOM   3779  CB  MET A 355       5.449  16.804  13.794  1.00 26.02           C
ATOM   3780  CG  MET A 355       6.278  17.095  15.043  1.00 19.21           C
ATOM   3781  SD  MET A 355       7.680  15.972  15.237  1.00 27.08           S
ATOM   3782  CE  MET A 355       9.083  17.019  14.794  1.00 39.33           C
ATOM   3783  H   MET A 355       3.406  16.730  15.297  1.00 30.36           H
ATOM   3784  HA  MET A 355       4.564  18.755  13.512  1.00 22.60           H
ATOM   3785  HB2 MET A 355       5.070  15.798  13.881  1.00 31.22           H
ATOM   3786  HB3 MET A 355       6.080  16.880  12.911  1.00 31.22           H
ATOM   3787  HG2 MET A 355       6.632  18.123  14.987  1.00 23.06           H
ATOM   3788  HG3 MET A 355       5.646  16.997  15.924  1.00 23.06           H
ATOM   3789  HE1 MET A 355      10.018  16.491  14.960  1.00 47.20           H
ATOM   3790  HE2 MET A 355       9.011  17.253  13.736  1.00 47.20           H
ATOM   3791  HE3 MET A 355       9.079  17.934  15.385  1.00 47.20           H
ATOM   3792  N   GLU A 356       3.767  17.833  11.225  1.00 24.07           N
ATOM   3793  CA  GLU A 356       3.031  17.572   9.993  1.00 27.76           C
ATOM   3794  C   GLU A 356       3.994  17.130   8.906  1.00 24.20           C
ATOM   3795  O   GLU A 356       5.152  17.527   8.899  1.00 27.97           O
ATOM   3796  CB  GLU A 356       2.255  18.824   9.538  1.00 19.34           C
ATOM   3797  CG  GLU A 356       1.180  19.197  10.557  1.00 22.12           C
ATOM   3798  CD  GLU A 356       0.420  20.454  10.121  1.00 40.81           C
ATOM   3799  OE1 GLU A 356      -0.071  20.470   8.969  1.00 36.43           O
ATOM   3800  OE2 GLU A 356       0.331  21.378  10.962  1.00 34.63           O1-
ATOM   3801  H   GLU A 356       4.470  18.555  11.194  1.00 28.89           H
ATOM   3802  HA  GLU A 356       2.298  16.778  10.149  1.00 33.31           H
ATOM   3803  HB2 GLU A 356       2.937  19.662   9.409  1.00 23.21           H
ATOM   3804  HB3 GLU A 356       1.789  18.620   8.572  1.00 23.21           H
ATOM   3805  HG2 GLU A 356       0.474  18.364  10.589  1.00 26.55           H
ATOM   3806  HG3 GLU A 356       1.606  19.343  11.548  1.00 26.55           H
ATOM   3807  N   GLU A 357       3.478  16.337   7.959  1.00 29.51           N
ATOM   3808  CA  GLU A 357       4.136  15.965   6.724  1.00 24.81           C
ATOM   3809  C   GLU A 357       4.697  17.183   5.997  1.00 24.23           C
ATOM   3810  O   GLU A 357       4.052  18.228   5.860  1.00 25.55           O
ATOM   3811  CB  GLU A 357       3.122  15.215   5.843  1.00 35.10           C
ATOM   3812  CG  GLU A 357       3.723  14.762   4.502  1.00 27.23           C
ATOM   3813  CD  GLU A 357       2.735  13.884   3.714  1.00 45.74           C
ATOM   3814  OE1 GLU A 357       2.337  12.820   4.243  1.00 46.30           O
ATOM   3815  OE2 GLU A 357       2.412  14.265   2.570  1.00 42.54           O1-
ATOM   3816  H   GLU A 357       2.507  16.065   8.038  1.00 35.41           H
ATOM   3817  HA  GLU A 357       4.955  15.282   6.951  1.00 29.78           H
ATOM   3818  HB2 GLU A 357       2.752  14.351   6.393  1.00 42.12           H
ATOM   3819  HB3 GLU A 357       2.276  15.875   5.636  1.00 42.12           H
ATOM   3820  HG2 GLU A 357       4.018  15.626   3.903  1.00 32.68           H
ATOM   3821  HG3 GLU A 357       4.599  14.157   4.750  1.00 32.68           H
ATOM   3822  N   GLY A 358       5.917  17.006   5.501  1.00 23.15           N
ATOM   3823  CA  GLY A 358       6.633  18.017   4.737  1.00 23.15           C
ATOM   3824  C   GLY A 358       7.370  19.022   5.623  1.00 26.74           C
ATOM   3825  O   GLY A 358       8.082  19.857   5.076  1.00 26.31           O
ATOM   3826  H   GLY A 358       6.385  16.125   5.662  1.00 27.78           H
ATOM   3827  HA2 GLY A 358       7.364  17.515   4.102  1.00 27.78           H
ATOM   3828  HA3 GLY A 358       5.929  18.573   4.119  1.00 27.78           H
ATOM   3829  N   GLU A 359       7.190  19.000   6.950  1.00 23.78           N
ATOM   3830  CA  GLU A 359       7.853  19.959   7.825  1.00 20.48           C
ATOM   3831  C   GLU A 359       9.316  19.559   8.045  1.00 18.93           C
ATOM   3832  O   GLU A 359       9.717  18.407   7.844  1.00 22.00           O
ATOM   3833  CB  GLU A 359       7.134  20.140   9.167  1.00 23.37           C
ATOM   3834  CG  GLU A 359       5.813  20.913   9.074  1.00 25.10           C
ATOM   3835  CD  GLU A 359       5.120  21.083  10.414  1.00 26.92           C
ATOM   3836  OE1 GLU A 359       4.401  22.092  10.580  1.00 25.79           O
ATOM   3837  OE2 GLU A 359       5.289  20.198  11.280  1.00 23.81           O1-
ATOM   3838  H   GLU A 359       6.592  18.305   7.373  1.00 28.54           H
ATOM   3839  HA  GLU A 359       7.826  20.935   7.338  1.00 24.58           H
ATOM   3840  HB2 GLU A 359       6.957  19.158   9.603  1.00 28.05           H
ATOM   3841  HB3 GLU A 359       7.789  20.690   9.847  1.00 28.05           H
ATOM   3842  HG2 GLU A 359       5.955  21.892   8.612  1.00 30.12           H
ATOM   3843  HG3 GLU A 359       5.133  20.351   8.436  1.00 30.12           H
ATOM   3844  N   VAL A 360      10.107  20.550   8.450  1.00 19.07           N
ATOM   3845  CA  VAL A 360      11.533  20.417   8.741  1.00 19.01           C
ATOM   3846  C   VAL A 360      11.708  20.921  10.159  1.00 18.40           C
ATOM   3847  O   VAL A 360      11.173  21.971  10.487  1.00 20.52           O
ATOM   3848  CB  VAL A 360      12.410  21.216   7.747  1.00 18.96           C
ATOM   3849  CG1 VAL A 360      13.918  21.107   8.090  1.00 18.76           C
ATOM   3850  CG2 VAL A 360      12.191  20.703   6.316  1.00 22.46           C
ATOM   3851  H   VAL A 360       9.698  21.467   8.593  1.00 22.88           H
ATOM   3852  HA  VAL A 360      11.828  19.373   8.686  1.00 22.81           H
ATOM   3853  HB  VAL A 360      12.125  22.268   7.784  1.00 22.75           H
ATOM   3854 HG11 VAL A 360      14.507  21.685   7.377  1.00 22.51           H
ATOM   3855 HG12 VAL A 360      14.112  21.502   9.084  1.00 22.51           H
ATOM   3856 HG13 VAL A 360      14.255  20.074   8.063  1.00 22.51           H
ATOM   3857 HG21 VAL A 360      12.839  21.242   5.625  1.00 26.95           H
ATOM   3858 HG22 VAL A 360      12.411  19.636   6.262  1.00 26.95           H
ATOM   3859 HG23 VAL A 360      11.156  20.867   6.013  1.00 26.95           H
ATOM   3860  N   TYR A 361      12.467  20.189  10.977  1.00 21.76           N
ATOM   3861  CA  TYR A 361      12.706  20.551  12.366  1.00 21.64           C
ATOM   3862  C   TYR A 361      14.181  20.487  12.695  1.00 18.44           C
ATOM   3863  O   TYR A 361      14.887  19.587  12.251  1.00 18.13           O
ATOM   3864  CB  TYR A 361      11.964  19.593  13.296  1.00 19.39           C
ATOM   3865  CG  TYR A 361      10.485  19.871  13.378  1.00 23.35           C
ATOM   3866  CD1 TYR A 361       9.595  19.295  12.448  1.00 23.72           C
ATOM   3867  CD2 TYR A 361      10.015  20.718  14.389  1.00 13.81           C
ATOM   3868  CE1 TYR A 361       8.228  19.587  12.536  1.00 25.36           C
ATOM   3869  CE2 TYR A 361       8.653  20.994  14.502  1.00 23.58           C
ATOM   3870  CZ  TYR A 361       7.759  20.446  13.559  1.00 23.07           C
ATOM   3871  OH  TYR A 361       6.437  20.671  13.719  1.00 22.11           O
ATOM   3872  H   TYR A 361      12.917  19.357  10.618  1.00 26.12           H
ATOM   3873  HA  TYR A 361      12.352  21.559  12.567  1.00 25.97           H
ATOM   3874  HB2 TYR A 361      12.111  18.568  12.962  1.00 23.26           H
ATOM   3875  HB3 TYR A 361      12.380  19.680  14.302  1.00 23.26           H
ATOM   3876  HD1 TYR A 361       9.964  18.643  11.670  1.00 28.46           H
ATOM   3877  HD2 TYR A 361      10.708  21.180  15.072  1.00 16.58           H
ATOM   3878  HE1 TYR A 361       7.539  19.135  11.843  1.00 30.43           H
ATOM   3879  HE2 TYR A 361       8.290  21.635  15.293  1.00 28.30           H
ATOM   3880  HH  TYR A 361       5.948  20.466  12.913  1.00 26.54           H
ATOM   3881  N   ALA A 362      14.580  21.371  13.596  1.00 15.95           N
ATOM   3882  CA  ALA A 362      15.773  21.233  14.401  1.00 19.89           C
ATOM   3883  C   ALA A 362      15.358  20.500  15.680  1.00 16.99           C
ATOM   3884  O   ALA A 362      14.580  21.029  16.479  1.00 19.90           O
ATOM   3885  CB  ALA A 362      16.331  22.631  14.692  1.00 17.08           C
ATOM   3886  H   ALA A 362      13.947  22.106  13.870  1.00 19.14           H
ATOM   3887  HA  ALA A 362      16.534  20.678  13.856  1.00 23.87           H
ATOM   3888  HB1 ALA A 362      17.218  22.546  15.318  1.00 20.49           H
ATOM   3889  HB2 ALA A 362      16.589  23.151  13.777  1.00 20.49           H
ATOM   3890  HB3 ALA A 362      15.574  23.196  15.227  1.00 20.49           H
ATOM   3891  N   ILE A 363      15.843  19.269  15.876  1.00 15.87           N
ATOM   3892  CA  ILE A 363      15.755  18.617  17.168  1.00 13.19           C
ATOM   3893  C   ILE A 363      17.015  19.019  17.918  1.00 15.55           C
ATOM   3894  O   ILE A 363      18.108  18.569  17.570  1.00 13.52           O
ATOM   3895  CB  ILE A 363      15.612  17.087  17.051  1.00 17.70           C
ATOM   3896  CG1 ILE A 363      14.391  16.655  16.212  1.00 19.44           C
ATOM   3897  CG2 ILE A 363      15.536  16.554  18.487  1.00 17.01           C
ATOM   3898  CD1 ILE A 363      13.052  17.299  16.611  1.00 22.48           C
ATOM   3899  H   ILE A 363      16.523  18.912  15.218  1.00 19.05           H
ATOM   3900  HA  ILE A 363      14.890  18.990  17.714  1.00 15.83           H
ATOM   3901  HB  ILE A 363      16.513  16.687  16.584  1.00 21.25           H
ATOM   3902 HG12 ILE A 363      14.585  16.904  15.169  1.00 23.32           H
ATOM   3903 HG13 ILE A 363      14.286  15.572  16.277  1.00 23.32           H
ATOM   3904 HG21 ILE A 363      15.290  15.497  18.475  1.00 20.41           H
ATOM   3905 HG22 ILE A 363      16.497  16.674  18.986  1.00 20.41           H
ATOM   3906 HG23 ILE A 363      14.776  17.091  19.054  1.00 20.41           H
ATOM   3907 HD11 ILE A 363      12.266  16.886  15.979  1.00 26.98           H
ATOM   3908 HD12 ILE A 363      12.817  17.075  17.651  1.00 26.98           H
ATOM   3909 HD13 ILE A 363      13.079  18.377  16.458  1.00 26.98           H
ATOM   3910  N   GLU A 364      16.846  19.872  18.923  1.00 17.57           N
ATOM   3911  CA  GLU A 364      17.964  20.415  19.669  1.00 18.25           C
ATOM   3912  C   GLU A 364      17.573  20.348  21.142  1.00 15.90           C
ATOM   3913  O   GLU A 364      16.518  20.753  21.574  1.00 17.32           O
ATOM   3914  CB  GLU A 364      18.461  21.812  19.200  1.00 27.36           C
ATOM   3915  CG  GLU A 364      17.814  23.048  19.782  1.00 23.08           C
ATOM   3916  CD  GLU A 364      18.330  24.315  19.098  1.00 20.71           C
ATOM   3917  OE1 GLU A 364      17.564  24.835  18.207  1.00 16.98           O
ATOM   3918  OE2 GLU A 364      19.446  24.839  19.368  1.00 21.57           O1-
ATOM   3919  H   GLU A 364      15.932  20.229  19.088  1.00 21.09           H
ATOM   3920  HA  GLU A 364      18.868  19.748  19.521  1.00 21.90           H
ATOM   3921  HB2 GLU A 364      19.552  21.864  19.415  1.00 32.84           H
ATOM   3922  HB3 GLU A 364      18.358  21.835  18.084  1.00 32.84           H
ATOM   3923  HG2 GLU A 364      16.717  22.965  19.670  1.00 27.70           H
ATOM   3924  HG3 GLU A 364      18.004  23.118  20.872  1.00 27.70           H
ATOM   3925  N   THR A 365      18.541  19.806  21.897  1.00 18.89           N
ATOM   3926  CA  THR A 365      18.460  19.688  23.353  1.00 18.77           C
ATOM   3927  C   THR A 365      19.725  20.264  24.005  1.00 15.83           C
ATOM   3928  O   THR A 365      20.794  20.296  23.416  1.00 12.61           O
ATOM   3929  CB  THR A 365      18.164  18.260  23.837  1.00 20.06           C
ATOM   3930  OG1 THR A 365      19.327  17.495  24.021  1.00 18.03           O
ATOM   3931  CG2 THR A 365      17.265  17.445  22.911  1.00 17.36           C
ATOM   3932  H   THR A 365      19.416  19.564  21.452  1.00 22.67           H
ATOM   3933  HA  THR A 365      17.633  20.301  23.710  1.00 22.52           H
ATOM   3934  HB  THR A 365      17.659  18.338  24.801  1.00 24.07           H
ATOM   3935  HG1 THR A 365      19.759  17.381  23.169  1.00 21.63           H
ATOM   3936 HG21 THR A 365      17.126  16.447  23.323  1.00 20.83           H
ATOM   3937 HG22 THR A 365      16.305  17.907  22.780  1.00 20.83           H
ATOM   3938 HG23 THR A 365      17.732  17.336  21.937  1.00 20.83           H
ATOM   3939  N   PHE A 366      19.546  20.709  25.240  1.00 14.27           N
ATOM   3940  CA  PHE A 366      20.526  21.320  26.102  1.00 13.85           C
ATOM   3941  C   PHE A 366      20.340  20.735  27.491  1.00 17.10           C
ATOM   3942  O   PHE A 366      19.215  20.634  27.997  1.00 17.11           O
ATOM   3943  CB  PHE A 366      20.354  22.840  26.192  1.00 15.82           C
ATOM   3944  CG  PHE A 366      20.521  23.622  24.906  1.00 14.12           C
ATOM   3945  CD1 PHE A 366      21.762  24.214  24.604  1.00 14.45           C
ATOM   3946  CD2 PHE A 366      19.432  23.802  24.038  1.00 15.69           C
ATOM   3947  CE1 PHE A 366      21.910  24.964  23.418  1.00 15.60           C
ATOM   3948  CE2 PHE A 366      19.569  24.591  22.891  1.00 14.99           C
ATOM   3949  CZ  PHE A 366      20.806  25.178  22.576  1.00 14.84           C
ATOM   3950  H   PHE A 366      18.612  20.659  25.619  1.00 17.12           H
ATOM   3951  HA  PHE A 366      21.509  21.096  25.715  1.00 16.62           H
ATOM   3952  HB2 PHE A 366      19.375  23.049  26.601  1.00 18.99           H
ATOM   3953  HB3 PHE A 366      21.090  23.203  26.909  1.00 18.99           H
ATOM   3954  HD1 PHE A 366      22.595  24.094  25.277  1.00 17.34           H
ATOM   3955  HD2 PHE A 366      18.475  23.356  24.264  1.00 18.82           H
ATOM   3956  HE1 PHE A 366      22.864  25.379  23.158  1.00 18.72           H
ATOM   3957  HE2 PHE A 366      18.717  24.752  22.247  1.00 17.99           H
ATOM   3958  HZ  PHE A 366      20.905  25.776  21.681  1.00 17.81           H
ATOM   3959  N   GLY A 367      21.462  20.366  28.096  1.00 16.42           N
ATOM   3960  CA  GLY A 367      21.526  19.844  29.446  1.00 15.78           C
ATOM   3961  C   GLY A 367      22.392  20.765  30.284  1.00 23.88           C
ATOM   3962  O   GLY A 367      23.303  21.406  29.761  1.00 17.93           O
ATOM   3963  H   GLY A 367      22.333  20.479  27.594  1.00 19.70           H
ATOM   3964  HA2 GLY A 367      20.526  19.760  29.861  1.00 18.94           H
ATOM   3965  HA3 GLY A 367      21.980  18.857  29.426  1.00 18.94           H
ATOM   3966  N   SER A 368      22.110  20.840  31.579  1.00 16.02           N
ATOM   3967  CA  SER A 368      22.808  21.741  32.469  1.00 14.25           C
ATOM   3968  C   SER A 368      23.002  21.121  33.849  1.00 17.98           C
ATOM   3969  O   SER A 368      22.169  20.329  34.282  1.00 21.54           O
ATOM   3970  CB  SER A 368      22.014  23.036  32.497  1.00 17.16           C
ATOM   3971  OG  SER A 368      22.620  23.933  33.378  1.00 17.72           O
ATOM   3972  H   SER A 368      21.314  20.335  31.938  1.00 19.22           H
ATOM   3973  HA  SER A 368      23.776  21.956  32.047  1.00 17.10           H
ATOM   3974  HB2 SER A 368      21.993  23.470  31.497  1.00 20.60           H
ATOM   3975  HB3 SER A 368      20.982  22.847  32.797  1.00 20.60           H
ATOM   3976  HG  SER A 368      22.098  24.746  33.377  1.00 21.27           H
ATOM   3977  N   THR A 369      24.067  21.534  34.542  1.00 19.08           N
ATOM   3978  CA  THR A 369      24.320  21.284  35.973  1.00 16.18           C
ATOM   3979  C   THR A 369      23.801  22.449  36.849  1.00 23.92           C
ATOM   3980  O   THR A 369      23.923  22.356  38.065  1.00 18.32           O
ATOM   3981  CB  THR A 369      25.822  21.078  36.229  1.00 20.27           C
ATOM   3982  OG1 THR A 369      26.528  22.244  35.889  1.00 20.12           O
ATOM   3983  CG2 THR A 369      26.447  19.914  35.457  1.00 23.51           C
ATOM   3984  H   THR A 369      24.726  22.136  34.068  1.00 22.89           H
ATOM   3985  HA  THR A 369      23.825  20.361  36.268  1.00 19.41           H
ATOM   3986  HB  THR A 369      25.983  20.895  37.290  1.00 24.33           H
ATOM   3987  HG1 THR A 369      27.311  22.042  35.663  1.00 24.15           H
ATOM   3988 HG21 THR A 369      27.527  19.946  35.593  1.00 28.21           H
ATOM   3989 HG22 THR A 369      26.100  18.974  35.876  1.00 28.21           H
ATOM   3990 HG23 THR A 369      26.239  19.977  34.387  1.00 28.21           H
ATOM   3991  N   GLY A 370      23.286  23.547  36.258  1.00 21.93           N
ATOM   3992  CA  GLY A 370      22.808  24.760  36.929  1.00 19.60           C
ATOM   3993  C   GLY A 370      21.341  24.664  37.322  1.00 21.45           C
ATOM   3994  O   GLY A 370      20.868  23.615  37.760  1.00 20.56           O
ATOM   3995  H   GLY A 370      23.220  23.546  35.249  1.00 26.32           H
ATOM   3996  HA2 GLY A 370      23.403  24.947  37.822  1.00 23.53           H
ATOM   3997  HA3 GLY A 370      22.920  25.595  36.238  1.00 23.53           H
ATOM   3998  N   LYS A 371      20.602  25.762  37.141  1.00 17.07           N
ATOM   3999  CA  LYS A 371      19.156  25.839  37.375  1.00 24.60           C
ATOM   4000  C   LYS A 371      18.339  25.183  36.249  1.00 22.50           C
ATOM   4001  O   LYS A 371      17.180  24.863  36.467  1.00 21.10           O
ATOM   4002  CB  LYS A 371      18.727  27.310  37.577  1.00 28.04           C
ATOM   4003  CG  LYS A 371      18.785  27.775  39.050  1.00 43.54           C
ATOM   4004  CD  LYS A 371      17.793  28.935  39.297  1.00 52.84           C
ATOM   4005  CE  LYS A 371      17.603  29.353  40.768  1.00 41.60           C
ATOM   4006  NZ  LYS A 371      18.821  29.963  41.344  1.00 43.17           N1+
ATOM   4007  H   LYS A 371      21.035  26.562  36.695  1.00 20.48           H
ATOM   4008  HA  LYS A 371      18.912  25.284  38.278  1.00 29.52           H
ATOM   4009  HB2 LYS A 371      19.319  27.967  36.939  1.00 33.64           H
ATOM   4010  HB3 LYS A 371      17.690  27.403  37.247  1.00 33.64           H
ATOM   4011  HG2 LYS A 371      18.491  26.952  39.704  1.00 52.25           H
ATOM   4012  HG3 LYS A 371      19.806  28.069  39.297  1.00 52.25           H
ATOM   4013  HD2 LYS A 371      18.143  29.805  38.737  1.00 63.40           H
ATOM   4014  HD3 LYS A 371      16.812  28.663  38.906  1.00 63.40           H
ATOM   4015  HE2 LYS A 371      16.787  30.075  40.824  1.00 49.92           H
ATOM   4016  HE3 LYS A 371      17.325  28.474  41.352  1.00 49.92           H
ATOM   4017  HZ1 LYS A 371      18.653  30.236  42.302  1.00 51.80           H
ATOM   4018  HZ2 LYS A 371      19.581  29.296  41.313  1.00 51.80           H
ATOM   4019  HZ3 LYS A 371      19.080  30.777  40.802  1.00 51.80           H
ATOM   4020  N   GLY A 372      18.902  24.989  35.054  1.00 18.67           N
ATOM   4021  CA  GLY A 372      18.176  24.516  33.882  1.00 16.83           C
ATOM   4022  C   GLY A 372      17.312  25.603  33.261  1.00 15.75           C
ATOM   4023  O   GLY A 372      16.261  25.300  32.706  1.00 18.30           O
ATOM   4024  H   GLY A 372      19.874  25.235  34.923  1.00 22.41           H
ATOM   4025  HA2 GLY A 372      18.885  24.181  33.124  1.00 20.20           H
ATOM   4026  HA3 GLY A 372      17.546  23.672  34.166  1.00 20.20           H
ATOM   4027  N   VAL A 373      17.751  26.858  33.357  1.00 17.35           N
ATOM   4028  CA  VAL A 373      17.093  28.037  32.816  1.00 25.15           C
ATOM   4029  C   VAL A 373      18.216  28.949  32.328  1.00 24.71           C
ATOM   4030  O   VAL A 373      19.208  29.126  33.029  1.00 20.35           O
ATOM   4031  CB  VAL A 373      16.287  28.804  33.897  1.00 23.16           C
ATOM   4032  CG1 VAL A 373      15.516  29.993  33.296  1.00 24.92           C
ATOM   4033  CG2 VAL A 373      15.242  27.935  34.605  1.00 31.70           C
ATOM   4034  H   VAL A 373      18.651  27.004  33.796  1.00 20.82           H
ATOM   4035  HA  VAL A 373      16.451  27.760  31.982  1.00 30.18           H
ATOM   4036  HB  VAL A 373      16.976  29.184  34.652  1.00 27.79           H
ATOM   4037 HG11 VAL A 373      14.956  30.503  34.080  1.00 29.90           H
ATOM   4038 HG12 VAL A 373      16.197  30.708  32.837  1.00 29.90           H
ATOM   4039 HG13 VAL A 373      14.816  29.626  32.542  1.00 29.90           H
ATOM   4040 HG21 VAL A 373      14.777  28.525  35.392  1.00 38.04           H
ATOM   4041 HG22 VAL A 373      14.490  27.626  33.890  1.00 38.04           H
ATOM   4042 HG23 VAL A 373      15.704  27.061  35.063  1.00 38.04           H
ATOM   4043  N   VAL A 374      18.044  29.554  31.156  1.00 19.64           N
ATOM   4044  CA  VAL A 374      18.960  30.568  30.647  1.00 17.84           C
ATOM   4045  C   VAL A 374      18.361  31.964  30.757  1.00 17.45           C
ATOM   4046  O   VAL A 374      17.147  32.150  30.760  1.00 18.73           O
ATOM   4047  CB  VAL A 374      19.411  30.260  29.213  1.00 16.45           C
ATOM   4048  CG1 VAL A 374      20.377  29.064  29.204  1.00 20.94           C
ATOM   4049  CG2 VAL A 374      18.238  30.028  28.265  1.00 17.62           C
ATOM   4050  H   VAL A 374      17.220  29.348  30.610  1.00 23.57           H
ATOM   4051  HA  VAL A 374      19.865  30.561  31.250  1.00 21.41           H
ATOM   4052  HB  VAL A 374      19.967  31.127  28.860  1.00 19.73           H
ATOM   4053 HG11 VAL A 374      20.661  28.821  28.180  1.00 25.13           H
ATOM   4054 HG12 VAL A 374      21.274  29.305  29.770  1.00 25.13           H
ATOM   4055 HG13 VAL A 374      19.908  28.200  29.665  1.00 25.13           H
ATOM   4056 HG21 VAL A 374      18.606  29.868  27.252  1.00 21.15           H
ATOM   4057 HG22 VAL A 374      17.678  29.144  28.562  1.00 21.15           H
ATOM   4058 HG23 VAL A 374      17.580  30.897  28.260  1.00 21.15           H
ATOM   4059  N   HIS A 375      19.250  32.944  30.876  1.00 20.33           N
ATOM   4060  CA  HIS A 375      18.942  34.370  30.875  1.00 18.19           C
ATOM   4061  C   HIS A 375      19.935  35.083  29.950  1.00 25.40           C
ATOM   4062  O   HIS A 375      21.077  34.644  29.818  1.00 18.42           O
ATOM   4063  CB  HIS A 375      19.033  34.919  32.313  1.00 23.36           C
ATOM   4064  CG  HIS A 375      20.365  34.764  33.026  1.00 30.04           C
ATOM   4065  ND1 HIS A 375      21.456  35.589  32.882  1.00 36.96           N
ATOM   4066  CD2 HIS A 375      20.750  33.743  33.868  1.00 31.70           C
ATOM   4067  CE1 HIS A 375      22.453  35.088  33.631  1.00 34.33           C
ATOM   4068  NE2 HIS A 375      22.047  34.004  34.323  1.00 45.34           N
ATOM   4069  H   HIS A 375      20.231  32.700  30.909  1.00 24.40           H
ATOM   4070  HA  HIS A 375      17.932  34.544  30.502  1.00 21.83           H
ATOM   4071  HB2 HIS A 375      18.267  34.433  32.916  1.00 28.04           H
ATOM   4072  HB3 HIS A 375      18.794  35.983  32.281  1.00 28.04           H
ATOM   4073  HD1 HIS A 375      21.536  36.354  32.224  1.00 44.36           H
ATOM   4074  HD2 HIS A 375      20.156  32.881  34.132  1.00 38.04           H
ATOM   4075  HE1 HIS A 375      23.471  35.439  33.570  1.00 41.20           H
ATOM   4076  N   ASP A 376      19.529  36.222  29.377  1.00 18.91           N
ATOM   4077  CA  ASP A 376      20.423  37.071  28.608  1.00 21.44           C
ATOM   4078  C   ASP A 376      21.636  37.475  29.446  1.00 20.48           C
ATOM   4079  O   ASP A 376      21.504  37.859  30.608  1.00 18.51           O
ATOM   4080  CB  ASP A 376      19.705  38.331  28.129  1.00 18.79           C
ATOM   4081  CG  ASP A 376      18.514  38.099  27.202  1.00 31.22           C
ATOM   4082  OD1 ASP A 376      18.284  36.958  26.757  1.00 27.65           O
ATOM   4083  OD2 ASP A 376      17.848  39.106  26.905  1.00 30.43           O1-
ATOM   4084  H   ASP A 376      18.583  36.541  29.509  1.00 22.69           H
ATOM   4085  HA  ASP A 376      20.739  36.521  27.725  1.00 25.73           H
ATOM   4086  HB2 ASP A 376      19.377  38.945  28.969  1.00 22.55           H
ATOM   4087  HB3 ASP A 376      20.414  38.969  27.601  1.00 22.55           H
ATOM   4088  N   ASP A 377      22.836  37.423  28.879  1.00 18.59           N
ATOM   4089  CA  ASP A 377      24.030  37.895  29.586  1.00 30.66           C
ATOM   4090  C   ASP A 377      25.133  38.158  28.573  1.00 26.73           C
ATOM   4091  O   ASP A 377      25.147  37.514  27.527  1.00 18.37           O
ATOM   4092  CB  ASP A 377      24.520  36.852  30.602  1.00 25.19           C
ATOM   4093  CG  ASP A 377      25.565  37.400  31.582  1.00 28.22           C
ATOM   4094  OD1 ASP A 377      25.551  38.616  31.867  1.00 28.34           O
ATOM   4095  OD2 ASP A 377      26.381  36.583  32.051  1.00 30.70           O1-
ATOM   4096  H   ASP A 377      22.945  37.087  27.931  1.00 22.30           H
ATOM   4097  HA  ASP A 377      23.802  38.828  30.097  1.00 36.80           H
ATOM   4098  HB2 ASP A 377      23.671  36.514  31.196  1.00 30.23           H
ATOM   4099  HB3 ASP A 377      24.900  35.963  30.103  1.00 30.23           H
ATOM   4100  N   MET A 378      26.039  39.100  28.895  1.00 23.04           N
ATOM   4101  CA  MET A 378      27.193  39.505  28.085  1.00 18.79           C
ATOM   4102  C   MET A 378      26.736  40.317  26.878  1.00 19.58           C
ATOM   4103  O   MET A 378      25.544  40.514  26.642  1.00 21.54           O
ATOM   4104  CB  MET A 378      28.038  38.305  27.615  1.00 21.29           C
ATOM   4105  CG  MET A 378      28.397  37.338  28.742  1.00 27.89           C
ATOM   4106  SD  MET A 378      29.566  36.073  28.235  1.00 26.26           S
ATOM   4107  CE  MET A 378      28.592  35.244  26.979  1.00 23.10           C
ATOM   4108  H   MET A 378      25.927  39.568  29.782  1.00 27.64           H
ATOM   4109  HA  MET A 378      27.842  40.130  28.699  1.00 22.54           H
ATOM   4110  HB2 MET A 378      27.518  37.773  26.824  1.00 25.55           H
ATOM   4111  HB3 MET A 378      28.972  38.662  27.190  1.00 25.55           H
ATOM   4112  HG2 MET A 378      28.849  37.890  29.565  1.00 33.47           H
ATOM   4113  HG3 MET A 378      27.499  36.838  29.099  1.00 33.47           H
ATOM   4114  HE1 MET A 378      29.074  34.308  26.696  1.00 27.72           H
ATOM   4115  HE2 MET A 378      27.603  35.033  27.392  1.00 27.72           H
ATOM   4116  HE3 MET A 378      28.503  35.877  26.096  1.00 27.72           H
ATOM   4117  N   GLU A 379      27.704  40.838  26.131  1.00 23.11           N
ATOM   4118  CA  GLU A 379      27.442  41.707  24.991  1.00 24.53           C
ATOM   4119  C   GLU A 379      26.806  40.891  23.843  1.00 18.68           C
ATOM   4120  O   GLU A 379      27.229  39.769  23.545  1.00 18.63           O
ATOM   4121  CB  GLU A 379      28.771  42.381  24.610  1.00 20.99           C
ATOM   4122  CG  GLU A 379      28.744  43.269  23.359  1.00 32.45           C
ATOM   4123  CD  GLU A 379      30.090  44.005  23.197  1.00 42.15           C
ATOM   4124  OE1 GLU A 379      30.256  45.014  23.921  1.00 42.00           O
ATOM   4125  OE2 GLU A 379      30.916  43.579  22.346  1.00 33.16           O1-
ATOM   4126  H   GLU A 379      28.668  40.666  26.383  1.00 27.73           H
ATOM   4127  HA  GLU A 379      26.758  42.495  25.310  1.00 29.44           H
ATOM   4128  HB2 GLU A 379      29.111  42.977  25.461  1.00 25.18           H
ATOM   4129  HB3 GLU A 379      29.512  41.600  24.431  1.00 25.18           H
ATOM   4130  HG2 GLU A 379      28.562  42.631  22.496  1.00 38.95           H
ATOM   4131  HG3 GLU A 379      27.939  43.993  23.484  1.00 38.95           H
ATOM   4132  N   CYS A 380      25.783  41.463  23.202  1.00 15.68           N
ATOM   4133  CA  CYS A 380      25.116  40.863  22.054  1.00 16.22           C
ATOM   4134  C   CYS A 380      26.024  40.884  20.825  1.00 17.42           C
ATOM   4135  O   CYS A 380      26.678  41.880  20.512  1.00 21.15           O
ATOM   4136  CB  CYS A 380      23.774  41.580  21.845  1.00 14.46           C
ATOM   4137  SG  CYS A 380      22.713  40.645  20.718  1.00 15.23           S
ATOM   4138  H   CYS A 380      25.445  42.359  23.521  1.00 18.82           H
ATOM   4139  HA  CYS A 380      24.904  39.823  22.301  1.00 19.47           H
ATOM   4140  HB2 CYS A 380      23.264  41.674  22.803  1.00 17.35           H
ATOM   4141  HB3 CYS A 380      23.932  42.584  21.451  1.00 17.35           H
ATOM   4142  HG  CYS A 380      23.238  41.119  19.584  1.00 18.28           H
ATOM   4143  N   SER A 381      26.043  39.763  20.106  1.00 16.52           N
ATOM   4144  CA  SER A 381      26.675  39.621  18.793  1.00 14.50           C
ATOM   4145  C   SER A 381      25.673  39.233  17.711  1.00 16.35           C
ATOM   4146  O   SER A 381      25.939  39.514  16.560  1.00 17.30           O
ATOM   4147  CB  SER A 381      27.764  38.545  18.867  1.00 16.31           C
ATOM   4148  OG  SER A 381      27.231  37.325  19.374  1.00 14.92           O
ATOM   4149  H   SER A 381      25.538  38.966  20.460  1.00 19.83           H
ATOM   4150  HA  SER A 381      27.135  40.560  18.489  1.00 17.40           H
ATOM   4151  HB2 SER A 381      28.180  38.372  17.877  1.00 19.57           H
ATOM   4152  HB3 SER A 381      28.569  38.895  19.511  1.00 19.57           H
ATOM   4153  HG  SER A 381      26.806  36.868  18.645  1.00 17.90           H
ATOM   4154  N   HIS A 382      24.590  38.542  18.052  1.00 15.82           N
ATOM   4155  CA  HIS A 382      23.681  37.897  17.116  1.00 12.54           C
ATOM   4156  C   HIS A 382      22.449  38.814  16.917  1.00 14.77           C
ATOM   4157  O   HIS A 382      21.902  39.371  17.844  1.00 17.81           O
ATOM   4158  CB  HIS A 382      23.114  36.569  17.673  1.00 14.81           C
ATOM   4159  CG  HIS A 382      24.035  35.425  17.575  1.00 16.78           C
ATOM   4160  ND1 HIS A 382      25.330  35.463  18.131  1.00 13.65           N
ATOM   4161  CD2 HIS A 382      23.875  34.142  17.048  1.00 16.75           C
ATOM   4162  CE1 HIS A 382      25.879  34.196  17.976  1.00 15.65           C
ATOM   4163  NE2 HIS A 382      25.025  33.390  17.299  1.00 18.93           N
ATOM   4164  H   HIS A 382      24.364  38.503  19.020  1.00 18.98           H
ATOM   4165  HA  HIS A 382      24.196  37.709  16.143  1.00 15.05           H
ATOM   4166  HB2 HIS A 382      22.160  36.316  17.150  1.00 17.77           H
ATOM   4167  HB3 HIS A 382      22.802  36.717  18.747  1.00 17.77           H
ATOM   4168  HD1 HIS A 382      25.617  36.174  18.790  1.00 16.38           H
ATOM   4169  HD2 HIS A 382      23.011  33.716  16.540  1.00 20.10           H
ATOM   4170  HE1 HIS A 382      26.846  33.916  18.351  1.00 18.78           H
ATOM   4171  N   TYR A 383      22.060  38.946  15.640  1.00 14.94           N
ATOM   4172  CA  TYR A 383      20.926  39.759  15.192  1.00 13.68           C
ATOM   4173  C   TYR A 383      20.256  39.119  13.988  1.00 12.96           C
ATOM   4174  O   TYR A 383      20.906  38.464  13.171  1.00 16.85           O
ATOM   4175  CB  TYR A 383      21.419  41.166  14.778  1.00 15.31           C
ATOM   4176  CG  TYR A 383      22.142  41.931  15.853  1.00 16.57           C
ATOM   4177  CD1 TYR A 383      21.454  42.806  16.712  1.00 15.66           C
ATOM   4178  CD2 TYR A 383      23.512  41.708  16.025  1.00 17.69           C
ATOM   4179  CE1 TYR A 383      22.144  43.473  17.736  1.00 19.58           C
ATOM   4180  CE2 TYR A 383      24.192  42.305  17.090  1.00 15.22           C
ATOM   4181  CZ  TYR A 383      23.510  43.210  17.931  1.00 17.87           C
ATOM   4182  OH  TYR A 383      24.175  43.821  18.939  1.00 19.17           O
ATOM   4183  H   TYR A 383      22.579  38.464  14.919  1.00 17.93           H
ATOM   4184  HA  TYR A 383      20.198  39.854  15.998  1.00 16.41           H
ATOM   4185  HB2 TYR A 383      22.095  41.050  13.932  1.00 18.37           H
ATOM   4186  HB3 TYR A 383      20.575  41.760  14.441  1.00 18.37           H
ATOM   4187  HD1 TYR A 383      20.395  42.968  16.582  1.00 18.79           H
ATOM   4188  HD2 TYR A 383      24.035  41.049  15.346  1.00 21.23           H
ATOM   4189  HE1 TYR A 383      21.630  44.161  18.388  1.00 23.50           H
ATOM   4190  HE2 TYR A 383      25.235  42.098  17.236  1.00 18.27           H
ATOM   4191  HH  TYR A 383      24.988  43.358  19.148  1.00 23.00           H
ATOM   4192  N   MET A 384      18.958  39.371  13.854  1.00 12.18           N
ATOM   4193  CA  MET A 384      18.192  38.860  12.731  1.00 15.22           C
ATOM   4194  C   MET A 384      16.933  39.739  12.567  1.00 15.22           C
ATOM   4195  O   MET A 384      16.227  40.087  13.487  1.00 16.76           O
ATOM   4196  CB  MET A 384      17.790  37.382  13.008  1.00 15.11           C
ATOM   4197  CG  MET A 384      17.199  36.693  11.795  1.00 13.47           C
ATOM   4198  SD  MET A 384      16.951  34.919  12.141  1.00 18.26           S
ATOM   4199  CE  MET A 384      15.633  34.866  13.349  1.00 17.33           C
ATOM   4200  H   MET A 384      18.474  39.799  14.613  1.00 14.61           H
ATOM   4201  HA  MET A 384      18.799  38.906  11.789  1.00 18.26           H
ATOM   4202  HB2 MET A 384      18.681  36.824  13.371  1.00 18.13           H
ATOM   4203  HB3 MET A 384      17.082  37.369  13.868  1.00 18.13           H
ATOM   4204  HG2 MET A 384      16.253  37.162  11.475  1.00 16.17           H
ATOM   4205  HG3 MET A 384      17.892  36.730  10.935  1.00 16.17           H
ATOM   4206  HE1 MET A 384      15.372  33.814  13.535  1.00 20.79           H
ATOM   4207  HE2 MET A 384      15.935  35.293  14.319  1.00 20.79           H
ATOM   4208  HE3 MET A 384      14.728  35.399  13.026  1.00 20.79           H
ATOM   4209  N   LYS A 385      16.674  40.055  11.292  1.00 16.72           N
ATOM   4210  CA  LYS A 385      15.497  40.782  10.819  1.00 20.00           C
ATOM   4211  C   LYS A 385      14.251  40.008  11.250  1.00 20.64           C
ATOM   4212  O   LYS A 385      14.220  38.782  11.191  1.00 23.85           O
ATOM   4213  CB  LYS A 385      15.628  40.981   9.292  1.00 21.90           C
ATOM   4214  CG  LYS A 385      14.694  42.043   8.702  1.00 31.77           C
ATOM   4215  CD  LYS A 385      14.932  42.285   7.200  1.00 26.65           C
ATOM   4216  CE  LYS A 385      14.598  41.022   6.402  1.00 37.69           C
ATOM   4217  NZ  LYS A 385      14.373  41.284   4.962  1.00 45.76           N1+
ATOM   4218  H   LYS A 385      17.309  39.704  10.589  1.00 20.07           H
ATOM   4219  HA  LYS A 385      15.495  41.764  11.282  1.00 24.00           H
ATOM   4220  HB2 LYS A 385      16.642  41.327   9.078  1.00 26.28           H
ATOM   4221  HB3 LYS A 385      15.469  40.020   8.801  1.00 26.28           H
ATOM   4222  HG2 LYS A 385      13.657  41.736   8.852  1.00 38.13           H
ATOM   4223  HG3 LYS A 385      14.850  42.986   9.223  1.00 38.13           H
ATOM   4224  HD2 LYS A 385      14.293  43.107   6.865  1.00 31.97           H
ATOM   4225  HD3 LYS A 385      15.976  42.554   7.033  1.00 31.97           H
ATOM   4226  HE2 LYS A 385      15.374  40.269   6.533  1.00 45.22           H
ATOM   4227  HE3 LYS A 385      13.675  40.627   6.822  1.00 45.22           H
ATOM   4228  HZ1 LYS A 385      14.530  40.440   4.427  1.00 54.91           H
ATOM   4229  HZ2 LYS A 385      13.418  41.588   4.831  1.00 54.91           H
ATOM   4230  HZ3 LYS A 385      15.006  42.009   4.649  1.00 54.91           H
ATOM   4231  N   ASN A 386      13.245  40.733  11.721  1.00 23.44           N
ATOM   4232  CA  ASN A 386      11.942  40.165  12.011  1.00 27.62           C
ATOM   4233  C   ASN A 386      11.342  39.679  10.694  1.00 26.61           C
ATOM   4234  O   ASN A 386      11.266  40.438   9.739  1.00 26.32           O
ATOM   4235  CB  ASN A 386      11.093  41.247  12.684  1.00 30.17           C
ATOM   4236  CG  ASN A 386       9.754  40.667  13.154  1.00 32.04           C
ATOM   4237  OD1 ASN A 386       8.992  40.107  12.374  1.00 31.56           O
ATOM   4238  ND2 ASN A 386       9.430  40.856  14.425  1.00 36.44           N
ATOM   4239  H   ASN A 386      13.345  41.736  11.776  1.00 28.13           H
ATOM   4240  HA  ASN A 386      12.053  39.326  12.700  1.00 33.14           H
ATOM   4241  HB2 ASN A 386      11.637  41.692  13.519  1.00 36.20           H
ATOM   4242  HB3 ASN A 386      10.889  41.999  11.921  1.00 36.20           H
ATOM   4243 HD21 ASN A 386       8.547  40.513  14.773  1.00 43.72           H
ATOM   4244 HD22 ASN A 386      10.084  41.306  15.050  1.00 43.72           H
ATOM   4245  N   PHE A 387      10.946  38.410  10.603  1.00 24.94           N
ATOM   4246  CA  PHE A 387      10.485  37.823   9.340  1.00 26.36           C
ATOM   4247  C   PHE A 387       9.187  38.495   8.854  1.00 26.92           C
ATOM   4248  O   PHE A 387       8.961  38.583   7.650  1.00 29.84           O
ATOM   4249  CB  PHE A 387      10.271  36.309   9.529  1.00 27.68           C
ATOM   4250  CG  PHE A 387      10.013  35.556   8.241  1.00 37.05           C
ATOM   4251  CD1 PHE A 387      11.094  35.002   7.525  1.00 36.98           C
ATOM   4252  CD2 PHE A 387       8.705  35.424   7.733  1.00 46.95           C
ATOM   4253  CE1 PHE A 387      10.869  34.337   6.306  1.00 33.46           C
ATOM   4254  CE2 PHE A 387       8.479  34.745   6.520  1.00 27.42           C
ATOM   4255  CZ  PHE A 387       9.559  34.181   5.821  1.00 31.66           C
ATOM   4256  H   PHE A 387      11.015  37.805  11.412  1.00 29.93           H
ATOM   4257  HA  PHE A 387      11.267  37.965   8.593  1.00 31.64           H
ATOM   4258  HB2 PHE A 387      11.159  35.885   9.999  1.00 33.21           H
ATOM   4259  HB3 PHE A 387       9.433  36.153  10.209  1.00 33.21           H
ATOM   4260  HD1 PHE A 387      12.098  35.085   7.914  1.00 44.37           H
ATOM   4261  HD2 PHE A 387       7.870  35.851   8.272  1.00 56.35           H
ATOM   4262  HE1 PHE A 387      11.704  33.930   5.753  1.00 40.15           H
ATOM   4263  HE2 PHE A 387       7.474  34.640   6.142  1.00 32.90           H
ATOM   4264  HZ  PHE A 387       9.387  33.648   4.898  1.00 37.99           H
ATOM   4265  N   ASP A 388       8.345  38.941   9.790  1.00 22.96           N
ATOM   4266  CA  ASP A 388       7.046  39.544   9.541  1.00 34.32           C
ATOM   4267  C   ASP A 388       7.092  41.070   9.305  1.00 39.31           C
ATOM   4268  O   ASP A 388       6.056  41.635   8.948  1.00 40.13           O
ATOM   4269  CB  ASP A 388       6.081  39.185  10.691  1.00 40.56           C
ATOM   4270  CG  ASP A 388       5.707  37.700  10.831  1.00 42.20           C
ATOM   4271  OD1 ASP A 388       5.222  37.349  11.930  1.00 49.20           O
ATOM   4272  OD2 ASP A 388       5.864  36.945   9.846  1.00 47.46           O1-
ATOM   4273  H   ASP A 388       8.627  38.864  10.757  1.00 27.55           H
ATOM   4274  HA  ASP A 388       6.641  39.096   8.632  1.00 41.19           H
ATOM   4275  HB2 ASP A 388       6.451  39.559  11.646  1.00 48.67           H
ATOM   4276  HB3 ASP A 388       5.145  39.722  10.532  1.00 48.67           H
ATOM   4277  N   VAL A 389       8.235  41.762   9.520  1.00 33.76           N
ATOM   4278  CA  VAL A 389       8.353  43.187   9.177  1.00 36.44           C
ATOM   4279  C   VAL A 389       8.515  43.297   7.664  1.00 37.83           C
ATOM   4280  O   VAL A 389       9.389  42.668   7.063  1.00 41.62           O
ATOM   4281  CB  VAL A 389       9.463  43.921   9.976  1.00 34.14           C
ATOM   4282  CG1 VAL A 389      10.902  43.727   9.449  1.00 44.40           C
ATOM   4283  CG2 VAL A 389       9.240  45.447   9.940  1.00 39.73           C
ATOM   4284  H   VAL A 389       9.059  41.273   9.843  1.00 40.51           H
ATOM   4285  HA  VAL A 389       7.414  43.669   9.456  1.00 43.73           H
ATOM   4286  HB  VAL A 389       9.418  43.615  11.022  1.00 40.97           H
ATOM   4287 HG11 VAL A 389      11.617  44.118  10.163  1.00 53.28           H
ATOM   4288 HG12 VAL A 389      11.125  42.685   9.301  1.00 53.28           H
ATOM   4289 HG13 VAL A 389      11.040  44.237   8.497  1.00 53.28           H
ATOM   4290 HG21 VAL A 389       9.974  45.943  10.576  1.00 47.67           H
ATOM   4291 HG22 VAL A 389       9.350  45.822   8.922  1.00 47.67           H
ATOM   4292 HG23 VAL A 389       8.243  45.693  10.305  1.00 47.67           H
ATOM   4293  N   GLY A 390       7.649  44.095   7.041  1.00 36.61           N
ATOM   4294  CA  GLY A 390       7.739  44.411   5.618  1.00 34.45           C
ATOM   4295  C   GLY A 390       8.722  45.552   5.374  1.00 43.70           C
ATOM   4296  O   GLY A 390       9.538  45.878   6.237  1.00 38.83           O
ATOM   4297  H   GLY A 390       6.940  44.562   7.585  1.00 43.93           H
ATOM   4298  HA2 GLY A 390       8.071  43.534   5.063  1.00 41.34           H
ATOM   4299  HA3 GLY A 390       6.751  44.707   5.264  1.00 41.34           H
ATOM   4300  N   HIS A 391       8.638  46.161   4.185  1.00 37.56           N
ATOM   4301  CA  HIS A 391       9.437  47.323   3.833  1.00 38.19           C
ATOM   4302  C   HIS A 391       9.100  48.503   4.747  1.00 39.79           C
ATOM   4303  O   HIS A 391       7.933  48.823   4.978  1.00 33.24           O
ATOM   4304  CB  HIS A 391       9.205  47.684   2.365  1.00 35.13           C
ATOM   4305  CG  HIS A 391       9.974  48.907   1.937  1.00 35.01           C
ATOM   4306  ND1 HIS A 391      11.352  48.949   1.712  1.00 39.29           N
ATOM   4307  CD2 HIS A 391       9.454  50.158   1.755  1.00 36.88           C
ATOM   4308  CE1 HIS A 391      11.621  50.215   1.363  1.00 34.58           C
ATOM   4309  NE2 HIS A 391      10.506  50.965   1.398  1.00 36.34           N
ATOM   4310  H   HIS A 391       7.954  45.842   3.516  1.00 45.07           H
ATOM   4311  HA  HIS A 391      10.491  47.068   3.948  1.00 45.82           H
ATOM   4312  HB2 HIS A 391       8.143  47.863   2.196  1.00 42.16           H
ATOM   4313  HB3 HIS A 391       9.515  46.845   1.747  1.00 42.16           H
ATOM   4314  HD2 HIS A 391       8.424  50.451   1.887  1.00 44.25           H
ATOM   4315  HE1 HIS A 391      12.596  50.571   1.058  1.00 41.49           H
ATOM   4316  HE2 HIS A 391      10.455  51.942   1.140  1.00 43.61           H
ATOM   4317  N   VAL A 392      10.146  49.166   5.240  1.00 29.65           N
ATOM   4318  CA  VAL A 392      10.024  50.347   6.071  1.00 29.15           C
ATOM   4319  C   VAL A 392      10.910  51.400   5.417  1.00 33.00           C
ATOM   4320  O   VAL A 392      12.132  51.228   5.412  1.00 29.44           O
ATOM   4321  CB  VAL A 392      10.446  50.064   7.528  1.00 37.95           C
ATOM   4322  CG1 VAL A 392      10.275  51.331   8.373  1.00 33.67           C
ATOM   4323  CG2 VAL A 392       9.589  48.958   8.158  1.00 31.14           C
ATOM   4324  H   VAL A 392      11.078  48.858   4.998  1.00 35.58           H
ATOM   4325  HA  VAL A 392       8.990  50.679   6.093  1.00 34.98           H
ATOM   4326  HB  VAL A 392      11.493  49.756   7.550  1.00 45.53           H
ATOM   4327 HG11 VAL A 392      10.544  51.120   9.409  1.00 40.41           H
ATOM   4328 HG12 VAL A 392      10.927  52.122   8.006  1.00 40.41           H
ATOM   4329 HG13 VAL A 392       9.237  51.664   8.341  1.00 40.41           H
ATOM   4330 HG21 VAL A 392       9.866  48.825   9.204  1.00 37.37           H
ATOM   4331 HG22 VAL A 392       8.534  49.223   8.100  1.00 37.37           H
ATOM   4332 HG23 VAL A 392       9.758  48.016   7.642  1.00 37.37           H
ATOM   4333  N   PRO A 393      10.345  52.513   4.916  1.00 32.01           N
ATOM   4334  CA  PRO A 393      11.165  53.609   4.420  1.00 31.07           C
ATOM   4335  C   PRO A 393      11.931  54.207   5.594  1.00 28.32           C
ATOM   4336  O   PRO A 393      11.345  54.387   6.664  1.00 24.30           O
ATOM   4337  CB  PRO A 393      10.174  54.642   3.857  1.00 36.31           C
ATOM   4338  CG  PRO A 393       8.866  53.859   3.695  1.00 41.61           C
ATOM   4339  CD  PRO A 393       8.928  52.841   4.833  1.00 32.89           C
ATOM   4340  HA  PRO A 393      11.793  53.271   3.595  1.00 37.28           H
ATOM   4341  HB2 PRO A 393      10.007  55.400   4.624  1.00 43.57           H
ATOM   4342  HB3 PRO A 393      10.502  55.121   2.936  1.00 43.57           H
ATOM   4343  HG2 PRO A 393       7.993  54.500   3.821  1.00 49.93           H
ATOM   4344  HG3 PRO A 393       8.852  53.370   2.719  1.00 49.93           H
ATOM   4345  HD2 PRO A 393       8.593  53.285   5.770  1.00 39.46           H
ATOM   4346  HD3 PRO A 393       8.320  51.982   4.545  1.00 39.46           H
ATOM   4347  N   ILE A 394      13.224  54.502   5.388  1.00 21.32           N
ATOM   4348  CA  ILE A 394      14.088  55.135   6.377  1.00 23.03           C
ATOM   4349  C   ILE A 394      14.858  56.254   5.680  1.00 24.17           C
ATOM   4350  O   ILE A 394      15.492  56.011   4.663  1.00 21.97           O
ATOM   4351  CB  ILE A 394      15.035  54.110   7.039  1.00 27.97           C
ATOM   4352  CG1 ILE A 394      14.230  53.035   7.810  1.00 25.28           C
ATOM   4353  CG2 ILE A 394      16.038  54.826   7.963  1.00 16.83           C
ATOM   4354  CD1 ILE A 394      15.100  51.975   8.475  1.00 31.08           C
ATOM   4355  H   ILE A 394      13.641  54.247   4.505  1.00 25.58           H
ATOM   4356  HA  ILE A 394      13.476  55.572   7.169  1.00 27.64           H
ATOM   4357  HB  ILE A 394      15.599  53.617   6.246  1.00 33.56           H
ATOM   4358 HG12 ILE A 394      13.624  53.517   8.577  1.00 30.33           H
ATOM   4359 HG13 ILE A 394      13.561  52.516   7.128  1.00 30.33           H
ATOM   4360 HG21 ILE A 394      16.713  54.119   8.438  1.00 20.19           H
ATOM   4361 HG22 ILE A 394      16.650  55.515   7.387  1.00 20.19           H
ATOM   4362 HG23 ILE A 394      15.506  55.385   8.733  1.00 20.19           H
ATOM   4363 HD11 ILE A 394      14.467  51.132   8.739  1.00 37.30           H
ATOM   4364 HD12 ILE A 394      15.877  51.636   7.790  1.00 37.30           H
ATOM   4365 HD13 ILE A 394      15.545  52.366   9.389  1.00 37.30           H
ATOM   4366  N   ARG A 395      14.807  57.463   6.244  1.00 19.09           N
ATOM   4367  CA  ARG A 395      15.559  58.624   5.776  1.00 21.58           C
ATOM   4368  C   ARG A 395      16.871  58.798   6.533  1.00 17.07           C
ATOM   4369  O   ARG A 395      17.830  59.292   5.945  1.00 19.49           O
ATOM   4370  CB  ARG A 395      14.757  59.944   5.866  1.00 30.69           C
ATOM   4371  CG  ARG A 395      13.446  60.043   5.072  1.00 43.76           C
ATOM   4372  CD  ARG A 395      12.233  59.569   5.892  1.00 51.29           C
ATOM   4373  NE  ARG A 395      10.994  60.288   5.536  1.00 56.07           N
ATOM   4374  CZ  ARG A 395       9.881  60.359   6.286  1.00 54.27           C
ATOM   4375  NH1 ARG A 395       9.822  59.830   7.506  1.00 55.29           N
ATOM   4376  NH2 ARG A 395       8.791  60.965   5.809  1.00 58.60           N1+
ATOM   4377  H   ARG A 395      14.221  57.577   7.060  1.00 22.91           H
ATOM   4378  HA  ARG A 395      15.810  58.468   4.726  1.00 25.89           H
ATOM   4379  HB2 ARG A 395      14.556  60.151   6.917  1.00 36.82           H
ATOM   4380  HB3 ARG A 395      15.404  60.749   5.508  1.00 36.82           H
ATOM   4381  HG2 ARG A 395      13.293  61.095   4.815  1.00 52.51           H
ATOM   4382  HG3 ARG A 395      13.529  59.478   4.143  1.00 52.51           H
ATOM   4383  HD2 ARG A 395      12.087  58.507   5.700  1.00 61.54           H
ATOM   4384  HD3 ARG A 395      12.431  59.715   6.955  1.00 61.54           H
ATOM   4385  HE  ARG A 395      10.966  60.719   4.623  1.00 67.28           H
ATOM   4386 HH11 ARG A 395      10.624  59.346   7.884  1.00 66.35           H
ATOM   4387 HH12 ARG A 395       8.971  59.888   8.044  1.00 66.35           H
ATOM   4388 HH21 ARG A 395       8.802  61.370   4.885  1.00 70.32           H
ATOM   4389 HH22 ARG A 395       7.952  61.005   6.369  1.00 70.32           H
ATOM   4390  N   LEU A 396      16.912  58.447   7.832  1.00 17.36           N
ATOM   4391  CA  LEU A 396      18.134  58.544   8.640  1.00 19.43           C
ATOM   4392  C   LEU A 396      19.259  57.847   7.850  1.00 20.91           C
ATOM   4393  O   LEU A 396      19.092  56.663   7.548  1.00 17.91           O
ATOM   4394  CB  LEU A 396      17.960  57.794   9.975  1.00 23.25           C
ATOM   4395  CG  LEU A 396      16.866  58.350  10.915  1.00 28.81           C
ATOM   4396  CD1 LEU A 396      16.801  57.408  12.123  1.00 24.50           C
ATOM   4397  CD2 LEU A 396      17.137  59.797  11.369  1.00 29.15           C
ATOM   4398  H   LEU A 396      16.097  58.029   8.254  1.00 20.83           H
ATOM   4399  HA  LEU A 396      18.353  59.587   8.844  1.00 23.32           H
ATOM   4400  HB2 LEU A 396      17.695  56.765   9.741  1.00 27.91           H
ATOM   4401  HB3 LEU A 396      18.917  57.781  10.501  1.00 27.91           H
ATOM   4402  HG  LEU A 396      15.906  58.318  10.395  1.00 34.57           H
ATOM   4403 HD11 LEU A 396      16.018  57.744  12.805  1.00 29.40           H
ATOM   4404 HD12 LEU A 396      16.570  56.391  11.798  1.00 29.40           H
ATOM   4405 HD13 LEU A 396      17.754  57.407  12.655  1.00 29.40           H
ATOM   4406 HD21 LEU A 396      16.389  60.095  12.105  1.00 34.98           H
ATOM   4407 HD22 LEU A 396      18.129  59.875  11.816  1.00 34.98           H
ATOM   4408 HD23 LEU A 396      17.067  60.475  10.518  1.00 34.98           H
ATOM   4409  N   PRO A 397      20.354  58.538   7.481  1.00 19.27           N
ATOM   4410  CA  PRO A 397      21.276  58.008   6.466  1.00 19.40           C
ATOM   4411  C   PRO A 397      22.042  56.749   6.886  1.00 19.84           C
ATOM   4412  O   PRO A 397      22.109  55.788   6.117  1.00 18.77           O
ATOM   4413  CB  PRO A 397      22.292  59.144   6.243  1.00 24.50           C
ATOM   4414  CG  PRO A 397      21.546  60.416   6.616  1.00 28.65           C
ATOM   4415  CD  PRO A 397      20.621  59.958   7.739  1.00 22.64           C
ATOM   4416  HA  PRO A 397      20.740  57.871   5.526  1.00 23.28           H
ATOM   4417  HB2 PRO A 397      23.101  59.043   6.972  1.00 29.40           H
ATOM   4418  HB3 PRO A 397      22.703  59.177   5.233  1.00 29.40           H
ATOM   4419  HG2 PRO A 397      22.225  61.185   6.989  1.00 34.38           H
ATOM   4420  HG3 PRO A 397      20.985  60.777   5.752  1.00 34.38           H
ATOM   4421  HD2 PRO A 397      21.111  60.077   8.706  1.00 27.17           H
ATOM   4422  HD3 PRO A 397      19.720  60.570   7.667  1.00 27.17           H
ATOM   4423  N   ARG A 398      22.612  56.727   8.100  1.00 17.48           N
ATOM   4424  CA  ARG A 398      23.382  55.568   8.551  1.00 15.94           C
ATOM   4425  C   ARG A 398      22.492  54.347   8.758  1.00 14.71           C
ATOM   4426  O   ARG A 398      22.886  53.225   8.434  1.00 16.00           O
ATOM   4427  CB  ARG A 398      24.175  55.884   9.815  1.00 20.11           C
ATOM   4428  CG  ARG A 398      25.054  57.145   9.709  1.00 32.80           C
ATOM   4429  CD  ARG A 398      26.386  56.971  10.444  1.00 34.06           C
ATOM   4430  NE  ARG A 398      27.226  56.043   9.674  1.00 59.18           N
ATOM   4431  CZ  ARG A 398      28.431  55.596  10.023  1.00 44.55           C
ATOM   4432  NH1 ARG A 398      29.104  56.134  11.038  1.00 57.76           N
ATOM   4433  NH2 ARG A 398      28.957  54.589   9.340  1.00 49.52           N1+
ATOM   4434  H   ARG A 398      22.568  57.539   8.695  1.00 20.97           H
ATOM   4435  HA  ARG A 398      24.093  55.318   7.761  1.00 19.13           H
ATOM   4436  HB2 ARG A 398      23.459  56.044  10.623  1.00 24.13           H
ATOM   4437  HB3 ARG A 398      24.779  55.013  10.077  1.00 24.13           H
ATOM   4438  HG2 ARG A 398      25.284  57.339   8.659  1.00 39.36           H
ATOM   4439  HG3 ARG A 398      24.516  58.006  10.107  1.00 39.36           H
ATOM   4440  HD2 ARG A 398      26.875  57.946  10.453  1.00 40.87           H
ATOM   4441  HD3 ARG A 398      26.258  56.627  11.472  1.00 40.87           H
ATOM   4442  HE  ARG A 398      26.782  55.566   8.898  1.00 71.01           H
ATOM   4443 HH11 ARG A 398      28.698  56.896  11.557  1.00 69.31           H
ATOM   4444 HH12 ARG A 398      30.009  55.765  11.284  1.00 69.31           H
ATOM   4445 HH21 ARG A 398      28.438  54.172   8.577  1.00 59.43           H
ATOM   4446 HH22 ARG A 398      29.856  54.203   9.590  1.00 59.43           H
ATOM   4447  N   THR A 399      21.276  54.579   9.255  1.00 16.13           N
ATOM   4448  CA  THR A 399      20.296  53.532   9.523  1.00 16.40           C
ATOM   4449  C   THR A 399      19.765  52.954   8.221  1.00 16.95           C
ATOM   4450  O   THR A 399      19.658  51.738   8.118  1.00 16.99           O
ATOM   4451  CB  THR A 399      19.180  54.077  10.433  1.00 19.93           C
ATOM   4452  OG1 THR A 399      19.748  54.669  11.566  1.00 20.80           O
ATOM   4453  CG2 THR A 399      18.209  52.990  10.898  1.00 21.63           C
ATOM   4454  H   THR A 399      21.011  55.527   9.462  1.00 19.36           H
ATOM   4455  HA  THR A 399      20.803  52.733  10.064  1.00 19.68           H
ATOM   4456  HB  THR A 399      18.618  54.830   9.894  1.00 23.92           H
ATOM   4457  HG1 THR A 399      19.431  55.574  11.610  1.00 24.96           H
ATOM   4458 HG21 THR A 399      17.420  53.427  11.515  1.00 25.96           H
ATOM   4459 HG22 THR A 399      17.763  52.518  10.026  1.00 25.96           H
ATOM   4460 HG23 THR A 399      18.737  52.237  11.487  1.00 25.96           H
ATOM   4461  N   LYS A 400      19.451  53.819   7.240  1.00 19.21           N
ATOM   4462  CA  LYS A 400      19.028  53.454   5.903  1.00 15.90           C
ATOM   4463  C   LYS A 400      20.058  52.553   5.252  1.00 17.40           C
ATOM   4464  O   LYS A 400      19.681  51.498   4.751  1.00 14.39           O
ATOM   4465  CB  LYS A 400      18.778  54.712   5.057  1.00 18.18           C
ATOM   4466  CG  LYS A 400      18.306  54.436   3.625  1.00 19.61           C
ATOM   4467  CD  LYS A 400      18.429  55.698   2.741  1.00 21.05           C
ATOM   4468  CE  LYS A 400      17.516  55.614   1.506  1.00 22.09           C
ATOM   4469  NZ  LYS A 400      16.095  55.639   1.884  1.00 28.17           N1+
ATOM   4470  H   LYS A 400      19.589  54.802   7.416  1.00 23.05           H
ATOM   4471  HA  LYS A 400      18.092  52.898   5.986  1.00 19.08           H
ATOM   4472  HB2 LYS A 400      18.006  55.303   5.546  1.00 21.82           H
ATOM   4473  HB3 LYS A 400      19.681  55.323   5.021  1.00 21.82           H
ATOM   4474  HG2 LYS A 400      18.928  53.667   3.168  1.00 23.54           H
ATOM   4475  HG3 LYS A 400      17.277  54.078   3.656  1.00 23.54           H
ATOM   4476  HD2 LYS A 400      18.171  56.590   3.316  1.00 25.26           H
ATOM   4477  HD3 LYS A 400      19.460  55.802   2.400  1.00 25.26           H
ATOM   4478  HE2 LYS A 400      17.732  56.431   0.813  1.00 26.50           H
ATOM   4479  HE3 LYS A 400      17.717  54.666   1.003  1.00 26.50           H
ATOM   4480  HZ1 LYS A 400      15.533  55.946   1.101  1.00 33.80           H
ATOM   4481  HZ2 LYS A 400      15.798  54.716   2.171  1.00 33.80           H
ATOM   4482  HZ3 LYS A 400      15.963  56.275   2.661  1.00 33.80           H
ATOM   4483  N   HIS A 401      21.322  52.999   5.231  1.00 17.21           N
ATOM   4484  CA  HIS A 401      22.440  52.280   4.650  1.00 18.51           C
ATOM   4485  C   HIS A 401      22.603  50.902   5.285  1.00 18.77           C
ATOM   4486  O   HIS A 401      22.785  49.907   4.586  1.00 13.64           O
ATOM   4487  CB  HIS A 401      23.734  53.086   4.798  1.00 16.23           C
ATOM   4488  CG  HIS A 401      24.912  52.292   4.306  1.00 13.58           C
ATOM   4489  ND1 HIS A 401      25.134  52.003   2.962  1.00 17.90           N
ATOM   4490  CD2 HIS A 401      25.849  51.649   5.064  1.00 15.75           C
ATOM   4491  CE1 HIS A 401      26.219  51.218   2.936  1.00 17.78           C
ATOM   4492  NE2 HIS A 401      26.657  50.988   4.178  1.00 18.03           N
ATOM   4493  H   HIS A 401      21.517  53.909   5.615  1.00 20.65           H
ATOM   4494  HA  HIS A 401      22.256  52.140   3.584  1.00 22.21           H
ATOM   4495  HB2 HIS A 401      23.897  53.340   5.845  1.00 19.48           H
ATOM   4496  HB3 HIS A 401      23.660  54.008   4.222  1.00 19.48           H
ATOM   4497  HD2 HIS A 401      25.915  51.603   6.136  1.00 18.91           H
ATOM   4498  HE1 HIS A 401      26.718  50.878   2.045  1.00 21.34           H
ATOM   4499  HE2 HIS A 401      27.470  50.434   4.419  1.00 21.64           H
ATOM   4500  N   LEU A 402      22.551  50.842   6.615  1.00 17.09           N
ATOM   4501  CA  LEU A 402      22.755  49.592   7.305  1.00 15.42           C
ATOM   4502  C   LEU A 402      21.618  48.614   7.000  1.00 15.69           C
ATOM   4503  O   LEU A 402      21.885  47.444   6.777  1.00 15.35           O
ATOM   4504  CB  LEU A 402      22.979  49.839   8.796  1.00 21.77           C
ATOM   4505  CG  LEU A 402      23.255  48.530   9.556  1.00 21.11           C
ATOM   4506  CD1 LEU A 402      24.605  47.870   9.228  1.00 23.23           C
ATOM   4507  CD2 LEU A 402      23.143  48.818  11.050  1.00 20.26           C
ATOM   4508  H   LEU A 402      22.436  51.684   7.156  1.00 20.51           H
ATOM   4509  HA  LEU A 402      23.680  49.172   6.911  1.00 18.51           H
ATOM   4510  HB2 LEU A 402      23.808  50.534   8.946  1.00 26.12           H
ATOM   4511  HB3 LEU A 402      22.077  50.302   9.200  1.00 26.12           H
ATOM   4512  HG  LEU A 402      22.472  47.815   9.319  1.00 25.33           H
ATOM   4513 HD11 LEU A 402      24.731  46.983   9.851  1.00 27.87           H
ATOM   4514 HD12 LEU A 402      24.624  47.549   8.187  1.00 27.87           H
ATOM   4515 HD13 LEU A 402      25.432  48.557   9.409  1.00 27.87           H
ATOM   4516 HD21 LEU A 402      23.262  47.883  11.597  1.00 24.31           H
ATOM   4517 HD22 LEU A 402      23.909  49.526  11.365  1.00 24.31           H
ATOM   4518 HD23 LEU A 402      22.156  49.226  11.268  1.00 24.31           H
ATOM   4519  N   LEU A 403      20.364  49.074   6.979  1.00 15.89           N
ATOM   4520  CA  LEU A 403      19.258  48.213   6.606  1.00 15.80           C
ATOM   4521  C   LEU A 403      19.417  47.682   5.181  1.00 21.20           C
ATOM   4522  O   LEU A 403      19.123  46.512   4.955  1.00 15.75           O
ATOM   4523  CB  LEU A 403      17.915  48.905   6.811  1.00 16.39           C
ATOM   4524  CG  LEU A 403      16.697  48.006   6.492  1.00 18.98           C
ATOM   4525  CD1 LEU A 403      16.669  46.705   7.325  1.00 22.69           C
ATOM   4526  CD2 LEU A 403      15.419  48.821   6.722  1.00 20.45           C
ATOM   4527  H   LEU A 403      20.182  50.044   7.193  1.00 19.07           H
ATOM   4528  HA  LEU A 403      19.304  47.360   7.287  1.00 18.96           H
ATOM   4529  HB2 LEU A 403      17.860  49.234   7.844  1.00 19.67           H
ATOM   4530  HB3 LEU A 403      17.879  49.787   6.170  1.00 19.67           H
ATOM   4531  HG  LEU A 403      16.723  47.737   5.438  1.00 22.78           H
ATOM   4532 HD11 LEU A 403      15.741  46.165   7.126  1.00 27.22           H
ATOM   4533 HD12 LEU A 403      17.498  46.052   7.053  1.00 27.22           H
ATOM   4534 HD13 LEU A 403      16.729  46.930   8.391  1.00 27.22           H
ATOM   4535 HD21 LEU A 403      14.545  48.242   6.419  1.00 24.54           H
ATOM   4536 HD22 LEU A 403      15.322  49.064   7.780  1.00 24.54           H
ATOM   4537 HD23 LEU A 403      15.462  49.743   6.143  1.00 24.54           H
ATOM   4538  N   ASN A 404      19.868  48.522   4.237  1.00 14.83           N
ATOM   4539  CA  ASN A 404      20.137  48.061   2.885  1.00 15.84           C
ATOM   4540  C   ASN A 404      21.212  46.992   2.862  1.00 16.14           C
ATOM   4541  O   ASN A 404      21.018  46.003   2.165  1.00 16.08           O
ATOM   4542  CB  ASN A 404      20.471  49.224   1.955  1.00 18.02           C
ATOM   4543  CG  ASN A 404      19.264  50.122   1.744  1.00 16.16           C
ATOM   4544  OD1 ASN A 404      18.116  49.724   1.922  1.00 17.60           O
ATOM   4545  ND2 ASN A 404      19.499  51.327   1.265  1.00 13.98           N
ATOM   4546  H   ASN A 404      20.076  49.480   4.474  1.00 17.80           H
ATOM   4547  HA  ASN A 404      19.222  47.595   2.516  1.00 19.01           H
ATOM   4548  HB2 ASN A 404      21.317  49.806   2.325  1.00 21.63           H
ATOM   4549  HB3 ASN A 404      20.756  48.797   0.991  1.00 21.63           H
ATOM   4550 HD21 ASN A 404      18.726  51.931   1.048  1.00 16.78           H
ATOM   4551 HD22 ASN A 404      20.450  51.608   1.083  1.00 16.78           H
ATOM   4552  N   VAL A 405      22.303  47.166   3.624  1.00 15.86           N
ATOM   4553  CA  VAL A 405      23.360  46.151   3.728  1.00 19.36           C
ATOM   4554  C   VAL A 405      22.782  44.830   4.222  1.00 15.40           C
ATOM   4555  O   VAL A 405      23.077  43.767   3.660  1.00 16.86           O
ATOM   4556  CB  VAL A 405      24.528  46.678   4.593  1.00 14.74           C
ATOM   4557  CG1 VAL A 405      25.543  45.582   4.955  1.00 16.44           C
ATOM   4558  CG2 VAL A 405      25.269  47.784   3.822  1.00 23.22           C
ATOM   4559  H   VAL A 405      22.392  48.010   4.174  1.00 19.03           H
ATOM   4560  HA  VAL A 405      23.743  45.975   2.720  1.00 23.23           H
ATOM   4561  HB  VAL A 405      24.142  47.096   5.520  1.00 17.69           H
ATOM   4562 HG11 VAL A 405      26.352  46.014   5.544  1.00 19.72           H
ATOM   4563 HG12 VAL A 405      25.076  44.795   5.551  1.00 19.72           H
ATOM   4564 HG13 VAL A 405      25.960  45.145   4.047  1.00 19.72           H
ATOM   4565 HG21 VAL A 405      26.031  48.221   4.467  1.00 27.86           H
ATOM   4566 HG22 VAL A 405      25.754  47.366   2.940  1.00 27.86           H
ATOM   4567 HG23 VAL A 405      24.587  48.569   3.502  1.00 27.86           H
ATOM   4568  N   ILE A 406      21.969  44.880   5.281  1.00 15.00           N
ATOM   4569  CA  ILE A 406      21.315  43.694   5.832  1.00 14.20           C
ATOM   4570  C   ILE A 406      20.400  43.008   4.813  1.00 17.33           C
ATOM   4571  O   ILE A 406      20.499  41.790   4.643  1.00 13.82           O
ATOM   4572  CB  ILE A 406      20.623  44.036   7.167  1.00 15.02           C
ATOM   4573  CG1 ILE A 406      21.663  44.435   8.249  1.00 17.20           C
ATOM   4574  CG2 ILE A 406      19.690  42.920   7.662  1.00 14.97           C
ATOM   4575  CD1 ILE A 406      20.996  45.166   9.430  1.00 16.78           C
ATOM   4576  H   ILE A 406      21.807  45.767   5.736  1.00 18.00           H
ATOM   4577  HA  ILE A 406      22.110  42.985   6.055  1.00 17.04           H
ATOM   4578  HB  ILE A 406      19.999  44.913   6.994  1.00 18.03           H
ATOM   4579 HG12 ILE A 406      22.192  43.550   8.607  1.00 20.64           H
ATOM   4580 HG13 ILE A 406      22.402  45.115   7.834  1.00 20.64           H
ATOM   4581 HG21 ILE A 406      19.185  43.232   8.575  1.00 17.96           H
ATOM   4582 HG22 ILE A 406      18.905  42.708   6.938  1.00 17.96           H
ATOM   4583 HG23 ILE A 406      20.252  42.010   7.876  1.00 17.96           H
ATOM   4584 HD11 ILE A 406      21.753  45.489  10.145  1.00 20.13           H
ATOM   4585 HD12 ILE A 406      20.471  46.044   9.061  1.00 20.13           H
ATOM   4586 HD13 ILE A 406      20.290  44.516   9.944  1.00 20.13           H
ATOM   4587  N   ASN A 407      19.522  43.750   4.128  1.00 13.51           N
ATOM   4588  CA  ASN A 407      18.659  43.153   3.108  1.00 17.81           C
ATOM   4589  C   ASN A 407      19.448  42.502   1.960  1.00 13.97           C
ATOM   4590  O   ASN A 407      19.054  41.437   1.495  1.00 15.38           O
ATOM   4591  CB  ASN A 407      17.651  44.191   2.610  1.00 16.47           C
ATOM   4592  CG  ASN A 407      16.638  44.554   3.706  1.00 17.64           C
ATOM   4593  OD1 ASN A 407      16.264  43.718   4.522  1.00 22.75           O
ATOM   4594  ND2 ASN A 407      16.112  45.766   3.667  1.00 23.12           N
ATOM   4595  H   ASN A 407      19.474  44.747   4.272  1.00 16.21           H
ATOM   4596  HA  ASN A 407      18.098  42.350   3.593  1.00 21.37           H
ATOM   4597  HB2 ASN A 407      18.171  45.083   2.258  1.00 19.76           H
ATOM   4598  HB3 ASN A 407      17.108  43.734   1.781  1.00 19.76           H
ATOM   4599 HD21 ASN A 407      15.416  46.020   4.352  1.00 27.74           H
ATOM   4600 HD22 ASN A 407      16.400  46.414   2.944  1.00 27.74           H
ATOM   4601  N   GLU A 408      20.527  43.135   1.483  1.00 15.09           N
ATOM   4602  CA  GLU A 408      21.370  42.620   0.406  1.00 17.23           C
ATOM   4603  C   GLU A 408      22.106  41.330   0.820  1.00 15.65           C
ATOM   4604  O   GLU A 408      22.202  40.418   0.010  1.00 19.21           O
ATOM   4605  CB  GLU A 408      22.385  43.691  -0.026  1.00 18.74           C
ATOM   4606  CG  GLU A 408      21.724  44.908  -0.701  1.00 12.24           C
ATOM   4607  CD  GLU A 408      22.684  46.078  -0.931  1.00 19.87           C
ATOM   4608  OE1 GLU A 408      23.907  45.837  -1.065  1.00 18.57           O
ATOM   4609  OE2 GLU A 408      22.166  47.216  -0.990  1.00 18.98           O1-
ATOM   4610  H   GLU A 408      20.769  44.036   1.867  1.00 18.11           H
ATOM   4611  HA  GLU A 408      20.729  42.397  -0.447  1.00 20.67           H
ATOM   4612  HB2 GLU A 408      22.951  44.022   0.847  1.00 22.48           H
ATOM   4613  HB3 GLU A 408      23.091  43.243  -0.726  1.00 22.48           H
ATOM   4614  HG2 GLU A 408      21.376  44.590  -1.682  1.00 14.69           H
ATOM   4615  HG3 GLU A 408      20.831  45.244  -0.181  1.00 14.69           H
ATOM   4616  N   ASN A 409      22.683  41.278   2.034  1.00 15.13           N
ATOM   4617  CA  ASN A 409      23.633  40.258   2.449  1.00 16.19           C
ATOM   4618  C   ASN A 409      22.983  39.123   3.224  1.00 17.78           C
ATOM   4619  O   ASN A 409      23.421  37.989   3.096  1.00 18.89           O
ATOM   4620  CB  ASN A 409      24.766  40.880   3.267  1.00 15.71           C
ATOM   4621  CG  ASN A 409      25.692  41.669   2.377  1.00 16.60           C
ATOM   4622  OD1 ASN A 409      26.581  41.097   1.762  1.00 21.24           O
ATOM   4623  ND2 ASN A 409      25.468  42.971   2.265  1.00 18.67           N
ATOM   4624  H   ASN A 409      22.554  42.060   2.659  1.00 18.16           H
ATOM   4625  HA  ASN A 409      24.093  39.830   1.555  1.00 19.42           H
ATOM   4626  HB2 ASN A 409      24.363  41.491   4.076  1.00 18.86           H
ATOM   4627  HB3 ASN A 409      25.336  40.052   3.690  1.00 18.86           H
ATOM   4628 HD21 ASN A 409      26.061  43.539   1.675  1.00 22.40           H
ATOM   4629 HD22 ASN A 409      24.681  43.384   2.746  1.00 22.40           H
ATOM   4630  N   PHE A 410      21.965  39.414   4.028  1.00 16.77           N
ATOM   4631  CA  PHE A 410      21.399  38.453   4.974  1.00 21.81           C
ATOM   4632  C   PHE A 410      19.929  38.145   4.722  1.00 15.17           C
ATOM   4633  O   PHE A 410      19.484  37.035   5.000  1.00 16.57           O
ATOM   4634  CB  PHE A 410      21.625  38.953   6.396  1.00 15.60           C
ATOM   4635  CG  PHE A 410      23.057  39.354   6.678  1.00 19.20           C
ATOM   4636  CD1 PHE A 410      23.347  40.637   7.185  1.00 19.15           C
ATOM   4637  CD2 PHE A 410      24.110  38.452   6.427  1.00 15.05           C
ATOM   4638  CE1 PHE A 410      24.681  41.022   7.386  1.00 20.31           C
ATOM   4639  CE2 PHE A 410      25.440  38.840   6.634  1.00 16.32           C
ATOM   4640  CZ  PHE A 410      25.729  40.126   7.108  1.00 12.84           C
ATOM   4641  H   PHE A 410      21.654  40.372   4.076  1.00 20.13           H
ATOM   4642  HA  PHE A 410      21.928  37.507   4.875  1.00 26.18           H
ATOM   4643  HB2 PHE A 410      20.961  39.795   6.592  1.00 18.72           H
ATOM   4644  HB3 PHE A 410      21.364  38.148   7.077  1.00 18.72           H
ATOM   4645  HD1 PHE A 410      22.550  41.319   7.433  1.00 22.98           H
ATOM   4646  HD2 PHE A 410      23.898  37.453   6.081  1.00 18.06           H
ATOM   4647  HE1 PHE A 410      24.899  42.009   7.760  1.00 24.38           H
ATOM   4648  HE2 PHE A 410      26.243  38.145   6.429  1.00 19.59           H
ATOM   4649  HZ  PHE A 410      26.756  40.429   7.243  1.00 15.41           H
ATOM   4650  N   GLY A 411      19.153  39.119   4.248  1.00 15.10           N
ATOM   4651  CA  GLY A 411      17.705  39.019   4.227  1.00 15.89           C
ATOM   4652  C   GLY A 411      17.201  38.763   5.645  1.00 16.39           C
ATOM   4653  O   GLY A 411      17.552  39.499   6.553  1.00 24.72           O
ATOM   4654  H   GLY A 411      19.574  40.004   4.000  1.00 18.13           H
ATOM   4655  HA2 GLY A 411      17.274  39.943   3.846  1.00 19.06           H
ATOM   4656  HA3 GLY A 411      17.410  38.198   3.574  1.00 19.06           H
ATOM   4657  N   THR A 412      16.454  37.670   5.818  1.00 17.44           N
ATOM   4658  CA  THR A 412      15.907  37.201   7.090  1.00 18.17           C
ATOM   4659  C   THR A 412      16.831  36.171   7.773  1.00 15.05           C
ATOM   4660  O   THR A 412      16.483  35.689   8.844  1.00 16.77           O
ATOM   4661  CB  THR A 412      14.466  36.672   6.857  1.00 15.50           C
ATOM   4662  OG1 THR A 412      14.409  35.691   5.842  1.00 18.36           O
ATOM   4663  CG2 THR A 412      13.467  37.765   6.432  1.00 28.62           C
ATOM   4664  H   THR A 412      16.277  37.087   5.015  1.00 20.93           H
ATOM   4665  HA  THR A 412      15.831  38.050   7.770  1.00 21.81           H
ATOM   4666  HB  THR A 412      14.117  36.217   7.778  1.00 18.61           H
ATOM   4667  HG1 THR A 412      14.678  34.843   6.211  1.00 22.03           H
ATOM   4668 HG21 THR A 412      12.478  37.320   6.308  1.00 34.34           H
ATOM   4669 HG22 THR A 412      13.408  38.536   7.201  1.00 34.34           H
ATOM   4670 HG23 THR A 412      13.752  38.202   5.474  1.00 34.34           H
ATOM   4671  N   LEU A 413      18.008  35.852   7.216  1.00 16.41           N
ATOM   4672  CA  LEU A 413      19.007  35.029   7.909  1.00 18.51           C
ATOM   4673  C   LEU A 413      19.683  35.825   9.012  1.00 16.63           C
ATOM   4674  O   LEU A 413      19.956  37.007   8.845  1.00 16.64           O
ATOM   4675  CB  LEU A 413      20.086  34.494   6.948  1.00 16.01           C
ATOM   4676  CG  LEU A 413      19.513  33.617   5.826  1.00 18.13           C
ATOM   4677  CD1 LEU A 413      20.641  33.299   4.850  1.00 20.53           C
ATOM   4678  CD2 LEU A 413      18.880  32.331   6.404  1.00 19.79           C
ATOM   4679  H   LEU A 413      18.290  36.308   6.359  1.00 19.69           H
ATOM   4680  HA  LEU A 413      18.517  34.173   8.368  1.00 22.21           H
ATOM   4681  HB2 LEU A 413      20.649  35.325   6.521  1.00 19.21           H
ATOM   4682  HB3 LEU A 413      20.793  33.899   7.521  1.00 19.21           H
ATOM   4683  HG  LEU A 413      18.745  34.175   5.297  1.00 21.76           H
ATOM   4684 HD11 LEU A 413      20.263  32.653   4.056  1.00 24.64           H
ATOM   4685 HD12 LEU A 413      21.007  34.225   4.406  1.00 24.64           H
ATOM   4686 HD13 LEU A 413      21.460  32.785   5.357  1.00 24.64           H
ATOM   4687 HD21 LEU A 413      18.587  31.664   5.591  1.00 23.75           H
ATOM   4688 HD22 LEU A 413      19.601  31.805   7.033  1.00 23.75           H
ATOM   4689 HD23 LEU A 413      17.994  32.570   6.992  1.00 23.75           H
ATOM   4690  N   ALA A 414      20.000  35.138  10.104  1.00 16.52           N
ATOM   4691  CA  ALA A 414      20.799  35.695  11.168  1.00 15.90           C
ATOM   4692  C   ALA A 414      22.226  36.027  10.668  1.00 17.88           C
ATOM   4693  O   ALA A 414      22.852  35.395   9.854  1.00 20.58           O
ATOM   4694  CB  ALA A 414      20.940  34.775  12.374  1.00 15.89           C
ATOM   4695  H   ALA A 414      19.830  34.161  10.093  1.00 19.83           H
ATOM   4696  HA  ALA A 414      20.321  36.656  11.511  1.00 19.08           H
ATOM   4697  HB1 ALA A 414      21.437  35.253  13.223  1.00 19.07           H
ATOM   4698  HB2 ALA A 414      19.951  34.452  12.749  1.00 19.07           H
ATOM   4699  HB3 ALA A 414      21.484  33.848  12.153  1.00 19.07           H
ATOM   4700  N   PHE A 415      22.726  37.082  11.325  1.00 14.36           N
ATOM   4701  CA  PHE A 415      24.062  37.633  11.189  1.00 17.60           C
ATOM   4702  C   PHE A 415      24.662  38.037  12.543  1.00 17.09           C
ATOM   4703  O   PHE A 415      24.010  37.991  13.591  1.00 15.22           O
ATOM   4704  CB  PHE A 415      24.028  38.804  10.197  1.00 16.05           C
ATOM   4705  CG  PHE A 415      23.199  40.000  10.631  1.00 15.34           C
ATOM   4706  CD1 PHE A 415      23.821  41.103  11.263  1.00 13.63           C
ATOM   4707  CD2 PHE A 415      21.821  40.043  10.351  1.00 16.67           C
ATOM   4708  CE1 PHE A 415      23.059  42.213  11.645  1.00 18.81           C
ATOM   4709  CE2 PHE A 415      21.064  41.172  10.720  1.00 16.69           C
ATOM   4710  CZ  PHE A 415      21.674  42.241  11.387  1.00 19.04           C
ATOM   4711  H   PHE A 415      22.128  37.531  12.002  1.00 17.23           H
ATOM   4712  HA  PHE A 415      24.712  36.863  10.777  1.00 21.12           H
ATOM   4713  HB2 PHE A 415      25.052  39.134  10.013  1.00 19.26           H
ATOM   4714  HB3 PHE A 415      23.633  38.425   9.252  1.00 19.26           H
ATOM   4715  HD1 PHE A 415      24.882  41.085  11.469  1.00 16.36           H
ATOM   4716  HD2 PHE A 415      21.345  39.220   9.839  1.00 20.00           H
ATOM   4717  HE1 PHE A 415      23.534  43.048  12.135  1.00 22.57           H
ATOM   4718  HE2 PHE A 415      20.008  41.205  10.503  1.00 20.02           H
ATOM   4719  HZ  PHE A 415      21.087  43.098  11.679  1.00 22.85           H
ATOM   4720  N   CYS A 416      25.952  38.384  12.507  1.00 14.47           N
ATOM   4721  CA  CYS A 416      26.648  38.918  13.670  1.00 15.59           C
ATOM   4722  C   CYS A 416      27.442  40.174  13.322  1.00 13.45           C
ATOM   4723  O   CYS A 416      27.637  40.472  12.146  1.00 15.09           O
ATOM   4724  CB  CYS A 416      27.532  37.842  14.319  1.00 14.77           C
ATOM   4725  SG  CYS A 416      28.921  37.341  13.258  1.00 15.67           S
ATOM   4726  H   CYS A 416      26.431  38.374  11.619  1.00 17.36           H
ATOM   4727  HA  CYS A 416      25.879  39.239  14.359  1.00 18.71           H
ATOM   4728  HB2 CYS A 416      27.911  38.216  15.269  1.00 17.73           H
ATOM   4729  HB3 CYS A 416      26.888  36.977  14.495  1.00 17.73           H
ATOM   4730  HG  CYS A 416      28.105  37.496  12.242  1.00 18.80           H
ATOM   4731  N   ARG A 417      27.898  40.908  14.350  1.00 14.44           N
ATOM   4732  CA  ARG A 417      28.711  42.120  14.143  1.00 15.18           C
ATOM   4733  C   ARG A 417      29.992  41.854  13.347  1.00 16.78           C
ATOM   4734  O   ARG A 417      30.347  42.699  12.522  1.00 15.24           O
ATOM   4735  CB  ARG A 417      29.077  42.773  15.473  1.00 14.71           C
ATOM   4736  CG  ARG A 417      27.926  43.354  16.276  1.00 21.09           C
ATOM   4737  CD  ARG A 417      28.611  44.115  17.426  1.00 23.00           C
ATOM   4738  NE  ARG A 417      27.724  44.289  18.536  1.00 32.63           N
ATOM   4739  CZ  ARG A 417      28.075  44.888  19.667  1.00 25.57           C
ATOM   4740  NH1 ARG A 417      29.218  45.575  19.778  1.00 26.49           N
ATOM   4741  NH2 ARG A 417      27.237  44.774  20.681  1.00 24.73           N1+
ATOM   4742  H   ARG A 417      27.672  40.622  15.294  1.00 17.33           H
ATOM   4743  HA  ARG A 417      28.125  42.833  13.562  1.00 18.21           H
ATOM   4744  HB2 ARG A 417      29.591  42.031  16.083  1.00 17.66           H
ATOM   4745  HB3 ARG A 417      29.785  43.571  15.281  1.00 17.66           H
ATOM   4746  HG2 ARG A 417      27.331  44.036  15.666  1.00 25.30           H
ATOM   4747  HG3 ARG A 417      27.304  42.548  16.664  1.00 25.30           H
ATOM   4748  HD2 ARG A 417      29.531  43.638  17.766  1.00 27.61           H
ATOM   4749  HD3 ARG A 417      28.849  45.103  17.034  1.00 27.61           H
ATOM   4750  HE  ARG A 417      26.869  43.754  18.529  1.00 39.16           H
ATOM   4751 HH11 ARG A 417      29.838  45.621  18.982  1.00 31.79           H
ATOM   4752 HH12 ARG A 417      29.471  46.017  20.652  1.00 31.79           H
ATOM   4753 HH21 ARG A 417      26.391  44.235  20.574  1.00 29.67           H
ATOM   4754 HH22 ARG A 417      27.455  45.205  21.568  1.00 29.67           H
ATOM   4755  N   ARG A 418      30.665  40.697  13.536  1.00 13.90           N
ATOM   4756  CA  ARG A 418      31.852  40.332  12.749  1.00 15.77           C
ATOM   4757  C   ARG A 418      31.546  40.369  11.257  1.00 14.19           C
ATOM   4758  O   ARG A 418      32.391  40.754  10.460  1.00 12.67           O
ATOM   4759  CB  ARG A 418      32.446  38.967  13.138  1.00 16.60           C
ATOM   4760  CG  ARG A 418      33.285  39.061  14.422  1.00 19.10           C
ATOM   4761  CD  ARG A 418      34.023  37.762  14.756  1.00 20.59           C
ATOM   4762  NE  ARG A 418      33.115  36.616  14.889  1.00 15.07           N
ATOM   4763  CZ  ARG A 418      32.850  35.680  13.966  1.00 16.49           C
ATOM   4764  NH1 ARG A 418      31.971  34.725  14.232  1.00 17.40           N
ATOM   4765  NH2 ARG A 418      33.415  35.680  12.766  1.00 15.93           N1+
ATOM   4766  H   ARG A 418      30.331  40.038  14.222  1.00 16.68           H
ATOM   4767  HA  ARG A 418      32.621  41.082  12.925  1.00 18.92           H
ATOM   4768  HB2 ARG A 418      31.646  38.239  13.255  1.00 19.92           H
ATOM   4769  HB3 ARG A 418      33.102  38.627  12.342  1.00 19.92           H
ATOM   4770  HG2 ARG A 418      34.037  39.838  14.300  1.00 22.93           H
ATOM   4771  HG3 ARG A 418      32.649  39.347  15.259  1.00 22.93           H
ATOM   4772  HD2 ARG A 418      34.780  37.553  14.009  1.00 24.71           H
ATOM   4773  HD3 ARG A 418      34.546  37.895  15.708  1.00 24.71           H
ATOM   4774  HE  ARG A 418      32.614  36.554  15.765  1.00 18.09           H
ATOM   4775 HH11 ARG A 418      31.496  34.708  15.126  1.00 20.87           H
ATOM   4776 HH12 ARG A 418      31.753  34.022  13.534  1.00 20.87           H
ATOM   4777 HH21 ARG A 418      34.075  36.400  12.516  1.00 19.12           H
ATOM   4778 HH22 ARG A 418      33.162  34.955  12.108  1.00 19.12           H
ATOM   4779  N   TRP A 419      30.335  39.963  10.874  1.00 14.50           N
ATOM   4780  CA  TRP A 419      29.965  39.876   9.477  1.00 18.07           C
ATOM   4781  C   TRP A 419      29.625  41.235   8.879  1.00 15.41           C
ATOM   4782  O   TRP A 419      29.683  41.362   7.662  1.00 16.86           O
ATOM   4783  CB  TRP A 419      28.852  38.853   9.315  1.00 22.89           C
ATOM   4784  CG  TRP A 419      29.251  37.437   9.624  1.00 17.99           C
ATOM   4785  CD1 TRP A 419      30.466  36.960   9.982  1.00 20.97           C
ATOM   4786  CD2 TRP A 419      28.380  36.279   9.582  1.00 14.93           C
ATOM   4787  NE1 TRP A 419      30.413  35.591  10.136  1.00 17.42           N
ATOM   4788  CE2 TRP A 419      29.145  35.119   9.904  1.00 21.18           C
ATOM   4789  CE3 TRP A 419      27.008  36.105   9.299  1.00 14.11           C
ATOM   4790  CZ2 TRP A 419      28.584  33.841   9.928  1.00 18.54           C
ATOM   4791  CZ3 TRP A 419      26.439  34.824   9.312  1.00 16.65           C
ATOM   4792  CH2 TRP A 419      27.234  33.698   9.570  1.00 16.36           C
ATOM   4793  H   TRP A 419      29.670  39.651  11.568  1.00 17.40           H
ATOM   4794  HA  TRP A 419      30.817  39.481   8.928  1.00 21.69           H
ATOM   4795  HB2 TRP A 419      27.997  39.118   9.937  1.00 27.47           H
ATOM   4796  HB3 TRP A 419      28.488  38.871   8.289  1.00 27.47           H
ATOM   4797  HD1 TRP A 419      31.364  37.549  10.105  1.00 25.16           H
ATOM   4798  HE1 TRP A 419      31.202  35.025  10.429  1.00 20.90           H
ATOM   4799  HE3 TRP A 419      26.391  36.961   9.078  1.00 16.93           H
ATOM   4800  HZ2 TRP A 419      29.195  32.974  10.136  1.00 22.25           H
ATOM   4801  HZ3 TRP A 419      25.393  34.696   9.080  1.00 19.97           H
ATOM   4802  HH2 TRP A 419      26.809  32.713   9.486  1.00 19.63           H
ATOM   4803  N   LEU A 420      29.295  42.234   9.710  1.00 14.25           N
ATOM   4804  CA  LEU A 420      29.222  43.635   9.296  1.00 17.46           C
ATOM   4805  C   LEU A 420      30.617  44.205   9.086  1.00 17.21           C
ATOM   4806  O   LEU A 420      30.850  44.848   8.057  1.00 15.55           O
ATOM   4807  CB  LEU A 420      28.411  44.449  10.312  1.00 15.99           C
ATOM   4808  CG  LEU A 420      26.929  44.051  10.379  1.00 19.94           C
ATOM   4809  CD1 LEU A 420      26.293  44.929  11.464  1.00 20.52           C
ATOM   4810  CD2 LEU A 420      26.226  44.231   9.018  1.00 17.60           C
ATOM   4811  H   LEU A 420      29.255  42.054  10.705  1.00 17.10           H
ATOM   4812  HA  LEU A 420      28.726  43.702   8.328  1.00 20.95           H
ATOM   4813  HB2 LEU A 420      28.853  44.336  11.301  1.00 19.19           H
ATOM   4814  HB3 LEU A 420      28.481  45.504  10.040  1.00 19.19           H
ATOM   4815  HG  LEU A 420      26.855  43.005  10.683  1.00 23.93           H
ATOM   4816 HD11 LEU A 420      25.240  44.674  11.574  1.00 24.62           H
ATOM   4817 HD12 LEU A 420      26.796  44.745  12.415  1.00 24.62           H
ATOM   4818 HD13 LEU A 420      26.391  45.987  11.214  1.00 24.62           H
ATOM   4819 HD21 LEU A 420      25.152  44.077   9.129  1.00 21.12           H
ATOM   4820 HD22 LEU A 420      26.408  45.232   8.622  1.00 21.12           H
ATOM   4821 HD23 LEU A 420      26.601  43.496   8.307  1.00 21.12           H
ATOM   4822  N   ASP A 421      31.531  43.967  10.041  1.00 18.00           N
ATOM   4823  CA  ASP A 421      32.925  44.414   9.963  1.00 22.09           C
ATOM   4824  C   ASP A 421      33.565  43.925   8.667  1.00 22.15           C
ATOM   4825  O   ASP A 421      34.223  44.712   8.002  1.00 18.11           O
ATOM   4826  CB  ASP A 421      33.774  43.892  11.120  1.00 18.67           C
ATOM   4827  CG  ASP A 421      33.275  44.243  12.510  1.00 24.41           C
ATOM   4828  OD1 ASP A 421      32.629  45.288  12.684  1.00 20.34           O
ATOM   4829  OD2 ASP A 421      33.586  43.470  13.428  1.00 21.25           O1-
ATOM   4830  H   ASP A 421      31.246  43.471  10.872  1.00 21.60           H
ATOM   4831  HA  ASP A 421      32.940  45.503   9.984  1.00 26.50           H
ATOM   4832  HB2 ASP A 421      33.937  42.819  11.047  1.00 22.40           H
ATOM   4833  HB3 ASP A 421      34.764  44.336  11.016  1.00 22.40           H
ATOM   4834  N   ARG A 422      33.388  42.646   8.290  1.00 18.22           N
ATOM   4835  CA  ARG A 422      34.074  42.107   7.117  1.00 22.98           C
ATOM   4836  C   ARG A 422      33.531  42.677   5.812  1.00 19.39           C
ATOM   4837  O   ARG A 422      34.236  42.593   4.822  1.00 19.74           O
ATOM   4838  CB  ARG A 422      34.112  40.569   7.111  1.00 25.23           C
ATOM   4839  CG  ARG A 422      32.741  39.983   6.765  1.00 27.69           C
ATOM   4840  CD  ARG A 422      32.703  38.462   6.928  1.00 31.03           C
ATOM   4841  NE  ARG A 422      33.426  37.779   5.844  1.00 27.15           N
ATOM   4842  CZ  ARG A 422      32.945  37.513   4.621  1.00 31.16           C
ATOM   4843  NH1 ARG A 422      31.737  37.934   4.243  1.00 29.33           N
ATOM   4844  NH2 ARG A 422      33.684  36.806   3.766  1.00 29.11           N1+
ATOM   4845  H   ARG A 422      32.844  42.024   8.870  1.00 21.87           H
ATOM   4846  HA  ARG A 422      35.112  42.430   7.187  1.00 27.58           H
ATOM   4847  HB2 ARG A 422      34.823  40.239   6.352  1.00 30.28           H
ATOM   4848  HB3 ARG A 422      34.452  40.199   8.080  1.00 30.28           H
ATOM   4849  HG2 ARG A 422      32.008  40.416   7.435  1.00 33.23           H
ATOM   4850  HG3 ARG A 422      32.470  40.243   5.741  1.00 33.23           H
ATOM   4851  HD2 ARG A 422      33.161  38.189   7.880  1.00 37.23           H
ATOM   4852  HD3 ARG A 422      31.665  38.129   6.954  1.00 37.23           H
ATOM   4853  HE  ARG A 422      34.364  37.468   6.061  1.00 32.58           H
ATOM   4854 HH11 ARG A 422      31.161  38.465   4.880  1.00 35.19           H
ATOM   4855 HH12 ARG A 422      31.380  37.715   3.323  1.00 35.19           H
ATOM   4856 HH21 ARG A 422      34.596  36.477   4.043  1.00 34.93           H
ATOM   4857 HH22 ARG A 422      33.328  36.594   2.846  1.00 34.93           H
ATOM   4858  N   LEU A 423      32.301  43.202   5.795  1.00 22.25           N
ATOM   4859  CA  LEU A 423      31.716  43.934   4.673  1.00 19.00           C
ATOM   4860  C   LEU A 423      32.240  45.385   4.575  1.00 19.50           C
ATOM   4861  O   LEU A 423      31.809  46.116   3.684  1.00 22.88           O
ATOM   4862  CB  LEU A 423      30.170  43.843   4.752  1.00 17.92           C
ATOM   4863  CG  LEU A 423      29.589  42.431   4.483  1.00 24.20           C
ATOM   4864  CD1 LEU A 423      28.086  42.418   4.804  1.00 20.95           C
ATOM   4865  CD2 LEU A 423      29.812  41.986   3.023  1.00 22.60           C
ATOM   4866  H   LEU A 423      31.761  43.177   6.646  1.00 26.70           H
ATOM   4867  HA  LEU A 423      32.031  43.444   3.753  1.00 22.80           H
ATOM   4868  HB2 LEU A 423      29.857  44.156   5.746  1.00 21.50           H
ATOM   4869  HB3 LEU A 423      29.725  44.540   4.041  1.00 21.50           H
ATOM   4870  HG  LEU A 423      30.094  41.715   5.128  1.00 29.04           H
ATOM   4871 HD11 LEU A 423      27.689  41.409   4.694  1.00 25.14           H
ATOM   4872 HD12 LEU A 423      27.924  42.738   5.834  1.00 25.14           H
ATOM   4873 HD13 LEU A 423      27.553  43.095   4.137  1.00 25.14           H
ATOM   4874 HD21 LEU A 423      29.377  41.003   2.865  1.00 27.13           H
ATOM   4875 HD22 LEU A 423      29.337  42.690   2.338  1.00 27.13           H
ATOM   4876 HD23 LEU A 423      30.874  41.911   2.799  1.00 27.13           H
ATOM   4877  N   GLY A 424      33.157  45.792   5.467  1.00 18.45           N
ATOM   4878  CA  GLY A 424      33.771  47.110   5.540  1.00 22.58           C
ATOM   4879  C   GLY A 424      32.862  48.127   6.225  1.00 22.74           C
ATOM   4880  O   GLY A 424      33.094  49.325   6.085  1.00 21.98           O
ATOM   4881  H   GLY A 424      33.448  45.136   6.181  1.00 22.13           H
ATOM   4882  HA2 GLY A 424      34.700  47.041   6.106  1.00 27.10           H
ATOM   4883  HA3 GLY A 424      33.981  47.468   4.535  1.00 27.10           H
ATOM   4884  N   GLU A 425      31.832  47.693   6.963  1.00 22.08           N
ATOM   4885  CA  GLU A 425      31.027  48.625   7.746  1.00 24.22           C
ATOM   4886  C   GLU A 425      31.765  49.026   9.015  1.00 22.57           C
ATOM   4887  O   GLU A 425      32.373  48.188   9.661  1.00 19.84           O
ATOM   4888  CB  GLU A 425      29.642  48.066   8.102  1.00 17.59           C
ATOM   4889  CG  GLU A 425      28.784  47.805   6.853  1.00 21.27           C
ATOM   4890  CD  GLU A 425      28.462  49.094   6.075  1.00 22.95           C
ATOM   4891  OE1 GLU A 425      28.075  50.095   6.711  1.00 27.24           O
ATOM   4892  OE2 GLU A 425      28.638  49.080   4.841  1.00 21.10           O1-
ATOM   4893  H   GLU A 425      31.657  46.703   7.064  1.00 26.50           H
ATOM   4894  HA  GLU A 425      30.863  49.526   7.156  1.00 29.06           H
ATOM   4895  HB2 GLU A 425      29.758  47.138   8.663  1.00 21.11           H
ATOM   4896  HB3 GLU A 425      29.125  48.776   8.752  1.00 21.11           H
ATOM   4897  HG2 GLU A 425      29.252  47.064   6.201  1.00 25.52           H
ATOM   4898  HG3 GLU A 425      27.840  47.400   7.222  1.00 25.52           H
ATOM   4899  N   SER A 426      31.660  50.295   9.413  1.00 21.12           N
ATOM   4900  CA  SER A 426      32.208  50.780  10.676  1.00 22.94           C
[truncated: 168,400 more chars]
