# Supplementary material for: High-throughput quantum-mechanics/molecular-mechanics (ONIOM) macromolecular crystallographic refinement with PHENIX/DivCon: the impact of mixed Hamiltonian methods on ligand and protein structure
Source: Acta Crystallogr D Struct Biol. 2018 Oct 29;74(Pt 11):1063–77. doi: 10.1107/S2059798318012913 (PMC6213575; doi:10.1107/S2059798318012913)
Supplement: Supplementary file 2 [file d-74-01063-sup2.gz › results_ONIOM/1R58-H.cif]

# Generated by MOE 2016.08 on 2017-01-11 11:07.43
# Structure optimized with MOE using MMFF94x forcefield to determine
# ideal geometry (Gas Phase with Electrostatics disabled).
data_comp_list
_chem_comp.id	AO5
_chem_comp.three_letter_code	AO5
_chem_comp.name	1R58.A
_chem_comp.group	non-polymer
_chem_comp.number_atoms_all	45
_chem_comp.number_atoms_nh	23
_chem_comp.desc_level	?
#
data_comp_AO5
#
loop_
_chem_comp_atom.comp_id
_chem_comp_atom.atom_id
_chem_comp_atom.type_symbol
_chem_comp_atom.type_energy
_chem_comp_atom.partial_charge
_chem_comp_atom.x
_chem_comp_atom.y
_chem_comp_atom.z
AO5	C1	C	CH1	0.15	19.5710	33.0360	16.1000	
AO5	H1	H	HCH1	0.0799999999999999	18.9296	32.1610	16.2057	
AO5	C2	C	CH3	-0.24	18.7930	34.0790	15.2970	
AO5	H2	H	HCH3	0.0799999999999999	19.4058	34.9716	15.1709	
AO5	H3	H	HCH3	0.0799999999999999	17.8779	34.3387	15.8291	
AO5	H4	H	HCH3	0.0799999999999999	18.5408	33.6702	14.3185	
AO5	C3	C	CH3	-0.24	19.9230	33.5930	17.4710	
AO5	H5	H	HCH3	0.0799999999999999	20.5640	34.4669	17.3545	
AO5	H6	H	HCH3	0.0799999999999999	20.4477	32.8320	18.0486	
AO5	H7	H	HCH3	0.0799999999999999	19.0096	33.8793	17.9923	
AO5	S4	S	S2	-0.466	21.0510	32.5290	15.2710	
AO5	C5	C	C	-0.741	20.8100	30.7630	15.0850	
AO5	H8	H	HCH1	-0.0230000000000001	21.4989	30.3958	14.3243	
AO5	C6	C	CH2	-0.16	21.0560	29.9950	16.3750	
AO5	H9	H	HCH2	0.0799999999999999	20.4909	30.4587	17.1835	
AO5	H10	H	HCH2	0.0799999999999999	22.1194	30.0219	16.6130	
AO5	C7	C	CH1	0.19	20.6120	28.5460	16.2170	
AO5	H11	H	HCH1	0.0799999999999999	19.8120	28.3610	15.5001	
AO5	N8	N	NT2	-0.99	21.9220	27.9620	15.8740	
AO5	H12	H	H	0.36	22.5909	28.1884	16.5961	
AO5	H13	H	H	0.36	22.2382	28.3390	14.9920	
AO5	C9	C	CH1	0.261	20.0220	27.9640	17.5610	
AO5	H14	H	HCH1	0.0799999999999999	20.6468	28.3291	18.3761	
AO5	O10	O	OH1	-0.68	20.0380	26.5410	17.5620	
AO5	H15	H	HOH1	0.4	19.6932	26.2474	18.4085	
AO5	C11	C	C	0.5365	18.5920	28.4240	17.7420	
AO5	O12	O	O	-0.57	17.6390	27.8590	17.2390	
AO5	N13	N	NH1	1.9335	18.4980	29.6570	18.5610	
AO5	H16	H	HNH1	0.1805	19.3412	30.0536	18.9506	
AO5	N14	N	NH1	-0.6415	17.2150	30.3150	18.8200	
AO5	H17	H	HNH1	0.4	16.7980	30.2286	19.7358	
AO5	C15	C	C	-0.0500000000000002	16.5600	31.0460	17.8580	
AO5	O16	O	O	-0.85	17.0760	31.1400	16.7250	
AO5	C17	C	CR6	-0.1382	15.2500	31.7070	18.1670	
AO5	C18	C	CH2	0.1164	14.5710	31.7310	19.5060	
AO5	H18	H	HCH2	0.0799999999999999	15.2627	32.2013	20.2049	
AO5	H19	H	HCH2	0.0799999999999999	14.4081	30.6937	19.7986	
AO5	C19	C	CR16	-0.2882	13.2610	32.4350	19.6490	
AO5	H20	H	HCR6	0.15	12.7685	32.4580	20.6099	
AO5	C20	C	CR16	-0.15	12.6260	33.1070	18.4770	
AO5	H21	H	HCR6	0.15	11.6784	33.6146	18.5811	
AO5	C21	C	CR6	0.14	13.3160	33.0650	17.1750	
AO5	C22	C	CR16	-0.15	14.5890	32.3900	17.0110	
AO5	H22	H	HCR6	0.15	15.0662	32.3801	16.0422	
AO5	CL23	Cl	CL	-0.14	12.6480	33.8090	15.7870	
#
#
loop_
_chem_comp_tree.comp_id
_chem_comp_tree.atom_id
_chem_comp_tree.atom_back
_chem_comp_tree.atom_forward
_chem_comp_tree.connect_type
AO5	C1	?	H1	START	
AO5	H1	C1	?	?	
AO5	C2	C1	H2	?	
AO5	H2	C2	?	?	
AO5	H3	C2	?	?	
AO5	H4	C2	?	?	
AO5	C3	C1	H5	?	
AO5	H5	C3	?	?	
AO5	H6	C3	?	?	
AO5	H7	C3	?	?	
AO5	S4	C1	C5	?	
AO5	C5	S4	H8	?	
AO5	H8	C5	?	?	
AO5	C6	C5	H9	?	
AO5	H9	C6	?	?	
AO5	H10	C6	?	?	
AO5	C7	C6	H11	?	
AO5	H11	C7	?	?	
AO5	C9	C7	H14	?	
AO5	H14	C9	?	?	
AO5	C11	C9	N13	?	
AO5	N13	C11	H16	?	
AO5	H16	N13	?	?	
AO5	N14	N13	H17	?	
AO5	H17	N14	?	?	
AO5	C15	N14	C17	?	
AO5	C17	C15	C18	?	
AO5	C18	C17	H18	?	
AO5	H18	C18	?	?	
AO5	H19	C18	?	?	
AO5	C19	C18	H20	?	
AO5	H20	C19	?	?	
AO5	C20	C19	H21	?	
AO5	H21	C20	?	?	
AO5	C21	C20	C22	?	
AO5	C22	C21	H22	?	
AO5	H22	C22	?	?	
AO5	CL23	C21	?	?	
AO5	O16	C15	?	?	
AO5	O12	C11	?	?	
AO5	O10	C9	H15	?	
AO5	H15	O10	?	?	
AO5	N8	C7	H12	?	
AO5	H12	N8	?	?	
AO5	H13	N8	?	END	
AO5	C17	C22	?	ADD	
#
#
loop_
_chem_comp_bond.comp_id
_chem_comp_bond.atom_id_1
_chem_comp_bond.atom_id_2
_chem_comp_bond.type
_chem_comp_bond.value_dist
_chem_comp_bond.value_dist_esd
AO5	H1	C1	single	1.095	0.020	
AO5	C2	C1	single	1.525	0.020	
AO5	H2	C2	single	1.096	0.020	
AO5	H3	C2	single	1.096	0.020	
AO5	H4	C2	single	1.096	0.020	
AO5	C3	C1	single	1.525	0.020	
AO5	H5	C3	single	1.096	0.020	
AO5	H6	C3	single	1.095	0.020	
AO5	H7	C3	single	1.096	0.020	
AO5	S4	C1	single	1.825	0.020	
AO5	C5	S4	single	1.817	0.020	
AO5	H8	C5	single	1.084	0.020	
AO5	C6	C5	single	1.532	0.020	
AO5	H9	C6	single	1.094	0.020	
AO5	H10	C6	single	1.097	0.020	
AO5	C7	C6	single	1.544	0.020	
AO5	H11	C7	single	1.098	0.020	
AO5	C9	C7	single	1.541	0.020	
AO5	H14	C9	single	1.096	0.020	
AO5	C11	C9	single	1.519	0.020	
AO5	N13	C11	single	1.422	0.020	
AO5	H16	N13	single	1.001	0.020	
AO5	N14	N13	single	1.284	0.020	
AO5	H17	N14	single	1.014	0.020	
AO5	C15	N14	single	1.401	0.020	
AO5	C17	C15	double	1.370	0.020	
AO5	C18	C17	single	1.530	0.020	
AO5	H18	C18	single	1.097	0.020	
AO5	H19	C18	single	1.097	0.020	
AO5	C19	C18	single	1.504	0.020	
AO5	H20	C19	single	1.086	0.020	
AO5	C20	C19	double	1.338	0.020	
AO5	H21	C20	single	1.085	0.020	
AO5	C21	C20	single	1.440	0.020	
AO5	C22	C21	double	1.342	0.020	
AO5	H22	C22	single	1.087	0.020	
AO5	CL23	C21	single	1.728	0.020	
AO5	O16	C15	single	1.269	0.020	
AO5	O12	C11	double	1.227	0.020	
AO5	O10	C9	single	1.426	0.020	
AO5	H15	O10	single	0.973	0.020	
AO5	N8	C7	single	1.471	0.020	
AO5	H12	N8	single	1.020	0.020	
AO5	H13	N8	single	1.019	0.020	
AO5	C17	C22	single	1.470	0.020	
#
#
loop_
_chem_comp_angle.comp_id
_chem_comp_angle.atom_id_1
_chem_comp_angle.atom_id_2
_chem_comp_angle.atom_id_3
_chem_comp_angle.value_angle
_chem_comp_angle.value_angle_esd
AO5	H1	C1	C2	108.86	3.000	
AO5	H1	C1	C3	109.44	3.000	
AO5	H1	C1	S4	108.61	3.000	
AO5	C2	C1	C3	111.01	3.000	
AO5	C2	C1	S4	109.08	3.000	
AO5	C3	C1	S4	109.81	3.000	
AO5	H2	C2	H3	107.46	3.000	
AO5	H2	C2	H4	108.33	3.000	
AO5	H3	C2	H4	107.26	3.000	
AO5	C1	C2	H2	111.95	3.000	
AO5	C1	C2	H3	110.32	3.000	
AO5	C1	C2	H4	111.33	3.000	
AO5	H5	C3	H6	108.18	3.000	
AO5	H5	C3	H7	107.43	3.000	
AO5	H6	C3	H7	107.19	3.000	
AO5	C1	C3	H5	111.83	3.000	
AO5	C1	C3	H6	111.73	3.000	
AO5	C1	C3	H7	110.27	3.000	
AO5	C1	S4	C5	111.08	3.000	
AO5	H8	C5	C6	110.06	3.000	
AO5	S4	C5	H8	108.50	3.000	
AO5	S4	C5	C6	112.55	3.000	
AO5	H9	C6	H10	107.35	3.000	
AO5	H9	C6	C7	108.64	3.000	
AO5	H10	C6	C7	110.40	3.000	
AO5	C5	C6	H9	107.70	3.000	
AO5	C5	C6	H10	109.56	3.000	
AO5	C5	C6	C7	112.99	3.000	
AO5	H11	C7	C9	108.91	3.000	
AO5	H11	C7	N8	107.25	3.000	
AO5	C6	C7	H11	109.93	3.000	
AO5	C6	C7	C9	112.00	3.000	
AO5	C6	C7	N8	110.78	3.000	
AO5	N8	C7	C9	107.83	3.000	
AO5	H12	N8	H13	106.12	3.000	
AO5	C7	N8	H12	109.65	3.000	
AO5	C7	N8	H13	109.65	3.000	
AO5	H14	C9	C11	110.47	3.000	
AO5	H14	C9	O10	108.37	3.000	
AO5	C7	C9	H14	111.65	3.000	
AO5	C7	C9	C11	111.95	3.000	
AO5	C7	C9	O10	109.28	3.000	
AO5	O10	C9	C11	104.83	3.000	
AO5	C9	O10	H15	107.47	3.000	
AO5	C9	C11	N13	119.28	3.000	
AO5	C9	C11	O12	123.23	3.000	
AO5	O12	C11	N13	117.48	3.000	
AO5	H16	N13	N14	119.74	3.000	
AO5	C11	N13	H16	119.50	3.000	
AO5	C11	N13	N14	120.73	3.000	
AO5	H17	N14	C15	118.22	3.000	
AO5	N13	N14	H17	113.06	3.000	
AO5	N13	N14	C15	128.72	3.000	
AO5	N14	C15	C17	118.72	3.000	
AO5	N14	C15	O16	113.17	3.000	
AO5	O16	C15	C17	128.10	3.000	
AO5	C18	C17	C22	116.00	3.000	
AO5	C15	C17	C18	122.19	3.000	
AO5	C15	C17	C22	121.82	3.000	
AO5	H18	C18	H19	108.13	3.000	
AO5	H18	C18	C19	107.31	3.000	
AO5	H19	C18	C19	107.32	3.000	
AO5	C17	C18	H18	109.09	3.000	
AO5	C17	C18	H19	109.10	3.000	
AO5	C17	C18	C19	115.64	3.000	
AO5	H20	C19	C20	119.39	3.000	
AO5	C18	C19	H20	117.63	3.000	
AO5	C18	C19	C20	122.98	3.000	
AO5	H21	C20	C21	119.48	3.000	
AO5	C19	C20	H21	120.14	3.000	
AO5	C19	C20	C21	120.38	3.000	
AO5	C20	C21	C22	121.87	3.000	
AO5	C20	C21	CL23	117.67	3.000	
AO5	C22	C21	CL23	120.47	3.000	
AO5	C17	C22	H22	117.94	3.000	
AO5	C17	C22	C21	123.13	3.000	
AO5	C21	C22	H22	118.93	3.000	
#
#
loop_
_chem_comp_tor.comp_id
_chem_comp_tor.id
_chem_comp_tor.atom_id_1
_chem_comp_tor.atom_id_2
_chem_comp_tor.atom_id_3
_chem_comp_tor.atom_id_4
_chem_comp_tor.value_angle
_chem_comp_tor.value_angle_esd
_chem_comp_tor.period
AO5	Var_1	H1	C1	C2	H2	-179.85	0.0	0	
AO5	Var_2	H1	C1	C3	H5	-179.55	0.0	0	
AO5	Var_3	H1	C1	S4	C5	-18.70	0.0	0	
AO5	Var_4	C1	S4	C5	H8	171.73	0.0	0	
AO5	Var_5	H8	C5	C6	H9	175.19	0.0	0	
AO5	Var_6	H9	C6	C7	H11	70.51	0.0	0	
AO5	Var_7	H11	C7	C9	H14	176.84	0.0	0	
AO5	Var_8	H11	C7	N8	H12	177.58	0.0	0	
AO5	Var_9	H14	C9	C11	N13	19.93	0.0	0	
AO5	Var_10	H14	C9	O10	H15	50.76	0.0	0	
AO5	Var_11	C9	C11	N13	H16	92.83	0.0	0	
AO5	Var_12	H16	N13	N14	H17	-113.08	0.0	0	
AO5	Var_13	H17	N14	C15	C17	-1.35	0.0	0	
AO5	Var_14	N14	C15	C17	C18	-0.18	0.0	0	
AO5	CONST_1	C18	C17	C22	H22	179.80	20.0	1	
AO5	CONST_2	C15	C17	C18	H18	59.43	20.0	3	
AO5	CONST_3	H18	C18	C19	H20	-58.24	20.0	3	
AO5	CONST_4	H20	C19	C20	H21	-0.02	20.0	1	
AO5	CONST_5	H21	C20	C21	C22	-179.86	20.0	1	
AO5	CONST_6	C20	C21	C22	H22	179.95	20.0	1	
#
#
loop_
_chem_comp_chir.comp_id
_chem_comp_chir.id
_chem_comp_chir.atom_id_centre
_chem_comp_chir.atom_id_1
_chem_comp_chir.atom_id_2
_chem_comp_chir.atom_id_3
_chem_comp_chir.volume_sign
AO5	chir_1	C7	C6	C9	N8	positive	
AO5	chir_2	C9	C7	C11	O10	negative	
#
#
loop_
_chem_comp_plane_atom.comp_id
_chem_comp_plane_atom.plane_id
_chem_comp_plane_atom.atom_id
_chem_comp_plane_atom.dist_esd
AO5	plan-1	C9	0.020	
AO5	plan-1	C11	0.020	
AO5	plan-1	O12	0.020	
AO5	plan-1	N13	0.020	
AO5	plan-2	N14	0.020	
AO5	plan-2	C15	0.020	
AO5	plan-2	O16	0.020	
AO5	plan-2	C17	0.020	
AO5	plan-2	C18	0.020	
AO5	plan-2	C19	0.020	
AO5	plan-2	C20	0.020	
AO5	plan-2	C21	0.020	
AO5	plan-2	C22	0.020	
AO5	plan-2	CL23	0.020	
#
