# Supplementary material for: High-throughput quantum-mechanics/molecular-mechanics (ONIOM) macromolecular crystallographic refinement with PHENIX/DivCon: the impact of mixed Hamiltonian methods on ligand and protein structure
Source: Acta Crystallogr D Struct Biol. 2018 Oct 29;74(Pt 11):1063–77. doi: 10.1107/S2059798318012913 (PMC6213575; doi:10.1107/S2059798318012913)
Supplement: Supplementary file 2 [file d-74-01063-sup2.gz › results_ONIOM/1R9O-H_refine_001.pdb]

REMARK Date 2017-01-11 Time 15:30:46 EST -0500 (1484166646.97 s)
REMARK PHENIX refinement
REMARK 
REMARK ****************** INPUT FILES AND LABELS ******************************
REMARK Reflections:
REMARK   file name      : 1R9O.sf
REMARK   labels         : ['r1r9osf,wavelength_id=1,_refln.F_meas_au,_refln.F_meas_sigma_au']
REMARK R-free flags:
REMARK   file name      : None
REMARK   label          : R-free-flags
REMARK   test_flag_value: 1
REMARK Model file name(s): 
REMARK   /scratch/oleg/2711267.gondor.quantumbioinc.com/1R9O-H.pdb
REMARK 
REMARK ******************** REFINEMENT SUMMARY: QUICK FACTS *******************
REMARK Start: r_work = 0.1896 r_free = 0.1895 bonds = 0.023 angles = 2.068
REMARK Final: r_work = 0.1715 r_free = 0.2076 bonds = 0.017 angles = 2.022
REMARK ************************************************************************
REMARK 
REMARK ****************** REFINEMENT STATISTICS STEP BY STEP ******************
REMARK leading digit, like 1_, means number of macro-cycle                     
REMARK 0    : statistics at the very beginning when nothing is done yet        
REMARK 1_bss: bulk solvent correction and/or (anisotropic) scaling             
REMARK 1_xyz: refinement of coordinates                                        
REMARK 1_adp: refinement of ADPs (Atomic Displacement Parameters)              
REMARK 1_occ: refinement of occupancies                                        
REMARK ------------------------------------------------------------------------
REMARK  stage       r-work r-free bonds angles b_min b_max b_ave n_water shift
REMARK       0    : 0.2841 0.2724 0.023  2.07  13.0  79.3  37.1 765      0.000
REMARK       1_bss: 0.1896 0.1895 0.023  2.07  13.0  79.3  37.0 765      0.000
REMARK 1_settarget: 0.1896 0.1895 0.023  2.07  13.0  79.3  37.0 765      0.000
REMARK       1_nqh: 0.1898 0.1896 0.023  2.07  13.0  79.3  37.0 765      0.007
REMARK    1_weight: 0.1898 0.1896 0.023  2.07  13.0  79.3  37.0 765      0.007
REMARK    1_checkH: 0.1902 0.1898 0.023  2.07  13.0  79.3  37.0 765      0.447
REMARK    1_xyzrec: 0.1895 0.2106 0.017  2.17  13.0  79.3  37.0 765      0.564
REMARK    1_checkH: 0.1895 0.2107 0.017  2.17  13.0  79.3  37.0 765      0.565
REMARK       1_adp: 0.1810 0.2143 0.017  2.17  14.9  83.7  37.7 765      0.565
REMARK   1_regHadp: 0.1805 0.2140 0.017  2.17  14.9  83.7  37.7 765      0.565
REMARK       2_bss: 0.1801 0.2131 0.017  2.17  14.8  83.6  37.6 765      0.565
REMARK 2_settarget: 0.1801 0.2131 0.017  2.17  14.8  83.6  37.6 765      0.565
REMARK 2_updatecdl: 0.1801 0.2131 0.017  2.17  14.8  83.6  37.6 765      0.565
REMARK       2_nqh: 0.1801 0.2131 0.017  2.17  14.8  83.6  37.6 765      0.565
REMARK    2_weight: 0.1801 0.2131 0.017  2.17  14.8  83.6  37.6 765      0.565
REMARK    2_checkH: 0.1800 0.2130 0.017  2.17  14.8  83.6  37.6 765      0.565
REMARK    2_xyzrec: 0.1786 0.2077 0.016  2.01  14.8  83.6  37.6 765      0.572
REMARK    2_checkH: 0.1786 0.2078 0.016  2.01  14.8  83.6  37.6 765      0.572
REMARK       2_adp: 0.1733 0.2063 0.016  2.01  14.8 105.5  38.9 765      0.572
REMARK   2_regHadp: 0.1737 0.2062 0.016  2.01  14.8 105.5  38.9 765      0.572
REMARK       3_bss: 0.1734 0.2058 0.016  2.01  14.8 105.5  38.8 765      0.572
REMARK 3_settarget: 0.1734 0.2058 0.016  2.01  14.8 105.5  38.8 765      0.572
REMARK 3_updatecdl: 0.1734 0.2058 0.016  2.01  14.8 105.5  38.8 765      0.572
REMARK       3_nqh: 0.1734 0.2058 0.016  2.01  14.8 105.5  38.8 765      0.572
REMARK    3_weight: 0.1734 0.2058 0.016  2.01  14.8 105.5  38.8 765      0.572
REMARK    3_checkH: 0.1734 0.2058 0.016  2.01  14.8 105.5  38.8 765      0.573
REMARK    3_xyzrec: 0.1715 0.2077 0.017  2.02  14.8 105.5  38.8 765      0.593
REMARK    3_checkH: 0.1715 0.2078 0.017  2.02  14.8 105.5  38.8 765      0.593
REMARK       3_adp: 0.1715 0.2078 0.017  2.02  14.7 105.5  38.8 765      0.593
REMARK   3_regHadp: 0.1715 0.2078 0.017  2.02  14.7 105.5  38.8 765      0.593
REMARK         end: 0.1715 0.2076 0.017  2.02  14.7 105.4  38.8 765      0.593
REMARK ------------------------------------------------------------------------
REMARK MODEL CONTENT.
REMARK  ELEMENT        ATOM RECORD COUNT   OCCUPANCY SUM
REMARK        C                     2408         2405.00
REMARK        F                        1            1.00
REMARK        H                     4264         4255.00
REMARK        O                      866          866.00
REMARK        N                      619          618.00
REMARK        S                       23           23.00
REMARK       Fe                        1            1.00
REMARK      O1-                       54           54.00
REMARK    TOTAL                     8236         8223.00
REMARK -----------------------------------------------------------------------
REMARK r_free_flags.md5.hexdigest 7106e769a28f7f7c0c52fc6382a6a386
REMARK 
REMARK IF THIS FILE IS FOR PDB DEPOSITION: REMOVE ALL FROM THIS LINE UP.
REMARK   3
REMARK   3 REFINEMENT.
REMARK   3   PROGRAM     : PHENIX (1.11.1_2575: ???)
REMARK   3   AUTHORS     : Adams,Afonine,Bunkoczi,Burnley,Chen,Dar,Davis,
REMARK   3               : Draizen,Echols,Gildea,Gros,Grosse-Kunstleve,Headd,
REMARK   3               : Hintze,Hung,Ioerger,Liebschner,McCoy,McKee,Moriarty,
REMARK   3               : Oeffner,Poon,Read,Richardson,Richardson,Sacchettini,
REMARK   3               : Sauter,Sobolev,Storoni,Terwilliger,Williams,Zwart
REMARK   3
REMARK   3  REFINEMENT TARGET : ML
REMARK   3  
REMARK   3  DATA USED IN REFINEMENT.
REMARK   3   RESOLUTION RANGE HIGH (ANGSTROMS) : 2.000   
REMARK   3   RESOLUTION RANGE LOW  (ANGSTROMS) : 31.141  
REMARK   3   MIN(FOBS/SIGMA_FOBS)              : 2.03  
REMARK   3   COMPLETENESS FOR RANGE        (%) : 99.95 
REMARK   3   NUMBER OF REFLECTIONS             : 35394     
REMARK   3   NUMBER OF REFLECTIONS (NON-ANOMALOUS) : 35394     
REMARK   3  
REMARK   3  FIT TO DATA USED IN REFINEMENT.
REMARK   3   R VALUE     (WORKING + TEST SET) : 0.1735
REMARK   3   R VALUE            (WORKING SET) : 0.1715
REMARK   3   FREE R VALUE                     : 0.2076
REMARK   3   FREE R VALUE TEST SET SIZE   (%) : 5.63  
REMARK   3   FREE R VALUE TEST SET COUNT      : 1992      
REMARK   3  
REMARK   3  FIT TO DATA USED IN REFINEMENT (IN BINS).
REMARK   3   BIN  RESOLUTION RANGE  COMPL.    NWORK NFREE   RWORK  RFREE  CCWORK CCFREE
REMARK   3     1 31.1443 -  4.8148    0.99     2356   143  0.1616 0.1881   0.934  0.926
REMARK   3     2  4.8148 -  3.8239    1.00     2411   141  0.1420 0.1760   0.943  0.919
REMARK   3     3  3.8239 -  3.3411    1.00     2384   145  0.1588 0.1840   0.928  0.926
REMARK   3     4  3.3411 -  3.0359    1.00     2387   140  0.1786 0.2196   0.910  0.859
REMARK   3     5  3.0359 -  2.8185    1.00     2401   144  0.1881 0.2372   0.907  0.844
REMARK   3     6  2.8185 -  2.6524    1.00     2358   144  0.1765 0.2094   0.910  0.878
REMARK   3     7  2.6524 -  2.5196    1.00     2412   144  0.1761 0.2214   0.916  0.857
REMARK   3     8  2.5196 -  2.4100    1.00     2361   139  0.1718 0.2234   0.915  0.871
REMARK   3     9  2.4100 -  2.3172    1.00     2400   146  0.1730 0.2035   0.909  0.886
REMARK   3    10  2.3172 -  2.2373    1.00     2392   145  0.1841 0.2207   0.901  0.833
REMARK   3    11  2.2373 -  2.1674    1.00     2367   140  0.1938 0.2583   0.877  0.730
REMARK   3    12  2.1674 -  2.1054    1.00     2395   140  0.2039 0.2339   0.864  0.816
REMARK   3    13  2.1054 -  2.0500    1.00     2401   143  0.2213 0.2778   0.839  0.744
REMARK   3    14  2.0500 -  2.0000    1.00     2377   138  0.2429 0.2862   0.794  0.688
REMARK   3  
REMARK   3  BULK SOLVENT MODELLING.
REMARK   3   METHOD USED        : FLAT BULK SOLVENT MODEL
REMARK   3   SOLVENT RADIUS     : 1.11    
REMARK   3   SHRINKAGE RADIUS   : 0.90    
REMARK   3   GRID STEP FACTOR   : 4.00    
REMARK   3  
REMARK   3  ERROR ESTIMATES.
REMARK   3   COORDINATE ERROR (MAXIMUM-LIKELIHOOD BASED)     : 0.22    
REMARK   3   PHASE ERROR (DEGREES, MAXIMUM-LIKELIHOOD BASED) : 20.59   
REMARK   3  
REMARK   3  STRUCTURE FACTORS CALCULATION ALGORITHM : FFT
REMARK   3  
REMARK   3  RESTRAINTS LIBRARY
REMARK   3    GEOSTD + MON.LIB. + CDL v1.2
REMARK   3  
REMARK   3  DEVIATIONS FROM IDEAL VALUES.
REMARK   3                 RMSD     MAX  COUNT
REMARK   3   BOND      :  0.017   0.225   3813
REMARK   3   ANGLE     :  2.022  33.116   5164
REMARK   3   CHIRALITY :  0.226   4.671    561
REMARK   3   PLANARITY :  0.016   0.143    655
REMARK   3   DIHEDRAL  : 17.627 177.136   2303
REMARK   3   MIN NONBONDED DISTANCE : 2.275 
REMARK   3  
REMARK   3  MOLPROBITY STATISTICS.
REMARK   3   ALL-ATOM CLASHSCORE : 1.21
REMARK   3   RAMACHANDRAN PLOT:
REMARK   3     OUTLIERS : 1.11  %
REMARK   3     ALLOWED  : 4.23  %
REMARK   3     FAVORED  : 94.65 %
REMARK   3   ROTAMER OUTLIERS : 4.38 %
REMARK   3   CBETA DEVIATIONS : 1
REMARK   3   PEPTIDE PLANE:
REMARK   3     CIS-PROLINE     : 1
REMARK   3     CIS-GENERAL     : 0
REMARK   3     TWISTED PROLINE : 0
REMARK   3     TWISTED GENERAL : 1
REMARK   3  
REMARK   3  ATOMIC DISPLACEMENT PARAMETERS.
REMARK   3   WILSON B : 29.36
REMARK   3   RMS(B_ISO_OR_EQUIVALENT_BONDED) : 5.80
REMARK   3   ATOMS          NUMBER OF ATOMS
REMARK   3                    ISO.  ANISO. 
REMARK   3    ALL         :   8236       0
REMARK   3    ALL (NO H)  :   3972       0
REMARK   3    SOLVENT     :    255       0
REMARK   3    NON-SOLVENT :   3717       0
REMARK   3    HYDROGENS   :   4264       0
REMARK   3
REMARK   3
REMARK   3   OTHER REFINEMENT REMARKS:
REMARK   3   XRAY REFINEMENT USING QUANTUM MECHANICAL FUNCTIONAL
REMARK   3   PROGRAM      :QuantumBio DivCon 6 build-7.1.1-b4015.17
REMARK   3   AUTHORS      :BORBULEVYCH O.Y., PLUMLEY J., 
REMARK   3                :MARTIN, R.I., WESTERHOFF L.M. 
REMARK   3
REMARK   3   REFERENCE     :BORBULEVYCH O.Y., PLUMLEY J.A.,
REMARK   3                 :MARTIN, R.I., MERZ, K.M.,  WESTERHOFF L.M.
REMARK   3                 :ACTA CRYSTLLOGRAPHICA SECTION D, 2014, 
REMARK   3                 :V. D70, pp. 1233-1247
REMARK   3   QM METHOD(HAMILTONIAN): PM6 AMBERFF14
REMARK   3   REGION QM REFINEMENT: 
REMARK   3      MAIN/BUFFER QM REGION RADII (A): 3.0 / 0.0
REMARK   3      LIGAND / STRAIN ENERGY: FLP_A_501 / 4.58 KCAL/MOLE
REMARK   3
HELIX    1   1 ILE A   47  TYR A   61  1               Generated by MOE   15
HELIX    2   2 TYR A   80  LEU A   87  1               Generated by MOE    8
HELIX    3   3 GLY A  117  LEU A  131  1               Generated by MOE   15
HELIX    4   4 ILE A  141  ARG A  157  1               Generated by MOE   17
HELIX    5   5 THR A  167  PHE A  183  1               Generated by MOE   17
HELIX    6   6 GLN A  192  LEU A  208  1               Generated by MOE   17
HELIX    7   7 HIS A  230  GLU A  253  1               Generated by MOE   24
HELIX    8   8 PHE A  263  GLU A  274  1               Generated by MOE   12
HELIX    9   9 ILE A  284  LYS A  315  1               Generated by MOE   32
HELIX   10  10 PRO A  317  VAL A  330  1               Generated by MOE   14
HELIX   11  11 MET A  339  HIS A  344  5               Generated by MOE    6
HELIX   12  12 PRO A  346  ILE A  359  1               Generated by MOE   14
HELIX   13  13 THR A  392  LEU A  395  1               Generated by MOE    4
HELIX   14  14 PRO A  409  PHE A  412  5               Generated by MOE    4
HELIX   15  15 GLY A  431  ARG A  433  5               Generated by MOE    3
HELIX   16  16 GLU A  438  ASN A  455  1               Generated by MOE   18
HELIX   17  17 PRO A  464  ASN A  466  5               Generated by MOE    3
SHEET    1       VAL A  64  TYR A  68                  Generated by MOE
SHEET    2       PRO A  73  PRO A  73                  Generated by MOE
SHEET    3       ILE A  74  LEU A  77                  Generated by MOE
SHEET    4       GLY A  96  ARG A  97                  Generated by MOE
SHEET    5       HIS A 368  ALA A 369                  Generated by MOE
SHEET    6       ILE A 374  PHE A 376                  Generated by MOE
SHEET    7       TYR A 379  ILE A 381                  Generated by MOE
SHEET    8       THR A 386  ILE A 389                  Generated by MOE
SHEET    9       PHE A 456  SER A 460                  Generated by MOE
SHEET   10       LEU A 485  PRO A 489                  Generated by MOE
CRYST1   91.047   91.047  169.480  90.00  90.00 120.00 H 3
SCALE1      0.010983  0.006341  0.000000        0.00000
SCALE2      0.000000  0.012682  0.000000        0.00000
SCALE3      0.000000  0.000000  0.005900        0.00000
ATOM      1  N   ARG A  26      17.685  23.491 -35.045  1.00 66.37           N
ATOM      2  CA  ARG A  26      18.356  23.393 -33.724  1.00 66.19           C
ATOM      3  C   ARG A  26      17.324  23.141 -32.604  1.00 69.18           C
ATOM      4  O   ARG A  26      17.271  22.041 -32.060  1.00 63.57           O
ATOM      5  CB  ARG A  26      19.249  24.629 -33.468  1.00 63.34           C
ATOM      6  CG  ARG A  26      20.135  24.509 -32.215  1.00 68.60           C
ATOM      7  CD  ARG A  26      21.263  23.495 -32.434  1.00 74.46           C
ATOM      8  NE  ARG A  26      22.165  23.417 -31.274  1.00 87.17           N
ATOM      9  CZ  ARG A  26      23.279  22.674 -31.215  1.00 79.21           C
ATOM     10  NH1 ARG A  26      23.682  21.943 -32.254  1.00 82.05           N
ATOM     11  NH2 ARG A  26      24.010  22.660 -30.104  1.00 84.48           N1+
ATOM     12  H1  ARG A  26      18.362  23.664 -35.777  1.00 79.65           H
ATOM     13  H2  ARG A  26      16.982  24.218 -35.050  1.00 79.65           H
ATOM     14  HA  ARG A  26      19.009  22.520 -33.762  1.00 79.44           H
ATOM     15  HB2 ARG A  26      18.634  25.527 -33.385  1.00 76.01           H
ATOM     16  HB3 ARG A  26      19.904  24.768 -34.331  1.00 76.01           H
ATOM     17  HG2 ARG A  26      19.536  24.228 -31.348  1.00 82.33           H
ATOM     18  HG3 ARG A  26      20.585  25.483 -32.018  1.00 82.33           H
ATOM     19  HD2 ARG A  26      21.841  23.812 -33.304  1.00 89.35           H
ATOM     20  HD3 ARG A  26      20.842  22.507 -32.629  1.00 89.35           H
ATOM     21  HE  ARG A  26      21.902  23.935 -30.447  1.00104.61           H
ATOM     22 HH11 ARG A  26      24.524  21.392 -32.191  1.00 98.47           H
ATOM     23 HH12 ARG A  26      23.140  21.941 -33.104  1.00 98.47           H
ATOM     24 HH21 ARG A  26      23.721  23.197 -29.300  1.00101.38           H
ATOM     25 HH22 ARG A  26      24.850  22.103 -30.059  1.00101.38           H
ATOM     26  N   GLY A  27      16.467  24.137 -32.329  1.00 60.25           N
ATOM     27  CA  GLY A  27      15.250  24.009 -31.538  1.00 50.44           C
ATOM     28  C   GLY A  27      14.026  23.998 -32.467  1.00 53.27           C
ATOM     29  O   GLY A  27      14.012  24.645 -33.513  1.00 46.64           O
ATOM     30  H   GLY A  27      16.570  25.003 -32.835  1.00 72.31           H
ATOM     31  HA2 GLY A  27      15.276  23.096 -30.942  1.00 60.53           H
ATOM     32  HA3 GLY A  27      15.165  24.868 -30.873  1.00 60.53           H
ATOM     33  N   LYS A  28      12.990  23.266 -32.065  1.00 41.55           N
ATOM     34  CA  LYS A  28      11.712  23.186 -32.726  1.00 40.16           C
ATOM     35  C   LYS A  28      10.697  23.115 -31.599  1.00 39.86           C
ATOM     36  O   LYS A  28      10.362  22.036 -31.111  1.00 35.43           O
ATOM     37  CB  LYS A  28      11.686  21.964 -33.649  1.00 35.24           C
ATOM     38  CG  LYS A  28      10.396  21.943 -34.477  1.00 30.66           C
ATOM     39  CD  LYS A  28      10.221  20.594 -35.177  1.00 42.23           C
ATOM     40  CE  LYS A  28       9.122  20.708 -36.235  1.00 42.94           C
ATOM     41  NZ  LYS A  28       8.855  19.395 -36.838  1.00 44.99           N1+
ATOM     42  H   LYS A  28      13.066  22.777 -31.184  1.00 49.86           H
ATOM     43  HA  LYS A  28      11.541  24.097 -33.305  1.00 48.20           H
ATOM     44  HB2 LYS A  28      12.527  22.034 -34.341  1.00 42.29           H
ATOM     45  HB3 LYS A  28      11.792  21.045 -33.071  1.00 42.29           H
ATOM     46  HG2 LYS A  28       9.538  22.077 -33.817  1.00 36.80           H
ATOM     47  HG3 LYS A  28      10.413  22.755 -35.206  1.00 36.80           H
ATOM     48  HD2 LYS A  28      11.156  20.295 -35.653  1.00 50.68           H
ATOM     49  HD3 LYS A  28       9.935  19.842 -34.440  1.00 50.68           H
ATOM     50  HE2 LYS A  28       8.213  21.075 -35.756  1.00 51.53           H
ATOM     51  HE3 LYS A  28       9.425  21.417 -37.006  1.00 51.53           H
ATOM     52  HZ1 LYS A  28       8.183  19.495 -37.590  1.00 53.99           H
ATOM     53  HZ2 LYS A  28       9.708  18.997 -37.203  1.00 53.99           H
ATOM     54  HZ3 LYS A  28       8.466  18.781 -36.134  1.00 53.99           H
ATOM     55  N   LEU A  29      10.247  24.289 -31.180  1.00 35.01           N
ATOM     56  CA  LEU A  29       9.250  24.417 -30.139  1.00 31.44           C
ATOM     57  C   LEU A  29       7.889  23.951 -30.663  1.00 37.66           C
ATOM     58  O   LEU A  29       7.646  23.968 -31.878  1.00 37.64           O
ATOM     59  CB  LEU A  29       9.212  25.864 -29.641  1.00 27.97           C
ATOM     60  CG  LEU A  29      10.523  26.337 -28.970  1.00 33.76           C
ATOM     61  CD1 LEU A  29      10.278  27.738 -28.423  1.00 33.40           C
ATOM     62  CD2 LEU A  29      10.980  25.445 -27.802  1.00 33.97           C
ATOM     63  H   LEU A  29      10.569  25.131 -31.636  1.00 42.02           H
ATOM     64  HA  LEU A  29       9.552  23.782 -29.310  1.00 37.73           H
ATOM     65  HB2 LEU A  29       8.972  26.526 -30.472  1.00 33.57           H
ATOM     66  HB3 LEU A  29       8.406  25.956 -28.918  1.00 33.57           H
ATOM     67  HG  LEU A  29      11.317  26.377 -29.717  1.00 40.52           H
ATOM     68 HD11 LEU A  29      11.206  28.148 -28.027  1.00 40.08           H
ATOM     69 HD12 LEU A  29       9.917  28.387 -29.217  1.00 40.08           H
ATOM     70 HD13 LEU A  29       9.531  27.690 -27.631  1.00 40.08           H
ATOM     71 HD21 LEU A  29      11.762  25.953 -27.239  1.00 40.77           H
ATOM     72 HD22 LEU A  29      10.146  25.247 -27.130  1.00 40.77           H
ATOM     73 HD23 LEU A  29      11.371  24.501 -28.183  1.00 40.77           H
ATOM     74  N   PRO A  30       6.987  23.526 -29.758  1.00 40.26           N
ATOM     75  CA  PRO A  30       5.614  23.198 -30.121  1.00 32.22           C
ATOM     76  C   PRO A  30       4.890  24.375 -30.780  1.00 28.50           C
ATOM     77  O   PRO A  30       5.250  25.526 -30.536  1.00 30.16           O
ATOM     78  CB  PRO A  30       4.931  22.912 -28.771  1.00 37.06           C
ATOM     79  CG  PRO A  30       6.059  22.528 -27.828  1.00 39.54           C
ATOM     80  CD  PRO A  30       7.240  23.330 -28.335  1.00 34.61           C
ATOM     81  HA  PRO A  30       5.583  22.288 -30.712  1.00 38.68           H
ATOM     82  HB2 PRO A  30       4.536  23.858 -28.401  1.00 44.47           H
ATOM     83  HB3 PRO A  30       4.142  22.164 -28.816  1.00 44.47           H
ATOM     84  HG2 PRO A  30       5.837  22.838 -26.808  1.00 47.46           H
ATOM     85  HG3 PRO A  30       6.244  21.457 -27.875  1.00 47.46           H
ATOM     86  HD2 PRO A  30       7.270  24.288 -27.825  1.00 41.54           H
ATOM     87  HD3 PRO A  30       8.141  22.742 -28.152  1.00 41.54           H
ATOM     88  N   PRO A  31       3.827  24.128 -31.552  1.00 34.43           N
ATOM     89  CA  PRO A  31       3.086  25.217 -32.164  1.00 38.31           C
ATOM     90  C   PRO A  31       2.278  25.978 -31.119  1.00 43.31           C
ATOM     91  O   PRO A  31       2.083  25.508 -29.998  1.00 34.27           O
ATOM     92  CB  PRO A  31       2.170  24.514 -33.168  1.00 37.38           C
ATOM     93  CG  PRO A  31       1.947  23.131 -32.565  1.00 34.35           C
ATOM     94  CD  PRO A  31       3.306  22.826 -31.939  1.00 37.32           C
ATOM     95  HA  PRO A  31       3.736  25.875 -32.745  1.00 45.98           H
ATOM     96  HB2 PRO A  31       1.240  25.044 -33.376  1.00 44.86           H
ATOM     97  HB3 PRO A  31       2.742  24.388 -34.090  1.00 44.86           H
ATOM     98  HG2 PRO A  31       1.147  23.172 -31.824  1.00 41.23           H
ATOM     99  HG3 PRO A  31       1.728  22.393 -33.337  1.00 41.23           H
ATOM    100  HD2 PRO A  31       3.152  22.176 -31.078  1.00 44.79           H
ATOM    101  HD3 PRO A  31       3.954  22.376 -32.690  1.00 44.79           H
ATOM    102  N   GLY A  32       1.817  27.172 -31.471  1.00 38.29           N
ATOM    103  CA  GLY A  32       0.961  27.958 -30.599  1.00 38.09           C
ATOM    104  C   GLY A  32       0.403  29.188 -31.287  1.00 42.30           C
ATOM    105  O   GLY A  32       0.568  29.329 -32.494  1.00 47.45           O
ATOM    106  H   GLY A  32       2.041  27.550 -32.379  1.00 45.96           H
ATOM    107  HA2 GLY A  32       0.137  27.341 -30.245  1.00 45.72           H
ATOM    108  HA3 GLY A  32       1.560  28.262 -29.754  1.00 45.72           H
ATOM    109  N   PRO A  33      -0.241  30.092 -30.540  1.00 43.58           N
ATOM    110  CA  PRO A  33      -0.808  31.316 -31.106  1.00 50.47           C
ATOM    111  C   PRO A  33       0.281  32.281 -31.564  1.00 56.57           C
ATOM    112  O   PRO A  33       1.428  32.168 -31.133  1.00 46.01           O
ATOM    113  CB  PRO A  33      -1.609  31.955 -29.958  1.00 59.02           C
ATOM    114  CG  PRO A  33      -1.477  31.025 -28.751  1.00 46.72           C
ATOM    115  CD  PRO A  33      -0.330  30.086 -29.094  1.00 44.97           C
ATOM    116  HA  PRO A  33      -1.525  31.100 -31.893  1.00 60.57           H
ATOM    117  HB2 PRO A  33      -1.140  32.906 -29.712  1.00 70.83           H
ATOM    118  HB3 PRO A  33      -2.655  32.141 -30.205  1.00 70.83           H
ATOM    119  HG2 PRO A  33      -1.292  31.576 -27.830  1.00 56.06           H
ATOM    120  HG3 PRO A  33      -2.390  30.447 -28.668  1.00 56.06           H
ATOM    121  HD2 PRO A  33       0.598  30.483 -28.686  1.00 53.97           H
ATOM    122  HD3 PRO A  33      -0.565  29.097 -28.699  1.00 53.97           H
ATOM    123  N   THR A  34      -0.057  33.261 -32.408  1.00 59.24           N
ATOM    124  CA  THR A  34       0.942  34.255 -32.803  1.00 57.51           C
ATOM    125  C   THR A  34       1.317  35.121 -31.575  1.00 52.12           C
ATOM    126  O   THR A  34       0.500  35.252 -30.663  1.00 54.58           O
ATOM    127  CB  THR A  34       0.446  35.105 -33.989  1.00 73.49           C
ATOM    128  OG1 THR A  34      -0.713  35.846 -33.651  1.00 62.03           O
ATOM    129  CG2 THR A  34       0.147  34.227 -35.211  1.00 59.50           C
ATOM    130  H   THR A  34      -1.007  33.371 -32.729  1.00 71.09           H
ATOM    131  HA  THR A  34       1.816  33.709 -33.152  1.00 69.02           H
ATOM    132  HB  THR A  34       1.231  35.808 -34.269  1.00 88.19           H
ATOM    133  HG1 THR A  34      -0.590  36.753 -33.940  1.00 74.44           H
ATOM    134 HG21 THR A  34      -0.141  34.862 -36.051  1.00 71.40           H
ATOM    135 HG22 THR A  34       1.026  33.640 -35.484  1.00 71.40           H
ATOM    136 HG23 THR A  34      -0.690  33.558 -34.998  1.00 71.40           H
ATOM    137  N   PRO A  35       2.539  35.686 -31.523  1.00 57.68           N
ATOM    138  CA  PRO A  35       3.096  36.361 -30.343  1.00 60.54           C
ATOM    139  C   PRO A  35       2.271  37.476 -29.680  1.00 71.36           C
ATOM    140  O   PRO A  35       1.300  37.979 -30.245  1.00 75.16           O
ATOM    141  CB  PRO A  35       4.418  36.958 -30.843  1.00 56.19           C
ATOM    142  CG  PRO A  35       4.889  35.919 -31.858  1.00 68.32           C
ATOM    143  CD  PRO A  35       3.577  35.529 -32.537  1.00 53.35           C
ATOM    144  HA  PRO A  35       3.343  35.602 -29.602  1.00 72.66           H
ATOM    145  HB2 PRO A  35       4.183  37.882 -31.378  1.00 67.44           H
ATOM    146  HB3 PRO A  35       5.155  37.155 -30.063  1.00 67.44           H
ATOM    147  HG2 PRO A  35       5.564  36.359 -32.595  1.00 81.99           H
ATOM    148  HG3 PRO A  35       5.367  35.078 -31.352  1.00 81.99           H
ATOM    149  HD2 PRO A  35       3.381  36.211 -33.365  1.00 64.02           H
ATOM    150  HD3 PRO A  35       3.686  34.498 -32.870  1.00 64.02           H
ATOM    151  N   LEU A  36       2.688  37.763 -28.428  1.00 72.92           N
ATOM    152  CA  LEU A  36       2.106  38.620 -27.381  1.00 79.76           C
ATOM    153  C   LEU A  36       1.088  37.990 -26.390  1.00 75.83           C
ATOM    154  O   LEU A  36       0.839  38.696 -25.410  1.00 86.04           O
ATOM    155  CB  LEU A  36       1.570  39.970 -27.919  1.00 63.65           C
ATOM    156  CG  LEU A  36       2.682  41.094 -27.973  1.00 89.00           C
ATOM    157  CD1 LEU A  36       3.860  40.742 -28.905  1.00 84.48           C
ATOM    158  CD2 LEU A  36       2.009  42.405 -28.427  1.00 86.27           C
ATOM    159  H   LEU A  36       3.481  37.227 -28.106  1.00 87.51           H
ATOM    160  HA  LEU A  36       2.959  38.861 -26.745  1.00 95.72           H
ATOM    161  HB2 LEU A  36       1.073  39.842 -28.876  1.00 76.39           H
ATOM    162  HB3 LEU A  36       0.799  40.340 -27.243  1.00 76.39           H
ATOM    163  HG  LEU A  36       3.083  41.244 -26.969  1.00106.80           H
ATOM    164 HD11 LEU A  36       4.545  41.589 -28.971  1.00101.38           H
ATOM    165 HD12 LEU A  36       4.416  39.892 -28.509  1.00101.38           H
ATOM    166 HD13 LEU A  36       3.495  40.501 -29.904  1.00101.38           H
ATOM    167 HD21 LEU A  36       2.730  43.222 -28.406  1.00103.53           H
ATOM    168 HD22 LEU A  36       1.619  42.297 -29.440  1.00103.53           H
ATOM    169 HD23 LEU A  36       1.186  42.652 -27.756  1.00103.53           H
ATOM    170  N   PRO A  37       0.459  36.789 -26.553  1.00 75.40           N
ATOM    171  CA  PRO A  37      -0.764  36.433 -25.800  1.00 79.86           C
ATOM    172  C   PRO A  37      -0.551  36.363 -24.274  1.00 81.56           C
ATOM    173  O   PRO A  37       0.283  35.532 -23.848  1.00 77.71           O
ATOM    174  CB  PRO A  37      -1.242  35.066 -26.336  1.00 75.89           C
ATOM    175  CG  PRO A  37      -0.529  34.929 -27.665  1.00 74.60           C
ATOM    176  CD  PRO A  37       0.790  35.638 -27.384  1.00 75.96           C
ATOM    177  HA  PRO A  37      -1.535  37.171 -26.036  1.00 95.83           H
ATOM    178  HB2 PRO A  37      -2.324  34.961 -26.422  1.00 91.08           H
ATOM    179  HB3 PRO A  37      -0.854  34.280 -25.685  1.00 91.08           H
ATOM    180  HG2 PRO A  37      -1.101  35.408 -28.459  1.00 89.52           H
ATOM    181  HG3 PRO A  37      -0.341  33.884 -27.893  1.00 89.52           H
ATOM    182  HD2 PRO A  37       1.456  34.984 -26.820  1.00 91.16           H
ATOM    183  HD3 PRO A  37       1.216  35.873 -28.338  1.00 91.16           H
ATOM    184  HC  PRO A  37      -1.235  37.127 -23.555  1.00 97.88           H
ATOM    185  N   LEU A  43      -9.223  44.691 -17.687  1.00 66.39           N
ATOM    186  CA  LEU A  43      -8.827  45.232 -16.369  1.00 67.49           C
ATOM    187  C   LEU A  43      -7.753  44.302 -15.736  1.00 75.15           C
ATOM    188  O   LEU A  43      -6.829  43.886 -16.435  1.00 59.92           O
ATOM    189  CB  LEU A  43     -10.043  45.497 -15.438  1.00 74.60           C
ATOM    190  CG  LEU A  43     -11.167  46.471 -15.881  1.00 78.21           C
ATOM    191  CD1 LEU A  43     -12.078  45.890 -16.981  1.00 73.08           C
ATOM    192  CD2 LEU A  43     -12.068  46.788 -14.667  1.00 75.26           C
ATOM    193  H1  LEU A  43      -8.391  44.392 -18.182  1.00 79.67           H
ATOM    194  H2  LEU A  43      -9.699  45.399 -18.226  1.00 79.67           H
ATOM    195  HA  LEU A  43      -8.337  46.189 -16.553  1.00 81.00           H
ATOM    196  HB2 LEU A  43      -9.627  45.923 -14.523  1.00 89.52           H
ATOM    197  HB3 LEU A  43     -10.496  44.540 -15.172  1.00 89.52           H
ATOM    198  HG  LEU A  43     -10.705  47.387 -16.253  1.00 93.86           H
ATOM    199 HD11 LEU A  43     -11.560  45.881 -17.937  1.00 87.70           H
ATOM    200 HD12 LEU A  43     -12.385  44.875 -16.722  1.00 87.70           H
ATOM    201 HD13 LEU A  43     -12.969  46.509 -17.093  1.00 87.70           H
ATOM    202 HD21 LEU A  43     -12.527  45.873 -14.288  1.00 90.31           H
ATOM    203 HD22 LEU A  43     -11.483  47.249 -13.870  1.00 90.31           H
ATOM    204 HD23 LEU A  43     -12.858  47.483 -14.956  1.00 90.31           H
ATOM    205  N   GLN A  44      -7.867  43.974 -14.437  1.00 70.60           N
ATOM    206  CA  GLN A  44      -6.920  43.146 -13.694  1.00 64.66           C
ATOM    207  C   GLN A  44      -7.198  41.650 -13.925  1.00 73.63           C
ATOM    208  O   GLN A  44      -8.278  41.159 -13.584  1.00 57.35           O
ATOM    209  CB  GLN A  44      -6.958  43.538 -12.202  1.00 56.22           C
ATOM    210  CG  GLN A  44      -6.242  44.874 -11.943  1.00 67.37           C
ATOM    211  CD  GLN A  44      -6.369  45.337 -10.491  1.00 67.24           C
ATOM    212  OE1 GLN A  44      -6.154  44.584  -9.549  1.00 74.87           O
ATOM    213  NE2 GLN A  44      -6.705  46.604 -10.284  1.00 73.47           N
ATOM    214  H   GLN A  44      -8.670  44.305 -13.926  1.00 84.73           H
ATOM    215  HA  GLN A  44      -5.916  43.367 -14.057  1.00 77.60           H
ATOM    216  HB2 GLN A  44      -7.994  43.611 -11.865  1.00 67.47           H
ATOM    217  HB3 GLN A  44      -6.467  42.759 -11.619  1.00 67.47           H
ATOM    218  HG2 GLN A  44      -5.183  44.696 -12.139  1.00 80.85           H
ATOM    219  HG3 GLN A  44      -6.613  45.644 -12.620  1.00 80.85           H
ATOM    220 HE21 GLN A  44      -6.855  47.223 -11.064  1.00 88.17           H
ATOM    221 HE22 GLN A  44      -6.771  46.935  -9.334  1.00 88.17           H
ATOM    222  N   ILE A  45      -6.205  40.945 -14.497  1.00 59.29           N
ATOM    223  CA  ILE A  45      -6.232  39.521 -14.844  1.00 54.04           C
ATOM    224  C   ILE A  45      -5.432  38.699 -13.810  1.00 61.66           C
ATOM    225  O   ILE A  45      -4.236  38.915 -13.581  1.00 44.58           O
ATOM    226  CB  ILE A  45      -5.809  39.300 -16.324  1.00 55.45           C
ATOM    227  CG1 ILE A  45      -5.426  37.826 -16.585  1.00 63.76           C
ATOM    228  CG2 ILE A  45      -4.760  40.295 -16.836  1.00 65.51           C
ATOM    229  CD1 ILE A  45      -4.963  37.473 -18.005  1.00 57.51           C
ATOM    230  H   ILE A  45      -5.353  41.441 -14.728  1.00 71.16           H
ATOM    231  HA  ILE A  45      -7.269  39.184 -14.785  1.00 64.85           H
ATOM    232  HB  ILE A  45      -6.707  39.500 -16.911  1.00 66.55           H
ATOM    233 HG12 ILE A  45      -4.632  37.515 -15.907  1.00 76.51           H
ATOM    234 HG13 ILE A  45      -6.310  37.235 -16.378  1.00 76.51           H
ATOM    235 HG21 ILE A  45      -4.401  40.032 -17.828  1.00 78.62           H
ATOM    236 HG22 ILE A  45      -5.193  41.293 -16.901  1.00 78.62           H
ATOM    237 HG23 ILE A  45      -3.933  40.316 -16.147  1.00 78.62           H
ATOM    238 HD11 ILE A  45      -4.967  36.389 -18.125  1.00 69.02           H
ATOM    239 HD12 ILE A  45      -5.637  37.912 -18.742  1.00 69.02           H
ATOM    240 HD13 ILE A  45      -3.947  37.833 -18.167  1.00 69.02           H
ATOM    241  N   GLY A  46      -6.113  37.719 -13.205  1.00 47.51           N
ATOM    242  CA  GLY A  46      -5.545  36.847 -12.189  1.00 38.14           C
ATOM    243  C   GLY A  46      -5.081  35.517 -12.766  1.00 31.64           C
ATOM    244  O   GLY A  46      -5.306  35.197 -13.930  1.00 29.85           O
ATOM    245  H   GLY A  46      -7.077  37.554 -13.470  1.00 57.02           H
ATOM    246  HA2 GLY A  46      -4.703  37.346 -11.706  1.00 45.77           H
ATOM    247  HA3 GLY A  46      -6.308  36.638 -11.447  1.00 45.77           H
ATOM    248  N   ILE A  47      -4.460  34.699 -11.906  1.00 34.72           N
ATOM    249  CA  ILE A  47      -3.935  33.386 -12.276  1.00 33.03           C
ATOM    250  C   ILE A  47      -5.026  32.426 -12.725  1.00 29.34           C
ATOM    251  O   ILE A  47      -4.786  31.595 -13.590  1.00 37.03           O
ATOM    252  CB  ILE A  47      -3.072  32.786 -11.140  1.00 32.24           C
ATOM    253  CG1 ILE A  47      -2.248  31.589 -11.652  1.00 32.09           C
ATOM    254  CG2 ILE A  47      -3.913  32.433  -9.899  1.00 35.13           C
ATOM    255  CD1 ILE A  47      -1.192  32.019 -12.672  1.00 31.69           C
ATOM    256  H   ILE A  47      -4.351  34.999 -10.948  1.00 41.67           H
ATOM    257  HA  ILE A  47      -3.301  33.567 -13.137  1.00 39.64           H
ATOM    258  HB  ILE A  47      -2.378  33.557 -10.824  1.00 38.69           H
ATOM    259 HG12 ILE A  47      -1.720  31.135 -10.817  1.00 38.51           H
ATOM    260 HG13 ILE A  47      -2.895  30.836 -12.091  1.00 38.51           H
ATOM    261 HG21 ILE A  47      -3.317  31.863  -9.195  1.00 42.16           H
ATOM    262 HG22 ILE A  47      -4.248  33.344  -9.405  1.00 42.16           H
ATOM    263 HG23 ILE A  47      -4.780  31.833 -10.154  1.00 42.16           H
ATOM    264 HD11 ILE A  47      -0.633  31.149 -12.993  1.00 38.03           H
ATOM    265 HD12 ILE A  47      -1.644  32.440 -13.566  1.00 38.03           H
ATOM    266 HD13 ILE A  47      -0.511  32.739 -12.222  1.00 38.03           H
ATOM    267  N   LYS A  48      -6.225  32.520 -12.147  1.00 31.07           N
ATOM    268  CA  LYS A  48      -7.327  31.654 -12.499  1.00 32.79           C
ATOM    269  C   LYS A  48      -7.839  31.978 -13.902  1.00 35.10           C
ATOM    270  O   LYS A  48      -8.175  31.060 -14.643  1.00 36.97           O
ATOM    271  CB  LYS A  48      -8.387  31.704 -11.397  1.00 34.91           C
ATOM    272  CG  LYS A  48      -7.804  31.287 -10.018  1.00 36.38           C
ATOM    273  CD  LYS A  48      -8.914  31.017  -9.000  1.00 40.25           C
ATOM    274  CE  LYS A  48      -9.632  29.661  -9.163  1.00 44.39           C
ATOM    275  NZ  LYS A  48      -8.770  28.517  -8.818  1.00 39.28           N1+
ATOM    276  H   LYS A  48      -6.368  33.214 -11.424  1.00 37.29           H
ATOM    277  HA  LYS A  48      -6.949  30.630 -12.530  1.00 39.36           H
ATOM    278  HB2 LYS A  48      -8.774  32.721 -11.321  1.00 41.90           H
ATOM    279  HB3 LYS A  48      -9.209  31.038 -11.667  1.00 41.90           H
ATOM    280  HG2 LYS A  48      -7.208  30.381 -10.135  1.00 43.66           H
ATOM    281  HG3 LYS A  48      -7.147  32.066  -9.633  1.00 43.66           H
ATOM    282  HD2 LYS A  48      -8.503  31.091  -7.993  1.00 48.30           H
ATOM    283  HD3 LYS A  48      -9.656  31.809  -9.105  1.00 48.30           H
ATOM    284  HE2 LYS A  48     -10.531  29.628  -8.546  1.00 53.27           H
ATOM    285  HE3 LYS A  48      -9.932  29.565 -10.207  1.00 53.27           H
ATOM    286  HZ1 LYS A  48      -9.342  27.699  -8.663  1.00 47.14           H
ATOM    287  HZ2 LYS A  48      -8.101  28.344  -9.556  1.00 47.14           H
ATOM    288  HZ3 LYS A  48      -8.267  28.720  -7.964  1.00 47.14           H
ATOM    289  N   ASP A  49      -7.816  33.252 -14.294  1.00 37.86           N
ATOM    290  CA  ASP A  49      -8.092  33.700 -15.661  1.00 37.16           C
ATOM    291  C   ASP A  49      -7.006  33.229 -16.636  1.00 33.72           C
ATOM    292  O   ASP A  49      -7.313  32.737 -17.728  1.00 37.02           O
ATOM    293  CB  ASP A  49      -8.202  35.228 -15.696  1.00 36.61           C
ATOM    294  CG  ASP A  49      -9.263  35.741 -14.725  1.00 57.79           C
ATOM    295  OD1 ASP A  49     -10.439  35.358 -14.926  1.00 45.58           O
ATOM    296  OD2 ASP A  49      -8.870  36.485 -13.791  1.00 58.16           O1-
ATOM    297  H   ASP A  49      -7.509  33.952 -13.635  1.00 45.44           H
ATOM    298  HA  ASP A  49      -9.049  33.278 -15.970  1.00 44.59           H
ATOM    299  HB2 ASP A  49      -7.241  35.656 -15.440  1.00 43.94           H
ATOM    300  HB3 ASP A  49      -8.492  35.503 -16.710  1.00 43.94           H
ATOM    301  N   ILE A  50      -5.732  33.350 -16.235  1.00 32.15           N
ATOM    302  CA  ILE A  50      -4.618  32.810 -17.012  1.00 30.44           C
ATOM    303  C   ILE A  50      -4.817  31.314 -17.226  1.00 32.18           C
ATOM    304  O   ILE A  50      -4.709  30.830 -18.348  1.00 31.52           O
ATOM    305  CB  ILE A  50      -3.266  33.138 -16.348  1.00 30.40           C
ATOM    306  CG1 ILE A  50      -2.999  34.657 -16.393  1.00 34.44           C
ATOM    307  CG2 ILE A  50      -2.139  32.330 -16.996  1.00 33.62           C
ATOM    308  CD1 ILE A  50      -1.869  35.165 -15.484  1.00 36.01           C
ATOM    309  H   ILE A  50      -5.533  33.783 -15.343  1.00 38.58           H
ATOM    310  HA  ILE A  50      -4.632  33.291 -17.989  1.00 36.53           H
ATOM    311  HB  ILE A  50      -3.324  32.832 -15.305  1.00 36.49           H
ATOM    312 HG12 ILE A  50      -2.778  34.939 -17.423  1.00 41.34           H
ATOM    313 HG13 ILE A  50      -3.900  35.191 -16.099  1.00 41.34           H
ATOM    314 HG21 ILE A  50      -1.176  32.638 -16.594  1.00 40.35           H
ATOM    315 HG22 ILE A  50      -2.256  31.267 -16.784  1.00 40.35           H
ATOM    316 HG23 ILE A  50      -2.149  32.486 -18.076  1.00 40.35           H
ATOM    317 HD11 ILE A  50      -1.809  36.250 -15.555  1.00 43.21           H
ATOM    318 HD12 ILE A  50      -2.061  34.902 -14.445  1.00 43.21           H
ATOM    319 HD13 ILE A  50      -0.915  34.742 -15.796  1.00 43.21           H
ATOM    320  N   SER A  51      -5.131  30.565 -16.166  1.00 32.46           N
ATOM    321  CA  SER A  51      -5.235  29.122 -16.271  1.00 35.19           C
ATOM    322  C   SER A  51      -6.393  28.750 -17.207  1.00 30.49           C
ATOM    323  O   SER A  51      -6.244  27.887 -18.065  1.00 30.57           O
ATOM    324  CB  SER A  51      -5.349  28.510 -14.877  1.00 30.03           C
ATOM    325  OG  SER A  51      -5.480  27.119 -15.064  1.00 32.48           O
ATOM    326  H   SER A  51      -5.274  31.003 -15.268  1.00 38.96           H
ATOM    327  HA  SER A  51      -4.306  28.754 -16.710  1.00 42.24           H
ATOM    328  HB2 SER A  51      -4.444  28.718 -14.306  1.00 36.04           H
ATOM    329  HB3 SER A  51      -6.213  28.909 -14.345  1.00 36.04           H
ATOM    330  HG  SER A  51      -5.445  26.690 -14.201  1.00 38.99           H
ATOM    331  N   LYS A  52      -7.529  29.442 -17.092  1.00 31.90           N
ATOM    332  CA  LYS A  52      -8.643  29.302 -18.026  1.00 34.99           C
ATOM    333  C   LYS A  52      -8.199  29.554 -19.475  1.00 29.55           C
ATOM    334  O   LYS A  52      -8.567  28.789 -20.364  1.00 36.14           O
ATOM    335  CB  LYS A  52      -9.785  30.255 -17.614  1.00 36.20           C
ATOM    336  CG  LYS A  52     -11.126  29.910 -18.278  1.00 39.96           C
ATOM    337  CD  LYS A  52     -11.803  28.632 -17.743  1.00 68.15           C
ATOM    338  CE  LYS A  52     -12.042  28.669 -16.223  1.00 65.61           C
ATOM    339  NZ  LYS A  52     -12.835  27.509 -15.755  1.00 50.42           N1+
ATOM    340  H   LYS A  52      -7.573  30.184 -16.406  1.00 38.29           H
ATOM    341  HA  LYS A  52      -8.993  28.274 -17.943  1.00 41.99           H
ATOM    342  HB2 LYS A  52      -9.912  30.210 -16.532  1.00 43.44           H
ATOM    343  HB3 LYS A  52      -9.517  31.285 -17.855  1.00 43.44           H
ATOM    344  HG2 LYS A  52     -11.811  30.742 -18.106  1.00 47.96           H
ATOM    345  HG3 LYS A  52     -10.984  29.820 -19.355  1.00 47.96           H
ATOM    346  HD2 LYS A  52     -12.766  28.533 -18.246  1.00 81.78           H
ATOM    347  HD3 LYS A  52     -11.198  27.762 -17.998  1.00 81.78           H
ATOM    348  HE2 LYS A  52     -11.080  28.672 -15.708  1.00 78.74           H
ATOM    349  HE3 LYS A  52     -12.566  29.593 -15.969  1.00 78.74           H
ATOM    350  HZ1 LYS A  52     -12.972  27.576 -14.755  1.00 60.52           H
ATOM    351  HZ2 LYS A  52     -13.737  27.493 -16.209  1.00 60.52           H
ATOM    352  HZ3 LYS A  52     -12.341  26.649 -15.953  1.00 60.52           H
ATOM    353  N   SER A  53      -7.376  30.578 -19.723  1.00 36.13           N
ATOM    354  CA  SER A  53      -6.837  30.819 -21.065  1.00 31.62           C
ATOM    355  C   SER A  53      -5.966  29.668 -21.549  1.00 37.57           C
ATOM    356  O   SER A  53      -6.065  29.294 -22.716  1.00 34.36           O
ATOM    357  CB  SER A  53      -6.083  32.149 -21.149  1.00 35.54           C
ATOM    358  OG  SER A  53      -6.910  33.224 -20.753  1.00 39.27           O
ATOM    359  H   SER A  53      -7.103  31.195 -18.970  1.00 43.36           H
ATOM    360  HA  SER A  53      -7.678  30.879 -21.753  1.00 37.95           H
ATOM    361  HB2 SER A  53      -5.185  32.127 -20.532  1.00 42.65           H
ATOM    362  HB3 SER A  53      -5.792  32.309 -22.188  1.00 42.65           H
ATOM    363  HG  SER A  53      -6.967  33.238 -19.791  1.00 47.13           H
ATOM    364  N   LEU A  54      -5.135  29.079 -20.672  1.00 33.45           N
ATOM    365  CA  LEU A  54      -4.304  27.938 -21.045  1.00 29.50           C
ATOM    366  C   LEU A  54      -5.135  26.722 -21.431  1.00 27.81           C
ATOM    367  O   LEU A  54      -4.765  25.989 -22.351  1.00 28.10           O
ATOM    368  CB  LEU A  54      -3.341  27.562 -19.902  1.00 25.44           C
ATOM    369  CG  LEU A  54      -2.356  28.660 -19.506  1.00 28.49           C
ATOM    370  CD1 LEU A  54      -1.422  28.088 -18.434  1.00 35.81           C
ATOM    371  CD2 LEU A  54      -1.526  29.149 -20.700  1.00 30.67           C
ATOM    372  H   LEU A  54      -5.103  29.410 -19.716  1.00 40.14           H
ATOM    373  HA  LEU A  54      -3.715  28.218 -21.917  1.00 35.41           H
ATOM    374  HB2 LEU A  54      -3.925  27.275 -19.029  1.00 30.54           H
ATOM    375  HB3 LEU A  54      -2.772  26.683 -20.215  1.00 30.54           H
ATOM    376  HG  LEU A  54      -2.886  29.503 -19.086  1.00 34.20           H
ATOM    377 HD11 LEU A  54      -0.795  28.891 -18.043  1.00 42.98           H
ATOM    378 HD12 LEU A  54      -2.007  27.677 -17.612  1.00 42.98           H
ATOM    379 HD13 LEU A  54      -0.790  27.305 -18.855  1.00 42.98           H
ATOM    380 HD21 LEU A  54      -0.729  29.810 -20.355  1.00 36.81           H
ATOM    381 HD22 LEU A  54      -1.085  28.297 -21.216  1.00 36.81           H
ATOM    382 HD23 LEU A  54      -2.157  29.703 -21.397  1.00 36.81           H
ATOM    383  N   THR A  55      -6.241  26.479 -20.717  1.00 31.54           N
ATOM    384  CA  THR A  55      -7.136  25.359 -21.011  1.00 29.97           C
ATOM    385  C   THR A  55      -7.836  25.548 -22.356  1.00 28.80           C
ATOM    386  O   THR A  55      -7.876  24.611 -23.155  1.00 28.98           O
ATOM    387  CB  THR A  55      -8.127  25.141 -19.846  1.00 32.62           C
ATOM    388  OG1 THR A  55      -7.430  24.854 -18.643  1.00 31.81           O
ATOM    389  CG2 THR A  55      -9.096  23.983 -20.144  1.00 33.94           C
ATOM    390  H   THR A  55      -6.488  27.102 -19.958  1.00 37.85           H
ATOM    391  HA  THR A  55      -6.512  24.469 -21.078  1.00 35.97           H
ATOM    392  HB  THR A  55      -8.707  26.056 -19.707  1.00 39.15           H
ATOM    393  HG1 THR A  55      -6.539  24.564 -18.839  1.00 38.17           H
ATOM    394 HG21 THR A  55      -9.734  23.812 -19.276  1.00 40.73           H
ATOM    395 HG22 THR A  55      -9.732  24.215 -20.999  1.00 40.73           H
ATOM    396 HG23 THR A  55      -8.537  23.065 -20.340  1.00 40.73           H
ATOM    397  N   ASN A  56      -8.366  26.752 -22.620  1.00 39.31           N
ATOM    398  CA  ASN A  56      -8.926  27.076 -23.938  1.00 39.19           C
ATOM    399  C   ASN A  56      -7.896  26.874 -25.056  1.00 33.49           C
ATOM    400  O   ASN A  56      -8.213  26.247 -26.062  1.00 37.04           O
ATOM    401  CB  ASN A  56      -9.507  28.491 -23.939  1.00 43.05           C
ATOM    402  CG  ASN A  56     -10.728  28.575 -23.026  1.00 48.32           C
ATOM    403  OD1 ASN A  56     -11.495  27.620 -22.927  1.00 52.30           O
ATOM    404  ND2 ASN A  56     -10.977  29.737 -22.429  1.00 44.86           N
ATOM    405  H   ASN A  56      -8.306  27.488 -21.928  1.00 47.18           H
ATOM    406  HA  ASN A  56      -9.740  26.373 -24.122  1.00 47.03           H
ATOM    407  HB2 ASN A  56      -8.756  29.227 -23.650  1.00 51.66           H
ATOM    408  HB3 ASN A  56      -9.840  28.695 -24.958  1.00 51.66           H
ATOM    409 HD21 ASN A  56     -11.798  29.834 -21.853  1.00 53.84           H
ATOM    410 HD22 ASN A  56     -10.348  30.521 -22.552  1.00 53.84           H
ATOM    411  N   LEU A  57      -6.649  27.322 -24.858  1.00 30.85           N
ATOM    412  CA  LEU A  57      -5.581  27.067 -25.818  1.00 25.89           C
ATOM    413  C   LEU A  57      -5.251  25.599 -26.026  1.00 38.64           C
ATOM    414  O   LEU A  57      -4.855  25.251 -27.143  1.00 37.92           O
ATOM    415  CB  LEU A  57      -4.322  27.846 -25.431  1.00 35.62           C
ATOM    416  CG  LEU A  57      -4.507  29.362 -25.610  1.00 35.85           C
ATOM    417  CD1 LEU A  57      -3.329  30.042 -24.916  1.00 36.91           C
ATOM    418  CD2 LEU A  57      -4.532  29.716 -27.111  1.00 38.89           C
ATOM    419  H   LEU A  57      -6.432  27.856 -24.024  1.00 37.02           H
ATOM    420  HA  LEU A  57      -5.928  27.439 -26.780  1.00 31.08           H
ATOM    421  HB2 LEU A  57      -4.097  27.629 -24.386  1.00 42.75           H
ATOM    422  HB3 LEU A  57      -3.479  27.501 -26.033  1.00 42.75           H
ATOM    423  HG  LEU A  57      -5.445  29.678 -25.156  1.00 43.03           H
ATOM    424 HD11 LEU A  57      -3.340  31.113 -25.114  1.00 44.30           H
ATOM    425 HD12 LEU A  57      -3.378  29.880 -23.838  1.00 44.30           H
ATOM    426 HD13 LEU A  57      -2.420  29.598 -25.308  1.00 44.30           H
ATOM    427 HD21 LEU A  57      -4.370  30.784 -27.247  1.00 46.67           H
ATOM    428 HD22 LEU A  57      -3.763  29.151 -27.637  1.00 46.67           H
ATOM    429 HD23 LEU A  57      -5.505  29.469 -27.534  1.00 46.67           H
ATOM    430  N   SER A  58      -5.378  24.744 -24.991  1.00 33.35           N
ATOM    431  CA  SER A  58      -5.079  23.322 -25.144  1.00 27.99           C
ATOM    432  C   SER A  58      -6.090  22.625 -26.064  1.00 31.99           C
ATOM    433  O   SER A  58      -5.773  21.606 -26.669  1.00 37.41           O
ATOM    434  CB  SER A  58      -4.978  22.585 -23.793  1.00 32.92           C
ATOM    435  OG  SER A  58      -6.242  22.319 -23.216  1.00 35.57           O
ATOM    436  H   SER A  58      -5.655  25.090 -24.082  1.00 40.03           H
ATOM    437  HA  SER A  58      -4.097  23.271 -25.609  1.00 33.60           H
ATOM    438  HB2 SER A  58      -4.473  21.633 -23.958  1.00 39.51           H
ATOM    439  HB3 SER A  58      -4.383  23.174 -23.095  1.00 39.51           H
ATOM    440  HG  SER A  58      -6.691  23.153 -23.038  1.00 42.69           H
ATOM    441  N   LYS A  59      -7.318  23.142 -26.153  1.00 30.33           N
ATOM    442  CA  LYS A  59      -8.343  22.582 -27.041  1.00 45.40           C
ATOM    443  C   LYS A  59      -7.991  22.843 -28.513  1.00 39.21           C
ATOM    444  O   LYS A  59      -8.279  22.022 -29.374  1.00 43.39           O
ATOM    445  CB  LYS A  59      -9.723  23.136 -26.666  1.00 45.77           C
ATOM    446  CG  LYS A  59     -10.105  22.802 -25.205  1.00 46.81           C
ATOM    447  CD  LYS A  59     -11.580  23.018 -24.828  1.00 64.04           C
ATOM    448  CE  LYS A  59     -12.152  24.432 -25.045  1.00 70.12           C
ATOM    449  NZ  LYS A  59     -12.352  24.803 -26.464  1.00 80.69           N1+
ATOM    450  H   LYS A  59      -7.529  23.989 -25.644  1.00 36.40           H
ATOM    451  HA  LYS A  59      -8.364  21.500 -26.898  1.00 54.49           H
ATOM    452  HB2 LYS A  59      -9.705  24.217 -26.799  1.00 54.92           H
ATOM    453  HB3 LYS A  59     -10.469  22.709 -27.337  1.00 54.92           H
ATOM    454  HG2 LYS A  59      -9.884  21.747 -25.029  1.00 56.18           H
ATOM    455  HG3 LYS A  59      -9.488  23.380 -24.525  1.00 56.18           H
ATOM    456  HD2 LYS A  59     -12.189  22.300 -25.379  1.00 76.86           H
ATOM    457  HD3 LYS A  59     -11.686  22.779 -23.768  1.00 76.86           H
ATOM    458  HE2 LYS A  59     -13.092  24.543 -24.501  1.00 84.15           H
ATOM    459  HE3 LYS A  59     -11.434  25.129 -24.610  1.00 84.15           H
ATOM    460  HZ1 LYS A  59     -13.030  25.550 -26.526  1.00 96.84           H
ATOM    461  HZ2 LYS A  59     -11.477  25.119 -26.858  1.00 96.84           H
ATOM    462  HZ3 LYS A  59     -12.686  24.004 -26.985  1.00 96.84           H
ATOM    463  N   VAL A  60      -7.356  23.983 -28.782  1.00 34.79           N
ATOM    464  CA  VAL A  60      -6.905  24.387 -30.117  1.00 44.92           C
ATOM    465  C   VAL A  60      -5.622  23.620 -30.495  1.00 52.45           C
ATOM    466  O   VAL A  60      -5.649  22.834 -31.441  1.00 54.36           O
ATOM    467  CB  VAL A  60      -6.749  25.926 -30.166  1.00 41.48           C
ATOM    468  CG1 VAL A  60      -6.252  26.383 -31.549  1.00 56.31           C
ATOM    469  CG2 VAL A  60      -8.076  26.648 -29.844  1.00 44.85           C
ATOM    470  H   VAL A  60      -7.168  24.614 -28.017  1.00 41.75           H
ATOM    471  HA  VAL A  60      -7.678  24.118 -30.838  1.00 53.91           H
ATOM    472  HB  VAL A  60      -6.010  26.237 -29.426  1.00 49.78           H
ATOM    473 HG11 VAL A  60      -6.137  27.467 -31.561  1.00 67.58           H
ATOM    474 HG12 VAL A  60      -5.282  25.937 -31.773  1.00 67.58           H
ATOM    475 HG13 VAL A  60      -6.967  26.093 -32.320  1.00 67.58           H
ATOM    476 HG21 VAL A  60      -7.922  27.728 -29.862  1.00 53.83           H
ATOM    477 HG22 VAL A  60      -8.836  26.386 -30.581  1.00 53.83           H
ATOM    478 HG23 VAL A  60      -8.431  26.376 -28.851  1.00 53.83           H
ATOM    479  N   TYR A  61      -4.513  23.827 -29.756  1.00 40.01           N
ATOM    480  CA  TYR A  61      -3.165  23.320 -30.094  1.00 40.01           C
ATOM    481  C   TYR A  61      -2.811  21.937 -29.517  1.00 38.87           C
ATOM    482  O   TYR A  61      -1.767  21.381 -29.869  1.00 38.73           O
ATOM    483  CB  TYR A  61      -2.121  24.363 -29.661  1.00 36.61           C
ATOM    484  CG  TYR A  61      -2.262  25.675 -30.395  1.00 40.50           C
ATOM    485  CD1 TYR A  61      -1.711  25.829 -31.684  1.00 50.09           C
ATOM    486  CD2 TYR A  61      -2.975  26.735 -29.802  1.00 43.59           C
ATOM    487  CE1 TYR A  61      -1.890  27.035 -32.390  1.00 44.04           C
ATOM    488  CE2 TYR A  61      -3.151  27.943 -30.500  1.00 42.37           C
ATOM    489  CZ  TYR A  61      -2.638  28.085 -31.810  1.00 45.73           C
ATOM    490  OH  TYR A  61      -2.917  29.213 -32.524  1.00 50.14           O
ATOM    491  H   TYR A  61      -4.581  24.444 -28.958  1.00 48.02           H
ATOM    492  HA  TYR A  61      -3.096  23.236 -31.180  1.00 48.01           H
ATOM    493  HB2 TYR A  61      -2.206  24.537 -28.587  1.00 43.93           H
ATOM    494  HB3 TYR A  61      -1.123  23.970 -29.860  1.00 43.93           H
ATOM    495  HD1 TYR A  61      -1.161  25.018 -32.139  1.00 60.11           H
ATOM    496  HD2 TYR A  61      -3.388  26.624 -28.812  1.00 52.31           H
ATOM    497  HE1 TYR A  61      -1.483  27.149 -33.384  1.00 52.85           H
ATOM    498  HE2 TYR A  61      -3.712  28.748 -30.050  1.00 50.85           H
ATOM    499  HH  TYR A  61      -3.543  29.790 -32.081  1.00 60.17           H
ATOM    500  N   GLY A  62      -3.630  21.397 -28.607  1.00 39.36           N
ATOM    501  CA  GLY A  62      -3.375  20.131 -27.921  1.00 35.36           C
ATOM    502  C   GLY A  62      -2.613  20.310 -26.576  1.00 37.33           C
ATOM    503  O   GLY A  62      -2.532  21.415 -26.035  1.00 27.83           O
ATOM    504  H   GLY A  62      -4.471  21.895 -28.353  1.00 47.24           H
ATOM    505  HA2 GLY A  62      -4.338  19.663 -27.716  1.00 42.44           H
ATOM    506  HA3 GLY A  62      -2.794  19.490 -28.581  1.00 42.44           H
ATOM    507  N   PRO A  63      -2.049  19.225 -26.018  1.00 34.76           N
ATOM    508  CA  PRO A  63      -1.563  19.214 -24.638  1.00 36.89           C
ATOM    509  C   PRO A  63      -0.225  19.924 -24.443  1.00 35.04           C
ATOM    510  O   PRO A  63       0.151  20.175 -23.303  1.00 30.74           O
ATOM    511  CB  PRO A  63      -1.399  17.727 -24.304  1.00 29.69           C
ATOM    512  CG  PRO A  63      -1.156  17.071 -25.666  1.00 39.23           C
ATOM    513  CD  PRO A  63      -2.044  17.889 -26.592  1.00 35.32           C
ATOM    514  HA  PRO A  63      -2.328  19.597 -23.960  1.00 44.27           H
ATOM    515  HB2 PRO A  63      -0.611  17.504 -23.586  1.00 35.64           H
ATOM    516  HB3 PRO A  63      -2.362  17.382 -23.922  1.00 35.64           H
ATOM    517  HG2 PRO A  63      -0.103  17.147 -25.938  1.00 47.09           H
ATOM    518  HG3 PRO A  63      -1.487  16.033 -25.678  1.00 47.09           H
ATOM    519  HD2 PRO A  63      -1.604  17.872 -27.589  1.00 42.39           H
ATOM    520  HD3 PRO A  63      -3.057  17.485 -26.575  1.00 42.39           H
ATOM    521  N   VAL A  64       0.510  20.229 -25.519  1.00 27.41           N
ATOM    522  CA  VAL A  64       1.830  20.853 -25.451  1.00 27.70           C
ATOM    523  C   VAL A  64       1.901  21.976 -26.498  1.00 38.74           C
ATOM    524  O   VAL A  64       1.848  21.677 -27.689  1.00 36.40           O
ATOM    525  CB  VAL A  64       2.930  19.799 -25.682  1.00 31.32           C
ATOM    526  CG1 VAL A  64       4.303  20.472 -25.505  1.00 30.14           C
ATOM    527  CG2 VAL A  64       2.851  18.586 -24.742  1.00 37.78           C
ATOM    528  H   VAL A  64       0.149  19.994 -26.430  1.00 32.89           H
ATOM    529  HA  VAL A  64       1.976  21.300 -24.474  1.00 33.24           H
ATOM    530  HB  VAL A  64       2.853  19.424 -26.704  1.00 37.59           H
ATOM    531 HG11 VAL A  64       5.098  19.758 -25.722  1.00 36.17           H
ATOM    532 HG12 VAL A  64       4.388  21.311 -26.184  1.00 36.17           H
ATOM    533 HG13 VAL A  64       4.418  20.843 -24.491  1.00 36.17           H
ATOM    534 HG21 VAL A  64       3.656  17.889 -24.974  1.00 45.34           H
ATOM    535 HG22 VAL A  64       2.935  18.914 -23.707  1.00 45.34           H
ATOM    536 HG23 VAL A  64       1.905  18.061 -24.869  1.00 45.34           H
ATOM    537  N   PHE A  65       2.063  23.235 -26.078  1.00 33.00           N
ATOM    538  CA  PHE A  65       2.062  24.403 -26.970  1.00 30.98           C
ATOM    539  C   PHE A  65       2.940  25.535 -26.456  1.00 41.37           C
ATOM    540  O   PHE A  65       3.247  25.575 -25.264  1.00 32.55           O
ATOM    541  CB  PHE A  65       0.635  24.900 -27.215  1.00 30.42           C
ATOM    542  CG  PHE A  65      -0.137  25.326 -25.989  1.00 26.52           C
ATOM    543  CD1 PHE A  65      -0.045  26.647 -25.521  1.00 25.81           C
ATOM    544  CD2 PHE A  65      -0.970  24.399 -25.332  1.00 24.47           C
ATOM    545  CE1 PHE A  65      -0.815  27.048 -24.423  1.00 29.49           C
ATOM    546  CE2 PHE A  65      -1.723  24.802 -24.221  1.00 26.14           C
ATOM    547  CZ  PHE A  65      -1.654  26.130 -23.782  1.00 24.74           C
ATOM    548  H   PHE A  65       2.118  23.419 -25.086  1.00 39.60           H
ATOM    549  HA  PHE A  65       2.459  24.096 -27.934  1.00 37.19           H
ATOM    550  HB2 PHE A  65       0.660  25.742 -27.907  1.00 36.52           H
ATOM    551  HB3 PHE A  65       0.093  24.090 -27.703  1.00 36.52           H
ATOM    552  HD1 PHE A  65       0.611  27.359 -26.006  1.00 30.98           H
ATOM    553  HD2 PHE A  65      -1.025  23.378 -25.673  1.00 29.37           H
ATOM    554  HE1 PHE A  65      -0.762  28.066 -24.065  1.00 35.39           H
ATOM    555  HE2 PHE A  65      -2.356  24.093 -23.707  1.00 31.38           H
ATOM    556  HZ  PHE A  65      -2.247  26.449 -22.939  1.00 29.70           H
ATOM    557  N   THR A  66       3.370  26.433 -27.361  1.00 31.23           N
ATOM    558  CA  THR A  66       4.216  27.580 -27.023  1.00 25.96           C
ATOM    559  C   THR A  66       3.411  28.867 -27.011  1.00 33.49           C
ATOM    560  O   THR A  66       2.561  29.088 -27.870  1.00 36.32           O
ATOM    561  CB  THR A  66       5.393  27.674 -28.005  1.00 33.55           C
ATOM    562  OG1 THR A  66       6.068  26.456 -28.016  1.00 32.87           O
ATOM    563  CG2 THR A  66       6.420  28.753 -27.660  1.00 33.66           C
ATOM    564  H   THR A  66       3.072  26.342 -28.324  1.00 37.49           H
ATOM    565  HA  THR A  66       4.650  27.403 -26.042  1.00 31.16           H
ATOM    566  HB  THR A  66       5.002  27.873 -29.006  1.00 40.27           H
ATOM    567  HG1 THR A  66       5.455  25.793 -28.342  1.00 39.45           H
ATOM    568 HG21 THR A  66       7.246  28.709 -28.372  1.00 40.40           H
ATOM    569 HG22 THR A  66       5.964  29.741 -27.714  1.00 40.40           H
ATOM    570 HG23 THR A  66       6.815  28.583 -26.657  1.00 40.40           H
ATOM    571  N   LEU A  67       3.709  29.724 -26.039  1.00 31.33           N
ATOM    572  CA  LEU A  67       3.301  31.114 -25.988  1.00 39.54           C
ATOM    573  C   LEU A  67       4.541  31.982 -26.116  1.00 48.83           C
ATOM    574  O   LEU A  67       5.552  31.653 -25.512  1.00 46.37           O
ATOM    575  CB  LEU A  67       2.619  31.428 -24.651  1.00 38.88           C
ATOM    576  CG  LEU A  67       1.299  30.688 -24.412  1.00 39.51           C
ATOM    577  CD1 LEU A  67       0.652  31.201 -23.124  1.00 36.99           C
ATOM    578  CD2 LEU A  67       0.341  30.937 -25.575  1.00 45.85           C
ATOM    579  H   LEU A  67       4.403  29.443 -25.361  1.00 37.60           H
ATOM    580  HA  LEU A  67       2.627  31.339 -26.806  1.00 47.45           H
ATOM    581  HB2 LEU A  67       3.302  31.172 -23.841  1.00 46.66           H
ATOM    582  HB3 LEU A  67       2.428  32.502 -24.615  1.00 46.66           H
ATOM    583  HG  LEU A  67       1.493  29.619 -24.323  1.00 47.41           H
ATOM    584 HD11 LEU A  67      -0.266  30.647 -22.929  1.00 44.39           H
ATOM    585 HD12 LEU A  67       1.336  31.052 -22.289  1.00 44.39           H
ATOM    586 HD13 LEU A  67       0.413  32.262 -23.219  1.00 44.39           H
ATOM    587 HD21 LEU A  67      -0.645  30.602 -25.296  1.00 55.03           H
ATOM    588 HD22 LEU A  67       0.292  31.999 -25.816  1.00 55.03           H
ATOM    589 HD23 LEU A  67       0.663  30.364 -26.441  1.00 55.03           H
ATOM    590  N   TYR A  68       4.457  33.110 -26.823  1.00 46.79           N
ATOM    591  CA  TYR A  68       5.499  34.126 -26.834  1.00 48.75           C
ATOM    592  C   TYR A  68       5.029  35.396 -26.148  1.00 55.31           C
ATOM    593  O   TYR A  68       3.932  35.879 -26.400  1.00 61.75           O
ATOM    594  CB  TYR A  68       5.955  34.427 -28.256  1.00 49.42           C
ATOM    595  CG  TYR A  68       6.824  33.360 -28.882  1.00 42.80           C
ATOM    596  CD1 TYR A  68       6.229  32.313 -29.597  1.00 39.30           C
ATOM    597  CD2 TYR A  68       8.228  33.449 -28.797  1.00 49.12           C
ATOM    598  CE1 TYR A  68       7.022  31.316 -30.187  1.00 45.05           C
ATOM    599  CE2 TYR A  68       9.034  32.487 -29.432  1.00 48.35           C
ATOM    600  CZ  TYR A  68       8.431  31.402 -30.111  1.00 48.38           C
ATOM    601  OH  TYR A  68       9.207  30.437 -30.688  1.00 48.32           O
ATOM    602  H   TYR A  68       3.585  33.336 -27.278  1.00 56.16           H
ATOM    603  HA  TYR A  68       6.366  33.755 -26.304  1.00 58.51           H
ATOM    604  HB2 TYR A  68       5.081  34.590 -28.882  1.00 59.31           H
ATOM    605  HB3 TYR A  68       6.530  35.351 -28.231  1.00 59.31           H
ATOM    606  HD1 TYR A  68       5.156  32.281 -29.687  1.00 47.16           H
ATOM    607  HD2 TYR A  68       8.686  34.269 -28.266  1.00 58.95           H
ATOM    608  HE1 TYR A  68       6.557  30.499 -30.719  1.00 54.07           H
ATOM    609  HE2 TYR A  68      10.110  32.572 -29.385  1.00 58.03           H
ATOM    610  HH  TYR A  68      10.144  30.624 -30.607  1.00 57.99           H
ATOM    611  N   PHE A  69       5.917  35.958 -25.328  1.00 65.67           N
ATOM    612  CA  PHE A  69       5.760  37.242 -24.666  1.00 62.94           C
ATOM    613  C   PHE A  69       6.937  38.097 -25.122  1.00 72.45           C
ATOM    614  O   PHE A  69       8.012  38.088 -24.514  1.00 67.95           O
ATOM    615  CB  PHE A  69       5.709  37.051 -23.148  1.00 67.11           C
ATOM    616  CG  PHE A  69       4.559  36.176 -22.708  1.00 62.41           C
ATOM    617  CD1 PHE A  69       4.665  34.774 -22.824  1.00 57.74           C
ATOM    618  CD2 PHE A  69       3.382  36.749 -22.189  1.00 65.44           C
ATOM    619  CE1 PHE A  69       3.600  33.951 -22.426  1.00 54.19           C
ATOM    620  CE2 PHE A  69       2.331  35.916 -21.761  1.00 69.58           C
ATOM    621  CZ  PHE A  69       2.437  34.519 -21.882  1.00 59.09           C
ATOM    622  H   PHE A  69       6.789  35.472 -25.173  1.00 78.81           H
ATOM    623  HA  PHE A  69       4.829  37.710 -24.990  1.00 75.54           H
ATOM    624  HB2 PHE A  69       6.640  36.597 -22.807  1.00 80.54           H
ATOM    625  HB3 PHE A  69       5.613  38.032 -22.679  1.00 80.54           H
ATOM    626  HD1 PHE A  69       5.565  34.325 -23.216  1.00 69.29           H
ATOM    627  HD2 PHE A  69       3.278  37.821 -22.112  1.00 78.54           H
ATOM    628  HE1 PHE A  69       3.691  32.881 -22.506  1.00 65.03           H
ATOM    629  HE2 PHE A  69       1.422  36.350 -21.367  1.00 83.50           H
ATOM    630  HZ  PHE A  69       1.618  33.885 -21.574  1.00 70.91           H
ATOM    631  N   GLY A  70       6.729  38.782 -26.253  1.00 69.73           N
ATOM    632  CA  GLY A  70       7.794  39.398 -27.024  1.00 68.54           C
ATOM    633  C   GLY A  70       8.458  38.326 -27.881  1.00 77.01           C
ATOM    634  O   GLY A  70       7.781  37.592 -28.604  1.00 77.32           O
ATOM    635  H   GLY A  70       5.820  38.724 -26.690  1.00 83.68           H
ATOM    636  HA2 GLY A  70       7.382  40.169 -27.675  1.00 82.25           H
ATOM    637  HA3 GLY A  70       8.529  39.844 -26.351  1.00 82.25           H
ATOM    638  N   LEU A  71       9.785  38.224 -27.754  1.00 68.50           N
ATOM    639  CA  LEU A  71      10.575  37.123 -28.302  1.00 79.52           C
ATOM    640  C   LEU A  71      10.707  35.939 -27.319  1.00 58.79           C
ATOM    641  O   LEU A  71      11.351  34.955 -27.686  1.00 59.33           O
ATOM    642  CB  LEU A  71      11.965  37.642 -28.760  1.00 79.15           C
ATOM    643  CG  LEU A  71      12.153  37.681 -30.295  1.00 86.42           C
ATOM    644  CD1 LEU A  71      13.503  38.353 -30.613  1.00 73.67           C
ATOM    645  CD2 LEU A  71      12.117  36.277 -30.937  1.00 67.06           C
ATOM    646  H   LEU A  71      10.268  38.900 -27.181  1.00 82.20           H
ATOM    647  HA  LEU A  71      10.050  36.745 -29.179  1.00 95.43           H
ATOM    648  HB2 LEU A  71      12.111  38.652 -28.371  1.00 94.99           H
ATOM    649  HB3 LEU A  71      12.756  37.026 -28.328  1.00 94.99           H
ATOM    650  HG  LEU A  71      11.352  38.282 -30.729  1.00103.71           H
ATOM    651 HD11 LEU A  71      13.628  38.442 -31.693  1.00 88.41           H
ATOM    652 HD12 LEU A  71      13.536  39.351 -30.175  1.00 88.41           H
ATOM    653 HD13 LEU A  71      14.326  37.761 -30.208  1.00 88.41           H
ATOM    654 HD21 LEU A  71      12.301  36.357 -32.009  1.00 80.48           H
ATOM    655 HD22 LEU A  71      12.883  35.638 -30.495  1.00 80.48           H
ATOM    656 HD23 LEU A  71      11.144  35.809 -30.795  1.00 80.48           H
ATOM    657  N   LYS A  72      10.160  36.029 -26.088  1.00 54.04           N
ATOM    658  CA  LYS A  72      10.391  35.027 -25.039  1.00 61.80           C
ATOM    659  C   LYS A  72       9.391  33.876 -25.206  1.00 51.17           C
ATOM    660  O   LYS A  72       8.209  34.115 -24.969  1.00 46.80           O
ATOM    661  CB  LYS A  72      10.243  35.657 -23.639  1.00 62.87           C
ATOM    662  CG  LYS A  72      11.237  36.793 -23.355  0.00 56.81           C
ATOM    663  CD  LYS A  72      11.142  37.220 -21.883  0.00 57.02           C
ATOM    664  CE  LYS A  72      12.146  38.328 -21.556  0.00 57.47           C
ATOM    665  NZ  LYS A  72      12.057  38.723 -20.137  0.00 58.41           N1+
ATOM    666  H   LYS A  72       9.613  36.845 -25.849  1.00 64.85           H
ATOM    667  HA  LYS A  72      11.410  34.650 -25.125  1.00 74.17           H
ATOM    668  HB2 LYS A  72       9.230  36.046 -23.524  1.00 75.45           H
ATOM    669  HB3 LYS A  72      10.380  34.873 -22.893  1.00 75.45           H
ATOM    670  HG2 LYS A  72      12.249  36.441 -23.559  0.00 68.18           H
ATOM    671  HG3 LYS A  72      11.018  37.645 -24.000  0.00 68.18           H
ATOM    672  HD2 LYS A  72      10.134  37.585 -21.682  0.00 68.43           H
ATOM    673  HD3 LYS A  72      11.340  36.360 -21.242  0.00 68.43           H
ATOM    674  HE2 LYS A  72      13.155  37.975 -21.772  0.00 68.97           H
ATOM    675  HE3 LYS A  72      11.937  39.195 -22.185  0.00 68.97           H
ATOM    676  HZ1 LYS A  72      12.732  39.447 -19.936  0.00 70.10           H
ATOM    677  HZ2 LYS A  72      11.129  39.072 -19.938  0.00 70.10           H
ATOM    678  HZ3 LYS A  72      12.240  37.924 -19.546  0.00 70.10           H
ATOM    679  N   PRO A  73       9.818  32.634 -25.518  1.00 42.25           N
ATOM    680  CA  PRO A  73       8.882  31.524 -25.594  1.00 46.25           C
ATOM    681  C   PRO A  73       8.655  30.910 -24.200  1.00 33.38           C
ATOM    682  O   PRO A  73       9.562  30.876 -23.375  1.00 36.88           O
ATOM    683  CB  PRO A  73       9.583  30.500 -26.491  1.00 38.33           C
ATOM    684  CG  PRO A  73      11.063  30.715 -26.202  1.00 41.23           C
ATOM    685  CD  PRO A  73      11.155  32.216 -25.907  1.00 43.37           C
ATOM    686  HA  PRO A  73       7.966  31.797 -26.117  1.00 55.51           H
ATOM    687  HB2 PRO A  73       9.271  29.472 -26.313  1.00 46.00           H
ATOM    688  HB3 PRO A  73       9.381  30.774 -27.519  1.00 46.00           H
ATOM    689  HG2 PRO A  73      11.369  30.117 -25.345  1.00 49.49           H
ATOM    690  HG3 PRO A  73      11.671  30.467 -27.072  1.00 49.49           H
ATOM    691  HD2 PRO A  73      11.879  32.377 -25.108  1.00 52.05           H
ATOM    692  HD3 PRO A  73      11.434  32.712 -26.831  1.00 52.05           H
ATOM    693  N   ILE A  74       7.456  30.366 -23.974  1.00 35.84           N
ATOM    694  CA  ILE A  74       7.058  29.608 -22.791  1.00 29.98           C
ATOM    695  C   ILE A  74       6.334  28.377 -23.319  1.00 26.94           C
ATOM    696  O   ILE A  74       5.294  28.501 -23.956  1.00 36.55           O
ATOM    697  CB  ILE A  74       6.164  30.463 -21.874  1.00 34.69           C
ATOM    698  CG1 ILE A  74       6.939  31.699 -21.372  1.00 42.22           C
ATOM    699  CG2 ILE A  74       5.661  29.591 -20.717  1.00 36.96           C
ATOM    700  CD1 ILE A  74       6.211  32.544 -20.323  1.00 46.39           C
ATOM    701  H   ILE A  74       6.756  30.446 -24.698  1.00 43.01           H
ATOM    702  HA  ILE A  74       7.941  29.293 -22.236  1.00 35.98           H
ATOM    703  HB  ILE A  74       5.297  30.806 -22.439  1.00 41.63           H
ATOM    704 HG12 ILE A  74       7.879  31.367 -20.934  1.00 50.68           H
ATOM    705 HG13 ILE A  74       7.168  32.346 -22.218  1.00 50.68           H
ATOM    706 HG21 ILE A  74       5.013  30.169 -20.060  1.00 44.36           H
ATOM    707 HG22 ILE A  74       5.064  28.760 -21.095  1.00 44.36           H
ATOM    708 HG23 ILE A  74       6.509  29.201 -20.151  1.00 44.36           H
ATOM    709 HD11 ILE A  74       6.720  33.501 -20.215  1.00 55.68           H
ATOM    710 HD12 ILE A  74       5.183  32.717 -20.630  1.00 55.68           H
ATOM    711 HD13 ILE A  74       6.224  32.036 -19.359  1.00 55.68           H
ATOM    712  N   VAL A  75       6.898  27.194 -23.082  1.00 25.78           N
ATOM    713  CA  VAL A  75       6.260  25.948 -23.442  1.00 25.79           C
ATOM    714  C   VAL A  75       5.338  25.570 -22.293  1.00 30.40           C
ATOM    715  O   VAL A  75       5.784  25.457 -21.158  1.00 28.39           O
ATOM    716  CB  VAL A  75       7.290  24.858 -23.737  1.00 20.95           C
ATOM    717  CG1 VAL A  75       6.604  23.510 -23.932  1.00 26.98           C
ATOM    718  CG2 VAL A  75       8.116  25.145 -24.999  1.00 29.82           C
ATOM    719  H   VAL A  75       7.746  27.153 -22.534  1.00 30.94           H
ATOM    720  HA  VAL A  75       5.671  26.095 -24.348  1.00 30.95           H
ATOM    721  HB  VAL A  75       7.960  24.787 -22.890  1.00 25.15           H
ATOM    722 HG11 VAL A  75       7.340  22.751 -24.199  1.00 32.38           H
ATOM    723 HG12 VAL A  75       6.109  23.191 -23.016  1.00 32.38           H
ATOM    724 HG13 VAL A  75       5.853  23.591 -24.716  1.00 32.38           H
ATOM    725 HG21 VAL A  75       8.839  24.343 -25.156  1.00 35.78           H
ATOM    726 HG22 VAL A  75       7.457  25.215 -25.861  1.00 35.78           H
ATOM    727 HG23 VAL A  75       8.658  26.082 -24.882  1.00 35.78           H
ATOM    728  N   VAL A  76       4.063  25.375 -22.590  1.00 24.08           N
ATOM    729  CA  VAL A  76       3.001  25.026 -21.653  1.00 28.18           C
ATOM    730  C   VAL A  76       2.751  23.524 -21.762  1.00 30.14           C
ATOM    731  O   VAL A  76       2.629  22.995 -22.869  1.00 26.35           O
ATOM    732  CB  VAL A  76       1.721  25.826 -21.947  1.00 30.03           C
ATOM    733  CG1 VAL A  76       0.623  25.409 -20.956  1.00 25.14           C
ATOM    734  CG2 VAL A  76       1.938  27.348 -21.826  1.00 27.55           C
ATOM    735  H   VAL A  76       3.789  25.478 -23.553  1.00 28.90           H
ATOM    736  HA  VAL A  76       3.319  25.280 -20.648  1.00 33.82           H
ATOM    737  HB  VAL A  76       1.379  25.599 -22.958  1.00 36.05           H
ATOM    738 HG11 VAL A  76      -0.278  25.987 -21.154  1.00 30.18           H
ATOM    739 HG12 VAL A  76       0.375  24.358 -21.077  1.00 30.18           H
ATOM    740 HG13 VAL A  76       0.951  25.589 -19.932  1.00 30.18           H
ATOM    741 HG21 VAL A  76       1.024  27.879 -22.086  1.00 33.06           H
ATOM    742 HG22 VAL A  76       2.219  27.607 -20.807  1.00 33.06           H
ATOM    743 HG23 VAL A  76       2.729  27.675 -22.504  1.00 33.06           H
ATOM    744  N   LEU A  77       2.680  22.853 -20.606  1.00 23.07           N
ATOM    745  CA  LEU A  77       2.289  21.456 -20.476  1.00 21.31           C
ATOM    746  C   LEU A  77       0.919  21.393 -19.820  1.00 26.29           C
ATOM    747  O   LEU A  77       0.731  21.901 -18.711  1.00 26.45           O
ATOM    748  CB  LEU A  77       3.318  20.698 -19.637  1.00 29.05           C
ATOM    749  CG  LEU A  77       4.748  20.749 -20.192  1.00 26.04           C
ATOM    750  CD1 LEU A  77       5.620  19.931 -19.250  1.00 25.37           C
ATOM    751  CD2 LEU A  77       4.857  20.176 -21.613  1.00 28.18           C
ATOM    752  H   LEU A  77       2.819  23.368 -19.749  1.00 27.70           H
ATOM    753  HA  LEU A  77       2.229  20.985 -21.457  1.00 25.58           H
ATOM    754  HB2 LEU A  77       3.321  21.114 -18.628  1.00 34.87           H
ATOM    755  HB3 LEU A  77       2.995  19.657 -19.568  1.00 34.87           H
ATOM    756  HG  LEU A  77       5.103  21.780 -20.195  1.00 31.25           H
ATOM    757 HD11 LEU A  77       6.654  19.926 -19.598  1.00 30.45           H
ATOM    758 HD12 LEU A  77       5.593  20.363 -18.250  1.00 30.45           H
ATOM    759 HD13 LEU A  77       5.243  18.910 -19.208  1.00 30.45           H
ATOM    760 HD21 LEU A  77       5.901  20.145 -21.920  1.00 33.83           H
ATOM    761 HD22 LEU A  77       4.443  19.171 -21.643  1.00 33.83           H
ATOM    762 HD23 LEU A  77       4.314  20.815 -22.303  1.00 33.83           H
ATOM    763  N   HIS A  78      -0.027  20.751 -20.508  1.00 24.03           N
ATOM    764  CA  HIS A  78      -1.422  20.677 -20.096  1.00 26.12           C
ATOM    765  C   HIS A  78      -1.885  19.223 -20.143  1.00 27.36           C
ATOM    766  O   HIS A  78      -1.687  18.518 -21.126  1.00 26.55           O
ATOM    767  CB  HIS A  78      -2.251  21.582 -20.993  1.00 24.44           C
ATOM    768  CG  HIS A  78      -3.672  21.720 -20.516  1.00 22.98           C
ATOM    769  ND1 HIS A  78      -4.654  20.734 -20.610  1.00 27.90           N
ATOM    770  CD2 HIS A  78      -4.193  22.812 -19.892  1.00 23.13           C
ATOM    771  CE1 HIS A  78      -5.764  21.276 -20.111  1.00 25.07           C
ATOM    772  NE2 HIS A  78      -5.508  22.513 -19.638  1.00 26.37           N
ATOM    773  H   HIS A  78       0.219  20.313 -21.382  1.00 28.84           H
ATOM    774  HA  HIS A  78      -1.527  21.038 -19.074  1.00 31.34           H
ATOM    775  HB2 HIS A  78      -2.245  21.186 -22.008  1.00 29.34           H
ATOM    776  HB3 HIS A  78      -1.790  22.570 -21.020  1.00 29.34           H
ATOM    777  HD2 HIS A  78      -3.672  23.727 -19.643  1.00 27.76           H
ATOM    778  HE1 HIS A  78      -6.738  20.808 -20.139  1.00 30.09           H
ATOM    779  HE2 HIS A  78      -6.192  23.138 -19.233  1.00 31.65           H
ATOM    780  N   GLY A  79      -2.488  18.785 -19.045  1.00 23.90           N
ATOM    781  CA  GLY A  79      -2.995  17.472 -18.838  1.00 24.91           C
ATOM    782  C   GLY A  79      -1.926  16.577 -18.217  1.00 27.67           C
ATOM    783  O   GLY A  79      -0.718  16.763 -18.377  1.00 25.73           O
ATOM    784  H   GLY A  79      -2.624  19.436 -18.290  1.00 28.68           H
ATOM    785  HA2 GLY A  79      -3.827  17.562 -18.144  1.00 29.89           H
ATOM    786  HA3 GLY A  79      -3.347  17.040 -19.775  1.00 29.89           H
ATOM    787  N   TYR A  80      -2.412  15.603 -17.464  1.00 23.39           N
ATOM    788  CA  TYR A  80      -1.606  14.686 -16.697  1.00 24.91           C
ATOM    789  C   TYR A  80      -0.544  13.989 -17.537  1.00 23.59           C
ATOM    790  O   TYR A  80       0.597  13.920 -17.089  1.00 23.96           O
ATOM    791  CB  TYR A  80      -2.542  13.717 -15.994  1.00 23.10           C
ATOM    792  CG  TYR A  80      -1.824  12.567 -15.359  1.00 25.72           C
ATOM    793  CD1 TYR A  80      -1.319  12.739 -14.063  1.00 27.84           C
ATOM    794  CD2 TYR A  80      -1.654  11.347 -16.040  1.00 29.80           C
ATOM    795  CE1 TYR A  80      -0.643  11.700 -13.435  1.00 25.57           C
ATOM    796  CE2 TYR A  80      -0.959  10.296 -15.425  1.00 30.45           C
ATOM    797  CZ  TYR A  80      -0.466  10.485 -14.110  1.00 37.40           C
ATOM    798  OH  TYR A  80       0.253   9.534 -13.488  1.00 37.51           O
ATOM    799  H   TYR A  80      -3.412  15.520 -17.370  1.00 28.07           H
ATOM    800  HA  TYR A  80      -1.083  15.254 -15.927  1.00 29.90           H
ATOM    801  HB2 TYR A  80      -3.085  14.277 -15.233  1.00 27.73           H
ATOM    802  HB3 TYR A  80      -3.270  13.326 -16.708  1.00 27.73           H
ATOM    803  HD1 TYR A  80      -1.450  13.680 -13.551  1.00 33.42           H
ATOM    804  HD2 TYR A  80      -2.051  11.220 -17.037  1.00 35.76           H
ATOM    805  HE1 TYR A  80      -0.226  11.839 -12.449  1.00 30.69           H
ATOM    806  HE2 TYR A  80      -0.801   9.368 -15.955  1.00 36.55           H
ATOM    807  HH  TYR A  80       0.596   8.880 -14.098  1.00 45.02           H
ATOM    808  N   GLU A  81      -0.859  13.500 -18.749  1.00 25.57           N
ATOM    809  CA  GLU A  81       0.126  12.695 -19.474  1.00 24.60           C
ATOM    810  C   GLU A  81       1.364  13.510 -19.868  1.00 21.69           C
ATOM    811  O   GLU A  81       2.484  13.003 -19.827  1.00 25.99           O
ATOM    812  CB  GLU A  81      -0.500  11.954 -20.672  1.00 35.22           C
ATOM    813  CG  GLU A  81      -1.592  10.952 -20.247  1.00 37.96           C
ATOM    814  CD  GLU A  81      -1.124   9.737 -19.416  1.00 40.64           C
ATOM    815  OE1 GLU A  81      -2.015   9.088 -18.819  1.00 43.14           O
ATOM    816  OE2 GLU A  81       0.095   9.457 -19.388  1.00 50.19           O1-
ATOM    817  H   GLU A  81      -1.796  13.587 -19.114  1.00 30.69           H
ATOM    818  HA  GLU A  81       0.470  11.926 -18.780  1.00 29.52           H
ATOM    819  HB2 GLU A  81      -0.952  12.688 -21.342  1.00 42.27           H
ATOM    820  HB3 GLU A  81       0.279  11.429 -21.227  1.00 42.27           H
ATOM    821  HG2 GLU A  81      -2.406  11.456 -19.726  1.00 45.55           H
ATOM    822  HG3 GLU A  81      -2.054  10.558 -21.153  1.00 45.55           H
ATOM    823  N   ALA A  82       1.184  14.779 -20.238  1.00 22.04           N
ATOM    824  CA  ALA A  82       2.267  15.665 -20.611  1.00 25.61           C
ATOM    825  C   ALA A  82       3.064  16.082 -19.376  1.00 23.09           C
ATOM    826  O   ALA A  82       4.289  16.052 -19.413  1.00 22.16           O
ATOM    827  CB  ALA A  82       1.699  16.868 -21.362  1.00 24.50           C
ATOM    828  H   ALA A  82       0.250  15.163 -20.224  1.00 26.45           H
ATOM    829  HA  ALA A  82       2.943  15.138 -21.289  1.00 30.74           H
ATOM    830  HB1 ALA A  82       2.489  17.588 -21.573  1.00 29.41           H
ATOM    831  HB2 ALA A  82       1.269  16.525 -22.305  1.00 29.41           H
ATOM    832  HB3 ALA A  82       0.921  17.356 -20.773  1.00 29.41           H
ATOM    833  N   VAL A  83       2.364  16.448 -18.290  1.00 28.37           N
ATOM    834  CA  VAL A  83       2.995  16.843 -17.029  1.00 25.51           C
ATOM    835  C   VAL A  83       3.835  15.683 -16.488  1.00 22.50           C
ATOM    836  O   VAL A  83       5.002  15.883 -16.162  1.00 21.25           O
ATOM    837  CB  VAL A  83       1.936  17.330 -16.025  1.00 23.95           C
ATOM    838  CG1 VAL A  83       2.579  17.613 -14.635  1.00 28.09           C
ATOM    839  CG2 VAL A  83       1.240  18.605 -16.514  1.00 22.66           C
ATOM    840  H   VAL A  83       1.354  16.414 -18.323  1.00 34.05           H
ATOM    841  HA  VAL A  83       3.673  17.673 -17.236  1.00 30.62           H
ATOM    842  HB  VAL A  83       1.179  16.551 -15.906  1.00 28.74           H
ATOM    843 HG11 VAL A  83       1.814  17.943 -13.932  1.00 33.71           H
ATOM    844 HG12 VAL A  83       3.053  16.724 -14.218  1.00 33.71           H
ATOM    845 HG13 VAL A  83       3.316  18.402 -14.743  1.00 33.71           H
ATOM    846 HG21 VAL A  83       0.488  18.926 -15.794  1.00 27.20           H
ATOM    847 HG22 VAL A  83       1.965  19.405 -16.661  1.00 27.20           H
ATOM    848 HG23 VAL A  83       0.749  18.438 -17.466  1.00 27.20           H
ATOM    849  N   LYS A  84       3.268  14.467 -16.422  1.00 24.45           N
ATOM    850  CA  LYS A  84       3.977  13.245 -16.012  1.00 24.61           C
ATOM    851  C   LYS A  84       5.189  12.983 -16.885  1.00 26.10           C
ATOM    852  O   LYS A  84       6.274  12.771 -16.353  1.00 26.08           O
ATOM    853  CB  LYS A  84       3.039  12.031 -16.007  1.00 23.75           C
ATOM    854  CG  LYS A  84       3.776  10.711 -15.768  1.00 32.73           C
ATOM    855  CD  LYS A  84       2.875   9.494 -15.984  1.00 47.55           C
ATOM    856  CE  LYS A  84       3.672   8.303 -16.528  1.00 54.41           C
ATOM    857  NZ  LYS A  84       4.850   8.010 -15.692  1.00 47.87           N1+
ATOM    858  H   LYS A  84       2.316  14.368 -16.742  1.00 29.35           H
ATOM    859  HA  LYS A  84       4.334  13.392 -14.991  1.00 29.54           H
ATOM    860  HB2 LYS A  84       2.265  12.164 -15.251  1.00 28.50           H
ATOM    861  HB3 LYS A  84       2.555  11.979 -16.983  1.00 28.50           H
ATOM    862  HG2 LYS A  84       4.615  10.618 -16.456  1.00 39.29           H
ATOM    863  HG3 LYS A  84       4.164  10.710 -14.748  1.00 39.29           H
ATOM    864  HD2 LYS A  84       2.434   9.214 -15.028  1.00 57.07           H
ATOM    865  HD3 LYS A  84       2.075   9.734 -16.685  1.00 57.07           H
ATOM    866  HE2 LYS A  84       3.036   7.422 -16.613  1.00 65.30           H
ATOM    867  HE3 LYS A  84       4.024   8.575 -17.525  1.00 65.30           H
ATOM    868  HZ1 LYS A  84       5.155   7.061 -15.839  1.00 57.45           H
ATOM    869  HZ2 LYS A  84       5.617   8.615 -15.974  1.00 57.45           H
ATOM    870  HZ3 LYS A  84       4.646   8.166 -14.718  1.00 57.45           H
ATOM    871  N   GLU A  85       5.033  12.984 -18.212  1.00 26.78           N
ATOM    872  CA  GLU A  85       6.128  12.566 -19.078  1.00 27.46           C
ATOM    873  C   GLU A  85       7.316  13.523 -18.919  1.00 24.86           C
ATOM    874  O   GLU A  85       8.459  13.087 -18.978  1.00 27.77           O
ATOM    875  CB  GLU A  85       5.633  12.449 -20.533  1.00 33.14           C
ATOM    876  CG  GLU A  85       6.709  11.895 -21.480  1.00 45.54           C
ATOM    877  CD  GLU A  85       6.308  11.912 -22.968  1.00 52.26           C
ATOM    878  OE1 GLU A  85       7.230  11.691 -23.782  1.00 39.00           O
ATOM    879  OE2 GLU A  85       5.115  12.141 -23.286  1.00 38.90           O1-
ATOM    880  H   GLU A  85       4.131  13.175 -18.620  1.00 32.14           H
ATOM    881  HA  GLU A  85       6.447  11.575 -18.760  1.00 32.95           H
ATOM    882  HB2 GLU A  85       4.780  11.769 -20.563  1.00 39.77           H
ATOM    883  HB3 GLU A  85       5.320  13.436 -20.881  1.00 39.77           H
ATOM    884  HG2 GLU A  85       7.670  12.398 -21.370  1.00 54.65           H
ATOM    885  HG3 GLU A  85       6.922  10.864 -21.207  1.00 54.65           H
ATOM    886  N   ALA A  86       7.044  14.816 -18.676  1.00 20.87           N
ATOM    887  CA  ALA A  86       8.051  15.832 -18.487  1.00 21.89           C
ATOM    888  C   ALA A  86       8.614  15.801 -17.066  1.00 27.66           C
ATOM    889  O   ALA A  86       9.759  15.415 -16.874  1.00 23.49           O
ATOM    890  CB  ALA A  86       7.462  17.190 -18.848  1.00 22.70           C
ATOM    891  H   ALA A  86       6.078  15.110 -18.642  1.00 25.05           H
ATOM    892  HA  ALA A  86       8.869  15.645 -19.183  1.00 26.27           H
ATOM    893  HB1 ALA A  86       8.223  17.956 -18.727  1.00 27.24           H
ATOM    894  HB2 ALA A  86       7.124  17.198 -19.886  1.00 27.24           H
ATOM    895  HB3 ALA A  86       6.626  17.420 -18.188  1.00 27.24           H
ATOM    896  N   LEU A  87       7.812  16.179 -16.061  1.00 22.14           N
ATOM    897  CA  LEU A  87       8.250  16.306 -14.658  1.00 21.25           C
ATOM    898  C   LEU A  87       8.684  14.990 -14.034  1.00 24.28           C
ATOM    899  O   LEU A  87       9.604  15.003 -13.224  1.00 26.24           O
ATOM    900  CB  LEU A  87       7.137  16.938 -13.802  1.00 22.60           C
ATOM    901  CG  LEU A  87       7.229  18.439 -13.560  1.00 25.46           C
ATOM    902  CD1 LEU A  87       7.722  19.272 -14.731  1.00 28.91           C
ATOM    903  CD2 LEU A  87       5.886  18.961 -13.030  1.00 23.91           C
ATOM    904  H   LEU A  87       6.843  16.361 -16.271  1.00 26.57           H
ATOM    905  HA  LEU A  87       9.123  16.956 -14.644  1.00 25.51           H
ATOM    906  HB2 LEU A  87       6.178  16.744 -14.268  1.00 27.12           H
ATOM    907  HB3 LEU A  87       7.111  16.450 -12.826  1.00 27.12           H
ATOM    908  HG  LEU A  87       7.949  18.585 -12.758  1.00 30.56           H
ATOM    909 HD11 LEU A  87       7.691  20.326 -14.456  1.00 34.70           H
ATOM    910 HD12 LEU A  87       8.750  19.021 -14.963  1.00 34.70           H
ATOM    911 HD13 LEU A  87       7.093  19.090 -15.606  1.00 34.70           H
ATOM    912 HD21 LEU A  87       6.023  19.978 -12.653  1.00 28.70           H
ATOM    913 HD22 LEU A  87       5.163  18.971 -13.836  1.00 28.70           H
ATOM    914 HD23 LEU A  87       5.520  18.337 -12.223  1.00 28.70           H
ATOM    915  N   ILE A  88       8.044  13.868 -14.376  1.00 27.87           N
ATOM    916  CA  ILE A  88       8.352  12.573 -13.776  1.00 32.53           C
ATOM    917  C   ILE A  88       9.330  11.787 -14.657  1.00 31.78           C
ATOM    918  O   ILE A  88      10.441  11.503 -14.212  1.00 34.03           O
ATOM    919  CB  ILE A  88       7.051  11.850 -13.355  1.00 29.94           C
ATOM    920  CG1 ILE A  88       6.359  12.687 -12.242  1.00 30.66           C
ATOM    921  CG2 ILE A  88       7.389  10.426 -12.899  1.00 36.99           C
ATOM    922  CD1 ILE A  88       4.968  12.179 -11.827  1.00 38.69           C
ATOM    923  H   ILE A  88       7.312  13.906 -15.072  1.00 33.46           H
ATOM    924  HA  ILE A  88       8.888  12.751 -12.844  1.00 39.05           H
ATOM    925  HB  ILE A  88       6.369  11.765 -14.194  1.00 35.93           H
ATOM    926 HG12 ILE A  88       7.005  12.715 -11.364  1.00 36.80           H
ATOM    927 HG13 ILE A  88       6.225  13.711 -12.587  1.00 36.80           H
ATOM    928 HG21 ILE A  88       6.479   9.898 -12.624  1.00 44.39           H
ATOM    929 HG22 ILE A  88       7.858   9.873 -13.711  1.00 44.39           H
ATOM    930 HG23 ILE A  88       8.065  10.458 -12.045  1.00 44.39           H
ATOM    931 HD11 ILE A  88       4.562  12.823 -11.048  1.00 46.44           H
ATOM    932 HD12 ILE A  88       4.292  12.198 -12.684  1.00 46.44           H
ATOM    933 HD13 ILE A  88       5.032  11.164 -11.439  1.00 46.44           H
ATOM    934  N   ASP A  89       8.966  11.457 -15.900  1.00 30.57           N
ATOM    935  CA  ASP A  89       9.798  10.575 -16.720  1.00 29.35           C
ATOM    936  C   ASP A  89      11.063  11.263 -17.269  1.00 30.91           C
ATOM    937  O   ASP A  89      12.051  10.593 -17.547  1.00 30.51           O
ATOM    938  CB  ASP A  89       8.943   9.909 -17.801  1.00 43.69           C
ATOM    939  CG  ASP A  89       7.687   9.234 -17.246  1.00 36.10           C
ATOM    940  OD1 ASP A  89       7.708   8.776 -16.082  1.00 45.23           O
ATOM    941  OD2 ASP A  89       6.677   9.215 -17.980  1.00 47.69           O1-
ATOM    942  H   ASP A  89       8.055  11.723 -16.246  1.00 36.69           H
ATOM    943  HA  ASP A  89      10.149   9.772 -16.071  1.00 35.22           H
ATOM    944  HB2 ASP A  89       8.691  10.596 -18.608  1.00 52.43           H
ATOM    945  HB3 ASP A  89       9.552   9.121 -18.245  1.00 52.43           H
ATOM    946  N   LEU A  90      11.082  12.586 -17.404  1.00 29.43           N
ATOM    947  CA  LEU A  90      12.263  13.369 -17.810  1.00 31.09           C
ATOM    948  C   LEU A  90      12.641  14.349 -16.706  1.00 26.85           C
ATOM    949  O   LEU A  90      12.887  15.529 -16.960  1.00 29.48           O
ATOM    950  CB  LEU A  90      11.997  14.083 -19.144  1.00 28.61           C
ATOM    951  CG  LEU A  90      11.762  13.082 -20.293  1.00 37.47           C
ATOM    952  CD1 LEU A  90      11.095  13.797 -21.472  1.00 41.15           C
ATOM    953  CD2 LEU A  90      13.074  12.385 -20.691  1.00 39.92           C
ATOM    954  H   LEU A  90      10.236  13.098 -17.193  1.00 35.32           H
ATOM    955  HA  LEU A  90      13.121  12.709 -17.950  1.00 37.32           H
ATOM    956  HB2 LEU A  90      11.107  14.702 -19.029  1.00 34.34           H
ATOM    957  HB3 LEU A  90      12.831  14.736 -19.403  1.00 34.34           H
ATOM    958  HG  LEU A  90      11.074  12.308 -19.958  1.00 44.97           H
ATOM    959 HD11 LEU A  90      10.888  13.072 -22.261  1.00 49.38           H
ATOM    960 HD12 LEU A  90      10.153  14.233 -21.138  1.00 49.38           H
ATOM    961 HD13 LEU A  90      11.733  14.577 -21.863  1.00 49.38           H
ATOM    962 HD21 LEU A  90      12.935  11.848 -21.629  1.00 47.91           H
ATOM    963 HD22 LEU A  90      13.887  13.101 -20.798  1.00 47.91           H
ATOM    964 HD23 LEU A  90      13.351  11.663 -19.923  1.00 47.91           H
ATOM    965  N   GLY A  91      12.650  13.860 -15.464  1.00 28.14           N
ATOM    966  CA  GLY A  91      12.587  14.740 -14.304  1.00 27.54           C
ATOM    967  C   GLY A  91      13.810  15.628 -14.137  1.00 25.13           C
ATOM    968  O   GLY A  91      13.692  16.802 -13.775  1.00 30.34           O
ATOM    969  H   GLY A  91      12.446  12.880 -15.327  1.00 33.77           H
ATOM    970  HA2 GLY A  91      11.729  15.396 -14.440  1.00 33.05           H
ATOM    971  HA3 GLY A  91      12.440  14.144 -13.404  1.00 33.05           H
ATOM    972  N   GLU A  92      14.987  15.079 -14.407  1.00 27.09           N
ATOM    973  CA  GLU A  92      16.238  15.801 -14.367  1.00 27.42           C
ATOM    974  C   GLU A  92      16.187  16.976 -15.366  1.00 30.71           C
ATOM    975  O   GLU A  92      16.517  18.121 -15.057  1.00 30.12           O
ATOM    976  CB  GLU A  92      17.360  14.795 -14.716  1.00 37.53           C
ATOM    977  CG  GLU A  92      18.483  14.767 -13.691  1.00 46.10           C
ATOM    978  CD  GLU A  92      19.196  16.110 -13.669  1.00 53.56           C
ATOM    979  OE1 GLU A  92      19.743  16.532 -14.710  1.00 69.08           O
ATOM    980  OE2 GLU A  92      19.155  16.713 -12.583  1.00 43.81           O1-
ATOM    981  H   GLU A  92      15.001  14.168 -14.845  1.00 32.51           H
ATOM    982  HA  GLU A  92      16.385  16.185 -13.355  1.00 32.92           H
ATOM    983  HB2 GLU A  92      16.954  13.781 -14.768  1.00 45.04           H
ATOM    984  HB3 GLU A  92      17.779  15.029 -15.696  1.00 45.04           H
ATOM    985  HG2 GLU A  92      18.101  14.502 -12.703  1.00 55.33           H
ATOM    986  HG3 GLU A  92      19.192  14.013 -14.038  1.00 55.33           H
ATOM    987  N   GLU A  93      15.762  16.688 -16.585  1.00 28.51           N
ATOM    988  CA  GLU A  93      15.744  17.638 -17.672  1.00 29.00           C
ATOM    989  C   GLU A  93      14.760  18.757 -17.413  1.00 23.75           C
ATOM    990  O   GLU A  93      15.022  19.866 -17.840  1.00 25.13           O
ATOM    991  CB  GLU A  93      15.412  16.943 -18.979  1.00 28.75           C
ATOM    992  CG  GLU A  93      16.456  15.900 -19.432  1.00 37.34           C
ATOM    993  CD  GLU A  93      16.293  14.477 -18.892  1.00 41.29           C
ATOM    994  OE1 GLU A  93      15.476  14.258 -17.968  1.00 36.45           O
ATOM    995  OE2 GLU A  93      17.008  13.606 -19.427  1.00 42.61           O1-
ATOM    996  H   GLU A  93      15.480  15.740 -16.806  1.00 34.21           H
ATOM    997  HA  GLU A  93      16.738  18.056 -17.769  1.00 34.81           H
ATOM    998  HB2 GLU A  93      14.429  16.480 -18.900  1.00 34.51           H
ATOM    999  HB3 GLU A  93      15.376  17.720 -19.743  1.00 34.51           H
ATOM   1000  HG2 GLU A  93      16.480  15.848 -20.519  1.00 44.81           H
ATOM   1001  HG3 GLU A  93      17.456  16.245 -19.166  1.00 44.81           H
ATOM   1002  N   PHE A  94      13.636  18.478 -16.740  1.00 23.12           N
ATOM   1003  CA  PHE A  94      12.609  19.459 -16.411  1.00 25.20           C
ATOM   1004  C   PHE A  94      12.736  20.026 -14.987  1.00 25.21           C
ATOM   1005  O   PHE A  94      11.815  20.690 -14.533  1.00 26.56           O
ATOM   1006  CB  PHE A  94      11.224  18.838 -16.693  1.00 26.06           C
ATOM   1007  CG  PHE A  94      10.854  18.846 -18.177  1.00 26.85           C
ATOM   1008  CD1 PHE A  94      11.188  17.776 -19.025  1.00 27.21           C
ATOM   1009  CD2 PHE A  94      10.176  19.953 -18.717  1.00 24.46           C
ATOM   1010  CE1 PHE A  94      10.851  17.807 -20.390  1.00 26.52           C
ATOM   1011  CE2 PHE A  94       9.785  19.958 -20.075  1.00 26.14           C
ATOM   1012  CZ  PHE A  94      10.127  18.892 -20.911  1.00 21.73           C
ATOM   1013  H   PHE A  94      13.473  17.522 -16.455  1.00 27.75           H
ATOM   1014  HA  PHE A  94      12.701  20.310 -17.087  1.00 30.25           H
ATOM   1015  HB2 PHE A  94      11.182  17.821 -16.300  1.00 31.28           H
ATOM   1016  HB3 PHE A  94      10.472  19.424 -16.177  1.00 31.28           H
ATOM   1017  HD1 PHE A  94      11.723  16.929 -18.633  1.00 32.66           H
ATOM   1018  HD2 PHE A  94       9.917  20.784 -18.080  1.00 29.36           H
ATOM   1019  HE1 PHE A  94      11.110  16.977 -21.029  1.00 31.83           H
ATOM   1020  HE2 PHE A  94       9.228  20.788 -20.476  1.00 31.38           H
ATOM   1021  HZ  PHE A  94       9.836  18.902 -21.949  1.00 26.08           H
ATOM   1022  N   SER A  95      13.835  19.778 -14.262  1.00 23.14           N
ATOM   1023  CA  SER A  95      14.024  20.233 -12.876  1.00 25.53           C
ATOM   1024  C   SER A  95      14.507  21.680 -12.739  1.00 30.19           C
ATOM   1025  O   SER A  95      14.746  22.128 -11.616  1.00 24.37           O
ATOM   1026  CB  SER A  95      15.020  19.320 -12.153  1.00 25.52           C
ATOM   1027  OG  SER A  95      16.323  19.465 -12.682  1.00 27.96           O
ATOM   1028  H   SER A  95      14.552  19.186 -14.662  1.00 27.77           H
ATOM   1029  HA  SER A  95      13.072  20.144 -12.353  1.00 30.65           H
ATOM   1030  HB2 SER A  95      15.041  19.593 -11.097  1.00 30.63           H
ATOM   1031  HB3 SER A  95      14.714  18.284 -12.235  1.00 30.63           H
ATOM   1032  HG  SER A  95      16.377  18.986 -13.517  1.00 33.55           H
ATOM   1033  N   GLY A  96      14.733  22.414 -13.840  1.00 23.08           N
ATOM   1034  CA  GLY A  96      15.175  23.800 -13.719  1.00 18.33           C
ATOM   1035  C   GLY A  96      14.033  24.705 -13.260  1.00 24.94           C
ATOM   1036  O   GLY A  96      12.859  24.363 -13.381  1.00 22.88           O
ATOM   1037  H   GLY A  96      14.555  22.029 -14.757  1.00 27.71           H
ATOM   1038  HA2 GLY A  96      15.969  23.847 -12.977  1.00 22.00           H
ATOM   1039  HA3 GLY A  96      15.560  24.159 -14.670  1.00 22.00           H
ATOM   1040  N   ARG A  97      14.401  25.872 -12.728  1.00 25.35           N
ATOM   1041  CA  ARG A  97      13.530  26.961 -12.364  1.00 28.64           C
ATOM   1042  C   ARG A  97      13.641  28.031 -13.442  1.00 32.45           C
ATOM   1043  O   ARG A  97      14.747  28.372 -13.856  1.00 27.55           O
ATOM   1044  CB  ARG A  97      13.984  27.511 -11.015  1.00 23.95           C
ATOM   1045  CG  ARG A  97      13.244  28.776 -10.554  1.00 22.52           C
ATOM   1046  CD  ARG A  97      11.753  28.597 -10.203  1.00 29.05           C
ATOM   1047  NE  ARG A  97      11.519  27.606  -9.127  1.00 27.54           N
ATOM   1048  CZ  ARG A  97      10.599  26.635  -9.097  1.00 27.29           C
ATOM   1049  NH1 ARG A  97       9.858  26.328 -10.161  1.00 24.47           N
ATOM   1050  NH2 ARG A  97      10.424  25.931  -7.982  1.00 24.54           N1+
ATOM   1051  H   ARG A  97      15.390  26.067 -12.668  1.00 30.43           H
ATOM   1052  HA  ARG A  97      12.500  26.614 -12.284  1.00 34.37           H
ATOM   1053  HB2 ARG A  97      13.825  26.736 -10.274  1.00 28.75           H
ATOM   1054  HB3 ARG A  97      15.049  27.737 -11.055  1.00 28.75           H
ATOM   1055  HG2 ARG A  97      13.760  29.141  -9.675  1.00 27.03           H
ATOM   1056  HG3 ARG A  97      13.335  29.554 -11.309  1.00 27.03           H
ATOM   1057  HD2 ARG A  97      11.408  29.558  -9.825  1.00 34.87           H
ATOM   1058  HD3 ARG A  97      11.177  28.377 -11.089  1.00 34.87           H
ATOM   1059  HE  ARG A  97      12.027  27.764  -8.270  1.00 33.05           H
ATOM   1060 HH11 ARG A  97       9.963  26.841 -11.023  1.00 29.38           H
ATOM   1061 HH12 ARG A  97       9.182  25.580 -10.092  1.00 29.38           H
ATOM   1062 HH21 ARG A  97      10.992  26.109  -7.165  1.00 29.46           H
ATOM   1063 HH22 ARG A  97       9.735  25.191  -7.971  1.00 29.46           H
ATOM   1064  N   GLY A  98      12.481  28.513 -13.874  1.00 30.97           N
ATOM   1065  CA  GLY A  98      12.324  29.514 -14.917  1.00 38.72           C
ATOM   1066  C   GLY A  98      12.484  30.899 -14.318  1.00 39.67           C
ATOM   1067  O   GLY A  98      12.116  31.120 -13.168  1.00 43.74           O
ATOM   1068  H   GLY A  98      11.637  28.173 -13.438  1.00 37.17           H
ATOM   1069  HA2 GLY A  98      13.091  29.357 -15.673  1.00 46.47           H
ATOM   1070  HA3 GLY A  98      11.337  29.426 -15.370  1.00 46.47           H
ATOM   1071  N   ILE A  99      13.095  31.793 -15.102  1.00 63.59           N
ATOM   1072  CA  ILE A  99      13.831  32.977 -14.633  1.00 67.54           C
ATOM   1073  C   ILE A  99      13.013  33.952 -13.758  1.00 75.70           C
ATOM   1074  O   ILE A  99      13.633  34.670 -12.975  1.00 74.16           O
ATOM   1075  CB  ILE A  99      14.504  33.701 -15.840  1.00 77.55           C
ATOM   1076  CG1 ILE A  99      13.473  34.404 -16.768  1.00 78.28           C
ATOM   1077  CG2 ILE A  99      15.406  32.723 -16.631  1.00 77.58           C
ATOM   1078  CD1 ILE A  99      14.040  35.085 -18.026  1.00 76.60           C
ATOM   1079  H   ILE A  99      13.272  31.521 -16.059  1.00 76.31           H
ATOM   1080  HA  ILE A  99      14.641  32.607 -14.000  1.00 81.06           H
ATOM   1081  HB  ILE A  99      15.154  34.484 -15.444  1.00 93.07           H
ATOM   1082 HG12 ILE A  99      12.716  33.685 -17.084  1.00 93.94           H
ATOM   1083 HG13 ILE A  99      12.979  35.178 -16.196  1.00 93.94           H
ATOM   1084 HG21 ILE A  99      16.089  33.274 -17.279  1.00 93.10           H
ATOM   1085 HG22 ILE A  99      16.005  32.124 -15.943  1.00 93.10           H
ATOM   1086 HG23 ILE A  99      14.800  32.063 -17.247  1.00 93.10           H
ATOM   1087 HD11 ILE A  99      13.255  35.679 -18.497  1.00 91.92           H
ATOM   1088 HD12 ILE A  99      14.866  35.745 -17.759  1.00 91.92           H
ATOM   1089 HD13 ILE A  99      14.383  34.336 -18.739  1.00 91.92           H
ATOM   1090  N   PHE A 100      11.671  33.981 -13.940  1.00 80.79           N
ATOM   1091  CA  PHE A 100      10.653  34.917 -13.412  1.00 80.86           C
ATOM   1092  C   PHE A 100      10.596  36.266 -14.188  1.00 91.51           C
ATOM   1093  O   PHE A 100      11.520  36.585 -14.939  1.00 94.88           O
ATOM   1094  CB  PHE A 100      10.725  35.103 -11.865  1.00 76.40           C
ATOM   1095  CG  PHE A 100       9.827  34.152 -11.087  1.00 79.21           C
ATOM   1096  CD1 PHE A 100      10.192  32.801 -10.938  1.00 63.50           C
ATOM   1097  CD2 PHE A 100       8.618  34.606 -10.512  1.00 86.24           C
ATOM   1098  CE1 PHE A 100       9.354  31.912 -10.238  1.00 62.06           C
ATOM   1099  CE2 PHE A 100       7.779  33.718  -9.815  1.00 68.53           C
ATOM   1100  CZ  PHE A 100       8.147  32.370  -9.677  1.00 67.17           C
ATOM   1101  H   PHE A 100      11.307  33.287 -14.575  1.00 96.95           H
ATOM   1102  HA  PHE A 100       9.696  34.431 -13.603  1.00 97.04           H
ATOM   1103  HB2 PHE A 100      11.743  34.986 -11.500  1.00 91.68           H
ATOM   1104  HB3 PHE A 100      10.437  36.124 -11.608  1.00 91.68           H
ATOM   1105  HD1 PHE A 100      11.128  32.450 -11.340  1.00 76.21           H
ATOM   1106  HD2 PHE A 100       8.329  35.643 -10.582  1.00103.49           H
ATOM   1107  HE1 PHE A 100       9.639  30.877 -10.121  1.00 74.48           H
ATOM   1108  HE2 PHE A 100       6.861  34.074  -9.371  1.00 82.24           H
ATOM   1109  HZ  PHE A 100       7.507  31.690  -9.131  1.00 80.61           H
ATOM   1110  N   PRO A 101       9.525  37.084 -14.028  1.00 89.93           N
ATOM   1111  CA  PRO A 101       9.434  38.469 -14.527  1.00 86.60           C
ATOM   1112  C   PRO A 101      10.585  39.447 -14.153  1.00 90.25           C
ATOM   1113  O   PRO A 101      10.597  40.567 -14.669  1.00 87.07           O
ATOM   1114  CB  PRO A 101       8.098  38.982 -13.958  1.00 74.90           C
ATOM   1115  CG  PRO A 101       7.241  37.719 -13.938  1.00 82.03           C
ATOM   1116  CD  PRO A 101       8.248  36.692 -13.434  1.00 88.84           C
ATOM   1117  HA  PRO A 101       9.317  38.430 -15.612  1.00103.93           H
ATOM   1118  HB2 PRO A 101       8.266  39.307 -12.929  1.00 89.88           H
ATOM   1119  HB3 PRO A 101       7.643  39.785 -14.537  1.00 89.88           H
ATOM   1120  HG2 PRO A 101       6.411  37.799 -13.234  1.00 98.44           H
ATOM   1121  HG3 PRO A 101       6.891  37.485 -14.942  1.00 98.44           H
ATOM   1122  HD2 PRO A 101       8.310  36.759 -12.351  1.00106.61           H
ATOM   1123  HD3 PRO A 101       7.923  35.707 -13.773  1.00106.61           H
ATOM   1124  N   LEU A 102      11.539  39.042 -13.289  1.00 89.56           N
ATOM   1125  CA  LEU A 102      12.797  39.745 -12.975  1.00 85.87           C
ATOM   1126  C   LEU A 102      13.836  38.727 -12.433  1.00 85.39           C
ATOM   1127  O   LEU A 102      13.513  37.556 -12.229  1.00 80.45           O
ATOM   1128  CB  LEU A 102      12.524  40.881 -11.958  1.00 84.96           C
ATOM   1129  CG  LEU A 102      13.514  42.073 -12.021  1.00 80.26           C
ATOM   1130  CD1 LEU A 102      13.205  42.986 -13.224  1.00 82.54           C
ATOM   1131  CD2 LEU A 102      13.492  42.906 -10.727  1.00 77.86           C
ATOM   1132  H   LEU A 102      11.455  38.114 -12.900  1.00107.48           H
ATOM   1133  HA  LEU A 102      13.196  40.169 -13.896  1.00103.05           H
ATOM   1134  HB2 LEU A 102      11.507  41.261 -12.076  1.00101.96           H
ATOM   1135  HB3 LEU A 102      12.584  40.440 -10.966  1.00101.96           H
ATOM   1136  HG  LEU A 102      14.529  41.705 -12.156  1.00 96.31           H
ATOM   1137 HD11 LEU A 102      13.925  43.805 -13.263  1.00 99.05           H
ATOM   1138 HD12 LEU A 102      13.273  42.422 -14.155  1.00 99.05           H
ATOM   1139 HD13 LEU A 102      12.199  43.401 -13.137  1.00 99.05           H
ATOM   1140 HD21 LEU A 102      14.289  43.649 -10.748  1.00 93.44           H
ATOM   1141 HD22 LEU A 102      12.534  43.417 -10.625  1.00 93.44           H
ATOM   1142 HD23 LEU A 102      13.646  42.256  -9.864  1.00 93.44           H
ATOM   1143  N   ALA A 103      15.094  39.159 -12.238  1.00 84.96           N
ATOM   1144  CA  ALA A 103      16.212  38.318 -11.788  1.00 78.29           C
ATOM   1145  C   ALA A 103      16.589  38.526 -10.308  1.00 84.47           C
ATOM   1146  O   ALA A 103      17.285  37.686  -9.739  1.00 77.14           O
ATOM   1147  CB  ALA A 103      17.428  38.591 -12.685  1.00 82.49           C
ATOM   1148  H   ALA A 103      15.297  40.131 -12.409  1.00101.96           H
ATOM   1149  HA  ALA A 103      15.943  37.268 -11.916  1.00 93.96           H
ATOM   1150  HB1 ALA A 103      18.255  37.942 -12.391  1.00 99.00           H
ATOM   1151  HB2 ALA A 103      17.174  38.389 -13.726  1.00 99.00           H
ATOM   1152  HB3 ALA A 103      17.741  39.631 -12.585  1.00 99.00           H
ATOM   1153  N   GLU A 104      16.184  39.660  -9.715  1.00 90.08           N
ATOM   1154  CA  GLU A 104      16.459  40.075  -8.336  1.00 87.28           C
ATOM   1155  C   GLU A 104      17.964  40.308  -8.074  1.00 87.81           C
ATOM   1156  O   GLU A 104      18.736  39.354  -7.932  1.00 94.55           O
ATOM   1157  CB  GLU A 104      15.850  39.095  -7.304  1.00 82.88           C
ATOM   1158  CG  GLU A 104      14.411  38.650  -7.630  1.00 89.55           C
ATOM   1159  CD  GLU A 104      13.432  39.811  -7.808  1.00 88.54           C
ATOM   1160  OE1 GLU A 104      13.661  40.873  -7.184  1.00 74.64           O
ATOM   1161  OE2 GLU A 104      12.472  39.620  -8.584  1.00105.43           O1-
ATOM   1162  H   GLU A 104      15.566  40.263 -10.237  1.00108.10           H
ATOM   1163  HA  GLU A 104      15.961  41.036  -8.205  1.00104.74           H
ATOM   1164  HB2 GLU A 104      16.471  38.202  -7.227  1.00 99.46           H
ATOM   1165  HB3 GLU A 104      15.854  39.582  -6.327  1.00 99.46           H
ATOM   1166  HG2 GLU A 104      14.375  37.980  -8.491  1.00107.47           H
ATOM   1167  HG3 GLU A 104      14.053  38.062  -6.784  1.00107.47           H
ATOM   1168  N   ARG A 105      18.376  41.585  -7.936  1.00 88.48           N
ATOM   1169  CA  ARG A 105      19.731  41.957  -7.476  1.00 93.42           C
ATOM   1170  C   ARG A 105      19.890  42.004  -5.942  1.00 96.87           C
ATOM   1171  O   ARG A 105      21.007  42.206  -5.464  1.00 89.10           O
ATOM   1172  CB  ARG A 105      20.267  43.173  -8.210  1.00 85.66           C
ATOM   1173  CG  ARG A 105      21.098  42.893  -9.500  1.00 83.59           C
ATOM   1174  CD  ARG A 105      22.411  42.097  -9.286  1.00 87.95           C
ATOM   1175  NE  ARG A 105      22.202  40.629  -9.283  1.00100.55           N
ATOM   1176  CZ  ARG A 105      23.069  39.686  -8.875  1.00 93.57           C
ATOM   1177  NH1 ARG A 105      24.336  39.968  -8.567  1.00 82.29           N
ATOM   1178  NH2 ARG A 105      22.653  38.423  -8.768  1.00 79.31           N1+
ATOM   1179  H   ARG A 105      17.702  42.329  -8.059  1.00106.19           H
ATOM   1180  HA  ARG A 105      20.389  41.136  -7.733  1.00112.11           H
ATOM   1181  HB2 ARG A 105      19.457  43.873  -8.421  1.00102.80           H
ATOM   1182  HB3 ARG A 105      20.962  43.701  -7.555  1.00102.80           H
ATOM   1183  HG2 ARG A 105      20.455  42.358 -10.201  1.00100.31           H
ATOM   1184  HG3 ARG A 105      21.364  43.844  -9.965  1.00100.31           H
ATOM   1185  HD2 ARG A 105      23.082  42.348 -10.109  1.00105.54           H
ATOM   1186  HD3 ARG A 105      22.887  42.405  -8.353  1.00105.54           H
ATOM   1187  HE  ARG A 105      21.265  40.321  -9.496  1.00120.66           H
ATOM   1188 HH11 ARG A 105      24.672  40.917  -8.640  1.00 98.75           H
ATOM   1189 HH12 ARG A 105      24.958  39.236  -8.261  1.00 98.75           H
ATOM   1190 HH21 ARG A 105      21.699  38.181  -8.987  1.00 95.18           H
ATOM   1191 HH22 ARG A 105      23.288  37.705  -8.452  1.00 95.18           H
ATOM   1192  N   ALA A 106      18.827  41.678  -5.184  1.00 92.64           N
ATOM   1193  CA  ALA A 106      18.968  41.082  -3.851  1.00 75.23           C
ATOM   1194  C   ALA A 106      19.786  39.779  -3.907  1.00 85.22           C
ATOM   1195  O   ALA A 106      20.331  39.375  -2.879  1.00 78.60           O
ATOM   1196  CB  ALA A 106      17.579  40.793  -3.254  1.00 66.08           C
ATOM   1197  H   ALA A 106      17.923  41.598  -5.626  1.00111.18           H
ATOM   1198  HA  ALA A 106      19.484  41.790  -3.198  1.00 90.28           H
ATOM   1199  HB1 ALA A 106      17.683  40.222  -2.331  1.00 79.30           H
ATOM   1200  HB2 ALA A 106      17.079  41.727  -3.005  1.00 79.30           H
ATOM   1201  HB3 ALA A 106      16.974  40.222  -3.960  1.00 79.30           H
ATOM   1202  N   ASN A 107      19.827  39.115  -5.081  1.00 82.67           N
ATOM   1203  CA  ASN A 107      20.488  37.836  -5.328  1.00 81.44           C
ATOM   1204  C   ASN A 107      19.764  36.743  -4.525  1.00 68.55           C
ATOM   1205  O   ASN A 107      20.308  36.144  -3.598  1.00 63.48           O
ATOM   1206  CB  ASN A 107      21.997  37.963  -5.045  1.00 77.46           C
ATOM   1207  CG  ASN A 107      22.773  36.709  -5.425  1.00 88.03           C
ATOM   1208  OD1 ASN A 107      22.519  36.095  -6.462  1.00 93.72           O
ATOM   1209  ND2 ASN A 107      23.792  36.384  -4.631  1.00 81.95           N
ATOM   1210  H   ASN A 107      19.328  39.513  -5.864  1.00 99.21           H
ATOM   1211  HA  ASN A 107      20.358  37.607  -6.387  1.00 97.73           H
ATOM   1212  HB2 ASN A 107      22.358  38.776  -5.677  1.00 92.96           H
ATOM   1213  HB3 ASN A 107      22.192  38.206  -4.001  1.00 92.96           H
ATOM   1214 HD21 ASN A 107      24.343  35.563  -4.833  1.00 98.35           H
ATOM   1215 HD22 ASN A 107      23.942  36.892  -3.768  1.00 98.35           H
ATOM   1216  N   ARG A 108      18.507  36.503  -4.928  1.00 69.72           N
ATOM   1217  CA  ARG A 108      17.611  35.515  -4.335  1.00 61.68           C
ATOM   1218  C   ARG A 108      17.989  34.053  -4.645  1.00 57.18           C
ATOM   1219  O   ARG A 108      17.602  33.178  -3.899  1.00 56.89           O
ATOM   1220  CB  ARG A 108      16.150  35.655  -4.825  1.00 58.14           C
ATOM   1221  CG  ARG A 108      15.513  36.956  -4.351  1.00 57.61           C
ATOM   1222  CD  ARG A 108      15.560  37.096  -2.822  1.00 60.96           C
ATOM   1223  NE  ARG A 108      14.519  36.324  -2.110  1.00 53.82           N
ATOM   1224  CZ  ARG A 108      14.617  34.967  -1.718  1.00 55.88           C
ATOM   1225  NH1 ARG A 108      15.763  34.429  -1.173  1.00 51.48           N
ATOM   1226  NH2 ARG A 108      13.438  34.283  -1.613  1.00 57.53           N1+
ATOM   1227  H   ARG A 108      18.201  36.982  -5.741  1.00 83.67           H
ATOM   1228  HA  ARG A 108      17.617  35.637  -3.213  1.00 74.02           H
ATOM   1229  HB2 ARG A 108      16.091  35.582  -5.931  1.00 69.78           H
ATOM   1230  HB3 ARG A 108      15.559  34.783  -4.458  1.00 69.78           H
ATOM   1231  HG2 ARG A 108      16.046  37.818  -4.798  1.00 69.14           H
ATOM   1232  HG3 ARG A 108      14.472  37.021  -4.725  1.00 69.14           H
ATOM   1233  HD2 ARG A 108      16.573  36.849  -2.436  1.00 73.16           H
ATOM   1234  HD3 ARG A 108      15.370  38.169  -2.572  1.00 73.16           H
ATOM   1235  HE  ARG A 108      13.566  36.585  -2.439  1.00 64.59           H
ATOM   1236 HH11 ARG A 108      16.651  34.907  -1.248  1.00 61.78           H
ATOM   1237 HH12 ARG A 108      15.798  33.393  -1.047  1.00 61.78           H
ATOM   1238 HH21 ARG A 108      12.627  34.542  -2.182  1.00 69.04           H
ATOM   1239 HH22 ARG A 108      13.409  33.271  -1.190  1.00 69.04           H
ATOM   1240  N   GLY A 109      18.739  33.878  -5.751  1.00 54.91           N
ATOM   1241  CA  GLY A 109      19.120  32.624  -6.396  1.00 43.35           C
ATOM   1242  C   GLY A 109      20.240  31.888  -5.680  1.00 46.81           C
ATOM   1243  O   GLY A 109      20.889  31.055  -6.310  1.00 45.14           O
ATOM   1244  H   GLY A 109      19.022  34.716  -6.238  1.00 65.90           H
ATOM   1245  HA2 GLY A 109      18.254  31.964  -6.433  1.00 52.03           H
ATOM   1246  HA3 GLY A 109      19.448  32.845  -7.411  1.00 52.03           H
ATOM   1247  N   PHE A 110      20.438  32.170  -4.382  1.00 48.20           N
ATOM   1248  CA  PHE A 110      21.326  31.439  -3.478  1.00 47.23           C
ATOM   1249  C   PHE A 110      20.556  30.552  -2.501  1.00 44.72           C
ATOM   1250  O   PHE A 110      21.195  29.916  -1.673  1.00 50.49           O
ATOM   1251  CB  PHE A 110      22.333  32.391  -2.784  1.00 50.83           C
ATOM   1252  CG  PHE A 110      23.578  32.655  -3.622  1.00 64.64           C
ATOM   1253  CD1 PHE A 110      23.466  33.340  -4.847  1.00 69.68           C
ATOM   1254  CD2 PHE A 110      24.826  32.117  -3.242  1.00 62.24           C
ATOM   1255  CE1 PHE A 110      24.572  33.451  -5.710  1.00 68.04           C
ATOM   1256  CE2 PHE A 110      25.936  32.225  -4.104  1.00 65.87           C
ATOM   1257  CZ  PHE A 110      25.804  32.880  -5.343  1.00 63.85           C
ATOM   1258  H   PHE A 110      19.867  32.890  -3.961  1.00 57.84           H
ATOM   1259  HA  PHE A 110      21.918  30.743  -4.069  1.00 56.69           H
ATOM   1260  HB2 PHE A 110      21.845  33.341  -2.565  1.00 61.00           H
ATOM   1261  HB3 PHE A 110      22.654  31.964  -1.835  1.00 61.00           H
ATOM   1262  HD1 PHE A 110      22.517  33.766  -5.138  1.00 83.62           H
ATOM   1263  HD2 PHE A 110      24.931  31.583  -2.307  1.00 74.69           H
ATOM   1264  HE1 PHE A 110      24.471  33.965  -6.655  1.00 81.66           H
ATOM   1265  HE2 PHE A 110      26.885  31.791  -3.817  1.00 79.06           H
ATOM   1266  HZ  PHE A 110      26.652  32.955  -6.009  1.00 76.62           H
ATOM   1267  N   GLY A 111      19.215  30.475  -2.605  1.00 41.26           N
ATOM   1268  CA  GLY A 111      18.390  29.596  -1.776  1.00 36.20           C
ATOM   1269  C   GLY A 111      18.006  28.316  -2.525  1.00 31.22           C
ATOM   1270  O   GLY A 111      18.821  27.721  -3.228  1.00 31.07           O
ATOM   1271  H   GLY A 111      18.747  30.999  -3.330  1.00 49.52           H
ATOM   1272  HA2 GLY A 111      18.922  29.319  -0.868  1.00 43.45           H
ATOM   1273  HA3 GLY A 111      17.488  30.137  -1.494  1.00 43.45           H
ATOM   1274  N   ILE A 112      16.759  27.889  -2.351  1.00 29.88           N
ATOM   1275  CA  ILE A 112      16.170  26.742  -3.036  1.00 28.57           C
ATOM   1276  C   ILE A 112      15.252  27.240  -4.175  1.00 25.97           C
ATOM   1277  O   ILE A 112      15.360  26.759  -5.302  1.00 29.36           O
ATOM   1278  CB  ILE A 112      15.374  25.877  -2.039  1.00 33.89           C
ATOM   1279  CG1 ILE A 112      16.209  25.330  -0.871  1.00 33.12           C
ATOM   1280  CG2 ILE A 112      14.678  24.723  -2.800  1.00 27.74           C
ATOM   1281  CD1 ILE A 112      15.300  24.829   0.268  1.00 35.52           C
ATOM   1282  H   ILE A 112      16.151  28.426  -1.748  1.00 35.86           H
ATOM   1283  HA  ILE A 112      16.954  26.118  -3.467  1.00 34.30           H
ATOM   1284  HB  ILE A 112      14.600  26.523  -1.618  1.00 40.67           H
ATOM   1285 HG12 ILE A 112      16.837  24.512  -1.225  1.00 39.75           H
ATOM   1286 HG13 ILE A 112      16.851  26.113  -0.472  1.00 39.75           H
ATOM   1287 HG21 ILE A 112      14.167  24.045  -2.117  1.00 33.30           H
ATOM   1288 HG22 ILE A 112      13.928  25.140  -3.463  1.00 33.30           H
ATOM   1289 HG23 ILE A 112      15.407  24.163  -3.386  1.00 33.30           H
ATOM   1290 HD11 ILE A 112      15.885  24.728   1.173  1.00 42.63           H
ATOM   1291 HD12 ILE A 112      14.516  25.556   0.480  1.00 42.63           H
ATOM   1292 HD13 ILE A 112      14.862  23.864   0.017  1.00 42.63           H
ATOM   1293  N   VAL A 113      14.328  28.160  -3.868  1.00 25.94           N
ATOM   1294  CA  VAL A 113      13.183  28.448  -4.733  1.00 26.63           C
ATOM   1295  C   VAL A 113      13.666  28.974  -6.119  1.00 28.96           C
ATOM   1296  O   VAL A 113      13.268  28.613  -7.201  1.00 30.19           O
ATOM   1297  CB  VAL A 113      12.249  29.532  -4.137  1.00 28.38           C
ATOM   1298  CG1 VAL A 113      11.162  29.907  -5.146  1.00 33.51           C
ATOM   1299  CG2 VAL A 113      11.589  29.089  -2.830  1.00 28.92           C
ATOM   1300  H   VAL A 113      14.400  28.614  -2.983  1.00 31.13           H
ATOM   1301  HA  VAL A 113      12.624  27.478  -4.974  1.00 31.96           H
ATOM   1302  HB  VAL A 113      12.864  30.443  -3.924  1.00 34.06           H
ATOM   1303 HG11 VAL A 113      10.429  30.597  -4.716  1.00 40.22           H
ATOM   1304 HG12 VAL A 113      11.570  30.385  -6.044  1.00 40.22           H
ATOM   1305 HG13 VAL A 113      10.609  29.017  -5.487  1.00 40.22           H
ATOM   1306 HG21 VAL A 113      10.871  29.842  -2.476  1.00 34.71           H
ATOM   1307 HG22 VAL A 113      11.015  28.159  -2.983  1.00 34.71           H
ATOM   1308 HG23 VAL A 113      12.322  28.926  -2.032  1.00 34.71           H
ATOM   1309  N   PHE A 114      14.700  29.931  -6.095  1.00 29.01           N
ATOM   1310  CA  PHE A 114      15.081  30.631  -7.323  1.00 27.73           C
ATOM   1311  C   PHE A 114      16.454  30.214  -7.849  1.00 33.69           C
ATOM   1312  O   PHE A 114      16.990  30.859  -8.724  1.00 34.86           O
ATOM   1313  CB  PHE A 114      15.051  32.160  -7.136  1.00 34.28           C
ATOM   1314  CG  PHE A 114      13.665  32.614  -6.792  1.00 33.61           C
ATOM   1315  CD1 PHE A 114      13.388  33.035  -5.482  1.00 36.92           C
ATOM   1316  CD2 PHE A 114      12.647  32.599  -7.759  1.00 35.67           C
ATOM   1317  CE1 PHE A 114      12.099  33.466  -5.148  1.00 42.02           C
ATOM   1318  CE2 PHE A 114      11.372  33.059  -7.423  1.00 40.74           C
ATOM   1319  CZ  PHE A 114      11.103  33.505  -6.124  1.00 38.61           C
ATOM   1320  H   PHE A 114      15.001  30.344  -5.218  1.00 34.82           H
ATOM   1321  HA  PHE A 114      14.332  30.349  -8.129  1.00 33.28           H
ATOM   1322  HB2 PHE A 114      15.775  32.463  -6.355  1.00 41.15           H
ATOM   1323  HB3 PHE A 114      15.410  32.630  -8.077  1.00 41.15           H
ATOM   1324  HD1 PHE A 114      14.152  32.962  -4.711  1.00 44.31           H
ATOM   1325  HD2 PHE A 114      12.837  32.210  -8.759  1.00 42.81           H
ATOM   1326  HE1 PHE A 114      11.862  33.740  -4.122  1.00 50.43           H
ATOM   1327  HE2 PHE A 114      10.570  33.060  -8.156  1.00 48.90           H
ATOM   1328  HZ  PHE A 114      10.101  33.847  -5.867  1.00 46.33           H
ATOM   1329  N   SER A 115      17.005  29.115  -7.289  1.00 25.93           N
ATOM   1330  CA  SER A 115      18.295  28.588  -7.659  1.00 29.41           C
ATOM   1331  C   SER A 115      18.187  27.455  -8.673  1.00 30.18           C
ATOM   1332  O   SER A 115      17.112  26.922  -8.968  1.00 24.63           O
ATOM   1333  CB  SER A 115      19.090  28.196  -6.413  1.00 30.40           C
ATOM   1334  OG  SER A 115      18.565  27.025  -5.835  1.00 35.55           O
ATOM   1335  H   SER A 115      16.493  28.623  -6.568  1.00 31.12           H
ATOM   1336  HA  SER A 115      18.857  29.395  -8.124  1.00 35.30           H
ATOM   1337  HB2 SER A 115      20.133  28.034  -6.667  1.00 36.49           H
ATOM   1338  HB3 SER A 115      19.022  29.006  -5.685  1.00 36.49           H
ATOM   1339  HG  SER A 115      18.586  27.140  -4.877  1.00 42.67           H
ATOM   1340  N   ASN A 116      19.342  27.134  -9.245  1.00 23.93           N
ATOM   1341  CA  ASN A 116      19.516  26.201 -10.338  1.00 29.11           C
ATOM   1342  C   ASN A 116      20.867  25.517 -10.230  1.00 30.05           C
ATOM   1343  O   ASN A 116      21.690  25.849  -9.376  1.00 32.91           O
ATOM   1344  CB  ASN A 116      19.377  26.954 -11.673  1.00 31.10           C
ATOM   1345  CG  ASN A 116      17.924  27.120 -12.102  1.00 28.43           C
ATOM   1346  OD1 ASN A 116      17.216  26.134 -12.265  1.00 30.85           O
ATOM   1347  ND2 ASN A 116      17.483  28.343 -12.360  1.00 25.86           N
ATOM   1348  H   ASN A 116      20.173  27.615  -8.933  1.00 28.72           H
ATOM   1349  HA  ASN A 116      18.758  25.418 -10.275  1.00 34.94           H
ATOM   1350  HB2 ASN A 116      19.878  27.921 -11.615  1.00 37.33           H
ATOM   1351  HB3 ASN A 116      19.855  26.343 -12.437  1.00 37.33           H
ATOM   1352 HD21 ASN A 116      16.546  28.461 -12.719  1.00 31.04           H
ATOM   1353 HD22 ASN A 116      18.087  29.139 -12.219  1.00 31.04           H
ATOM   1354  N   GLY A 117      21.044  24.504 -11.070  1.00 27.72           N
ATOM   1355  CA  GLY A 117      22.282  23.753 -11.181  1.00 37.64           C
ATOM   1356  C   GLY A 117      22.646  22.954  -9.928  1.00 34.97           C
ATOM   1357  O   GLY A 117      21.796  22.485  -9.177  1.00 29.73           O
ATOM   1358  H   GLY A 117      20.307  24.283 -11.722  1.00 33.28           H
ATOM   1359  HA2 GLY A 117      22.212  23.071 -12.028  1.00 45.18           H
ATOM   1360  HA3 GLY A 117      23.070  24.481 -11.363  1.00 45.18           H
ATOM   1361  N   LYS A 118      23.958  22.795  -9.732  1.00 31.39           N
ATOM   1362  CA  LYS A 118      24.599  22.117  -8.616  1.00 34.01           C
ATOM   1363  C   LYS A 118      24.230  22.749  -7.278  1.00 26.22           C
ATOM   1364  O   LYS A 118      24.092  22.034  -6.298  1.00 30.06           O
ATOM   1365  CB  LYS A 118      26.119  22.217  -8.833  1.00 43.76           C
ATOM   1366  CG  LYS A 118      26.942  21.606  -7.695  1.00 45.02           C
ATOM   1367  CD  LYS A 118      28.411  21.495  -8.150  1.00 48.00           C
ATOM   1368  CE  LYS A 118      29.354  21.005  -7.042  1.00 42.92           C
ATOM   1369  NZ  LYS A 118      29.371  21.932  -5.901  1.00 47.54           N1+
ATOM   1370  H   LYS A 118      24.575  23.241 -10.397  1.00 37.67           H
ATOM   1371  HA  LYS A 118      24.300  21.070  -8.607  1.00 40.82           H
ATOM   1372  HB2 LYS A 118      26.379  21.732  -9.775  1.00 52.52           H
ATOM   1373  HB3 LYS A 118      26.392  23.271  -8.909  1.00 52.52           H
ATOM   1374  HG2 LYS A 118      26.860  22.221  -6.799  1.00 54.03           H
ATOM   1375  HG3 LYS A 118      26.560  20.611  -7.476  1.00 54.03           H
ATOM   1376  HD2 LYS A 118      28.473  20.797  -8.986  1.00 57.61           H
ATOM   1377  HD3 LYS A 118      28.758  22.472  -8.492  1.00 57.61           H
ATOM   1378  HE2 LYS A 118      28.973  20.042  -6.697  1.00 51.51           H
ATOM   1379  HE3 LYS A 118      30.365  20.858  -7.426  1.00 51.51           H
ATOM   1380  HZ1 LYS A 118      30.274  21.909  -5.441  1.00 57.05           H
ATOM   1381  HZ2 LYS A 118      29.164  22.874  -6.209  1.00 57.05           H
ATOM   1382  HZ3 LYS A 118      28.667  21.644  -5.230  1.00 57.05           H
ATOM   1383  N   LYS A 119      24.061  24.073  -7.257  1.00 30.70           N
ATOM   1384  CA  LYS A 119      23.684  24.849  -6.083  1.00 31.61           C
ATOM   1385  C   LYS A 119      22.312  24.403  -5.594  1.00 33.66           C
ATOM   1386  O   LYS A 119      22.159  24.042  -4.427  1.00 24.65           O
ATOM   1387  CB  LYS A 119      23.687  26.347  -6.425  1.00 35.40           C
ATOM   1388  CG  LYS A 119      23.022  27.217  -5.341  1.00 33.91           C
ATOM   1389  CD  LYS A 119      23.776  28.440  -4.823  1.00 47.25           C
ATOM   1390  CE  LYS A 119      23.974  29.572  -5.833  1.00 65.88           C
ATOM   1391  NZ  LYS A 119      24.948  29.216  -6.883  1.00 69.31           N1+
ATOM   1392  H   LYS A 119      24.151  24.567  -8.135  1.00 36.85           H
ATOM   1393  HA  LYS A 119      24.404  24.671  -5.285  1.00 37.93           H
ATOM   1394  HB2 LYS A 119      24.713  26.653  -6.608  1.00 42.48           H
ATOM   1395  HB3 LYS A 119      23.129  26.497  -7.349  1.00 42.48           H
ATOM   1396  HG2 LYS A 119      22.041  27.530  -5.694  1.00 40.70           H
ATOM   1397  HG3 LYS A 119      22.867  26.605  -4.458  1.00 40.70           H
ATOM   1398  HD2 LYS A 119      23.247  28.836  -3.956  1.00 56.71           H
ATOM   1399  HD3 LYS A 119      24.753  28.099  -4.490  1.00 56.71           H
ATOM   1400  HE2 LYS A 119      23.008  29.762  -6.305  1.00 79.06           H
ATOM   1401  HE3 LYS A 119      24.287  30.485  -5.323  1.00 79.06           H
ATOM   1402  HZ1 LYS A 119      25.227  30.043  -7.391  1.00 83.18           H
ATOM   1403  HZ2 LYS A 119      25.761  28.792  -6.451  1.00 83.18           H
ATOM   1404  HZ3 LYS A 119      24.531  28.547  -7.515  1.00 83.18           H
ATOM   1405  N   TRP A 120      21.339  24.393  -6.512  1.00 24.78           N
ATOM   1406  CA  TRP A 120      20.001  23.943  -6.189  1.00 29.71           C
ATOM   1407  C   TRP A 120      20.029  22.505  -5.711  1.00 20.40           C
ATOM   1408  O   TRP A 120      19.417  22.166  -4.707  1.00 25.63           O
ATOM   1409  CB  TRP A 120      19.056  24.120  -7.375  1.00 27.15           C
ATOM   1410  CG  TRP A 120      17.753  23.455  -7.094  1.00 24.27           C
ATOM   1411  CD1 TRP A 120      16.771  23.938  -6.320  1.00 24.99           C
ATOM   1412  CD2 TRP A 120      17.315  22.147  -7.521  1.00 25.18           C
ATOM   1413  NE1 TRP A 120      15.728  23.027  -6.275  1.00 24.74           N
ATOM   1414  CE2 TRP A 120      16.012  21.905  -6.992  1.00 25.47           C
ATOM   1415  CE3 TRP A 120      17.892  21.153  -8.335  1.00 25.16           C
ATOM   1416  CZ2 TRP A 120      15.303  20.736  -7.272  1.00 23.96           C
ATOM   1417  CZ3 TRP A 120      17.172  19.999  -8.660  1.00 29.12           C
ATOM   1418  CH2 TRP A 120      15.885  19.795  -8.128  1.00 23.68           C
ATOM   1419  H   TRP A 120      21.548  24.668  -7.462  1.00 29.75           H
ATOM   1420  HA  TRP A 120      19.620  24.556  -5.369  1.00 35.66           H
ATOM   1421  HB2 TRP A 120      18.892  25.175  -7.543  1.00 32.58           H
ATOM   1422  HB3 TRP A 120      19.497  23.680  -8.271  1.00 32.58           H
ATOM   1423  HD1 TRP A 120      16.801  24.892  -5.818  1.00 29.99           H
ATOM   1424  HE1 TRP A 120      14.843  23.225  -5.823  1.00 29.69           H
ATOM   1425  HE3 TRP A 120      18.870  21.318  -8.760  1.00 30.19           H
ATOM   1426  HZ2 TRP A 120      14.316  20.583  -6.864  1.00 28.76           H
ATOM   1427  HZ3 TRP A 120      17.602  19.278  -9.338  1.00 34.95           H
ATOM   1428  HH2 TRP A 120      15.336  18.908  -8.392  1.00 28.43           H
ATOM   1429  N   LYS A 121      20.772  21.655  -6.410  1.00 28.38           N
ATOM   1430  CA  LYS A 121      20.833  20.226  -6.131  1.00 29.24           C
ATOM   1431  C   LYS A 121      21.237  19.942  -4.691  1.00 30.34           C
ATOM   1432  O   LYS A 121      20.592  19.168  -3.995  1.00 26.26           O
ATOM   1433  CB  LYS A 121      21.848  19.632  -7.101  1.00 43.20           C
ATOM   1434  CG  LYS A 121      21.978  18.114  -7.020  1.00 48.93           C
ATOM   1435  CD  LYS A 121      20.934  17.410  -7.877  1.00 63.85           C
ATOM   1436  CE  LYS A 121      21.168  17.710  -9.358  1.00 66.17           C
ATOM   1437  NZ  LYS A 121      20.335  16.828 -10.172  1.00 67.40           N1+
ATOM   1438  H   LYS A 121      21.298  22.015  -7.194  1.00 34.07           H
ATOM   1439  HA  LYS A 121      19.852  19.792  -6.318  1.00 35.09           H
ATOM   1440  HB2 LYS A 121      21.565  19.935  -8.109  1.00 51.84           H
ATOM   1441  HB3 LYS A 121      22.831  20.052  -6.904  1.00 51.84           H
ATOM   1442  HG2 LYS A 121      22.959  17.841  -7.418  1.00 58.72           H
ATOM   1443  HG3 LYS A 121      21.942  17.769  -5.989  1.00 58.72           H
ATOM   1444  HD2 LYS A 121      21.006  16.334  -7.705  1.00 76.62           H
ATOM   1445  HD3 LYS A 121      19.939  17.753  -7.591  1.00 76.62           H
ATOM   1446  HE2 LYS A 121      20.927  18.749  -9.586  1.00 79.41           H
ATOM   1447  HE3 LYS A 121      22.218  17.527  -9.589  1.00 79.41           H
ATOM   1448  HZ1 LYS A 121      20.362  17.109 -11.147  1.00 80.89           H
ATOM   1449  HZ2 LYS A 121      20.660  15.875 -10.107  1.00 80.89           H
ATOM   1450  HZ3 LYS A 121      19.373  16.880  -9.869  1.00 80.89           H
ATOM   1451  N   GLU A 122      22.330  20.550  -4.257  1.00 25.72           N
ATOM   1452  CA  GLU A 122      22.858  20.363  -2.932  1.00 27.45           C
ATOM   1453  C   GLU A 122      22.000  21.017  -1.851  1.00 20.55           C
ATOM   1454  O   GLU A 122      21.755  20.400  -0.810  1.00 28.22           O
ATOM   1455  CB  GLU A 122      24.282  20.909  -2.901  1.00 31.47           C
ATOM   1456  CG  GLU A 122      25.186  20.017  -3.777  1.00 38.76           C
ATOM   1457  CD  GLU A 122      26.667  20.297  -3.538  1.00 43.42           C
ATOM   1458  OE1 GLU A 122      27.419  20.289  -4.533  1.00 41.58           O
ATOM   1459  OE2 GLU A 122      27.034  20.460  -2.359  1.00 46.48           O1-
ATOM   1460  H   GLU A 122      22.841  21.149  -4.889  1.00 30.86           H
ATOM   1461  HA  GLU A 122      22.899  19.293  -2.733  1.00 32.94           H
ATOM   1462  HB2 GLU A 122      24.309  21.936  -3.270  1.00 37.77           H
ATOM   1463  HB3 GLU A 122      24.631  20.903  -1.868  1.00 37.77           H
ATOM   1464  HG2 GLU A 122      25.017  18.981  -3.480  1.00 46.52           H
ATOM   1465  HG3 GLU A 122      24.948  20.104  -4.836  1.00 46.52           H
ATOM   1466  N   ILE A 123      21.570  22.268  -2.051  1.00 21.67           N
ATOM   1467  CA  ILE A 123      20.790  22.962  -1.026  1.00 24.86           C
ATOM   1468  C   ILE A 123      19.417  22.295  -0.876  1.00 22.67           C
ATOM   1469  O   ILE A 123      18.948  22.100   0.236  1.00 21.04           O
ATOM   1470  CB  ILE A 123      20.713  24.469  -1.312  1.00 23.78           C
ATOM   1471  CG1 ILE A 123      22.125  25.114  -1.277  1.00 32.38           C
ATOM   1472  CG2 ILE A 123      19.847  25.172  -0.250  1.00 26.40           C
ATOM   1473  CD1 ILE A 123      22.066  26.567  -1.740  1.00 37.32           C
ATOM   1474  H   ILE A 123      21.792  22.755  -2.910  1.00 26.02           H
ATOM   1475  HA  ILE A 123      21.313  22.847  -0.074  1.00 29.84           H
ATOM   1476  HB  ILE A 123      20.277  24.627  -2.299  1.00 28.54           H
ATOM   1477 HG12 ILE A 123      22.533  25.073  -0.264  1.00 38.86           H
ATOM   1478 HG13 ILE A 123      22.813  24.579  -1.931  1.00 38.86           H
ATOM   1479 HG21 ILE A 123      19.644  26.195  -0.559  1.00 31.69           H
ATOM   1480 HG22 ILE A 123      18.883  24.686  -0.143  1.00 31.69           H
ATOM   1481 HG23 ILE A 123      20.349  25.162   0.719  1.00 31.69           H
ATOM   1482 HD11 ILE A 123      23.075  26.943  -1.907  1.00 44.78           H
ATOM   1483 HD12 ILE A 123      21.495  26.635  -2.666  1.00 44.78           H
ATOM   1484 HD13 ILE A 123      21.579  27.182  -0.985  1.00 44.78           H
ATOM   1485  N   ARG A 124      18.771  21.926  -1.986  1.00 23.44           N
ATOM   1486  CA  ARG A 124      17.467  21.272  -1.933  1.00 23.17           C
ATOM   1487  C   ARG A 124      17.584  19.939  -1.202  1.00 23.32           C
ATOM   1488  O   ARG A 124      16.763  19.679  -0.335  1.00 24.88           O
ATOM   1489  CB  ARG A 124      16.842  21.141  -3.326  1.00 26.70           C
ATOM   1490  CG  ARG A 124      15.330  20.826  -3.247  1.00 29.05           C
ATOM   1491  CD  ARG A 124      15.085  19.373  -3.632  1.00 23.69           C
ATOM   1492  NE  ARG A 124      13.659  19.038  -3.679  1.00 21.96           N
ATOM   1493  CZ  ARG A 124      13.070  17.929  -3.256  1.00 27.56           C
ATOM   1494  NH1 ARG A 124      13.780  16.857  -2.872  1.00 28.64           N
ATOM   1495  NH2 ARG A 124      11.741  17.916  -3.233  1.00 21.57           N1+
ATOM   1496  H   ARG A 124      19.202  22.093  -2.884  1.00 28.14           H
ATOM   1497  HA  ARG A 124      16.819  21.926  -1.343  1.00 27.81           H
ATOM   1498  HB2 ARG A 124      16.948  22.089  -3.855  1.00 32.05           H
ATOM   1499  HB3 ARG A 124      17.378  20.380  -3.896  1.00 32.05           H
ATOM   1500  HG2 ARG A 124      14.942  21.021  -2.248  1.00 34.86           H
ATOM   1501  HG3 ARG A 124      14.796  21.469  -3.949  1.00 34.86           H
ATOM   1502  HD2 ARG A 124      15.514  19.177  -4.616  1.00 28.43           H
ATOM   1503  HD3 ARG A 124      15.585  18.756  -2.884  1.00 28.43           H
ATOM   1504  HE  ARG A 124      13.043  19.772  -3.985  1.00 26.36           H
ATOM   1505 HH11 ARG A 124      14.787  16.884  -2.909  1.00 34.37           H
ATOM   1506 HH12 ARG A 124      13.306  16.028  -2.552  1.00 34.37           H
ATOM   1507 HH21 ARG A 124      11.234  18.737  -3.536  1.00 25.89           H
ATOM   1508 HH22 ARG A 124      11.225  17.109  -2.916  1.00 25.89           H
ATOM   1509  N   ARG A 125      18.617  19.125  -1.495  1.00 24.15           N
ATOM   1510  CA  ARG A 125      18.836  17.849  -0.820  1.00 23.48           C
ATOM   1511  C   ARG A 125      19.055  18.008   0.684  1.00 28.01           C
ATOM   1512  O   ARG A 125      18.387  17.338   1.465  1.00 23.66           O
ATOM   1513  CB  ARG A 125      19.994  17.080  -1.471  1.00 28.61           C
ATOM   1514  CG  ARG A 125      20.420  15.828  -0.668  1.00 26.61           C
ATOM   1515  CD  ARG A 125      19.322  14.752  -0.532  1.00 27.35           C
ATOM   1516  NE  ARG A 125      18.763  14.331  -1.831  1.00 28.76           N
ATOM   1517  CZ  ARG A 125      19.368  13.519  -2.703  1.00 28.02           C
ATOM   1518  NH1 ARG A 125      20.520  12.934  -2.405  1.00 24.95           N
ATOM   1519  NH2 ARG A 125      18.816  13.280  -3.888  1.00 30.28           N1+
ATOM   1520  H   ARG A 125      19.286  19.423  -2.192  1.00 28.99           H
ATOM   1521  HA  ARG A 125      17.933  17.253  -0.930  1.00 28.18           H
ATOM   1522  HB2 ARG A 125      19.722  16.800  -2.486  1.00 34.34           H
ATOM   1523  HB3 ARG A 125      20.862  17.739  -1.541  1.00 34.34           H
ATOM   1524  HG2 ARG A 125      21.284  15.383  -1.162  1.00 31.94           H
ATOM   1525  HG3 ARG A 125      20.755  16.115   0.329  1.00 31.94           H
ATOM   1526  HD2 ARG A 125      19.725  13.882  -0.011  1.00 32.82           H
ATOM   1527  HD3 ARG A 125      18.512  15.153   0.076  1.00 32.82           H
ATOM   1528  HE  ARG A 125      17.907  14.776  -2.127  1.00 34.52           H
ATOM   1529 HH11 ARG A 125      20.946  13.099  -1.505  1.00 29.95           H
ATOM   1530 HH12 ARG A 125      20.959  12.318  -3.072  1.00 29.95           H
ATOM   1531 HH21 ARG A 125      17.934  13.705  -4.135  1.00 36.34           H
ATOM   1532 HH22 ARG A 125      19.282  12.668  -4.539  1.00 36.34           H
ATOM   1533  N   PHE A 126      19.981  18.889   1.075  1.00 24.53           N
ATOM   1534  CA  PHE A 126      20.246  19.235   2.456  1.00 23.52           C
ATOM   1535  C   PHE A 126      18.963  19.650   3.166  1.00 24.53           C
ATOM   1536  O   PHE A 126      18.710  19.214   4.281  1.00 26.03           O
ATOM   1537  CB  PHE A 126      21.303  20.373   2.532  1.00 26.01           C
ATOM   1538  CG  PHE A 126      21.442  20.936   3.942  1.00 25.84           C
ATOM   1539  CD1 PHE A 126      20.648  22.019   4.344  1.00 23.81           C
ATOM   1540  CD2 PHE A 126      22.294  20.313   4.873  1.00 32.40           C
ATOM   1541  CE1 PHE A 126      20.648  22.448   5.681  1.00 30.49           C
ATOM   1542  CE2 PHE A 126      22.307  20.750   6.213  1.00 29.99           C
ATOM   1543  CZ  PHE A 126      21.464  21.796   6.619  1.00 31.14           C
ATOM   1544  H   PHE A 126      20.465  19.418   0.364  1.00 29.44           H
ATOM   1545  HA  PHE A 126      20.641  18.355   2.968  1.00 28.23           H
ATOM   1546  HB2 PHE A 126      22.264  19.985   2.199  1.00 31.22           H
ATOM   1547  HB3 PHE A 126      21.013  21.188   1.871  1.00 31.22           H
ATOM   1548  HD1 PHE A 126      19.991  22.505   3.638  1.00 28.58           H
ATOM   1549  HD2 PHE A 126      22.902  19.471   4.579  1.00 38.88           H
ATOM   1550  HE1 PHE A 126      20.001  23.251   5.998  1.00 36.59           H
ATOM   1551  HE2 PHE A 126      22.937  20.253   6.935  1.00 35.99           H
ATOM   1552  HZ  PHE A 126      21.427  22.100   7.651  1.00 37.37           H
ATOM   1553  N   SER A 127      18.170  20.514   2.526  1.00 22.81           N
ATOM   1554  CA  SER A 127      16.968  21.047   3.142  1.00 24.21           C
ATOM   1555  C   SER A 127      15.909  19.968   3.315  1.00 26.34           C
ATOM   1556  O   SER A 127      15.341  19.881   4.394  1.00 21.57           O
ATOM   1557  CB  SER A 127      16.420  22.227   2.359  1.00 22.22           C
ATOM   1558  OG  SER A 127      17.398  23.239   2.384  1.00 25.74           O
ATOM   1559  H   SER A 127      18.451  20.864   1.622  1.00 27.38           H
ATOM   1560  HA  SER A 127      17.233  21.410   4.137  1.00 29.06           H
ATOM   1561  HB2 SER A 127      16.187  21.953   1.330  1.00 26.67           H
ATOM   1562  HB3 SER A 127      15.518  22.588   2.852  1.00 26.67           H
ATOM   1563  HG  SER A 127      18.102  23.006   1.770  1.00 30.90           H
ATOM   1564  N   LEU A 128      15.683  19.119   2.295  1.00 27.56           N
ATOM   1565  CA  LEU A 128      14.763  17.983   2.394  1.00 25.31           C
ATOM   1566  C   LEU A 128      15.055  17.145   3.635  1.00 19.60           C
ATOM   1567  O   LEU A 128      14.157  16.875   4.418  1.00 26.51           O
ATOM   1568  CB  LEU A 128      14.872  17.117   1.134  1.00 23.71           C
ATOM   1569  CG  LEU A 128      13.896  15.916   1.122  1.00 31.76           C
ATOM   1570  CD1 LEU A 128      12.467  16.368   0.764  1.00 34.24           C
ATOM   1571  CD2 LEU A 128      14.430  14.877   0.129  1.00 28.41           C
ATOM   1572  H   LEU A 128      16.217  19.226   1.446  1.00 33.08           H
ATOM   1573  HA  LEU A 128      13.750  18.372   2.471  1.00 30.38           H
ATOM   1574  HB2 LEU A 128      14.729  17.729   0.242  1.00 28.46           H
ATOM   1575  HB3 LEU A 128      15.886  16.724   1.102  1.00 28.46           H
ATOM   1576  HG  LEU A 128      13.861  15.439   2.103  1.00 38.12           H
ATOM   1577 HD11 LEU A 128      11.789  15.514   0.793  1.00 41.10           H
ATOM   1578 HD12 LEU A 128      12.111  17.110   1.481  1.00 41.10           H
ATOM   1579 HD13 LEU A 128      12.448  16.806  -0.234  1.00 41.10           H
ATOM   1580 HD21 LEU A 128      13.730  14.046   0.052  1.00 34.10           H
ATOM   1581 HD22 LEU A 128      14.568  15.331  -0.848  1.00 34.10           H
ATOM   1582 HD23 LEU A 128      15.388  14.494   0.483  1.00 34.10           H
ATOM   1583  N   MET A 129      16.291  16.686   3.800  1.00 27.65           N
ATOM   1584  CA  MET A 129      16.650  15.766   4.877  1.00 26.05           C
ATOM   1585  C   MET A 129      16.563  16.405   6.266  1.00 27.30           C
ATOM   1586  O   MET A 129      16.107  15.762   7.214  1.00 27.17           O
ATOM   1587  CB  MET A 129      18.020  15.149   4.592  1.00 24.86           C
ATOM   1588  CG  MET A 129      18.082  14.405   3.236  1.00 31.23           C
ATOM   1589  SD  MET A 129      16.763  13.203   2.877  1.00 33.89           S
ATOM   1590  CE  MET A 129      17.241  11.883   4.025  1.00 33.30           C
ATOM   1591  H   MET A 129      17.000  16.941   3.128  1.00 33.19           H
ATOM   1592  HA  MET A 129      15.921  14.954   4.878  1.00 31.27           H
ATOM   1593  HB2 MET A 129      18.788  15.923   4.605  1.00 29.83           H
ATOM   1594  HB3 MET A 129      18.246  14.439   5.389  1.00 29.83           H
ATOM   1595  HG2 MET A 129      18.092  15.139   2.435  1.00 37.48           H
ATOM   1596  HG3 MET A 129      19.036  13.878   3.195  1.00 37.48           H
ATOM   1597  HE1 MET A 129      16.517  11.071   3.962  1.00 39.97           H
ATOM   1598  HE2 MET A 129      18.236  11.512   3.771  1.00 39.97           H
ATOM   1599  HE3 MET A 129      17.258  12.279   5.039  1.00 39.97           H
ATOM   1600  N   THR A 130      16.941  17.679   6.388  1.00 26.14           N
ATOM   1601  CA  THR A 130      16.751  18.420   7.635  1.00 28.20           C
ATOM   1602  C   THR A 130      15.268  18.492   8.022  1.00 21.58           C
ATOM   1603  O   THR A 130      14.923  18.263   9.184  1.00 23.07           O
ATOM   1604  CB  THR A 130      17.409  19.812   7.511  1.00 28.46           C
ATOM   1605  OG1 THR A 130      18.761  19.683   7.117  1.00 31.24           O
ATOM   1606  CG2 THR A 130      17.389  20.516   8.848  1.00 29.16           C
ATOM   1607  H   THR A 130      17.288  18.178   5.582  1.00 31.37           H
ATOM   1608  HA  THR A 130      17.277  17.874   8.413  1.00 33.84           H
ATOM   1609  HB  THR A 130      16.861  20.422   6.789  1.00 34.16           H
ATOM   1610  HG1 THR A 130      18.783  19.349   6.216  1.00 37.50           H
ATOM   1611 HG21 THR A 130      17.934  21.455   8.758  1.00 35.00           H
ATOM   1612 HG22 THR A 130      16.362  20.727   9.144  1.00 35.00           H
ATOM   1613 HG23 THR A 130      17.893  19.902   9.595  1.00 35.00           H
ATOM   1614  N   LEU A 131      14.397  18.784   7.039  1.00 23.80           N
ATOM   1615  CA  LEU A 131      12.941  18.777   7.213  1.00 25.61           C
ATOM   1616  C   LEU A 131      12.402  17.379   7.504  1.00 29.26           C
ATOM   1617  O   LEU A 131      11.300  17.266   8.013  1.00 29.60           O
ATOM   1618  CB  LEU A 131      12.232  19.384   5.980  1.00 24.82           C
ATOM   1619  CG  LEU A 131      11.998  20.906   5.871  1.00 34.54           C
ATOM   1620  CD1 LEU A 131      12.445  21.734   7.059  1.00 29.77           C
ATOM   1621  CD2 LEU A 131      12.551  21.533   4.577  1.00 31.30           C
ATOM   1622  H   LEU A 131      14.757  19.007   6.121  1.00 28.57           H
ATOM   1623  HA  LEU A 131      12.708  19.384   8.083  1.00 30.74           H
ATOM   1624  HB2 LEU A 131      12.771  19.061   5.088  1.00 29.79           H
ATOM   1625  HB3 LEU A 131      11.251  18.917   5.901  1.00 29.79           H
ATOM   1626  HG  LEU A 131      10.915  21.049   5.824  1.00 41.45           H
ATOM   1627 HD11 LEU A 131      12.181  22.779   6.892  1.00 35.72           H
ATOM   1628 HD12 LEU A 131      11.941  21.401   7.966  1.00 35.72           H
ATOM   1629 HD13 LEU A 131      13.527  21.652   7.176  1.00 35.72           H
ATOM   1630 HD21 LEU A 131      12.103  22.515   4.427  1.00 37.57           H
ATOM   1631 HD22 LEU A 131      13.628  21.660   4.660  1.00 37.57           H
ATOM   1632 HD23 LEU A 131      12.310  20.908   3.717  1.00 37.57           H
ATOM   1633  N   ARG A 132      13.138  16.306   7.193  1.00 28.91           N
ATOM   1634  CA  ARG A 132      12.773  14.936   7.558  1.00 24.74           C
ATOM   1635  C   ARG A 132      13.476  14.446   8.810  1.00 33.00           C
ATOM   1636  O   ARG A 132      13.632  13.242   8.973  1.00 38.45           O
ATOM   1637  CB  ARG A 132      12.916  14.022   6.329  1.00 34.03           C
ATOM   1638  CG  ARG A 132      11.863  14.427   5.269  1.00 36.56           C
ATOM   1639  CD  ARG A 132      11.862  13.526   4.034  1.00 52.59           C
ATOM   1640  NE  ARG A 132      11.564  12.113   4.342  1.00 61.61           N
ATOM   1641  CZ  ARG A 132      10.456  11.658   4.941  1.00 57.19           C
ATOM   1642  NH1 ARG A 132       9.262  12.270   4.826  1.00 49.52           N
ATOM   1643  NH2 ARG A 132      10.585  10.547   5.661  1.00 40.88           N1+
ATOM   1644  H   ARG A 132      14.027  16.450   6.734  1.00 34.70           H
ATOM   1645  HA  ARG A 132      11.719  14.912   7.833  1.00 29.70           H
ATOM   1646  HB2 ARG A 132      13.925  14.092   5.919  1.00 40.84           H
ATOM   1647  HB3 ARG A 132      12.727  12.990   6.625  1.00 40.84           H
ATOM   1648  HG2 ARG A 132      10.868  14.402   5.720  1.00 43.88           H
ATOM   1649  HG3 ARG A 132      12.045  15.449   4.933  1.00 43.88           H
ATOM   1650  HD2 ARG A 132      11.257  13.902   3.206  1.00 63.12           H
ATOM   1651  HD3 ARG A 132      12.903  13.550   3.707  1.00 63.12           H
ATOM   1652  HE  ARG A 132      12.383  11.549   4.512  1.00 73.93           H
ATOM   1653 HH11 ARG A 132       9.176  13.103   4.265  1.00 59.43           H
ATOM   1654 HH12 ARG A 132       8.452  11.891   5.294  1.00 59.43           H
ATOM   1655 HH21 ARG A 132      11.479  10.091   5.744  1.00 49.06           H
ATOM   1656 HH22 ARG A 132       9.777  10.146   6.118  1.00 49.06           H
ATOM   1657  N   ASN A 133      13.823  15.366   9.732  1.00 32.41           N
ATOM   1658  CA  ASN A 133      14.446  15.063  11.025  1.00 33.08           C
ATOM   1659  C   ASN A 133      15.829  14.408  10.918  1.00 36.78           C
ATOM   1660  O   ASN A 133      16.162  13.541  11.727  1.00 37.85           O
ATOM   1661  CB  ASN A 133      13.490  14.232  11.920  1.00 34.33           C
ATOM   1662  CG  ASN A 133      12.678  15.104  12.822  1.00 43.28           C
ATOM   1663  OD1 ASN A 133      11.456  15.061  12.767  1.00 40.86           O
ATOM   1664  ND2 ASN A 133      13.377  15.903  13.630  1.00 45.99           N
ATOM   1665  H   ASN A 133      13.645  16.338   9.530  1.00 38.90           H
ATOM   1666  HA  ASN A 133      14.635  16.028  11.493  1.00 39.70           H
ATOM   1667  HB2 ASN A 133      12.806  13.647  11.310  1.00 41.20           H
ATOM   1668  HB3 ASN A 133      14.010  13.532  12.569  1.00 41.20           H
ATOM   1669 HD21 ASN A 133      12.901  16.532  14.261  1.00 55.19           H
ATOM   1670 HD22 ASN A 133      14.385  15.861  13.632  1.00 55.19           H
ATOM   1671  N   PHE A 134      16.681  14.878  10.003  1.00 31.85           N
ATOM   1672  CA  PHE A 134      18.094  14.475   9.999  1.00 33.53           C
ATOM   1673  C   PHE A 134      18.973  15.671  10.288  1.00 44.26           C
ATOM   1674  O   PHE A 134      18.994  16.633   9.521  1.00 41.76           O
ATOM   1675  CB  PHE A 134      18.475  13.786   8.680  1.00 33.38           C
ATOM   1676  CG  PHE A 134      17.768  12.451   8.523  1.00 28.17           C
ATOM   1677  CD1 PHE A 134      18.229  11.329   9.247  1.00 33.11           C
ATOM   1678  CD2 PHE A 134      16.602  12.345   7.745  1.00 34.48           C
ATOM   1679  CE1 PHE A 134      17.516  10.121   9.202  1.00 27.08           C
ATOM   1680  CE2 PHE A 134      15.897  11.131   7.695  1.00 33.86           C
ATOM   1681  CZ  PHE A 134      16.351  10.021   8.427  1.00 29.74           C
ATOM   1682  H   PHE A 134      16.374  15.573   9.336  1.00 38.22           H
ATOM   1683  HA  PHE A 134      18.285  13.752  10.791  1.00 40.24           H
ATOM   1684  HB2 PHE A 134      18.256  14.442   7.838  1.00 40.06           H
ATOM   1685  HB3 PHE A 134      19.552  13.606   8.686  1.00 40.06           H
ATOM   1686  HD1 PHE A 134      19.103  11.407   9.877  1.00 39.74           H
ATOM   1687  HD2 PHE A 134      16.223  13.200   7.208  1.00 41.38           H
ATOM   1688  HE1 PHE A 134      17.846   9.279   9.791  1.00 32.51           H
ATOM   1689  HE2 PHE A 134      14.990  11.060   7.112  1.00 40.64           H
ATOM   1690  HZ  PHE A 134      15.791   9.098   8.410  1.00 35.69           H
ATOM   1691  N   GLY A 135      19.725  15.565  11.384  1.00 37.62           N
ATOM   1692  CA  GLY A 135      20.822  16.480  11.682  1.00 42.88           C
ATOM   1693  C   GLY A 135      20.385  17.671  12.533  1.00 37.61           C
ATOM   1694  O   GLY A 135      21.121  18.647  12.608  1.00 41.20           O
ATOM   1695  H   GLY A 135      19.589  14.772  11.993  1.00 45.15           H
ATOM   1696  HA2 GLY A 135      21.600  15.940  12.222  1.00 51.47           H
ATOM   1697  HA3 GLY A 135      21.234  16.859  10.744  1.00 51.47           H
ATOM   1698  N   MET A 136      19.196  17.577  13.134  1.00 41.91           N
ATOM   1699  CA  MET A 136      18.431  18.656  13.749  1.00 44.09           C
ATOM   1700  C   MET A 136      18.089  18.316  15.209  1.00 37.10           C
ATOM   1701  O   MET A 136      17.206  18.919  15.814  1.00 43.64           O
ATOM   1702  CB  MET A 136      17.148  18.862  12.903  1.00 40.61           C
ATOM   1703  CG  MET A 136      17.004  20.323  12.506  1.00 38.65           C
ATOM   1704  SD  MET A 136      15.416  20.725  11.779  1.00 40.73           S
ATOM   1705  CE  MET A 136      14.388  20.899  13.241  1.00 39.23           C
ATOM   1706  H   MET A 136      18.681  16.718  13.001  1.00 50.30           H
ATOM   1707  HA  MET A 136      19.027  19.570  13.745  1.00 52.91           H
ATOM   1708  HB2 MET A 136      17.179  18.273  11.985  1.00 48.74           H
ATOM   1709  HB3 MET A 136      16.267  18.543  13.460  1.00 48.74           H
ATOM   1710  HG2 MET A 136      17.118  20.915  13.410  1.00 46.38           H
ATOM   1711  HG3 MET A 136      17.797  20.600  11.813  1.00 46.38           H
ATOM   1712  HE1 MET A 136      13.373  21.164  12.943  1.00 47.08           H
ATOM   1713  HE2 MET A 136      14.383  19.952  13.778  1.00 47.08           H
ATOM   1714  HE3 MET A 136      14.793  21.685  13.877  1.00 47.08           H
ATOM   1715  N   GLY A 137      18.761  17.316  15.781  1.00 42.29           N
ATOM   1716  CA  GLY A 137      18.467  16.852  17.127  1.00 57.15           C
ATOM   1717  C   GLY A 137      17.238  15.957  17.132  1.00 52.58           C
ATOM   1718  O   GLY A 137      16.697  15.571  16.085  1.00 45.11           O
ATOM   1719  H   GLY A 137      19.481  16.844  15.258  1.00 50.75           H
ATOM   1720  HA2 GLY A 137      19.318  16.278  17.495  1.00 68.59           H
ATOM   1721  HA3 GLY A 137      18.290  17.709  17.782  1.00 68.59           H
ATOM   1722  N   LYS A 138      16.837  15.581  18.348  1.00 51.18           N
ATOM   1723  CA  LYS A 138      15.878  14.500  18.544  1.00 49.79           C
ATOM   1724  C   LYS A 138      14.437  14.983  18.427  1.00 42.36           C
ATOM   1725  O   LYS A 138      13.567  14.154  18.161  1.00 46.59           O
ATOM   1726  CB  LYS A 138      16.135  13.781  19.883  1.00 60.16           C
ATOM   1727  CG  LYS A 138      17.440  12.972  19.882  1.00 57.10           C
ATOM   1728  CD  LYS A 138      17.701  12.348  21.267  1.00 59.51           C
ATOM   1729  CE  LYS A 138      18.936  11.432  21.289  1.00 45.59           C
ATOM   1730  NZ  LYS A 138      20.177  12.123  20.882  1.00 52.68           N1+
ATOM   1731  H   LYS A 138      17.303  15.959  19.160  1.00 61.43           H
ATOM   1732  HA  LYS A 138      16.011  13.762  17.748  1.00 59.76           H
ATOM   1733  HB2 LYS A 138      16.135  14.507  20.699  1.00 72.20           H
ATOM   1734  HB3 LYS A 138      15.319  13.076  20.053  1.00 72.20           H
ATOM   1735  HG2 LYS A 138      17.378  12.185  19.128  1.00 68.53           H
ATOM   1736  HG3 LYS A 138      18.270  13.635  19.634  1.00 68.53           H
ATOM   1737  HD2 LYS A 138      17.835  13.142  22.004  1.00 71.42           H
ATOM   1738  HD3 LYS A 138      16.832  11.758  21.562  1.00 71.42           H
ATOM   1739  HE2 LYS A 138      19.064  11.010  22.288  1.00 54.71           H
ATOM   1740  HE3 LYS A 138      18.758  10.607  20.598  1.00 54.71           H
ATOM   1741  HZ1 LYS A 138      20.975  11.525  21.044  1.00 63.22           H
ATOM   1742  HZ2 LYS A 138      20.132  12.373  19.905  1.00 63.22           H
ATOM   1743  HZ3 LYS A 138      20.289  12.971  21.427  1.00 63.22           H
ATOM   1744  N   ARG A 139      14.181  16.286  18.645  1.00 41.91           N
ATOM   1745  CA  ARG A 139      12.824  16.825  18.653  1.00 42.14           C
ATOM   1746  C   ARG A 139      12.269  16.756  17.240  1.00 40.92           C
ATOM   1747  O   ARG A 139      12.918  17.230  16.306  1.00 46.45           O
ATOM   1748  CB  ARG A 139      12.788  18.262  19.166  1.00 42.39           C
ATOM   1749  CG  ARG A 139      11.325  18.634  19.458  1.00 40.06           C
ATOM   1750  CD  ARG A 139      11.175  20.107  19.798  1.00 41.62           C
ATOM   1751  NE  ARG A 139       9.762  20.417  20.042  1.00 42.63           N
ATOM   1752  CZ  ARG A 139       9.237  21.639  20.145  1.00 36.71           C
ATOM   1753  NH1 ARG A 139       9.968  22.739  19.981  1.00 40.25           N
ATOM   1754  NH2 ARG A 139       7.945  21.752  20.414  1.00 44.33           N1+
ATOM   1755  H   ARG A 139      14.951  16.920  18.801  1.00 50.30           H
ATOM   1756  HA  ARG A 139      12.221  16.205  19.320  1.00 50.57           H
ATOM   1757  HB2 ARG A 139      13.345  18.320  20.101  1.00 50.87           H
ATOM   1758  HB3 ARG A 139      13.233  18.948  18.445  1.00 50.87           H
ATOM   1759  HG2 ARG A 139      10.711  18.438  18.580  1.00 48.07           H
ATOM   1760  HG3 ARG A 139      10.946  18.028  20.283  1.00 48.07           H
ATOM   1761  HD2 ARG A 139      11.766  20.357  20.679  1.00 49.95           H
ATOM   1762  HD3 ARG A 139      11.531  20.694  18.950  1.00 49.95           H
ATOM   1763  HE  ARG A 139       9.145  19.636  20.207  1.00 51.17           H
ATOM   1764 HH11 ARG A 139      10.954  22.671  19.782  1.00 48.30           H
ATOM   1765 HH12 ARG A 139       9.524  23.643  20.064  1.00 48.30           H
ATOM   1766 HH21 ARG A 139       7.379  20.929  20.556  1.00 53.20           H
ATOM   1767 HH22 ARG A 139       7.528  22.670  20.508  1.00 53.20           H
ATOM   1768  N   SER A 140      11.081  16.168  17.104  1.00 38.12           N
ATOM   1769  CA  SER A 140      10.487  15.949  15.798  1.00 35.52           C
ATOM   1770  C   SER A 140       9.862  17.214  15.228  1.00 26.87           C
ATOM   1771  O   SER A 140       9.531  18.158  15.938  1.00 31.95           O
ATOM   1772  CB  SER A 140       9.523  14.771  15.827  1.00 30.91           C
ATOM   1773  OG  SER A 140       8.397  15.063  16.629  1.00 34.50           O
ATOM   1774  H   SER A 140      10.581  15.835  17.916  1.00 45.74           H
ATOM   1775  HA  SER A 140      11.284  15.639  15.135  1.00 42.64           H
ATOM   1776  HB2 SER A 140       9.203  14.552  14.810  1.00 37.10           H
ATOM   1777  HB3 SER A 140      10.030  13.895  16.229  1.00 37.10           H
ATOM   1778  HG  SER A 140       7.784  14.322  16.595  1.00 41.41           H
ATOM   1779  N   ILE A 141       9.680  17.224  13.909  1.00 33.42           N
ATOM   1780  CA  ILE A 141       8.878  18.237  13.253  1.00 26.83           C
ATOM   1781  C   ILE A 141       7.442  18.155  13.770  1.00 22.76           C
ATOM   1782  O   ILE A 141       6.880  19.180  14.129  1.00 26.43           O
ATOM   1783  CB  ILE A 141       8.921  18.033  11.723  1.00 37.90           C
ATOM   1784  CG1 ILE A 141      10.350  17.976  11.150  1.00 39.28           C
ATOM   1785  CG2 ILE A 141       8.099  19.131  11.022  1.00 39.19           C
ATOM   1786  CD1 ILE A 141      11.195  19.251  11.292  1.00 36.51           C
ATOM   1787  H   ILE A 141       9.994  16.434  13.362  1.00 40.11           H
ATOM   1788  HA  ILE A 141       9.277  19.223  13.491  1.00 32.20           H
ATOM   1789  HB  ILE A 141       8.444  17.077  11.505  1.00 45.49           H
ATOM   1790 HG12 ILE A 141      10.901  17.145  11.581  1.00 47.15           H
ATOM   1791 HG13 ILE A 141      10.246  17.762  10.093  1.00 47.15           H
ATOM   1792 HG21 ILE A 141       8.191  19.029   9.939  1.00 47.03           H
ATOM   1793 HG22 ILE A 141       7.041  19.040  11.277  1.00 47.03           H
ATOM   1794 HG23 ILE A 141       8.454  20.118  11.324  1.00 47.03           H
ATOM   1795 HD11 ILE A 141      12.203  19.043  10.930  1.00 43.82           H
ATOM   1796 HD12 ILE A 141      10.769  20.057  10.695  1.00 43.82           H
ATOM   1797 HD13 ILE A 141      11.256  19.556  12.337  1.00 43.82           H
ATOM   1798  N   GLU A 142       6.862  16.953  13.838  1.00 25.55           N
ATOM   1799  CA  GLU A 142       5.524  16.744  14.364  1.00 29.15           C
ATOM   1800  C   GLU A 142       5.338  17.352  15.762  1.00 29.00           C
ATOM   1801  O   GLU A 142       4.296  17.949  16.011  1.00 26.13           O
ATOM   1802  CB  GLU A 142       5.182  15.244  14.329  1.00 29.32           C
ATOM   1803  CG  GLU A 142       3.770  15.001  14.880  1.00 30.42           C
ATOM   1804  CD  GLU A 142       3.208  13.589  14.712  1.00 33.65           C
ATOM   1805  OE1 GLU A 142       2.042  13.402  15.108  1.00 33.74           O
ATOM   1806  OE2 GLU A 142       3.909  12.716  14.166  1.00 38.72           O1-
ATOM   1807  H   GLU A 142       7.362  16.140  13.511  1.00 30.67           H
ATOM   1808  HA  GLU A 142       4.839  17.255  13.688  1.00 34.98           H
ATOM   1809  HB2 GLU A 142       5.236  14.894  13.299  1.00 35.19           H
ATOM   1810  HB3 GLU A 142       5.908  14.692  14.929  1.00 35.19           H
ATOM   1811  HG2 GLU A 142       3.739  15.232  15.945  1.00 36.51           H
ATOM   1812  HG3 GLU A 142       3.067  15.699  14.425  1.00 36.51           H
ATOM   1813  N   ASP A 143       6.319  17.218  16.666  1.00 31.23           N
ATOM   1814  CA  ASP A 143       6.279  17.841  17.984  1.00 29.12           C
ATOM   1815  C   ASP A 143       6.115  19.346  17.929  1.00 25.11           C
ATOM   1816  O   ASP A 143       5.356  19.913  18.715  1.00 27.40           O
ATOM   1817  CB  ASP A 143       7.572  17.560  18.774  1.00 36.12           C
ATOM   1818  CG  ASP A 143       7.322  16.562  19.869  1.00 62.40           C
ATOM   1819  OD1 ASP A 143       6.712  17.020  20.865  1.00 51.93           O
ATOM   1820  OD2 ASP A 143       7.784  15.409  19.708  1.00 58.17           O1-
ATOM   1821  H   ASP A 143       7.152  16.704  16.419  1.00 37.48           H
ATOM   1822  HA  ASP A 143       5.424  17.426  18.517  1.00 34.96           H
ATOM   1823  HB2 ASP A 143       8.353  17.198  18.106  1.00 43.35           H
ATOM   1824  HB3 ASP A 143       7.890  18.485  19.256  1.00 43.35           H
ATOM   1825  N   ARG A 144       6.884  19.993  17.042  1.00 28.20           N
ATOM   1826  CA  ARG A 144       6.798  21.434  16.793  1.00 21.47           C
ATOM   1827  C   ARG A 144       5.399  21.794  16.292  1.00 22.60           C
ATOM   1828  O   ARG A 144       4.803  22.755  16.771  1.00 27.55           O
ATOM   1829  CB  ARG A 144       7.917  21.898  15.854  1.00 31.25           C
ATOM   1830  CG  ARG A 144       9.319  21.671  16.457  1.00 37.00           C
ATOM   1831  CD  ARG A 144      10.458  21.959  15.461  1.00 34.64           C
ATOM   1832  NE  ARG A 144      11.664  21.162  15.768  1.00 44.08           N
ATOM   1833  CZ  ARG A 144      12.852  21.613  16.185  1.00 45.83           C
ATOM   1834  NH1 ARG A 144      13.076  22.891  16.495  1.00 61.08           N
ATOM   1835  NH2 ARG A 144      13.856  20.749  16.294  1.00 43.41           N1+
ATOM   1836  H   ARG A 144       7.490  19.448  16.443  1.00 33.84           H
ATOM   1837  HA  ARG A 144       6.935  21.953  17.742  1.00 25.78           H
ATOM   1838  HB2 ARG A 144       7.840  21.377  14.902  1.00 37.51           H
ATOM   1839  HB3 ARG A 144       7.792  22.964  15.660  1.00 37.51           H
ATOM   1840  HG2 ARG A 144       9.436  22.322  17.320  1.00 44.40           H
ATOM   1841  HG3 ARG A 144       9.413  20.640  16.797  1.00 44.40           H
ATOM   1842  HD2 ARG A 144      10.115  21.685  14.464  1.00 41.57           H
ATOM   1843  HD3 ARG A 144      10.693  23.020  15.447  1.00 41.57           H
ATOM   1844  HE  ARG A 144      11.597  20.172  15.576  1.00 52.90           H
ATOM   1845 HH11 ARG A 144      12.338  23.577  16.420  1.00 73.30           H
ATOM   1846 HH12 ARG A 144      13.991  23.191  16.805  1.00 73.30           H
ATOM   1847 HH21 ARG A 144      13.721  19.776  16.066  1.00 52.09           H
ATOM   1848 HH22 ARG A 144      14.765  21.079  16.593  1.00 52.09           H
ATOM   1849  N   VAL A 145       4.834  21.013  15.364  1.00 28.16           N
ATOM   1850  CA  VAL A 145       3.496  21.303  14.797  1.00 23.84           C
ATOM   1851  C   VAL A 145       2.415  21.067  15.860  1.00 23.33           C
ATOM   1852  O   VAL A 145       1.468  21.842  15.948  1.00 26.98           O
ATOM   1853  CB  VAL A 145       3.222  20.483  13.520  1.00 24.22           C
ATOM   1854  CG1 VAL A 145       1.838  20.825  12.967  1.00 25.13           C
ATOM   1855  CG2 VAL A 145       4.243  20.764  12.409  1.00 24.13           C
ATOM   1856  H   VAL A 145       5.349  20.219  15.016  1.00 33.80           H
ATOM   1857  HA  VAL A 145       3.468  22.355  14.508  1.00 28.62           H
ATOM   1858  HB  VAL A 145       3.246  19.419  13.760  1.00 29.07           H
ATOM   1859 HG11 VAL A 145       1.674  20.297  12.027  1.00 30.16           H
ATOM   1860 HG12 VAL A 145       1.058  20.527  13.666  1.00 30.16           H
ATOM   1861 HG13 VAL A 145       1.759  21.899  12.787  1.00 30.16           H
ATOM   1862 HG21 VAL A 145       4.051  20.112  11.558  1.00 28.97           H
ATOM   1863 HG22 VAL A 145       4.157  21.803  12.087  1.00 28.97           H
ATOM   1864 HG23 VAL A 145       5.256  20.584  12.757  1.00 28.97           H
ATOM   1865  N   GLN A 146       2.535  20.018  16.674  1.00 23.65           N
ATOM   1866  CA  GLN A 146       1.598  19.769  17.770  1.00 29.59           C
ATOM   1867  C   GLN A 146       1.601  20.908  18.795  1.00 24.78           C
ATOM   1868  O   GLN A 146       0.540  21.269  19.296  1.00 29.96           O
ATOM   1869  CB  GLN A 146       1.911  18.435  18.449  1.00 26.30           C
ATOM   1870  CG  GLN A 146       1.489  17.249  17.577  1.00 32.40           C
ATOM   1871  CD  GLN A 146       1.881  15.917  18.217  1.00 37.95           C
ATOM   1872  OE1 GLN A 146       2.988  15.740  18.710  1.00 41.92           O
ATOM   1873  NE2 GLN A 146       0.984  14.946  18.192  1.00 38.61           N
ATOM   1874  H   GLN A 146       3.310  19.384  16.553  1.00 28.38           H
ATOM   1875  HA  GLN A 146       0.593  19.709  17.346  1.00 35.52           H
ATOM   1876  HB2 GLN A 146       2.978  18.376  18.666  1.00 31.56           H
ATOM   1877  HB3 GLN A 146       1.370  18.379  19.394  1.00 31.56           H
ATOM   1878  HG2 GLN A 146       0.415  17.281  17.395  1.00 38.89           H
ATOM   1879  HG3 GLN A 146       2.011  17.327  16.628  1.00 38.89           H
ATOM   1880 HE21 GLN A 146       0.078  15.099  17.771  1.00 46.34           H
ATOM   1881 HE22 GLN A 146       1.232  14.046  18.571  1.00 46.34           H
ATOM   1882  N   GLU A 147       2.773  21.452  19.133  1.00 26.80           N
ATOM   1883  CA  GLU A 147       2.854  22.572  20.081  1.00 29.98           C
ATOM   1884  C   GLU A 147       2.134  23.796  19.498  1.00 33.90           C
ATOM   1885  O   GLU A 147       1.328  24.443  20.176  1.00 28.16           O
ATOM   1886  CB  GLU A 147       4.313  22.879  20.449  1.00 31.57           C
ATOM   1887  CG  GLU A 147       4.392  23.972  21.539  1.00 53.88           C
ATOM   1888  CD  GLU A 147       5.820  24.332  21.972  1.00 54.63           C
ATOM   1889  OE1 GLU A 147       6.732  24.245  21.121  1.00 56.57           O
ATOM   1890  OE2 GLU A 147       5.990  24.691  23.156  1.00 61.51           O1-
ATOM   1891  H   GLU A 147       3.624  21.116  18.701  1.00 32.16           H
ATOM   1892  HA  GLU A 147       2.350  22.269  20.998  1.00 35.98           H
ATOM   1893  HB2 GLU A 147       4.795  21.973  20.822  1.00 37.89           H
ATOM   1894  HB3 GLU A 147       4.842  23.212  19.557  1.00 37.89           H
ATOM   1895  HG2 GLU A 147       3.951  24.887  21.142  1.00 64.66           H
ATOM   1896  HG3 GLU A 147       3.798  23.696  22.414  1.00 64.66           H
ATOM   1897  N   GLU A 148       2.386  24.097  18.217  1.00 30.73           N
ATOM   1898  CA  GLU A 148       1.741  25.223  17.588  1.00 27.02           C
ATOM   1899  C   GLU A 148       0.244  25.013  17.492  1.00 27.11           C
ATOM   1900  O   GLU A 148      -0.483  25.989  17.620  1.00 30.12           O
ATOM   1901  CB  GLU A 148       2.354  25.510  16.204  1.00 27.50           C
ATOM   1902  CG  GLU A 148       2.038  26.955  15.818  1.00 28.84           C
ATOM   1903  CD  GLU A 148       2.706  27.957  16.779  1.00 35.59           C
ATOM   1904  OE1 GLU A 148       2.102  29.020  17.013  1.00 31.17           O
ATOM   1905  OE2 GLU A 148       3.796  27.647  17.303  1.00 34.36           O1-
ATOM   1906  H   GLU A 148       3.043  23.548  17.677  1.00 36.88           H
ATOM   1907  HA  GLU A 148       1.915  26.079  18.237  1.00 32.43           H
ATOM   1908  HB2 GLU A 148       3.430  25.345  16.213  1.00 33.00           H
ATOM   1909  HB3 GLU A 148       1.923  24.845  15.458  1.00 33.00           H
ATOM   1910  HG2 GLU A 148       2.466  27.122  14.836  1.00 34.62           H
ATOM   1911  HG3 GLU A 148       0.968  27.142  15.730  1.00 34.62           H
ATOM   1912  N   ALA A 149      -0.230  23.778  17.254  1.00 23.63           N
ATOM   1913  CA  ALA A 149      -1.642  23.463  17.185  1.00 28.03           C
ATOM   1914  C   ALA A 149      -2.322  23.815  18.519  1.00 31.12           C
ATOM   1915  O   ALA A 149      -3.423  24.371  18.532  1.00 27.32           O
ATOM   1916  CB  ALA A 149      -1.826  21.971  16.854  1.00 25.48           C
ATOM   1917  H   ALA A 149       0.426  23.016  17.154  1.00 28.36           H
ATOM   1918  HA  ALA A 149      -2.089  24.058  16.391  1.00 33.64           H
ATOM   1919  HB1 ALA A 149      -2.885  21.771  16.706  1.00 30.58           H
ATOM   1920  HB2 ALA A 149      -1.288  21.713  15.941  1.00 30.58           H
ATOM   1921  HB3 ALA A 149      -1.456  21.344  17.660  1.00 30.58           H
ATOM   1922  N   ARG A 150      -1.668  23.454  19.629  1.00 31.23           N
ATOM   1923  CA  ARG A 150      -2.116  23.801  20.985  1.00 32.47           C
ATOM   1924  C   ARG A 150      -2.133  25.313  21.221  1.00 29.89           C
ATOM   1925  O   ARG A 150      -3.107  25.807  21.788  1.00 30.17           O
ATOM   1926  CB  ARG A 150      -1.275  23.074  22.046  1.00 31.40           C
ATOM   1927  CG  ARG A 150      -1.785  21.656  22.343  1.00 46.34           C
ATOM   1928  CD  ARG A 150      -1.040  21.037  23.535  1.00 59.33           C
ATOM   1929  NE  ARG A 150       0.369  20.747  23.217  1.00 54.87           N
ATOM   1930  CZ  ARG A 150       0.847  19.638  22.631  1.00 57.12           C
ATOM   1931  NH1 ARG A 150       0.076  18.585  22.330  1.00 54.28           N
ATOM   1932  NH2 ARG A 150       2.147  19.597  22.346  1.00 48.11           N1+
ATOM   1933  H   ARG A 150      -0.784  22.971  19.528  1.00 37.48           H
ATOM   1934  HA  ARG A 150      -3.153  23.477  21.093  1.00 38.97           H
ATOM   1935  HB2 ARG A 150      -0.225  23.056  21.755  1.00 37.68           H
ATOM   1936  HB3 ARG A 150      -1.356  23.636  22.978  1.00 37.68           H
ATOM   1937  HG2 ARG A 150      -2.845  21.702  22.594  1.00 55.61           H
ATOM   1938  HG3 ARG A 150      -1.668  21.026  21.465  1.00 55.61           H
ATOM   1939  HD2 ARG A 150      -1.064  21.745  24.365  1.00 71.20           H
ATOM   1940  HD3 ARG A 150      -1.550  20.129  23.862  1.00 71.20           H
ATOM   1941  HE  ARG A 150       1.025  21.497  23.384  1.00 65.84           H
ATOM   1942 HH11 ARG A 150      -0.912  18.605  22.533  1.00 65.14           H
ATOM   1943 HH12 ARG A 150       0.478  17.773  21.888  1.00 65.14           H
ATOM   1944 HH21 ARG A 150       2.745  20.379  22.570  1.00 57.73           H
ATOM   1945 HH22 ARG A 150       2.556  18.785  21.908  1.00 57.73           H
ATOM   1946  N   CYS A 151      -1.126  26.056  20.736  1.00 30.11           N
ATOM   1947  CA  CYS A 151      -1.138  27.519  20.829  1.00 26.93           C
ATOM   1948  C   CYS A 151      -2.234  28.115  19.955  1.00 32.32           C
ATOM   1949  O   CYS A 151      -2.916  29.052  20.356  1.00 31.14           O
ATOM   1950  CB  CYS A 151       0.236  28.134  20.516  1.00 32.14           C
ATOM   1951  SG  CYS A 151       1.461  27.487  21.700  1.00 42.47           S
ATOM   1952  H   CYS A 151      -0.351  25.601  20.273  1.00 36.13           H
ATOM   1953  HA  CYS A 151      -1.362  27.772  21.866  1.00 32.32           H
ATOM   1954  HB2 CYS A 151       0.538  27.889  19.498  1.00 38.58           H
ATOM   1955  HB3 CYS A 151       0.174  29.220  20.618  1.00 38.58           H
ATOM   1956  HG  CYS A 151       1.586  26.277  21.144  1.00 50.97           H
ATOM   1957  N   LEU A 152      -2.430  27.563  18.762  1.00 31.87           N
ATOM   1958  CA  LEU A 152      -3.452  28.005  17.827  1.00 28.40           C
ATOM   1959  C   LEU A 152      -4.832  27.905  18.487  1.00 29.15           C
ATOM   1960  O   LEU A 152      -5.597  28.860  18.439  1.00 29.52           O
ATOM   1961  CB  LEU A 152      -3.343  27.189  16.528  1.00 27.16           C
ATOM   1962  CG  LEU A 152      -4.485  27.410  15.521  1.00 31.36           C
ATOM   1963  CD1 LEU A 152      -4.546  28.867  15.075  1.00 33.78           C
ATOM   1964  CD2 LEU A 152      -4.232  26.503  14.297  1.00 34.86           C
ATOM   1965  H   LEU A 152      -1.847  26.786  18.491  1.00 38.25           H
ATOM   1966  HA  LEU A 152      -3.247  29.050  17.592  1.00 34.09           H
ATOM   1967  HB2 LEU A 152      -2.395  27.444  16.052  1.00 32.59           H
ATOM   1968  HB3 LEU A 152      -3.306  26.128  16.765  1.00 32.59           H
ATOM   1969  HG  LEU A 152      -5.435  27.131  15.976  1.00 37.63           H
ATOM   1970 HD11 LEU A 152      -5.337  28.983  14.333  1.00 40.54           H
ATOM   1971 HD12 LEU A 152      -4.783  29.506  15.923  1.00 40.54           H
ATOM   1972 HD13 LEU A 152      -3.591  29.175  14.646  1.00 40.54           H
ATOM   1973 HD21 LEU A 152      -4.977  26.698  13.529  1.00 41.83           H
ATOM   1974 HD22 LEU A 152      -3.242  26.694  13.879  1.00 41.83           H
ATOM   1975 HD23 LEU A 152      -4.296  25.455  14.589  1.00 41.83           H
ATOM   1976  N   VAL A 153      -5.137  26.770  19.123  1.00 30.50           N
ATOM   1977  CA  VAL A 153      -6.417  26.567  19.792  1.00 33.65           C
ATOM   1978  C   VAL A 153      -6.583  27.591  20.906  1.00 35.60           C
ATOM   1979  O   VAL A 153      -7.638  28.211  20.988  1.00 33.96           O
ATOM   1980  CB  VAL A 153      -6.559  25.115  20.283  1.00 32.84           C
ATOM   1981  CG1 VAL A 153      -7.703  24.983  21.297  1.00 36.54           C
ATOM   1982  CG2 VAL A 153      -6.838  24.166  19.096  1.00 28.30           C
ATOM   1983  H   VAL A 153      -4.453  26.027  19.160  1.00 36.60           H
ATOM   1984  HA  VAL A 153      -7.204  26.744  19.058  1.00 40.38           H
ATOM   1985  HB  VAL A 153      -5.630  24.806  20.764  1.00 39.41           H
ATOM   1986 HG11 VAL A 153      -7.790  23.944  21.615  1.00 43.86           H
ATOM   1987 HG12 VAL A 153      -7.498  25.579  22.188  1.00 43.86           H
ATOM   1988 HG13 VAL A 153      -8.645  25.305  20.852  1.00 43.86           H
ATOM   1989 HG21 VAL A 153      -6.894  23.136  19.449  1.00 33.97           H
ATOM   1990 HG22 VAL A 153      -7.779  24.428  18.608  1.00 33.97           H
ATOM   1991 HG23 VAL A 153      -6.035  24.234  18.364  1.00 33.97           H
ATOM   1992  N   GLU A 154      -5.554  27.796  21.726  1.00 33.25           N
ATOM   1993  CA  GLU A 154      -5.650  28.755  22.821  1.00 41.65           C
ATOM   1994  C   GLU A 154      -5.894  30.187  22.303  1.00 42.76           C
ATOM   1995  O   GLU A 154      -6.752  30.884  22.842  1.00 38.42           O
ATOM   1996  CB  GLU A 154      -4.419  28.639  23.738  1.00 42.53           C
ATOM   1997  CG  GLU A 154      -4.838  28.862  25.203  1.00 67.10           C
ATOM   1998  CD  GLU A 154      -5.847  27.831  25.762  1.00 72.91           C
ATOM   1999  OE1 GLU A 154      -5.977  26.721  25.189  1.00 74.63           O
ATOM   2000  OE2 GLU A 154      -6.513  28.198  26.756  1.00 72.04           O1-
ATOM   2001  H   GLU A 154      -4.699  27.270  21.612  1.00 39.90           H
ATOM   2002  HA  GLU A 154      -6.535  28.473  23.388  1.00 49.99           H
ATOM   2003  HB2 GLU A 154      -3.943  27.661  23.641  1.00 51.04           H
ATOM   2004  HB3 GLU A 154      -3.688  29.399  23.455  1.00 51.04           H
ATOM   2005  HG2 GLU A 154      -3.939  28.792  25.818  1.00 80.52           H
ATOM   2006  HG3 GLU A 154      -5.212  29.877  25.359  1.00 80.52           H
ATOM   2007  N   GLU A 155      -5.229  30.609  21.217  1.00 37.80           N
ATOM   2008  CA  GLU A 155      -5.470  31.902  20.585  1.00 34.27           C
ATOM   2009  C   GLU A 155      -6.899  32.014  20.049  1.00 39.73           C
ATOM   2010  O   GLU A 155      -7.524  33.070  20.182  1.00 36.45           O
ATOM   2011  CB  GLU A 155      -4.411  32.183  19.501  1.00 37.59           C
ATOM   2012  CG  GLU A 155      -3.060  32.421  20.182  1.00 42.22           C
ATOM   2013  CD  GLU A 155      -2.935  33.796  20.852  1.00 44.77           C
ATOM   2014  OE1 GLU A 155      -3.572  34.769  20.389  1.00 47.70           O
ATOM   2015  OE2 GLU A 155      -2.197  33.844  21.859  1.00 55.79           O1-
ATOM   2016  H   GLU A 155      -4.548  29.998  20.786  1.00 45.37           H
ATOM   2017  HA  GLU A 155      -5.359  32.664  21.358  1.00 41.12           H
ATOM   2018  HB2 GLU A 155      -4.325  31.328  18.827  1.00 45.11           H
ATOM   2019  HB3 GLU A 155      -4.702  33.049  18.902  1.00 45.11           H
ATOM   2020  HG2 GLU A 155      -2.822  31.637  20.902  1.00 50.67           H
ATOM   2021  HG3 GLU A 155      -2.286  32.357  19.421  1.00 50.67           H
ATOM   2022  N   LEU A 156      -7.442  30.925  19.484  1.00 32.45           N
ATOM   2023  CA  LEU A 156      -8.826  30.887  19.063  1.00 33.36           C
ATOM   2024  C   LEU A 156      -9.789  30.999  20.253  1.00 31.37           C
ATOM   2025  O   LEU A 156     -10.843  31.615  20.097  1.00 31.05           O
ATOM   2026  CB  LEU A 156      -9.100  29.665  18.182  1.00 31.49           C
ATOM   2027  CG  LEU A 156      -8.396  29.770  16.809  1.00 28.05           C
ATOM   2028  CD1 LEU A 156      -8.483  28.394  16.121  1.00 28.28           C
ATOM   2029  CD2 LEU A 156      -8.999  30.861  15.904  1.00 26.80           C
ATOM   2030  H   LEU A 156      -6.903  30.071  19.430  1.00 38.94           H
ATOM   2031  HA  LEU A 156      -8.992  31.772  18.453  1.00 40.04           H
ATOM   2032  HB2 LEU A 156      -8.733  28.782  18.701  1.00 37.79           H
ATOM   2033  HB3 LEU A 156     -10.176  29.545  18.035  1.00 37.79           H
ATOM   2034  HG  LEU A 156      -7.348  30.016  16.959  1.00 33.66           H
ATOM   2035 HD11 LEU A 156      -7.959  28.419  15.166  1.00 33.94           H
ATOM   2036 HD12 LEU A 156      -8.019  27.638  16.754  1.00 33.94           H
ATOM   2037 HD13 LEU A 156      -9.525  28.127  15.950  1.00 33.94           H
ATOM   2038 HD21 LEU A 156      -8.493  30.870  14.940  1.00 32.16           H
ATOM   2039 HD22 LEU A 156     -10.059  30.668  15.753  1.00 32.16           H
ATOM   2040 HD23 LEU A 156      -8.876  31.847  16.350  1.00 32.16           H
ATOM   2041  N   ARG A 157      -9.460  30.447  21.427  1.00 35.97           N
ATOM   2042  CA  ARG A 157     -10.264  30.617  22.649  1.00 39.22           C
ATOM   2043  C   ARG A 157     -10.329  32.092  23.044  1.00 39.10           C
ATOM   2044  O   ARG A 157     -11.377  32.523  23.511  1.00 38.77           O
ATOM   2045  CB  ARG A 157      -9.753  29.804  23.858  1.00 45.09           C
ATOM   2046  CG  ARG A 157      -9.815  28.290  23.668  1.00 48.86           C
ATOM   2047  CD  ARG A 157      -9.641  27.528  24.991  1.00 45.63           C
ATOM   2048  NE  ARG A 157      -9.709  26.077  24.781  1.00 50.38           N
ATOM   2049  CZ  ARG A 157     -10.806  25.392  24.418  1.00 53.02           C
ATOM   2050  NH1 ARG A 157     -12.029  25.927  24.452  1.00 42.58           N
ATOM   2051  NH2 ARG A 157     -10.683  24.133  24.010  1.00 48.25           N1+
ATOM   2052  H   ARG A 157      -8.583  29.944  21.494  1.00 43.17           H
ATOM   2053  HA  ARG A 157     -11.280  30.284  22.431  1.00 47.07           H
ATOM   2054  HB2 ARG A 157      -8.732  30.090  24.099  1.00 54.11           H
ATOM   2055  HB3 ARG A 157     -10.371  30.055  24.722  1.00 54.11           H
ATOM   2056  HG2 ARG A 157     -10.792  28.043  23.252  1.00 58.63           H
ATOM   2057  HG3 ARG A 157      -9.046  27.973  22.973  1.00 58.63           H
ATOM   2058  HD2 ARG A 157      -8.640  27.757  25.351  1.00 54.76           H
ATOM   2059  HD3 ARG A 157     -10.354  27.844  25.751  1.00 54.76           H
ATOM   2060  HE  ARG A 157      -8.820  25.602  24.700  1.00 60.46           H
ATOM   2061 HH11 ARG A 157     -12.148  26.877  24.763  1.00 51.10           H
ATOM   2062 HH12 ARG A 157     -12.828  25.379  24.169  1.00 51.10           H
ATOM   2063 HH21 ARG A 157      -9.776  23.691  23.967  1.00 57.90           H
ATOM   2064 HH22 ARG A 157     -11.497  23.607  23.728  1.00 57.90           H
ATOM   2065  N   LYS A 158      -9.243  32.856  22.849  1.00 38.44           N
ATOM   2066  CA  LYS A 158      -9.167  34.271  23.227  1.00 49.05           C
ATOM   2067  C   LYS A 158     -10.094  35.162  22.399  1.00 51.38           C
ATOM   2068  O   LYS A 158     -10.347  36.296  22.802  1.00 46.93           O
ATOM   2069  CB  LYS A 158      -7.733  34.827  23.144  1.00 36.93           C
ATOM   2070  CG  LYS A 158      -6.703  34.227  24.117  1.00 50.11           C
ATOM   2071  CD  LYS A 158      -5.344  34.895  23.835  1.00 46.03           C
ATOM   2072  CE  LYS A 158      -4.220  34.252  24.628  1.00 44.22           C
ATOM   2073  NZ  LYS A 158      -2.940  34.947  24.385  1.00 60.39           N1+
ATOM   2074  H   LYS A 158      -8.425  32.425  22.437  1.00 46.14           H
ATOM   2075  HA  LYS A 158      -9.493  34.357  24.264  1.00 58.86           H
ATOM   2076  HB2 LYS A 158      -7.369  34.737  22.121  1.00 44.32           H
ATOM   2077  HB3 LYS A 158      -7.785  35.894  23.366  1.00 44.32           H
ATOM   2078  HG2 LYS A 158      -7.006  34.426  25.144  1.00 60.13           H
ATOM   2079  HG3 LYS A 158      -6.622  33.153  23.971  1.00 60.13           H
ATOM   2080  HD2 LYS A 158      -5.108  34.812  22.773  1.00 55.24           H
ATOM   2081  HD3 LYS A 158      -5.399  35.950  24.101  1.00 55.24           H
ATOM   2082  HE2 LYS A 158      -4.462  34.265  25.691  1.00 53.07           H
ATOM   2083  HE3 LYS A 158      -4.125  33.217  24.295  1.00 53.07           H
ATOM   2084  HZ1 LYS A 158      -2.217  34.571  24.983  1.00 72.47           H
ATOM   2085  HZ2 LYS A 158      -2.652  34.778  23.424  1.00 72.47           H
ATOM   2086  HZ3 LYS A 158      -3.038  35.936  24.533  1.00 72.47           H
ATOM   2087  N   THR A 159     -10.592  34.694  21.253  1.00 39.52           N
ATOM   2088  CA  THR A 159     -11.552  35.481  20.482  1.00 41.15           C
ATOM   2089  C   THR A 159     -12.963  35.462  21.127  1.00 38.70           C
ATOM   2090  O   THR A 159     -13.856  36.162  20.649  1.00 41.90           O
ATOM   2091  CB  THR A 159     -11.591  35.007  19.030  1.00 34.86           C
ATOM   2092  OG1 THR A 159     -12.176  33.731  18.988  1.00 39.09           O
ATOM   2093  CG2 THR A 159     -10.214  34.989  18.358  1.00 39.52           C
ATOM   2094  H   THR A 159     -10.327  33.777  20.925  1.00 47.43           H
ATOM   2095  HA  THR A 159     -11.212  36.518  20.455  1.00 49.38           H
ATOM   2096  HB  THR A 159     -12.231  35.688  18.465  1.00 41.83           H
ATOM   2097  HG1 THR A 159     -11.605  33.112  19.455  1.00 46.92           H
ATOM   2098 HG21 THR A 159     -10.324  34.690  17.314  1.00 47.43           H
ATOM   2099 HG22 THR A 159      -9.766  35.982  18.400  1.00 47.43           H
ATOM   2100 HG23 THR A 159      -9.555  34.269  18.844  1.00 47.43           H
ATOM   2101  N   LYS A 160     -13.185  34.633  22.162  1.00 36.48           N
ATOM   2102  CA  LYS A 160     -14.399  34.556  22.988  1.00 38.60           C
ATOM   2103  C   LYS A 160     -15.667  34.338  22.166  1.00 47.82           C
ATOM   2104  O   LYS A 160     -16.726  34.853  22.513  1.00 39.88           O
ATOM   2105  CB  LYS A 160     -14.529  35.778  23.930  1.00 42.95           C
ATOM   2106  CG  LYS A 160     -13.312  36.072  24.827  1.00 57.07           C
ATOM   2107  CD  LYS A 160     -12.765  34.912  25.675  1.00 65.38           C
ATOM   2108  CE  LYS A 160     -13.824  34.167  26.496  1.00 67.33           C
ATOM   2109  NZ  LYS A 160     -13.390  32.795  26.829  1.00 68.42           N1+
ATOM   2110  H   LYS A 160     -12.411  34.054  22.458  1.00 43.79           H
ATOM   2111  HA  LYS A 160     -14.310  33.672  23.613  1.00 46.33           H
ATOM   2112  HB2 LYS A 160     -14.703  36.665  23.318  1.00 51.54           H
ATOM   2113  HB3 LYS A 160     -15.406  35.657  24.567  1.00 51.54           H
ATOM   2114  HG2 LYS A 160     -12.504  36.425  24.188  1.00 68.48           H
ATOM   2115  HG3 LYS A 160     -13.569  36.894  25.496  1.00 68.48           H
ATOM   2116  HD2 LYS A 160     -12.239  34.221  25.025  1.00 78.46           H
ATOM   2117  HD3 LYS A 160     -12.031  35.323  26.372  1.00 78.46           H
ATOM   2118  HE2 LYS A 160     -14.018  34.720  27.415  1.00 80.80           H
ATOM   2119  HE3 LYS A 160     -14.747  34.114  25.918  1.00 80.80           H
ATOM   2120  HZ1 LYS A 160     -14.073  32.357  27.430  1.00 82.11           H
ATOM   2121  HZ2 LYS A 160     -13.305  32.248  25.981  1.00 82.11           H
ATOM   2122  HZ3 LYS A 160     -12.497  32.820  27.299  1.00 82.11           H
ATOM   2123  N   ALA A 161     -15.577  33.548  21.091  1.00 42.06           N
ATOM   2124  CA  ALA A 161     -16.717  33.147  20.274  1.00 37.85           C
ATOM   2125  C   ALA A 161     -17.413  34.347  19.636  1.00 36.49           C
ATOM   2126  O   ALA A 161     -18.571  34.245  19.248  1.00 38.81           O
ATOM   2127  CB  ALA A 161     -17.672  32.244  21.079  1.00 40.61           C
ATOM   2128  H   ALA A 161     -14.677  33.162  20.848  1.00 50.47           H
ATOM   2129  HA  ALA A 161     -16.338  32.548  19.446  1.00 45.43           H
ATOM   2130  HB1 ALA A 161     -18.454  31.857  20.429  1.00 48.74           H
ATOM   2131  HB2 ALA A 161     -17.116  31.406  21.499  1.00 48.74           H
ATOM   2132  HB3 ALA A 161     -18.143  32.804  21.885  1.00 48.74           H
ATOM   2133  N   SER A 162     -16.692  35.466  19.490  1.00 35.62           N
ATOM   2134  CA  SER A 162     -17.147  36.627  18.738  1.00 43.95           C
ATOM   2135  C   SER A 162     -16.715  36.519  17.270  1.00 39.83           C
ATOM   2136  O   SER A 162     -15.773  35.787  16.963  1.00 37.28           O
ATOM   2137  CB  SER A 162     -16.583  37.897  19.386  1.00 38.86           C
ATOM   2138  OG  SER A 162     -15.197  38.036  19.126  1.00 53.95           O
ATOM   2139  H   SER A 162     -15.747  35.483  19.844  1.00 42.74           H
ATOM   2140  HA  SER A 162     -18.231  36.682  18.807  1.00 52.75           H
ATOM   2141  HB2 SER A 162     -17.105  38.761  18.976  1.00 46.63           H
ATOM   2142  HB3 SER A 162     -16.748  37.868  20.463  1.00 46.63           H
ATOM   2143  HG  SER A 162     -14.717  37.388  19.653  1.00 64.74           H
ATOM   2144  N   PRO A 163     -17.359  37.253  16.351  1.00 41.37           N
ATOM   2145  CA  PRO A 163     -16.973  37.261  14.952  1.00 35.48           C
ATOM   2146  C   PRO A 163     -15.499  37.599  14.786  1.00 45.07           C
ATOM   2147  O   PRO A 163     -15.000  38.548  15.383  1.00 40.05           O
ATOM   2148  CB  PRO A 163     -17.860  38.337  14.312  1.00 53.03           C
ATOM   2149  CG  PRO A 163     -19.129  38.213  15.156  1.00 37.97           C
ATOM   2150  CD  PRO A 163     -18.549  38.062  16.557  1.00 43.35           C
ATOM   2151  HA  PRO A 163     -17.234  36.301  14.503  1.00 42.58           H
ATOM   2152  HB2 PRO A 163     -17.413  39.318  14.482  1.00 63.64           H
ATOM   2153  HB3 PRO A 163     -18.043  38.188  13.250  1.00 63.64           H
ATOM   2154  HG2 PRO A 163     -19.744  39.111  15.103  1.00 45.57           H
ATOM   2155  HG3 PRO A 163     -19.692  37.326  14.867  1.00 45.57           H
ATOM   2156  HD2 PRO A 163     -18.267  39.038  16.954  1.00 52.02           H
ATOM   2157  HD3 PRO A 163     -19.293  37.557  17.172  1.00 52.02           H
ATOM   2158  N   CYS A 164     -14.809  36.771  13.996  1.00 35.03           N
ATOM   2159  CA  CYS A 164     -13.363  36.776  13.851  1.00 34.90           C
ATOM   2160  C   CYS A 164     -13.078  36.634  12.362  1.00 34.79           C
ATOM   2161  O   CYS A 164     -13.564  35.704  11.728  1.00 35.44           O
ATOM   2162  CB  CYS A 164     -12.764  35.598  14.674  1.00 31.03           C
ATOM   2163  SG  CYS A 164     -11.031  35.261  14.233  1.00 42.13           S
ATOM   2164  H   CYS A 164     -15.297  35.993  13.577  1.00 42.04           H
ATOM   2165  HA  CYS A 164     -12.942  37.714  14.211  1.00 41.88           H
ATOM   2166  HB2 CYS A 164     -12.817  35.847  15.734  1.00 37.24           H
ATOM   2167  HB3 CYS A 164     -13.335  34.685  14.505  1.00 37.24           H
ATOM   2168  HG  CYS A 164     -10.792  34.400  15.228  1.00 50.57           H
ATOM   2169  N   ASP A 165     -12.265  37.521  11.815  1.00 32.89           N
ATOM   2170  CA  ASP A 165     -11.559  37.243  10.582  1.00 35.17           C
ATOM   2171  C   ASP A 165     -10.321  36.404  10.963  1.00 34.71           C
ATOM   2172  O   ASP A 165      -9.448  36.940  11.651  1.00 37.00           O
ATOM   2173  CB  ASP A 165     -11.180  38.589   9.973  1.00 35.97           C
ATOM   2174  CG  ASP A 165     -10.224  38.492   8.788  1.00 35.42           C
ATOM   2175  OD1 ASP A 165      -9.667  39.555   8.465  1.00 37.40           O
ATOM   2176  OD2 ASP A 165     -10.034  37.388   8.234  1.00 32.07           O1-
ATOM   2177  H   ASP A 165     -11.893  38.260  12.391  1.00 39.48           H
ATOM   2178  HA  ASP A 165     -12.208  36.721   9.880  1.00 42.21           H
ATOM   2179  HB2 ASP A 165     -12.087  39.080   9.618  1.00 43.16           H
ATOM   2180  HB3 ASP A 165     -10.760  39.270  10.715  1.00 43.16           H
ATOM   2181  N   PRO A 166     -10.212  35.127  10.543  1.00 34.69           N
ATOM   2182  CA  PRO A 166      -9.149  34.231  11.024  1.00 30.20           C
ATOM   2183  C   PRO A 166      -7.804  34.446  10.294  1.00 29.01           C
ATOM   2184  O   PRO A 166      -6.846  33.733  10.560  1.00 30.36           O
ATOM   2185  CB  PRO A 166      -9.723  32.823  10.767  1.00 25.79           C
ATOM   2186  CG  PRO A 166     -10.558  33.000   9.499  1.00 31.37           C
ATOM   2187  CD  PRO A 166     -11.179  34.396   9.721  1.00 33.59           C
ATOM   2188  HA  PRO A 166      -9.033  34.305  12.105  1.00 36.25           H
ATOM   2189  HB2 PRO A 166      -8.988  32.029  10.687  1.00 30.96           H
ATOM   2190  HB3 PRO A 166     -10.403  32.605  11.593  1.00 30.96           H
ATOM   2191  HG2 PRO A 166      -9.912  32.964   8.620  1.00 37.66           H
ATOM   2192  HG3 PRO A 166     -11.348  32.252   9.435  1.00 37.66           H
ATOM   2193  HD2 PRO A 166     -11.332  34.871   8.754  1.00 40.32           H
ATOM   2194  HD3 PRO A 166     -12.106  34.278  10.276  1.00 40.32           H
ATOM   2195  N   THR A 167      -7.714  35.401   9.362  1.00 29.12           N
ATOM   2196  CA  THR A 167      -6.535  35.634   8.526  1.00 27.92           C
ATOM   2197  C   THR A 167      -5.227  35.721   9.325  1.00 30.70           C
ATOM   2198  O   THR A 167      -4.245  35.059   8.979  1.00 33.13           O
ATOM   2199  CB  THR A 167      -6.718  36.902   7.677  1.00 25.43           C
ATOM   2200  OG1 THR A 167      -7.834  36.783   6.842  1.00 29.18           O
ATOM   2201  CG2 THR A 167      -5.506  37.186   6.784  1.00 34.75           C
ATOM   2202  H   THR A 167      -8.529  35.970   9.185  1.00 34.95           H
ATOM   2203  HA  THR A 167      -6.477  34.785   7.853  1.00 33.51           H
ATOM   2204  HB  THR A 167      -6.872  37.757   8.336  1.00 30.52           H
ATOM   2205  HG1 THR A 167      -8.632  36.904   7.372  1.00 35.03           H
ATOM   2206 HG21 THR A 167      -5.719  38.049   6.150  1.00 41.71           H
ATOM   2207 HG22 THR A 167      -4.625  37.416   7.383  1.00 41.71           H
ATOM   2208 HG23 THR A 167      -5.300  36.332   6.139  1.00 41.71           H
ATOM   2209  N   PHE A 168      -5.194  36.551  10.367  1.00 34.95           N
ATOM   2210  CA  PHE A 168      -3.984  36.810  11.140  1.00 28.61           C
ATOM   2211  C   PHE A 168      -3.563  35.588  11.962  1.00 29.34           C
ATOM   2212  O   PHE A 168      -2.405  35.180  11.934  1.00 33.48           O
ATOM   2213  CB  PHE A 168      -4.218  38.041  12.039  1.00 35.57           C
ATOM   2214  CG  PHE A 168      -3.078  38.313  12.999  1.00 29.68           C
ATOM   2215  CD1 PHE A 168      -1.864  38.829  12.498  1.00 33.04           C
ATOM   2216  CD2 PHE A 168      -3.190  37.931  14.347  1.00 28.87           C
ATOM   2217  CE1 PHE A 168      -0.747  38.932  13.347  1.00 36.71           C
ATOM   2218  CE2 PHE A 168      -2.074  38.025  15.199  1.00 37.73           C
ATOM   2219  CZ  PHE A 168      -0.855  38.527  14.691  1.00 35.15           C
ATOM   2220  H   PHE A 168      -6.031  37.055  10.624  1.00 41.95           H
ATOM   2221  HA  PHE A 168      -3.175  37.049  10.447  1.00 34.34           H
ATOM   2222  HB2 PHE A 168      -4.354  38.918  11.403  1.00 42.69           H
ATOM   2223  HB3 PHE A 168      -5.134  37.896  12.614  1.00 42.69           H
ATOM   2224  HD1 PHE A 168      -1.775  39.102  11.457  1.00 39.65           H
ATOM   2225  HD2 PHE A 168      -4.117  37.520  14.722  1.00 34.65           H
ATOM   2226  HE1 PHE A 168       0.196  39.297  12.965  1.00 44.06           H
ATOM   2227  HE2 PHE A 168      -2.145  37.700  16.227  1.00 45.28           H
ATOM   2228  HZ  PHE A 168       0.011  38.578  15.329  1.00 42.19           H
ATOM   2229  N   ILE A 169      -4.498  35.013  12.719  1.00 29.32           N
ATOM   2230  CA  ILE A 169      -4.234  33.857  13.557  1.00 35.29           C
ATOM   2231  C   ILE A 169      -3.734  32.678  12.702  1.00 27.44           C
ATOM   2232  O   ILE A 169      -2.742  32.057  13.066  1.00 28.03           O
ATOM   2233  CB  ILE A 169      -5.479  33.542  14.401  1.00 28.34           C
ATOM   2234  CG1 ILE A 169      -5.693  34.604  15.510  1.00 38.72           C
ATOM   2235  CG2 ILE A 169      -5.344  32.155  15.036  1.00 38.56           C
ATOM   2236  CD1 ILE A 169      -7.028  34.470  16.259  1.00 35.50           C
ATOM   2237  H   ILE A 169      -5.436  35.391  12.712  1.00 35.19           H
ATOM   2238  HA  ILE A 169      -3.426  34.127  14.238  1.00 42.36           H
ATOM   2239  HB  ILE A 169      -6.349  33.537  13.742  1.00 34.02           H
ATOM   2240 HG12 ILE A 169      -4.882  34.528  16.236  1.00 46.47           H
ATOM   2241 HG13 ILE A 169      -5.651  35.602  15.079  1.00 46.47           H
ATOM   2242 HG21 ILE A 169      -6.212  31.930  15.652  1.00 46.28           H
ATOM   2243 HG22 ILE A 169      -5.302  31.394  14.260  1.00 46.28           H
ATOM   2244 HG23 ILE A 169      -4.448  32.114  15.647  1.00 46.28           H
ATOM   2245 HD11 ILE A 169      -7.187  35.355  16.875  1.00 42.60           H
ATOM   2246 HD12 ILE A 169      -7.847  34.389  15.544  1.00 42.60           H
ATOM   2247 HD13 ILE A 169      -7.022  33.595  16.909  1.00 42.60           H
ATOM   2248  N   LEU A 170      -4.390  32.390  11.573  1.00 25.34           N
ATOM   2249  CA  LEU A 170      -3.989  31.295  10.672  1.00 25.76           C
ATOM   2250  C   LEU A 170      -2.669  31.562   9.956  1.00 30.35           C
ATOM   2251  O   LEU A 170      -2.049  30.623   9.467  1.00 32.35           O
ATOM   2252  CB  LEU A 170      -5.079  31.012   9.634  1.00 21.78           C
ATOM   2253  CG  LEU A 170      -6.406  30.520  10.239  1.00 24.22           C
ATOM   2254  CD1 LEU A 170      -7.366  30.340   9.050  1.00 24.55           C
ATOM   2255  CD2 LEU A 170      -6.236  29.179  10.982  1.00 27.83           C
ATOM   2256  H   LEU A 170      -5.185  32.958  11.314  1.00 30.41           H
ATOM   2257  HA  LEU A 170      -3.844  30.401  11.276  1.00 30.92           H
ATOM   2258  HB2 LEU A 170      -5.276  31.930   9.091  1.00 26.14           H
ATOM   2259  HB3 LEU A 170      -4.715  30.269   8.922  1.00 26.14           H
ATOM   2260  HG  LEU A 170      -6.805  31.252  10.935  1.00 29.06           H
ATOM   2261 HD11 LEU A 170      -8.336  30.001   9.408  1.00 29.47           H
ATOM   2262 HD12 LEU A 170      -7.491  31.287   8.527  1.00 29.47           H
ATOM   2263 HD13 LEU A 170      -6.961  29.601   8.360  1.00 29.47           H
ATOM   2264 HD21 LEU A 170      -7.212  28.790  11.272  1.00 33.40           H
ATOM   2265 HD22 LEU A 170      -5.740  28.453  10.338  1.00 33.40           H
ATOM   2266 HD23 LEU A 170      -5.650  29.316  11.890  1.00 33.40           H
ATOM   2267  N   GLY A 171      -2.249  32.830   9.857  1.00 29.87           N
ATOM   2268  CA  GLY A 171      -0.914  33.180   9.387  1.00 26.61           C
ATOM   2269  C   GLY A 171       0.156  32.919  10.443  1.00 31.25           C
ATOM   2270  O   GLY A 171       1.233  32.416  10.103  1.00 32.08           O
ATOM   2271  H   GLY A 171      -2.831  33.569  10.225  1.00 35.85           H
ATOM   2272  HA2 GLY A 171      -0.666  32.577   8.516  1.00 31.94           H
ATOM   2273  HA3 GLY A 171      -0.892  34.231   9.103  1.00 31.94           H
ATOM   2274  N   CYS A 172      -0.109  33.275  11.711  1.00 27.27           N
ATOM   2275  CA  CYS A 172       0.865  33.104  12.784  1.00 29.83           C
ATOM   2276  C   CYS A 172       1.328  31.655  12.921  1.00 31.39           C
ATOM   2277  O   CYS A 172       2.520  31.422  13.135  1.00 31.79           O
ATOM   2278  CB  CYS A 172       0.304  33.579  14.136  1.00 34.01           C
ATOM   2279  SG  CYS A 172       0.017  35.373  14.170  1.00 32.94           S
ATOM   2280  H   CYS A 172      -1.001  33.692  11.937  1.00 32.73           H
ATOM   2281  HA  CYS A 172       1.738  33.713  12.548  1.00 35.80           H
ATOM   2282  HB2 CYS A 172      -0.627  33.055  14.353  1.00 40.82           H
ATOM   2283  HB3 CYS A 172       1.021  33.329  14.917  1.00 40.82           H
ATOM   2284  HG  CYS A 172      -1.137  35.357  13.492  1.00 39.53           H
ATOM   2285  N   ALA A 173       0.406  30.682  12.860  1.00 31.84           N
ATOM   2286  CA  ALA A 173       0.752  29.300  13.182  1.00 27.51           C
ATOM   2287  C   ALA A 173       1.814  28.717  12.231  1.00 26.12           C
ATOM   2288  O   ALA A 173       2.868  28.300  12.721  1.00 28.25           O
ATOM   2289  CB  ALA A 173      -0.527  28.466  13.347  1.00 31.74           C
ATOM   2290  H   ALA A 173      -0.559  30.914  12.667  1.00 38.22           H
ATOM   2291  HA  ALA A 173       1.214  29.317  14.170  1.00 33.01           H
ATOM   2292  HB1 ALA A 173      -0.267  27.418  13.491  1.00 38.09           H
ATOM   2293  HB2 ALA A 173      -1.068  28.814  14.228  1.00 38.09           H
ATOM   2294  HB3 ALA A 173      -1.193  28.571  12.495  1.00 38.09           H
ATOM   2295  N   PRO A 174       1.644  28.719  10.894  1.00 24.78           N
ATOM   2296  CA  PRO A 174       2.691  28.250   9.989  1.00 27.00           C
ATOM   2297  C   PRO A 174       4.004  29.038  10.092  1.00 20.98           C
ATOM   2298  O   PRO A 174       5.082  28.462   9.972  1.00 24.39           O
ATOM   2299  CB  PRO A 174       2.121  28.449   8.582  1.00 23.35           C
ATOM   2300  CG  PRO A 174       0.627  28.466   8.798  1.00 31.26           C
ATOM   2301  CD  PRO A 174       0.456  29.089  10.167  1.00 26.61           C
ATOM   2302  HA  PRO A 174       2.829  27.179  10.138  1.00 32.41           H
ATOM   2303  HB2 PRO A 174       2.407  29.440   8.233  1.00 28.03           H
ATOM   2304  HB3 PRO A 174       2.446  27.695   7.866  1.00 28.03           H
ATOM   2305  HG2 PRO A 174       0.123  29.076   8.046  1.00 37.52           H
ATOM   2306  HG3 PRO A 174       0.244  27.445   8.797  1.00 37.52           H
ATOM   2307  HD2 PRO A 174       0.400  30.168  10.081  1.00 31.94           H
ATOM   2308  HD3 PRO A 174      -0.446  28.656  10.589  1.00 31.94           H
ATOM   2309  N   CYS A 175       3.935  30.354  10.329  1.00 26.72           N
ATOM   2310  CA  CYS A 175       5.133  31.179  10.457  1.00 24.00           C
ATOM   2311  C   CYS A 175       5.972  30.713  11.655  1.00 25.11           C
ATOM   2312  O   CYS A 175       7.180  30.513  11.562  1.00 23.27           O
ATOM   2313  CB  CYS A 175       4.717  32.651  10.571  1.00 28.21           C
ATOM   2314  SG  CYS A 175       6.214  33.688  10.450  1.00 31.06           S
ATOM   2315  H   CYS A 175       3.035  30.799  10.433  1.00 32.07           H
ATOM   2316  HA  CYS A 175       5.734  31.068   9.555  1.00 28.80           H
ATOM   2317  HB2 CYS A 175       4.050  32.902   9.746  1.00 33.86           H
ATOM   2318  HB3 CYS A 175       4.202  32.837  11.512  1.00 33.86           H
ATOM   2319  HG  CYS A 175       6.574  33.567  11.729  1.00 37.28           H
ATOM   2320  N   ASN A 176       5.307  30.515  12.786  1.00 24.57           N
ATOM   2321  CA  ASN A 176       5.922  30.010  13.999  1.00 31.27           C
ATOM   2322  C   ASN A 176       6.498  28.608  13.852  1.00 26.99           C
ATOM   2323  O   ASN A 176       7.488  28.310  14.514  1.00 24.46           O
ATOM   2324  CB  ASN A 176       4.896  30.016  15.127  1.00 27.86           C
ATOM   2325  CG  ASN A 176       5.171  31.036  16.219  1.00 37.09           C
ATOM   2326  OD1 ASN A 176       6.263  31.569  16.358  1.00 34.38           O
ATOM   2327  ND2 ASN A 176       4.187  31.227  17.080  1.00 33.88           N
ATOM   2328  H   ASN A 176       4.312  30.693  12.802  1.00 29.49           H
ATOM   2329  HA  ASN A 176       6.750  30.676  14.242  1.00 37.52           H
ATOM   2330  HB2 ASN A 176       3.881  30.141  14.755  1.00 33.44           H
ATOM   2331  HB3 ASN A 176       4.942  29.040  15.604  1.00 33.44           H
ATOM   2332 HD21 ASN A 176       4.318  31.849  17.862  1.00 40.66           H
ATOM   2333 HD22 ASN A 176       3.313  30.740  16.943  1.00 40.66           H
ATOM   2334  N   VAL A 177       5.895  27.721  13.054  1.00 26.66           N
ATOM   2335  CA  VAL A 177       6.494  26.399  12.845  1.00 22.13           C
ATOM   2336  C   VAL A 177       7.833  26.544  12.126  1.00 21.09           C
ATOM   2337  O   VAL A 177       8.807  25.910  12.525  1.00 24.34           O
ATOM   2338  CB  VAL A 177       5.532  25.462  12.099  1.00 26.97           C
ATOM   2339  CG1 VAL A 177       6.289  24.200  11.660  1.00 22.49           C
ATOM   2340  CG2 VAL A 177       4.360  25.088  13.014  1.00 25.61           C
ATOM   2341  H   VAL A 177       5.056  27.974  12.548  1.00 32.00           H
ATOM   2342  HA  VAL A 177       6.697  25.952  13.818  1.00 26.56           H
ATOM   2343  HB  VAL A 177       5.156  25.975  11.215  1.00 32.37           H
ATOM   2344 HG11 VAL A 177       5.561  23.490  11.286  1.00 26.99           H
ATOM   2345 HG12 VAL A 177       6.987  24.432  10.856  1.00 26.99           H
ATOM   2346 HG13 VAL A 177       6.820  23.752  12.499  1.00 26.99           H
ATOM   2347 HG21 VAL A 177       3.698  24.402  12.490  1.00 30.73           H
ATOM   2348 HG22 VAL A 177       4.727  24.604  13.919  1.00 30.73           H
ATOM   2349 HG23 VAL A 177       3.798  25.978  13.281  1.00 30.73           H
ATOM   2350  N   ILE A 178       7.906  27.398  11.107  1.00 19.50           N
ATOM   2351  CA  ILE A 178       9.169  27.651  10.413  1.00 25.52           C
ATOM   2352  C   ILE A 178      10.167  28.362  11.353  1.00 25.87           C
ATOM   2353  O   ILE A 178      11.347  28.050  11.302  1.00 25.85           O
ATOM   2354  CB  ILE A 178       8.940  28.475   9.123  1.00 24.86           C
ATOM   2355  CG1 ILE A 178       7.980  27.847   8.101  1.00 28.89           C
ATOM   2356  CG2 ILE A 178      10.283  28.768   8.444  1.00 25.81           C
ATOM   2357  CD1 ILE A 178       8.415  26.449   7.650  1.00 34.58           C
ATOM   2358  H   ILE A 178       7.092  27.940  10.850  1.00 23.40           H
ATOM   2359  HA  ILE A 178       9.602  26.692  10.135  1.00 30.62           H
ATOM   2360  HB  ILE A 178       8.513  29.433   9.422  1.00 29.84           H
ATOM   2361 HG12 ILE A 178       7.001  27.785   8.555  1.00 34.67           H
ATOM   2362 HG13 ILE A 178       7.890  28.497   7.228  1.00 34.67           H
ATOM   2363 HG21 ILE A 178      10.131  29.152   7.437  1.00 30.98           H
ATOM   2364 HG22 ILE A 178      10.796  29.534   9.018  1.00 30.98           H
ATOM   2365 HG23 ILE A 178      10.892  27.864   8.406  1.00 30.98           H
ATOM   2366 HD11 ILE A 178       7.701  26.093   6.908  1.00 41.50           H
ATOM   2367 HD12 ILE A 178       9.408  26.474   7.203  1.00 41.50           H
ATOM   2368 HD13 ILE A 178       8.400  25.754   8.489  1.00 41.50           H
ATOM   2369  N   CYS A 179       9.728  29.321  12.182  1.00 24.64           N
ATOM   2370  CA  CYS A 179      10.581  29.916  13.221  1.00 27.02           C
ATOM   2371  C   CYS A 179      11.197  28.846  14.125  1.00 25.74           C
ATOM   2372  O   CYS A 179      12.407  28.845  14.337  1.00 25.50           O
ATOM   2373  CB  CYS A 179       9.854  30.971  14.073  1.00 21.86           C
ATOM   2374  SG  CYS A 179       9.373  32.456  13.181  1.00 28.24           S
ATOM   2375  H   CYS A 179       8.756  29.592  12.150  1.00 29.58           H
ATOM   2376  HA  CYS A 179      11.404  30.427  12.724  1.00 32.43           H
ATOM   2377  HB2 CYS A 179       8.974  30.538  14.546  1.00 26.24           H
ATOM   2378  HB3 CYS A 179      10.537  31.293  14.856  1.00 26.24           H
ATOM   2379  HG  CYS A 179      10.399  32.413  12.331  1.00 33.90           H
ATOM   2380  N   SER A 180      10.385  27.919  14.628  1.00 28.16           N
ATOM   2381  CA  SER A 180      10.852  26.842  15.505  1.00 28.27           C
ATOM   2382  C   SER A 180      11.847  25.948  14.780  1.00 34.25           C
ATOM   2383  O   SER A 180      12.885  25.591  15.341  1.00 32.15           O
ATOM   2384  CB  SER A 180       9.654  26.048  16.047  1.00 32.81           C
ATOM   2385  OG  SER A 180      10.144  24.999  16.855  1.00 43.42           O
ATOM   2386  H   SER A 180       9.397  27.981  14.427  1.00 33.80           H
ATOM   2387  HA  SER A 180      11.355  27.300  16.355  1.00 33.93           H
ATOM   2388  HB2 SER A 180       9.028  26.704  16.652  1.00 39.38           H
ATOM   2389  HB3 SER A 180       9.055  25.635  15.232  1.00 39.38           H
ATOM   2390  HG  SER A 180       9.416  24.687  17.404  1.00 52.11           H
ATOM   2391  N   ILE A 181      11.565  25.610  13.518  1.00 25.04           N
ATOM   2392  CA  ILE A 181      12.468  24.777  12.722  1.00 24.86           C
ATOM   2393  C   ILE A 181      13.792  25.476  12.438  1.00 21.94           C
ATOM   2394  O   ILE A 181      14.832  24.824  12.471  1.00 24.09           O
ATOM   2395  CB  ILE A 181      11.785  24.317  11.422  1.00 21.69           C
ATOM   2396  CG1 ILE A 181      10.616  23.339  11.710  1.00 23.43           C
ATOM   2397  CG2 ILE A 181      12.823  23.713  10.456  1.00 22.40           C
ATOM   2398  CD1 ILE A 181       9.656  23.172  10.516  1.00 26.68           C
ATOM   2399  H   ILE A 181      10.709  25.944  13.098  1.00 30.06           H
ATOM   2400  HA  ILE A 181      12.691  23.882  13.306  1.00 29.83           H
ATOM   2401  HB  ILE A 181      11.375  25.205  10.940  1.00 26.04           H
ATOM   2402 HG12 ILE A 181      11.028  22.365  11.974  1.00 28.12           H
ATOM   2403 HG13 ILE A 181      10.029  23.687  12.556  1.00 28.12           H
ATOM   2404 HG21 ILE A 181      12.322  23.276   9.594  1.00 26.89           H
ATOM   2405 HG22 ILE A 181      13.491  24.481  10.068  1.00 26.89           H
ATOM   2406 HG23 ILE A 181      13.398  22.931  10.956  1.00 26.89           H
ATOM   2407 HD11 ILE A 181       8.794  22.585  10.833  1.00 32.02           H
ATOM   2408 HD12 ILE A 181       9.315  24.144  10.164  1.00 32.02           H
ATOM   2409 HD13 ILE A 181      10.153  22.645   9.704  1.00 32.02           H
ATOM   2410  N   ILE A 182      13.772  26.754  12.060  1.00 24.84           N
ATOM   2411  CA  ILE A 182      14.987  27.455  11.649  1.00 27.89           C
ATOM   2412  C   ILE A 182      15.851  27.929  12.859  1.00 32.27           C
ATOM   2413  O   ILE A 182      17.065  27.711  12.811  1.00 26.05           O
ATOM   2414  CB  ILE A 182      14.658  28.569  10.647  1.00 24.08           C
ATOM   2415  CG1 ILE A 182      14.083  27.971   9.338  1.00 25.15           C
ATOM   2416  CG2 ILE A 182      15.914  29.399  10.313  1.00 27.95           C
ATOM   2417  CD1 ILE A 182      13.565  29.047   8.412  1.00 28.28           C
ATOM   2418  H   ILE A 182      12.895  27.253  12.044  1.00 29.81           H
ATOM   2419  HA  ILE A 182      15.588  26.733  11.105  1.00 33.48           H
ATOM   2420  HB  ILE A 182      13.913  29.227  11.090  1.00 28.90           H
ATOM   2421 HG12 ILE A 182      14.849  27.394   8.813  1.00 30.18           H
ATOM   2422 HG13 ILE A 182      13.253  27.300   9.560  1.00 30.18           H
ATOM   2423 HG21 ILE A 182      15.657  30.255   9.693  1.00 33.55           H
ATOM   2424 HG22 ILE A 182      16.362  29.800  11.216  1.00 33.55           H
ATOM   2425 HG23 ILE A 182      16.643  28.774   9.796  1.00 33.55           H
ATOM   2426 HD11 ILE A 182      12.988  28.601   7.604  1.00 33.94           H
ATOM   2427 HD12 ILE A 182      12.945  29.729   8.984  1.00 33.94           H
ATOM   2428 HD13 ILE A 182      14.395  29.593   7.969  1.00 33.94           H
ATOM   2429  N   PHE A 183      15.266  28.603  13.875  1.00 35.19           N
ATOM   2430  CA  PHE A 183      15.998  29.249  14.992  1.00 39.17           C
ATOM   2431  C   PHE A 183      15.770  28.592  16.349  1.00 41.76           C
ATOM   2432  O   PHE A 183      16.366  29.058  17.320  1.00 47.91           O
ATOM   2433  CB  PHE A 183      15.595  30.708  15.290  1.00 48.17           C
ATOM   2434  CG  PHE A 183      14.950  31.557  14.257  1.00 35.48           C
ATOM   2435  CD1 PHE A 183      15.616  31.823  13.060  1.00 44.56           C
ATOM   2436  CD2 PHE A 183      13.736  32.192  14.567  1.00 40.47           C
ATOM   2437  CE1 PHE A 183      15.012  32.655  12.112  1.00 49.59           C
ATOM   2438  CE2 PHE A 183      13.133  33.020  13.619  1.00 34.90           C
ATOM   2439  CZ  PHE A 183      13.754  33.220  12.378  1.00 41.75           C
ATOM   2440  H   PHE A 183      14.264  28.727  13.856  1.00 42.24           H
ATOM   2441  HA  PHE A 183      17.066  29.237  14.770  1.00 47.01           H
ATOM   2442  HB2 PHE A 183      14.906  30.725  16.138  1.00 57.81           H
ATOM   2443  HB3 PHE A 183      16.493  31.230  15.626  1.00 57.81           H
ATOM   2444  HD1 PHE A 183      16.585  31.386  12.870  1.00 53.48           H
ATOM   2445  HD2 PHE A 183      13.252  32.031  15.518  1.00 48.57           H
ATOM   2446  HE1 PHE A 183      15.509  32.851  11.176  1.00 59.51           H
ATOM   2447  HE2 PHE A 183      12.190  33.496  13.843  1.00 41.89           H
ATOM   2448  HZ  PHE A 183      13.282  33.847  11.635  1.00 50.11           H
ATOM   2449  N   HIS A 184      14.835  27.646  16.464  1.00 30.51           N
ATOM   2450  CA  HIS A 184      14.479  27.009  17.729  1.00 41.38           C
ATOM   2451  C   HIS A 184      13.786  28.015  18.650  1.00 44.64           C
ATOM   2452  O   HIS A 184      14.053  28.068  19.847  1.00 45.20           O
ATOM   2453  CB  HIS A 184      15.711  26.331  18.368  1.00 38.93           C
ATOM   2454  CG  HIS A 184      15.386  25.209  19.305  1.00 49.73           C
ATOM   2455  ND1 HIS A 184      14.384  24.241  19.115  1.00 68.87           N
ATOM   2456  CD2 HIS A 184      16.152  24.867  20.376  1.00 54.89           C
ATOM   2457  CE1 HIS A 184      14.562  23.356  20.109  1.00 65.75           C
ATOM   2458  NE2 HIS A 184      15.612  23.709  20.881  1.00 50.22           N
ATOM   2459  H   HIS A 184      14.364  27.321  15.632  1.00 36.61           H
ATOM   2460  HA  HIS A 184      13.750  26.234  17.509  1.00 49.66           H
ATOM   2461  HB2 HIS A 184      16.339  27.062  18.880  1.00 46.72           H
ATOM   2462  HB3 HIS A 184      16.303  25.871  17.587  1.00 46.72           H
ATOM   2463  HD2 HIS A 184      17.047  25.372  20.713  1.00 65.88           H
ATOM   2464  HE1 HIS A 184      14.000  22.441  20.222  1.00 78.90           H
ATOM   2465  HE2 HIS A 184      15.999  23.170  21.644  1.00 60.27           H
ATOM   2466  N   LYS A 185      12.867  28.806  18.083  1.00 43.22           N
ATOM   2467  CA  LYS A 185      12.120  29.833  18.797  1.00 38.89           C
ATOM   2468  C   LYS A 185      10.738  29.949  18.182  1.00 40.33           C
ATOM   2469  O   LYS A 185      10.602  30.028  16.964  1.00 37.25           O
ATOM   2470  CB  LYS A 185      12.895  31.163  18.725  1.00 43.26           C
ATOM   2471  CG  LYS A 185      12.268  32.257  19.600  1.00 49.61           C
ATOM   2472  CD  LYS A 185      13.236  33.441  19.768  1.00 62.51           C
ATOM   2473  CE  LYS A 185      12.686  34.429  20.809  1.00 67.45           C
ATOM   2474  NZ  LYS A 185      13.758  35.267  21.381  1.00 65.82           N1+
ATOM   2475  H   LYS A 185      12.685  28.700  17.095  1.00 51.87           H
ATOM   2476  HA  LYS A 185      12.020  29.542  19.846  1.00 46.67           H
ATOM   2477  HB2 LYS A 185      13.920  30.991  19.060  1.00 51.91           H
ATOM   2478  HB3 LYS A 185      12.923  31.504  17.691  1.00 51.91           H
ATOM   2479  HG2 LYS A 185      11.338  32.600  19.143  1.00 59.53           H
ATOM   2480  HG3 LYS A 185      12.051  31.844  20.587  1.00 59.53           H
ATOM   2481  HD2 LYS A 185      14.218  33.079  20.079  1.00 75.01           H
ATOM   2482  HD3 LYS A 185      13.343  33.955  18.812  1.00 75.01           H
ATOM   2483  HE2 LYS A 185      11.941  35.071  20.341  1.00 80.95           H
ATOM   2484  HE3 LYS A 185      12.195  33.870  21.608  1.00 80.95           H
ATOM   2485  HZ1 LYS A 185      13.359  35.928  22.034  1.00 78.99           H
ATOM   2486  HZ2 LYS A 185      14.424  34.682  21.867  1.00 78.99           H
ATOM   2487  HZ3 LYS A 185      14.234  35.772  20.648  1.00 78.99           H
ATOM   2488  N   ARG A 186       9.726  30.017  19.044  1.00 28.89           N
ATOM   2489  CA  ARG A 186       8.383  30.408  18.673  1.00 38.88           C
ATOM   2490  C   ARG A 186       8.017  31.613  19.532  1.00 45.66           C
ATOM   2491  O   ARG A 186       8.545  31.801  20.629  1.00 44.54           O
ATOM   2492  CB  ARG A 186       7.428  29.204  18.841  1.00 35.69           C
ATOM   2493  CG  ARG A 186       7.105  28.882  20.316  1.00 38.25           C
ATOM   2494  CD  ARG A 186       5.926  27.919  20.497  1.00 41.91           C
ATOM   2495  NE  ARG A 186       4.660  28.459  19.979  1.00 35.89           N
ATOM   2496  CZ  ARG A 186       3.990  29.534  20.412  1.00 46.24           C
ATOM   2497  NH1 ARG A 186       4.300  30.172  21.540  1.00 45.98           N
ATOM   2498  NH2 ARG A 186       2.965  29.983  19.694  1.00 43.92           N1+
ATOM   2499  H   ARG A 186       9.933  29.983  20.030  1.00 34.67           H
ATOM   2500  HA  ARG A 186       8.358  30.713  17.627  1.00 46.66           H
ATOM   2501  HB2 ARG A 186       6.497  29.448  18.328  1.00 42.83           H
ATOM   2502  HB3 ARG A 186       7.849  28.324  18.352  1.00 42.83           H
ATOM   2503  HG2 ARG A 186       7.990  28.456  20.785  1.00 45.91           H
ATOM   2504  HG3 ARG A 186       6.852  29.796  20.847  1.00 45.91           H
ATOM   2505  HD2 ARG A 186       6.165  27.030  19.910  1.00 50.30           H
ATOM   2506  HD3 ARG A 186       5.815  27.614  21.538  1.00 50.30           H
ATOM   2507  HE  ARG A 186       4.360  28.080  19.090  1.00 43.07           H
ATOM   2508 HH11 ARG A 186       5.075  29.852  22.105  1.00 55.18           H
ATOM   2509 HH12 ARG A 186       3.770  30.980  21.825  1.00 55.18           H
ATOM   2510 HH21 ARG A 186       2.714  29.512  18.833  1.00 52.70           H
ATOM   2511 HH22 ARG A 186       2.448  30.792  19.997  1.00 52.70           H
ATOM   2512  N   PHE A 187       7.108  32.420  19.010  1.00 41.36           N
ATOM   2513  CA  PHE A 187       6.700  33.683  19.582  1.00 35.69           C
ATOM   2514  C   PHE A 187       5.247  33.651  20.035  1.00 47.96           C
ATOM   2515  O   PHE A 187       4.413  32.979  19.435  1.00 45.66           O
ATOM   2516  CB  PHE A 187       6.880  34.735  18.495  1.00 35.53           C
ATOM   2517  CG  PHE A 187       8.306  34.827  18.004  1.00 34.91           C
ATOM   2518  CD1 PHE A 187       8.733  34.075  16.896  1.00 35.50           C
ATOM   2519  CD2 PHE A 187       9.231  35.611  18.714  1.00 45.88           C
ATOM   2520  CE1 PHE A 187      10.078  34.103  16.498  1.00 34.44           C
ATOM   2521  CE2 PHE A 187      10.574  35.647  18.308  1.00 39.49           C
ATOM   2522  CZ  PHE A 187      10.994  34.902  17.195  1.00 39.39           C
ATOM   2523  H   PHE A 187       6.733  32.190  18.102  1.00 49.64           H
ATOM   2524  HA  PHE A 187       7.340  33.944  20.422  1.00 42.83           H
ATOM   2525  HB2 PHE A 187       6.225  34.489  17.658  1.00 42.65           H
ATOM   2526  HB3 PHE A 187       6.579  35.701  18.898  1.00 42.65           H
ATOM   2527  HD1 PHE A 187       8.032  33.456  16.356  1.00 42.60           H
ATOM   2528  HD2 PHE A 187       8.912  36.178  19.575  1.00 55.07           H
ATOM   2529  HE1 PHE A 187      10.406  33.509  15.661  1.00 41.33           H
ATOM   2530  HE2 PHE A 187      11.278  36.259  18.848  1.00 47.40           H
ATOM   2531  HZ  PHE A 187      12.029  34.920  16.892  1.00 47.28           H
ATOM   2532  N   ASP A 188       4.927  34.451  21.050  1.00 39.29           N
ATOM   2533  CA  ASP A 188       3.566  34.874  21.297  1.00 41.67           C
ATOM   2534  C   ASP A 188       3.107  35.687  20.079  1.00 38.64           C
ATOM   2535  O   ASP A 188       3.910  36.388  19.457  1.00 45.50           O
ATOM   2536  CB  ASP A 188       3.538  35.688  22.606  1.00 45.81           C
ATOM   2537  CG  ASP A 188       2.106  36.087  22.958  1.00 54.19           C
ATOM   2538  OD1 ASP A 188       1.682  37.162  22.477  1.00 54.90           O
ATOM   2539  OD2 ASP A 188       1.444  35.309  23.686  1.00 62.11           O1-
ATOM   2540  H   ASP A 188       5.658  34.987  21.492  1.00 47.15           H
ATOM   2541  HA  ASP A 188       2.926  34.000  21.424  1.00 50.01           H
ATOM   2542  HB2 ASP A 188       3.942  35.055  23.398  1.00 54.98           H
ATOM   2543  HB3 ASP A 188       4.143  36.584  22.452  1.00 54.98           H
ATOM   2544  N   TYR A 189       1.815  35.586  19.731  1.00 40.93           N
ATOM   2545  CA  TYR A 189       1.263  36.211  18.535  1.00 46.29           C
ATOM   2546  C   TYR A 189       1.242  37.752  18.623  1.00 48.20           C
ATOM   2547  O   TYR A 189       0.921  38.375  17.617  1.00 52.15           O
ATOM   2548  CB  TYR A 189      -0.122  35.608  18.199  1.00 44.77           C
ATOM   2549  CG  TYR A 189      -0.204  34.148  17.733  1.00 43.83           C
ATOM   2550  CD1 TYR A 189      -1.421  33.646  17.213  1.00 48.29           C
ATOM   2551  CD2 TYR A 189       0.901  33.278  17.811  1.00 39.71           C
ATOM   2552  CE1 TYR A 189      -1.536  32.293  16.816  1.00 51.18           C
ATOM   2553  CE2 TYR A 189       0.774  31.926  17.464  1.00 52.51           C
ATOM   2554  CZ  TYR A 189      -0.441  31.413  16.967  1.00 40.93           C
ATOM   2555  OH  TYR A 189      -0.550  30.084  16.667  1.00 40.92           O
ATOM   2556  H   TYR A 189       1.193  35.019  20.291  1.00 49.12           H
ATOM   2557  HA  TYR A 189       1.917  35.968  17.696  1.00 55.56           H
ATOM   2558  HB2 TYR A 189      -0.771  35.722  19.069  1.00 53.73           H
ATOM   2559  HB3 TYR A 189      -0.564  36.207  17.401  1.00 53.73           H
ATOM   2560  HD1 TYR A 189      -2.279  34.299  17.128  1.00 57.95           H
ATOM   2561  HD2 TYR A 189       1.863  33.620  18.157  1.00 47.66           H
ATOM   2562  HE1 TYR A 189      -2.463  31.912  16.424  1.00 61.43           H
ATOM   2563  HE2 TYR A 189       1.621  31.281  17.581  1.00 63.02           H
ATOM   2564  HH  TYR A 189       0.265  29.597  16.832  1.00 49.11           H
ATOM   2565  N   LYS A 190       1.583  38.365  19.778  1.00 49.34           N
ATOM   2566  CA  LYS A 190       1.685  39.825  19.984  1.00 55.13           C
ATOM   2567  C   LYS A 190       3.125  40.368  19.989  1.00 54.62           C
ATOM   2568  O   LYS A 190       3.302  41.584  20.059  1.00 59.80           O
ATOM   2569  CB  LYS A 190       0.987  40.222  21.302  1.00 51.29           C
ATOM   2570  CG  LYS A 190      -0.536  39.991  21.287  1.00 62.82           C
ATOM   2571  CD  LYS A 190      -1.076  39.683  22.695  1.00 70.46           C
ATOM   2572  CE  LYS A 190      -2.574  39.364  22.624  1.00 71.03           C
ATOM   2573  NZ  LYS A 190      -3.085  38.894  23.927  1.00 76.74           N1+
ATOM   2574  H   LYS A 190       1.798  37.783  20.579  1.00 59.22           H
ATOM   2575  HA  LYS A 190       1.167  40.336  19.171  1.00 66.16           H
ATOM   2576  HB2 LYS A 190       1.455  39.699  22.136  1.00 61.55           H
ATOM   2577  HB3 LYS A 190       1.140  41.290  21.462  1.00 61.55           H
ATOM   2578  HG2 LYS A 190      -1.036  40.862  20.862  1.00 75.40           H
ATOM   2579  HG3 LYS A 190      -0.767  39.130  20.659  1.00 75.40           H
ATOM   2580  HD2 LYS A 190      -0.544  38.824  23.109  1.00 84.56           H
ATOM   2581  HD3 LYS A 190      -0.917  40.546  23.343  1.00 84.56           H
ATOM   2582  HE2 LYS A 190      -3.108  40.270  22.332  1.00 85.25           H
ATOM   2583  HE3 LYS A 190      -2.750  38.602  21.862  1.00 85.25           H
ATOM   2584  HZ1 LYS A 190      -4.052  38.617  23.832  1.00 92.10           H
ATOM   2585  HZ2 LYS A 190      -2.526  38.111  24.230  1.00 92.10           H
ATOM   2586  HZ3 LYS A 190      -3.009  39.640  24.604  1.00 92.10           H
ATOM   2587  N   ASP A 191       4.145  39.504  19.985  1.00 50.96           N
ATOM   2588  CA  ASP A 191       5.545  39.906  20.063  1.00 52.68           C
ATOM   2589  C   ASP A 191       5.965  40.683  18.795  1.00 58.83           C
ATOM   2590  O   ASP A 191       5.806  40.191  17.681  1.00 44.21           O
ATOM   2591  CB  ASP A 191       6.382  38.644  20.301  1.00 46.25           C
ATOM   2592  CG  ASP A 191       7.884  38.885  20.475  1.00 47.37           C
ATOM   2593  OD1 ASP A 191       8.508  38.094  21.214  1.00 56.89           O
ATOM   2594  OD2 ASP A 191       8.414  39.834  19.863  1.00 53.81           O1-
ATOM   2595  H   ASP A 191       3.947  38.516  19.935  1.00 61.16           H
ATOM   2596  HA  ASP A 191       5.664  40.554  20.933  1.00 63.23           H
ATOM   2597  HB2 ASP A 191       5.993  38.074  21.144  1.00 55.50           H
ATOM   2598  HB3 ASP A 191       6.271  38.016  19.418  1.00 55.50           H
ATOM   2599  N   GLN A 192       6.521  41.895  18.965  1.00 44.74           N
ATOM   2600  CA  GLN A 192       6.813  42.819  17.863  1.00 44.80           C
ATOM   2601  C   GLN A 192       7.777  42.253  16.832  1.00 35.17           C
ATOM   2602  O   GLN A 192       7.658  42.545  15.654  1.00 44.87           O
ATOM   2603  CB  GLN A 192       7.400  44.139  18.411  1.00 48.68           C
ATOM   2604  CG  GLN A 192       6.319  45.079  18.950  1.00 65.92           C
ATOM   2605  CD  GLN A 192       5.362  45.526  17.846  1.00 54.76           C
ATOM   2606  OE1 GLN A 192       5.766  45.758  16.708  1.00 56.46           O
ATOM   2607  NE2 GLN A 192       4.085  45.672  18.191  1.00 59.72           N
ATOM   2608  H   GLN A 192       6.717  42.208  19.904  1.00 53.70           H
ATOM   2609  HA  GLN A 192       5.876  43.031  17.350  1.00 53.76           H
ATOM   2610  HB2 GLN A 192       8.102  43.910  19.214  1.00 58.42           H
ATOM   2611  HB3 GLN A 192       7.958  44.653  17.625  1.00 58.42           H
ATOM   2612  HG2 GLN A 192       5.779  44.618  19.780  1.00 79.11           H
ATOM   2613  HG3 GLN A 192       6.844  45.967  19.308  1.00 79.11           H
ATOM   2614 HE21 GLN A 192       3.789  45.467  19.133  1.00 71.66           H
ATOM   2615 HE22 GLN A 192       3.420  45.960  17.488  1.00 71.66           H
ATOM   2616  N   GLN A 193       8.760  41.491  17.290  1.00 36.85           N
ATOM   2617  CA  GLN A 193       9.756  40.812  16.479  1.00 46.73           C
ATOM   2618  C   GLN A 193       9.048  39.931  15.432  1.00 46.40           C
ATOM   2619  O   GLN A 193       9.248  40.071  14.224  1.00 42.90           O
ATOM   2620  CB  GLN A 193      10.590  40.012  17.495  1.00 53.35           C
ATOM   2621  CG  GLN A 193      11.868  39.370  16.971  1.00 58.14           C
ATOM   2622  CD  GLN A 193      12.630  38.657  18.102  1.00 61.03           C
ATOM   2623  OE1 GLN A 193      12.358  38.846  19.283  1.00 61.44           O
ATOM   2624  NE2 GLN A 193      13.624  37.837  17.769  1.00 52.38           N
ATOM   2625  H   GLN A 193       8.760  41.274  18.279  1.00 44.23           H
ATOM   2626  HA  GLN A 193      10.388  41.547  15.980  1.00 56.08           H
ATOM   2627  HB2 GLN A 193      10.862  40.684  18.313  1.00 64.02           H
ATOM   2628  HB3 GLN A 193       9.975  39.216  17.916  1.00 64.02           H
ATOM   2629  HG2 GLN A 193      11.634  38.672  16.168  1.00 69.77           H
ATOM   2630  HG3 GLN A 193      12.495  40.172  16.583  1.00 69.77           H
ATOM   2631 HE21 GLN A 193      13.806  37.647  16.797  1.00 62.86           H
ATOM   2632 HE22 GLN A 193      14.154  37.391  18.501  1.00 62.86           H
ATOM   2633  N   PHE A 194       8.165  39.065  15.930  1.00 43.57           N
ATOM   2634  CA  PHE A 194       7.310  38.202  15.138  1.00 36.92           C
ATOM   2635  C   PHE A 194       6.374  38.991  14.215  1.00 33.55           C
ATOM   2636  O   PHE A 194       6.319  38.686  13.025  1.00 40.18           O
ATOM   2637  CB  PHE A 194       6.551  37.308  16.115  1.00 40.58           C
ATOM   2638  CG  PHE A 194       5.759  36.187  15.473  1.00 32.22           C
ATOM   2639  CD1 PHE A 194       6.408  35.269  14.625  1.00 27.24           C
ATOM   2640  CD2 PHE A 194       4.403  36.026  15.786  1.00 30.77           C
ATOM   2641  CE1 PHE A 194       5.696  34.189  14.079  1.00 29.23           C
ATOM   2642  CE2 PHE A 194       3.685  34.951  15.236  1.00 38.03           C
ATOM   2643  CZ  PHE A 194       4.337  34.030  14.393  1.00 31.09           C
ATOM   2644  H   PHE A 194       8.032  39.046  16.932  1.00 52.29           H
ATOM   2645  HA  PHE A 194       7.953  37.575  14.520  1.00 44.31           H
ATOM   2646  HB2 PHE A 194       7.284  36.864  16.782  1.00 48.71           H
ATOM   2647  HB3 PHE A 194       5.882  37.915  16.719  1.00 48.71           H
ATOM   2648  HD1 PHE A 194       7.461  35.373  14.415  1.00 32.69           H
ATOM   2649  HD2 PHE A 194       3.911  36.710  16.462  1.00 36.93           H
ATOM   2650  HE1 PHE A 194       6.202  33.464  13.460  1.00 35.09           H
ATOM   2651  HE2 PHE A 194       2.646  34.818  15.493  1.00 45.64           H
ATOM   2652  HZ  PHE A 194       3.799  33.192  14.003  1.00 37.32           H
ATOM   2653  N   LEU A 195       5.673  40.018  14.728  1.00 37.88           N
ATOM   2654  CA  LEU A 195       4.809  40.880  13.925  1.00 38.09           C
ATOM   2655  C   LEU A 195       5.587  41.501  12.763  1.00 41.16           C
ATOM   2656  O   LEU A 195       5.058  41.527  11.660  1.00 40.02           O
ATOM   2657  CB  LEU A 195       4.139  41.977  14.780  1.00 41.55           C
ATOM   2658  CG  LEU A 195       3.220  41.481  15.912  1.00 39.82           C
ATOM   2659  CD1 LEU A 195       2.755  42.663  16.783  1.00 42.77           C
ATOM   2660  CD2 LEU A 195       1.999  40.726  15.375  1.00 44.19           C
ATOM   2661  H   LEU A 195       5.744  40.214  15.718  1.00 45.46           H
ATOM   2662  HA  LEU A 195       4.024  40.258  13.497  1.00 45.71           H
ATOM   2663  HB2 LEU A 195       4.926  42.592  15.217  1.00 49.86           H
ATOM   2664  HB3 LEU A 195       3.555  42.618  14.119  1.00 49.86           H
ATOM   2665  HG  LEU A 195       3.766  40.788  16.543  1.00 47.79           H
ATOM   2666 HD11 LEU A 195       2.123  42.299  17.594  1.00 51.33           H
ATOM   2667 HD12 LEU A 195       3.621  43.152  17.222  1.00 51.33           H
ATOM   2668 HD13 LEU A 195       2.193  43.378  16.184  1.00 51.33           H
ATOM   2669 HD21 LEU A 195       1.322  40.501  16.198  1.00 53.04           H
ATOM   2670 HD22 LEU A 195       1.472  41.335  14.640  1.00 53.04           H
ATOM   2671 HD23 LEU A 195       2.309  39.786  14.919  1.00 53.04           H
ATOM   2672  N   ASN A 196       6.830  41.966  12.987  1.00 42.36           N
ATOM   2673  CA  ASN A 196       7.683  42.547  11.945  1.00 45.64           C
ATOM   2674  C   ASN A 196       8.024  41.538  10.858  1.00 40.35           C
ATOM   2675  O   ASN A 196       8.010  41.883   9.680  1.00 43.58           O
ATOM   2676  CB  ASN A 196       9.000  43.100  12.520  1.00 47.11           C
ATOM   2677  CG  ASN A 196       8.796  44.294  13.432  1.00 48.05           C
ATOM   2678  OD1 ASN A 196       7.906  45.107  13.224  1.00 58.87           O
ATOM   2679  ND2 ASN A 196       9.698  44.471  14.390  1.00 45.92           N
ATOM   2680  H   ASN A 196       7.212  41.895  13.919  1.00 50.83           H
ATOM   2681  HA  ASN A 196       7.135  43.371  11.485  1.00 54.77           H
ATOM   2682  HB2 ASN A 196       9.558  42.321  13.037  1.00 56.54           H
ATOM   2683  HB3 ASN A 196       9.595  43.449  11.675  1.00 56.54           H
ATOM   2684 HD21 ASN A 196       9.605  45.271  14.997  1.00 55.12           H
ATOM   2685 HD22 ASN A 196      10.422  43.787  14.536  1.00 55.12           H
ATOM   2686  N   LEU A 197       8.395  40.315  11.243  1.00 47.11           N
ATOM   2687  CA  LEU A 197       8.723  39.279  10.273  1.00 42.81           C
ATOM   2688  C   LEU A 197       7.487  39.056   9.370  1.00 34.04           C
ATOM   2689  O   LEU A 197       7.603  39.045   8.147  1.00 37.18           O
ATOM   2690  CB  LEU A 197       9.155  38.014  11.040  1.00 44.79           C
ATOM   2691  CG  LEU A 197      10.111  37.045  10.312  1.00 57.30           C
ATOM   2692  CD1 LEU A 197       9.980  35.659  10.963  1.00 45.52           C
ATOM   2693  CD2 LEU A 197       9.901  36.884   8.798  1.00 55.59           C
ATOM   2694  H   LEU A 197       8.413  40.086  12.229  1.00 56.54           H
ATOM   2695  HA  LEU A 197       9.555  39.632   9.664  1.00 51.38           H
ATOM   2696  HB2 LEU A 197       9.628  38.296  11.984  1.00 53.75           H
ATOM   2697  HB3 LEU A 197       8.245  37.468  11.297  1.00 53.75           H
ATOM   2698  HG  LEU A 197      11.134  37.389  10.474  1.00 68.77           H
ATOM   2699 HD11 LEU A 197      10.774  35.005  10.599  1.00 54.63           H
ATOM   2700 HD12 LEU A 197      10.065  35.747  12.046  1.00 54.63           H
ATOM   2701 HD13 LEU A 197       9.013  35.216  10.717  1.00 54.63           H
ATOM   2702 HD21 LEU A 197      10.621  36.170   8.395  1.00 66.71           H
ATOM   2703 HD22 LEU A 197       8.892  36.520   8.600  1.00 66.71           H
ATOM   2704 HD23 LEU A 197      10.051  37.837   8.292  1.00 66.71           H
ATOM   2705  N   MET A 198       6.302  38.887   9.963  1.00 36.80           N
ATOM   2706  CA  MET A 198       5.080  38.619   9.213  1.00 36.84           C
ATOM   2707  C   MET A 198       4.679  39.789   8.334  1.00 38.52           C
ATOM   2708  O   MET A 198       4.317  39.565   7.190  1.00 32.92           O
ATOM   2709  CB  MET A 198       3.942  38.234  10.148  1.00 34.38           C
ATOM   2710  CG  MET A 198       4.169  36.824  10.671  1.00 32.76           C
ATOM   2711  SD  MET A 198       2.808  36.232  11.673  1.00 41.29           S
ATOM   2712  CE  MET A 198       2.966  37.371  13.072  1.00 46.72           C
ATOM   2713  H   MET A 198       6.244  38.896  10.973  1.00 44.16           H
ATOM   2714  HA  MET A 198       5.275  37.769   8.557  1.00 44.21           H
ATOM   2715  HB2 MET A 198       3.890  38.941  10.976  1.00 41.26           H
ATOM   2716  HB3 MET A 198       2.998  38.265   9.604  1.00 41.26           H
ATOM   2717  HG2 MET A 198       4.283  36.143   9.827  1.00 39.32           H
ATOM   2718  HG3 MET A 198       5.080  36.800  11.267  1.00 39.32           H
ATOM   2719  HE1 MET A 198       2.313  37.046  13.881  1.00 56.07           H
ATOM   2720  HE2 MET A 198       3.998  37.375  13.417  1.00 56.07           H
ATOM   2721  HE3 MET A 198       2.674  38.374  12.762  1.00 56.07           H
ATOM   2722  N   GLU A 199       4.786  41.027   8.831  1.00 39.06           N
ATOM   2723  CA  GLU A 199       4.547  42.242   8.054  1.00 35.51           C
ATOM   2724  C   GLU A 199       5.403  42.245   6.772  1.00 38.31           C
ATOM   2725  O   GLU A 199       4.868  42.468   5.688  1.00 36.93           O
ATOM   2726  CB  GLU A 199       4.795  43.453   8.991  1.00 50.53           C
ATOM   2727  CG  GLU A 199       4.672  44.854   8.361  1.00 70.20           C
ATOM   2728  CD  GLU A 199       5.558  45.871   9.108  1.00 74.30           C
ATOM   2729  OE1 GLU A 199       6.730  46.051   8.688  1.00 81.94           O
ATOM   2730  OE2 GLU A 199       5.052  46.456  10.093  1.00 72.73           O1-
ATOM   2731  H   GLU A 199       5.077  41.140   9.792  1.00 46.87           H
ATOM   2732  HA  GLU A 199       3.496  42.251   7.765  1.00 42.62           H
ATOM   2733  HB2 GLU A 199       4.083  43.398   9.817  1.00 60.64           H
ATOM   2734  HB3 GLU A 199       5.792  43.357   9.421  1.00 60.64           H
ATOM   2735  HG2 GLU A 199       4.999  44.796   7.324  1.00 84.24           H
ATOM   2736  HG3 GLU A 199       3.623  45.152   8.431  1.00 84.24           H
ATOM   2737  N   LYS A 200       6.707  41.932   6.861  1.00 35.58           N
ATOM   2738  CA  LYS A 200       7.602  41.923   5.691  1.00 36.76           C
ATOM   2739  C   LYS A 200       7.252  40.815   4.711  1.00 37.09           C
ATOM   2740  O   LYS A 200       7.289  41.052   3.505  1.00 41.03           O
ATOM   2741  CB  LYS A 200       9.090  41.767   6.077  1.00 42.71           C
ATOM   2742  CG  LYS A 200       9.693  42.818   7.029  1.00 51.22           C
ATOM   2743  CD  LYS A 200       9.056  44.206   6.902  1.00 60.48           C
ATOM   2744  CE  LYS A 200       9.757  45.224   7.795  1.00 65.46           C
ATOM   2745  NZ  LYS A 200       9.332  46.566   7.378  1.00 62.27           N1+
ATOM   2746  H   LYS A 200       7.094  41.696   7.766  1.00 42.70           H
ATOM   2747  HA  LYS A 200       7.476  42.869   5.165  1.00 44.12           H
ATOM   2748  HB2 LYS A 200       9.206  40.793   6.557  1.00 51.25           H
ATOM   2749  HB3 LYS A 200       9.690  41.751   5.166  1.00 51.25           H
ATOM   2750  HG2 LYS A 200       9.591  42.478   8.052  1.00 61.47           H
ATOM   2751  HG3 LYS A 200      10.762  42.882   6.828  1.00 61.47           H
ATOM   2752  HD2 LYS A 200       9.092  44.528   5.864  1.00 72.59           H
ATOM   2753  HD3 LYS A 200       8.011  44.176   7.209  1.00 72.59           H
ATOM   2754  HE2 LYS A 200       9.426  45.056   8.823  1.00 78.55           H
ATOM   2755  HE3 LYS A 200      10.841  45.117   7.740  1.00 78.55           H
ATOM   2756  HZ1 LYS A 200       9.839  47.268   7.894  1.00 74.73           H
ATOM   2757  HZ2 LYS A 200       9.467  46.661   6.384  1.00 74.73           H
ATOM   2758  HZ3 LYS A 200       8.339  46.651   7.591  1.00 74.73           H
ATOM   2759  N   LEU A 201       6.948  39.614   5.224  1.00 34.14           N
ATOM   2760  CA  LEU A 201       6.481  38.500   4.406  1.00 37.00           C
ATOM   2761  C   LEU A 201       5.218  38.850   3.642  1.00 30.61           C
ATOM   2762  O   LEU A 201       5.216  38.688   2.428  1.00 32.76           O
ATOM   2763  CB  LEU A 201       6.236  37.249   5.261  1.00 32.35           C
ATOM   2764  CG  LEU A 201       7.524  36.519   5.631  1.00 38.56           C
ATOM   2765  CD1 LEU A 201       7.125  35.343   6.533  1.00 51.10           C
ATOM   2766  CD2 LEU A 201       8.278  36.016   4.387  1.00 38.05           C
ATOM   2767  H   LEU A 201       6.950  39.494   6.228  1.00 40.97           H
ATOM   2768  HA  LEU A 201       7.245  38.294   3.662  1.00 44.41           H
ATOM   2769  HB2 LEU A 201       5.719  37.544   6.174  1.00 38.83           H
ATOM   2770  HB3 LEU A 201       5.587  36.561   4.714  1.00 38.83           H
ATOM   2771  HG  LEU A 201       8.173  37.196   6.184  1.00 46.28           H
ATOM   2772 HD11 LEU A 201       8.017  34.839   6.898  1.00 61.33           H
ATOM   2773 HD12 LEU A 201       6.569  35.711   7.396  1.00 61.33           H
ATOM   2774 HD13 LEU A 201       6.504  34.634   5.981  1.00 61.33           H
ATOM   2775 HD21 LEU A 201       9.098  35.363   4.676  1.00 45.66           H
ATOM   2776 HD22 LEU A 201       7.591  35.477   3.739  1.00 45.66           H
ATOM   2777 HD23 LEU A 201       8.712  36.846   3.832  1.00 45.66           H
ATOM   2778  N   ASN A 202       4.180  39.307   4.345  1.00 33.10           N
ATOM   2779  CA  ASN A 202       2.880  39.666   3.783  1.00 36.20           C
ATOM   2780  C   ASN A 202       3.037  40.771   2.721  1.00 43.54           C
ATOM   2781  O   ASN A 202       2.449  40.673   1.642  1.00 38.88           O
ATOM   2782  CB  ASN A 202       1.923  40.148   4.894  1.00 36.99           C
ATOM   2783  CG  ASN A 202       1.594  39.139   5.993  1.00 48.00           C
ATOM   2784  OD1 ASN A 202       1.713  37.932   5.814  1.00 55.30           O
ATOM   2785  ND2 ASN A 202       1.104  39.634   7.129  1.00 53.40           N
ATOM   2786  H   ASN A 202       4.288  39.395   5.345  1.00 39.72           H
ATOM   2787  HA  ASN A 202       2.453  38.778   3.313  1.00 43.45           H
ATOM   2788  HB2 ASN A 202       2.324  41.050   5.357  1.00 44.39           H
ATOM   2789  HB3 ASN A 202       0.982  40.412   4.412  1.00 44.39           H
ATOM   2790 HD21 ASN A 202       0.846  38.998   7.869  1.00 64.08           H
ATOM   2791 HD22 ASN A 202       1.006  40.629   7.249  1.00 64.08           H
ATOM   2792  N   GLU A 203       3.847  41.805   3.014  1.00 42.58           N
ATOM   2793  CA  GLU A 203       4.160  42.857   2.052  1.00 41.01           C
ATOM   2794  C   GLU A 203       4.704  42.262   0.755  1.00 34.99           C
ATOM   2795  O   GLU A 203       4.184  42.560  -0.318  1.00 34.01           O
ATOM   2796  CB  GLU A 203       5.186  43.868   2.608  1.00 48.41           C
ATOM   2797  CG  GLU A 203       4.592  44.975   3.492  1.00 49.18           C
ATOM   2798  CD  GLU A 203       5.677  45.929   4.013  1.00 58.20           C
ATOM   2799  OE1 GLU A 203       6.476  46.401   3.178  1.00 60.74           O
ATOM   2800  OE2 GLU A 203       5.715  46.192   5.232  1.00 67.28           O1-
ATOM   2801  H   GLU A 203       4.306  41.834   3.916  1.00 51.10           H
ATOM   2802  HA  GLU A 203       3.234  43.388   1.825  1.00 49.22           H
ATOM   2803  HB2 GLU A 203       5.949  43.336   3.176  1.00 58.10           H
ATOM   2804  HB3 GLU A 203       5.677  44.347   1.758  1.00 58.10           H
ATOM   2805  HG2 GLU A 203       3.935  45.556   2.844  1.00 59.03           H
ATOM   2806  HG3 GLU A 203       4.010  44.560   4.316  1.00 59.03           H
ATOM   2807  N   ASN A 204       5.756  41.438   0.861  1.00 31.22           N
ATOM   2808  CA  ASN A 204       6.429  40.871  -0.298  1.00 38.52           C
ATOM   2809  C   ASN A 204       5.499  39.942  -1.120  1.00 42.02           C
ATOM   2810  O   ASN A 204       5.574  39.888  -2.338  1.00 48.39           O
ATOM   2811  CB  ASN A 204       7.655  40.013   0.108  1.00 37.47           C
ATOM   2812  CG  ASN A 204       8.825  40.926   0.389  1.00 49.85           C
ATOM   2813  OD1 ASN A 204       8.715  42.048   0.842  1.00 48.44           O
ATOM   2814  ND2 ASN A 204      10.086  40.409   0.099  1.00 48.93           N
ATOM   2815  H   ASN A 204       6.162  41.315   1.763  1.00 37.47           H
ATOM   2816  HA  ASN A 204       6.753  41.688  -1.003  1.00 46.23           H
ATOM   2817  HB2 ASN A 204       7.437  39.412   1.015  1.00 44.97           H
ATOM   2818  HB3 ASN A 204       7.879  39.276  -0.693  1.00 44.97           H
ATOM   2819 HD21 ASN A 204      10.890  41.015   0.153  1.00 58.72           H
ATOM   2820 HD22 ASN A 204      10.219  39.549  -0.423  1.00 58.72           H
ATOM   2821  N   ILE A 205       4.603  39.183  -0.392  1.00 49.68           N
ATOM   2822  CA  ILE A 205       3.799  38.124  -1.047  1.00 48.55           C
ATOM   2823  C   ILE A 205       2.789  38.830  -1.987  1.00 39.83           C
ATOM   2824  O   ILE A 205       2.729  38.515  -3.151  1.00 44.23           O
ATOM   2825  CB  ILE A 205       3.236  37.174   0.053  1.00 38.47           C
ATOM   2826  CG1 ILE A 205       3.641  35.723  -0.264  1.00 53.18           C
ATOM   2827  CG2 ILE A 205       1.738  37.310   0.301  1.00 51.85           C
ATOM   2828  CD1 ILE A 205       5.127  35.460  -0.020  1.00 50.38           C
ATOM   2829  H   ILE A 205       4.557  39.235   0.628  1.00 59.62           H
ATOM   2830  HA  ILE A 205       4.485  37.528  -1.723  1.00 58.26           H
ATOM   2831  HB  ILE A 205       3.725  37.424   1.027  1.00 46.17           H
ATOM   2832 HG12 ILE A 205       3.054  35.027   0.367  1.00 63.83           H
ATOM   2833 HG13 ILE A 205       3.367  35.453  -1.303  1.00 63.83           H
ATOM   2834 HG21 ILE A 205       1.435  36.675   1.144  1.00 62.23           H
ATOM   2835 HG22 ILE A 205       1.441  38.320   0.592  1.00 62.23           H
ATOM   2836 HG23 ILE A 205       1.141  37.006  -0.568  1.00 62.23           H
ATOM   2837 HD11 ILE A 205       5.348  34.385  -0.153  1.00 60.46           H
ATOM   2838 HD12 ILE A 205       5.768  36.012  -0.711  1.00 60.46           H
ATOM   2839 HD13 ILE A 205       5.426  35.704   1.004  1.00 60.46           H
ATOM   2840  N   LYS A 206       2.111  39.855  -1.431  1.00 43.52           N
ATOM   2841  CA  LYS A 206       1.212  40.808  -2.084  1.00 48.84           C
ATOM   2842  C   LYS A 206       1.824  41.462  -3.329  1.00 49.47           C
ATOM   2843  O   LYS A 206       1.135  41.582  -4.340  1.00 51.85           O
ATOM   2844  CB  LYS A 206       0.723  41.858  -1.050  1.00 57.58           C
ATOM   2845  CG  LYS A 206       0.316  43.211  -1.674  1.00 61.46           C
ATOM   2846  CD  LYS A 206      -0.771  43.992  -0.926  1.00 63.31           C
ATOM   2847  CE  LYS A 206      -1.155  45.191  -1.809  1.00 78.65           C
ATOM   2848  NZ  LYS A 206      -2.421  45.821  -1.392  1.00 84.93           N1+
ATOM   2849  H   LYS A 206       2.297  40.035  -0.451  1.00 52.23           H
ATOM   2850  HA  LYS A 206       0.335  40.256  -2.429  1.00 58.61           H
ATOM   2851  HB2 LYS A 206      -0.076  41.440  -0.435  1.00 69.10           H
ATOM   2852  HB3 LYS A 206       1.557  42.084  -0.386  1.00 69.10           H
ATOM   2853  HG2 LYS A 206       1.203  43.834  -1.806  1.00 73.76           H
ATOM   2854  HG3 LYS A 206      -0.109  43.015  -2.657  1.00 73.76           H
ATOM   2855  HD2 LYS A 206      -1.640  43.354  -0.756  1.00 75.98           H
ATOM   2856  HD3 LYS A 206      -0.380  44.349   0.028  1.00 75.98           H
ATOM   2857  HE2 LYS A 206      -0.354  45.929  -1.761  1.00 94.38           H
ATOM   2858  HE3 LYS A 206      -1.250  44.860  -2.845  1.00 94.38           H
ATOM   2859  HZ1 LYS A 206      -2.643  46.584  -2.017  1.00101.93           H
ATOM   2860  HZ2 LYS A 206      -3.168  45.141  -1.429  1.00101.93           H
ATOM   2861  HZ3 LYS A 206      -2.339  46.172  -0.448  1.00101.93           H
ATOM   2862  N   ILE A 207       3.094  41.882  -3.267  1.00 50.37           N
ATOM   2863  CA  ILE A 207       3.781  42.480  -4.419  1.00 56.97           C
ATOM   2864  C   ILE A 207       3.921  41.462  -5.562  1.00 48.30           C
ATOM   2865  O   ILE A 207       3.491  41.726  -6.681  1.00 55.86           O
ATOM   2866  CB  ILE A 207       5.143  43.093  -4.008  1.00 43.95           C
ATOM   2867  CG1 ILE A 207       4.981  44.363  -3.142  1.00 49.00           C
ATOM   2868  CG2 ILE A 207       6.022  43.354  -5.249  1.00 38.30           C
ATOM   2869  CD1 ILE A 207       6.249  44.781  -2.382  1.00 49.35           C
ATOM   2870  H   ILE A 207       3.600  41.782  -2.398  1.00 60.46           H
ATOM   2871  HA  ILE A 207       3.153  43.295  -4.785  1.00 68.37           H
ATOM   2872  HB  ILE A 207       5.651  42.343  -3.403  1.00 52.75           H
ATOM   2873 HG12 ILE A 207       4.675  45.193  -3.779  1.00 58.81           H
ATOM   2874 HG13 ILE A 207       4.191  44.210  -2.408  1.00 58.81           H
ATOM   2875 HG21 ILE A 207       6.872  43.986  -5.001  1.00 45.96           H
ATOM   2876 HG22 ILE A 207       6.420  42.414  -5.628  1.00 45.96           H
ATOM   2877 HG23 ILE A 207       5.445  43.841  -6.033  1.00 45.96           H
ATOM   2878 HD11 ILE A 207       6.012  45.623  -1.733  1.00 59.23           H
ATOM   2879 HD12 ILE A 207       6.613  43.957  -1.770  1.00 59.23           H
ATOM   2880 HD13 ILE A 207       7.030  45.090  -3.074  1.00 59.23           H
ATOM   2881  N   LEU A 208       4.555  40.322  -5.269  1.00 55.25           N
ATOM   2882  CA  LEU A 208       4.950  39.275  -6.220  1.00 54.82           C
ATOM   2883  C   LEU A 208       3.782  38.540  -6.915  1.00 50.55           C
ATOM   2884  O   LEU A 208       3.934  37.986  -7.985  1.00 52.82           O
ATOM   2885  CB  LEU A 208       5.699  38.154  -5.458  1.00 54.46           C
ATOM   2886  CG  LEU A 208       7.087  38.622  -5.003  1.00 60.94           C
ATOM   2887  CD1 LEU A 208       7.586  37.773  -3.823  1.00 53.51           C
ATOM   2888  CD2 LEU A 208       8.078  38.577  -6.173  1.00 63.34           C
ATOM   2889  H   LEU A 208       4.747  40.157  -4.301  1.00 66.30           H
ATOM   2890  HA  LEU A 208       5.604  39.703  -7.026  1.00 65.79           H
ATOM   2891  HB2 LEU A 208       5.089  37.842  -4.581  1.00 65.36           H
ATOM   2892  HB3 LEU A 208       5.788  37.249  -6.095  1.00 65.36           H
ATOM   2893  HG  LEU A 208       6.978  39.675  -4.654  1.00 73.13           H
ATOM   2894 HD11 LEU A 208       8.535  38.151  -3.436  1.00 64.22           H
ATOM   2895 HD12 LEU A 208       6.859  37.799  -3.002  1.00 64.22           H
ATOM   2896 HD13 LEU A 208       7.724  36.726  -4.113  1.00 64.22           H
ATOM   2897 HD21 LEU A 208       9.109  38.692  -5.833  1.00 76.01           H
ATOM   2898 HD22 LEU A 208       8.020  37.621  -6.707  1.00 76.01           H
ATOM   2899 HD23 LEU A 208       7.867  39.366  -6.902  1.00 76.01           H
ATOM   2900  N   SER A 209       2.638  38.551  -6.211  1.00 46.91           N
ATOM   2901  CA  SER A 209       1.378  37.909  -6.560  1.00 46.18           C
ATOM   2902  C   SER A 209       0.300  38.948  -6.905  1.00 56.67           C
ATOM   2903  O   SER A 209      -0.883  38.620  -6.864  1.00 54.24           O
ATOM   2904  CB  SER A 209       0.943  36.984  -5.398  1.00 52.92           C
ATOM   2905  OG  SER A 209       0.315  37.696  -4.339  1.00 57.19           O
ATOM   2906  H   SER A 209       2.647  39.042  -5.328  1.00 56.29           H
ATOM   2907  HA  SER A 209       1.539  37.276  -7.434  1.00 55.43           H
ATOM   2908  HB2 SER A 209       0.259  36.230  -5.784  1.00 63.51           H
ATOM   2909  HB3 SER A 209       1.815  36.467  -4.997  1.00 63.51           H
ATOM   2910  HG  SER A 209       0.981  38.223  -3.887  1.00 68.63           H
ATOM   2911  N   SER A 210       0.677  40.196  -7.243  1.00 63.72           N
ATOM   2912  CA  SER A 210      -0.269  41.192  -7.764  1.00 51.24           C
ATOM   2913  C   SER A 210      -0.805  40.747  -9.137  1.00 44.38           C
ATOM   2914  O   SER A 210      -0.089  40.072  -9.876  1.00 41.01           O
ATOM   2915  CB  SER A 210       0.405  42.579  -7.893  1.00 66.33           C
ATOM   2916  OG  SER A 210       1.475  42.559  -8.824  1.00 67.59           O
ATOM   2917  H   SER A 210       1.659  40.431  -7.244  1.00 76.47           H
ATOM   2918  HA  SER A 210      -1.082  41.279  -7.046  1.00 61.49           H
ATOM   2919  HB2 SER A 210      -0.340  43.313  -8.209  1.00 79.61           H
ATOM   2920  HB3 SER A 210       0.779  42.896  -6.923  1.00 79.61           H
ATOM   2921  HG  SER A 210       2.168  41.993  -8.472  1.00 81.11           H
ATOM   2922  N   PRO A 211      -2.023  41.141  -9.535  1.00 41.72           N
ATOM   2923  CA  PRO A 211      -2.570  40.760 -10.837  1.00 50.21           C
ATOM   2924  C   PRO A 211      -1.741  41.296 -12.020  1.00 55.02           C
ATOM   2925  O   PRO A 211      -0.747  41.993 -11.843  1.00 58.91           O
ATOM   2926  CB  PRO A 211      -3.990  41.335 -10.833  1.00 57.57           C
ATOM   2927  CG  PRO A 211      -4.313  41.521  -9.352  1.00 50.36           C
ATOM   2928  CD  PRO A 211      -2.968  41.932  -8.780  1.00 48.82           C
ATOM   2929  HA  PRO A 211      -2.683  39.677 -10.882  1.00 60.26           H
ATOM   2930  HB2 PRO A 211      -3.944  42.327 -11.287  1.00 69.09           H
ATOM   2931  HB3 PRO A 211      -4.728  40.720 -11.352  1.00 69.09           H
ATOM   2932  HG2 PRO A 211      -5.033  42.322  -9.193  1.00 60.44           H
ATOM   2933  HG3 PRO A 211      -4.670  40.586  -8.917  1.00 60.44           H
ATOM   2934  HD2 PRO A 211      -2.785  42.992  -8.959  1.00 58.59           H
ATOM   2935  HD3 PRO A 211      -2.969  41.687  -7.720  1.00 58.59           H
ATOM   2936  N   TRP A 212      -2.114  40.898 -13.232  1.00 58.45           N
ATOM   2937  CA  TRP A 212      -1.523  41.333 -14.498  1.00 66.67           C
ATOM   2938  C   TRP A 212      -2.495  42.323 -15.175  1.00 64.53           C
ATOM   2939  O   TRP A 212      -3.635  42.459 -14.723  1.00 52.53           O
ATOM   2940  CB  TRP A 212      -1.232  40.083 -15.362  1.00 53.91           C
ATOM   2941  CG  TRP A 212      -0.279  39.088 -14.770  1.00 65.72           C
ATOM   2942  CD1 TRP A 212      -0.551  38.271 -13.726  1.00 60.12           C
ATOM   2943  CD2 TRP A 212       1.078  38.752 -15.185  1.00 64.37           C
ATOM   2944  NE1 TRP A 212       0.553  37.509 -13.420  1.00 56.66           N
ATOM   2945  CE2 TRP A 212       1.597  37.779 -14.277  1.00 69.47           C
ATOM   2946  CE3 TRP A 212       1.929  39.175 -16.228  1.00 64.00           C
ATOM   2947  CZ2 TRP A 212       2.911  37.291 -14.370  1.00 81.30           C
ATOM   2948  CZ3 TRP A 212       3.247  38.694 -16.332  1.00 70.84           C
ATOM   2949  CH2 TRP A 212       3.741  37.761 -15.402  1.00 72.03           C
ATOM   2950  H   TRP A 212      -2.926  40.302 -13.301  1.00 70.14           H
ATOM   2951  HA  TRP A 212      -0.577  41.847 -14.321  1.00 80.01           H
ATOM   2952  HB2 TRP A 212      -2.155  39.537 -15.523  1.00 64.70           H
ATOM   2953  HB3 TRP A 212      -0.843  40.405 -16.328  1.00 64.70           H
ATOM   2954  HD1 TRP A 212      -1.488  38.244 -13.188  1.00 72.15           H
ATOM   2955  HE1 TRP A 212       0.574  36.863 -12.643  1.00 68.00           H
ATOM   2956  HE3 TRP A 212       1.561  39.882 -16.955  1.00 76.80           H
ATOM   2957  HZ2 TRP A 212       3.278  36.570 -13.653  1.00 97.57           H
ATOM   2958  HZ3 TRP A 212       3.882  39.036 -17.135  1.00 85.02           H
ATOM   2959  HH2 TRP A 212       4.749  37.389 -15.494  1.00 86.44           H
ATOM   2960  N   ILE A 213      -2.050  43.013 -16.240  1.00 71.54           N
ATOM   2961  CA  ILE A 213      -2.874  43.892 -17.096  1.00 62.32           C
ATOM   2962  C   ILE A 213      -2.426  43.844 -18.567  1.00 64.84           C
ATOM   2963  O   ILE A 213      -1.224  43.598 -18.816  1.00 71.59           O
ATOM   2964  CB  ILE A 213      -2.902  45.349 -16.579  1.00 64.43           C
ATOM   2965  CG1 ILE A 213      -1.480  45.914 -16.377  1.00 69.90           C
ATOM   2966  CG2 ILE A 213      -3.723  45.461 -15.285  1.00 77.66           C
ATOM   2967  CD1 ILE A 213      -1.488  47.372 -15.905  1.00 83.57           C
ATOM   2968  H   ILE A 213      -1.083  42.908 -16.516  1.00 85.85           H
ATOM   2969  HA  ILE A 213      -3.902  43.528 -17.082  1.00 74.79           H
ATOM   2970  HB  ILE A 213      -3.396  45.968 -17.330  1.00 77.33           H
ATOM   2971 HG12 ILE A 213      -0.932  45.861 -17.317  1.00 83.89           H
ATOM   2972 HG13 ILE A 213      -0.945  45.323 -15.633  1.00 83.89           H
ATOM   2973 HG21 ILE A 213      -3.178  45.026 -14.448  1.00 93.20           H
ATOM   2974 HG22 ILE A 213      -4.671  44.940 -15.407  1.00 93.20           H
ATOM   2975 HG23 ILE A 213      -3.945  46.504 -15.063  1.00 93.20           H
ATOM   2976 HD11 ILE A 213      -2.136  47.967 -16.550  1.00100.29           H
ATOM   2977 HD12 ILE A 213      -0.475  47.770 -15.951  1.00100.29           H
ATOM   2978 HD13 ILE A 213      -1.839  47.439 -14.876  1.00100.29           H
ATOM   2979  HC  ILE A 213      -3.303  44.037 -19.437  1.00 77.81           H
ATOM   2980  N   PRO A 221       0.679  40.579 -20.979  1.00 74.00           N1+
ATOM   2981  CA  PRO A 221       1.478  41.750 -21.440  1.00 80.63           C
ATOM   2982  C   PRO A 221       2.637  42.104 -20.498  1.00 86.43           C
ATOM   2983  O   PRO A 221       3.786  42.137 -20.938  1.00 89.01           O
ATOM   2984  CB  PRO A 221       0.522  42.940 -21.666  1.00 85.12           C
ATOM   2985  CG  PRO A 221      -0.848  42.268 -21.789  1.00 85.12           C
ATOM   2986  CD  PRO A 221      -0.692  41.101 -20.813  1.00 86.21           C
ATOM   2987  H2  PRO A 221       1.024  40.206 -20.106  1.00 88.80           H
ATOM   2988  H3  PRO A 221       0.679  39.859 -21.692  1.00 88.80           H
ATOM   2989  HA  PRO A 221       1.906  41.496 -22.411  1.00 96.76           H
ATOM   2990  HB2 PRO A 221       0.772  43.564 -22.525  1.00102.15           H
ATOM   2991  HB3 PRO A 221       0.520  43.552 -20.763  1.00102.15           H
ATOM   2992  HG2 PRO A 221      -1.020  41.932 -22.813  1.00102.15           H
ATOM   2993  HG3 PRO A 221      -1.652  42.926 -21.458  1.00102.15           H
ATOM   2994  HD2 PRO A 221      -0.798  41.483 -19.797  1.00103.46           H
ATOM   2995  HD3 PRO A 221      -1.441  40.329 -20.992  1.00103.46           H
ATOM   2996  N   ILE A 222       2.320  42.323 -19.211  1.00 81.11           N
ATOM   2997  CA  ILE A 222       3.235  42.719 -18.129  1.00 80.45           C
ATOM   2998  C   ILE A 222       2.477  42.576 -16.781  1.00 77.69           C
ATOM   2999  O   ILE A 222       1.244  42.553 -16.760  1.00 81.76           O
ATOM   3000  CB  ILE A 222       3.772  44.161 -18.406  1.00 83.49           C
ATOM   3001  CG1 ILE A 222       4.970  44.589 -17.509  1.00 86.60           C
ATOM   3002  CG2 ILE A 222       2.634  45.202 -18.322  1.00 79.32           C
ATOM   3003  CD1 ILE A 222       6.343  44.116 -18.027  1.00 70.60           C
ATOM   3004  H   ILE A 222       1.339  42.319 -18.964  1.00 97.34           H
ATOM   3005  HA  ILE A 222       4.084  42.034 -18.118  1.00 96.54           H
ATOM   3006  HB  ILE A 222       4.136  44.204 -19.433  1.00100.19           H
ATOM   3007 HG12 ILE A 222       5.015  45.679 -17.482  1.00103.93           H
ATOM   3008 HG13 ILE A 222       4.835  44.255 -16.484  1.00103.93           H
ATOM   3009 HG21 ILE A 222       3.010  46.183 -18.618  1.00 95.19           H
ATOM   3010 HG22 ILE A 222       1.820  44.938 -18.998  1.00 95.19           H
ATOM   3011 HG23 ILE A 222       2.243  45.271 -17.308  1.00 95.19           H
ATOM   3012 HD11 ILE A 222       7.118  44.388 -17.311  1.00 84.73           H
ATOM   3013 HD12 ILE A 222       6.348  43.035 -18.167  1.00 84.73           H
ATOM   3014 HD13 ILE A 222       6.563  44.601 -18.979  1.00 84.73           H
ATOM   3015  N   ILE A 223       3.211  42.447 -15.663  1.00 80.14           N
ATOM   3016  CA  ILE A 223       2.687  42.490 -14.285  1.00 70.43           C
ATOM   3017  C   ILE A 223       2.017  43.864 -13.988  1.00 72.33           C
ATOM   3018  O   ILE A 223       2.169  44.802 -14.767  1.00 89.44           O
ATOM   3019  CB  ILE A 223       3.878  42.165 -13.335  1.00 74.28           C
ATOM   3020  CG1 ILE A 223       3.463  41.618 -11.944  1.00 79.42           C
ATOM   3021  CG2 ILE A 223       4.797  43.397 -13.162  1.00 83.68           C
ATOM   3022  CD1 ILE A 223       3.029  40.143 -11.972  1.00 77.25           C
ATOM   3023  H   ILE A 223       4.216  42.444 -15.755  1.00 96.18           H
ATOM   3024  HA  ILE A 223       1.934  41.708 -14.172  1.00 84.53           H
ATOM   3025  HB  ILE A 223       4.487  41.392 -13.808  1.00 89.14           H
ATOM   3026 HG12 ILE A 223       4.322  41.677 -11.274  1.00 95.30           H
ATOM   3027 HG13 ILE A 223       2.669  42.223 -11.507  1.00 95.30           H
ATOM   3028 HG21 ILE A 223       5.645  43.152 -12.524  1.00100.43           H
ATOM   3029 HG22 ILE A 223       5.179  43.715 -14.133  1.00100.43           H
ATOM   3030 HG23 ILE A 223       4.257  44.228 -12.709  1.00100.43           H
ATOM   3031 HD11 ILE A 223       2.782  39.817 -10.960  1.00 92.71           H
ATOM   3032 HD12 ILE A 223       2.154  40.016 -12.607  1.00 92.71           H
ATOM   3033 HD13 ILE A 223       3.846  39.526 -12.349  1.00 92.71           H
ATOM   3034  N   ASP A 224       1.288  43.994 -12.866  1.00 66.53           N
ATOM   3035  CA  ASP A 224       0.612  45.251 -12.501  1.00 77.29           C
ATOM   3036  C   ASP A 224       1.537  46.194 -11.702  1.00 78.18           C
ATOM   3037  O   ASP A 224       1.300  47.403 -11.667  1.00 81.87           O
ATOM   3038  CB  ASP A 224      -0.694  44.918 -11.762  1.00 75.14           C
ATOM   3039  CG  ASP A 224      -1.552  46.127 -11.402  1.00 80.68           C
ATOM   3040  OD1 ASP A 224      -1.386  46.635 -10.271  1.00 79.43           O
ATOM   3041  OD2 ASP A 224      -2.406  46.484 -12.244  1.00 81.34           O1-
ATOM   3042  H   ASP A 224       1.180  43.215 -12.226  1.00 79.84           H
ATOM   3043  HA  ASP A 224       0.326  45.765 -13.418  1.00 92.75           H
ATOM   3044  HB2 ASP A 224      -1.282  44.306 -12.446  1.00 90.18           H
ATOM   3045  HB3 ASP A 224      -0.429  44.390 -10.844  1.00 90.18           H
ATOM   3046  N   TYR A 225       2.569  45.654 -11.033  1.00 79.39           N
ATOM   3047  CA  TYR A 225       3.355  46.399 -10.054  1.00 82.22           C
ATOM   3048  C   TYR A 225       4.643  47.046 -10.579  1.00 84.49           C
ATOM   3049  O   TYR A 225       5.432  46.469 -11.334  1.00 77.76           O
ATOM   3050  CB  TYR A 225       3.528  45.580  -8.758  1.00 73.91           C
ATOM   3051  CG  TYR A 225       2.557  45.959  -7.637  1.00 75.25           C
ATOM   3052  CD1 TYR A 225       1.275  46.496  -7.901  1.00 85.01           C
ATOM   3053  CD2 TYR A 225       2.974  45.838  -6.297  1.00 66.44           C
ATOM   3054  CE1 TYR A 225       0.452  46.951  -6.853  1.00 86.80           C
ATOM   3055  CE2 TYR A 225       2.154  46.281  -5.239  1.00 74.77           C
ATOM   3056  CZ  TYR A 225       0.892  46.857  -5.513  1.00 80.72           C
ATOM   3057  OH  TYR A 225       0.111  47.322  -4.493  1.00 79.49           O
ATOM   3058  H   TYR A 225       2.729  44.660 -11.105  1.00 95.27           H
ATOM   3059  HA  TYR A 225       2.750  47.256  -9.761  1.00 98.66           H
ATOM   3060  HB2 TYR A 225       3.430  44.516  -8.971  1.00 88.70           H
ATOM   3061  HB3 TYR A 225       4.543  45.726  -8.386  1.00 88.70           H
ATOM   3062  HD1 TYR A 225       0.906  46.581  -8.913  1.00102.02           H
ATOM   3063  HD2 TYR A 225       3.946  45.431  -6.077  1.00 79.73           H
ATOM   3064  HE1 TYR A 225      -0.517  47.375  -7.078  1.00104.16           H
ATOM   3065  HE2 TYR A 225       2.494  46.191  -4.219  1.00 89.73           H
ATOM   3066  HH  TYR A 225       0.585  47.357  -3.661  1.00 95.40           H
ATOM   3067  N   PHE A 226       4.786  48.291 -10.099  1.00 88.13           N
ATOM   3068  CA  PHE A 226       5.823  49.288 -10.350  1.00 87.38           C
ATOM   3069  C   PHE A 226       5.773  50.527  -9.408  1.00 79.03           C
ATOM   3070  O   PHE A 226       6.871  51.033  -9.174  1.00 88.07           O
ATOM   3071  CB  PHE A 226       5.854  49.732 -11.832  1.00 86.14           C
ATOM   3072  CG  PHE A 226       4.504  50.127 -12.421  1.00 93.08           C
ATOM   3073  CD1 PHE A 226       3.960  51.407 -12.177  1.00 86.93           C
ATOM   3074  CD2 PHE A 226       3.783  49.206 -13.207  1.00 80.25           C
ATOM   3075  CE1 PHE A 226       2.697  51.746 -12.697  1.00 91.50           C
ATOM   3076  CE2 PHE A 226       2.526  49.550 -13.736  1.00 79.86           C
ATOM   3077  CZ  PHE A 226       1.981  50.819 -13.477  1.00 86.26           C
ATOM   3078  H   PHE A 226       4.043  48.605  -9.496  1.00105.77           H
ATOM   3079  HA  PHE A 226       6.777  48.799 -10.149  1.00104.86           H
ATOM   3080  HB2 PHE A 226       6.542  50.574 -11.934  1.00103.37           H
ATOM   3081  HB3 PHE A 226       6.265  48.916 -12.429  1.00103.37           H
ATOM   3082  HD1 PHE A 226       4.505  52.129 -11.587  1.00104.32           H
ATOM   3083  HD2 PHE A 226       4.187  48.221 -13.396  1.00 96.30           H
ATOM   3084  HE1 PHE A 226       2.276  52.722 -12.503  1.00109.80           H
ATOM   3085  HE2 PHE A 226       1.973  48.834 -14.327  1.00 95.84           H
ATOM   3086  HZ  PHE A 226       1.012  51.080 -13.878  1.00103.52           H
ATOM   3087  N   PRO A 227       4.614  51.052  -8.900  1.00 82.25           N
ATOM   3088  CA  PRO A 227       4.511  52.354  -8.202  1.00 91.32           C
ATOM   3089  C   PRO A 227       5.746  52.782  -7.367  1.00 84.09           C
ATOM   3090  O   PRO A 227       6.564  53.570  -7.845  1.00 71.16           O
ATOM   3091  CB  PRO A 227       3.201  52.282  -7.387  1.00 80.10           C
ATOM   3092  CG  PRO A 227       2.305  51.523  -8.361  1.00 81.37           C
ATOM   3093  CD  PRO A 227       3.259  50.481  -8.962  1.00 85.08           C
ATOM   3094  HA  PRO A 227       4.361  53.114  -8.971  1.00109.59           H
ATOM   3095  HB2 PRO A 227       3.355  51.664  -6.501  1.00 96.12           H
ATOM   3096  HB3 PRO A 227       2.788  53.253  -7.109  1.00 96.12           H
ATOM   3097  HG2 PRO A 227       1.485  51.023  -7.842  1.00 97.65           H
ATOM   3098  HG3 PRO A 227       1.917  52.204  -9.121  1.00 97.65           H
ATOM   3099  HD2 PRO A 227       3.210  49.588  -8.336  1.00102.10           H
ATOM   3100  HD3 PRO A 227       2.940  50.276  -9.985  1.00102.10           H
ATOM   3101  N   GLY A 228       5.942  52.184  -6.185  1.00 89.87           N
ATOM   3102  CA  GLY A 228       7.215  52.165  -5.462  1.00 85.69           C
ATOM   3103  C   GLY A 228       7.382  50.814  -4.764  1.00 91.53           C
ATOM   3104  O   GLY A 228       7.209  50.725  -3.546  1.00 90.67           O
ATOM   3105  H   GLY A 228       5.207  51.593  -5.826  1.00107.85           H
ATOM   3106  HA2 GLY A 228       8.048  52.330  -6.147  1.00102.83           H
ATOM   3107  HA3 GLY A 228       7.222  52.963  -4.718  1.00102.83           H
ATOM   3108  N   THR A 229       7.647  49.761  -5.556  1.00 81.98           N
ATOM   3109  CA  THR A 229       7.380  48.373  -5.157  1.00 74.16           C
ATOM   3110  C   THR A 229       8.602  47.481  -5.401  1.00 70.18           C
ATOM   3111  O   THR A 229       8.920  46.678  -4.524  1.00 61.25           O
ATOM   3112  CB  THR A 229       6.123  47.832  -5.877  1.00 68.75           C
ATOM   3113  OG1 THR A 229       6.293  47.835  -7.281  1.00 71.77           O
ATOM   3114  CG2 THR A 229       4.866  48.645  -5.525  1.00 70.61           C
ATOM   3115  H   THR A 229       7.782  49.930  -6.544  1.00 98.39           H
ATOM   3116  HA  THR A 229       7.174  48.344  -4.086  1.00 89.00           H
ATOM   3117  HB  THR A 229       5.955  46.803  -5.558  1.00 82.51           H
ATOM   3118  HG1 THR A 229       5.863  47.058  -7.648  1.00 86.13           H
ATOM   3119 HG21 THR A 229       4.005  48.236  -6.048  1.00 84.73           H
ATOM   3120 HG22 THR A 229       4.688  48.621  -4.449  1.00 84.73           H
ATOM   3121 HG23 THR A 229       4.965  49.673  -5.862  1.00 84.73           H
ATOM   3122  N   HIS A 230       9.301  47.607  -6.544  1.00 73.46           N
ATOM   3123  CA  HIS A 230      10.522  46.833  -6.808  1.00 67.53           C
ATOM   3124  C   HIS A 230      11.570  47.012  -5.702  1.00 69.14           C
ATOM   3125  O   HIS A 230      12.283  46.060  -5.395  1.00 53.98           O
ATOM   3126  CB  HIS A 230      11.130  47.161  -8.187  1.00 75.73           C
ATOM   3127  CG  HIS A 230      10.401  46.606  -9.395  1.00 78.46           C
ATOM   3128  ND1 HIS A 230       9.171  45.936  -9.386  1.00 86.88           N
ATOM   3129  CD2 HIS A 230      10.841  46.700 -10.689  1.00 74.78           C
ATOM   3130  CE1 HIS A 230       8.914  45.630 -10.670  1.00 79.59           C
ATOM   3131  NE2 HIS A 230       9.893  46.083 -11.475  1.00 68.76           N
ATOM   3132  H   HIS A 230       8.954  48.215  -7.273  1.00 88.16           H
ATOM   3133  HA  HIS A 230      10.246  45.777  -6.816  1.00 81.04           H
ATOM   3134  HB2 HIS A 230      12.140  46.750  -8.215  1.00 90.89           H
ATOM   3135  HB3 HIS A 230      11.221  48.243  -8.292  1.00 90.89           H
ATOM   3136  HD2 HIS A 230      11.751  47.172 -11.027  1.00 89.75           H
ATOM   3137  HE1 HIS A 230       8.048  45.076 -11.007  1.00 95.52           H
ATOM   3138  HE2 HIS A 230       9.931  45.966 -12.478  1.00 82.51           H
ATOM   3139  N   ASN A 231      11.649  48.210  -5.097  1.00 65.31           N
ATOM   3140  CA  ASN A 231      12.553  48.511  -3.986  1.00 54.00           C
ATOM   3141  C   ASN A 231      12.032  48.008  -2.639  1.00 51.56           C
ATOM   3142  O   ASN A 231      12.835  47.707  -1.759  1.00 51.72           O
ATOM   3143  CB  ASN A 231      12.811  50.025  -3.915  1.00 55.12           C
ATOM   3144  CG  ASN A 231      13.452  50.558  -5.194  1.00 57.93           C
ATOM   3145  OD1 ASN A 231      14.263  49.884  -5.821  1.00 57.18           O
ATOM   3146  ND2 ASN A 231      13.160  51.804  -5.552  1.00 56.02           N
ATOM   3147  H   ASN A 231      11.036  48.946  -5.415  1.00 78.38           H
ATOM   3148  HA  ASN A 231      13.506  48.016  -4.177  1.00 64.81           H
ATOM   3149  HB2 ASN A 231      11.887  50.560  -3.691  1.00 66.15           H
ATOM   3150  HB3 ASN A 231      13.522  50.186  -3.104  1.00 66.15           H
ATOM   3151 HD21 ASN A 231      13.592  52.185  -6.380  1.00 67.23           H
ATOM   3152 HD22 ASN A 231      12.517  52.356  -5.006  1.00 67.23           H
ATOM   3153  N   LYS A 232      10.704  47.985  -2.444  1.00 57.65           N
ATOM   3154  CA  LYS A 232      10.077  47.490  -1.215  1.00 58.85           C
ATOM   3155  C   LYS A 232      10.417  46.008  -1.013  1.00 48.33           C
ATOM   3156  O   LYS A 232      10.729  45.597   0.098  1.00 54.27           O
ATOM   3157  CB  LYS A 232       8.563  47.762  -1.283  1.00 56.44           C
ATOM   3158  CG  LYS A 232       7.773  47.427  -0.010  1.00 58.12           C
ATOM   3159  CD  LYS A 232       8.060  48.339   1.192  1.00 65.35           C
ATOM   3160  CE  LYS A 232       9.075  47.673   2.121  1.00 74.78           C
ATOM   3161  NZ  LYS A 232       8.885  48.065   3.535  1.00 66.69           N1+
ATOM   3162  H   LYS A 232      10.097  48.257  -3.206  1.00 69.18           H
ATOM   3163  HA  LYS A 232      10.490  48.049  -0.376  1.00 70.63           H
ATOM   3164  HB2 LYS A 232       8.414  48.819  -1.504  1.00 67.73           H
ATOM   3165  HB3 LYS A 232       8.128  47.198  -2.106  1.00 67.73           H
ATOM   3166  HG2 LYS A 232       6.711  47.515  -0.237  1.00 69.74           H
ATOM   3167  HG3 LYS A 232       7.949  46.384   0.257  1.00 69.74           H
ATOM   3168  HD2 LYS A 232       8.476  49.291   0.855  1.00 78.43           H
ATOM   3169  HD3 LYS A 232       7.124  48.534   1.721  1.00 78.43           H
ATOM   3170  HE2 LYS A 232       8.954  46.595   2.033  1.00 89.74           H
ATOM   3171  HE3 LYS A 232      10.085  47.932   1.797  1.00 89.74           H
ATOM   3172  HZ1 LYS A 232       9.560  47.575   4.104  1.00 80.03           H
ATOM   3173  HZ2 LYS A 232       8.966  49.065   3.629  1.00 80.03           H
ATOM   3174  HZ3 LYS A 232       7.960  47.768   3.836  1.00 80.03           H
ATOM   3175  N   LEU A 233      10.416  45.256  -2.115  1.00 47.23           N
ATOM   3176  CA  LEU A 233      10.758  43.848  -2.217  1.00 50.85           C
ATOM   3177  C   LEU A 233      12.211  43.629  -1.802  1.00 55.20           C
ATOM   3178  O   LEU A 233      12.479  42.833  -0.905  1.00 50.08           O
ATOM   3179  CB  LEU A 233      10.521  43.440  -3.689  1.00 54.72           C
ATOM   3180  CG  LEU A 233       9.974  42.027  -3.927  1.00 58.19           C
ATOM   3181  CD1 LEU A 233       8.657  41.820  -3.165  1.00 56.61           C
ATOM   3182  CD2 LEU A 233       9.741  41.906  -5.440  1.00 61.73           C
ATOM   3183  H   LEU A 233      10.137  45.706  -2.976  1.00 56.68           H
ATOM   3184  HA  LEU A 233      10.113  43.292  -1.541  1.00 61.03           H
ATOM   3185  HB2 LEU A 233       9.818  44.145  -4.139  1.00 65.68           H
ATOM   3186  HB3 LEU A 233      11.454  43.537  -4.246  1.00 65.68           H
ATOM   3187  HG  LEU A 233      10.715  41.295  -3.603  1.00 69.84           H
ATOM   3188 HD11 LEU A 233       8.185  40.897  -3.472  1.00 67.94           H
ATOM   3189 HD12 LEU A 233       8.848  41.742  -2.103  1.00 67.94           H
ATOM   3190 HD13 LEU A 233       7.985  42.655  -3.346  1.00 67.94           H
ATOM   3191 HD21 LEU A 233       9.247  40.968  -5.665  1.00 74.08           H
ATOM   3192 HD22 LEU A 233       9.110  42.721  -5.802  1.00 74.08           H
ATOM   3193 HD23 LEU A 233      10.699  41.931  -5.962  1.00 74.08           H
ATOM   3194  N   LEU A 234      13.141  44.358  -2.431  1.00 49.17           N
ATOM   3195  CA  LEU A 234      14.572  44.277  -2.161  1.00 48.81           C
ATOM   3196  C   LEU A 234      14.857  44.611  -0.694  1.00 40.55           C
ATOM   3197  O   LEU A 234      15.582  43.871  -0.045  1.00 45.05           O
ATOM   3198  CB  LEU A 234      15.343  45.201  -3.132  1.00 56.57           C
ATOM   3199  CG  LEU A 234      15.274  44.780  -4.624  1.00 69.63           C
ATOM   3200  CD1 LEU A 234      15.851  45.890  -5.520  1.00 68.96           C
ATOM   3201  CD2 LEU A 234      16.029  43.480  -4.919  1.00 69.62           C
ATOM   3202  H   LEU A 234      12.840  45.002  -3.151  1.00 59.02           H
ATOM   3203  HA  LEU A 234      14.894  43.250  -2.337  1.00 58.58           H
ATOM   3204  HB2 LEU A 234      14.924  46.204  -3.038  1.00 67.89           H
ATOM   3205  HB3 LEU A 234      16.388  45.254  -2.825  1.00 67.89           H
ATOM   3206  HG  LEU A 234      14.236  44.610  -4.899  1.00 83.56           H
ATOM   3207 HD11 LEU A 234      15.744  45.614  -6.571  1.00 82.76           H
ATOM   3208 HD12 LEU A 234      15.313  46.824  -5.353  1.00 82.76           H
ATOM   3209 HD13 LEU A 234      16.909  46.040  -5.297  1.00 82.76           H
ATOM   3210 HD21 LEU A 234      16.025  43.277  -5.991  1.00 83.55           H
ATOM   3211 HD22 LEU A 234      17.057  43.576  -4.573  1.00 83.55           H
ATOM   3212 HD23 LEU A 234      15.540  42.645  -4.419  1.00 83.55           H
ATOM   3213  N   LYS A 235      14.256  45.687  -0.163  1.00 45.26           N
ATOM   3214  CA  LYS A 235      14.441  46.138   1.209  1.00 36.28           C
ATOM   3215  C   LYS A 235      13.948  45.110   2.218  1.00 46.77           C
ATOM   3216  O   LYS A 235      14.671  44.791   3.151  1.00 42.14           O
ATOM   3217  CB  LYS A 235      13.721  47.474   1.422  1.00 39.05           C
ATOM   3218  CG  LYS A 235      13.843  48.005   2.861  1.00 39.56           C
ATOM   3219  CD  LYS A 235      12.557  48.691   3.341  1.00 63.39           C
ATOM   3220  CE  LYS A 235      12.701  49.118   4.809  1.00 59.39           C
ATOM   3221  NZ  LYS A 235      11.777  50.222   5.147  1.00 69.63           N1+
ATOM   3222  H   LYS A 235      13.648  46.237  -0.753  1.00 54.32           H
ATOM   3223  HA  LYS A 235      15.507  46.286   1.380  1.00 43.54           H
ATOM   3224  HB2 LYS A 235      14.164  48.204   0.745  1.00 46.86           H
ATOM   3225  HB3 LYS A 235      12.668  47.372   1.151  1.00 46.86           H
ATOM   3226  HG2 LYS A 235      14.042  47.204   3.568  1.00 47.48           H
ATOM   3227  HG3 LYS A 235      14.688  48.691   2.917  1.00 47.48           H
ATOM   3228  HD2 LYS A 235      12.359  49.563   2.716  1.00 76.07           H
ATOM   3229  HD3 LYS A 235      11.727  47.990   3.259  1.00 76.07           H
ATOM   3230  HE2 LYS A 235      12.485  48.259   5.446  1.00 71.28           H
ATOM   3231  HE3 LYS A 235      13.728  49.437   4.997  1.00 71.28           H
ATOM   3232  HZ1 LYS A 235      11.937  50.520   6.101  1.00 83.57           H
ATOM   3233  HZ2 LYS A 235      11.962  51.004   4.530  1.00 83.57           H
ATOM   3234  HZ3 LYS A 235      10.818  49.927   5.045  1.00 83.57           H
ATOM   3235  N   ASN A 236      12.719  44.609   2.063  1.00 45.01           N
ATOM   3236  CA  ASN A 236      12.151  43.627   2.983  1.00 46.36           C
ATOM   3237  C   ASN A 236      12.937  42.317   3.012  1.00 31.61           C
ATOM   3238  O   ASN A 236      13.110  41.770   4.099  1.00 39.09           O
ATOM   3239  CB  ASN A 236      10.696  43.400   2.600  1.00 42.04           C
ATOM   3240  CG  ASN A 236       9.774  44.502   3.083  1.00 48.38           C
ATOM   3241  OD1 ASN A 236      10.165  45.397   3.828  1.00 56.28           O
ATOM   3242  ND2 ASN A 236       8.519  44.398   2.691  1.00 53.33           N
ATOM   3243  H   ASN A 236      12.155  44.902   1.278  1.00 54.02           H
ATOM   3244  HA  ASN A 236      12.189  44.040   3.994  1.00 55.64           H
ATOM   3245  HB2 ASN A 236      10.644  43.335   1.515  1.00 50.46           H
ATOM   3246  HB3 ASN A 236      10.358  42.451   3.015  1.00 50.46           H
ATOM   3247 HD21 ASN A 236       7.837  45.074   2.995  1.00 64.00           H
ATOM   3248 HD22 ASN A 236       8.249  43.618   2.106  1.00 64.00           H
ATOM   3249  N   VAL A 237      13.425  41.834   1.855  1.00 34.15           N
ATOM   3250  CA  VAL A 237      14.325  40.685   1.808  1.00 36.97           C
ATOM   3251  C   VAL A 237      15.591  41.007   2.599  1.00 45.17           C
ATOM   3252  O   VAL A 237      15.983  40.203   3.437  1.00 38.63           O
ATOM   3253  CB  VAL A 237      14.621  40.202   0.368  1.00 39.08           C
ATOM   3254  CG1 VAL A 237      15.694  39.099   0.372  1.00 47.46           C
ATOM   3255  CG2 VAL A 237      13.373  39.613  -0.307  1.00 53.48           C
ATOM   3256  H   VAL A 237      13.239  42.331   0.993  1.00 40.99           H
ATOM   3257  HA  VAL A 237      13.822  39.867   2.321  1.00 44.37           H
ATOM   3258  HB  VAL A 237      14.976  41.041  -0.232  1.00 46.90           H
ATOM   3259 HG11 VAL A 237      15.903  38.787  -0.644  1.00 56.96           H
ATOM   3260 HG12 VAL A 237      16.630  39.472   0.787  1.00 56.96           H
ATOM   3261 HG13 VAL A 237      15.359  38.239   0.951  1.00 56.96           H
ATOM   3262 HG21 VAL A 237      13.613  39.281  -1.318  1.00 64.18           H
ATOM   3263 HG22 VAL A 237      12.990  38.766   0.265  1.00 64.18           H
ATOM   3264 HG23 VAL A 237      12.601  40.369  -0.383  1.00 64.18           H
ATOM   3265  N   ALA A 238      16.222  42.170   2.366  1.00 45.91           N
ATOM   3266  CA  ALA A 238      17.402  42.572   3.123  1.00 46.38           C
ATOM   3267  C   ALA A 238      17.136  42.566   4.631  1.00 35.39           C
ATOM   3268  O   ALA A 238      17.936  42.036   5.394  1.00 38.03           O
ATOM   3269  CB  ALA A 238      17.903  43.942   2.647  1.00 52.89           C
ATOM   3270  H   ALA A 238      15.871  42.801   1.660  1.00 55.10           H
ATOM   3271  HA  ALA A 238      18.189  41.845   2.914  1.00 55.66           H
ATOM   3272  HB1 ALA A 238      18.844  44.176   3.147  1.00 63.48           H
ATOM   3273  HB2 ALA A 238      18.076  43.920   1.570  1.00 63.48           H
ATOM   3274  HB3 ALA A 238      17.179  44.722   2.878  1.00 63.48           H
ATOM   3275  N   PHE A 239      16.008  43.117   5.070  1.00 29.45           N
ATOM   3276  CA  PHE A 239      15.623  43.121   6.486  1.00 38.10           C
ATOM   3277  C   PHE A 239      15.524  41.704   7.069  1.00 40.24           C
ATOM   3278  O   PHE A 239      16.004  41.442   8.170  1.00 35.13           O
ATOM   3279  CB  PHE A 239      14.291  43.853   6.644  1.00 35.33           C
ATOM   3280  CG  PHE A 239      13.720  43.832   8.052  1.00 48.08           C
ATOM   3281  CD1 PHE A 239      13.015  42.703   8.518  1.00 42.53           C
ATOM   3282  CD2 PHE A 239      13.827  44.968   8.880  1.00 51.98           C
ATOM   3283  CE1 PHE A 239      12.470  42.688   9.811  1.00 47.83           C
ATOM   3284  CE2 PHE A 239      13.234  44.969  10.158  1.00 41.78           C
ATOM   3285  CZ  PHE A 239      12.567  43.827  10.629  1.00 57.93           C
ATOM   3286  H   PHE A 239      15.379  43.527   4.397  1.00 35.35           H
ATOM   3287  HA  PHE A 239      16.379  43.669   7.048  1.00 45.73           H
ATOM   3288  HB2 PHE A 239      14.425  44.887   6.322  1.00 42.40           H
ATOM   3289  HB3 PHE A 239      13.555  43.405   5.979  1.00 42.40           H
ATOM   3290  HD1 PHE A 239      12.891  41.837   7.888  1.00 51.04           H
ATOM   3291  HD2 PHE A 239      14.346  45.848   8.532  1.00 62.38           H
ATOM   3292  HE1 PHE A 239      11.945  41.814  10.167  1.00 57.40           H
ATOM   3293  HE2 PHE A 239      13.302  45.845  10.787  1.00 50.14           H
ATOM   3294  HZ  PHE A 239      12.121  43.825  11.614  1.00 69.52           H
ATOM   3295  N   MET A 240      14.862  40.801   6.333  1.00 40.79           N
ATOM   3296  CA  MET A 240      14.597  39.426   6.779  1.00 36.17           C
ATOM   3297  C   MET A 240      15.927  38.654   6.900  1.00 31.37           C
ATOM   3298  O   MET A 240      16.180  38.038   7.912  1.00 31.18           O
ATOM   3299  CB  MET A 240      13.613  38.707   5.822  1.00 29.67           C
ATOM   3300  CG  MET A 240      12.186  39.155   6.105  1.00 32.07           C
ATOM   3301  SD  MET A 240      10.942  38.352   5.037  1.00 41.19           S
ATOM   3302  CE  MET A 240      11.452  38.691   3.347  1.00 36.78           C
ATOM   3303  H   MET A 240      14.513  41.093   5.449  1.00 48.95           H
ATOM   3304  HA  MET A 240      14.140  39.438   7.811  1.00 43.42           H
ATOM   3305  HB2 MET A 240      13.881  38.896   4.765  1.00 35.61           H
ATOM   3306  HB3 MET A 240      13.699  37.607   5.955  1.00 35.61           H
ATOM   3307  HG2 MET A 240      11.876  38.885   7.135  1.00 38.49           H
ATOM   3308  HG3 MET A 240      12.075  40.253   6.028  1.00 38.49           H
ATOM   3309  HE1 MET A 240      10.759  38.145   2.682  1.00 44.14           H
ATOM   3310  HE2 MET A 240      11.381  39.756   3.101  1.00 44.14           H
ATOM   3311  HE3 MET A 240      12.463  38.327   3.135  1.00 44.14           H
ATOM   3312  N   LYS A 241      16.771  38.755   5.851  1.00 37.01           N
ATOM   3313  CA  LYS A 241      18.135  38.220   5.800  1.00 39.19           C
ATOM   3314  C   LYS A 241      19.007  38.770   6.937  1.00 37.35           C
ATOM   3315  O   LYS A 241      19.741  38.007   7.544  1.00 33.02           O
ATOM   3316  CB  LYS A 241      18.810  38.465   4.435  1.00 39.74           C
ATOM   3317  CG  LYS A 241      18.132  37.726   3.265  1.00 47.94           C
ATOM   3318  CD  LYS A 241      19.014  37.419   2.048  1.00 51.14           C
ATOM   3319  CE  LYS A 241      19.979  38.536   1.648  1.00 56.85           C
ATOM   3320  NZ  LYS A 241      21.013  38.039   0.717  1.00 58.54           N1+
ATOM   3321  H   LYS A 241      16.467  39.299   5.054  1.00 44.42           H
ATOM   3322  HA  LYS A 241      18.069  37.141   5.945  1.00 47.03           H
ATOM   3323  HB2 LYS A 241      18.826  39.535   4.227  1.00 47.70           H
ATOM   3324  HB3 LYS A 241      19.836  38.113   4.504  1.00 47.70           H
ATOM   3325  HG2 LYS A 241      17.835  36.751   3.644  1.00 57.54           H
ATOM   3326  HG3 LYS A 241      17.231  38.236   2.943  1.00 57.54           H
ATOM   3327  HD2 LYS A 241      19.565  36.500   2.232  1.00 61.37           H
ATOM   3328  HD3 LYS A 241      18.355  37.226   1.202  1.00 61.37           H
ATOM   3329  HE2 LYS A 241      19.423  39.349   1.180  1.00 68.22           H
ATOM   3330  HE3 LYS A 241      20.468  38.912   2.548  1.00 68.22           H
ATOM   3331  HZ1 LYS A 241      21.578  38.802   0.373  1.00 70.26           H
ATOM   3332  HZ2 LYS A 241      21.637  37.398   1.198  1.00 70.26           H
ATOM   3333  HZ3 LYS A 241      20.583  37.566  -0.063  1.00 70.26           H
ATOM   3334  N   SER A 242      18.888  40.059   7.274  1.00 42.15           N
ATOM   3335  CA  SER A 242      19.625  40.675   8.379  1.00 40.67           C
ATOM   3336  C   SER A 242      19.145  40.112   9.718  1.00 35.81           C
ATOM   3337  O   SER A 242      19.968  39.817  10.578  1.00 35.75           O
ATOM   3338  CB  SER A 242      19.493  42.206   8.296  1.00 41.61           C
ATOM   3339  OG  SER A 242      20.225  42.811   9.334  1.00 55.18           O
ATOM   3340  H   SER A 242      18.224  40.633   6.774  1.00 50.59           H
ATOM   3341  HA  SER A 242      20.680  40.426   8.256  1.00 48.81           H
ATOM   3342  HB2 SER A 242      19.878  42.559   7.339  1.00 49.94           H
ATOM   3343  HB3 SER A 242      18.447  42.497   8.388  1.00 49.94           H
ATOM   3344  HG  SER A 242      20.045  43.754   9.332  1.00 66.23           H
ATOM   3345  N   TYR A 243      17.825  39.932   9.883  1.00 37.23           N
ATOM   3346  CA  TYR A 243      17.227  39.313  11.063  1.00 32.15           C
ATOM   3347  C   TYR A 243      17.662  37.868  11.275  1.00 27.87           C
ATOM   3348  O   TYR A 243      17.915  37.475  12.406  1.00 36.16           O
ATOM   3349  CB  TYR A 243      15.709  39.425  10.962  1.00 42.20           C
ATOM   3350  CG  TYR A 243      15.008  38.720  12.092  1.00 39.63           C
ATOM   3351  CD1 TYR A 243      14.579  37.396  11.916  1.00 41.65           C
ATOM   3352  CD2 TYR A 243      14.826  39.369  13.326  1.00 38.03           C
ATOM   3353  CE1 TYR A 243      13.937  36.735  12.967  1.00 43.45           C
ATOM   3354  CE2 TYR A 243      14.207  38.699  14.391  1.00 38.42           C
ATOM   3355  CZ  TYR A 243      13.739  37.380  14.202  1.00 54.36           C
ATOM   3356  OH  TYR A 243      13.127  36.696  15.204  1.00 53.52           O
ATOM   3357  H   TYR A 243      17.197  40.232   9.149  1.00 44.68           H
ATOM   3358  HA  TYR A 243      17.547  39.877  11.940  1.00 38.58           H
ATOM   3359  HB2 TYR A 243      15.431  40.481  10.965  1.00 50.65           H
ATOM   3360  HB3 TYR A 243      15.369  38.996  10.023  1.00 50.65           H
ATOM   3361  HD1 TYR A 243      14.734  36.890  10.973  1.00 49.98           H
ATOM   3362  HD2 TYR A 243      15.182  40.381  13.462  1.00 45.65           H
ATOM   3363  HE1 TYR A 243      13.579  35.734  12.828  1.00 52.15           H
ATOM   3364  HE2 TYR A 243      14.095  39.198  15.339  1.00 46.11           H
ATOM   3365  HH  TYR A 243      12.724  35.880  14.900  1.00 64.23           H
ATOM   3366  N   ILE A 244      17.736  37.075  10.197  1.00 32.13           N
ATOM   3367  CA  ILE A 244      18.244  35.719  10.226  1.00 29.14           C
ATOM   3368  C   ILE A 244      19.737  35.707  10.545  1.00 34.00           C
ATOM   3369  O   ILE A 244      20.153  34.893  11.357  1.00 29.60           O
ATOM   3370  CB  ILE A 244      17.907  35.015   8.897  1.00 29.81           C
ATOM   3371  CG1 ILE A 244      16.413  34.593   8.881  1.00 36.39           C
ATOM   3372  CG2 ILE A 244      18.802  33.800   8.652  1.00 31.34           C
ATOM   3373  CD1 ILE A 244      15.809  34.630   7.477  1.00 42.78           C
ATOM   3374  H   ILE A 244      17.502  37.462   9.293  1.00 38.57           H
ATOM   3375  HA  ILE A 244      17.734  35.190  11.031  1.00 34.98           H
ATOM   3376  HB  ILE A 244      18.091  35.720   8.085  1.00 35.78           H
ATOM   3377 HG12 ILE A 244      16.307  33.589   9.289  1.00 43.68           H
ATOM   3378 HG13 ILE A 244      15.827  35.271   9.502  1.00 43.68           H
ATOM   3379 HG21 ILE A 244      18.455  33.262   7.771  1.00 37.62           H
ATOM   3380 HG22 ILE A 244      19.830  34.110   8.463  1.00 37.62           H
ATOM   3381 HG23 ILE A 244      18.774  33.130   9.513  1.00 37.62           H
ATOM   3382 HD11 ILE A 244      14.765  34.320   7.523  1.00 51.34           H
ATOM   3383 HD12 ILE A 244      15.857  35.640   7.077  1.00 51.34           H
ATOM   3384 HD13 ILE A 244      16.353  33.961   6.812  1.00 51.34           H
ATOM   3385  N   LEU A 245      20.541  36.571   9.903  1.00 37.41           N
ATOM   3386  CA  LEU A 245      21.981  36.636  10.137  1.00 35.17           C
ATOM   3387  C   LEU A 245      22.254  36.946  11.612  1.00 28.38           C
ATOM   3388  O   LEU A 245      23.172  36.382  12.193  1.00 32.28           O
ATOM   3389  CB  LEU A 245      22.616  37.662   9.175  1.00 33.98           C
ATOM   3390  CG  LEU A 245      24.152  37.808   9.249  1.00 54.01           C
ATOM   3391  CD1 LEU A 245      24.878  36.469   9.047  1.00 43.70           C
ATOM   3392  CD2 LEU A 245      24.603  38.798   8.157  1.00 53.42           C
ATOM   3393  H   LEU A 245      20.140  37.217   9.237  1.00 44.90           H
ATOM   3394  HA  LEU A 245      22.391  35.657   9.899  1.00 42.22           H
ATOM   3395  HB2 LEU A 245      22.358  37.368   8.156  1.00 40.78           H
ATOM   3396  HB3 LEU A 245      22.166  38.638   9.364  1.00 40.78           H
ATOM   3397  HG  LEU A 245      24.418  38.213  10.225  1.00 64.82           H
ATOM   3398 HD11 LEU A 245      25.949  36.638   8.945  1.00 52.44           H
ATOM   3399 HD12 LEU A 245      24.716  35.819   9.907  1.00 52.44           H
ATOM   3400 HD13 LEU A 245      24.498  35.979   8.152  1.00 52.44           H
ATOM   3401 HD21 LEU A 245      25.687  38.912   8.181  1.00 64.11           H
ATOM   3402 HD22 LEU A 245      24.307  38.437   7.170  1.00 64.11           H
ATOM   3403 HD23 LEU A 245      24.145  39.773   8.332  1.00 64.11           H
ATOM   3404  N   GLU A 246      21.435  37.799  12.225  1.00 32.14           N
ATOM   3405  CA  GLU A 246      21.494  38.050  13.657  1.00 42.88           C
ATOM   3406  C   GLU A 246      21.369  36.715  14.421  1.00 41.02           C
ATOM   3407  O   GLU A 246      22.240  36.403  15.229  1.00 34.53           O
ATOM   3408  CB  GLU A 246      20.413  39.081  14.046  1.00 36.45           C
ATOM   3409  CG  GLU A 246      20.739  39.785  15.374  1.00 55.21           C
ATOM   3410  CD  GLU A 246      19.584  40.629  15.945  1.00 52.06           C
ATOM   3411  OE1 GLU A 246      18.703  41.072  15.164  1.00 45.04           O
ATOM   3412  OE2 GLU A 246      19.610  40.817  17.179  1.00 44.76           O1-
ATOM   3413  H   GLU A 246      20.726  38.281  11.687  1.00 38.58           H
ATOM   3414  HA  GLU A 246      22.469  38.491  13.873  1.00 51.46           H
ATOM   3415  HB2 GLU A 246      20.329  39.835  13.262  1.00 43.75           H
ATOM   3416  HB3 GLU A 246      19.450  38.580  14.151  1.00 43.75           H
ATOM   3417  HG2 GLU A 246      21.093  39.081  16.129  1.00 66.26           H
ATOM   3418  HG3 GLU A 246      21.577  40.459  15.190  1.00 66.26           H
ATOM   3419  N   LYS A 247      20.355  35.877  14.113  1.00 41.73           N
ATOM   3420  CA  LYS A 247      20.179  34.553  14.739  1.00 31.91           C
ATOM   3421  C   LYS A 247      21.357  33.623  14.458  1.00 27.65           C
ATOM   3422  O   LYS A 247      21.758  32.877  15.339  1.00 33.84           O
ATOM   3423  CB  LYS A 247      18.849  33.883  14.312  1.00 32.72           C
ATOM   3424  CG  LYS A 247      17.582  34.703  14.618  1.00 34.90           C
ATOM   3425  CD  LYS A 247      17.304  34.838  16.121  1.00 47.49           C
ATOM   3426  CE  LYS A 247      16.147  35.797  16.406  1.00 54.23           C
ATOM   3427  NZ  LYS A 247      16.501  37.178  16.032  1.00 65.33           N1+
ATOM   3428  H   LYS A 247      19.698  36.155  13.396  1.00 50.08           H
ATOM   3429  HA  LYS A 247      20.152  34.699  15.820  1.00 38.30           H
ATOM   3430  HB2 LYS A 247      18.867  33.674  13.242  1.00 39.27           H
ATOM   3431  HB3 LYS A 247      18.772  32.923  14.826  1.00 39.27           H
ATOM   3432  HG2 LYS A 247      17.652  35.682  14.152  1.00 41.89           H
ATOM   3433  HG3 LYS A 247      16.730  34.191  14.170  1.00 41.89           H
ATOM   3434  HD2 LYS A 247      17.056  33.856  16.528  1.00 56.99           H
ATOM   3435  HD3 LYS A 247      18.193  35.205  16.633  1.00 56.99           H
ATOM   3436  HE2 LYS A 247      15.276  35.475  15.830  1.00 65.08           H
ATOM   3437  HE3 LYS A 247      15.901  35.755  17.468  1.00 65.08           H
ATOM   3438  HZ1 LYS A 247      17.316  37.470  16.558  1.00 78.40           H
ATOM   3439  HZ2 LYS A 247      16.723  37.226  15.046  1.00 78.40           H
ATOM   3440  HZ3 LYS A 247      15.738  37.807  16.231  1.00 78.40           H
ATOM   3441  N   VAL A 248      21.933  33.677  13.255  1.00 31.50           N
ATOM   3442  CA  VAL A 248      23.077  32.869  12.853  1.00 29.52           C
ATOM   3443  C   VAL A 248      24.312  33.184  13.710  1.00 39.95           C
ATOM   3444  O   VAL A 248      24.987  32.256  14.163  1.00 34.53           O
ATOM   3445  CB  VAL A 248      23.333  33.068  11.338  1.00 33.87           C
ATOM   3446  CG1 VAL A 248      24.630  32.399  10.861  1.00 37.42           C
ATOM   3447  CG2 VAL A 248      22.189  32.466  10.502  1.00 32.95           C
ATOM   3448  H   VAL A 248      21.568  34.336  12.582  1.00 37.81           H
ATOM   3449  HA  VAL A 248      22.821  31.826  13.024  1.00 35.43           H
ATOM   3450  HB  VAL A 248      23.408  34.125  11.109  1.00 40.65           H
ATOM   3451 HG11 VAL A 248      24.747  32.565   9.791  1.00 44.91           H
ATOM   3452 HG12 VAL A 248      25.492  32.831  11.368  1.00 44.91           H
ATOM   3453 HG13 VAL A 248      24.596  31.327  11.058  1.00 44.91           H
ATOM   3454 HG21 VAL A 248      22.343  32.684   9.444  1.00 39.54           H
ATOM   3455 HG22 VAL A 248      22.159  31.388  10.648  1.00 39.54           H
ATOM   3456 HG23 VAL A 248      21.227  32.860  10.803  1.00 39.54           H
ATOM   3457  N   LYS A 249      24.585  34.478  13.942  1.00 38.93           N
ATOM   3458  CA  LYS A 249      25.663  34.936  14.826  1.00 46.83           C
ATOM   3459  C   LYS A 249      25.532  34.355  16.229  1.00 33.41           C
ATOM   3460  O   LYS A 249      26.500  33.788  16.719  1.00 41.95           O
ATOM   3461  CB  LYS A 249      25.726  36.465  14.871  1.00 42.49           C
ATOM   3462  CG  LYS A 249      26.166  37.066  13.532  1.00 38.90           C
ATOM   3463  CD  LYS A 249      26.729  38.478  13.728  1.00 65.62           C
ATOM   3464  CE  LYS A 249      26.914  39.154  12.369  1.00 59.90           C
ATOM   3465  NZ  LYS A 249      27.800  40.332  12.463  1.00 74.36           N1+
ATOM   3466  H   LYS A 249      23.966  35.182  13.562  1.00 46.72           H
ATOM   3467  HA  LYS A 249      26.613  34.576  14.430  1.00 56.20           H
ATOM   3468  HB2 LYS A 249      24.753  36.866  15.149  1.00 50.99           H
ATOM   3469  HB3 LYS A 249      26.444  36.761  15.639  1.00 50.99           H
ATOM   3470  HG2 LYS A 249      26.958  36.441  13.127  1.00 46.69           H
ATOM   3471  HG3 LYS A 249      25.350  37.085  12.821  1.00 46.69           H
ATOM   3472  HD2 LYS A 249      26.039  39.069  14.334  1.00 78.76           H
ATOM   3473  HD3 LYS A 249      27.690  38.412  14.241  1.00 78.76           H
ATOM   3474  HE2 LYS A 249      27.326  38.438  11.658  1.00 71.89           H
ATOM   3475  HE3 LYS A 249      25.935  39.475  12.009  1.00 71.89           H
ATOM   3476  HZ1 LYS A 249      27.961  40.717  11.543  1.00 89.24           H
ATOM   3477  HZ2 LYS A 249      27.371  41.030  13.055  1.00 89.24           H
ATOM   3478  HZ3 LYS A 249      28.684  40.052  12.867  1.00 89.24           H
ATOM   3479  N   GLU A 250      24.333  34.391  16.820  1.00 34.30           N
ATOM   3480  CA  GLU A 250      24.093  33.775  18.128  1.00 34.63           C
ATOM   3481  C   GLU A 250      24.318  32.259  18.099  1.00 41.67           C
ATOM   3482  O   GLU A 250      24.825  31.702  19.075  1.00 42.91           O
ATOM   3483  CB  GLU A 250      22.679  34.062  18.667  1.00 36.07           C
ATOM   3484  CG  GLU A 250      22.189  35.479  18.367  1.00 49.70           C
ATOM   3485  CD  GLU A 250      20.857  35.873  19.000  1.00 54.93           C
ATOM   3486  OE1 GLU A 250      19.905  35.062  18.951  1.00 49.47           O
ATOM   3487  OE2 GLU A 250      20.783  37.027  19.465  1.00 61.50           O1-
ATOM   3488  H   GLU A 250      23.579  34.901  16.383  1.00 41.17           H
ATOM   3489  HA  GLU A 250      24.806  34.213  18.826  1.00 41.56           H
ATOM   3490  HB2 GLU A 250      21.981  33.350  18.228  1.00 43.28           H
ATOM   3491  HB3 GLU A 250      22.681  33.908  19.747  1.00 43.28           H
ATOM   3492  HG2 GLU A 250      22.958  36.227  18.567  1.00 59.64           H
ATOM   3493  HG3 GLU A 250      21.975  35.454  17.311  1.00 59.64           H
ATOM   3494  N   HIS A 251      23.922  31.568  17.009  1.00 39.58           N
ATOM   3495  CA  HIS A 251      24.106  30.118  16.897  1.00 34.95           C
ATOM   3496  C   HIS A 251      25.586  29.721  16.811  1.00 38.99           C
ATOM   3497  O   HIS A 251      25.957  28.661  17.308  1.00 38.97           O
ATOM   3498  CB  HIS A 251      23.299  29.504  15.728  1.00 31.02           C
ATOM   3499  CG  HIS A 251      21.828  29.376  16.007  1.00 32.07           C
ATOM   3500  ND1 HIS A 251      20.962  30.383  16.378  1.00 29.68           N1+
ATOM   3501  CD2 HIS A 251      21.079  28.248  15.860  1.00 31.98           C
ATOM   3502  CE1 HIS A 251      19.728  29.872  16.507  1.00 34.83           C
ATOM   3503  NE2 HIS A 251      19.795  28.576  16.212  1.00 34.26           N
ATOM   3504  H   HIS A 251      23.536  32.071  16.221  1.00 47.50           H
ATOM   3505  HA  HIS A 251      23.726  29.667  17.817  1.00 41.95           H
ATOM   3506  HB2 HIS A 251      23.675  28.496  15.536  1.00 37.23           H
ATOM   3507  HB3 HIS A 251      23.454  30.090  14.822  1.00 37.23           H
ATOM   3508  HD1 HIS A 251      21.217  31.351  16.535  1.00 35.62           H
ATOM   3509  HD2 HIS A 251      21.412  27.294  15.494  1.00 38.38           H
ATOM   3510  HE1 HIS A 251      18.832  30.401  16.800  1.00 41.80           H
ATOM   3511  HE2 HIS A 251      19.018  27.936  16.245  1.00 41.12           H
ATOM   3512  N   GLN A 252      26.398  30.545  16.137  1.00 41.84           N
ATOM   3513  CA  GLN A 252      27.832  30.332  15.979  1.00 48.13           C
ATOM   3514  C   GLN A 252      28.574  30.384  17.324  1.00 40.91           C
ATOM   3515  O   GLN A 252      29.611  29.739  17.451  1.00 51.68           O
ATOM   3516  CB  GLN A 252      28.417  31.349  14.985  1.00 41.12           C
ATOM   3517  CG  GLN A 252      28.086  31.053  13.512  1.00 51.50           C
ATOM   3518  CD  GLN A 252      28.413  32.236  12.590  1.00 48.28           C
ATOM   3519  OE1 GLN A 252      28.161  33.396  12.900  1.00 48.87           O
ATOM   3520  NE2 GLN A 252      28.941  31.963  11.402  1.00 51.41           N
ATOM   3521  H   GLN A 252      26.004  31.383  15.732  1.00 50.22           H
ATOM   3522  HA  GLN A 252      27.972  29.336  15.557  1.00 57.77           H
ATOM   3523  HB2 GLN A 252      28.059  32.343  15.247  1.00 49.35           H
ATOM   3524  HB3 GLN A 252      29.503  31.344  15.086  1.00 49.35           H
ATOM   3525  HG2 GLN A 252      28.611  30.154  13.184  1.00 61.81           H
ATOM   3526  HG3 GLN A 252      27.013  30.878  13.453  1.00 61.81           H
ATOM   3527 HE21 GLN A 252      29.169  31.009  11.155  1.00 61.70           H
ATOM   3528 HE22 GLN A 252      29.124  32.718  10.761  1.00 61.70           H
ATOM   3529  N   GLU A 253      28.068  31.131  18.313  1.00 48.12           N
ATOM   3530  CA  GLU A 253      28.670  31.200  19.650  1.00 43.57           C
ATOM   3531  C   GLU A 253      28.631  29.827  20.345  1.00 56.39           C
ATOM   3532  O   GLU A 253      29.581  29.440  21.023  1.00 68.84           O
ATOM   3533  CB  GLU A 253      27.925  32.201  20.530  1.00 49.22           C
ATOM   3534  CG  GLU A 253      27.912  33.657  20.028  1.00 54.28           C
ATOM   3535  CD  GLU A 253      26.913  34.537  20.798  1.00 66.25           C
ATOM   3536  OE1 GLU A 253      26.433  34.091  21.867  1.00 69.38           O
ATOM   3537  OE2 GLU A 253      26.629  35.645  20.290  1.00 61.05           O1-
ATOM   3538  H   GLU A 253      27.214  31.649  18.157  1.00 57.75           H
ATOM   3539  HA  GLU A 253      29.704  31.534  19.552  1.00 52.29           H
ATOM   3540  HB2 GLU A 253      26.899  31.858  20.637  1.00 59.07           H
ATOM   3541  HB3 GLU A 253      28.379  32.185  21.522  1.00 59.07           H
ATOM   3542  HG2 GLU A 253      28.908  34.089  20.131  1.00 65.14           H
ATOM   3543  HG3 GLU A 253      27.692  33.721  18.966  1.00 65.14           H
ATOM   3544  N   SER A 254      27.513  29.106  20.206  1.00 53.63           N
ATOM   3545  CA  SER A 254      27.252  27.864  20.923  1.00 52.00           C
ATOM   3546  C   SER A 254      27.291  26.632  20.013  1.00 56.95           C
ATOM   3547  O   SER A 254      26.715  25.601  20.367  1.00 54.83           O
ATOM   3548  CB  SER A 254      25.946  28.015  21.729  1.00 64.36           C
ATOM   3549  OG  SER A 254      24.843  28.360  20.912  1.00 77.44           O
ATOM   3550  H   SER A 254      26.763  29.472  19.635  1.00 64.36           H
ATOM   3551  HA  SER A 254      28.037  27.704  21.663  1.00 62.41           H
ATOM   3552  HB2 SER A 254      25.726  27.073  22.235  1.00 77.24           H
ATOM   3553  HB3 SER A 254      26.078  28.788  22.488  1.00 77.24           H
ATOM   3554  HG  SER A 254      24.038  28.214  21.414  1.00 92.93           H
ATOM   3555  N   MET A 255      27.969  26.716  18.854  1.00 47.54           N
ATOM   3556  CA  MET A 255      27.874  25.657  17.857  1.00 51.55           C
ATOM   3557  C   MET A 255      28.704  24.447  18.269  1.00 53.12           C
ATOM   3558  O   MET A 255      29.878  24.555  18.612  1.00 59.16           O
ATOM   3559  CB  MET A 255      28.172  26.130  16.425  1.00 65.75           C
ATOM   3560  CG  MET A 255      29.622  26.487  16.089  1.00 62.31           C
ATOM   3561  SD  MET A 255      29.853  26.845  14.316  1.00 78.33           S
ATOM   3562  CE  MET A 255      29.926  25.123  13.697  1.00 61.79           C
ATOM   3563  H   MET A 255      28.474  27.561  18.628  1.00 57.06           H
ATOM   3564  HA  MET A 255      26.827  25.347  17.833  1.00 61.87           H
ATOM   3565  HB2 MET A 255      27.858  25.330  15.754  1.00 78.91           H
ATOM   3566  HB3 MET A 255      27.548  26.992  16.198  1.00 78.91           H
ATOM   3567  HG2 MET A 255      29.941  27.344  16.681  1.00 74.77           H
ATOM   3568  HG3 MET A 255      30.261  25.642  16.346  1.00 74.77           H
ATOM   3569  HE1 MET A 255      30.060  25.122  12.616  1.00 74.15           H
ATOM   3570  HE2 MET A 255      30.770  24.604  14.152  1.00 74.15           H
ATOM   3571  HE3 MET A 255      29.005  24.594  13.942  1.00 74.15           H
ATOM   3572  N   ASP A 256      28.030  23.298  18.232  1.00 44.17           N
ATOM   3573  CA  ASP A 256      28.403  22.045  18.851  1.00 39.19           C
ATOM   3574  C   ASP A 256      28.044  20.898  17.894  1.00 42.76           C
ATOM   3575  O   ASP A 256      26.862  20.654  17.642  1.00 37.10           O
ATOM   3576  CB  ASP A 256      27.636  21.970  20.183  1.00 38.94           C
ATOM   3577  CG  ASP A 256      27.769  20.676  20.978  1.00 39.83           C
ATOM   3578  OD1 ASP A 256      27.285  20.691  22.133  1.00 44.69           O
ATOM   3579  OD2 ASP A 256      28.324  19.687  20.451  1.00 40.48           O1-
ATOM   3580  H   ASP A 256      27.077  23.339  17.904  1.00 53.01           H
ATOM   3581  HA  ASP A 256      29.477  22.030  19.044  1.00 47.03           H
ATOM   3582  HB2 ASP A 256      27.917  22.805  20.829  1.00 46.73           H
ATOM   3583  HB3 ASP A 256      26.571  22.133  20.006  1.00 46.73           H
ATOM   3584  N   MET A 257      29.064  20.175  17.400  1.00 39.22           N
ATOM   3585  CA  MET A 257      28.906  19.076  16.437  1.00 47.02           C
ATOM   3586  C   MET A 257      28.068  17.901  16.969  1.00 50.21           C
ATOM   3587  O   MET A 257      27.629  17.068  16.177  1.00 47.56           O
ATOM   3588  CB  MET A 257      30.277  18.578  15.945  1.00 40.30           C
ATOM   3589  CG  MET A 257      31.101  19.630  15.184  1.00 55.87           C
ATOM   3590  SD  MET A 257      30.446  20.314  13.614  1.00 73.03           S
ATOM   3591  CE  MET A 257      30.466  18.879  12.478  1.00 48.90           C
ATOM   3592  H   MET A 257      30.003  20.414  17.685  1.00 47.07           H
ATOM   3593  HA  MET A 257      28.381  19.481  15.572  1.00 56.44           H
ATOM   3594  HB2 MET A 257      30.857  18.247  16.808  1.00 48.37           H
ATOM   3595  HB3 MET A 257      30.129  17.717  15.293  1.00 48.37           H
ATOM   3596  HG2 MET A 257      31.285  20.471  15.856  1.00 67.06           H
ATOM   3597  HG3 MET A 257      32.074  19.187  14.968  1.00 67.06           H
ATOM   3598  HE1 MET A 257      30.074  19.187  11.508  1.00 58.69           H
ATOM   3599  HE2 MET A 257      31.488  18.520  12.353  1.00 58.69           H
ATOM   3600  HE3 MET A 257      29.848  18.076  12.880  1.00 58.69           H
ATOM   3601  N   ASN A 258      27.846  17.814  18.289  1.00 41.19           N
ATOM   3602  CA  ASN A 258      27.085  16.744  18.921  1.00 37.13           C
ATOM   3603  C   ASN A 258      25.691  17.190  19.366  1.00 38.13           C
ATOM   3604  O   ASN A 258      24.969  16.374  19.941  1.00 38.15           O
ATOM   3605  CB  ASN A 258      27.908  16.113  20.066  1.00 50.63           C
ATOM   3606  CG  ASN A 258      29.180  15.479  19.504  1.00 58.47           C
ATOM   3607  OD1 ASN A 258      30.139  16.163  19.160  1.00 69.39           O
ATOM   3608  ND2 ASN A 258      29.183  14.158  19.351  1.00 55.32           N
ATOM   3609  H   ASN A 258      28.212  18.540  18.893  1.00 49.43           H
ATOM   3610  HA  ASN A 258      26.926  15.947  18.196  1.00 44.57           H
ATOM   3611  HB2 ASN A 258      28.191  16.922  20.741  1.00 60.77           H
ATOM   3612  HB3 ASN A 258      27.317  15.367  20.599  1.00 60.77           H
ATOM   3613 HD21 ASN A 258      29.999  13.718  18.953  1.00 66.39           H
ATOM   3614 HD22 ASN A 258      28.383  13.613  19.631  1.00 66.39           H
ATOM   3615  N   ASN A 259      25.288  18.447  19.116  1.00 30.68           N
ATOM   3616  CA  ASN A 259      24.011  18.942  19.629  1.00 36.19           C
ATOM   3617  C   ASN A 259      23.299  19.940  18.698  1.00 36.06           C
ATOM   3618  O   ASN A 259      22.725  20.905  19.213  1.00 31.88           O
ATOM   3619  CB  ASN A 259      24.235  19.552  21.030  1.00 31.84           C
ATOM   3620  CG  ASN A 259      22.933  19.711  21.798  1.00 29.73           C
ATOM   3621  OD1 ASN A 259      22.038  18.864  21.745  1.00 32.70           O
ATOM   3622  ND2 ASN A 259      22.861  20.759  22.611  1.00 36.12           N
ATOM   3623  H   ASN A 259      25.908  19.100  18.655  1.00 36.82           H
ATOM   3624  HA  ASN A 259      23.325  18.101  19.733  1.00 43.44           H
ATOM   3625  HB2 ASN A 259      24.850  18.854  21.600  1.00 38.22           H
ATOM   3626  HB3 ASN A 259      24.758  20.506  20.951  1.00 38.22           H
ATOM   3627 HD21 ASN A 259      22.043  20.897  23.183  1.00 43.35           H
ATOM   3628 HD22 ASN A 259      23.633  21.411  22.640  1.00 43.35           H
ATOM   3629  N   PRO A 260      23.234  19.724  17.366  1.00 31.67           N
ATOM   3630  CA  PRO A 260      22.387  20.561  16.536  1.00 29.31           C
ATOM   3631  C   PRO A 260      20.939  20.380  16.970  1.00 19.59           C
ATOM   3632  O   PRO A 260      20.495  19.270  17.281  1.00 25.52           O
ATOM   3633  CB  PRO A 260      22.604  20.036  15.105  1.00 32.29           C
ATOM   3634  CG  PRO A 260      22.849  18.550  15.354  1.00 40.03           C
ATOM   3635  CD  PRO A 260      23.710  18.574  16.618  1.00 34.99           C
ATOM   3636  HA  PRO A 260      22.702  21.601  16.562  1.00 35.18           H
ATOM   3637  HB2 PRO A 260      21.770  20.239  14.434  1.00 38.75           H
ATOM   3638  HB3 PRO A 260      23.515  20.488  14.713  1.00 38.75           H
ATOM   3639  HG2 PRO A 260      21.902  18.027  15.501  1.00 48.04           H
ATOM   3640  HG3 PRO A 260      23.415  18.094  14.542  1.00 48.04           H
ATOM   3641  HD2 PRO A 260      23.544  17.646  17.165  1.00 42.00           H
ATOM   3642  HD3 PRO A 260      24.759  18.720  16.356  1.00 42.00           H
ATOM   3643  N   GLN A 261      20.187  21.473  16.978  1.00 26.47           N
ATOM   3644  CA  GLN A 261      18.769  21.441  17.362  1.00 28.39           C
ATOM   3645  C   GLN A 261      17.863  22.207  16.396  1.00 26.46           C
ATOM   3646  O   GLN A 261      16.671  22.312  16.683  1.00 24.71           O
ATOM   3647  CB  GLN A 261      18.535  21.948  18.799  1.00 27.11           C
ATOM   3648  CG  GLN A 261      19.456  21.277  19.820  1.00 32.63           C
ATOM   3649  CD  GLN A 261      19.004  21.425  21.273  1.00 42.48           C
ATOM   3650  OE1 GLN A 261      18.150  22.234  21.632  1.00 39.80           O
ATOM   3651  NE2 GLN A 261      19.611  20.628  22.148  1.00 31.95           N
ATOM   3652  H   GLN A 261      20.630  22.372  16.829  1.00 31.77           H
ATOM   3653  HA  GLN A 261      18.420  20.411  17.345  1.00 34.08           H
ATOM   3654  HB2 GLN A 261      18.694  23.026  18.832  1.00 32.53           H
ATOM   3655  HB3 GLN A 261      17.499  21.745  19.077  1.00 32.53           H
ATOM   3656  HG2 GLN A 261      19.566  20.217  19.594  1.00 39.16           H
ATOM   3657  HG3 GLN A 261      20.428  21.757  19.738  1.00 39.16           H
ATOM   3658 HE21 GLN A 261      20.353  20.016  21.838  1.00 38.34           H
ATOM   3659 HE22 GLN A 261      19.358  20.682  23.122  1.00 38.34           H
ATOM   3660  N   ASP A 262      18.386  22.709  15.264  1.00 28.90           N
ATOM   3661  CA  ASP A 262      17.565  23.425  14.280  1.00 25.91           C
ATOM   3662  C   ASP A 262      18.281  23.524  12.940  1.00 23.93           C
ATOM   3663  O   ASP A 262      19.383  22.997  12.782  1.00 26.72           O
ATOM   3664  CB  ASP A 262      17.119  24.777  14.832  1.00 29.27           C
ATOM   3665  CG  ASP A 262      18.252  25.744  15.165  1.00 33.73           C
ATOM   3666  OD1 ASP A 262      17.965  26.632  15.994  1.00 31.43           O
ATOM   3667  OD2 ASP A 262      19.321  25.654  14.532  1.00 28.30           O1-
ATOM   3668  H   ASP A 262      19.372  22.619  15.074  1.00 34.69           H
ATOM   3669  HA  ASP A 262      16.658  22.852  14.105  1.00 31.10           H
ATOM   3670  HB2 ASP A 262      16.506  25.291  14.104  1.00 35.13           H
ATOM   3671  HB3 ASP A 262      16.462  24.651  15.692  1.00 35.13           H
ATOM   3672  N   PHE A 263      17.632  24.151  11.949  1.00 24.87           N
ATOM   3673  CA  PHE A 263      18.173  24.229  10.591  1.00 22.01           C
ATOM   3674  C   PHE A 263      19.493  24.991  10.567  1.00 22.67           C
ATOM   3675  O   PHE A 263      20.386  24.587   9.827  1.00 24.16           O
ATOM   3676  CB  PHE A 263      17.162  24.947   9.704  1.00 20.71           C
ATOM   3677  CG  PHE A 263      17.443  24.867   8.237  1.00 23.94           C
ATOM   3678  CD1 PHE A 263      16.809  23.860   7.477  1.00 30.69           C
ATOM   3679  CD2 PHE A 263      18.236  25.848   7.603  1.00 30.39           C
ATOM   3680  CE1 PHE A 263      17.011  23.809   6.090  1.00 25.24           C
ATOM   3681  CE2 PHE A 263      18.424  25.799   6.213  1.00 29.40           C
ATOM   3682  CZ  PHE A 263      17.826  24.770   5.466  1.00 25.45           C
ATOM   3683  H   PHE A 263      16.709  24.529  12.123  1.00 29.86           H
ATOM   3684  HA  PHE A 263      18.330  23.216  10.217  1.00 26.42           H
ATOM   3685  HB2 PHE A 263      16.171  24.528   9.895  1.00 24.86           H
ATOM   3686  HB3 PHE A 263      17.143  25.999   9.984  1.00 24.86           H
ATOM   3687  HD1 PHE A 263      16.170  23.134   7.954  1.00 36.84           H
ATOM   3688  HD2 PHE A 263      18.694  26.638   8.179  1.00 36.47           H
ATOM   3689  HE1 PHE A 263      16.526  23.043   5.505  1.00 30.30           H
ATOM   3690  HE2 PHE A 263      19.032  26.545   5.719  1.00 35.28           H
ATOM   3691  HZ  PHE A 263      17.991  24.721   4.405  1.00 30.55           H
ATOM   3692  N   ILE A 264      19.605  26.092  11.336  1.00 26.43           N
ATOM   3693  CA  ILE A 264      20.833  26.905  11.377  1.00 29.79           C
ATOM   3694  C   ILE A 264      22.002  26.059  11.876  1.00 25.90           C
ATOM   3695  O   ILE A 264      23.009  26.038  11.180  1.00 24.84           O
ATOM   3696  CB  ILE A 264      20.663  28.218  12.167  1.00 35.33           C
ATOM   3697  CG1 ILE A 264      19.785  29.194  11.346  1.00 28.19           C
ATOM   3698  CG2 ILE A 264      22.019  28.872  12.524  1.00 29.70           C
ATOM   3699  CD1 ILE A 264      19.261  30.379  12.168  1.00 35.17           C
ATOM   3700  H   ILE A 264      18.842  26.353  11.949  1.00 31.73           H
ATOM   3701  HA  ILE A 264      21.063  27.184  10.348  1.00 35.75           H
ATOM   3702  HB  ILE A 264      20.149  27.977  13.098  1.00 42.40           H
ATOM   3703 HG12 ILE A 264      20.356  29.570  10.499  1.00 33.83           H
ATOM   3704 HG13 ILE A 264      18.922  28.664  10.947  1.00 33.83           H
ATOM   3705 HG21 ILE A 264      21.859  29.810  13.046  1.00 35.64           H
ATOM   3706 HG22 ILE A 264      22.582  28.222  13.192  1.00 35.64           H
ATOM   3707 HG23 ILE A 264      22.607  29.061  11.627  1.00 35.64           H
ATOM   3708 HD11 ILE A 264      18.584  30.972  11.554  1.00 42.21           H
ATOM   3709 HD12 ILE A 264      18.719  30.019  13.044  1.00 42.21           H
ATOM   3710 HD13 ILE A 264      20.082  31.021  12.486  1.00 42.21           H
ATOM   3711  N   ASP A 265      21.865  25.363  13.018  1.00 30.05           N
ATOM   3712  CA  ASP A 265      22.898  24.452  13.511  1.00 30.48           C
ATOM   3713  C   ASP A 265      23.288  23.405  12.473  1.00 36.18           C
ATOM   3714  O   ASP A 265      24.476  23.195  12.228  1.00 31.83           O
ATOM   3715  CB  ASP A 265      22.450  23.718  14.773  1.00 32.91           C
ATOM   3716  CG  ASP A 265      22.331  24.581  16.025  1.00 32.11           C
ATOM   3717  OD1 ASP A 265      22.949  25.660  16.031  1.00 33.13           O
ATOM   3718  OD2 ASP A 265      21.630  24.136  16.957  1.00 35.50           O1-
ATOM   3719  H   ASP A 265      21.002  25.428  13.544  1.00 36.06           H
ATOM   3720  HA  ASP A 265      23.785  25.037  13.754  1.00 36.58           H
ATOM   3721  HB2 ASP A 265      21.518  23.174  14.609  1.00 39.50           H
ATOM   3722  HB3 ASP A 265      23.207  22.963  14.980  1.00 39.50           H
ATOM   3723  N   CYS A 266      22.277  22.747  11.875  1.00 29.51           N
ATOM   3724  CA  CYS A 266      22.496  21.703  10.893  1.00 24.23           C
ATOM   3725  C   CYS A 266      23.318  22.263   9.717  1.00 24.80           C
ATOM   3726  O   CYS A 266      24.255  21.612   9.253  1.00 30.61           O
ATOM   3727  CB  CYS A 266      21.126  21.060  10.520  1.00 30.50           C
ATOM   3728  SG  CYS A 266      21.350  19.638   9.403  1.00 43.09           S
ATOM   3729  H   CYS A 266      21.324  23.000  12.107  1.00 35.42           H
ATOM   3730  HA  CYS A 266      23.093  20.928  11.375  1.00 29.09           H
ATOM   3731  HB2 CYS A 266      20.617  20.722  11.422  1.00 36.60           H
ATOM   3732  HB3 CYS A 266      20.496  21.799  10.027  1.00 36.60           H
ATOM   3733  HG  CYS A 266      21.519  20.378   8.305  1.00 51.71           H
ATOM   3734  N   PHE A 267      22.998  23.477   9.247  1.00 26.50           N
ATOM   3735  CA  PHE A 267      23.662  24.142   8.122  1.00 30.92           C
ATOM   3736  C   PHE A 267      25.095  24.569   8.507  1.00 35.32           C
ATOM   3737  O   PHE A 267      26.024  24.391   7.722  1.00 27.15           O
ATOM   3738  CB  PHE A 267      22.837  25.361   7.670  1.00 26.56           C
ATOM   3739  CG  PHE A 267      23.162  25.850   6.261  1.00 29.78           C
ATOM   3740  CD1 PHE A 267      22.229  25.670   5.219  1.00 27.82           C
ATOM   3741  CD2 PHE A 267      24.352  26.558   6.006  1.00 23.84           C
ATOM   3742  CE1 PHE A 267      22.483  26.216   3.946  1.00 30.85           C
ATOM   3743  CE2 PHE A 267      24.651  27.012   4.713  1.00 33.23           C
ATOM   3744  CZ  PHE A 267      23.717  26.846   3.683  1.00 29.67           C
ATOM   3745  H   PHE A 267      22.227  23.967   9.679  1.00 31.81           H
ATOM   3746  HA  PHE A 267      23.705  23.430   7.298  1.00 37.10           H
ATOM   3747  HB2 PHE A 267      21.779  25.100   7.694  1.00 31.88           H
ATOM   3748  HB3 PHE A 267      22.981  26.176   8.378  1.00 31.88           H
ATOM   3749  HD1 PHE A 267      21.290  25.174   5.407  1.00 33.40           H
ATOM   3750  HD2 PHE A 267      25.051  26.752   6.803  1.00 28.61           H
ATOM   3751  HE1 PHE A 267      21.744  26.130   3.163  1.00 37.02           H
ATOM   3752  HE2 PHE A 267      25.578  27.534   4.527  1.00 39.88           H
ATOM   3753  HZ  PHE A 267      23.935  27.232   2.705  1.00 35.61           H
ATOM   3754  N   LEU A 268      25.284  25.139   9.702  1.00 29.10           N
ATOM   3755  CA  LEU A 268      26.621  25.486  10.202  1.00 40.22           C
ATOM   3756  C   LEU A 268      27.513  24.246  10.342  1.00 31.53           C
ATOM   3757  O   LEU A 268      28.684  24.296   9.979  1.00 39.83           O
ATOM   3758  CB  LEU A 268      26.531  26.256  11.530  1.00 33.37           C
ATOM   3759  CG  LEU A 268      25.895  27.649  11.425  1.00 31.59           C
ATOM   3760  CD1 LEU A 268      25.652  28.189  12.844  1.00 42.20           C
ATOM   3761  CD2 LEU A 268      26.774  28.622  10.619  1.00 42.85           C
ATOM   3762  H   LEU A 268      24.488  25.291  10.307  1.00 34.93           H
ATOM   3763  HA  LEU A 268      27.088  26.136   9.464  1.00 48.27           H
ATOM   3764  HB2 LEU A 268      25.944  25.653  12.224  1.00 40.05           H
ATOM   3765  HB3 LEU A 268      27.533  26.356  11.948  1.00 40.05           H
ATOM   3766  HG  LEU A 268      24.940  27.581  10.910  1.00 37.91           H
ATOM   3767 HD11 LEU A 268      25.166  29.163  12.792  1.00 50.64           H
ATOM   3768 HD12 LEU A 268      25.006  27.507  13.399  1.00 50.64           H
ATOM   3769 HD13 LEU A 268      26.595  28.287  13.381  1.00 50.64           H
ATOM   3770 HD21 LEU A 268      26.315  29.610  10.615  1.00 51.42           H
ATOM   3771 HD22 LEU A 268      27.767  28.691  11.064  1.00 51.42           H
ATOM   3772 HD23 LEU A 268      26.869  28.291   9.587  1.00 51.42           H
ATOM   3773  N   MET A 269      26.975  23.127  10.824  1.00 27.67           N
ATOM   3774  CA  MET A 269      27.642  21.826  10.822  1.00 35.68           C
ATOM   3775  C   MET A 269      28.020  21.391   9.409  1.00 42.40           C
ATOM   3776  O   MET A 269      29.109  20.877   9.219  1.00 41.04           O
ATOM   3777  CB  MET A 269      26.748  20.743  11.447  1.00 39.17           C
ATOM   3778  CG  MET A 269      27.112  20.438  12.886  1.00 41.74           C
ATOM   3779  SD  MET A 269      25.995  19.295  13.727  1.00 54.74           S
ATOM   3780  CE  MET A 269      26.615  17.691  13.138  1.00 47.49           C
ATOM   3781  H   MET A 269      26.029  23.167  11.178  1.00 33.21           H
ATOM   3782  HA  MET A 269      28.554  21.912  11.414  1.00 42.83           H
ATOM   3783  HB2 MET A 269      25.707  21.063  11.420  1.00 47.01           H
ATOM   3784  HB3 MET A 269      26.829  19.818  10.872  1.00 47.01           H
ATOM   3785  HG2 MET A 269      28.071  19.944  12.852  1.00 50.09           H
ATOM   3786  HG3 MET A 269      27.200  21.360  13.463  1.00 50.09           H
ATOM   3787  HE1 MET A 269      26.025  16.891  13.589  1.00 57.00           H
ATOM   3788  HE2 MET A 269      26.526  17.641  12.054  1.00 57.00           H
ATOM   3789  HE3 MET A 269      27.661  17.570  13.423  1.00 57.00           H
ATOM   3790  N   LYS A 270      27.138  21.575   8.418  1.00 37.43           N
ATOM   3791  CA  LYS A 270      27.415  21.231   7.038  1.00 33.04           C
ATOM   3792  C   LYS A 270      28.583  22.050   6.494  1.00 39.95           C
ATOM   3793  O   LYS A 270      29.461  21.477   5.861  1.00 44.14           O
ATOM   3794  CB  LYS A 270      26.143  21.360   6.182  1.00 33.33           C
ATOM   3795  CG  LYS A 270      26.348  21.030   4.698  1.00 34.59           C
ATOM   3796  CD  LYS A 270      26.647  19.545   4.481  1.00 36.58           C
ATOM   3797  CE  LYS A 270      26.564  19.204   2.989  1.00 42.09           C
ATOM   3798  NZ  LYS A 270      26.523  17.753   2.769  1.00 52.22           N1+
ATOM   3799  H   LYS A 270      26.253  22.017   8.628  1.00 44.92           H
ATOM   3800  HA  LYS A 270      27.717  20.186   7.015  1.00 39.65           H
ATOM   3801  HB2 LYS A 270      25.377  20.697   6.587  1.00 40.00           H
ATOM   3802  HB3 LYS A 270      25.764  22.378   6.241  1.00 40.00           H
ATOM   3803  HG2 LYS A 270      25.425  21.274   4.170  1.00 41.51           H
ATOM   3804  HG3 LYS A 270      27.147  21.642   4.280  1.00 41.51           H
ATOM   3805  HD2 LYS A 270      27.656  19.331   4.833  1.00 43.90           H
ATOM   3806  HD3 LYS A 270      25.933  18.936   5.036  1.00 43.90           H
ATOM   3807  HE2 LYS A 270      25.654  19.646   2.581  1.00 50.52           H
ATOM   3808  HE3 LYS A 270      27.422  19.629   2.467  1.00 50.52           H
ATOM   3809  HZ1 LYS A 270      26.582  17.572   1.775  1.00 62.67           H
ATOM   3810  HZ2 LYS A 270      27.317  17.323   3.226  1.00 62.67           H
ATOM   3811  HZ3 LYS A 270      25.661  17.374   3.131  1.00 62.67           H
ATOM   3812  N   MET A 271      28.609  23.361   6.751  1.00 40.12           N
ATOM   3813  CA  MET A 271      29.717  24.228   6.369  1.00 35.47           C
ATOM   3814  C   MET A 271      31.040  23.705   6.935  1.00 44.86           C
ATOM   3815  O   MET A 271      32.026  23.632   6.206  1.00 39.31           O
ATOM   3816  CB  MET A 271      29.479  25.663   6.847  1.00 40.91           C
ATOM   3817  CG  MET A 271      28.399  26.374   6.041  1.00 35.05           C
ATOM   3818  SD  MET A 271      27.982  28.056   6.571  1.00 40.72           S
ATOM   3819  CE  MET A 271      29.533  28.910   6.179  1.00 36.25           C
ATOM   3820  H   MET A 271      27.853  23.763   7.287  1.00 48.15           H
ATOM   3821  HA  MET A 271      29.782  24.235   5.281  1.00 42.57           H
ATOM   3822  HB2 MET A 271      29.199  25.661   7.899  1.00 49.09           H
ATOM   3823  HB3 MET A 271      30.413  26.216   6.739  1.00 49.09           H
ATOM   3824  HG2 MET A 271      28.729  26.415   5.006  1.00 42.07           H
ATOM   3825  HG3 MET A 271      27.487  25.780   6.078  1.00 42.07           H
ATOM   3826  HE1 MET A 271      29.400  29.979   6.324  1.00 43.51           H
ATOM   3827  HE2 MET A 271      30.317  28.560   6.849  1.00 43.51           H
ATOM   3828  HE3 MET A 271      29.824  28.717   5.147  1.00 43.51           H
ATOM   3829  N   GLU A 272      31.040  23.333   8.221  1.00 45.00           N
ATOM   3830  CA  GLU A 272      32.184  22.764   8.909  1.00 50.24           C
ATOM   3831  C   GLU A 272      32.707  21.529   8.171  1.00 41.98           C
ATOM   3832  O   GLU A 272      33.905  21.408   7.957  1.00 49.77           O
ATOM   3833  CB  GLU A 272      31.783  22.423  10.351  1.00 55.74           C
ATOM   3834  CG  GLU A 272      33.006  22.169  11.240  1.00 64.93           C
ATOM   3835  CD  GLU A 272      33.733  23.470  11.581  1.00 73.16           C
ATOM   3836  OE1 GLU A 272      33.054  24.440  11.987  1.00 81.08           O
ATOM   3837  OE2 GLU A 272      34.969  23.478  11.396  1.00 72.82           O1-
ATOM   3838  H   GLU A 272      30.200  23.467   8.765  1.00 54.01           H
ATOM   3839  HA  GLU A 272      32.968  23.521   8.930  1.00 60.29           H
ATOM   3840  HB2 GLU A 272      31.174  23.226  10.768  1.00 66.89           H
ATOM   3841  HB3 GLU A 272      31.186  21.514  10.363  1.00 66.89           H
ATOM   3842  HG2 GLU A 272      32.620  21.757  12.174  1.00 77.92           H
ATOM   3843  HG3 GLU A 272      33.684  21.442  10.789  1.00 77.92           H
ATOM   3844  N   LYS A 273      31.823  20.610   7.770  1.00 46.21           N
ATOM   3845  CA  LYS A 273      32.186  19.364   7.083  1.00 43.79           C
ATOM   3846  C   LYS A 273      32.631  19.601   5.634  1.00 46.73           C
ATOM   3847  O   LYS A 273      33.278  18.741   5.049  1.00 50.27           O
ATOM   3848  CB  LYS A 273      31.006  18.372   7.130  1.00 46.67           C
ATOM   3849  CG  LYS A 273      30.604  17.947   8.553  1.00 51.06           C
ATOM   3850  CD  LYS A 273      29.084  17.837   8.779  1.00 57.27           C
ATOM   3851  CE  LYS A 273      28.445  16.616   8.125  1.00 63.29           C
ATOM   3852  NZ  LYS A 273      27.067  16.421   8.615  1.00 70.71           N1+
ATOM   3853  H   LYS A 273      30.843  20.781   7.949  1.00 55.45           H
ATOM   3854  HA  LYS A 273      33.029  18.915   7.610  1.00 52.56           H
ATOM   3855  HB2 LYS A 273      30.153  18.810   6.608  1.00 56.01           H
ATOM   3856  HB3 LYS A 273      31.301  17.471   6.590  1.00 56.01           H
ATOM   3857  HG2 LYS A 273      31.086  16.996   8.787  1.00 61.28           H
ATOM   3858  HG3 LYS A 273      30.982  18.672   9.275  1.00 61.28           H
ATOM   3859  HD2 LYS A 273      28.889  17.829   9.853  1.00 68.74           H
ATOM   3860  HD3 LYS A 273      28.590  18.701   8.351  1.00 68.74           H
ATOM   3861  HE2 LYS A 273      28.424  16.762   7.044  1.00 75.96           H
ATOM   3862  HE3 LYS A 273      29.042  15.731   8.349  1.00 75.96           H
ATOM   3863  HZ1 LYS A 273      26.681  15.579   8.208  1.00 84.85           H
ATOM   3864  HZ2 LYS A 273      27.075  16.321   9.620  1.00 84.85           H
ATOM   3865  HZ3 LYS A 273      26.490  17.216   8.373  1.00 84.85           H
ATOM   3866  N   GLU A 274      32.236  20.728   5.043  1.00 47.73           N
ATOM   3867  CA  GLU A 274      32.487  21.066   3.648  1.00 52.41           C
ATOM   3868  C   GLU A 274      33.652  22.073   3.501  1.00 50.93           C
ATOM   3869  O   GLU A 274      33.989  22.482   2.389  1.00 60.06           O
ATOM   3870  CB  GLU A 274      31.182  21.614   3.026  1.00 53.11           C
ATOM   3871  CG  GLU A 274      30.940  21.106   1.598  1.00 61.62           C
ATOM   3872  CD  GLU A 274      30.055  19.859   1.544  1.00 60.85           C
ATOM   3873  OE1 GLU A 274      30.317  18.889   2.291  1.00 55.20           O
ATOM   3874  OE2 GLU A 274      29.101  19.902   0.737  1.00 71.41           O1-
ATOM   3875  H   GLU A 274      31.683  21.379   5.581  1.00 57.28           H
ATOM   3876  HA  GLU A 274      32.767  20.158   3.115  1.00 62.90           H
ATOM   3877  HB2 GLU A 274      30.326  21.309   3.620  1.00 63.73           H
ATOM   3878  HB3 GLU A 274      31.205  22.706   3.024  1.00 63.73           H
ATOM   3879  HG2 GLU A 274      30.503  21.887   0.983  1.00 73.96           H
ATOM   3880  HG3 GLU A 274      31.910  20.838   1.180  1.00 73.96           H
ATOM   3881  N   LYS A 275      34.271  22.469   4.619  1.00 53.72           N
ATOM   3882  CA  LYS A 275      35.574  23.113   4.635  1.00 64.14           C
ATOM   3883  C   LYS A 275      36.611  22.077   4.186  1.00 66.41           C
ATOM   3884  O   LYS A 275      36.377  20.867   4.236  1.00 67.02           O
ATOM   3885  CB  LYS A 275      35.840  23.710   6.035  1.00 57.18           C
ATOM   3886  CG  LYS A 275      36.573  22.777   7.022  1.00 62.85           C
ATOM   3887  CD  LYS A 275      36.465  23.235   8.486  1.00 71.35           C
ATOM   3888  CE  LYS A 275      37.255  24.525   8.745  1.00 77.89           C
ATOM   3889  NZ  LYS A 275      37.038  25.048  10.111  1.00 72.63           N1+
ATOM   3890  H   LYS A 275      33.915  22.130   5.503  1.00 64.47           H
ATOM   3891  HA  LYS A 275      35.548  23.936   3.921  1.00 76.98           H
ATOM   3892  HB2 LYS A 275      36.502  24.563   5.880  1.00 68.62           H
ATOM   3893  HB3 LYS A 275      34.915  24.097   6.467  1.00 68.62           H
ATOM   3894  HG2 LYS A 275      36.153  21.774   6.951  1.00 75.43           H
ATOM   3895  HG3 LYS A 275      37.622  22.706   6.742  1.00 75.43           H
ATOM   3896  HD2 LYS A 275      35.417  23.412   8.729  1.00 85.62           H
ATOM   3897  HD3 LYS A 275      36.839  22.442   9.136  1.00 85.62           H
ATOM   3898  HE2 LYS A 275      38.315  24.301   8.620  1.00 93.47           H
ATOM   3899  HE3 LYS A 275      36.969  25.284   8.016  1.00 93.47           H
ATOM   3900  HZ1 LYS A 275      36.747  26.014  10.076  1.00 87.16           H
ATOM   3901  HZ2 LYS A 275      36.306  24.512  10.569  1.00 87.16           H
ATOM   3902  HZ3 LYS A 275      37.881  24.965  10.660  1.00 87.16           H
ATOM   3903  N   HIS A 276      37.722  22.588   3.656  1.00 72.08           N
ATOM   3904  CA  HIS A 276      38.726  21.810   2.928  1.00 74.38           C
ATOM   3905  C   HIS A 276      38.134  21.263   1.612  1.00 70.25           C
ATOM   3906  O   HIS A 276      38.719  20.373   0.995  1.00 74.45           O
ATOM   3907  CB  HIS A 276      39.359  20.701   3.803  1.00 67.10           C
ATOM   3908  CG  HIS A 276      39.742  21.110   5.208  1.00 66.06           C
ATOM   3909  ND1 HIS A 276      40.222  22.367   5.600  1.00 75.38           N
ATOM   3910  CD2 HIS A 276      39.784  20.266   6.283  1.00 67.99           C
ATOM   3911  CE1 HIS A 276      40.469  22.261   6.917  1.00 83.72           C
ATOM   3912  NE2 HIS A 276      40.229  21.010   7.352  1.00 78.32           N
ATOM   3913  H   HIS A 276      37.835  23.589   3.666  1.00 86.50           H
ATOM   3914  HA  HIS A 276      39.529  22.498   2.663  1.00 89.27           H
ATOM   3915  HB2 HIS A 276      40.259  20.343   3.304  1.00 80.52           H
ATOM   3916  HB3 HIS A 276      38.676  19.853   3.869  1.00 80.52           H
ATOM   3917  HD2 HIS A 276      39.524  19.217   6.287  1.00 81.60           H
ATOM   3918  HE1 HIS A 276      40.750  23.086   7.556  1.00100.47           H
ATOM   3919  HE2 HIS A 276      40.310  20.689   8.307  1.00 93.99           H
ATOM   3920  N   ASN A 277      36.995  21.816   1.164  1.00 67.26           N
ATOM   3921  CA  ASN A 277      36.399  21.533  -0.134  1.00 65.49           C
ATOM   3922  C   ASN A 277      35.698  22.786  -0.669  1.00 72.60           C
ATOM   3923  O   ASN A 277      34.549  22.749  -1.119  1.00 67.23           O
ATOM   3924  CB  ASN A 277      35.488  20.301  -0.055  1.00 67.58           C
ATOM   3925  CG  ASN A 277      35.190  19.796  -1.467  1.00 83.55           C
ATOM   3926  OD1 ASN A 277      36.098  19.532  -2.252  1.00 83.74           O
ATOM   3927  ND2 ASN A 277      33.918  19.616  -1.801  1.00 81.07           N
ATOM   3928  H   ASN A 277      36.535  22.511   1.734  1.00 80.72           H
ATOM   3929  HA  ASN A 277      37.209  21.315  -0.831  1.00 78.59           H
ATOM   3930  HB2 ASN A 277      36.062  19.528   0.459  1.00 81.11           H
ATOM   3931  HB3 ASN A 277      34.575  20.521   0.499  1.00 81.11           H
ATOM   3932 HD21 ASN A 277      33.690  19.304  -2.731  1.00 97.29           H
ATOM   3933 HD22 ASN A 277      33.192  19.881  -1.154  1.00 97.29           H
ATOM   3934  N   GLN A 278      36.448  23.895  -0.666  1.00 63.47           N
ATOM   3935  CA  GLN A 278      36.032  25.149  -1.271  1.00 60.53           C
ATOM   3936  C   GLN A 278      36.160  25.051  -2.804  1.00 63.74           C
ATOM   3937  O   GLN A 278      37.064  24.373  -3.296  1.00 79.95           O
ATOM   3938  CB  GLN A 278      36.916  26.304  -0.755  1.00 68.00           C
ATOM   3939  CG  GLN A 278      37.119  26.383   0.765  1.00 70.89           C
ATOM   3940  CD  GLN A 278      35.798  26.408   1.526  1.00 69.89           C
ATOM   3941  OE1 GLN A 278      35.167  25.375   1.721  1.00 75.78           O
ATOM   3942  NE2 GLN A 278      35.371  27.589   1.970  1.00 66.11           N
ATOM   3943  H   GLN A 278      37.382  23.845  -0.289  1.00 76.17           H
ATOM   3944  HA  GLN A 278      35.004  25.349  -0.973  1.00 72.64           H
ATOM   3945  HB2 GLN A 278      37.902  26.224  -1.216  1.00 81.60           H
ATOM   3946  HB3 GLN A 278      36.481  27.248  -1.084  1.00 81.60           H
ATOM   3947  HG2 GLN A 278      37.670  25.490   1.063  1.00 85.07           H
ATOM   3948  HG3 GLN A 278      37.707  27.273   1.000  1.00 85.07           H
ATOM   3949 HE21 GLN A 278      35.905  28.425   1.798  1.00 79.34           H
ATOM   3950 HE22 GLN A 278      34.482  27.638   2.447  1.00 79.34           H
ATOM   3951  N   PRO A 279      35.294  25.742  -3.567  1.00 64.58           N
ATOM   3952  CA  PRO A 279      34.199  26.561  -3.061  1.00 63.55           C
ATOM   3953  C   PRO A 279      32.972  25.682  -2.766  1.00 59.72           C
ATOM   3954  O   PRO A 279      32.617  24.813  -3.563  1.00 62.28           O
ATOM   3955  CB  PRO A 279      33.898  27.556  -4.200  1.00 54.10           C
ATOM   3956  CG  PRO A 279      34.950  27.291  -5.283  1.00 64.17           C
ATOM   3957  CD  PRO A 279      35.362  25.849  -5.013  1.00 63.38           C
ATOM   3958  HA  PRO A 279      34.514  27.172  -2.215  1.00 76.26           H
ATOM   3959  HB2 PRO A 279      32.921  27.306  -4.617  1.00 64.92           H
ATOM   3960  HB3 PRO A 279      33.894  28.600  -3.883  1.00 64.92           H
ATOM   3961  HG2 PRO A 279      34.534  27.396  -6.287  1.00 77.01           H
ATOM   3962  HG3 PRO A 279      35.797  27.965  -5.144  1.00 77.01           H
ATOM   3963  HD2 PRO A 279      34.662  25.149  -5.470  1.00 76.06           H
ATOM   3964  HD3 PRO A 279      36.375  25.698  -5.390  1.00 76.06           H
ATOM   3965  N   SER A 280      32.323  25.939  -1.626  1.00 50.08           N
ATOM   3966  CA  SER A 280      31.132  25.207  -1.206  1.00 47.30           C
ATOM   3967  C   SER A 280      29.883  25.992  -1.605  1.00 40.52           C
ATOM   3968  O   SER A 280      29.884  27.226  -1.596  1.00 35.55           O
ATOM   3969  CB  SER A 280      31.195  24.956   0.306  1.00 44.39           C
ATOM   3970  OG  SER A 280      30.032  24.292   0.751  1.00 40.09           O
ATOM   3971  H   SER A 280      32.676  26.656  -1.008  1.00 60.11           H
ATOM   3972  HA  SER A 280      31.112  24.230  -1.692  1.00 56.77           H
ATOM   3973  HB2 SER A 280      32.062  24.330   0.526  1.00 53.28           H
ATOM   3974  HB3 SER A 280      31.291  25.900   0.842  1.00 53.28           H
ATOM   3975  HG  SER A 280      30.177  24.001   1.655  1.00 48.11           H
ATOM   3976  N   GLU A 281      28.808  25.254  -1.917  1.00 38.47           N
ATOM   3977  CA  GLU A 281      27.468  25.801  -2.049  1.00 33.80           C
ATOM   3978  C   GLU A 281      26.886  26.251  -0.700  1.00 28.01           C
ATOM   3979  O   GLU A 281      25.931  27.018  -0.682  1.00 31.70           O
ATOM   3980  CB  GLU A 281      26.528  24.790  -2.718  1.00 33.10           C
ATOM   3981  CG  GLU A 281      27.044  24.191  -4.031  1.00 30.85           C
ATOM   3982  CD  GLU A 281      27.211  25.169  -5.189  1.00 33.97           C
ATOM   3983  OE1 GLU A 281      27.805  24.721  -6.194  1.00 40.14           O
ATOM   3984  OE2 GLU A 281      26.725  26.320  -5.096  1.00 38.51           O1-
ATOM   3985  H   GLU A 281      28.902  24.248  -1.949  1.00 46.17           H
ATOM   3986  HA  GLU A 281      27.530  26.680  -2.690  1.00 40.57           H
ATOM   3987  HB2 GLU A 281      26.358  23.966  -2.022  1.00 39.73           H
ATOM   3988  HB3 GLU A 281      25.570  25.271  -2.912  1.00 39.73           H
ATOM   3989  HG2 GLU A 281      27.960  23.616  -3.890  1.00 37.03           H
ATOM   3990  HG3 GLU A 281      26.330  23.437  -4.364  1.00 37.03           H
ATOM   3991  N   PHE A 282      27.418  25.756   0.426  1.00 37.20           N
ATOM   3992  CA  PHE A 282      26.987  26.102   1.782  1.00 28.46           C
ATOM   3993  C   PHE A 282      27.821  27.283   2.273  1.00 36.20           C
ATOM   3994  O   PHE A 282      28.976  27.124   2.657  1.00 33.57           O
ATOM   3995  CB  PHE A 282      27.112  24.880   2.702  1.00 33.01           C
ATOM   3996  CG  PHE A 282      26.241  23.739   2.220  1.00 34.10           C
ATOM   3997  CD1 PHE A 282      24.906  23.632   2.656  1.00 36.57           C
ATOM   3998  CD2 PHE A 282      26.747  22.833   1.281  1.00 33.70           C
ATOM   3999  CE1 PHE A 282      24.062  22.655   2.099  1.00 34.77           C
ATOM   4000  CE2 PHE A 282      25.903  21.866   0.718  1.00 40.95           C
ATOM   4001  CZ  PHE A 282      24.561  21.787   1.116  1.00 36.05           C
ATOM   4002  H   PHE A 282      28.210  25.134   0.340  1.00 44.64           H
ATOM   4003  HA  PHE A 282      25.939  26.402   1.767  1.00 34.16           H
ATOM   4004  HB2 PHE A 282      28.151  24.547   2.752  1.00 39.62           H
ATOM   4005  HB3 PHE A 282      26.802  25.161   3.709  1.00 39.62           H
ATOM   4006  HD1 PHE A 282      24.521  24.307   3.404  1.00 43.89           H
ATOM   4007  HD2 PHE A 282      27.776  22.894   0.963  1.00 40.44           H
ATOM   4008  HE1 PHE A 282      23.030  22.598   2.407  1.00 41.73           H
ATOM   4009  HE2 PHE A 282      26.293  21.182  -0.019  1.00 49.15           H
ATOM   4010  HZ  PHE A 282      23.915  21.048   0.669  1.00 43.27           H
ATOM   4011  N   THR A 283      27.203  28.457   2.282  1.00 31.54           N
ATOM   4012  CA  THR A 283      27.788  29.725   2.726  1.00 36.20           C
ATOM   4013  C   THR A 283      26.772  30.432   3.608  1.00 39.32           C
ATOM   4014  O   THR A 283      25.606  30.055   3.620  1.00 32.11           O
ATOM   4015  CB  THR A 283      28.131  30.614   1.519  1.00 38.72           C
ATOM   4016  OG1 THR A 283      26.963  30.967   0.808  1.00 41.04           O
ATOM   4017  CG2 THR A 283      29.140  29.963   0.561  1.00 36.65           C
ATOM   4018  H   THR A 283      26.239  28.488   1.983  1.00 37.85           H
ATOM   4019  HA  THR A 283      28.687  29.552   3.312  1.00 43.44           H
ATOM   4020  HB  THR A 283      28.578  31.533   1.894  1.00 46.47           H
ATOM   4021  HG1 THR A 283      27.214  31.565   0.100  1.00 49.25           H
ATOM   4022 HG21 THR A 283      29.374  30.659  -0.246  1.00 43.99           H
ATOM   4023 HG22 THR A 283      30.053  29.701   1.098  1.00 43.99           H
ATOM   4024 HG23 THR A 283      28.714  29.066   0.107  1.00 43.99           H
ATOM   4025  N   ILE A 284      27.193  31.469   4.330  1.00 36.54           N
ATOM   4026  CA  ILE A 284      26.289  32.299   5.108  1.00 40.00           C
ATOM   4027  C   ILE A 284      25.249  32.947   4.203  1.00 36.05           C
ATOM   4028  O   ILE A 284      24.093  32.992   4.596  1.00 36.56           O
ATOM   4029  CB  ILE A 284      27.066  33.324   5.957  1.00 37.78           C
ATOM   4030  CG1 ILE A 284      28.031  32.653   6.943  1.00 33.65           C
ATOM   4031  CG2 ILE A 284      26.135  34.284   6.708  1.00 43.28           C
ATOM   4032  CD1 ILE A 284      27.389  31.744   8.004  1.00 40.95           C
ATOM   4033  H   ILE A 284      28.169  31.729   4.300  1.00 43.86           H
ATOM   4034  HA  ILE A 284      25.748  31.641   5.788  1.00 48.00           H
ATOM   4035  HB  ILE A 284      27.657  33.926   5.267  1.00 45.34           H
ATOM   4036 HG12 ILE A 284      28.762  32.076   6.383  1.00 40.39           H
ATOM   4037 HG13 ILE A 284      28.581  33.433   7.469  1.00 40.39           H
ATOM   4038 HG21 ILE A 284      26.720  34.906   7.383  1.00 51.95           H
ATOM   4039 HG22 ILE A 284      25.629  34.942   6.001  1.00 51.95           H
ATOM   4040 HG23 ILE A 284      25.390  33.735   7.283  1.00 51.95           H
ATOM   4041 HD11 ILE A 284      28.180  31.301   8.609  1.00 49.14           H
ATOM   4042 HD12 ILE A 284      26.738  32.322   8.656  1.00 49.14           H
ATOM   4043 HD13 ILE A 284      26.827  30.935   7.538  1.00 49.14           H
ATOM   4044  N   GLU A 285      25.637  33.418   3.015  1.00 35.13           N
ATOM   4045  CA  GLU A 285      24.732  34.008   2.032  1.00 43.58           C
ATOM   4046  C   GLU A 285      23.663  32.991   1.613  1.00 41.11           C
ATOM   4047  O   GLU A 285      22.493  33.351   1.504  1.00 36.03           O
ATOM   4048  CB  GLU A 285      25.530  34.562   0.823  1.00 43.61           C
ATOM   4049  CG  GLU A 285      24.721  34.916  -0.449  1.00 50.63           C
ATOM   4050  CD  GLU A 285      23.809  36.163  -0.374  1.00 74.67           C
ATOM   4051  OE1 GLU A 285      23.690  36.768   0.717  1.00 68.66           O
ATOM   4052  OE2 GLU A 285      23.204  36.487  -1.425  1.00 68.02           O1-
ATOM   4053  H   GLU A 285      26.612  33.344   2.767  1.00 42.16           H
ATOM   4054  HA  GLU A 285      24.241  34.855   2.506  1.00 52.30           H
ATOM   4055  HB2 GLU A 285      26.064  35.453   1.153  1.00 52.34           H
ATOM   4056  HB3 GLU A 285      26.282  33.824   0.532  1.00 52.34           H
ATOM   4057  HG2 GLU A 285      25.414  35.068  -1.280  1.00 60.76           H
ATOM   4058  HG3 GLU A 285      24.128  34.063  -0.783  1.00 60.76           H
ATOM   4059  N   SER A 286      24.073  31.738   1.377  1.00 32.40           N
ATOM   4060  CA  SER A 286      23.194  30.630   1.025  1.00 40.67           C
ATOM   4061  C   SER A 286      22.259  30.275   2.196  1.00 33.88           C
ATOM   4062  O   SER A 286      21.073  30.045   1.979  1.00 32.14           O
ATOM   4063  CB  SER A 286      24.074  29.456   0.567  1.00 29.55           C
ATOM   4064  OG  SER A 286      23.369  28.258   0.566  1.00 49.98           O
ATOM   4065  H   SER A 286      25.043  31.510   1.550  1.00 38.89           H
ATOM   4066  HA  SER A 286      22.579  30.930   0.181  1.00 48.82           H
ATOM   4067  HB2 SER A 286      24.426  29.653  -0.446  1.00 35.46           H
ATOM   4068  HB3 SER A 286      24.933  29.344   1.223  1.00 35.46           H
ATOM   4069  HG  SER A 286      23.958  27.557   0.274  1.00 59.98           H
ATOM   4070  N   LEU A 287      22.779  30.221   3.425  1.00 31.01           N
ATOM   4071  CA  LEU A 287      21.986  29.957   4.621  1.00 30.53           C
ATOM   4072  C   LEU A 287      20.894  31.008   4.772  1.00 30.44           C
ATOM   4073  O   LEU A 287      19.744  30.646   5.009  1.00 26.27           O
ATOM   4074  CB  LEU A 287      22.876  29.888   5.873  1.00 30.72           C
ATOM   4075  CG  LEU A 287      22.107  29.790   7.211  1.00 29.13           C
ATOM   4076  CD1 LEU A 287      21.070  28.651   7.280  1.00 34.11           C
ATOM   4077  CD2 LEU A 287      23.114  29.576   8.347  1.00 30.03           C
ATOM   4078  H   LEU A 287      23.755  30.450   3.549  1.00 37.22           H
ATOM   4079  HA  LEU A 287      21.517  28.980   4.493  1.00 36.64           H
ATOM   4080  HB2 LEU A 287      23.512  29.020   5.778  1.00 36.87           H
ATOM   4081  HB3 LEU A 287      23.522  30.766   5.903  1.00 36.87           H
ATOM   4082  HG  LEU A 287      21.595  30.733   7.402  1.00 34.96           H
ATOM   4083 HD11 LEU A 287      20.515  28.726   8.214  1.00 40.94           H
ATOM   4084 HD12 LEU A 287      20.355  28.703   6.463  1.00 40.94           H
ATOM   4085 HD13 LEU A 287      21.565  27.688   7.248  1.00 40.94           H
ATOM   4086 HD21 LEU A 287      22.594  29.577   9.302  1.00 36.04           H
ATOM   4087 HD22 LEU A 287      23.627  28.620   8.228  1.00 36.04           H
ATOM   4088 HD23 LEU A 287      23.853  30.378   8.343  1.00 36.04           H
ATOM   4089  N   GLU A 288      21.221  32.305   4.649  1.00 32.08           N
ATOM   4090  CA  GLU A 288      20.214  33.346   4.853  1.00 30.75           C
ATOM   4091  C   GLU A 288      19.159  33.367   3.744  1.00 28.34           C
ATOM   4092  O   GLU A 288      17.982  33.585   4.051  1.00 25.61           O
ATOM   4093  CB  GLU A 288      20.825  34.725   5.177  1.00 45.94           C
ATOM   4094  CG  GLU A 288      21.772  35.370   4.168  1.00 53.94           C
ATOM   4095  CD  GLU A 288      22.494  36.578   4.799  1.00 57.12           C
ATOM   4096  OE1 GLU A 288      23.260  36.362   5.764  1.00 50.83           O
ATOM   4097  OE2 GLU A 288      22.266  37.702   4.298  1.00 52.71           O1-
ATOM   4098  H   GLU A 288      22.179  32.576   4.473  1.00 38.51           H
ATOM   4099  HA  GLU A 288      19.686  33.069   5.766  1.00 36.91           H
ATOM   4100  HB2 GLU A 288      20.003  35.424   5.337  1.00 55.13           H
ATOM   4101  HB3 GLU A 288      21.350  34.632   6.129  1.00 55.13           H
ATOM   4102  HG2 GLU A 288      22.512  34.625   3.911  1.00 64.73           H
ATOM   4103  HG3 GLU A 288      21.225  35.662   3.276  1.00 64.73           H
ATOM   4104  N   ASN A 289      19.551  33.147   2.476  1.00 22.40           N
ATOM   4105  CA  ASN A 289      18.594  33.018   1.371  1.00 32.60           C
ATOM   4106  C   ASN A 289      17.707  31.780   1.518  1.00 24.41           C
ATOM   4107  O   ASN A 289      16.539  31.866   1.187  1.00 26.36           O
ATOM   4108  CB  ASN A 289      19.280  32.955  -0.004  1.00 37.01           C
ATOM   4109  CG  ASN A 289      19.623  34.341  -0.530  1.00 54.29           C
ATOM   4110  OD1 ASN A 289      18.779  35.004  -1.125  1.00 52.37           O
ATOM   4111  ND2 ASN A 289      20.851  34.787  -0.322  1.00 35.30           N
ATOM   4112  H   ASN A 289      20.527  32.957   2.291  1.00 26.89           H
ATOM   4113  HA  ASN A 289      17.953  33.900   1.391  1.00 39.13           H
ATOM   4114  HB2 ASN A 289      20.167  32.319   0.049  1.00 44.42           H
ATOM   4115  HB3 ASN A 289      18.556  32.523  -0.696  1.00 44.42           H
ATOM   4116 HD21 ASN A 289      21.152  35.664  -0.719  1.00 42.36           H
ATOM   4117 HD22 ASN A 289      21.510  34.217   0.191  1.00 42.36           H
ATOM   4118  N   THR A 290      18.259  30.645   1.962  1.00 26.25           N
ATOM   4119  CA  THR A 290      17.491  29.414   2.105  1.00 28.44           C
ATOM   4120  C   THR A 290      16.456  29.588   3.204  1.00 25.84           C
ATOM   4121  O   THR A 290      15.301  29.247   3.018  1.00 20.86           O
ATOM   4122  CB  THR A 290      18.394  28.193   2.349  1.00 24.48           C
ATOM   4123  OG1 THR A 290      19.225  27.987   1.235  1.00 23.16           O
ATOM   4124  CG2 THR A 290      17.564  26.912   2.564  1.00 24.46           C
ATOM   4125  H   THR A 290      19.231  30.636   2.240  1.00 31.51           H
ATOM   4126  HA  THR A 290      16.975  29.252   1.159  1.00 34.13           H
ATOM   4127  HB  THR A 290      19.013  28.373   3.231  1.00 29.38           H
ATOM   4128  HG1 THR A 290      19.892  28.680   1.218  1.00 27.80           H
ATOM   4129 HG21 THR A 290      18.232  26.055   2.636  1.00 29.36           H
ATOM   4130 HG22 THR A 290      16.969  26.972   3.476  1.00 29.36           H
ATOM   4131 HG23 THR A 290      16.912  26.765   1.708  1.00 29.36           H
ATOM   4132  N   ALA A 291      16.867  30.132   4.350  1.00 28.28           N
ATOM   4133  CA  ALA A 291      15.976  30.443   5.439  1.00 23.23           C
ATOM   4134  C   ALA A 291      14.872  31.400   5.005  1.00 24.88           C
ATOM   4135  O   ALA A 291      13.712  31.151   5.311  1.00 25.33           O
ATOM   4136  CB  ALA A 291      16.821  30.967   6.596  1.00 29.23           C
ATOM   4137  H   ALA A 291      17.839  30.380   4.459  1.00 33.94           H
ATOM   4138  HA  ALA A 291      15.502  29.515   5.764  1.00 27.88           H
ATOM   4139  HB1 ALA A 291      16.173  31.250   7.425  1.00 35.08           H
ATOM   4140  HB2 ALA A 291      17.506  30.186   6.929  1.00 35.08           H
ATOM   4141  HB3 ALA A 291      17.397  31.834   6.275  1.00 35.08           H
ATOM   4142  N   VAL A 292      15.207  32.449   4.239  1.00 21.64           N
ATOM   4143  CA  VAL A 292      14.217  33.384   3.744  1.00 23.06           C
ATOM   4144  C   VAL A 292      13.183  32.647   2.836  1.00 22.73           C
ATOM   4145  O   VAL A 292      11.984  32.829   3.004  1.00 25.11           O
ATOM   4146  CB  VAL A 292      14.840  34.612   3.025  1.00 26.30           C
ATOM   4147  CG1 VAL A 292      13.825  35.240   2.068  1.00 38.18           C
ATOM   4148  CG2 VAL A 292      15.271  35.639   4.072  1.00 34.92           C
ATOM   4149  H   VAL A 292      16.164  32.571   4.011  1.00 25.97           H
ATOM   4150  HA  VAL A 292      13.596  33.772   4.609  1.00 27.68           H
ATOM   4151  HB  VAL A 292      15.730  34.289   2.436  1.00 31.56           H
ATOM   4152 HG11 VAL A 292      14.226  36.145   1.604  1.00 45.82           H
ATOM   4153 HG12 VAL A 292      13.558  34.557   1.252  1.00 45.82           H
ATOM   4154 HG13 VAL A 292      12.892  35.502   2.588  1.00 45.82           H
ATOM   4155 HG21 VAL A 292      15.513  36.601   3.610  1.00 41.91           H
ATOM   4156 HG22 VAL A 292      14.468  35.838   4.797  1.00 41.91           H
ATOM   4157 HG23 VAL A 292      16.144  35.303   4.638  1.00 41.91           H
ATOM   4158  N   ASP A 293      13.668  31.763   1.908  1.00 24.14           N
ATOM   4159  CA  ASP A 293      12.754  31.005   1.025  1.00 27.80           C
ATOM   4160  C   ASP A 293      11.748  30.158   1.803  1.00 25.52           C
ATOM   4161  O   ASP A 293      10.615  30.077   1.388  1.00 31.37           O
ATOM   4162  CB  ASP A 293      13.511  30.023   0.149  1.00 26.62           C
ATOM   4163  CG  ASP A 293      14.313  30.695  -0.978  1.00 36.28           C
ATOM   4164  OD1 ASP A 293      15.031  29.955  -1.639  1.00 35.71           O
ATOM   4165  OD2 ASP A 293      14.225  31.953  -1.120  1.00 34.74           O1-
ATOM   4166  H   ASP A 293      14.669  31.614   1.780  1.00 28.98           H
ATOM   4167  HA  ASP A 293      12.182  31.741   0.375  1.00 33.37           H
ATOM   4168  HB2 ASP A 293      14.195  29.366   0.711  1.00 31.95           H
ATOM   4169  HB3 ASP A 293      12.804  29.325  -0.372  1.00 31.95           H
ATOM   4170  N   LEU A 294      12.237  29.495   2.868  1.00 24.38           N
ATOM   4171  CA  LEU A 294      11.464  28.589   3.712  1.00 22.71           C
ATOM   4172  C   LEU A 294      10.361  29.372   4.432  1.00 29.24           C
ATOM   4173  O   LEU A 294       9.202  28.974   4.367  1.00 30.22           O
ATOM   4174  CB  LEU A 294      12.400  27.839   4.670  1.00 22.68           C
ATOM   4175  CG  LEU A 294      13.327  26.773   4.064  1.00 25.06           C
ATOM   4176  CD1 LEU A 294      14.189  26.141   5.166  1.00 29.61           C
ATOM   4177  CD2 LEU A 294      12.588  25.659   3.336  1.00 23.01           C
ATOM   4178  H   LEU A 294      13.220  29.596   3.083  1.00 29.26           H
ATOM   4179  HA  LEU A 294      10.974  27.863   3.065  1.00 27.25           H
ATOM   4180  HB2 LEU A 294      13.022  28.574   5.178  1.00 27.22           H
ATOM   4181  HB3 LEU A 294      11.784  27.358   5.429  1.00 27.22           H
ATOM   4182  HG  LEU A 294      13.990  27.230   3.338  1.00 30.07           H
ATOM   4183 HD11 LEU A 294      14.919  25.463   4.723  1.00 35.54           H
ATOM   4184 HD12 LEU A 294      14.725  26.920   5.709  1.00 35.54           H
ATOM   4185 HD13 LEU A 294      13.562  25.591   5.867  1.00 35.54           H
ATOM   4186 HD21 LEU A 294      13.312  24.927   2.970  1.00 27.62           H
ATOM   4187 HD22 LEU A 294      11.891  25.166   4.003  1.00 27.62           H
ATOM   4188 HD23 LEU A 294      12.056  26.058   2.476  1.00 27.62           H
ATOM   4189  N   PHE A 295      10.688  30.543   5.003  1.00 29.34           N
ATOM   4190  CA  PHE A 295       9.686  31.493   5.492  1.00 26.39           C
ATOM   4191  C   PHE A 295       8.640  31.884   4.462  1.00 27.70           C
ATOM   4192  O   PHE A 295       7.445  31.809   4.720  1.00 35.65           O
ATOM   4193  CB  PHE A 295      10.354  32.777   6.012  1.00 35.01           C
ATOM   4194  CG  PHE A 295      10.733  32.643   7.447  1.00 25.99           C
ATOM   4195  CD1 PHE A 295      12.084  32.583   7.815  1.00 29.45           C
ATOM   4196  CD2 PHE A 295       9.715  32.479   8.405  1.00 32.29           C
ATOM   4197  CE1 PHE A 295      12.431  32.308   9.150  1.00 38.28           C
ATOM   4198  CE2 PHE A 295      10.059  32.156   9.722  1.00 31.26           C
ATOM   4199  CZ  PHE A 295      11.417  32.070  10.095  1.00 39.33           C
ATOM   4200  H   PHE A 295      11.659  30.824   5.020  1.00 35.22           H
ATOM   4201  HA  PHE A 295       9.145  31.022   6.313  1.00 31.67           H
ATOM   4202  HB2 PHE A 295      11.225  33.028   5.409  1.00 42.02           H
ATOM   4203  HB3 PHE A 295       9.649  33.603   5.945  1.00 42.02           H
ATOM   4204  HD1 PHE A 295      12.855  32.735   7.077  1.00 35.34           H
ATOM   4205  HD2 PHE A 295       8.672  32.530   8.123  1.00 38.75           H
ATOM   4206  HE1 PHE A 295      13.471  32.244   9.438  1.00 45.94           H
ATOM   4207  HE2 PHE A 295       9.276  31.971  10.442  1.00 37.52           H
ATOM   4208  HZ  PHE A 295      11.686  31.821  11.108  1.00 47.21           H
ATOM   4209  N   GLY A 296       9.103  32.320   3.305  1.00 31.61           N
ATOM   4210  CA  GLY A 296       8.247  32.876   2.284  1.00 39.27           C
ATOM   4211  C   GLY A 296       7.373  31.797   1.615  1.00 45.20           C
ATOM   4212  O   GLY A 296       6.233  32.072   1.267  1.00 42.98           O
ATOM   4213  H   GLY A 296      10.088  32.288   3.154  1.00 37.93           H
ATOM   4214  HA2 GLY A 296       7.532  33.627   2.695  1.00 47.14           H
ATOM   4215  HA3 GLY A 296       8.848  33.395   1.503  1.00 47.14           H
ATOM   4216  N   ALA A 297       7.947  30.569   1.414  1.00 29.00           N
ATOM   4217  CA  ALA A 297       7.255  29.489   0.679  1.00 32.44           C
ATOM   4218  C   ALA A 297       6.313  28.731   1.611  1.00 31.23           C
ATOM   4219  O   ALA A 297       5.324  28.176   1.188  1.00 35.14           O
ATOM   4220  CB  ALA A 297       8.233  28.481   0.113  1.00 25.76           C
ATOM   4221  H   ALA A 297       8.848  30.334   1.836  1.00 34.81           H
ATOM   4222  HA  ALA A 297       6.663  29.954  -0.165  1.00 38.93           H
ATOM   4223  HB1 ALA A 297       7.684  27.683  -0.442  1.00 30.92           H
ATOM   4224  HB2 ALA A 297       8.925  28.923  -0.612  1.00 30.92           H
ATOM   4225  HB3 ALA A 297       8.827  27.957   0.867  1.00 30.92           H
ATOM   4226  N   GLY A 298       6.666  28.715   2.896  1.00 26.98           N
ATOM   4227  CA  GLY A 298       6.071  27.859   3.895  1.00 30.62           C
ATOM   4228  C   GLY A 298       5.057  28.546   4.788  1.00 35.84           C
ATOM   4229  O   GLY A 298       4.335  27.845   5.497  1.00 32.43           O
ATOM   4230  H   GLY A 298       7.488  29.238   3.175  1.00 32.38           H
ATOM   4231  HA2 GLY A 298       5.553  27.050   3.387  1.00 36.75           H
ATOM   4232  HA3 GLY A 298       6.864  27.449   4.512  1.00 36.75           H
ATOM   4233  N   THR A 299       4.979  29.884   4.760  1.00 31.48           N
ATOM   4234  CA  THR A 299       4.004  30.600   5.562  1.00 27.48           C
ATOM   4235  C   THR A 299       2.714  30.755   4.813  1.00 30.39           C
ATOM   4236  O   THR A 299       1.683  30.282   5.294  1.00 28.19           O
ATOM   4237  CB  THR A 299       4.552  31.927   6.089  1.00 31.56           C
ATOM   4238  OG1 THR A 299       5.640  31.617   6.940  1.00 34.02           O
ATOM   4239  CG2 THR A 299       3.474  32.641   6.915  1.00 36.10           C
ATOM   4240  H   THR A 299       5.594  30.409   4.160  1.00 37.78           H
ATOM   4241  HA  THR A 299       3.807  29.990   6.446  1.00 32.98           H
ATOM   4242  HB  THR A 299       4.875  32.558   5.261  1.00 37.88           H
ATOM   4243  HG1 THR A 299       6.313  31.191   6.401  1.00 40.83           H
ATOM   4244 HG21 THR A 299       3.906  33.527   7.380  1.00 43.33           H
ATOM   4245 HG22 THR A 299       2.634  32.947   6.289  1.00 43.33           H
ATOM   4246 HG23 THR A 299       3.116  31.983   7.709  1.00 43.33           H
ATOM   4247  N   GLU A 300       2.751  31.444   3.665  1.00 30.06           N
ATOM   4248  CA  GLU A 300       1.535  31.952   3.069  1.00 32.31           C
ATOM   4249  C   GLU A 300       0.740  30.861   2.365  1.00 27.73           C
ATOM   4250  O   GLU A 300      -0.487  30.923   2.347  1.00 28.14           O
ATOM   4251  CB  GLU A 300       1.812  33.121   2.107  1.00 41.67           C
ATOM   4252  CG  GLU A 300       0.493  33.809   1.698  1.00 39.97           C
ATOM   4253  CD  GLU A 300      -0.196  34.469   2.896  1.00 50.19           C
ATOM   4254  OE1 GLU A 300      -1.415  34.224   3.079  1.00 55.24           O
ATOM   4255  OE2 GLU A 300       0.510  35.199   3.624  1.00 57.51           O1-
ATOM   4256  H   GLU A 300       3.632  31.753   3.291  1.00 36.08           H
ATOM   4257  HA  GLU A 300       0.927  32.333   3.884  1.00 38.78           H
ATOM   4258  HB2 GLU A 300       2.481  33.840   2.580  1.00 50.01           H
ATOM   4259  HB3 GLU A 300       2.293  32.739   1.208  1.00 50.01           H
ATOM   4260  HG2 GLU A 300       0.776  34.595   1.004  1.00 47.96           H
ATOM   4261  HG3 GLU A 300      -0.179  33.138   1.168  1.00 47.96           H
ATOM   4262  N   THR A 301       1.409  29.866   1.778  1.00 26.07           N
ATOM   4263  CA  THR A 301       0.748  28.767   1.060  1.00 24.88           C
ATOM   4264  C   THR A 301      -0.111  27.993   2.072  1.00 20.01           C
ATOM   4265  O   THR A 301      -1.313  27.813   1.860  1.00 22.31           O
ATOM   4266  CB  THR A 301       1.807  27.780   0.435  1.00 24.19           C
ATOM   4267  OG1 THR A 301       2.834  27.650   1.422  1.00 31.18           O
ATOM   4268  CG2 THR A 301       2.416  28.245  -0.870  1.00 29.62           C
ATOM   4269  H   THR A 301       2.388  29.757   1.942  1.00 31.29           H
ATOM   4270  HA  THR A 301       0.096  29.200   0.253  1.00 29.86           H
ATOM   4271  HB  THR A 301       1.309  26.795   0.278  1.00 29.03           H
ATOM   4272  HG1 THR A 301       3.592  27.110   1.070  1.00 37.42           H
ATOM   4273 HG21 THR A 301       3.272  27.558  -1.148  1.00 35.56           H
ATOM   4274 HG22 THR A 301       1.716  28.222  -1.707  1.00 35.56           H
ATOM   4275 HG23 THR A 301       2.870  29.232  -0.773  1.00 35.56           H
ATOM   4276  N   THR A 302       0.494  27.624   3.224  1.00 22.27           N
ATOM   4277  CA  THR A 302      -0.161  26.936   4.328  1.00 24.60           C
ATOM   4278  C   THR A 302      -1.290  27.771   4.913  1.00 23.71           C
ATOM   4279  O   THR A 302      -2.375  27.261   5.133  1.00 21.20           O
ATOM   4280  CB  THR A 302       0.860  26.571   5.420  1.00 28.45           C
ATOM   4281  OG1 THR A 302       1.898  25.787   4.872  1.00 32.02           O
ATOM   4282  CG2 THR A 302       0.198  25.750   6.537  1.00 24.73           C
ATOM   4283  H   THR A 302       1.487  27.797   3.330  1.00 26.74           H
ATOM   4284  HA  THR A 302      -0.578  26.014   3.922  1.00 29.52           H
ATOM   4285  HB  THR A 302       1.280  27.486   5.835  1.00 34.14           H
ATOM   4286  HG1 THR A 302       2.633  26.180   4.979  1.00 38.43           H
ATOM   4287 HG21 THR A 302       0.927  25.524   7.308  1.00 29.68           H
ATOM   4288 HG22 THR A 302      -0.616  26.305   6.995  1.00 29.68           H
ATOM   4289 HG23 THR A 302      -0.189  24.817   6.131  1.00 29.68           H
ATOM   4290  N   SER A 303      -1.021  29.041   5.200  1.00 20.70           N
ATOM   4291  CA  SER A 303      -1.975  29.980   5.731  1.00 24.88           C
ATOM   4292  C   SER A 303      -3.198  30.119   4.829  1.00 21.06           C
ATOM   4293  O   SER A 303      -4.326  30.056   5.306  1.00 24.21           O
ATOM   4294  CB  SER A 303      -1.217  31.303   5.891  1.00 23.71           C
ATOM   4295  OG  SER A 303      -2.070  32.289   6.359  1.00 37.82           O
ATOM   4296  H   SER A 303      -0.085  29.386   5.031  1.00 24.84           H
ATOM   4297  HA  SER A 303      -2.293  29.636   6.715  1.00 29.87           H
ATOM   4298  HB2 SER A 303      -0.390  31.179   6.591  1.00 28.46           H
ATOM   4299  HB3 SER A 303      -0.831  31.615   4.921  1.00 28.46           H
ATOM   4300  HG  SER A 303      -2.087  32.241   7.320  1.00 45.39           H
ATOM   4301  N   THR A 304      -2.980  30.331   3.530  1.00 19.25           N
ATOM   4302  CA  THR A 304      -4.028  30.463   2.545  1.00 21.93           C
ATOM   4303  C   THR A 304      -4.851  29.182   2.447  1.00 18.27           C
ATOM   4304  O   THR A 304      -6.078  29.264   2.396  1.00 19.71           O
ATOM   4305  CB  THR A 304      -3.462  30.881   1.186  1.00 27.35           C
ATOM   4306  OG1 THR A 304      -2.823  32.138   1.304  1.00 25.46           O
ATOM   4307  CG2 THR A 304      -4.575  31.026   0.155  1.00 25.27           C
ATOM   4308  H   THR A 304      -2.026  30.320   3.197  1.00 23.10           H
ATOM   4309  HA  THR A 304      -4.670  31.271   2.897  1.00 26.33           H
ATOM   4310  HB  THR A 304      -2.738  30.137   0.847  1.00 32.83           H
ATOM   4311  HG1 THR A 304      -2.079  32.046   1.907  1.00 30.56           H
ATOM   4312 HG21 THR A 304      -4.144  31.384  -0.780  1.00 30.33           H
ATOM   4313 HG22 THR A 304      -5.070  30.075  -0.029  1.00 30.33           H
ATOM   4314 HG23 THR A 304      -5.304  31.760   0.497  1.00 30.33           H
ATOM   4315  N   THR A 305      -4.196  28.015   2.461  1.00 20.75           N
ATOM   4316  CA  THR A 305      -4.906  26.736   2.394  1.00 22.57           C
ATOM   4317  C   THR A 305      -5.799  26.559   3.638  1.00 17.67           C
ATOM   4318  O   THR A 305      -6.941  26.149   3.494  1.00 19.86           O
ATOM   4319  CB  THR A 305      -3.926  25.585   2.174  1.00 20.75           C
ATOM   4320  OG1 THR A 305      -3.224  25.762   0.945  1.00 21.62           O
ATOM   4321  CG2 THR A 305      -4.667  24.243   2.093  1.00 19.21           C
ATOM   4322  H   THR A 305      -3.187  28.013   2.529  1.00 24.91           H
ATOM   4323  HA  THR A 305      -5.550  26.782   1.514  1.00 27.09           H
ATOM   4324  HB  THR A 305      -3.211  25.559   2.997  1.00 24.91           H
ATOM   4325  HG1 THR A 305      -2.633  26.514   1.039  1.00 25.95           H
ATOM   4326 HG21 THR A 305      -3.943  23.448   1.922  1.00 23.06           H
ATOM   4327 HG22 THR A 305      -5.213  24.033   3.011  1.00 23.06           H
ATOM   4328 HG23 THR A 305      -5.354  24.258   1.246  1.00 23.06           H
ATOM   4329  N   LEU A 306      -5.284  26.849   4.837  1.00 20.98           N
ATOM   4330  CA  LEU A 306      -6.054  26.776   6.085  1.00 19.04           C
ATOM   4331  C   LEU A 306      -7.266  27.696   6.044  1.00 23.89           C
ATOM   4332  O   LEU A 306      -8.376  27.298   6.385  1.00 24.25           O
ATOM   4333  CB  LEU A 306      -5.176  27.170   7.260  1.00 19.70           C
ATOM   4334  CG  LEU A 306      -4.091  26.171   7.660  1.00 25.61           C
ATOM   4335  CD1 LEU A 306      -3.118  26.854   8.613  1.00 22.99           C
ATOM   4336  CD2 LEU A 306      -4.673  24.900   8.294  1.00 22.50           C
ATOM   4337  H   LEU A 306      -4.322  27.149   4.901  1.00 25.18           H
ATOM   4338  HA  LEU A 306      -6.403  25.754   6.219  1.00 22.86           H
ATOM   4339  HB2 LEU A 306      -4.694  28.110   6.999  1.00 23.64           H
ATOM   4340  HB3 LEU A 306      -5.810  27.358   8.128  1.00 23.64           H
ATOM   4341  HG  LEU A 306      -3.545  25.850   6.778  1.00 30.74           H
ATOM   4342 HD11 LEU A 306      -2.204  26.270   8.680  1.00 27.59           H
ATOM   4343 HD12 LEU A 306      -2.844  27.841   8.238  1.00 27.59           H
ATOM   4344 HD13 LEU A 306      -3.564  26.953   9.602  1.00 27.59           H
ATOM   4345 HD21 LEU A 306      -3.863  24.221   8.550  1.00 27.00           H
ATOM   4346 HD22 LEU A 306      -5.239  25.152   9.192  1.00 27.00           H
ATOM   4347 HD23 LEU A 306      -5.329  24.391   7.588  1.00 27.00           H
ATOM   4348  N   ARG A 307      -7.070  28.941   5.609  1.00 24.65           N
ATOM   4349  CA  ARG A 307      -8.159  29.917   5.503  1.00 24.93           C
ATOM   4350  C   ARG A 307      -9.214  29.491   4.489  1.00 22.02           C
ATOM   4351  O   ARG A 307     -10.403  29.647   4.733  1.00 24.29           O
ATOM   4352  CB  ARG A 307      -7.530  31.289   5.205  1.00 27.39           C
ATOM   4353  CG  ARG A 307      -8.497  32.465   5.434  1.00 30.03           C
ATOM   4354  CD  ARG A 307      -7.770  33.822   5.372  1.00 35.14           C
ATOM   4355  NE  ARG A 307      -7.283  34.168   4.013  1.00 27.74           N
ATOM   4356  CZ  ARG A 307      -6.023  34.130   3.558  1.00 32.93           C
ATOM   4357  NH1 ARG A 307      -5.729  34.539   2.328  1.00 44.69           N
ATOM   4358  NH2 ARG A 307      -5.015  33.684   4.285  1.00 30.76           N1+
ATOM   4359  H   ARG A 307      -6.133  29.239   5.377  1.00 29.59           H
ATOM   4360  HA  ARG A 307      -8.646  29.965   6.477  1.00 29.92           H
ATOM   4361  HB2 ARG A 307      -6.682  31.429   5.879  1.00 32.87           H
ATOM   4362  HB3 ARG A 307      -7.153  31.300   4.179  1.00 32.87           H
ATOM   4363  HG2 ARG A 307      -9.277  32.435   4.675  1.00 36.04           H
ATOM   4364  HG3 ARG A 307      -8.949  32.375   6.421  1.00 36.04           H
ATOM   4365  HD2 ARG A 307      -8.479  34.584   5.692  1.00 42.18           H
ATOM   4366  HD3 ARG A 307      -6.940  33.819   6.074  1.00 42.18           H
ATOM   4367  HE  ARG A 307      -7.984  34.521   3.372  1.00 33.29           H
ATOM   4368 HH11 ARG A 307      -6.466  34.898   1.737  1.00 53.64           H
ATOM   4369 HH12 ARG A 307      -4.774  34.508   1.995  1.00 53.64           H
ATOM   4370 HH21 ARG A 307      -5.190  33.361   5.225  1.00 36.92           H
ATOM   4371 HH22 ARG A 307      -4.076  33.678   3.909  1.00 36.92           H
ATOM   4372  N   TYR A 308      -8.814  28.932   3.351  1.00 19.16           N
ATOM   4373  CA  TYR A 308      -9.751  28.404   2.369  1.00 27.06           C
ATOM   4374  C   TYR A 308     -10.509  27.180   2.934  1.00 22.75           C
ATOM   4375  O   TYR A 308     -11.705  27.054   2.707  1.00 21.10           O
ATOM   4376  CB  TYR A 308      -9.020  28.084   1.050  1.00 20.99           C
ATOM   4377  CG  TYR A 308      -9.690  28.583  -0.208  1.00 22.46           C
ATOM   4378  CD1 TYR A 308      -8.916  29.102  -1.262  1.00 27.81           C
ATOM   4379  CD2 TYR A 308     -11.090  28.525  -0.330  1.00 26.61           C
ATOM   4380  CE1 TYR A 308      -9.545  29.584  -2.428  1.00 27.91           C
ATOM   4381  CE2 TYR A 308     -11.726  29.002  -1.479  1.00 28.87           C
ATOM   4382  CZ  TYR A 308     -10.955  29.527  -2.535  1.00 29.45           C
ATOM   4383  OH  TYR A 308     -11.589  29.972  -3.653  1.00 39.99           O
ATOM   4384  H   TYR A 308      -7.825  28.872   3.159  1.00 22.99           H
ATOM   4385  HA  TYR A 308     -10.479  29.193   2.173  1.00 32.48           H
ATOM   4386  HB2 TYR A 308      -8.024  28.518   1.070  1.00 25.20           H
ATOM   4387  HB3 TYR A 308      -8.885  27.007   0.969  1.00 25.20           H
ATOM   4388  HD1 TYR A 308      -7.839  29.143  -1.180  1.00 33.38           H
ATOM   4389  HD2 TYR A 308     -11.695  28.114   0.460  1.00 31.94           H
ATOM   4390  HE1 TYR A 308      -8.957  30.005  -3.230  1.00 33.49           H
ATOM   4391  HE2 TYR A 308     -12.804  28.976  -1.547  1.00 34.66           H
ATOM   4392  HH  TYR A 308     -12.545  30.008  -3.553  1.00 48.00           H
ATOM   4393  N   ALA A 309      -9.814  26.290   3.657  1.00 23.73           N
ATOM   4394  CA  ALA A 309     -10.387  25.116   4.290  1.00 26.83           C
ATOM   4395  C   ALA A 309     -11.508  25.537   5.231  1.00 23.16           C
ATOM   4396  O   ALA A 309     -12.598  25.008   5.085  1.00 23.10           O
ATOM   4397  CB  ALA A 309      -9.360  24.333   5.102  1.00 18.45           C
ATOM   4398  H   ALA A 309      -8.834  26.464   3.826  1.00 28.48           H
ATOM   4399  HA  ALA A 309     -10.786  24.464   3.513  1.00 32.21           H
ATOM   4400  HB1 ALA A 309      -9.821  23.401   5.433  1.00 22.15           H
ATOM   4401  HB2 ALA A 309      -8.478  24.108   4.509  1.00 22.15           H
ATOM   4402  HB3 ALA A 309      -9.057  24.888   5.985  1.00 22.15           H
ATOM   4403  N   LEU A 310     -11.271  26.488   6.152  1.00 25.02           N
ATOM   4404  CA  LEU A 310     -12.329  26.887   7.072  1.00 22.98           C
ATOM   4405  C   LEU A 310     -13.517  27.439   6.292  1.00 23.83           C
ATOM   4406  O   LEU A 310     -14.655  27.120   6.641  1.00 24.00           O
ATOM   4407  CB  LEU A 310     -11.867  27.876   8.142  1.00 22.73           C
ATOM   4408  CG  LEU A 310     -10.745  27.443   9.092  1.00 25.77           C
ATOM   4409  CD1 LEU A 310     -10.646  28.464  10.231  1.00 27.35           C
ATOM   4410  CD2 LEU A 310     -10.922  26.029   9.670  1.00 26.85           C
ATOM   4411  H   LEU A 310     -10.350  26.893   6.242  1.00 30.03           H
ATOM   4412  HA  LEU A 310     -12.677  25.996   7.589  1.00 27.58           H
ATOM   4413  HB2 LEU A 310     -11.536  28.768   7.632  1.00 27.28           H
ATOM   4414  HB3 LEU A 310     -12.742  28.126   8.745  1.00 27.28           H
ATOM   4415  HG  LEU A 310      -9.804  27.473   8.546  1.00 30.94           H
ATOM   4416 HD11 LEU A 310      -9.754  28.268  10.827  1.00 32.83           H
ATOM   4417 HD12 LEU A 310     -10.579  29.474   9.822  1.00 32.83           H
ATOM   4418 HD13 LEU A 310     -11.525  28.399  10.872  1.00 32.83           H
ATOM   4419 HD21 LEU A 310     -10.117  25.818  10.372  1.00 32.22           H
ATOM   4420 HD22 LEU A 310     -11.881  25.952  10.180  1.00 32.22           H
ATOM   4421 HD23 LEU A 310     -10.873  25.300   8.863  1.00 32.22           H
ATOM   4422  N   LEU A 311     -13.272  28.200   5.214  1.00 22.67           N
ATOM   4423  CA  LEU A 311     -14.364  28.745   4.417  1.00 23.49           C
ATOM   4424  C   LEU A 311     -15.206  27.620   3.793  1.00 28.31           C
ATOM   4425  O   LEU A 311     -16.435  27.665   3.825  1.00 23.77           O
ATOM   4426  CB  LEU A 311     -13.832  29.703   3.360  1.00 23.31           C
ATOM   4427  CG  LEU A 311     -14.916  30.215   2.398  1.00 32.84           C
ATOM   4428  CD1 LEU A 311     -16.040  30.931   3.158  1.00 29.91           C
ATOM   4429  CD2 LEU A 311     -14.270  31.173   1.395  1.00 31.14           C
ATOM   4430  H   LEU A 311     -12.321  28.414   4.948  1.00 27.22           H
ATOM   4431  HA  LEU A 311     -14.993  29.321   5.093  1.00 28.19           H
ATOM   4432  HB2 LEU A 311     -13.373  30.550   3.865  1.00 27.98           H
ATOM   4433  HB3 LEU A 311     -13.064  29.201   2.770  1.00 27.98           H
ATOM   4434  HG  LEU A 311     -15.336  29.379   1.839  1.00 39.41           H
ATOM   4435 HD11 LEU A 311     -16.767  31.323   2.447  1.00 35.90           H
ATOM   4436 HD12 LEU A 311     -16.556  30.248   3.825  1.00 35.90           H
ATOM   4437 HD13 LEU A 311     -15.635  31.753   3.745  1.00 35.90           H
ATOM   4438 HD21 LEU A 311     -15.039  31.573   0.737  1.00 37.38           H
ATOM   4439 HD22 LEU A 311     -13.783  31.996   1.919  1.00 37.38           H
ATOM   4440 HD23 LEU A 311     -13.532  30.645   0.794  1.00 37.38           H
ATOM   4441  N   LEU A 312     -14.551  26.608   3.218  1.00 25.85           N
ATOM   4442  CA  LEU A 312     -15.255  25.473   2.635  1.00 21.05           C
ATOM   4443  C   LEU A 312     -15.981  24.676   3.718  1.00 23.87           C
ATOM   4444  O   LEU A 312     -17.063  24.164   3.469  1.00 23.96           O
ATOM   4445  CB  LEU A 312     -14.282  24.617   1.808  1.00 21.45           C
ATOM   4446  CG  LEU A 312     -13.782  25.344   0.549  1.00 24.78           C
ATOM   4447  CD1 LEU A 312     -12.555  24.632  -0.035  1.00 22.16           C
ATOM   4448  CD2 LEU A 312     -14.891  25.422  -0.499  1.00 29.36           C
ATOM   4449  H   LEU A 312     -13.540  26.603   3.218  1.00 31.02           H
ATOM   4450  HA  LEU A 312     -16.014  25.865   1.966  1.00 25.27           H
ATOM   4451  HB2 LEU A 312     -13.425  24.373   2.436  1.00 25.75           H
ATOM   4452  HB3 LEU A 312     -14.760  23.676   1.525  1.00 25.75           H
ATOM   4453  HG  LEU A 312     -13.489  26.361   0.803  1.00 29.74           H
ATOM   4454 HD11 LEU A 312     -12.221  25.149  -0.931  1.00 26.60           H
ATOM   4455 HD12 LEU A 312     -11.751  24.637   0.700  1.00 26.60           H
ATOM   4456 HD13 LEU A 312     -12.800  23.600  -0.288  1.00 26.60           H
ATOM   4457 HD21 LEU A 312     -14.522  25.954  -1.375  1.00 35.24           H
ATOM   4458 HD22 LEU A 312     -15.210  24.419  -0.792  1.00 35.24           H
ATOM   4459 HD23 LEU A 312     -15.751  25.970  -0.116  1.00 35.24           H
ATOM   4460  N   LEU A 313     -15.436  24.571   4.927  1.00 23.35           N
ATOM   4461  CA  LEU A 313     -16.140  23.920   6.038  1.00 21.29           C
ATOM   4462  C   LEU A 313     -17.408  24.702   6.453  1.00 33.12           C
ATOM   4463  O   LEU A 313     -18.441  24.089   6.709  1.00 29.17           O
ATOM   4464  CB  LEU A 313     -15.175  23.653   7.181  1.00 22.35           C
ATOM   4465  CG  LEU A 313     -14.051  22.629   6.860  1.00 22.12           C
ATOM   4466  CD1 LEU A 313     -13.024  22.718   7.988  1.00 24.27           C
ATOM   4467  CD2 LEU A 313     -14.583  21.212   6.722  1.00 26.61           C
ATOM   4468  H   LEU A 313     -14.532  24.989   5.097  1.00 28.03           H
ATOM   4469  HA  LEU A 313     -16.494  22.951   5.687  1.00 25.55           H
ATOM   4470  HB2 LEU A 313     -14.703  24.599   7.442  1.00 26.83           H
ATOM   4471  HB3 LEU A 313     -15.725  23.326   8.061  1.00 26.83           H
ATOM   4472  HG  LEU A 313     -13.567  22.892   5.925  1.00 26.54           H
ATOM   4473 HD11 LEU A 313     -12.257  21.956   7.858  1.00 29.13           H
ATOM   4474 HD12 LEU A 313     -12.548  23.697   7.979  1.00 29.13           H
ATOM   4475 HD13 LEU A 313     -13.524  22.588   8.943  1.00 29.13           H
ATOM   4476 HD21 LEU A 313     -13.749  20.529   6.563  1.00 31.94           H
ATOM   4477 HD22 LEU A 313     -15.116  20.912   7.624  1.00 31.94           H
ATOM   4478 HD23 LEU A 313     -15.250  21.136   5.863  1.00 31.94           H
ATOM   4479  N   LEU A 314     -17.383  26.039   6.444  1.00 24.90           N
ATOM   4480  CA  LEU A 314     -18.572  26.856   6.699  1.00 23.63           C
ATOM   4481  C   LEU A 314     -19.605  26.627   5.626  1.00 24.84           C
ATOM   4482  O   LEU A 314     -20.777  26.500   5.949  1.00 31.70           O
ATOM   4483  CB  LEU A 314     -18.257  28.361   6.743  1.00 30.80           C
ATOM   4484  CG  LEU A 314     -17.352  28.820   7.888  1.00 28.28           C
ATOM   4485  CD1 LEU A 314     -17.091  30.320   7.716  1.00 34.56           C
ATOM   4486  CD2 LEU A 314     -17.926  28.524   9.277  1.00 37.32           C
ATOM   4487  H   LEU A 314     -16.525  26.508   6.183  1.00 29.88           H
ATOM   4488  HA  LEU A 314     -18.999  26.561   7.658  1.00 28.36           H
ATOM   4489  HB2 LEU A 314     -17.787  28.637   5.801  1.00 36.96           H
ATOM   4490  HB3 LEU A 314     -19.201  28.904   6.816  1.00 36.96           H
ATOM   4491  HG  LEU A 314     -16.400  28.309   7.827  1.00 33.94           H
ATOM   4492 HD11 LEU A 314     -16.284  30.613   8.381  1.00 41.47           H
ATOM   4493 HD12 LEU A 314     -16.770  30.532   6.694  1.00 41.47           H
ATOM   4494 HD13 LEU A 314     -17.991  30.894   7.940  1.00 41.47           H
ATOM   4495 HD21 LEU A 314     -17.317  29.010  10.038  1.00 44.79           H
ATOM   4496 HD22 LEU A 314     -18.945  28.887   9.363  1.00 44.79           H
ATOM   4497 HD23 LEU A 314     -17.923  27.450   9.461  1.00 44.79           H
ATOM   4498  N   LYS A 315     -19.182  26.570   4.360  1.00 24.35           N
ATOM   4499  CA  LYS A 315     -20.070  26.416   3.217  1.00 31.78           C
ATOM   4500  C   LYS A 315     -20.727  25.027   3.155  1.00 34.05           C
ATOM   4501  O   LYS A 315     -21.786  24.885   2.543  1.00 29.01           O
ATOM   4502  CB  LYS A 315     -19.275  26.747   1.949  1.00 26.01           C
ATOM   4503  CG  LYS A 315     -20.078  26.645   0.640  1.00 35.28           C
ATOM   4504  CD  LYS A 315     -21.090  27.789   0.566  1.00 46.09           C
ATOM   4505  CE  LYS A 315     -22.019  27.673  -0.637  1.00 42.67           C
ATOM   4506  NZ  LYS A 315     -22.789  28.920  -0.797  1.00 44.56           N1+
ATOM   4507  H   LYS A 315     -18.191  26.662   4.179  1.00 29.23           H
ATOM   4508  HA  LYS A 315     -20.865  27.148   3.333  1.00 38.14           H
ATOM   4509  HB2 LYS A 315     -18.878  27.761   2.037  1.00 31.22           H
ATOM   4510  HB3 LYS A 315     -18.422  26.073   1.875  1.00 31.22           H
ATOM   4511  HG2 LYS A 315     -19.390  26.747  -0.199  1.00 42.34           H
ATOM   4512  HG3 LYS A 315     -20.566  25.678   0.542  1.00 42.34           H
ATOM   4513  HD2 LYS A 315     -21.698  27.779   1.465  1.00 55.32           H
ATOM   4514  HD3 LYS A 315     -20.551  28.736   0.518  1.00 55.32           H
ATOM   4515  HE2 LYS A 315     -21.432  27.477  -1.535  1.00 51.21           H
ATOM   4516  HE3 LYS A 315     -22.711  26.845  -0.469  1.00 51.21           H
ATOM   4517  HZ1 LYS A 315     -23.393  28.868  -1.604  1.00 53.48           H
ATOM   4518  HZ2 LYS A 315     -23.348  29.078   0.032  1.00 53.48           H
ATOM   4519  HZ3 LYS A 315     -22.154  29.703  -0.900  1.00 53.48           H
ATOM   4520  N   HIS A 316     -20.110  24.014   3.776  1.00 25.03           N
ATOM   4521  CA  HIS A 316     -20.487  22.599   3.655  1.00 28.23           C
ATOM   4522  C   HIS A 316     -20.631  22.019   5.062  1.00 26.01           C
ATOM   4523  O   HIS A 316     -19.787  21.238   5.494  1.00 29.01           O
ATOM   4524  CB  HIS A 316     -19.467  21.858   2.765  1.00 27.19           C
ATOM   4525  CG  HIS A 316     -19.420  22.350   1.339  1.00 28.92           C
ATOM   4526  ND1 HIS A 316     -20.303  21.991   0.349  1.00 35.37           N
ATOM   4527  CD2 HIS A 316     -18.547  23.250   0.777  1.00 27.47           C
ATOM   4528  CE1 HIS A 316     -19.977  22.671  -0.767  1.00 33.08           C
ATOM   4529  NE2 HIS A 316     -18.898  23.439  -0.563  1.00 30.67           N
ATOM   4530  H   HIS A 316     -19.283  24.227   4.313  1.00 30.04           H
ATOM   4531  HA  HIS A 316     -21.457  22.522   3.171  1.00 33.89           H
ATOM   4532  HB2 HIS A 316     -19.743  20.805   2.742  1.00 32.64           H
ATOM   4533  HB3 HIS A 316     -18.473  21.926   3.206  1.00 32.64           H
ATOM   4534  HD1 HIS A 316     -21.063  21.334   0.446  1.00 42.45           H
ATOM   4535  HD2 HIS A 316     -17.730  23.747   1.269  1.00 32.97           H
ATOM   4536  HE1 HIS A 316     -20.496  22.589  -1.712  1.00 39.70           H
ATOM   4537  N   PRO A 317     -21.676  22.408   5.815  1.00 29.41           N
ATOM   4538  CA  PRO A 317     -21.852  21.957   7.185  1.00 27.09           C
ATOM   4539  C   PRO A 317     -22.019  20.442   7.335  1.00 20.47           C
ATOM   4540  O   PRO A 317     -21.614  19.914   8.365  1.00 23.55           O
ATOM   4541  CB  PRO A 317     -23.129  22.658   7.699  1.00 30.92           C
ATOM   4542  CG  PRO A 317     -23.477  23.717   6.663  1.00 35.44           C
ATOM   4543  CD  PRO A 317     -22.782  23.255   5.390  1.00 28.94           C
ATOM   4544  HA  PRO A 317     -21.024  22.329   7.785  1.00 32.52           H
ATOM   4545  HB2 PRO A 317     -23.936  21.924   7.676  1.00 37.11           H
ATOM   4546  HB3 PRO A 317     -23.043  23.067   8.707  1.00 37.11           H
ATOM   4547  HG2 PRO A 317     -24.553  23.788   6.507  1.00 42.54           H
ATOM   4548  HG3 PRO A 317     -23.076  24.680   6.979  1.00 42.54           H
ATOM   4549  HD2 PRO A 317     -23.478  22.682   4.783  1.00 34.73           H
ATOM   4550  HD3 PRO A 317     -22.440  24.153   4.885  1.00 34.73           H
ATOM   4551  N   GLU A 318     -22.590  19.737   6.338  1.00 24.47           N
ATOM   4552  CA  GLU A 318     -22.671  18.273   6.389  1.00 25.00           C
ATOM   4553  C   GLU A 318     -21.264  17.613   6.360  1.00 29.99           C
ATOM   4554  O   GLU A 318     -21.029  16.585   6.996  1.00 28.90           O
ATOM   4555  CB  GLU A 318     -23.533  17.730   5.248  1.00 34.41           C
ATOM   4556  CG  GLU A 318     -24.998  18.208   5.316  1.00 58.67           C
ATOM   4557  CD  GLU A 318     -25.954  17.161   4.720  1.00 76.91           C
ATOM   4558  OE1 GLU A 318     -26.174  16.127   5.397  1.00 70.21           O
ATOM   4559  OE2 GLU A 318     -26.436  17.415   3.591  1.00 74.53           O1-
ATOM   4560  H   GLU A 318     -22.930  20.211   5.511  1.00 29.38           H
ATOM   4561  HA  GLU A 318     -23.154  18.007   7.328  1.00 30.01           H
ATOM   4562  HB2 GLU A 318     -23.102  18.044   4.296  1.00 41.30           H
ATOM   4563  HB3 GLU A 318     -23.504  16.640   5.277  1.00 41.30           H
ATOM   4564  HG2 GLU A 318     -25.248  18.334   6.371  1.00 70.41           H
ATOM   4565  HG3 GLU A 318     -25.089  19.155   4.781  1.00 70.41           H
ATOM   4566  N   VAL A 319     -20.318  18.199   5.613  1.00 25.05           N
ATOM   4567  CA  VAL A 319     -18.934  17.717   5.573  1.00 22.65           C
ATOM   4568  C   VAL A 319     -18.287  17.938   6.931  1.00 21.14           C
ATOM   4569  O   VAL A 319     -17.699  17.026   7.493  1.00 19.42           O
ATOM   4570  CB  VAL A 319     -18.165  18.422   4.432  1.00 23.51           C
ATOM   4571  CG1 VAL A 319     -16.691  18.037   4.469  1.00 19.48           C
ATOM   4572  CG2 VAL A 319     -18.786  18.093   3.065  1.00 26.59           C
ATOM   4573  H   VAL A 319     -20.528  19.070   5.147  1.00 30.07           H
ATOM   4574  HA  VAL A 319     -18.948  16.650   5.376  1.00 27.18           H
ATOM   4575  HB  VAL A 319     -18.226  19.496   4.584  1.00 28.22           H
ATOM   4576 HG11 VAL A 319     -16.178  18.472   3.611  1.00 23.38           H
ATOM   4577 HG12 VAL A 319     -16.219  18.416   5.375  1.00 23.38           H
ATOM   4578 HG13 VAL A 319     -16.582  16.955   4.441  1.00 23.38           H
ATOM   4579 HG21 VAL A 319     -18.239  18.612   2.278  1.00 31.91           H
ATOM   4580 HG22 VAL A 319     -18.753  17.025   2.870  1.00 31.91           H
ATOM   4581 HG23 VAL A 319     -19.826  18.411   3.028  1.00 31.91           H
ATOM   4582  N   THR A 320     -18.436  19.141   7.485  1.00 22.19           N
ATOM   4583  CA  THR A 320     -17.855  19.473   8.768  1.00 19.72           C
ATOM   4584  C   THR A 320     -18.363  18.539   9.857  1.00 21.75           C
ATOM   4585  O   THR A 320     -17.574  18.113  10.698  1.00 25.69           O
ATOM   4586  CB  THR A 320     -18.136  20.943   9.082  1.00 24.38           C
ATOM   4587  OG1 THR A 320     -17.685  21.711   8.000  1.00 26.05           O
ATOM   4588  CG2 THR A 320     -17.432  21.430  10.352  1.00 24.33           C
ATOM   4589  H   THR A 320     -18.936  19.862   6.986  1.00 26.63           H
ATOM   4590  HA  THR A 320     -16.777  19.353   8.669  1.00 23.68           H
ATOM   4591  HB  THR A 320     -19.211  21.090   9.185  1.00 29.27           H
ATOM   4592  HG1 THR A 320     -18.437  22.059   7.520  1.00 31.27           H
ATOM   4593 HG21 THR A 320     -17.636  22.489  10.503  1.00 29.20           H
ATOM   4594 HG22 THR A 320     -17.772  20.875  11.226  1.00 29.20           H
ATOM   4595 HG23 THR A 320     -16.353  21.306  10.240  1.00 29.20           H
ATOM   4596  N   ALA A 321     -19.668  18.235   9.859  1.00 30.26           N
ATOM   4597  CA  ALA A 321     -20.248  17.343  10.862  1.00 28.56           C
ATOM   4598  C   ALA A 321     -19.616  15.961  10.804  1.00 22.02           C
ATOM   4599  O   ALA A 321     -19.231  15.446  11.839  1.00 27.90           O
ATOM   4600  CB  ALA A 321     -21.758  17.255  10.692  1.00 26.16           C
ATOM   4601  H   ALA A 321     -20.276  18.621   9.149  1.00 36.32           H
ATOM   4602  HA  ALA A 321     -20.042  17.761  11.850  1.00 34.28           H
ATOM   4603  HB1 ALA A 321     -22.165  16.598  11.461  1.00 31.40           H
ATOM   4604  HB2 ALA A 321     -22.192  18.249  10.792  1.00 31.40           H
ATOM   4605  HB3 ALA A 321     -22.012  16.844   9.715  1.00 31.40           H
ATOM   4606  N   LYS A 322     -19.426  15.395   9.612  1.00 28.27           N
ATOM   4607  CA  LYS A 322     -18.770  14.094   9.473  1.00 29.11           C
ATOM   4608  C   LYS A 322     -17.313  14.144   9.912  1.00 23.87           C
ATOM   4609  O   LYS A 322     -16.849  13.196  10.522  1.00 27.17           O
ATOM   4610  CB  LYS A 322     -18.897  13.576   8.032  1.00 26.45           C
ATOM   4611  CG  LYS A 322     -20.324  13.132   7.685  1.00 24.65           C
ATOM   4612  CD  LYS A 322     -20.297  12.536   6.264  1.00 34.08           C
ATOM   4613  CE  LYS A 322     -21.598  11.821   5.883  1.00 35.31           C
ATOM   4614  NZ  LYS A 322     -22.756  12.729   5.882  1.00 41.01           N1+
ATOM   4615  H   LYS A 322     -19.735  15.878   8.779  1.00 33.93           H
ATOM   4616  HA  LYS A 322     -19.273  13.380  10.128  1.00 34.93           H
ATOM   4617  HB2 LYS A 322     -18.582  14.353   7.336  1.00 31.74           H
ATOM   4618  HB3 LYS A 322     -18.232  12.715   7.918  1.00 31.74           H
ATOM   4619  HG2 LYS A 322     -20.657  12.378   8.398  1.00 29.59           H
ATOM   4620  HG3 LYS A 322     -20.993  13.989   7.726  1.00 29.59           H
ATOM   4621  HD2 LYS A 322     -20.100  13.331   5.544  1.00 40.90           H
ATOM   4622  HD3 LYS A 322     -19.488  11.808   6.186  1.00 40.90           H
ATOM   4623  HE2 LYS A 322     -21.483  11.390   4.887  1.00 42.38           H
ATOM   4624  HE3 LYS A 322     -21.775  11.012   6.595  1.00 42.38           H
ATOM   4625  HZ1 LYS A 322     -23.596  12.211   5.658  1.00 49.22           H
ATOM   4626  HZ2 LYS A 322     -22.875  13.143   6.799  1.00 49.22           H
ATOM   4627  HZ3 LYS A 322     -22.623  13.466   5.203  1.00 49.22           H
ATOM   4628  N   VAL A 323     -16.565  15.222   9.616  1.00 24.70           N
ATOM   4629  CA  VAL A 323     -15.191  15.349  10.128  1.00 23.61           C
ATOM   4630  C   VAL A 323     -15.203  15.342  11.659  1.00 25.60           C
ATOM   4631  O   VAL A 323     -14.347  14.707  12.282  1.00 25.02           O
ATOM   4632  CB  VAL A 323     -14.491  16.616   9.594  1.00 19.50           C
ATOM   4633  CG1 VAL A 323     -13.114  16.841  10.212  1.00 21.14           C
ATOM   4634  CG2 VAL A 323     -14.295  16.553   8.075  1.00 18.76           C
ATOM   4635  H   VAL A 323     -16.960  15.969   9.063  1.00 29.65           H
ATOM   4636  HA  VAL A 323     -14.619  14.482   9.787  1.00 28.34           H
ATOM   4637  HB  VAL A 323     -15.110  17.479   9.835  1.00 23.40           H
ATOM   4638 HG11 VAL A 323     -12.646  17.711   9.750  1.00 25.38           H
ATOM   4639 HG12 VAL A 323     -13.199  17.034  11.280  1.00 25.38           H
ATOM   4640 HG13 VAL A 323     -12.472  15.983  10.058  1.00 25.38           H
ATOM   4641 HG21 VAL A 323     -13.846  17.479   7.722  1.00 22.51           H
ATOM   4642 HG22 VAL A 323     -13.652  15.714   7.814  1.00 22.51           H
ATOM   4643 HG23 VAL A 323     -15.250  16.427   7.576  1.00 22.51           H
ATOM   4644  N   GLN A 324     -16.142  16.080  12.260  1.00 27.33           N
ATOM   4645  CA  GLN A 324     -16.225  16.173  13.724  1.00 32.72           C
ATOM   4646  C   GLN A 324     -16.645  14.847  14.360  1.00 28.56           C
ATOM   4647  O   GLN A 324     -16.092  14.497  15.398  1.00 28.54           O
ATOM   4648  CB  GLN A 324     -17.120  17.338  14.145  1.00 30.51           C
ATOM   4649  CG  GLN A 324     -16.328  18.631  13.953  1.00 31.49           C
ATOM   4650  CD  GLN A 324     -17.123  19.834  14.390  1.00 37.50           C
ATOM   4651  OE1 GLN A 324     -18.201  20.092  13.858  1.00 39.49           O
ATOM   4652  NE2 GLN A 324     -16.558  20.585  15.334  1.00 33.66           N
ATOM   4653  H   GLN A 324     -16.829  16.568  11.701  1.00 32.81           H
ATOM   4654  HA  GLN A 324     -15.219  16.378  14.089  1.00 39.27           H
ATOM   4655  HB2 GLN A 324     -18.025  17.353  13.534  1.00 36.62           H
ATOM   4656  HB3 GLN A 324     -17.402  17.234  15.192  1.00 36.62           H
ATOM   4657  HG2 GLN A 324     -15.388  18.577  14.499  1.00 37.79           H
ATOM   4658  HG3 GLN A 324     -16.140  18.738  12.883  1.00 37.79           H
ATOM   4659 HE21 GLN A 324     -15.660  20.327  15.718  1.00 40.40           H
ATOM   4660 HE22 GLN A 324     -17.015  21.422  15.658  1.00 40.40           H
ATOM   4661  N   GLU A 325     -17.536  14.094  13.702  1.00 29.19           N
ATOM   4662  CA  GLU A 325     -17.863  12.725  14.095  1.00 28.77           C
ATOM   4663  C   GLU A 325     -16.629  11.856  14.086  1.00 31.75           C
ATOM   4664  O   GLU A 325     -16.371  11.171  15.067  1.00 29.90           O
ATOM   4665  CB  GLU A 325     -18.890  12.083  13.160  1.00 38.55           C
ATOM   4666  CG  GLU A 325     -20.346  12.456  13.419  1.00 47.40           C
ATOM   4667  CD  GLU A 325     -21.231  11.560  12.542  1.00 49.63           C
ATOM   4668  OE1 GLU A 325     -21.296  10.351  12.863  1.00 39.87           O
ATOM   4669  OE2 GLU A 325     -21.793  12.087  11.554  1.00 49.45           O1-
ATOM   4670  H   GLU A 325     -17.949  14.448  12.852  1.00 35.03           H
ATOM   4671  HA  GLU A 325     -18.270  12.743  15.107  1.00 34.53           H
ATOM   4672  HB2 GLU A 325     -18.648  12.337  12.129  1.00 46.26           H
ATOM   4673  HB3 GLU A 325     -18.797  11.001  13.261  1.00 46.26           H
ATOM   4674  HG2 GLU A 325     -20.545  12.237  14.469  1.00 56.89           H
ATOM   4675  HG3 GLU A 325     -20.502  13.507  13.184  1.00 56.89           H
ATOM   4676  N   GLU A 326     -15.870  11.858  12.981  1.00 24.68           N
ATOM   4677  CA  GLU A 326     -14.690  11.030  12.862  1.00 29.54           C
ATOM   4678  C   GLU A 326     -13.627  11.417  13.914  1.00 26.58           C
ATOM   4679  O   GLU A 326     -12.979  10.534  14.472  1.00 29.15           O
ATOM   4680  CB  GLU A 326     -14.185  11.139  11.421  1.00 27.76           C
ATOM   4681  CG  GLU A 326     -13.325   9.945  11.031  1.00 29.34           C
ATOM   4682  CD  GLU A 326     -12.895  10.094   9.583  1.00 25.09           C
ATOM   4683  OE1 GLU A 326     -12.335  11.170   9.269  1.00 24.11           O
ATOM   4684  OE2 GLU A 326     -13.096   9.142   8.812  1.00 27.24           O1-
ATOM   4685  H   GLU A 326     -16.125  12.442  12.197  1.00 29.62           H
ATOM   4686  HA  GLU A 326     -14.996   9.996  13.031  1.00 35.46           H
ATOM   4687  HB2 GLU A 326     -15.027  11.192  10.729  1.00 33.32           H
ATOM   4688  HB3 GLU A 326     -13.605  12.058  11.326  1.00 33.32           H
ATOM   4689  HG2 GLU A 326     -12.436   9.987  11.660  1.00 35.21           H
ATOM   4690  HG3 GLU A 326     -13.860   9.008  11.191  1.00 35.21           H
ATOM   4691  N   ILE A 327     -13.416  12.719  14.177  1.00 27.21           N
ATOM   4692  CA  ILE A 327     -12.499  13.200  15.228  1.00 27.42           C
ATOM   4693  C   ILE A 327     -12.972  12.645  16.577  1.00 27.49           C
ATOM   4694  O   ILE A 327     -12.175  12.129  17.345  1.00 31.56           O
ATOM   4695  CB  ILE A 327     -12.427  14.759  15.277  1.00 27.96           C
ATOM   4696  CG1 ILE A 327     -11.633  15.356  14.090  1.00 26.61           C
ATOM   4697  CG2 ILE A 327     -11.804  15.269  16.595  1.00 26.94           C
ATOM   4698  CD1 ILE A 327     -11.875  16.859  13.913  1.00 28.37           C
ATOM   4699  H   ILE A 327     -13.919  13.410  13.639  1.00 32.66           H
ATOM   4700  HA  ILE A 327     -11.501  12.813  15.019  1.00 32.90           H
ATOM   4701  HB  ILE A 327     -13.446  15.141  15.225  1.00 33.55           H
ATOM   4702 HG12 ILE A 327     -10.568  15.195  14.251  1.00 31.94           H
ATOM   4703 HG13 ILE A 327     -11.899  14.854  13.160  1.00 31.94           H
ATOM   4704 HG21 ILE A 327     -11.747  16.355  16.606  1.00 32.33           H
ATOM   4705 HG22 ILE A 327     -12.418  14.981  17.449  1.00 32.33           H
ATOM   4706 HG23 ILE A 327     -10.802  14.860  16.721  1.00 32.33           H
ATOM   4707 HD11 ILE A 327     -11.416  17.184  12.980  1.00 34.05           H
ATOM   4708 HD12 ILE A 327     -12.943  17.068  13.873  1.00 34.05           H
ATOM   4709 HD13 ILE A 327     -11.427  17.421  14.730  1.00 34.05           H
ATOM   4710  N   GLU A 328     -14.257  12.784  16.872  1.00 25.99           N
ATOM   4711  CA  GLU A 328     -14.839  12.341  18.118  1.00 38.12           C
ATOM   4712  C   GLU A 328     -14.571  10.846  18.337  1.00 42.03           C
ATOM   4713  O   GLU A 328     -14.072  10.501  19.412  1.00 40.34           O
ATOM   4714  CB  GLU A 328     -16.311  12.762  18.155  1.00 39.34           C
ATOM   4715  CG  GLU A 328     -17.073  12.248  19.380  1.00 56.80           C
ATOM   4716  CD  GLU A 328     -16.637  12.945  20.668  1.00 68.82           C
ATOM   4717  OE1 GLU A 328     -16.642  14.197  20.691  1.00 70.28           O
ATOM   4718  OE2 GLU A 328     -16.295  12.201  21.615  1.00 62.00           O1-
ATOM   4719  H   GLU A 328     -14.872  13.237  16.211  1.00 31.20           H
ATOM   4720  HA  GLU A 328     -14.341  12.890  18.917  1.00 45.75           H
ATOM   4721  HB2 GLU A 328     -16.370  13.853  18.124  1.00 47.22           H
ATOM   4722  HB3 GLU A 328     -16.814  12.384  17.267  1.00 47.22           H
ATOM   4723  HG2 GLU A 328     -18.117  12.518  19.205  1.00 68.16           H
ATOM   4724  HG3 GLU A 328     -16.996  11.162  19.467  1.00 68.16           H
ATOM   4725  N   ARG A 329     -14.797   9.965  17.337  1.00 35.47           N
ATOM   4726  CA  ARG A 329     -14.642   8.527  17.580  1.00 37.06           C
ATOM   4727  C   ARG A 329     -13.223   7.988  17.480  1.00 36.33           C
ATOM   4728  O   ARG A 329     -12.958   6.969  18.113  1.00 40.09           O
ATOM   4729  CB  ARG A 329     -15.730   7.672  16.924  1.00 50.44           C
ATOM   4730  CG  ARG A 329     -15.715   7.604  15.409  1.00 45.97           C
ATOM   4731  CD  ARG A 329     -16.721   6.545  14.898  1.00 36.66           C
ATOM   4732  NE  ARG A 329     -17.118   6.822  13.506  1.00 49.34           N
ATOM   4733  CZ  ARG A 329     -16.301   6.907  12.447  1.00 47.59           C
ATOM   4734  NH1 ARG A 329     -15.046   6.466  12.481  1.00 61.05           N
ATOM   4735  NH2 ARG A 329     -16.754   7.447  11.319  1.00 50.92           N1+
ATOM   4736  H   ARG A 329     -15.108  10.286  16.429  1.00 42.57           H
ATOM   4737  HA  ARG A 329     -14.867   8.397  18.639  1.00 44.48           H
ATOM   4738  HB2 ARG A 329     -15.650   6.657  17.316  1.00 60.54           H
ATOM   4739  HB3 ARG A 329     -16.700   8.067  17.234  1.00 60.54           H
ATOM   4740  HG2 ARG A 329     -15.951   8.584  14.996  1.00 55.17           H
ATOM   4741  HG3 ARG A 329     -14.713   7.316  15.090  1.00 55.17           H
ATOM   4742  HD2 ARG A 329     -16.351   5.526  15.005  1.00 44.00           H
ATOM   4743  HD3 ARG A 329     -17.622   6.643  15.507  1.00 44.00           H
ATOM   4744  HE  ARG A 329     -18.037   7.223  13.385  1.00 59.21           H
ATOM   4745 HH11 ARG A 329     -14.677   6.056  13.325  1.00 73.27           H
ATOM   4746 HH12 ARG A 329     -14.466   6.549  11.656  1.00 73.27           H
ATOM   4747 HH21 ARG A 329     -17.699   7.792  11.262  1.00 61.11           H
ATOM   4748 HH22 ARG A 329     -16.139   7.498  10.517  1.00 61.11           H
ATOM   4749  N   VAL A 330     -12.309   8.647  16.748  1.00 31.69           N
ATOM   4750  CA  VAL A 330     -10.915   8.200  16.619  1.00 32.62           C
ATOM   4751  C   VAL A 330     -10.016   8.838  17.673  1.00 37.99           C
ATOM   4752  O   VAL A 330      -9.121   8.169  18.192  1.00 38.93           O
ATOM   4753  CB  VAL A 330     -10.367   8.421  15.193  1.00 27.32           C
ATOM   4754  CG1 VAL A 330      -8.911   7.945  15.069  1.00 33.59           C
ATOM   4755  CG2 VAL A 330     -11.194   7.677  14.142  1.00 37.43           C
ATOM   4756  H   VAL A 330     -12.590   9.483  16.254  1.00 38.04           H
ATOM   4757  HA  VAL A 330     -10.889   7.124  16.790  1.00 39.15           H
ATOM   4758  HB  VAL A 330     -10.397   9.489  14.965  1.00 32.79           H
ATOM   4759 HG11 VAL A 330      -8.560   8.082  14.048  1.00 40.31           H
ATOM   4760 HG12 VAL A 330      -8.257   8.527  15.718  1.00 40.31           H
ATOM   4761 HG13 VAL A 330      -8.836   6.889  15.328  1.00 40.31           H
ATOM   4762 HG21 VAL A 330     -10.787   7.859  13.150  1.00 44.93           H
ATOM   4763 HG22 VAL A 330     -11.164   6.605  14.337  1.00 44.93           H
ATOM   4764 HG23 VAL A 330     -12.230   8.017  14.151  1.00 44.93           H
ATOM   4765  N   ILE A 331     -10.193  10.139  17.940  1.00 37.79           N
ATOM   4766  CA  ILE A 331      -9.269  10.899  18.771  1.00 30.07           C
ATOM   4767  C   ILE A 331      -9.865  11.201  20.153  1.00 36.96           C
ATOM   4768  O   ILE A 331      -9.114  11.277  21.125  1.00 42.91           O
ATOM   4769  CB  ILE A 331      -8.796  12.185  18.063  1.00 32.63           C
ATOM   4770  CG1 ILE A 331      -8.244  11.897  16.646  1.00 32.68           C
ATOM   4771  CG2 ILE A 331      -7.742  12.871  18.948  1.00 35.51           C
ATOM   4772  CD1 ILE A 331      -7.917  13.165  15.860  1.00 28.37           C
ATOM   4773  H   ILE A 331     -10.930  10.645  17.469  1.00 45.35           H
ATOM   4774  HA  ILE A 331      -8.375  10.301  18.937  1.00 36.10           H
ATOM   4775  HB  ILE A 331      -9.648  12.862  17.974  1.00 39.17           H
ATOM   4776 HG12 ILE A 331      -7.346  11.286  16.730  1.00 39.22           H
ATOM   4777 HG13 ILE A 331      -8.978  11.345  16.059  1.00 39.22           H
ATOM   4778 HG21 ILE A 331      -7.319  13.747  18.460  1.00 42.62           H
ATOM   4779 HG22 ILE A 331      -8.192  13.231  19.870  1.00 42.62           H
ATOM   4780 HG23 ILE A 331      -6.945  12.170  19.178  1.00 42.62           H
ATOM   4781 HD11 ILE A 331      -7.582  12.894  14.860  1.00 34.05           H
ATOM   4782 HD12 ILE A 331      -8.804  13.794  15.784  1.00 34.05           H
ATOM   4783 HD13 ILE A 331      -7.111  13.714  16.333  1.00 34.05           H
ATOM   4784  N   GLY A 332     -11.171  11.473  20.227  1.00 34.52           N
ATOM   4785  CA  GLY A 332     -11.801  12.175  21.355  1.00 48.01           C
ATOM   4786  C   GLY A 332     -11.341  13.632  21.472  1.00 44.27           C
ATOM   4787  O   GLY A 332     -10.748  14.189  20.552  1.00 40.80           O
ATOM   4788  H   GLY A 332     -11.735  11.342  19.398  1.00 41.43           H
ATOM   4789  HA2 GLY A 332     -12.882  12.170  21.216  1.00 57.62           H
ATOM   4790  HA3 GLY A 332     -11.553  11.656  22.277  1.00 57.62           H
ATOM   4791  N   ARG A 333     -11.618  14.263  22.620  1.00 54.28           N
ATOM   4792  CA  ARG A 333     -11.372  15.700  22.882  1.00 56.25           C
ATOM   4793  C   ARG A 333     -10.378  15.991  24.012  1.00 57.08           C
ATOM   4794  O   ARG A 333     -10.151  17.157  24.334  1.00 67.91           O
ATOM   4795  CB  ARG A 333     -12.694  16.491  23.025  1.00 57.94           C
ATOM   4796  CG  ARG A 333     -13.886  15.778  23.690  1.00 73.23           C
ATOM   4797  CD  ARG A 333     -13.659  15.083  25.060  1.00 76.64           C
ATOM   4798  NE  ARG A 333     -13.432  13.614  24.984  1.00 71.57           N
ATOM   4799  CZ  ARG A 333     -14.248  12.741  24.366  1.00 51.85           C
ATOM   4800  NH1 ARG A 333     -15.513  13.042  24.098  1.00 56.02           N
ATOM   4801  NH2 ARG A 333     -13.808  11.540  23.999  1.00 65.50           N1+
ATOM   4802  H   ARG A 333     -12.125  13.752  23.323  1.00 65.14           H
ATOM   4803  HA  ARG A 333     -10.884  16.132  22.009  1.00 67.51           H
ATOM   4804  HB2 ARG A 333     -12.528  17.462  23.494  1.00 69.54           H
ATOM   4805  HB3 ARG A 333     -13.028  16.711  22.009  1.00 69.54           H
ATOM   4806  HG2 ARG A 333     -14.689  16.507  23.807  1.00 87.88           H
ATOM   4807  HG3 ARG A 333     -14.245  15.043  22.970  1.00 87.88           H
ATOM   4808  HD2 ARG A 333     -12.739  15.519  25.451  1.00 91.98           H
ATOM   4809  HD3 ARG A 333     -14.447  15.316  25.780  1.00 91.98           H
ATOM   4810  HE  ARG A 333     -12.483  13.309  25.134  1.00 85.90           H
ATOM   4811 HH11 ARG A 333     -15.891  13.943  24.344  1.00 67.23           H
ATOM   4812 HH12 ARG A 333     -16.089  12.390  23.579  1.00 67.23           H
ATOM   4813 HH21 ARG A 333     -12.861  11.253  24.181  1.00 78.60           H
ATOM   4814 HH22 ARG A 333     -14.444  10.916  23.519  1.00 78.60           H
ATOM   4815  N   ASN A 334      -9.768  14.950  24.591  1.00 49.81           N
ATOM   4816  CA  ASN A 334      -8.701  15.085  25.581  1.00 65.47           C
ATOM   4817  C   ASN A 334      -7.361  15.327  24.867  1.00 72.14           C
ATOM   4818  O   ASN A 334      -6.931  16.476  24.745  1.00 71.98           O
ATOM   4819  CB  ASN A 334      -8.676  13.871  26.534  1.00 69.81           C
ATOM   4820  CG  ASN A 334     -10.017  13.598  27.230  1.00 73.41           C
ATOM   4821  OD1 ASN A 334     -10.847  14.486  27.412  1.00 78.35           O
ATOM   4822  ND2 ASN A 334     -10.210  12.370  27.706  1.00 79.42           N
ATOM   4823  H   ASN A 334      -9.968  14.023  24.249  1.00 59.77           H
ATOM   4824  HA  ASN A 334      -8.907  15.963  26.197  1.00 78.57           H
ATOM   4825  HB2 ASN A 334      -8.331  12.970  26.028  1.00 83.78           H
ATOM   4826  HB3 ASN A 334      -7.950  14.107  27.315  1.00 83.78           H
ATOM   4827 HD21 ASN A 334     -11.058  12.174  28.217  1.00 95.31           H
ATOM   4828 HD22 ASN A 334      -9.508  11.658  27.579  1.00 95.31           H
ATOM   4829  N   ARG A 335      -6.727  14.249  24.373  1.00 57.85           N
ATOM   4830  CA  ARG A 335      -5.406  14.271  23.732  1.00 45.11           C
ATOM   4831  C   ARG A 335      -5.406  15.005  22.386  1.00 50.07           C
ATOM   4832  O   ARG A 335      -6.406  15.062  21.682  1.00 45.65           O
ATOM   4833  CB  ARG A 335      -4.882  12.835  23.564  1.00 47.03           C
ATOM   4834  CG  ARG A 335      -5.889  11.875  22.904  1.00 58.28           C
ATOM   4835  CD  ARG A 335      -5.245  10.575  22.410  1.00 48.10           C
ATOM   4836  NE  ARG A 335      -4.493  10.764  21.179  1.00 54.27           N
ATOM   4837  CZ  ARG A 335      -4.919  10.488  19.939  1.00 50.29           C
ATOM   4838  NH1 ARG A 335      -5.823   9.562  19.643  1.00 42.13           N
ATOM   4839  NH2 ARG A 335      -4.396  11.186  18.951  1.00 32.57           N1+
ATOM   4840  H   ARG A 335      -7.182  13.352  24.461  1.00 69.42           H
ATOM   4841  HA  ARG A 335      -4.710  14.797  24.386  1.00 54.14           H
ATOM   4842  HB2 ARG A 335      -3.943  12.846  23.007  1.00 56.44           H
ATOM   4843  HB3 ARG A 335      -4.672  12.446  24.560  1.00 56.44           H
ATOM   4844  HG2 ARG A 335      -6.672  11.627  23.622  1.00 69.94           H
ATOM   4845  HG3 ARG A 335      -6.357  12.363  22.046  1.00 69.94           H
ATOM   4846  HD2 ARG A 335      -4.649  10.064  23.167  1.00 57.72           H
ATOM   4847  HD3 ARG A 335      -6.102   9.942  22.181  1.00 57.72           H
ATOM   4848  HE  ARG A 335      -3.808  11.504  21.223  1.00 65.14           H
ATOM   4849 HH11 ARG A 335      -6.247   9.023  20.384  1.00 50.57           H
ATOM   4850 HH12 ARG A 335      -6.086   9.406  18.680  1.00 50.57           H
ATOM   4851 HH21 ARG A 335      -3.725  11.915  19.136  1.00 39.09           H
ATOM   4852 HH22 ARG A 335      -4.690  11.010  17.998  1.00 39.09           H
ATOM   4853  N   SER A 336      -4.254  15.557  22.023  1.00 40.64           N
ATOM   4854  CA  SER A 336      -4.074  16.196  20.746  1.00 47.01           C
ATOM   4855  C   SER A 336      -4.089  15.171  19.603  1.00 38.52           C
ATOM   4856  O   SER A 336      -3.635  14.042  19.789  1.00 38.60           O
ATOM   4857  CB  SER A 336      -2.743  16.935  20.755  1.00 44.88           C
ATOM   4858  OG  SER A 336      -1.634  16.095  20.982  1.00 61.52           O
ATOM   4859  H   SER A 336      -3.442  15.449  22.611  1.00 48.78           H
ATOM   4860  HA  SER A 336      -4.857  16.941  20.620  1.00 56.41           H
ATOM   4861  HB2 SER A 336      -2.631  17.345  19.756  1.00 53.86           H
ATOM   4862  HB3 SER A 336      -2.757  17.742  21.489  1.00 53.86           H
ATOM   4863  HG  SER A 336      -1.003  16.238  20.275  1.00 73.83           H
ATOM   4864  N   PRO A 337      -4.523  15.574  18.399  1.00 34.92           N
ATOM   4865  CA  PRO A 337      -4.340  14.776  17.197  1.00 29.23           C
ATOM   4866  C   PRO A 337      -2.862  14.500  16.945  1.00 26.15           C
ATOM   4867  O   PRO A 337      -1.985  15.261  17.359  1.00 30.03           O
ATOM   4868  CB  PRO A 337      -4.911  15.641  16.066  1.00 21.51           C
ATOM   4869  CG  PRO A 337      -5.923  16.535  16.784  1.00 28.69           C
ATOM   4870  CD  PRO A 337      -5.223  16.816  18.111  1.00 31.62           C
ATOM   4871  HA  PRO A 337      -4.944  13.871  17.245  1.00 35.08           H
ATOM   4872  HB2 PRO A 337      -4.103  16.278  15.706  1.00 25.81           H
ATOM   4873  HB3 PRO A 337      -5.342  15.082  15.236  1.00 25.81           H
ATOM   4874  HG2 PRO A 337      -6.073  17.477  16.259  1.00 34.43           H
ATOM   4875  HG3 PRO A 337      -6.870  16.014  16.918  1.00 34.43           H
ATOM   4876  HD2 PRO A 337      -4.505  17.630  18.013  1.00 37.95           H
ATOM   4877  HD3 PRO A 337      -5.995  17.035  18.846  1.00 37.95           H
ATOM   4878  N   CYS A 338      -2.574  13.416  16.235  1.00 25.61           N
ATOM   4879  CA  CYS A 338      -1.214  13.075  15.796  1.00 20.04           C
ATOM   4880  C   CYS A 338      -1.336  12.424  14.435  1.00 21.86           C
ATOM   4881  O   CYS A 338      -2.436  12.051  14.022  1.00 24.72           O
ATOM   4882  CB  CYS A 338      -0.513  12.214  16.860  1.00 31.24           C
ATOM   4883  SG  CYS A 338      -1.109  10.510  16.844  1.00 34.24           S
ATOM   4884  H   CYS A 338      -3.328  12.822  15.916  1.00 30.74           H
ATOM   4885  HA  CYS A 338      -0.620  13.982  15.677  1.00 24.06           H
ATOM   4886  HB2 CYS A 338       0.558  12.205  16.679  1.00 37.50           H
ATOM   4887  HB3 CYS A 338      -0.692  12.637  17.847  1.00 37.50           H
ATOM   4888  HG  CYS A 338      -2.373  10.818  17.166  1.00 41.09           H
ATOM   4889  N   MET A 339      -0.234  12.358  13.687  1.00 28.61           N
ATOM   4890  CA  MET A 339      -0.273  11.874  12.309  1.00 31.30           C
ATOM   4891  C   MET A 339      -0.730  10.424  12.174  1.00 32.22           C
ATOM   4892  O   MET A 339      -1.293  10.073  11.134  1.00 25.25           O
ATOM   4893  CB  MET A 339       1.070  12.069  11.607  1.00 29.03           C
ATOM   4894  CG  MET A 339       1.400  13.554  11.423  1.00 28.11           C
ATOM   4895  SD  MET A 339       0.095  14.590  10.688  1.00 28.69           S
ATOM   4896  CE  MET A 339      -0.089  13.905   9.035  1.00 29.52           C
ATOM   4897  H   MET A 339       0.643  12.693  14.064  1.00 34.34           H
ATOM   4898  HA  MET A 339      -1.024  12.469  11.794  1.00 37.57           H
ATOM   4899  HB2 MET A 339       1.862  11.592  12.183  1.00 34.85           H
ATOM   4900  HB3 MET A 339       1.031  11.599  10.626  1.00 34.85           H
ATOM   4901  HG2 MET A 339       1.654  13.978  12.395  1.00 33.74           H
ATOM   4902  HG3 MET A 339       2.287  13.613  10.797  1.00 33.74           H
ATOM   4903  HE1 MET A 339      -0.875  14.456   8.518  1.00 35.44           H
[truncated: 263,392 more chars]
