# Supplementary material for: High-throughput quantum-mechanics/molecular-mechanics (ONIOM) macromolecular crystallographic refinement with PHENIX/DivCon: the impact of mixed Hamiltonian methods on ligand and protein structure
Source: Acta Crystallogr D Struct Biol. 2018 Oct 29;74(Pt 11):1063–77. doi: 10.1107/S2059798318012913 (PMC6213575; doi:10.1107/S2059798318012913)
Supplement: Supplementary file 2 [file d-74-01063-sup2.gz › results_ONIOM/1R9O-H.cif]

#
# Files merged : Wed Jan 11 11:22:00 2017
#
#	/scratch/oleg/2711267.gondor.quantumbioinc.com/ligandsCIF/HEM.cif
#	/scratch/oleg/2711267.gondor.quantumbioinc.com/ligandsCIF/FLP.cif
#
data_comp_list


#
data_comp_HEM
#
loop_
_chem_comp_atom.comp_id
_chem_comp_atom.atom_id
_chem_comp_atom.type_symbol
_chem_comp_atom.type_energy
_chem_comp_atom.partial_charge
_chem_comp_atom.x
_chem_comp_atom.y
_chem_comp_atom.z
HEM        CHA     C   CR1H  -0.0906653610342    7.6710   24.9950   -3.8030
HEM        HHA     H   HCR6  0.14993939419    8.2430   25.3107   -4.6629
HEM        CHB     C   CR1H  -0.0906653610342    3.0650   24.0730   -3.0020
HEM        HHB     H   HCR6  0.14993939419    2.1830   23.9166   -3.6053
HEM        CHC     C   CR1H  -0.105064208253    3.9520   24.6230    1.7030
HEM        HHC     H   HCR6  0.14993939419    3.3459   24.8960    2.5542
HEM        CHD     C   CR1H  -0.105064208253    8.5300   25.2220    0.8460
HEM        HHD     H   HCR6  0.14993939419    9.4026   25.4822    1.4268
HEM        C1A     C   CR56  -0.196656875281    6.3620   24.6090   -4.0750
HEM        C2A     C   CR5   -0.181058124128    5.7110   24.4700   -5.3730
HEM        C3A     C   CR5   -0.181058124128    4.3850   24.1960   -5.1230
HEM        C4A     C   CR56  -0.196656875281    4.2540   24.2010   -3.6990
HEM        CMA     C   CH3   -0.0590678907493    3.2110   23.9370   -6.1490
HEM        HMA1    H   HCH3  0.0799337903905    3.5986   23.9926   -7.1662
HEM        HMA2    H   HCH3  0.0799337903905    2.4367   24.6921   -6.0134
HEM        HMA3    H   HCH3  0.0799337903905    2.7880   22.9476   -5.9750
HEM        CAA     C   CH2   0.0209290671883    6.3740   24.5820   -6.7320
HEM        HAA1    H   HCH2  0.0799337903905    7.2031   25.2850   -6.6511
HEM        HAA2    H   HCH2  0.0799337903905    5.6397   24.9661   -7.4401
HEM        CBA     C   CH2   -0.266051319514    6.9030   23.2950   -7.2600
HEM        HBA1    H   HCH2  0.0799337903905    6.0858   22.5746   -7.2965
HEM        HBA2    H   HCH2  0.0799337903905    7.6753   22.9343   -6.5807
HEM        CGA     C   C     0.905999915221    7.5020   23.4140   -8.6500
HEM        O1A     O   O     -0.900000565104    7.0700   22.6680   -9.5370
HEM        O2A     O   O     -0.900000565104    8.3470   24.2310   -8.8950
HEM        C1B     C   CR56  0.371157102195    2.8510   24.1200   -1.6000
HEM        C2B     C   CR5   -0.123862703232    1.5810   24.0040   -0.9690
HEM        C3B     C   CR5   -7.26139515135e-05    1.8270   24.2170    0.3940
HEM        C4B     C   CR56  0.288950521734    3.2510   24.4260    0.5020
HEM        CMB     C   CH3   -0.101864464426    0.2850   23.7320   -1.7510
HEM        HMB1    H   HCH3  0.0799337903905    0.5164   23.6213   -2.8104
HEM        HMB2    H   HCH3  0.0799337903905   -0.4034   24.5660   -1.6147
HEM        HMB3    H   HCH3  0.0799337903905   -0.1765   22.8160   -1.3822
HEM        CAB     C   C1    -0.15006060581    0.9270   24.2120    1.5230
HEM        HAB     H   H1    0.14993939419    1.3658   24.5000    2.4669
HEM        CBB     C   C2    -0.300048597669   -0.4870   23.8740    1.5690
HEM        HBB1    H   H     0.14993939419   -1.0234   23.9213    2.5052
HEM        HBB2    H   H     0.14993939419   -1.0005   23.5757    0.6669
HEM        C1C     C   CR56  -0.196656875281    5.3320   24.5150    1.9540
HEM        C2C     C   CR5   -0.181058124128    5.9190   24.5280    3.2270
HEM        C3C     C   CR5   -0.0460689314549    7.2880   24.7750    3.0120
HEM        C4C     C   CR56  -0.196656875281    7.4100   24.9000    1.5850
HEM        CMC     C   CH3   -0.0590678907493    5.1970   24.3070    4.5650
HEM        HMC1    H   HCH3  0.0799337903905    4.1353   24.1414    4.3819
HEM        HMC2    H   HCH3  0.0799337903905    5.3240   25.1866    5.1960
HEM        HMC3    H   HCH3  0.0799337903905    5.6194   23.4362    5.0663
HEM        CAC     C   C1    -0.104064288307    8.3520   24.9110    3.8850
HEM        HAC     H   H1    0.14993939419    8.4450   25.8746    4.3638
HEM        CBC     C   C2    -0.300048597669    9.3100   23.9790    4.2250
HEM        HBC1    H   H     0.14993939419   10.0873   24.2359    4.9294
HEM        HBC2    H   H     0.14993939419    9.2829   22.9922    3.7868
HEM        C1D     C   CR56  0.288950521734    8.7040   25.2620   -0.5180
HEM        C2D     C   CR5   -0.138261550451    9.9330   25.4920   -1.1370
HEM        C3D     C   CR5   -0.123862703232    9.7310   25.4110   -2.4630
HEM        C4D     C   CR56  0.371157102195    8.3510   25.0360   -2.6000
HEM        CMD     C   CH3   -0.101864464426   11.2550   25.8900   -0.4460
HEM        HMD1    H   HCH3  0.0799337903905   11.1205   25.8686    0.6355
HEM        HMD2    H   HCH3  0.0799337903905   11.5392   26.8953   -0.7569
HEM        HMD3    H   HCH3  0.0799337903905   12.0387   25.1871   -0.7287
HEM        CAD     C   CH2   -0.0218708687683   10.7300   25.5260   -3.6410
HEM        HAD1    H   HCH2  0.0799337903905   11.5257   26.2152   -3.3582
HEM        HAD2    H   HCH2  0.0799337903905   10.2016   25.9181   -4.5100
HEM        CBD     C   CH2   -0.266051319514   11.3550   24.1830   -4.0130
HEM        HBD1    H   HCH2  0.0799337903905   10.5330   23.4946   -4.2091
HEM        HBD2    H   HCH2  0.0799337903905   11.9146   23.8420   -3.1420
HEM        CGD     C   C     0.905999915221   12.3050   24.0970   -5.2150
HEM        O1D     O   O     -0.900000565104   12.9950   23.0910   -5.4180
HEM        O2D     O   O     -0.900000565104   12.3230   25.0570   -6.0050
HEM        NA      N   NR5   0.0191289230906    5.4370   24.4380   -3.0830
HEM        NB      N   NR5   -0.293049158049    3.8200   24.3700   -0.6920
HEM        NC      N   NR5   0.0191289230906    6.2140   24.7290    1.0040
HEM        ND      N   NR5   -0.293049158049    7.7640   24.9620   -1.4200
HEM        FE      Fe  FE    2.19210286502    5.8900   24.5680   -1.0580
#
loop_
_chem_comp_bond.comp_id
_chem_comp_bond.atom_id_1
_chem_comp_bond.atom_id_2
_chem_comp_bond.type
_chem_comp_bond.value_dist
_chem_comp_bond.value_dist_esd
HEM  HHA     CHA    single        1.084 0.020
HEM  C1A     CHA    double        1.314 0.020
HEM  C2A     C1A    aromatic      1.386 0.020
HEM  CAA     C2A    single        1.500 0.020
HEM  HAA1    CAA    single        1.097 0.020
HEM  HAA2    CAA    single        1.097 0.020
HEM  CBA     CAA    single        1.525 0.020
HEM  HBA1    CBA    single        1.097 0.020
HEM  HBA2    CBA    single        1.097 0.020
HEM  CGA     CBA    single        1.527 0.020
HEM  O1A     CGA    single        1.263 0.020
HEM  O2A     CGA    double        1.263 0.020
HEM  C3A     C2A    aromatic      1.455 0.020
HEM  CMA     C3A    single        1.489 0.020
HEM  HMA1    CMA    single        1.095 0.020
HEM  HMA2    CMA    single        1.094 0.020
HEM  HMA3    CMA    single        1.095 0.020
HEM  C4A     C3A    aromatic      1.384 0.020
HEM  CHB     C4A    double        1.314 0.020
HEM  HHB     CHB    single        1.085 0.020
HEM  C1B     CHB    single        1.471 0.020
HEM  C2B     C1B    single        1.482 0.020
HEM  CMB     C2B    single        1.482 0.020
HEM  HMB1    CMB    single        1.095 0.020
HEM  HMB2    CMB    single        1.093 0.020
HEM  HMB3    CMB    single        1.094 0.020
HEM  C3B     C2B    double        1.352 0.020
HEM  CAB     C3B    single        1.450 0.020
HEM  HAB     CAB    single        1.088 0.020
HEM  CBB     CAB    double        1.338 0.020
HEM  HBB1    CBB    single        1.085 0.020
HEM  HBB2    CBB    single        1.084 0.020
HEM  C4B     C3B    single        1.468 0.020
HEM  CHC     C4B    double        1.345 0.020
HEM  HHC     CHC    single        1.088 0.020
HEM  C1C     CHC    single        1.422 0.020
HEM  C2C     C1C    aromatic      1.390 0.020
HEM  CMC     C2C    single        1.489 0.020
HEM  HMC1    CMC    single        1.095 0.020
HEM  HMC2    CMC    single        1.095 0.020
HEM  HMC3    CMC    single        1.095 0.020
HEM  C3C     C2C    aromatic      1.442 0.020
HEM  CAC     C3C    single        1.431 0.020
HEM  HAC     CAC    single        1.088 0.020
HEM  CBC     CAC    double        1.339 0.020
HEM  HBC1    CBC    single        1.085 0.020
HEM  HBC2    CBC    single        1.084 0.020
HEM  C4C     C3C    aromatic      1.390 0.020
HEM  CHD     C4C    single        1.424 0.020
HEM  HHD     CHD    single        1.087 0.020
HEM  C1D     CHD    double        1.344 0.020
HEM  C2D     C1D    single        1.456 0.020
HEM  CMD     C2D    single        1.489 0.020
HEM  HMD1    CMD    single        1.095 0.020
HEM  HMD2    CMD    single        1.095 0.020
HEM  HMD3    CMD    single        1.094 0.020
HEM  C3D     C2D    double        1.347 0.020
HEM  CAD     C3D    single        1.486 0.020
HEM  HAD1    CAD    single        1.097 0.020
HEM  HAD2    CAD    single        1.097 0.020
HEM  CBD     CAD    single        1.527 0.020
HEM  HBD1    CBD    single        1.097 0.020
HEM  HBD2    CBD    single        1.098 0.020
HEM  CGD     CBD    single        1.532 0.020
HEM  O1D     CGD    single        1.265 0.020
HEM  O2D     CGD    double        1.261 0.020
HEM  C4D     C3D    single        1.481 0.020
HEM  ND      C4D    double        1.288 0.020
HEM  FE      ND     single        1.838 0.020
HEM  NC      FE     single        1.836 0.020
HEM  NA      FE     single        1.835 0.020
HEM  NB      FE     single        1.840 0.020
HEM  CHA     C4D    single        1.470 0.020
HEM  C1A     NA     aromatic      1.355 0.020
HEM  C4A     NA     aromatic      1.354 0.020
HEM  C1B     NB     double        1.288 0.020
HEM  C4B     NB     single        1.373 0.020
HEM  C1C     NC     aromatic      1.363 0.020
HEM  C4C     NC     aromatic      1.365 0.020
HEM  C1D     ND     single        1.374 0.020
#
loop_
_chem_comp_angle.comp_id
_chem_comp_angle.atom_id_1
_chem_comp_angle.atom_id_2
_chem_comp_angle.atom_id_3
_chem_comp_angle.value_angle
_chem_comp_angle.value_angle_esd
HEM  HHA     CHA     C1A          120.86 3.000
HEM  HHA     CHA     C4D          117.15 3.000
HEM  C1A     CHA     C4D          121.98 3.000
HEM  HHB     CHB     C4A          121.00 3.000
HEM  HHB     CHB     C1B          117.27 3.000
HEM  C4A     CHB     C1B          121.73 3.000
HEM  HHC     CHC     C4B          118.77 3.000
HEM  HHC     CHC     C1C          116.12 3.000
HEM  C4B     CHC     C1C          125.02 3.000
HEM  HHD     CHD     C1D          118.57 3.000
HEM  HHD     CHD     C4C          116.39 3.000
HEM  C4C     CHD     C1D          124.95 3.000
HEM  CHA     C1A     C2A          127.36 3.000
HEM  CHA     C1A     NA           124.53 3.000
HEM  C2A     C1A     NA           107.79 3.000
HEM  C3A     C2A     CAA          126.01 3.000
HEM  C1A     C2A     CAA          128.14 3.000
HEM  C1A     C2A     C3A          105.57 3.000
HEM  C2A     C3A     CMA          126.05 3.000
HEM  C2A     C3A     C4A          105.41 3.000
HEM  C4A     C3A     CMA          128.12 3.000
HEM  CHB     C4A     C3A          127.33 3.000
HEM  CHB     C4A     NA           124.47 3.000
HEM  C3A     C4A     NA           107.81 3.000
HEM  HMA1    CMA     HMA2         108.50 3.000
HEM  HMA1    CMA     HMA3         107.18 3.000
HEM  HMA2    CMA     HMA3         108.51 3.000
HEM  C3A     CMA     HMA1         110.89 3.000
HEM  C3A     CMA     HMA2         110.30 3.000
HEM  C3A     CMA     HMA3         111.34 3.000
HEM  HAA1    CAA     HAA2         105.09 3.000
HEM  HAA1    CAA     CBA          110.24 3.000
HEM  HAA2    CAA     CBA          109.70 3.000
HEM  C2A     CAA     HAA1         109.87 3.000
HEM  C2A     CAA     HAA2         109.86 3.000
HEM  C2A     CAA     CBA          111.85 3.000
HEM  HBA1    CBA     HBA2         107.01 3.000
HEM  HBA1    CBA     CGA          109.95 3.000
HEM  HBA2    CBA     CGA          109.57 3.000
HEM  CAA     CBA     HBA1         110.89 3.000
HEM  CAA     CBA     HBA2         111.13 3.000
HEM  CAA     CBA     CGA          108.29 3.000
HEM  CBA     CGA     O1A          115.07 3.000
HEM  CBA     CGA     O2A          115.07 3.000
HEM  O1A     CGA     O2A          129.86 3.000
HEM  CHB     C1B     C2B          120.84 3.000
HEM  CHB     C1B     NB           126.42 3.000
HEM  C2B     C1B     NB           111.48 3.000
HEM  C3B     C2B     CMB          133.58 3.000
HEM  C1B     C2B     CMB          124.15 3.000
HEM  C1B     C2B     C3B          102.18 3.000
HEM  C2B     C3B     CAB          126.46 3.000
HEM  C2B     C3B     C4B          107.84 3.000
HEM  C4B     C3B     CAB          125.58 3.000
HEM  CHC     C4B     C3B          124.37 3.000
HEM  CHC     C4B     NB           126.38 3.000
HEM  C3B     C4B     NB           106.13 3.000
HEM  HMB1    CMB     HMB2         106.75 3.000
HEM  HMB1    CMB     HMB3         108.35 3.000
HEM  HMB2    CMB     HMB3         108.37 3.000
HEM  C2B     CMB     HMB1         110.51 3.000
HEM  C2B     CMB     HMB2         112.17 3.000
HEM  C2B     CMB     HMB3         110.53 3.000
HEM  HAB     CAB     CBB          118.18 3.000
HEM  C3B     CAB     HAB          115.78 3.000
HEM  C3B     CAB     CBB          125.98 3.000
HEM  HBB1    CBB     HBB2         117.47 3.000
HEM  CAB     CBB     HBB1         120.09 3.000
HEM  CAB     CBB     HBB2         122.43 3.000
HEM  CHC     C1C     C2C          133.41 3.000
HEM  CHC     C1C     NC           120.84 3.000
HEM  C2C     C1C     NC           105.44 3.000
HEM  C3C     C2C     CMC          126.87 3.000
HEM  C1C     C2C     CMC          126.61 3.000
HEM  C1C     C2C     C3C          106.11 3.000
HEM  C2C     C3C     CAC          125.41 3.000
HEM  C2C     C3C     C4C          106.83 3.000
HEM  C4C     C3C     CAC          127.17 3.000
HEM  CHD     C4C     C3C          134.63 3.000
HEM  CHD     C4C     NC           120.19 3.000
HEM  C3C     C4C     NC           104.74 3.000
HEM  HMC1    CMC     HMC2         108.33 3.000
HEM  HMC1    CMC     HMC3         107.37 3.000
HEM  HMC2    CMC     HMC3         108.56 3.000
HEM  C2C     CMC     HMC1         111.33 3.000
HEM  C2C     CMC     HMC2         110.30 3.000
HEM  C2C     CMC     HMC3         110.84 3.000
HEM  HAC     CAC     CBC          116.58 3.000
HEM  C3C     CAC     HAC          116.96 3.000
HEM  C3C     CAC     CBC          126.41 3.000
HEM  HBC1    CBC     HBC2         117.32 3.000
HEM  CAC     CBC     HBC1         120.06 3.000
HEM  CAC     CBC     HBC2         122.61 3.000
HEM  CHD     C1D     C2D          125.66 3.000
HEM  CHD     C1D     ND           126.79 3.000
HEM  C2D     C1D     ND           105.28 3.000
HEM  C3D     C2D     CMD          127.64 3.000
HEM  C1D     C2D     CMD          123.21 3.000
HEM  C1D     C2D     C3D          109.08 3.000
HEM  C2D     C3D     CAD          131.57 3.000
HEM  C2D     C3D     C4D          101.58 3.000
HEM  C4D     C3D     CAD          126.85 3.000
HEM  CHA     C4D     C3D          121.13 3.000
HEM  CHA     C4D     ND           126.06 3.000
HEM  C3D     C4D     ND           111.46 3.000
HEM  HMD1    CMD     HMD2         108.55 3.000
HEM  HMD1    CMD     HMD3         107.39 3.000
HEM  HMD2    CMD     HMD3         107.42 3.000
HEM  C2D     CMD     HMD1         110.89 3.000
HEM  C2D     CMD     HMD2         110.48 3.000
HEM  C2D     CMD     HMD3         111.96 3.000
HEM  HAD1    CAD     HAD2         105.39 3.000
HEM  HAD1    CAD     CBD          109.57 3.000
HEM  HAD2    CAD     CBD          110.29 3.000
HEM  C3D     CAD     HAD1         109.51 3.000
HEM  C3D     CAD     HAD2         109.62 3.000
HEM  C3D     CAD     CBD          112.23 3.000
HEM  HBD1    CBD     HBD2         106.94 3.000
HEM  HBD1    CBD     CGD          107.35 3.000
HEM  HBD2    CBD     CGD          107.33 3.000
HEM  CAD     CBD     HBD1         110.10 3.000
HEM  CAD     CBD     HBD2         109.64 3.000
HEM  CAD     CBD     CGD          115.13 3.000
HEM  CBD     CGD     O1D          114.02 3.000
HEM  CBD     CGD     O2D          116.70 3.000
HEM  O1D     CGD     O2D          129.28 3.000
HEM  C4A     NA      FE           125.12 3.000
HEM  C1A     NA      C4A          108.27 3.000
HEM  C1A     NA      FE           125.25 3.000
HEM  C4B     NB      FE           121.58 3.000
HEM  C1B     NB      C4B          105.18 3.000
HEM  C1B     NB      FE           123.66 3.000
HEM  C1C     NC      C4C          109.67 3.000
HEM  C1C     NC      FE           124.49 3.000
HEM  C4C     NC      FE           124.83 3.000
HEM  C1D     ND      C4D          105.67 3.000
HEM  C1D     ND      FE           121.53 3.000
HEM  C4D     ND      FE           124.05 3.000
HEM  NC      FE      ND            98.25 3.000
HEM  NA      FE      NC           139.84 3.000
HEM  NA      FE      NB            96.35 3.000
HEM  NA      FE      ND            96.42 3.000
HEM  NB      FE      NC            98.41 3.000
HEM  NB      FE      ND           136.18 3.000
#
loop_
_chem_comp_tor.comp_id
_chem_comp_tor.id
_chem_comp_tor.atom_id_1
_chem_comp_tor.atom_id_2
_chem_comp_tor.atom_id_3
_chem_comp_tor.atom_id_4
_chem_comp_tor.value_angle
_chem_comp_tor.value_angle_esd
_chem_comp_tor.period
HEM CONST_1       HHA     CHA     C1A     C2A           -3.26  20.0 1
HEM CONST_2       HHA     CHA     C4D     C3D           -6.59  20.0 1
HEM CONST_3       HHB     CHB     C4A     C3A            3.70  20.0 1
HEM CONST_4       HHB     CHB     C1B     C2B            5.82  20.0 1
HEM CONST_5       HHC     CHC     C4B     C3B          -11.95  20.0 1
HEM CONST_6       HHC     CHC     C1C     C2C           -0.16  20.0 1
HEM CONST_7       HHD     CHD     C1D     C2D           11.31  20.0 1
HEM CONST_8       HHD     CHD     C4C     C3C           -0.55  20.0 1
HEM CONST_9       CHA     C1A     C2A     CAA           12.86  20.0 1
HEM CONST_10      CHA     C1A     NA      C4A          151.76  20.0 1
HEM Var_1         C3A     C2A     CAA     HAA1         133.95   0.0 0
HEM CONST_11      C1A     C2A     C3A     CMA          174.46  20.0 1
HEM Var_2         C2A     C3A     CMA     HMA1          38.26   0.0 0
HEM CONST_12      C2A     C3A     C4A     NA           -14.69  20.0 1
HEM CONST_13      CHB     C4A     NA      FE            16.99  20.0 1
HEM Var_3         HAA1    CAA     CBA     HBA1        -177.60   0.0 0
HEM Var_4         HBA1    CBA     CGA     O1A           28.68   0.0 0
HEM CONST_14      CHB     C1B     C2B     CMB          -31.87  20.0 1
HEM CONST_15      CHB     C1B     NB      C4B         -140.18  20.0 1
HEM Var_5         C3B     C2B     CMB     HMB1         136.81   0.0 0
HEM CONST_16      C1B     C2B     C3B     CAB          175.84  20.0 1
HEM Var_6         C2B     C3B     CAB     HAB         -140.77   0.0 0
HEM CONST_17      C2B     C3B     C4B     NB            15.76  20.0 1
HEM CONST_18      CHC     C4B     NB      FE           -12.54  20.0 1
HEM Var_7         HAB     CAB     CBB     HBB1           1.62   0.0 0
HEM CONST_19      CHC     C1C     C2C     CMC           14.37  20.0 1
HEM CONST_20      CHC     C1C     NC      C4C          147.96  20.0 1
HEM Var_8         C3C     C2C     CMC     HMC1        -163.30   0.0 0
HEM CONST_21      C1C     C2C     C3C     CAC          172.87  20.0 1
HEM Var_9         C2C     C3C     CAC     HAC          -20.52   0.0 0
HEM CONST_22      C2C     C3C     C4C     NC           -16.60  20.0 1
HEM CONST_23      CHD     C4C     NC      FE            22.52  20.0 1
HEM Var_10        HAC     CAC     CBC     HBC1          -1.38   0.0 0
HEM CONST_24      CHD     C1D     C2D     CMD          -30.22  20.0 1
HEM CONST_25      CHD     C1D     ND      C4D         -137.77  20.0 1
HEM Var_11        C3D     C2D     CMD     HMD1        -113.10   0.0 0
HEM CONST_26      C1D     C2D     C3D     CAD         -178.32  20.0 1
HEM Var_12        C2D     C3D     CAD     HAD1         -36.70   0.0 0
HEM CONST_27      C2D     C3D     C4D     ND            15.08  20.0 1
HEM CONST_28      CHA     C4D     ND      FE            -6.95  20.0 1
HEM Var_13        HAD1    CAD     CBD     HBD1         178.68   0.0 0
HEM Var_14        HBD1    CBD     CGD     O1D          -55.16   0.0 0
HEM CONST_29      C4A     NA      FE      NC            96.09  20.0 3
HEM CONST_30      C4B     NB      FE      NC             2.47  20.0 3
HEM CONST_31      C1C     NC      FE      ND           152.89  20.0 3
#
loop_
_chem_comp_tree.comp_id
_chem_comp_tree.atom_id
_chem_comp_tree.atom_back
_chem_comp_tree.atom_forward
_chem_comp_tree.connect_type
HEM      CHA    ?      HHA    START
HEM      HHA    CHA    ?      ?
HEM      C1A    CHA    C2A    ?
HEM      C2A    C1A    CAA    ?
HEM      CAA    C2A    HAA1   ?
HEM      HAA1   CAA    ?      ?
HEM      HAA2   CAA    ?      ?
HEM      CBA    CAA    HBA1   ?
HEM      HBA1   CBA    ?      ?
HEM      HBA2   CBA    ?      ?
HEM      CGA    CBA    O1A    ?
HEM      O1A    CGA    ?      ?
HEM      O2A    CGA    ?      ?
HEM      C3A    C2A    CMA    ?
HEM      CMA    C3A    HMA1   ?
HEM      HMA1   CMA    ?      ?
HEM      HMA2   CMA    ?      ?
HEM      HMA3   CMA    ?      ?
HEM      C4A    C3A    CHB    ?
HEM      CHB    C4A    HHB    ?
HEM      HHB    CHB    ?      ?
HEM      C1B    CHB    C2B    ?
HEM      C2B    C1B    CMB    ?
HEM      CMB    C2B    HMB1   ?
HEM      HMB1   CMB    ?      ?
HEM      HMB2   CMB    ?      ?
HEM      HMB3   CMB    ?      ?
HEM      C3B    C2B    CAB    ?
HEM      CAB    C3B    HAB    ?
HEM      HAB    CAB    ?      ?
HEM      CBB    CAB    HBB1   ?
HEM      HBB1   CBB    ?      ?
HEM      HBB2   CBB    ?      ?
HEM      C4B    C3B    CHC    ?
HEM      CHC    C4B    HHC    ?
HEM      HHC    CHC    ?      ?
HEM      C1C    CHC    C2C    ?
HEM      C2C    C1C    CMC    ?
HEM      CMC    C2C    HMC1   ?
HEM      HMC1   CMC    ?      ?
HEM      HMC2   CMC    ?      ?
HEM      HMC3   CMC    ?      ?
HEM      C3C    C2C    CAC    ?
HEM      CAC    C3C    HAC    ?
HEM      HAC    CAC    ?      ?
HEM      CBC    CAC    HBC1   ?
HEM      HBC1   CBC    ?      ?
HEM      HBC2   CBC    ?      ?
HEM      C4C    C3C    CHD    ?
HEM      CHD    C4C    HHD    ?
HEM      HHD    CHD    ?      ?
HEM      C1D    CHD    C2D    ?
HEM      C2D    C1D    CMD    ?
HEM      CMD    C2D    HMD1   ?
HEM      HMD1   CMD    ?      ?
HEM      HMD2   CMD    ?      ?
HEM      HMD3   CMD    ?      ?
HEM      C3D    C2D    CAD    ?
HEM      CAD    C3D    HAD1   ?
HEM      HAD1   CAD    ?      ?
HEM      HAD2   CAD    ?      ?
HEM      CBD    CAD    HBD1   ?
HEM      HBD1   CBD    ?      ?
HEM      HBD2   CBD    ?      ?
HEM      CGD    CBD    O1D    ?
HEM      O1D    CGD    ?      ?
HEM      O2D    CGD    ?      ?
HEM      C4D    C3D    ND     ?
HEM      ND     C4D    FE     ?
HEM      FE     ND     NC     ?
HEM      NC     FE     ?      ?
HEM      NA     FE     ?      ?
HEM      NB     FE     ?      END
HEM      CHA    C4D    ?      ADD
HEM      C1A    NA     ?      ADD
HEM      C4A    NA     ?      ADD
HEM      C1B    NB     ?      ADD
HEM      C4B    NB     ?      ADD
HEM      C1C    NC     ?      ADD
HEM      C4C    NC     ?      ADD
HEM      C1D    ND     ?      ADD
#
loop_
_chem_comp_chir.comp_id
_chem_comp_chir.id
_chem_comp_chir.atom_id_centre
_chem_comp_chir.atom_id_1
_chem_comp_chir.atom_id_2
_chem_comp_chir.atom_id_3
_chem_comp_chir.volume_sign
HEM chir_1  FE      NC      NA      NB     negative
#
loop_
_chem_comp_plane_atom.comp_id
_chem_comp_plane_atom.plane_id
_chem_comp_plane_atom.atom_id
_chem_comp_plane_atom.dist_esd
HEM plan-1  C2A    0.020
HEM plan-1  C3A    0.020
HEM plan-1  CMA    0.020
HEM plan-1  CAA    0.020
HEM plan-2  CBA    0.020
HEM plan-2  CGA    0.020
HEM plan-2  O1A    0.020
HEM plan-2  O2A    0.020
HEM plan-3  C1B    0.020
HEM plan-3  C2B    0.020
HEM plan-3  C3B    0.020
HEM plan-3  C4B    0.020
HEM plan-4  C2D    0.020
HEM plan-4  C3D    0.020
HEM plan-4  C4D    0.020
HEM plan-4  CAD    0.020
HEM plan-5  CBD    0.020
HEM plan-5  CGD    0.020
HEM plan-5  O1D    0.020
HEM plan-5  O2D    0.020
#
data_comp_FLP
#
loop_
_chem_comp_atom.comp_id
_chem_comp_atom.atom_id
_chem_comp_atom.type_symbol
_chem_comp_atom.type_energy
_chem_comp_atom.partial_charge
_chem_comp_atom.x
_chem_comp_atom.y
_chem_comp_atom.z
FLP        C       C   CR16  -0.15      7.1650   28.8000   -3.4190
FLP        H       H   HCR6  0.15       7.6180   27.8954   -3.7970
FLP        C1      C   CR16  -0.15      7.9960   29.9080   -2.9780
FLP        H1      H   HCR6  0.15       9.0695   29.8328   -3.0695
FLP        C2      C   CR66  0.0        7.4050   31.1310   -2.4090
FLP        C3      C   CR16  -0.15      5.9180   31.1860   -2.3550
FLP        H3      H   HCR6  0.15       5.4382   32.0753   -1.9737
FLP        C4      C   CR16  -0.15      5.1100   30.0940   -2.7940
FLP        H4      H   HCR6  0.15       4.0345   30.1485   -2.7115
FLP        C5      C   CR16  -0.15      5.7330   28.9200   -3.3470
FLP        H5      H   HCR6  0.15       5.1143   28.1147   -3.7145
FLP        C6      C   CR66  0.0        8.2080   32.2190   -1.9230
FLP        C7      C   CR16  -0.15      9.4770   31.9350   -1.1840
FLP        H7      H   HCR6  0.15       9.7849   30.9107   -1.0345
FLP        C8      C   CR16  -0.15     10.2930   32.9970   -0.6700
FLP        H8      H   HCR6  0.15      11.1480   32.7614   -0.0537
FLP        C9      C   CR6   -0.1435    9.9840   34.3880   -0.9680
FLP        C10     C   CR16  -0.15      8.7720   34.6890   -1.6770
FLP        H10     H   HCR6  0.15       8.4778   35.7207   -1.8011
FLP        C11     C   CR6   0.19       7.9400   33.6530   -2.2260
FLP        C12     C   CH1   0.1245    10.8540   35.5880   -0.4360
FLP        H12     H   HCH1  0.08      11.8039   35.1764   -0.0949
FLP        C13     C   CH3   -0.24     10.2100   36.3010    0.8070
FLP        H131    H   HCH3  0.08       9.2512   36.7337    0.5213
FLP        H132    H   HCH3  0.08      10.8748   37.0904    1.1579
FLP        H133    H   HCH3  0.08      10.0572   35.5736    1.6043
FLP        C14     C   C     0.659     11.1200   36.6260   -1.6110
FLP        O       O   O     -0.57     10.5880   37.7400   -1.5960
FLP        O1      O   OH1   -0.65     11.8690   36.2900   -2.5550
FLP        HO1     H   HOH1  0.5       11.9846   36.9550   -3.2376
FLP        F       F   F     -0.19      6.8130   34.0900   -2.9120
#
loop_
_chem_comp_bond.comp_id
_chem_comp_bond.atom_id_1
_chem_comp_bond.atom_id_2
_chem_comp_bond.type
_chem_comp_bond.value_dist
_chem_comp_bond.value_dist_esd
FLP  H       C      single        1.086 0.020
FLP  C5      C      aromatic      1.392 0.020
FLP  H5      C5     single        1.086 0.020
FLP  C4      C5     aromatic      1.392 0.020
FLP  H4      C4     single        1.086 0.020
FLP  C3      C4     aromatic      1.397 0.020
FLP  H3      C3     single        1.088 0.020
FLP  C2      C3     aromatic      1.406 0.020
FLP  C1      C2     aromatic      1.406 0.020
FLP  H1      C1     single        1.088 0.020
FLP  C6      C2     single        1.473 0.020
FLP  C7      C6     aromatic      1.404 0.020
FLP  H7      C7     single        1.088 0.020
FLP  C8      C7     aromatic      1.400 0.020
FLP  H8      C8     single        1.087 0.020
FLP  C9      C8     aromatic      1.400 0.020
FLP  C12     C9     single        1.515 0.020
FLP  H12     C12    single        1.099 0.020
FLP  C13     C12    single        1.531 0.020
FLP  H131    C13    single        1.096 0.020
FLP  H132    C13    single        1.096 0.020
FLP  H133    C13    single        1.096 0.020
FLP  C14     C12    single        1.518 0.020
FLP  O1      C14    single        1.359 0.020
FLP  HO1     O1     single        0.981 0.020
FLP  O       C14    double        1.223 0.020
FLP  C10     C9     aromatic      1.400 0.020
FLP  H10     C10    single        1.087 0.020
FLP  C11     C10    aromatic      1.396 0.020
FLP  F       C11    single        1.343 0.020
FLP  C       C1     aromatic      1.397 0.020
FLP  C6      C11    aromatic      1.403 0.020
#
loop_
_chem_comp_angle.comp_id
_chem_comp_angle.atom_id_1
_chem_comp_angle.atom_id_2
_chem_comp_angle.atom_id_3
_chem_comp_angle.value_angle
_chem_comp_angle.value_angle_esd
FLP  H       C       C5           120.00 3.000
FLP  H       C       C1           119.89 3.000
FLP  C1      C       C5           120.11 3.000
FLP  H1      C1      C2           120.52 3.000
FLP  C       C1      H1           118.40 3.000
FLP  C       C1      C2           121.08 3.000
FLP  C1      C2      C3           117.82 3.000
FLP  C1      C2      C6           121.03 3.000
FLP  C3      C2      C6           121.15 3.000
FLP  H3      C3      C4           118.41 3.000
FLP  C2      C3      H3           120.50 3.000
FLP  C2      C3      C4           121.09 3.000
FLP  H4      C4      C5           120.00 3.000
FLP  C3      C4      H4           119.89 3.000
FLP  C3      C4      C5           120.11 3.000
FLP  C       C5      H5           120.11 3.000
FLP  C       C5      C4           119.78 3.000
FLP  C4      C5      H5           120.11 3.000
FLP  C7      C6      C11          117.19 3.000
FLP  C2      C6      C7           121.00 3.000
FLP  C2      C6      C11          121.81 3.000
FLP  H7      C7      C8           118.26 3.000
FLP  C6      C7      H7           120.49 3.000
FLP  C6      C7      C8           121.26 3.000
FLP  H8      C8      C9           120.41 3.000
FLP  C7      C8      H8           118.79 3.000
FLP  C7      C8      C9           120.80 3.000
FLP  C8      C9      C12          120.07 3.000
FLP  C8      C9      C10          118.47 3.000
FLP  C10     C9      C12          121.46 3.000
FLP  H10     C10     C11          119.05 3.000
FLP  C9      C10     H10          120.65 3.000
FLP  C9      C10     C11          120.31 3.000
FLP  C10     C11     F            118.01 3.000
FLP  C6      C11     C10          121.98 3.000
FLP  C6      C11     F            120.01 3.000
FLP  H12     C12     C13          106.67 3.000
FLP  H12     C12     C14          105.93 3.000
FLP  C13     C12     C14          111.15 3.000
FLP  C9      C12     H12          109.75 3.000
FLP  C9      C12     C13          111.21 3.000
FLP  C9      C12     C14          111.86 3.000
FLP  H131    C13     H132         107.25 3.000
FLP  H131    C13     H133         107.81 3.000
FLP  H132    C13     H133         107.94 3.000
FLP  C12     C13     H131         111.99 3.000
FLP  C12     C13     H132         110.65 3.000
FLP  C12     C13     H133         111.02 3.000
FLP  C12     C14     O1           110.83 3.000
FLP  C12     C14     O            125.78 3.000
FLP  O       C14     O1           123.39 3.000
FLP  C14     O1      HO1          111.86 3.000
#
loop_
_chem_comp_tor.comp_id
_chem_comp_tor.id
_chem_comp_tor.atom_id_1
_chem_comp_tor.atom_id_2
_chem_comp_tor.atom_id_3
_chem_comp_tor.atom_id_4
_chem_comp_tor.value_angle
_chem_comp_tor.value_angle_esd
_chem_comp_tor.period
FLP CONST_1       H       C       C5      H5             0.09  20.0 1
FLP CONST_2       H       C       C1      H1             0.35  20.0 1
FLP CONST_3       H1      C1      C2      C3           179.63  20.0 1
FLP CONST_4       C1      C2      C3      H3           179.36  20.0 1
FLP Var_1         C1      C2      C6      C7           -50.97   0.0 0
FLP CONST_5       H3      C3      C4      H4             0.42  20.0 1
FLP CONST_6       H4      C4      C5      H5             0.12  20.0 1
FLP CONST_7       C7      C6      C11     C10           -0.12  20.0 1
FLP CONST_8       C2      C6      C7      H7            -0.45  20.0 1
FLP CONST_9       H7      C7      C8      H8             0.37  20.0 1
FLP CONST_10      H8      C8      C9      C12            0.10  20.0 1
FLP Var_2         C8      C9      C12     H12            4.15   0.0 0
FLP CONST_11      C8      C9      C10     H10         -179.73  20.0 1
FLP CONST_12      H10     C10     C11     F              0.62  20.0 1
FLP Var_3         H12     C12     C13     H131         176.60   0.0 0
FLP Var_4         H12     C12     C14     O1            56.72   0.0 0
FLP Var_5         C12     C14     O1      HO1         -179.57   0.0 0
#
loop_
_chem_comp_tree.comp_id
_chem_comp_tree.atom_id
_chem_comp_tree.atom_back
_chem_comp_tree.atom_forward
_chem_comp_tree.connect_type
FLP      C      ?      H      START
FLP      H      C      ?      ?
FLP      C5     C      H5     ?
FLP      H5     C5     ?      ?
FLP      C4     C5     H4     ?
FLP      H4     C4     ?      ?
FLP      C3     C4     H3     ?
FLP      H3     C3     ?      ?
FLP      C2     C3     C1     ?
FLP      C1     C2     H1     ?
FLP      H1     C1     ?      ?
FLP      C6     C2     C7     ?
FLP      C7     C6     H7     ?
FLP      H7     C7     ?      ?
FLP      C8     C7     H8     ?
FLP      H8     C8     ?      ?
FLP      C9     C8     C12    ?
FLP      C12    C9     H12    ?
FLP      H12    C12    ?      ?
FLP      C13    C12    H131   ?
FLP      H131   C13    ?      ?
FLP      H132   C13    ?      ?
FLP      H133   C13    ?      ?
FLP      C14    C12    O1     ?
FLP      O1     C14    HO1    ?
FLP      HO1    O1     ?      ?
FLP      O      C14    ?      ?
FLP      C10    C9     H10    ?
FLP      H10    C10    ?      ?
FLP      C11    C10    F      ?
FLP      F      C11    ?      END
FLP      C      C1     ?      ADD
FLP      C6     C11    ?      ADD
#
loop_
_chem_comp_chir.comp_id
_chem_comp_chir.id
_chem_comp_chir.atom_id_centre
_chem_comp_chir.atom_id_1
_chem_comp_chir.atom_id_2
_chem_comp_chir.atom_id_3
_chem_comp_chir.volume_sign
FLP chir_1  C12     C13     C9      C14    negative
#
loop_
_chem_comp_plane_atom.comp_id
_chem_comp_plane_atom.plane_id
_chem_comp_plane_atom.atom_id
_chem_comp_plane_atom.dist_esd
FLP plan-1  C      0.020
FLP plan-1  C1     0.020
FLP plan-1  C2     0.020
FLP plan-1  C3     0.020
FLP plan-1  C4     0.020
FLP plan-1  C5     0.020
FLP plan-1  C6     0.020
FLP plan-2  C2     0.020
FLP plan-2  C6     0.020
FLP plan-2  C7     0.020
FLP plan-2  C8     0.020
FLP plan-2  C9     0.020
FLP plan-2  C10    0.020
FLP plan-2  C11    0.020
FLP plan-2  C12    0.020
