# Supplementary material for: High-throughput quantum-mechanics/molecular-mechanics (ONIOM) macromolecular crystallographic refinement with PHENIX/DivCon: the impact of mixed Hamiltonian methods on ligand and protein structure
Source: Acta Crystallogr D Struct Biol. 2018 Oct 29;74(Pt 11):1063–77. doi: 10.1107/S2059798318012913 (PMC6213575; doi:10.1107/S2059798318012913)
Supplement: Supplementary file 2 [file d-74-01063-sup2.gz › results_ONIOM/1S19-H_refine_001.pdb]

REMARK Date 2017-01-11 Time 13:32:45 EST -0500 (1484159566.00 s)
REMARK PHENIX refinement
REMARK 
REMARK ****************** INPUT FILES AND LABELS ******************************
REMARK Reflections:
REMARK   file name      : 1S19.sf
REMARK   labels         : ['r1s19sf,wavelength_id=1,_refln.F_meas_au,_refln.F_meas_sigma_au']
REMARK R-free flags:
REMARK   file name      : 1S19.sf
REMARK   label          : r1s19sf,wavelength_id=1,_refln.status
REMARK   test_flag_value: 0
REMARK Model file name(s): 
REMARK   /scratch/oleg/2711268.gondor.quantumbioinc.com/1S19-H.pdb
REMARK 
REMARK ******************** REFINEMENT SUMMARY: QUICK FACTS *******************
REMARK Start: r_work = 0.1763 r_free = 0.2009 bonds = 0.015 angles = 1.412
REMARK Final: r_work = 0.1499 r_free = 0.1905 bonds = 0.014 angles = 1.835
REMARK ************************************************************************
REMARK 
REMARK ****************** REFINEMENT STATISTICS STEP BY STEP ******************
REMARK leading digit, like 1_, means number of macro-cycle                     
REMARK 0    : statistics at the very beginning when nothing is done yet        
REMARK 1_bss: bulk solvent correction and/or (anisotropic) scaling             
REMARK 1_xyz: refinement of coordinates                                        
REMARK 1_adp: refinement of ADPs (Atomic Displacement Parameters)              
REMARK 1_occ: refinement of occupancies                                        
REMARK ------------------------------------------------------------------------
REMARK  stage       r-work r-free bonds angles b_min b_max b_ave n_water shift
REMARK       0    : 0.2365 0.2539 0.015  1.41   5.0  60.5  22.9 552      0.000
REMARK       1_bss: 0.1763 0.2009 0.015  1.41   5.0  60.5  22.9 552      0.000
REMARK 1_settarget: 0.1763 0.2009 0.015  1.41   5.0  60.5  22.9 552      0.000
REMARK       1_nqh: 0.1763 0.2008 0.015  1.41   5.0  60.5  22.9 552      0.002
REMARK    1_weight: 0.1763 0.2008 0.015  1.41   5.0  60.5  22.9 552      0.002
REMARK    1_checkH: 0.1770 0.2012 0.015  1.41   5.0  60.5  22.9 552      0.444
REMARK    1_xyzrec: 0.1653 0.1982 0.014  1.93   5.0  60.5  22.9 552      0.554
REMARK    1_checkH: 0.1654 0.1981 0.014  1.93   5.0  60.5  22.9 552      0.554
REMARK       1_adp: 0.1593 0.1983 0.014  1.93   7.4  70.0  23.5 552      0.554
REMARK   1_regHadp: 0.1591 0.1987 0.014  1.93   7.4  70.0  23.5 552      0.554
REMARK       2_bss: 0.1587 0.1985 0.014  1.93   6.6  69.2  22.7 552      0.554
REMARK 2_settarget: 0.1587 0.1985 0.014  1.93   6.6  69.2  22.7 552      0.554
REMARK 2_updatecdl: 0.1587 0.1985 0.014  1.93   6.6  69.2  22.7 552      0.554
REMARK       2_nqh: 0.1587 0.1985 0.014  1.93   6.6  69.2  22.7 552      0.554
REMARK    2_weight: 0.1587 0.1985 0.014  1.93   6.6  69.2  22.7 552      0.554
REMARK    2_checkH: 0.1587 0.1985 0.014  1.93   6.6  69.2  22.7 552      0.554
REMARK    2_xyzrec: 0.1563 0.1944 0.014  1.81   6.6  69.2  22.7 552      0.563
REMARK    2_checkH: 0.1563 0.1943 0.014  1.81   6.6  69.2  22.7 552      0.563
REMARK       2_adp: 0.1516 0.1908 0.014  1.81   5.7  86.8  23.2 552      0.563
REMARK   2_regHadp: 0.1518 0.1908 0.014  1.81   5.7  86.8  23.2 552      0.563
REMARK       3_bss: 0.1518 0.1908 0.014  1.81   5.7  86.8  23.2 552      0.563
REMARK 3_settarget: 0.1518 0.1908 0.014  1.81   5.7  86.8  23.2 552      0.563
REMARK 3_updatecdl: 0.1518 0.1908 0.014  1.81   5.7  86.8  23.2 552      0.563
REMARK       3_nqh: 0.1518 0.1908 0.014  1.81   5.7  86.8  23.2 552      0.563
REMARK    3_weight: 0.1518 0.1908 0.014  1.81   5.7  86.8  23.2 552      0.563
REMARK    3_checkH: 0.1518 0.1908 0.014  1.81   5.7  86.8  23.2 552      0.563
REMARK    3_xyzrec: 0.1499 0.1906 0.014  1.83   5.7  86.8  23.2 552      0.574
REMARK    3_checkH: 0.1499 0.1906 0.014  1.83   5.7  86.8  23.2 552      0.574
REMARK       3_adp: 0.1499 0.1906 0.014  1.83   5.7  86.8  23.2 552      0.574
REMARK   3_regHadp: 0.1499 0.1906 0.014  1.83   5.7  86.8  23.2 552      0.574
REMARK         end: 0.1499 0.1905 0.014  1.83   5.7  86.8  23.2 552      0.574
REMARK ------------------------------------------------------------------------
REMARK MODEL CONTENT.
REMARK  ELEMENT        ATOM RECORD COUNT   OCCUPANCY SUM
REMARK        C                     1305         1294.00
REMARK        H                     2451         2436.00
REMARK        O                      531          527.00
REMARK        N                      345          340.00
REMARK        S                       14           14.00
REMARK      O1-                       31           31.00
REMARK    TOTAL                     4677         4642.00
REMARK -----------------------------------------------------------------------
REMARK r_free_flags.md5.hexdigest 439d27adbe02dc087c9d5ea4f8c2ddad
REMARK 
REMARK IF THIS FILE IS FOR PDB DEPOSITION: REMOVE ALL FROM THIS LINE UP.
REMARK   3
REMARK   3 REFINEMENT.
REMARK   3   PROGRAM     : PHENIX (1.11.1_2575: ???)
REMARK   3   AUTHORS     : Adams,Afonine,Bunkoczi,Burnley,Chen,Dar,Davis,
REMARK   3               : Draizen,Echols,Gildea,Gros,Grosse-Kunstleve,Headd,
REMARK   3               : Hintze,Hung,Ioerger,Liebschner,McCoy,McKee,Moriarty,
REMARK   3               : Oeffner,Poon,Read,Richardson,Richardson,Sacchettini,
REMARK   3               : Sauter,Sobolev,Storoni,Terwilliger,Williams,Zwart
REMARK   3
REMARK   3  REFINEMENT TARGET : ML
REMARK   3  
REMARK   3  DATA USED IN REFINEMENT.
REMARK   3   RESOLUTION RANGE HIGH (ANGSTROMS) : 1.999   
REMARK   3   RESOLUTION RANGE LOW  (ANGSTROMS) : 19.895  
REMARK   3   MIN(FOBS/SIGMA_FOBS)              : 0.00  
REMARK   3   COMPLETENESS FOR RANGE        (%) : 94.70 
REMARK   3   NUMBER OF REFLECTIONS             : 21014     
REMARK   3   NUMBER OF REFLECTIONS (NON-ANOMALOUS) : 21014     
REMARK   3  
REMARK   3  FIT TO DATA USED IN REFINEMENT.
REMARK   3   R VALUE     (WORKING + TEST SET) : 0.1539
REMARK   3   R VALUE            (WORKING SET) : 0.1499
REMARK   3   FREE R VALUE                     : 0.1905
REMARK   3   FREE R VALUE TEST SET SIZE   (%) : 9.92  
REMARK   3   FREE R VALUE TEST SET COUNT      : 2085      
REMARK   3  
REMARK   3  FIT TO DATA USED IN REFINEMENT (IN BINS).
REMARK   3   BIN  RESOLUTION RANGE  COMPL.    NWORK NFREE   RWORK  RFREE  CCWORK CCFREE
REMARK   3     1 19.8963 -  4.9060    0.95     1376   151  0.1472 0.1696   0.956  0.938
REMARK   3     2  4.9060 -  3.9037    0.98     1353   154  0.1183 0.1372   0.964  0.949
REMARK   3     3  3.9037 -  3.4130    0.99     1334   140  0.1327 0.1746   0.954  0.920
REMARK   3     4  3.4130 -  3.1022    0.99     1325   150  0.1536 0.2134   0.935  0.843
REMARK   3     5  3.1022 -  2.8806    0.97     1298   134  0.1643 0.1829   0.930  0.913
REMARK   3     6  2.8806 -  2.7112    0.98     1318   126  0.1595 0.2057   0.931  0.887
REMARK   3     7  2.7112 -  2.5757    0.96     1282   138  0.1508 0.2249   0.936  0.883
REMARK   3     8  2.5757 -  2.4638    0.95     1271   115  0.1532 0.1748   0.939  0.926
REMARK   3     9  2.4638 -  2.3691    0.94     1230   128  0.1612 0.2015   0.931  0.873
REMARK   3    10  2.3691 -  2.2875    0.93     1215   143  0.1469 0.2082   0.936  0.900
REMARK   3    11  2.2875 -  2.2161    0.92     1201   152  0.1556 0.2021   0.932  0.882
REMARK   3    12  2.2161 -  2.1528    0.94     1222   140  0.1604 0.2445   0.925  0.780
REMARK   3    13  2.1528 -  2.0962    0.95     1243   130  0.1677 0.2223   0.914  0.880
REMARK   3    14  2.0962 -  2.0451    0.91     1152   148  0.1742 0.2066   0.911  0.842
REMARK   3    15  2.0451 -  1.9986    0.84     1109   136  0.2123 0.2671   0.866  0.839
REMARK   3  
REMARK   3  BULK SOLVENT MODELLING.
REMARK   3   METHOD USED        : FLAT BULK SOLVENT MODEL
REMARK   3   SOLVENT RADIUS     : 1.11    
REMARK   3   SHRINKAGE RADIUS   : 0.90    
REMARK   3   GRID STEP FACTOR   : 4.00    
REMARK   3  
REMARK   3  ERROR ESTIMATES.
REMARK   3   COORDINATE ERROR (MAXIMUM-LIKELIHOOD BASED)     : 0.18    
REMARK   3   PHASE ERROR (DEGREES, MAXIMUM-LIKELIHOOD BASED) : 17.91   
REMARK   3  
REMARK   3  STRUCTURE FACTORS CALCULATION ALGORITHM : FFT
REMARK   3  
REMARK   3  RESTRAINTS LIBRARY
REMARK   3    GEOSTD + MON.LIB. + CDL v1.2
REMARK   3  
REMARK   3  DEVIATIONS FROM IDEAL VALUES.
REMARK   3                 RMSD     MAX  COUNT
REMARK   3   BOND      :  0.014   0.077   2085
REMARK   3   ANGLE     :  1.835  11.646   2825
REMARK   3   CHIRALITY :  0.100   0.252    325
REMARK   3   PLANARITY :  0.024   0.279    359
REMARK   3   DIHEDRAL  : 18.841 173.245   1271
REMARK   3   MIN NONBONDED DISTANCE : 2.219 
REMARK   3  
REMARK   3  MOLPROBITY STATISTICS.
REMARK   3   ALL-ATOM CLASHSCORE : 0.00
REMARK   3   RAMACHANDRAN PLOT:
REMARK   3     OUTLIERS : 0.00  %
REMARK   3     ALLOWED  : 3.98  %
REMARK   3     FAVORED  : 96.02 %
REMARK   3   ROTAMER OUTLIERS : 0.43 %
REMARK   3   CBETA DEVIATIONS : 0
REMARK   3   PEPTIDE PLANE:
REMARK   3     CIS-PROLINE     : 1
REMARK   3     CIS-GENERAL     : 0
REMARK   3     TWISTED PROLINE : 0
REMARK   3     TWISTED GENERAL : 0
REMARK   3  
REMARK   3  ATOMIC DISPLACEMENT PARAMETERS.
REMARK   3   WILSON B : 17.69
REMARK   3   RMS(B_ISO_OR_EQUIVALENT_BONDED) : 4.93
REMARK   3   ATOMS          NUMBER OF ATOMS
REMARK   3                    ISO.  ANISO. 
REMARK   3    ALL         :   4677       0
REMARK   3    ALL (NO H)  :   2226       0
REMARK   3    SOLVENT     :    184       0
REMARK   3    NON-SOLVENT :   2042       0
REMARK   3    HYDROGENS   :   2451       0
REMARK   3
REMARK   3
REMARK   3   OTHER REFINEMENT REMARKS:
REMARK   3   XRAY REFINEMENT USING QUANTUM MECHANICAL FUNCTIONAL
REMARK   3   PROGRAM      :QuantumBio DivCon 6 build-7.1.1-b4015.17
REMARK   3   AUTHORS      :BORBULEVYCH O.Y., PLUMLEY J., 
REMARK   3                :MARTIN, R.I., WESTERHOFF L.M. 
REMARK   3
REMARK   3   REFERENCE     :BORBULEVYCH O.Y., PLUMLEY J.A.,
REMARK   3                 :MARTIN, R.I., MERZ, K.M.,  WESTERHOFF L.M.
REMARK   3                 :ACTA CRYSTLLOGRAPHICA SECTION D, 2014, 
REMARK   3                 :V. D70, pp. 1233-1247
REMARK   3   QM METHOD(HAMILTONIAN): PM6 AMBERFF14
REMARK   3   REGION QM REFINEMENT: 
REMARK   3      MAIN/BUFFER QM REGION RADII (A): 3.0 / 0.0
REMARK   3      LIGAND / STRAIN ENERGY: MC9_A_500 / 7.52 KCAL/MOLE
REMARK   3
HELIX    1   1 GLU A  126  THR A  142  1               Generated by MOE   17
HELIX    2   2 PHE A  150  GLN A  152  5               Generated by MOE    3
HELIX    3   3 VAL A  217  GLN A  223  1               Generated by MOE    7
HELIX    4   4 LEU A  227  LYS A  246  1               Generated by MOE   20
HELIX    5   5 PHE A  251  ASP A  253  5               Generated by MOE    3
HELIX    6   6 SER A  256  ARG A  274  1               Generated by MOE   19
HELIX    7   7 SER A  275  GLU A  277  5               Generated by MOE    3
HELIX    8   8 GLN A  291  TYR A  293  5               Generated by MOE    3
HELIX    9   9 VAL A  297  THR A  301  1               Generated by MOE    5
HELIX   10  10 LEU A  307  LYS A  322  1               Generated by MOE   16
HELIX   11  11 GLU A  327  ILE A  338  1               Generated by MOE   12
HELIX   12  12 ALA A  349  ARG A  370  1               Generated by MOE   22
HELIX   13  13 LEU A  379  LEU A  404  1               Generated by MOE   26
HELIX   14  14 SER A  411  LYS A  413  5               Generated by MOE    3
HELIX   15  15 PRO A  416  PHE A  422  1               Generated by MOE    7
SHEET    1       PHE A 279  THR A 280                  Generated by MOE
SHEET    2       SER A 285  THR A 287                  Generated by MOE
SHEET    3       LYS A 294  TYR A 295                  Generated by MOE
CRYST1   45.248   52.550  132.909  90.00  90.00  90.00 P 21 21 21
SCALE1      0.022100  0.000000  0.000000        0.00000
SCALE2      0.000000  0.019029  0.000000        0.00000
SCALE3      0.000000  0.000000  0.007524        0.00000
ATOM      1  N   LEU A 120      34.636  18.803  66.836  1.00 40.99           N
ATOM      2  CA  LEU A 120      34.303  17.348  66.896  1.00 39.03           C
ATOM      3  C   LEU A 120      33.598  16.907  65.613  1.00 37.87           C
ATOM      4  O   LEU A 120      32.740  17.617  65.081  1.00 36.94           O
ATOM      5  CB  LEU A 120      33.370  16.964  68.068  1.00 41.12           C
ATOM      6  CG  LEU A 120      33.958  17.010  69.489  1.00 40.15           C
ATOM      7  CD1 LEU A 120      32.836  16.694  70.484  1.00 39.28           C
ATOM      8  CD2 LEU A 120      35.117  16.024  69.689  1.00 38.06           C
ATOM      9  H1  LEU A 120      35.142  19.089  67.663  1.00 49.19           H
ATOM     10  H2  LEU A 120      33.787  19.346  66.758  1.00 49.19           H
ATOM     11  HA  LEU A 120      35.226  16.773  66.993  1.00 46.83           H
ATOM     12  HB2 LEU A 120      33.013  15.945  67.900  1.00 49.34           H
ATOM     13  HB3 LEU A 120      32.497  17.617  68.035  1.00 49.34           H
ATOM     14  HG  LEU A 120      34.323  18.018  69.692  1.00 48.18           H
ATOM     15 HD11 LEU A 120      32.008  17.391  70.350  1.00 47.14           H
ATOM     16 HD12 LEU A 120      32.471  15.677  70.336  1.00 47.14           H
ATOM     17 HD13 LEU A 120      33.210  16.791  71.505  1.00 47.14           H
ATOM     18 HD21 LEU A 120      34.775  15.000  69.530  1.00 45.67           H
ATOM     19 HD22 LEU A 120      35.923  16.246  68.990  1.00 45.67           H
ATOM     20 HD23 LEU A 120      35.507  16.116  70.704  1.00 45.67           H
ATOM     21  N   ARG A 121      33.976  15.713  65.159  1.00 38.95           N
ATOM     22  CA  ARG A 121      33.587  15.107  63.898  1.00 35.05           C
ATOM     23  C   ARG A 121      33.080  13.688  64.177  1.00 32.37           C
ATOM     24  O   ARG A 121      33.729  12.709  63.805  1.00 30.72           O
ATOM     25  CB  ARG A 121      34.763  15.147  62.903  1.00 40.95           C
ATOM     26  CG  ARG A 121      35.170  16.598  62.571  1.00 37.97           C
ATOM     27  CD  ARG A 121      36.455  16.669  61.748  1.00 44.62           C
ATOM     28  NE  ARG A 121      36.258  16.086  60.418  1.00 47.23           N
ATOM     29  CZ  ARG A 121      37.051  16.228  59.350  1.00 54.77           C
ATOM     30  NH1 ARG A 121      38.184  16.929  59.407  1.00 60.22           N
ATOM     31  NH2 ARG A 121      36.699  15.648  58.202  1.00 48.95           N1+
ATOM     32  H   ARG A 121      34.649  15.200  65.710  1.00 46.74           H
ATOM     33  HA  ARG A 121      32.756  15.665  63.460  1.00 42.06           H
ATOM     34  HB2 ARG A 121      35.619  14.611  63.318  1.00 49.14           H
ATOM     35  HB3 ARG A 121      34.452  14.650  61.982  1.00 49.14           H
ATOM     36  HG2 ARG A 121      34.358  17.097  62.041  1.00 45.57           H
ATOM     37  HG3 ARG A 121      35.363  17.146  63.492  1.00 45.57           H
ATOM     38  HD2 ARG A 121      36.752  17.715  61.652  1.00 53.54           H
ATOM     39  HD3 ARG A 121      37.242  16.119  62.267  1.00 53.54           H
ATOM     40  HE  ARG A 121      35.414  15.548  60.289  1.00 56.68           H
ATOM     41 HH11 ARG A 121      38.462  17.361  60.274  1.00 72.27           H
ATOM     42 HH12 ARG A 121      38.763  17.019  58.585  1.00 72.27           H
ATOM     43 HH21 ARG A 121      35.836  15.126  58.141  1.00 58.74           H
ATOM     44 HH22 ARG A 121      37.278  15.744  57.382  1.00 58.74           H
ATOM     45  N   PRO A 122      31.908  13.540  64.814  1.00 24.41           N
ATOM     46  CA  PRO A 122      31.354  12.208  64.996  1.00 24.57           C
ATOM     47  C   PRO A 122      31.167  11.524  63.640  1.00 28.08           C
ATOM     48  O   PRO A 122      30.964  12.151  62.610  1.00 30.30           O
ATOM     49  CB  PRO A 122      30.038  12.435  65.725  1.00 20.66           C
ATOM     50  CG  PRO A 122      29.646  13.870  65.394  1.00 29.42           C
ATOM     51  CD  PRO A 122      31.001  14.561  65.317  1.00 23.69           C
ATOM     52  HA  PRO A 122      31.978  11.616  65.665  1.00 29.48           H
ATOM     53  HB2 PRO A 122      29.259  11.706  65.497  1.00 24.79           H
ATOM     54  HB3 PRO A 122      30.267  12.404  66.790  1.00 24.79           H
ATOM     55  HG2 PRO A 122      29.103  13.899  64.446  1.00 35.30           H
ATOM     56  HG3 PRO A 122      29.055  14.322  66.190  1.00 35.30           H
ATOM     57  HD2 PRO A 122      30.915  15.406  64.636  1.00 28.43           H
ATOM     58  HD3 PRO A 122      31.310  14.870  66.316  1.00 28.43           H
ATOM     59  N   LYS A 123      31.307  10.215  63.645  1.00 26.97           N
ATOM     60  CA  LYS A 123      31.120   9.367  62.485  1.00 26.92           C
ATOM     61  C   LYS A 123      29.629   9.273  62.223  1.00 30.23           C
ATOM     62  O   LYS A 123      28.811   9.414  63.140  1.00 21.42           O
ATOM     63  CB  LYS A 123      31.739   7.981  62.758  1.00 29.67           C
ATOM     64  CG  LYS A 123      33.260   8.088  63.004  1.00 44.55           C
ATOM     65  CD  LYS A 123      33.931   6.728  63.253  1.00 49.63           C
ATOM     66  CE  LYS A 123      35.385   6.945  63.698  1.00 53.81           C
ATOM     67  NZ  LYS A 123      35.996   5.689  64.172  1.00 64.30           N1+
ATOM     68  H   LYS A 123      31.484   9.763  64.528  1.00 32.37           H
ATOM     69  HA  LYS A 123      31.613   9.811  61.619  1.00 32.31           H
ATOM     70  HB2 LYS A 123      31.256   7.533  63.627  1.00 35.61           H
ATOM     71  HB3 LYS A 123      31.564   7.335  61.897  1.00 35.61           H
ATOM     72  HG2 LYS A 123      33.726   8.557  62.135  1.00 53.46           H
ATOM     73  HG3 LYS A 123      33.442   8.725  63.870  1.00 53.46           H
ATOM     74  HD2 LYS A 123      33.384   6.190  64.029  1.00 59.56           H
ATOM     75  HD3 LYS A 123      33.923   6.145  62.331  1.00 59.56           H
ATOM     76  HE2 LYS A 123      35.962   7.343  62.861  1.00 64.57           H
ATOM     77  HE3 LYS A 123      35.405   7.677  64.507  1.00 64.57           H
ATOM     78  HZ1 LYS A 123      36.958   5.853  64.438  1.00 77.15           H
ATOM     79  HZ2 LYS A 123      35.485   5.338  64.970  1.00 77.15           H
ATOM     80  HZ3 LYS A 123      35.969   4.999  63.433  1.00 77.15           H
ATOM     81  N   LEU A 124      29.300   9.058  60.953  1.00 24.38           N
ATOM     82  CA  LEU A 124      27.972   8.655  60.564  1.00 22.73           C
ATOM     83  C   LEU A 124      27.617   7.376  61.293  1.00 16.91           C
ATOM     84  O   LEU A 124      28.330   6.386  61.168  1.00 27.97           O
ATOM     85  CB  LEU A 124      27.949   8.407  59.040  1.00 23.89           C
ATOM     86  CG  LEU A 124      28.146   9.694  58.197  1.00 27.21           C
ATOM     87  CD1 LEU A 124      28.503   9.349  56.734  1.00 32.70           C
ATOM     88  CD2 LEU A 124      26.866  10.536  58.227  1.00 22.04           C
ATOM     89  H   LEU A 124      30.025   8.995  60.255  1.00 29.25           H
ATOM     90  HA  LEU A 124      27.266   9.440  60.825  1.00 27.28           H
ATOM     91  HB2 LEU A 124      28.752   7.707  58.801  1.00 28.66           H
ATOM     92  HB3 LEU A 124      26.999   7.944  58.776  1.00 28.66           H
ATOM     93  HG  LEU A 124      28.958  10.292  58.615  1.00 32.65           H
ATOM     94 HD11 LEU A 124      28.664  10.266  56.166  1.00 39.25           H
ATOM     95 HD12 LEU A 124      29.420   8.765  56.711  1.00 39.25           H
ATOM     96 HD13 LEU A 124      27.697   8.771  56.276  1.00 39.25           H
ATOM     97 HD21 LEU A 124      26.996  11.431  57.619  1.00 26.45           H
ATOM     98 HD22 LEU A 124      26.034   9.955  57.824  1.00 26.45           H
ATOM     99 HD23 LEU A 124      26.623  10.841  59.244  1.00 26.45           H
ATOM    100  N   SER A 125      26.498   7.369  61.997  1.00 20.80           N
ATOM    101  CA  SER A 125      25.957   6.123  62.468  1.00 21.21           C
ATOM    102  C   SER A 125      25.641   5.191  61.294  1.00 30.03           C
ATOM    103  O   SER A 125      25.495   5.602  60.138  1.00 23.82           O
ATOM    104  CB  SER A 125      24.725   6.410  63.297  1.00 29.32           C
ATOM    105  OG  SER A 125      23.690   6.817  62.456  1.00 27.65           O
ATOM    106  H   SER A 125      25.911   8.190  62.040  1.00 24.96           H
ATOM    107  HA  SER A 125      26.686   5.647  63.120  1.00 25.45           H
ATOM    108  HB2 SER A 125      24.417   5.518  63.841  1.00 35.18           H
ATOM    109  HB3 SER A 125      24.947   7.207  64.007  1.00 35.18           H
ATOM    110  HG  SER A 125      22.999   7.199  63.012  1.00 33.19           H
ATOM    111  N   GLU A 126      25.518   3.921  61.622  1.00 26.74           N
ATOM    112  CA  GLU A 126      24.995   2.916  60.732  1.00 35.74           C
ATOM    113  C   GLU A 126      23.639   3.360  60.138  1.00 31.34           C
ATOM    114  O   GLU A 126      23.443   3.205  58.940  1.00 28.97           O
ATOM    115  CB  GLU A 126      24.887   1.609  61.534  1.00 43.29           C
ATOM    116  CG  GLU A 126      24.538   0.397  60.652  1.00 53.81           C
ATOM    117  CD  GLU A 126      25.775  -0.058  59.856  1.00 71.54           C
ATOM    118  OE1 GLU A 126      25.722   0.048  58.605  1.00 69.99           O
ATOM    119  OE2 GLU A 126      26.750  -0.485  60.523  1.00 66.13           O1-
ATOM    120  H   GLU A 126      25.707   3.641  62.571  1.00 32.09           H
ATOM    121  HA  GLU A 126      25.719   2.784  59.927  1.00 42.89           H
ATOM    122  HB2 GLU A 126      25.838   1.426  62.039  1.00 51.95           H
ATOM    123  HB3 GLU A 126      24.117   1.714  62.302  1.00 51.95           H
ATOM    124  HG2 GLU A 126      24.269  -0.404  61.345  1.00 64.57           H
ATOM    125  HG3 GLU A 126      23.696   0.623  59.993  1.00 64.57           H
ATOM    126  N   GLU A 127      22.717   3.921  60.942  1.00 28.97           N
ATOM    127  CA  GLU A 127      21.426   4.400  60.458  1.00 24.65           C
ATOM    128  C   GLU A 127      21.548   5.570  59.454  1.00 24.85           C
ATOM    129  O   GLU A 127      20.824   5.607  58.462  1.00 25.04           O
ATOM    130  CB  GLU A 127      20.509   4.811  61.612  1.00 27.65           C
ATOM    131  CG  GLU A 127      19.159   5.332  61.090  1.00 41.51           C
ATOM    132  CD  GLU A 127      18.148   5.618  62.196  1.00 47.62           C
ATOM    133  OE1 GLU A 127      18.483   6.427  63.087  1.00 56.75           O
ATOM    134  OE2 GLU A 127      17.026   5.076  62.090  1.00 64.68           O1-
ATOM    135  H   GLU A 127      22.929   4.055  61.920  1.00 34.76           H
ATOM    136  HA  GLU A 127      20.952   3.561  59.951  1.00 29.58           H
ATOM    137  HB2 GLU A 127      20.329   3.949  62.254  1.00 33.18           H
ATOM    138  HB3 GLU A 127      20.993   5.593  62.198  1.00 33.18           H
ATOM    139  HG2 GLU A 127      19.354   6.288  60.601  1.00 49.81           H
ATOM    140  HG3 GLU A 127      18.738   4.627  60.371  1.00 49.81           H
ATOM    141  N   GLN A 128      22.424   6.535  59.727  1.00 24.05           N
ATOM    142  CA  GLN A 128      22.697   7.670  58.853  1.00 24.30           C
ATOM    143  C   GLN A 128      23.258   7.223  57.512  1.00 26.94           C
ATOM    144  O   GLN A 128      22.830   7.737  56.480  1.00 22.02           O
ATOM    145  CB  GLN A 128      23.645   8.645  59.553  1.00 15.69           C
ATOM    146  CG  GLN A 128      22.892   9.392  60.666  1.00 18.47           C
ATOM    147  CD  GLN A 128      23.825  10.292  61.464  1.00 21.50           C
ATOM    148  OE1 GLN A 128      25.023  10.058  61.545  1.00 20.64           O
ATOM    149  NE2 GLN A 128      23.286  11.337  62.075  1.00 19.25           N
ATOM    150  H   GLN A 128      23.022   6.429  60.536  1.00 28.86           H
ATOM    151  HA  GLN A 128      21.756   8.187  58.664  1.00 29.16           H
ATOM    152  HB2 GLN A 128      24.491   8.092  59.957  1.00 18.82           H
ATOM    153  HB3 GLN A 128      24.025   9.374  58.839  1.00 18.82           H
ATOM    154  HG2 GLN A 128      22.072   9.975  60.260  1.00 22.16           H
ATOM    155  HG3 GLN A 128      22.454   8.672  61.350  1.00 22.16           H
ATOM    156 HE21 GLN A 128      22.288  11.494  62.030  1.00 23.10           H
ATOM    157 HE22 GLN A 128      23.877  11.964  62.595  1.00 23.10           H
ATOM    158  N   GLN A 129      24.163   6.240  57.523  1.00 19.91           N
ATOM    159  CA  GLN A 129      24.676   5.589  56.326  1.00 23.31           C
ATOM    160  C   GLN A 129      23.572   4.928  55.508  1.00 19.80           C
ATOM    161  O   GLN A 129      23.536   5.075  54.293  1.00 20.64           O
ATOM    162  CB  GLN A 129      25.751   4.560  56.697  1.00 33.03           C
ATOM    163  CG  GLN A 129      27.083   5.289  56.885  1.00 31.63           C
ATOM    164  CD  GLN A 129      28.246   4.391  57.311  1.00 55.37           C
ATOM    165  OE1 GLN A 129      28.088   3.255  57.753  1.00 53.37           O
ATOM    166  NE2 GLN A 129      29.455   4.935  57.210  1.00 54.90           N
ATOM    167  H   GLN A 129      24.421   5.838  58.412  1.00 23.90           H
ATOM    168  HA  GLN A 129      25.132   6.357  55.700  1.00 27.98           H
ATOM    169  HB2 GLN A 129      25.475   4.043  57.616  1.00 39.64           H
ATOM    170  HB3 GLN A 129      25.858   3.829  55.896  1.00 39.64           H
ATOM    171  HG2 GLN A 129      27.353   5.814  55.966  1.00 37.95           H
ATOM    172  HG3 GLN A 129      26.945   6.027  57.671  1.00 37.95           H
ATOM    173 HE21 GLN A 129      29.542   5.884  56.891  1.00 65.88           H
ATOM    174 HE22 GLN A 129      30.253   4.384  57.488  1.00 65.88           H
ATOM    175  N   ARG A 130      22.642   4.267  56.171  1.00 19.52           N
ATOM    176  CA  ARG A 130      21.507   3.635  55.537  1.00 22.16           C
ATOM    177  C   ARG A 130      20.560   4.666  54.906  1.00 20.68           C
ATOM    178  O   ARG A 130      20.097   4.422  53.799  1.00 16.52           O
ATOM    179  CB  ARG A 130      20.855   2.693  56.553  1.00 32.51           C
ATOM    180  CG  ARG A 130      19.705   1.827  56.043  1.00 34.36           C
ATOM    181  CD  ARG A 130      19.157   0.977  57.217  1.00 49.62           C
ATOM    182  NE  ARG A 130      17.896   0.286  56.871  1.00 62.75           N
ATOM    183  CZ  ARG A 130      16.687   0.861  56.726  1.00 62.62           C
ATOM    184  NH1 ARG A 130      16.447   2.115  57.124  1.00 62.27           N
ATOM    185  NH2 ARG A 130      15.692   0.169  56.165  1.00 63.90           N1+
ATOM    186  H   ARG A 130      22.707   4.229  57.178  1.00 23.43           H
ATOM    187  HA  ARG A 130      21.896   3.012  54.730  1.00 26.59           H
ATOM    188  HB2 ARG A 130      21.632   2.021  56.925  1.00 39.02           H
ATOM    189  HB3 ARG A 130      20.488   3.284  57.393  1.00 39.02           H
ATOM    190  HG2 ARG A 130      18.918   2.467  55.649  1.00 41.23           H
ATOM    191  HG3 ARG A 130      20.071   1.173  55.250  1.00 41.23           H
ATOM    192  HD2 ARG A 130      19.905   0.209  57.421  1.00 59.55           H
ATOM    193  HD3 ARG A 130      19.036   1.566  58.128  1.00 59.55           H
ATOM    194  HE  ARG A 130      17.995  -0.655  56.522  1.00 75.31           H
ATOM    195 HH11 ARG A 130      17.180   2.658  57.555  1.00 74.73           H
ATOM    196 HH12 ARG A 130      15.535   2.529  57.007  1.00 74.73           H
ATOM    197 HH21 ARG A 130      15.841  -0.779  55.856  1.00 76.68           H
ATOM    198 HH22 ARG A 130      14.786   0.598  56.051  1.00 76.68           H
ATOM    199  N   ILE A 131      20.283   5.804  55.553  1.00 18.20           N
ATOM    200  CA  ILE A 131      19.474   6.885  54.961  1.00 17.77           C
ATOM    201  C   ILE A 131      20.116   7.365  53.651  1.00 14.91           C
ATOM    202  O   ILE A 131      19.419   7.485  52.652  1.00 14.42           O
ATOM    203  CB  ILE A 131      19.262   8.028  55.980  1.00 19.51           C
ATOM    204  CG1 ILE A 131      18.379   7.522  57.147  1.00 23.58           C
ATOM    205  CG2 ILE A 131      18.634   9.310  55.382  1.00 15.38           C
ATOM    206  CD1 ILE A 131      18.305   8.504  58.337  1.00 24.13           C
ATOM    207  H   ILE A 131      20.680   5.957  56.468  1.00 21.85           H
ATOM    208  HA  ILE A 131      18.495   6.475  54.714  1.00 21.32           H
ATOM    209  HB  ILE A 131      20.236   8.300  56.389  1.00 23.42           H
ATOM    210 HG12 ILE A 131      17.368   7.344  56.785  1.00 28.30           H
ATOM    211 HG13 ILE A 131      18.749   6.569  57.515  1.00 28.30           H
ATOM    212 HG21 ILE A 131      18.623  10.107  56.122  1.00 18.45           H
ATOM    213 HG22 ILE A 131      19.228   9.674  54.546  1.00 18.45           H
ATOM    214 HG23 ILE A 131      17.618   9.109  55.041  1.00 18.45           H
ATOM    215 HD11 ILE A 131      17.779   8.024  59.163  1.00 28.96           H
ATOM    216 HD12 ILE A 131      19.304   8.794  58.667  1.00 28.96           H
ATOM    217 HD13 ILE A 131      17.744   9.394  58.053  1.00 28.96           H
ATOM    218  N   ILE A 132      21.411   7.684  53.656  1.00 13.27           N
ATOM    219  CA  ILE A 132      22.095   8.189  52.483  1.00 17.39           C
ATOM    220  C   ILE A 132      22.007   7.160  51.350  1.00 20.22           C
ATOM    221  O   ILE A 132      21.717   7.551  50.234  1.00 12.99           O
ATOM    222  CB  ILE A 132      23.550   8.561  52.839  1.00 15.84           C
ATOM    223  CG1 ILE A 132      23.602   9.774  53.790  1.00 13.68           C
ATOM    224  CG2 ILE A 132      24.381   8.847  51.579  1.00 18.95           C
ATOM    225  CD1 ILE A 132      25.021   9.999  54.360  1.00 16.92           C
ATOM    226  H   ILE A 132      21.939   7.596  54.511  1.00 15.92           H
ATOM    227  HA  ILE A 132      21.579   9.090  52.150  1.00 20.86           H
ATOM    228  HB  ILE A 132      23.997   7.702  53.338  1.00 19.01           H
ATOM    229 HG12 ILE A 132      23.309  10.657  53.234  1.00 16.41           H
ATOM    230 HG13 ILE A 132      22.906   9.647  54.614  1.00 16.41           H
ATOM    231 HG21 ILE A 132      25.403   9.099  51.842  1.00 22.74           H
ATOM    232 HG22 ILE A 132      24.436   7.964  50.945  1.00 22.74           H
ATOM    233 HG23 ILE A 132      23.943   9.675  51.022  1.00 22.74           H
ATOM    234 HD11 ILE A 132      24.968  10.670  55.214  1.00 20.31           H
ATOM    235 HD12 ILE A 132      25.453   9.056  54.686  1.00 20.31           H
ATOM    236 HD13 ILE A 132      25.649  10.455  53.600  1.00 20.31           H
ATOM    237  N   ALA A 133      22.250   5.863  51.631  1.00 18.46           N
ATOM    238  CA  ALA A 133      22.191   4.780  50.653  1.00 21.04           C
ATOM    239  C   ALA A 133      20.794   4.681  50.035  1.00 15.98           C
ATOM    240  O   ALA A 133      20.666   4.512  48.823  1.00 16.79           O
ATOM    241  CB  ALA A 133      22.568   3.449  51.315  1.00 19.00           C
ATOM    242  H   ALA A 133      22.486   5.612  52.579  1.00 22.15           H
ATOM    243  HA  ALA A 133      22.917   4.985  49.864  1.00 25.25           H
ATOM    244  HB1 ALA A 133      22.587   2.663  50.564  1.00 22.81           H
ATOM    245  HB2 ALA A 133      23.557   3.528  51.767  1.00 22.81           H
ATOM    246  HB3 ALA A 133      21.846   3.189  52.090  1.00 22.81           H
ATOM    247  N   ILE A 134      19.759   4.741  50.861  1.00 14.64           N
ATOM    248  CA  ILE A 134      18.363   4.725  50.410  1.00 15.76           C
ATOM    249  C   ILE A 134      18.061   5.910  49.469  1.00 13.35           C
ATOM    250  O   ILE A 134      17.379   5.742  48.463  1.00 11.65           O
ATOM    251  CB  ILE A 134      17.411   4.737  51.607  1.00 14.31           C
ATOM    252  CG1 ILE A 134      17.437   3.367  52.324  1.00 16.32           C
ATOM    253  CG2 ILE A 134      15.962   5.052  51.165  1.00 14.74           C
ATOM    254  CD1 ILE A 134      16.767   3.391  53.693  1.00 25.08           C
ATOM    255  H   ILE A 134      19.937   4.901  51.842  1.00 17.57           H
ATOM    256  HA  ILE A 134      18.204   3.804  49.852  1.00 18.91           H
ATOM    257  HB  ILE A 134      17.735   5.514  52.302  1.00 17.17           H
ATOM    258 HG12 ILE A 134      16.922   2.636  51.700  1.00 19.58           H
ATOM    259 HG13 ILE A 134      18.458   3.020  52.456  1.00 19.58           H
ATOM    260 HG21 ILE A 134      15.281   5.008  52.009  1.00 17.68           H
ATOM    261 HG22 ILE A 134      15.901   6.065  50.775  1.00 17.68           H
ATOM    262 HG23 ILE A 134      15.637   4.347  50.404  1.00 17.68           H
ATOM    263 HD11 ILE A 134      16.971   2.444  54.192  1.00 30.10           H
ATOM    264 HD12 ILE A 134      17.168   4.204  54.300  1.00 30.10           H
ATOM    265 HD13 ILE A 134      15.689   3.501  53.587  1.00 30.10           H
ATOM    266  N   LEU A 135      18.504   7.108  49.825  1.00 14.50           N
ATOM    267  CA  LEU A 135      18.264   8.313  49.026  1.00 12.79           C
ATOM    268  C   LEU A 135      19.055   8.318  47.730  1.00 11.17           C
ATOM    269  O   LEU A 135      18.524   8.755  46.706  1.00 10.03           O
ATOM    270  CB  LEU A 135      18.550   9.556  49.862  1.00 11.34           C
ATOM    271  CG  LEU A 135      17.593   9.756  51.056  1.00 15.11           C
ATOM    272  CD1 LEU A 135      18.121  10.973  51.833  1.00 16.77           C
ATOM    273  CD2 LEU A 135      16.159   9.999  50.588  1.00 12.13           C
ATOM    274  H   LEU A 135      19.074   7.188  50.655  1.00 17.39           H
ATOM    275  HA  LEU A 135      17.209   8.329  48.753  1.00 15.35           H
ATOM    276  HB2 LEU A 135      19.571   9.490  50.238  1.00 13.61           H
ATOM    277  HB3 LEU A 135      18.479  10.425  49.209  1.00 13.61           H
ATOM    278  HG  LEU A 135      17.585   8.875  51.690  1.00 18.13           H
ATOM    279 HD11 LEU A 135      17.495  11.130  52.711  1.00 20.13           H
ATOM    280 HD12 LEU A 135      19.142  10.790  52.162  1.00 20.13           H
ATOM    281 HD13 LEU A 135      18.103  11.865  51.206  1.00 20.13           H
ATOM    282 HD21 LEU A 135      15.556  10.369  51.416  1.00 14.55           H
ATOM    283 HD22 LEU A 135      16.136  10.727  49.779  1.00 14.55           H
ATOM    284 HD23 LEU A 135      15.717   9.061  50.253  1.00 14.55           H
ATOM    285  N   LEU A 136      20.303   7.849  47.728  1.00  7.72           N
ATOM    286  CA  LEU A 136      21.022   7.739  46.482  1.00 13.08           C
ATOM    287  C   LEU A 136      20.311   6.767  45.545  1.00 12.60           C
ATOM    288  O   LEU A 136      20.158   7.093  44.380  1.00 11.31           O
ATOM    289  CB  LEU A 136      22.439   7.274  46.714  1.00 17.72           C
ATOM    290  CG  LEU A 136      23.342   8.336  47.361  1.00 17.13           C
ATOM    291  CD1 LEU A 136      24.676   7.615  47.679  1.00 18.76           C
ATOM    292  CD2 LEU A 136      23.550   9.528  46.427  1.00 13.90           C
ATOM    293  H   LEU A 136      20.728   7.506  48.576  1.00  9.26           H
ATOM    294  HA  LEU A 136      21.040   8.712  45.998  1.00 15.70           H
ATOM    295  HB2 LEU A 136      22.398   6.394  47.358  1.00 21.27           H
ATOM    296  HB3 LEU A 136      22.872   6.966  45.758  1.00 21.27           H
ATOM    297  HG  LEU A 136      22.876   8.692  48.279  1.00 20.56           H
ATOM    298 HD11 LEU A 136      25.386   8.307  48.112  1.00 22.51           H
ATOM    299 HD12 LEU A 136      24.495   6.815  48.397  1.00 22.51           H
ATOM    300 HD13 LEU A 136      25.101   7.195  46.765  1.00 22.51           H
ATOM    301 HD21 LEU A 136      24.356  10.153  46.814  1.00 16.68           H
ATOM    302 HD22 LEU A 136      23.825   9.182  45.430  1.00 16.68           H
ATOM    303 HD23 LEU A 136      22.649  10.137  46.371  1.00 16.68           H
ATOM    304  N   ASP A 137      19.935   5.586  46.053  1.00 12.42           N
ATOM    305  CA  ASP A 137      19.167   4.616  45.283  1.00 14.18           C
ATOM    306  C   ASP A 137      17.845   5.207  44.735  1.00 15.03           C
ATOM    307  O   ASP A 137      17.520   4.994  43.567  1.00  9.62           O
ATOM    308  CB  ASP A 137      18.980   3.365  46.129  1.00 15.80           C
ATOM    309  CG  ASP A 137      18.275   2.306  45.324  1.00 29.57           C
ATOM    310  OD1 ASP A 137      17.104   2.012  45.658  1.00 34.84           O
ATOM    311  OD2 ASP A 137      18.920   1.829  44.366  1.00 37.36           O1-
ATOM    312  H   ASP A 137      20.123   5.376  47.022  1.00 14.90           H
ATOM    313  HA  ASP A 137      19.776   4.346  44.420  1.00 17.01           H
ATOM    314  HB2 ASP A 137      19.980   2.984  46.355  1.00 18.96           H
ATOM    315  HB3 ASP A 137      18.424   3.601  47.035  1.00 18.96           H
ATOM    316  N   ALA A 138      17.083   5.936  45.561  1.00  9.59           N
ATOM    317  CA  ALA A 138      15.828   6.548  45.160  1.00 10.61           C
ATOM    318  C   ALA A 138      16.076   7.514  44.023  1.00  7.94           C
ATOM    319  O   ALA A 138      15.339   7.489  43.052  1.00 10.18           O
ATOM    320  CB  ALA A 138      15.132   7.300  46.329  1.00 10.00           C
ATOM    321  H   ALA A 138      17.400   6.091  46.506  1.00 11.51           H
ATOM    322  HA  ALA A 138      15.171   5.755  44.814  1.00 12.73           H
ATOM    323  HB1 ALA A 138      14.211   7.754  45.964  1.00 12.00           H
ATOM    324  HB2 ALA A 138      14.897   6.603  47.130  1.00 12.00           H
ATOM    325  HB3 ALA A 138      15.781   8.085  46.720  1.00 12.00           H
ATOM    326  N   HIS A 139      17.096   8.371  44.126  1.00  9.55           N
ATOM    327  CA  HIS A 139      17.429   9.316  43.083  1.00  8.87           C
ATOM    328  C   HIS A 139      17.841   8.605  41.778  1.00 11.70           C
ATOM    329  O   HIS A 139      17.411   8.992  40.700  1.00  9.77           O
ATOM    330  CB  HIS A 139      18.510  10.252  43.573  1.00  9.06           C
ATOM    331  CG  HIS A 139      18.773  11.318  42.559  1.00  8.95           C
ATOM    332  ND1 HIS A 139      17.828  12.248  42.124  1.00  8.88           N
ATOM    333  CD2 HIS A 139      19.956  11.566  41.940  1.00 10.51           C
ATOM    334  CE1 HIS A 139      18.466  13.026  41.237  1.00 10.23           C
ATOM    335  NE2 HIS A 139      19.750  12.645  41.117  1.00  7.72           N
ATOM    336  H   HIS A 139      17.707   8.315  44.931  1.00 11.46           H
ATOM    337  HA  HIS A 139      16.541   9.914  42.883  1.00 10.64           H
ATOM    338  HB2 HIS A 139      19.425   9.689  43.754  1.00 10.87           H
ATOM    339  HB3 HIS A 139      18.185  10.731  44.498  1.00 10.87           H
ATOM    340  HD2 HIS A 139      20.878  11.016  42.072  1.00 12.61           H
ATOM    341  HE1 HIS A 139      17.979  13.739  40.589  1.00 12.27           H
ATOM    342  HE2 HIS A 139      20.395  13.001  40.417  1.00  9.27           H
ATOM    343  N   HIS A 140      18.638   7.541  41.861  1.00 10.91           N
ATOM    344  CA  HIS A 140      19.112   6.847  40.661  1.00 11.80           C
ATOM    345  C   HIS A 140      17.963   6.153  39.934  1.00  9.01           C
ATOM    346  O   HIS A 140      18.015   6.048  38.721  1.00  9.98           O
ATOM    347  CB  HIS A 140      20.212   5.846  41.004  1.00 12.20           C
ATOM    348  CG  HIS A 140      21.450   6.445  41.586  1.00 14.15           C
ATOM    349  ND1 HIS A 140      22.331   5.772  42.440  1.00 20.64           N
ATOM    350  CD2 HIS A 140      21.895   7.720  41.371  1.00 16.08           C
ATOM    351  CE1 HIS A 140      23.267   6.685  42.743  1.00 14.69           C
ATOM    352  NE2 HIS A 140      23.034   7.852  42.128  1.00 19.85           N
ATOM    353  H   HIS A 140      18.977   7.234  42.759  1.00 13.09           H
ATOM    354  HA  HIS A 140      19.527   7.582  39.985  1.00 14.16           H
ATOM    355  HB2 HIS A 140      20.497   5.331  40.086  1.00 14.64           H
ATOM    356  HB3 HIS A 140      19.813   5.103  41.693  1.00 14.64           H
ATOM    357  HD2 HIS A 140      21.431   8.482  40.767  1.00 19.29           H
ATOM    358  HE1 HIS A 140      24.128   6.496  43.368  1.00 17.63           H
ATOM    359  HE2 HIS A 140      23.608   8.686  42.201  1.00 23.82           H
ATOM    360  N   LYS A 141      16.920   5.745  40.660  1.00  6.81           N
ATOM    361  CA  LYS A 141      15.715   5.126  40.082  1.00  8.48           C
ATOM    362  C   LYS A 141      14.722   6.141  39.519  1.00 13.41           C
ATOM    363  O   LYS A 141      13.831   5.748  38.762  1.00 13.11           O
ATOM    364  CB  LYS A 141      15.048   4.278  41.170  1.00 13.29           C
ATOM    365  CG  LYS A 141      15.776   2.970  41.513  1.00 15.49           C
ATOM    366  CD  LYS A 141      15.088   2.278  42.694  1.00 18.42           C
ATOM    367  CE  LYS A 141      15.721   0.908  42.940  1.00 40.33           C
ATOM    368  NZ  LYS A 141      15.180   0.313  44.176  1.00 40.69           N1+
ATOM    369  H   LYS A 141      16.967   5.861  41.664  1.00  8.17           H
ATOM    370  HA  LYS A 141      15.996   4.478  39.256  1.00 10.18           H
ATOM    371  HB2 LYS A 141      14.932   4.888  42.070  1.00 15.95           H
ATOM    372  HB3 LYS A 141      14.053   4.001  40.820  1.00 15.95           H
ATOM    373  HG2 LYS A 141      15.768   2.310  40.644  1.00 18.59           H
ATOM    374  HG3 LYS A 141      16.811   3.173  41.782  1.00 18.59           H
ATOM    375  HD2 LYS A 141      15.201   2.893  43.589  1.00 22.10           H
ATOM    376  HD3 LYS A 141      14.022   2.157  42.490  1.00 22.10           H
ATOM    377  HE2 LYS A 141      15.554   0.246  42.090  1.00 48.40           H
ATOM    378  HE3 LYS A 141      16.797   1.049  43.065  1.00 48.40           H
ATOM    379  HZ1 LYS A 141      15.497  -0.643  44.255  1.00 48.83           H
ATOM    380  HZ2 LYS A 141      15.543   0.841  44.964  1.00 48.83           H
ATOM    381  HZ3 LYS A 141      14.172   0.361  44.169  1.00 48.83           H
ATOM    382  N   THR A 142      14.817   7.423  39.900  1.00  9.35           N
ATOM    383  CA  THR A 142      13.833   8.460  39.515  1.00  8.51           C
ATOM    384  C   THR A 142      14.421   9.598  38.685  1.00  8.33           C
ATOM    385  O   THR A 142      13.681  10.471  38.246  1.00  8.91           O
ATOM    386  CB  THR A 142      13.116   8.979  40.781  1.00  9.58           C
ATOM    387  OG1 THR A 142      14.007   9.547  41.719  1.00  9.36           O
ATOM    388  CG2 THR A 142      12.282   7.879  41.437  1.00 10.26           C
ATOM    389  H   THR A 142      15.570   7.690  40.517  1.00 11.22           H
ATOM    390  HA  THR A 142      13.073   8.011  38.881  1.00 10.21           H
ATOM    391  HB  THR A 142      12.418   9.758  40.482  1.00 11.50           H
ATOM    392  HG1 THR A 142      14.659   8.880  41.957  1.00 11.24           H
ATOM    393 HG21 THR A 142      11.780   8.294  42.308  1.00 12.31           H
ATOM    394 HG22 THR A 142      11.547   7.503  40.728  1.00 12.31           H
ATOM    395 HG23 THR A 142      12.916   7.057  41.768  1.00 12.31           H
ATOM    396  N   TYR A 143      15.725   9.628  38.452  1.00  8.26           N
ATOM    397  CA  TYR A 143      16.379  10.642  37.643  1.00 10.04           C
ATOM    398  C   TYR A 143      17.267   9.920  36.613  1.00  8.32           C
ATOM    399  O   TYR A 143      18.288   9.383  36.902  1.00  9.61           O
ATOM    400  CB  TYR A 143      17.244  11.623  38.500  1.00 10.09           C
ATOM    401  CG  TYR A 143      17.723  12.812  37.711  1.00 13.15           C
ATOM    402  CD1 TYR A 143      18.832  12.744  36.844  1.00 10.84           C
ATOM    403  CD2 TYR A 143      17.076  14.055  37.864  1.00 10.60           C
ATOM    404  CE1 TYR A 143      19.195  13.842  36.052  1.00  8.17           C
ATOM    405  CE2 TYR A 143      17.444  15.161  37.118  1.00  7.53           C
ATOM    406  CZ  TYR A 143      18.516  15.050  36.216  1.00  9.20           C
ATOM    407  OH  TYR A 143      18.782  16.186  35.532  1.00 10.76           O
ATOM    408  H   TYR A 143      16.300   8.938  38.881  1.00  9.91           H
ATOM    409  HA  TYR A 143      15.626  11.252  37.085  1.00 12.05           H
ATOM    410  HB2 TYR A 143      16.664  11.923  39.389  1.00 12.10           H
ATOM    411  HB3 TYR A 143      18.109  11.053  38.910  1.00 12.10           H
ATOM    412  HD1 TYR A 143      19.405  11.818  36.778  1.00 13.01           H
ATOM    413  HD2 TYR A 143      16.273  14.146  38.595  1.00 12.72           H
ATOM    414  HE1 TYR A 143      20.007  13.768  35.338  1.00  9.80           H
ATOM    415  HE2 TYR A 143      16.976  16.134  37.252  1.00  9.03           H
ATOM    416  HH  TYR A 143      19.529  16.079  34.854  1.00 12.92           H
ATOM    417  N   ASP A 144      16.787   9.977  35.366  1.00  6.66           N
ATOM    418  CA  ASP A 144      17.449   9.443  34.205  1.00 12.24           C
ATOM    419  C   ASP A 144      18.435  10.484  33.644  1.00 13.18           C
ATOM    420  O   ASP A 144      18.007  11.431  32.982  1.00  9.72           O
ATOM    421  CB  ASP A 144      16.401   9.054  33.171  1.00 13.61           C
ATOM    422  CG  ASP A 144      17.045   8.544  31.885  1.00 13.84           C
ATOM    423  OD1 ASP A 144      18.274   8.347  31.827  1.00 11.11           O
ATOM    424  OD2 ASP A 144      16.278   8.413  30.925  1.00 12.92           O1-
ATOM    425  H   ASP A 144      15.899  10.419  35.216  1.00  8.00           H
ATOM    426  HA  ASP A 144      17.955   8.527  34.507  1.00 14.69           H
ATOM    427  HB2 ASP A 144      15.749   8.273  33.564  1.00 16.33           H
ATOM    428  HB3 ASP A 144      15.747   9.891  32.936  1.00 16.33           H
ATOM    429  N   PRO A 145      19.756  10.266  33.808  1.00 12.21           N
ATOM    430  CA  PRO A 145      20.773  11.219  33.391  1.00 15.99           C
ATOM    431  C   PRO A 145      20.987  11.203  31.879  1.00 12.62           C
ATOM    432  O   PRO A 145      21.750  12.010  31.371  1.00 14.22           O
ATOM    433  CB  PRO A 145      22.016  10.770  34.160  1.00 13.51           C
ATOM    434  CG  PRO A 145      21.872   9.248  34.147  1.00 18.76           C
ATOM    435  CD  PRO A 145      20.376   9.090  34.410  1.00 12.04           C
ATOM    436  HA  PRO A 145      20.553  12.223  33.753  1.00 19.19           H
ATOM    437  HB2 PRO A 145      22.964  11.104  33.746  1.00 16.21           H
ATOM    438  HB3 PRO A 145      21.907  11.128  35.185  1.00 16.21           H
ATOM    439  HG2 PRO A 145      22.179   8.842  33.183  1.00 22.51           H
ATOM    440  HG3 PRO A 145      22.424   8.783  34.961  1.00 22.51           H
ATOM    441  HD2 PRO A 145      20.033   8.164  33.948  1.00 14.44           H
ATOM    442  HD3 PRO A 145      20.223   9.099  35.485  1.00 14.44           H
ATOM    443  N   THR A 146      20.304  10.330  31.133  1.00 10.82           N
ATOM    444  CA  THR A 146      20.357  10.293  29.677  1.00 10.35           C
ATOM    445  C   THR A 146      19.166  10.991  29.055  1.00 13.30           C
ATOM    446  O   THR A 146      19.204  11.175  27.849  1.00 11.99           O
ATOM    447  CB  THR A 146      20.457   8.850  29.136  1.00 13.77           C
ATOM    448  OG1 THR A 146      19.247   8.162  29.238  1.00 11.89           O
ATOM    449  CG2 THR A 146      21.564   8.038  29.828  1.00 17.55           C
ATOM    450  H   THR A 146      19.689   9.671  31.587  1.00 12.98           H
ATOM    451  HA  THR A 146      21.242  10.825  29.333  1.00 12.42           H
ATOM    452  HB  THR A 146      20.706   8.914  28.077  1.00 16.53           H
ATOM    453  HG1 THR A 146      18.942   8.203  30.152  1.00 14.27           H
ATOM    454 HG21 THR A 146      21.628   7.060  29.349  1.00 21.05           H
ATOM    455 HG22 THR A 146      22.522   8.551  29.729  1.00 21.05           H
ATOM    456 HG23 THR A 146      21.334   7.881  30.886  1.00 21.05           H
ATOM    457  N   TYR A 147      18.105  11.310  29.829  1.00  9.56           N
ATOM    458  CA  TYR A 147      17.010  12.130  29.335  1.00 11.70           C
ATOM    459  C   TYR A 147      16.274  11.409  28.158  1.00 14.70           C
ATOM    460  O   TYR A 147      15.711  11.992  27.266  1.00 13.66           O
ATOM    461  CB  TYR A 147      17.493  13.559  28.923  1.00 10.18           C
ATOM    462  CG  TYR A 147      18.303  14.211  30.002  1.00 10.49           C
ATOM    463  CD1 TYR A 147      19.679  14.448  29.850  1.00 12.39           C
ATOM    464  CD2 TYR A 147      17.692  14.468  31.226  1.00 11.83           C
ATOM    465  CE1 TYR A 147      20.451  14.936  30.902  1.00 17.80           C
ATOM    466  CE2 TYR A 147      18.425  15.005  32.281  1.00 16.42           C
ATOM    467  CZ  TYR A 147      19.788  15.222  32.096  1.00 13.90           C
ATOM    468  OH  TYR A 147      20.407  15.713  33.230  1.00 25.25           O
ATOM    469  H   TYR A 147      18.206  11.190  30.808  1.00 11.47           H
ATOM    470  HA  TYR A 147      16.237  12.243  30.140  1.00 14.04           H
ATOM    471  HB2 TYR A 147      18.067  13.507  27.979  1.00 12.22           H
ATOM    472  HB3 TYR A 147      16.598  14.174  28.677  1.00 12.22           H
ATOM    473  HD1 TYR A 147      20.150  14.238  28.891  1.00 14.87           H
ATOM    474  HD2 TYR A 147      16.633  14.241  31.369  1.00 14.19           H
ATOM    475  HE1 TYR A 147      21.522  15.061  30.805  1.00 21.36           H
ATOM    476  HE2 TYR A 147      17.960  15.236  33.238  1.00 19.70           H
ATOM    477  HH  TYR A 147      21.398  15.704  33.153  1.00 30.30           H
ATOM    478  N   SER A 148      16.301  10.067  28.197  1.00 14.78           N
ATOM    479  CA  SER A 148      15.826   9.207  27.116  1.00 13.07           C
ATOM    480  C   SER A 148      14.307   9.163  26.967  1.00 19.50           C
ATOM    481  O   SER A 148      13.835   8.707  25.933  1.00 18.27           O
ATOM    482  CB  SER A 148      16.454   7.807  27.229  1.00 21.46           C
ATOM    483  OG  SER A 148      15.810   7.075  28.270  1.00 29.71           O
ATOM    484  H   SER A 148      16.771   9.625  28.972  1.00 17.73           H
ATOM    485  HA  SER A 148      16.213   9.645  26.195  1.00 15.68           H
ATOM    486  HB2 SER A 148      16.300   7.280  26.291  1.00 25.75           H
ATOM    487  HB3 SER A 148      17.529   7.881  27.404  1.00 25.75           H
ATOM    488  HG  SER A 148      16.095   7.427  29.119  1.00 35.65           H
ATOM    489  N   ASP A 149      13.514   9.629  27.942  1.00 12.64           N
ATOM    490  CA  ASP A 149      12.064   9.706  27.802  1.00 15.06           C
ATOM    491  C   ASP A 149      11.574  10.974  27.108  1.00 13.74           C
ATOM    492  O   ASP A 149      10.385  11.076  26.794  1.00 12.39           O
ATOM    493  CB  ASP A 149      11.380   9.588  29.149  1.00 12.26           C
ATOM    494  CG  ASP A 149      11.521   8.218  29.766  1.00 20.76           C
ATOM    495  OD1 ASP A 149      11.525   7.227  29.010  1.00 20.62           O
ATOM    496  OD2 ASP A 149      11.568   8.185  31.009  1.00 15.13           O1-
ATOM    497  H   ASP A 149      13.935   9.995  28.781  1.00 15.16           H
ATOM    498  HA  ASP A 149      11.729   8.863  27.198  1.00 18.07           H
ATOM    499  HB2 ASP A 149      11.715  10.370  29.831  1.00 14.71           H
ATOM    500  HB3 ASP A 149      10.311   9.728  28.994  1.00 14.71           H
ATOM    501  N   PHE A 150      12.462  11.956  26.933  1.00 13.08           N
ATOM    502  CA  PHE A 150      12.058  13.303  26.532  1.00 10.70           C
ATOM    503  C   PHE A 150      11.428  13.418  25.106  1.00 15.00           C
ATOM    504  O   PHE A 150      10.677  14.328  24.837  1.00 16.62           O
ATOM    505  CB  PHE A 150      13.212  14.297  26.657  1.00 13.82           C
ATOM    506  CG  PHE A 150      13.582  14.683  28.072  1.00 12.87           C
ATOM    507  CD1 PHE A 150      13.439  13.831  29.180  1.00 13.82           C
ATOM    508  CD2 PHE A 150      14.075  15.982  28.271  1.00 15.32           C
ATOM    509  CE1 PHE A 150      13.804  14.253  30.461  1.00 15.65           C
ATOM    510  CE2 PHE A 150      14.444  16.398  29.547  1.00 12.25           C
ATOM    511  CZ  PHE A 150      14.336  15.533  30.642  1.00 13.83           C
ATOM    512  H   PHE A 150      13.435  11.733  26.997  1.00 15.70           H
ATOM    513  HA  PHE A 150      11.234  13.645  27.224  1.00 12.84           H
ATOM    514  HB2 PHE A 150      14.120  13.882  26.158  1.00 16.58           H
ATOM    515  HB3 PHE A 150      12.955  15.218  26.087  1.00 16.58           H
ATOM    516  HD1 PHE A 150      13.035  12.827  29.066  1.00 16.58           H
ATOM    517  HD2 PHE A 150      14.176  16.668  27.428  1.00 18.39           H
ATOM    518  HE1 PHE A 150      13.661  13.587  31.304  1.00 18.78           H
ATOM    519  HE2 PHE A 150      14.828  17.412  29.685  1.00 14.70           H
ATOM    520  HZ  PHE A 150      14.626  15.868  31.632  1.00 16.60           H
ATOM    521  N   CYS A 151      11.733  12.465  24.210  1.00 16.95           N
ATOM    522  CA  CYS A 151      11.100  12.334  22.884  1.00 21.73           C
ATOM    523  C   CYS A 151       9.611  11.934  22.993  1.00 20.75           C
ATOM    524  O   CYS A 151       8.878  12.050  22.018  1.00 20.01           O
ATOM    525  CB  CYS A 151      11.967  11.416  21.959  1.00 25.23           C
ATOM    526  SG  CYS A 151      11.948   9.734  22.582  1.00 33.26           S
ATOM    527  H   CYS A 151      12.442  11.788  24.453  1.00 20.35           H
ATOM    528  HA  CYS A 151      11.101  13.321  22.421  1.00 26.08           H
ATOM    529  HB2 CYS A 151      11.587  11.437  20.935  1.00 30.28           H
ATOM    530  HB3 CYS A 151      13.004  11.762  21.943  1.00 30.28           H
ATOM    531  HG  CYS A 151      11.938  10.077  23.871  1.00 39.92           H
ATOM    532  N   GLN A 152       9.141  11.460  24.152  1.00 13.69           N
ATOM    533  CA  GLN A 152       7.745  11.134  24.389  1.00 16.34           C
ATOM    534  C   GLN A 152       6.882  12.374  24.679  1.00 20.84           C
ATOM    535  O   GLN A 152       5.665  12.303  24.567  1.00 16.23           O
ATOM    536  CB  GLN A 152       7.596  10.055  25.457  1.00 19.94           C
ATOM    537  CG  GLN A 152       8.174   8.711  24.981  1.00 24.10           C
ATOM    538  CD  GLN A 152       8.019   7.639  26.062  1.00 36.27           C
ATOM    539  OE1 GLN A 152       6.901   7.255  26.390  1.00 39.21           O
ATOM    540  NE2 GLN A 152       9.127   7.121  26.613  1.00 39.92           N
ATOM    541  H   GLN A 152       9.780  11.379  24.928  1.00 16.43           H
ATOM    542  HA  GLN A 152       7.355  10.708  23.467  1.00 19.61           H
ATOM    543  HB2 GLN A 152       8.067  10.367  26.384  1.00 23.93           H
ATOM    544  HB3 GLN A 152       6.534   9.919  25.662  1.00 23.93           H
ATOM    545  HG2 GLN A 152       7.575   8.403  24.122  1.00 28.92           H
ATOM    546  HG3 GLN A 152       9.219   8.820  24.692  1.00 28.92           H
ATOM    547 HE21 GLN A 152      10.041   7.438  26.324  1.00 47.90           H
ATOM    548 HE22 GLN A 152       9.049   6.409  27.323  1.00 47.90           H
ATOM    549  N   PHE A 153       7.498  13.499  25.064  1.00 16.11           N
ATOM    550  CA  PHE A 153       6.788  14.753  25.344  1.00 18.81           C
ATOM    551  C   PHE A 153       6.330  15.368  24.025  1.00 17.22           C
ATOM    552  O   PHE A 153       6.904  15.100  22.973  1.00 13.94           O
ATOM    553  CB  PHE A 153       7.706  15.741  26.088  1.00 12.38           C
ATOM    554  CG  PHE A 153       8.269  15.238  27.416  1.00 10.74           C
ATOM    555  CD1 PHE A 153       9.457  15.804  27.899  1.00 13.51           C
ATOM    556  CD2 PHE A 153       7.715  14.150  28.097  1.00 11.96           C
ATOM    557  CE1 PHE A 153      10.112  15.262  29.015  1.00 12.79           C
ATOM    558  CE2 PHE A 153       8.353  13.613  29.231  1.00 12.45           C
ATOM    559  CZ  PHE A 153       9.561  14.162  29.668  1.00 11.53           C
ATOM    560  H   PHE A 153       8.505  13.507  25.108  1.00 19.33           H
ATOM    561  HA  PHE A 153       5.909  14.564  25.959  1.00 22.57           H
ATOM    562  HB2 PHE A 153       8.541  16.001  25.442  1.00 14.85           H
ATOM    563  HB3 PHE A 153       7.164  16.667  26.271  1.00 14.85           H
ATOM    564  HD1 PHE A 153       9.906  16.637  27.380  1.00 16.21           H
ATOM    565  HD2 PHE A 153       6.799  13.693  27.762  1.00 14.35           H
ATOM    566  HE1 PHE A 153      11.052  15.672  29.349  1.00 15.35           H
ATOM    567  HE2 PHE A 153       7.926  12.762  29.743  1.00 14.94           H
ATOM    568  HZ  PHE A 153      10.080  13.735  30.512  1.00 13.84           H
ATOM    569  N   ARG A 154       5.325  16.233  24.107  1.00 17.46           N
ATOM    570  CA  ARG A 154       4.927  17.068  22.994  1.00 16.68           C
ATOM    571  C   ARG A 154       6.133  17.896  22.606  1.00 17.52           C
ATOM    572  O   ARG A 154       6.913  18.310  23.479  1.00 13.99           O
ATOM    573  CB  ARG A 154       3.732  17.946  23.358  1.00 19.51           C
ATOM    574  CG  ARG A 154       2.451  17.124  23.468  1.00 17.51           C
ATOM    575  CD  ARG A 154       1.308  18.004  23.967  1.00 19.62           C
ATOM    576  NE  ARG A 154       1.460  18.294  25.389  1.00 16.18           N
ATOM    577  CZ  ARG A 154       0.593  18.971  26.135  1.00 16.30           C
ATOM    578  NH1 ARG A 154      -0.487  19.560  25.612  1.00 15.22           N
ATOM    579  NH2 ARG A 154       0.805  19.069  27.437  1.00 15.90           N1+
ATOM    580  H   ARG A 154       4.907  16.420  25.009  1.00 20.96           H
ATOM    581  HA  ARG A 154       4.622  16.427  22.166  1.00 20.01           H
ATOM    582  HB2 ARG A 154       3.939  18.468  24.294  1.00 23.42           H
ATOM    583  HB3 ARG A 154       3.595  18.688  22.569  1.00 23.42           H
ATOM    584  HG2 ARG A 154       2.193  16.710  22.495  1.00 21.01           H
ATOM    585  HG3 ARG A 154       2.589  16.298  24.160  1.00 21.01           H
ATOM    586  HD2 ARG A 154       1.329  18.938  23.408  1.00 23.55           H
ATOM    587  HD3 ARG A 154       0.356  17.502  23.799  1.00 23.55           H
ATOM    588  HE  ARG A 154       2.255  17.877  25.853  1.00 19.42           H
ATOM    589 HH11 ARG A 154      -0.662  19.484  24.625  1.00 18.26           H
ATOM    590 HH12 ARG A 154      -1.137  20.054  26.206  1.00 18.26           H
ATOM    591 HH21 ARG A 154       1.613  18.621  27.849  1.00 19.08           H
ATOM    592 HH22 ARG A 154       0.163  19.579  28.027  1.00 19.08           H
ATOM    593  N   PRO A 155       6.308  18.124  21.303  1.00 13.35           N
ATOM    594  CA  PRO A 155       7.604  18.563  20.853  1.00 21.47           C
ATOM    595  C   PRO A 155       7.773  20.034  21.209  1.00 16.06           C
ATOM    596  O   PRO A 155       6.782  20.774  21.292  1.00 17.89           O
ATOM    597  CB  PRO A 155       7.569  18.351  19.335  1.00 15.78           C
ATOM    598  CG  PRO A 155       6.076  18.337  18.983  1.00 21.19           C
ATOM    599  CD  PRO A 155       5.456  17.695  20.205  1.00 21.04           C
ATOM    600  HA  PRO A 155       8.395  17.921  21.240  1.00 25.76           H
ATOM    601  HB2 PRO A 155       8.133  19.089  18.766  1.00 18.94           H
ATOM    602  HB3 PRO A 155       7.966  17.352  19.148  1.00 18.94           H
ATOM    603  HG2 PRO A 155       5.702  19.351  18.829  1.00 25.42           H
ATOM    604  HG3 PRO A 155       5.882  17.716  18.109  1.00 25.42           H
ATOM    605  HD2 PRO A 155       4.437  18.070  20.313  1.00 25.25           H
ATOM    606  HD3 PRO A 155       5.496  16.610  20.102  1.00 25.25           H
ATOM    607  N   PRO A 156       9.012  20.477  21.418  1.00 17.30           N
ATOM    608  CA  PRO A 156       9.258  21.884  21.636  1.00 17.97           C
ATOM    609  C   PRO A 156       9.005  22.603  20.301  1.00 21.81           C
ATOM    610  O   PRO A 156       9.282  22.047  19.238  1.00 19.50           O
ATOM    611  CB  PRO A 156      10.731  21.967  22.006  1.00 17.41           C
ATOM    612  CG  PRO A 156      11.357  20.720  21.435  1.00 20.41           C
ATOM    613  CD  PRO A 156      10.242  19.694  21.391  1.00 16.69           C
ATOM    614  HA  PRO A 156       8.691  22.278  22.481  1.00 21.56           H
ATOM    615  HB2 PRO A 156      11.232  22.878  21.684  1.00 20.90           H
ATOM    616  HB3 PRO A 156      10.772  21.888  23.092  1.00 20.90           H
ATOM    617  HG2 PRO A 156      11.726  20.932  20.431  1.00 24.49           H
ATOM    618  HG3 PRO A 156      12.168  20.361  22.071  1.00 24.49           H
ATOM    619  HD2 PRO A 156      10.334  19.110  20.475  1.00 20.02           H
ATOM    620  HD3 PRO A 156      10.304  19.067  22.281  1.00 20.02           H
ATOM    621  N   VAL A 157       8.458  23.818  20.366  1.00 17.76           N
ATOM    622  CA  VAL A 157       8.272  24.683  19.208  1.00 19.81           C
ATOM    623  C   VAL A 157       8.778  26.062  19.596  1.00 17.89           C
ATOM    624  O   VAL A 157       8.312  26.649  20.571  1.00 24.97           O
ATOM    625  CB  VAL A 157       6.794  24.731  18.797  1.00 16.63           C
ATOM    626  CG1 VAL A 157       6.570  25.740  17.661  1.00 22.32           C
ATOM    627  CG2 VAL A 157       6.307  23.330  18.391  1.00 26.49           C
ATOM    628  H   VAL A 157       8.184  24.185  21.266  1.00 21.31           H
ATOM    629  HA  VAL A 157       8.861  24.318  18.366  1.00 23.77           H
ATOM    630  HB  VAL A 157       6.197  25.064  19.642  1.00 19.95           H
ATOM    631 HG11 VAL A 157       5.514  25.740  17.391  1.00 26.79           H
ATOM    632 HG12 VAL A 157       6.841  26.750  17.967  1.00 26.79           H
ATOM    633 HG13 VAL A 157       7.164  25.459  16.792  1.00 26.79           H
ATOM    634 HG21 VAL A 157       5.253  23.381  18.114  1.00 31.78           H
ATOM    635 HG22 VAL A 157       6.893  22.955  17.552  1.00 31.78           H
ATOM    636 HG23 VAL A 157       6.389  22.632  19.223  1.00 31.78           H
ATOM    637  N   ARG A 158       9.719  26.587  18.821  1.00 24.37           N
ATOM    638  CA  ARG A 158      10.383  27.856  19.108  1.00 27.56           C
ATOM    639  C   ARG A 158      10.022  28.887  18.047  1.00 31.04           C
ATOM    640  O   ARG A 158      10.650  28.966  16.996  1.00 31.47           O
ATOM    641  CB  ARG A 158      11.889  27.618  19.221  1.00 32.13           C
ATOM    642  CG  ARG A 158      12.192  26.807  20.495  1.00 23.49           C
ATOM    643  CD  ARG A 158      13.653  26.388  20.482  1.00 32.13           C
ATOM    644  NE  ARG A 158      13.981  25.720  21.734  1.00 23.37           N
ATOM    645  CZ  ARG A 158      14.094  24.432  22.006  1.00 24.31           C
ATOM    646  NH1 ARG A 158      13.878  23.495  21.098  1.00 21.06           N
ATOM    647  NH2 ARG A 158      14.449  24.090  23.234  1.00 22.60           N1+
ATOM    648  H   ARG A 158      10.055  26.049  18.034  1.00 29.25           H
ATOM    649  HA  ARG A 158      10.041  28.245  20.069  1.00 33.08           H
ATOM    650  HB2 ARG A 158      12.258  27.105  18.331  1.00 38.56           H
ATOM    651  HB3 ARG A 158      12.390  28.585  19.304  1.00 38.56           H
ATOM    652  HG2 ARG A 158      11.960  27.400  21.381  1.00 28.19           H
ATOM    653  HG3 ARG A 158      11.596  25.895  20.518  1.00 28.19           H
ATOM    654  HD2 ARG A 158      13.857  25.735  19.633  1.00 38.55           H
ATOM    655  HD3 ARG A 158      14.273  27.282  20.395  1.00 38.55           H
ATOM    656  HE  ARG A 158      14.148  26.340  22.513  1.00 28.05           H
ATOM    657 HH11 ARG A 158      13.612  23.760  20.163  1.00 25.27           H
ATOM    658 HH12 ARG A 158      13.985  22.522  21.344  1.00 25.27           H
ATOM    659 HH21 ARG A 158      14.631  24.809  23.919  1.00 27.12           H
ATOM    660 HH22 ARG A 158      14.563  23.115  23.468  1.00 27.12           H
ATOM    661  N   VAL A 159       9.007  29.697  18.352  1.00 36.62           N
ATOM    662  CA  VAL A 159       8.571  30.808  17.489  1.00 39.72           C
ATOM    663  C   VAL A 159       9.603  31.950  17.451  1.00 39.56           C
ATOM    664  O   VAL A 159      10.383  32.139  18.385  1.00 42.65           O
ATOM    665  CB  VAL A 159       7.169  31.283  17.933  1.00 36.67           C
ATOM    666  CG1 VAL A 159       6.215  30.100  17.693  1.00 34.10           C
ATOM    667  CG2 VAL A 159       7.177  31.808  19.392  1.00 50.14           C
ATOM    668  H   VAL A 159       8.519  29.560  19.225  1.00 43.94           H
ATOM    669  HA  VAL A 159       8.471  30.427  16.472  1.00 47.67           H
ATOM    670  HB  VAL A 159       6.867  32.104  17.282  1.00 44.00           H
ATOM    671 HG11 VAL A 159       5.205  30.375  17.993  1.00 40.92           H
ATOM    672 HG12 VAL A 159       6.209  29.842  16.635  1.00 40.92           H
ATOM    673 HG13 VAL A 159       6.521  29.223  18.258  1.00 40.92           H
ATOM    674 HG21 VAL A 159       6.166  32.016  19.735  1.00 60.17           H
ATOM    675 HG22 VAL A 159       7.617  31.085  20.076  1.00 60.17           H
ATOM    676 HG23 VAL A 159       7.753  32.734  19.448  1.00 60.17           H
ATOM    677  N   ASN A 160       9.623  32.727  16.361  1.00 35.37           N
ATOM    678  CA  ASN A 160      10.500  33.897  16.279  1.00 42.40           C
ATOM    679  C   ASN A 160       9.941  34.971  17.200  1.00 46.26           C
ATOM    680  O   ASN A 160       8.823  35.448  17.014  1.00 37.40           O
ATOM    681  CB  ASN A 160      10.663  34.384  14.834  1.00 48.84           C
ATOM    682  CG  ASN A 160      11.150  33.242  13.932  1.00 52.67           C
ATOM    683  OD1 ASN A 160      12.096  32.531  14.273  1.00 41.96           O
ATOM    684  ND2 ASN A 160      10.526  33.082  12.763  1.00 49.82           N
ATOM    685  H   ASN A 160       8.972  32.559  15.610  1.00 42.45           H
ATOM    686  HA  ASN A 160      11.492  33.613  16.636  1.00 50.88           H
ATOM    687  HB2 ASN A 160       9.731  34.816  14.462  1.00 58.61           H
ATOM    688  HB3 ASN A 160      11.446  35.143  14.863  1.00 58.61           H
ATOM    689 HD21 ASN A 160      10.825  32.343  12.143  1.00 59.78           H
ATOM    690 HD22 ASN A 160       9.766  33.694  12.505  1.00 59.78           H
ATOM    691  N   ASP A 161      10.723  35.302  18.224  1.00 42.64           N
ATOM    692  CA  ASP A 161      10.337  36.247  19.258  1.00 40.30           C
ATOM    693  C   ASP A 161      11.622  36.899  19.812  1.00 46.63           C
ATOM    694  O   ASP A 161      11.941  36.817  21.006  1.00 38.46           O
ATOM    695  CB  ASP A 161       9.504  35.534  20.336  1.00 33.17           C
ATOM    696  CG  ASP A 161       9.119  36.538  21.433  1.00 40.77           C
ATOM    697  OD1 ASP A 161       8.843  37.722  21.109  1.00 35.79           O
ATOM    698  OD2 ASP A 161       9.148  36.089  22.593  1.00 42.47           O1-
ATOM    699  H   ASP A 161      11.590  34.803  18.361  1.00 51.17           H
ATOM    700  HA  ASP A 161       9.731  37.029  18.797  1.00 48.37           H
ATOM    701  HB2 ASP A 161       8.592  35.161  19.868  1.00 39.80           H
ATOM    702  HB3 ASP A 161      10.026  34.672  20.758  1.00 39.80           H
ATOM    703  N   GLY A 162      12.374  37.562  18.916  1.00 39.55           N
ATOM    704  CA  GLY A 162      13.598  38.265  19.297  1.00 37.80           C
ATOM    705  C   GLY A 162      13.277  39.455  20.219  1.00 38.40           C
ATOM    706  O   GLY A 162      14.101  39.829  21.059  1.00 40.22           O
ATOM    707  H   GLY A 162      12.062  37.627  17.957  1.00 47.46           H
ATOM    708  HA2 GLY A 162      14.251  37.576  19.837  1.00 45.36           H
ATOM    709  HA3 GLY A 162      14.111  38.626  18.405  1.00 45.36           H
ATOM    710  N   GLY A 163      12.086  40.050  20.061  1.00 34.61           N
ATOM    711  CA  GLY A 163      11.660  41.218  20.834  1.00 46.87           C
ATOM    712  C   GLY A 163      11.292  40.911  22.301  1.00 47.71           C
ATOM    713  O   GLY A 163      11.138  41.860  23.084  1.00 33.43           O
ATOM    714  H   GLY A 163      11.433  39.680  19.380  1.00 41.53           H
ATOM    715  HA2 GLY A 163      12.475  41.943  20.838  1.00 56.24           H
ATOM    716  HA3 GLY A 163      10.791  41.660  20.344  1.00 56.24           H
ATOM    717  N   GLY A 164      11.092  39.624  22.654  1.00 37.83           N
ATOM    718  CA  GLY A 164      10.486  39.238  23.937  1.00 44.05           C
ATOM    719  C   GLY A 164       9.096  39.884  24.131  1.00 41.32           C
ATOM    720  O   GLY A 164       8.838  40.489  25.175  1.00 31.87           O
ATOM    721  H   GLY A 164      11.254  38.886  21.982  1.00 45.40           H
ATOM    722  HA2 GLY A 164      10.391  38.154  23.983  1.00 52.86           H
ATOM    723  HA3 GLY A 164      11.136  39.572  24.747  1.00 52.86           H
ATOM    724  N   SER A 216       8.232  39.792  23.102  1.00 28.65           N
ATOM    725  CA  SER A 216       6.884  40.364  23.105  1.00 29.76           C
ATOM    726  C   SER A 216       5.981  39.487  23.959  1.00 25.40           C
ATOM    727  O   SER A 216       5.690  38.341  23.611  1.00 19.72           O
ATOM    728  CB  SER A 216       6.326  40.494  21.673  1.00 29.75           C
ATOM    729  OG  SER A 216       4.939  40.864  21.685  1.00 21.02           O
ATOM    730  H   SER A 216       8.491  39.207  22.320  1.00 34.38           H
ATOM    731  HA  SER A 216       6.944  41.365  23.535  1.00 35.72           H
ATOM    732  HB2 SER A 216       6.895  41.265  21.154  1.00 35.70           H
ATOM    733  HB3 SER A 216       6.453  39.553  21.138  1.00 35.70           H
ATOM    734  HG  SER A 216       4.681  41.077  20.785  1.00 25.22           H
ATOM    735  N   VAL A 217       5.495  40.066  25.053  1.00 22.61           N
ATOM    736  CA  VAL A 217       4.571  39.399  25.950  1.00 22.22           C
ATOM    737  C   VAL A 217       3.298  39.039  25.204  1.00 20.71           C
ATOM    738  O   VAL A 217       2.745  37.961  25.415  1.00 18.22           O
ATOM    739  CB  VAL A 217       4.304  40.282  27.185  1.00 23.33           C
ATOM    740  CG1 VAL A 217       3.313  39.568  28.124  1.00 27.14           C
ATOM    741  CG2 VAL A 217       5.627  40.483  27.942  1.00 27.63           C
ATOM    742  H   VAL A 217       5.786  41.005  25.287  1.00 27.13           H
ATOM    743  HA  VAL A 217       5.038  38.474  26.292  1.00 26.66           H
ATOM    744  HB  VAL A 217       3.902  41.250  26.879  1.00 27.99           H
ATOM    745 HG11 VAL A 217       3.171  40.169  29.024  1.00 32.56           H
ATOM    746 HG12 VAL A 217       2.350  39.433  27.633  1.00 32.56           H
ATOM    747 HG13 VAL A 217       3.705  38.589  28.405  1.00 32.56           H
ATOM    748 HG21 VAL A 217       5.448  41.072  28.844  1.00 33.15           H
ATOM    749 HG22 VAL A 217       6.052  39.516  28.219  1.00 33.15           H
ATOM    750 HG23 VAL A 217       6.345  41.027  27.327  1.00 33.15           H
ATOM    751  N   THR A 218       2.823  39.944  24.333  1.00 19.54           N
ATOM    752  CA  THR A 218       1.611  39.723  23.561  1.00 19.08           C
ATOM    753  C   THR A 218       1.746  38.507  22.640  1.00 19.96           C
ATOM    754  O   THR A 218       0.867  37.646  22.605  1.00 17.65           O
ATOM    755  CB  THR A 218       1.250  41.005  22.777  1.00 24.18           C
ATOM    756  OG1 THR A 218       1.030  42.083  23.679  1.00 21.05           O
ATOM    757  CG2 THR A 218      -0.035  40.790  21.977  1.00 18.85           C
ATOM    758  H   THR A 218       3.327  40.805  24.183  1.00 23.45           H
ATOM    759  HA  THR A 218       0.819  39.533  24.288  1.00 22.90           H
ATOM    760  HB  THR A 218       2.069  41.263  22.101  1.00 29.02           H
ATOM    761  HG1 THR A 218       0.635  42.805  23.186  1.00 25.26           H
ATOM    762 HG21 THR A 218      -0.297  41.715  21.461  1.00 22.62           H
ATOM    763 HG22 THR A 218       0.091  40.003  21.233  1.00 22.62           H
ATOM    764 HG23 THR A 218      -0.851  40.534  22.656  1.00 22.62           H
ATOM    765  N   LEU A 219       2.868  38.440  21.911  1.00 19.94           N
ATOM    766  CA  LEU A 219       3.163  37.303  21.049  1.00 22.20           C
ATOM    767  C   LEU A 219       3.253  35.997  21.862  1.00 20.33           C
ATOM    768  O   LEU A 219       2.645  34.984  21.490  1.00 20.48           O
ATOM    769  CB  LEU A 219       4.477  37.597  20.318  1.00 22.47           C
ATOM    770  CG  LEU A 219       4.864  36.496  19.304  1.00 34.64           C
ATOM    771  CD1 LEU A 219       3.817  36.409  18.176  1.00 34.68           C
ATOM    772  CD2 LEU A 219       6.238  36.839  18.724  1.00 40.49           C
ATOM    773  H   LEU A 219       3.580  39.149  22.035  1.00 23.92           H
ATOM    774  HA  LEU A 219       2.358  37.223  20.320  1.00 26.64           H
ATOM    775  HB2 LEU A 219       4.399  38.555  19.803  1.00 26.97           H
ATOM    776  HB3 LEU A 219       5.270  37.672  21.062  1.00 26.97           H
ATOM    777  HG  LEU A 219       4.929  35.532  19.808  1.00 41.57           H
ATOM    778 HD11 LEU A 219       4.187  35.776  17.372  1.00 41.62           H
ATOM    779 HD12 LEU A 219       2.896  35.965  18.556  1.00 41.62           H
ATOM    780 HD13 LEU A 219       3.604  37.403  17.780  1.00 41.62           H
ATOM    781 HD21 LEU A 219       6.545  36.051  18.038  1.00 48.59           H
ATOM    782 HD22 LEU A 219       6.202  37.793  18.196  1.00 48.59           H
ATOM    783 HD23 LEU A 219       6.966  36.905  19.528  1.00 48.59           H
ATOM    784  N   GLU A 220       4.014  36.041  22.960  1.00 16.50           N
ATOM    785  CA  GLU A 220       4.290  34.894  23.816  1.00 15.82           C
ATOM    786  C   GLU A 220       2.989  34.323  24.344  1.00 19.31           C
ATOM    787  O   GLU A 220       2.778  33.127  24.235  1.00 19.36           O
ATOM    788  CB  GLU A 220       5.220  35.267  24.978  1.00 17.54           C
ATOM    789  CG  GLU A 220       6.677  35.575  24.551  1.00 20.61           C
ATOM    790  CD  GLU A 220       7.464  36.504  25.519  1.00 28.66           C
ATOM    791  OE1 GLU A 220       8.595  36.881  25.148  1.00 29.80           O
ATOM    792  OE2 GLU A 220       6.971  36.821  26.633  1.00 25.40           O1-
ATOM    793  H   GLU A 220       4.442  36.918  23.227  1.00 19.80           H
ATOM    794  HA  GLU A 220       4.780  34.139  23.203  1.00 18.98           H
ATOM    795  HB2 GLU A 220       4.799  36.133  25.492  1.00 21.04           H
ATOM    796  HB3 GLU A 220       5.232  34.435  25.683  1.00 21.04           H
ATOM    797  HG2 GLU A 220       7.231  34.641  24.444  1.00 24.73           H
ATOM    798  HG3 GLU A 220       6.715  35.995  23.547  1.00 24.73           H
ATOM    799  N   LEU A 221       2.102  35.170  24.883  1.00 20.92           N
ATOM    800  CA  LEU A 221       0.800  34.750  25.392  1.00 17.68           C
ATOM    801  C   LEU A 221      -0.116  34.236  24.280  1.00 20.10           C
ATOM    802  O   LEU A 221      -0.905  33.329  24.519  1.00 19.44           O
ATOM    803  CB  LEU A 221       0.150  35.905  26.151  1.00 20.14           C
ATOM    804  CG  LEU A 221       0.702  36.126  27.569  1.00 23.22           C
ATOM    805  CD1 LEU A 221      -0.002  37.362  28.150  1.00 23.85           C
ATOM    806  CD2 LEU A 221       0.472  34.918  28.509  1.00 21.43           C
ATOM    807  H   LEU A 221       2.326  36.156  24.916  1.00 25.11           H
ATOM    808  HA  LEU A 221       0.957  33.920  26.079  1.00 21.21           H
ATOM    809  HB2 LEU A 221       0.285  36.818  25.565  1.00 24.17           H
ATOM    810  HB3 LEU A 221      -0.923  35.713  26.219  1.00 24.17           H
ATOM    811  HG  LEU A 221       1.774  36.321  27.503  1.00 27.86           H
ATOM    812 HD11 LEU A 221       0.437  37.602  29.119  1.00 28.62           H
ATOM    813 HD12 LEU A 221       0.125  38.214  27.482  1.00 28.62           H
ATOM    814 HD13 LEU A 221      -1.070  37.162  28.269  1.00 28.62           H
ATOM    815 HD21 LEU A 221       0.750  35.198  29.526  1.00 25.72           H
ATOM    816 HD22 LEU A 221      -0.577  34.613  28.492  1.00 25.72           H
ATOM    817 HD23 LEU A 221       1.100  34.075  28.221  1.00 25.72           H
ATOM    818  N   SER A 222      -0.046  34.793  23.069  1.00 20.72           N
ATOM    819  CA  SER A 222      -0.918  34.341  21.996  1.00 21.51           C
ATOM    820  C   SER A 222      -0.504  32.979  21.443  1.00 25.13           C
ATOM    821  O   SER A 222      -1.369  32.250  20.962  1.00 28.09           O
ATOM    822  CB  SER A 222      -1.026  35.400  20.889  1.00 28.32           C
ATOM    823  OG  SER A 222       0.169  35.518  20.190  1.00 32.14           O
ATOM    824  H   SER A 222       0.584  35.568  22.902  1.00 24.86           H
ATOM    825  HA  SER A 222      -1.916  34.234  22.427  1.00 25.81           H
ATOM    826  HB2 SER A 222      -1.812  35.111  20.190  1.00 33.98           H
ATOM    827  HB3 SER A 222      -1.264  36.368  21.334  1.00 33.98           H
ATOM    828  HG  SER A 222       0.865  35.729  20.820  1.00 38.57           H
ATOM    829  N   GLN A 223       0.795  32.640  21.505  1.00 19.50           N
ATOM    830  CA  GLN A 223       1.299  31.392  20.947  1.00 23.61           C
ATOM    831  C   GLN A 223       1.531  30.319  22.018  1.00 18.99           C
ATOM    832  O   GLN A 223       1.134  29.182  21.798  1.00 20.28           O
ATOM    833  CB  GLN A 223       2.507  31.654  20.059  1.00 24.28           C
ATOM    834  CG  GLN A 223       2.059  32.465  18.824  1.00 26.79           C
ATOM    835  CD  GLN A 223       3.192  32.855  17.891  1.00 55.11           C
ATOM    836  OE1 GLN A 223       4.360  32.809  18.253  1.00 62.39           O
ATOM    837  NE2 GLN A 223       2.857  33.294  16.678  1.00 64.33           N
ATOM    838  H   GLN A 223       1.454  33.289  21.917  1.00 23.40           H
ATOM    839  HA  GLN A 223       0.532  30.983  20.288  1.00 28.33           H
ATOM    840  HB2 GLN A 223       3.260  32.202  20.626  1.00 29.13           H
ATOM    841  HB3 GLN A 223       2.929  30.703  19.733  1.00 29.13           H
ATOM    842  HG2 GLN A 223       1.312  31.905  18.256  1.00 32.15           H
ATOM    843  HG3 GLN A 223       1.611  33.397  19.164  1.00 32.15           H
ATOM    844 HE21 GLN A 223       1.885  33.364  16.418  1.00 77.19           H
ATOM    845 HE22 GLN A 223       3.585  33.598  16.049  1.00 77.19           H
ATOM    846  N   LEU A 224       2.137  30.683  23.152  1.00 14.87           N
ATOM    847  CA  LEU A 224       2.602  29.786  24.187  1.00 18.47           C
ATOM    848  C   LEU A 224       3.297  28.551  23.567  1.00 16.58           C
ATOM    849  O   LEU A 224       2.908  27.434  23.877  1.00 14.04           O
ATOM    850  CB  LEU A 224       1.432  29.420  25.120  1.00 19.08           C
ATOM    851  CG  LEU A 224       0.970  30.606  25.972  1.00 16.91           C
ATOM    852  CD1 LEU A 224      -0.341  30.190  26.653  1.00 24.10           C
ATOM    853  CD2 LEU A 224       2.061  30.984  27.001  1.00 14.89           C
ATOM    854  H   LEU A 224       2.402  31.651  23.261  1.00 17.85           H
ATOM    855  HA  LEU A 224       3.372  30.310  24.750  1.00 22.17           H
ATOM    856  HB2 LEU A 224       0.600  29.051  24.516  1.00 22.89           H
ATOM    857  HB3 LEU A 224       1.731  28.615  25.788  1.00 22.89           H
ATOM    858  HG  LEU A 224       0.785  31.460  25.325  1.00 20.29           H
ATOM    859 HD11 LEU A 224      -0.708  31.014  27.263  1.00 28.93           H
ATOM    860 HD12 LEU A 224      -1.089  29.941  25.900  1.00 28.93           H
ATOM    861 HD13 LEU A 224      -0.182  29.325  27.298  1.00 28.93           H
ATOM    862 HD21 LEU A 224       1.680  31.733  27.694  1.00 17.87           H
ATOM    863 HD22 LEU A 224       2.364  30.098  27.557  1.00 17.87           H
ATOM    864 HD23 LEU A 224       2.934  31.403  26.507  1.00 17.87           H
ATOM    865  N   SER A 225       4.254  28.761  22.653  1.00 11.25           N
ATOM    866  CA  SER A 225       4.734  27.700  21.775  1.00 18.72           C
ATOM    867  C   SER A 225       5.540  26.597  22.508  1.00 20.05           C
ATOM    868  O   SER A 225       5.562  25.457  22.048  1.00 15.25           O
ATOM    869  CB  SER A 225       5.509  28.315  20.627  1.00 14.74           C
ATOM    870  OG  SER A 225       6.721  28.868  21.073  1.00 21.65           O
ATOM    871  H   SER A 225       4.550  29.706  22.467  1.00 13.50           H
ATOM    872  HA  SER A 225       3.854  27.227  21.338  1.00 22.47           H
ATOM    873  HB2 SER A 225       5.710  27.560  19.871  1.00 17.69           H
ATOM    874  HB3 SER A 225       4.911  29.111  20.182  1.00 17.69           H
ATOM    875  HG  SER A 225       7.357  28.150  21.157  1.00 25.98           H
ATOM    876  N   MET A 226       6.213  26.945  23.615  1.00 14.70           N
ATOM    877  CA  MET A 226       7.044  26.054  24.437  1.00 12.58           C
ATOM    878  C   MET A 226       6.278  25.428  25.582  1.00 12.85           C
ATOM    879  O   MET A 226       6.797  24.553  26.281  1.00 13.39           O
ATOM    880  CB  MET A 226       8.309  26.806  24.919  1.00 13.50           C
ATOM    881  CG  MET A 226       9.409  26.866  23.833  1.00 13.57           C
ATOM    882  SD  MET A 226      10.030  25.237  23.270  1.00 15.66           S
ATOM    883  CE  MET A 226      10.796  24.632  24.789  1.00 13.94           C
ATOM    884  H   MET A 226       6.146  27.907  23.926  1.00 17.64           H
ATOM    885  HA  MET A 226       7.374  25.227  23.810  1.00 15.10           H
ATOM    886  HB2 MET A 226       8.037  27.827  25.186  1.00 16.20           H
ATOM    887  HB3 MET A 226       8.704  26.339  25.820  1.00 16.20           H
ATOM    888  HG2 MET A 226       9.017  27.413  22.977  1.00 16.28           H
ATOM    889  HG3 MET A 226      10.249  27.439  24.222  1.00 16.28           H
ATOM    890  HE1 MET A 226      11.117  23.607  24.630  1.00 16.73           H
ATOM    891  HE2 MET A 226      11.656  25.245  25.036  1.00 16.73           H
ATOM    892  HE3 MET A 226      10.081  24.650  25.604  1.00 16.73           H
ATOM    893  N   LEU A 227       5.038  25.894  25.813  1.00 14.22           N
ATOM    894  CA  LEU A 227       4.287  25.520  26.989  1.00 14.39           C
ATOM    895  C   LEU A 227       3.925  24.016  26.989  1.00 15.86           C
ATOM    896  O   LEU A 227       4.138  23.388  28.009  1.00 15.69           O
ATOM    897  CB  LEU A 227       3.037  26.408  27.219  1.00 15.04           C
ATOM    898  CG  LEU A 227       2.253  26.052  28.493  1.00 15.11           C
ATOM    899  CD1 LEU A 227       3.161  26.160  29.714  1.00 15.51           C
ATOM    900  CD2 LEU A 227       1.037  26.981  28.643  1.00 17.90           C
ATOM    901  H   LEU A 227       4.646  26.535  25.164  1.00 17.07           H
ATOM    902  HA  LEU A 227       4.947  25.659  27.906  1.00 17.27           H
ATOM    903  HB2 LEU A 227       3.381  27.463  27.304  1.00 18.05           H
ATOM    904  HB3 LEU A 227       2.359  26.380  26.352  1.00 18.05           H
ATOM    905  HG  LEU A 227       1.874  25.002  28.424  1.00 18.14           H
ATOM    906 HD11 LEU A 227       2.607  26.003  30.646  1.00 18.61           H
ATOM    907 HD12 LEU A 227       3.960  25.407  29.681  1.00 18.61           H
ATOM    908 HD13 LEU A 227       3.614  27.154  29.802  1.00 18.61           H
ATOM    909 HD21 LEU A 227       0.435  26.725  29.522  1.00 21.48           H
ATOM    910 HD22 LEU A 227       1.344  28.028  28.766  1.00 21.48           H
ATOM    911 HD23 LEU A 227       0.376  26.938  27.773  1.00 21.48           H
ATOM    912  N   PRO A 228       3.446  23.420  25.881  1.00 14.08           N
ATOM    913  CA  PRO A 228       3.105  21.998  25.876  1.00 15.74           C
ATOM    914  C   PRO A 228       4.311  21.079  26.214  1.00 11.40           C
ATOM    915  O   PRO A 228       4.185  20.207  27.076  1.00 12.38           O
ATOM    916  CB  PRO A 228       2.567  21.730  24.462  1.00 13.30           C
ATOM    917  CG  PRO A 228       2.036  23.078  23.996  1.00 17.12           C
ATOM    918  CD  PRO A 228       3.053  24.036  24.605  1.00 13.81           C
ATOM    919  HA  PRO A 228       2.277  21.832  26.563  1.00 18.89           H
ATOM    920  HB2 PRO A 228       3.409  21.479  23.814  1.00 15.96           H
ATOM    921  HB3 PRO A 228       1.816  20.946  24.418  1.00 15.96           H
ATOM    922  HG2 PRO A 228       2.056  23.154  22.910  1.00 20.54           H
ATOM    923  HG3 PRO A 228       1.034  23.251  24.384  1.00 20.54           H
ATOM    924  HD2 PRO A 228       3.914  24.133  23.947  1.00 16.57           H
ATOM    925  HD3 PRO A 228       2.549  24.987  24.741  1.00 16.57           H
ATOM    926  N   HIS A 229       5.469  21.357  25.641  1.00 11.90           N
ATOM    927  CA  HIS A 229       6.690  20.614  25.904  1.00 14.07           C
ATOM    928  C   HIS A 229       7.145  20.740  27.366  1.00  9.30           C
ATOM    929  O   HIS A 229       7.426  19.753  28.039  1.00  9.73           O
ATOM    930  CB  HIS A 229       7.759  21.084  24.935  1.00  9.29           C
ATOM    931  CG  HIS A 229       9.032  20.312  25.155  1.00 11.50           C
ATOM    932  ND1 HIS A 229       9.287  19.007  24.806  1.00 13.92           N
ATOM    933  CD2 HIS A 229      10.098  20.749  25.856  1.00 14.58           C
ATOM    934  CE1 HIS A 229      10.480  18.657  25.295  1.00 11.52           C
ATOM    935  NE2 HIS A 229      11.038  19.733  25.849  1.00 13.77           N
ATOM    936  H   HIS A 229       5.524  22.147  25.013  1.00 14.28           H
ATOM    937  HA  HIS A 229       6.489  19.559  25.708  1.00 16.89           H
ATOM    938  HB2 HIS A 229       7.945  22.144  25.099  1.00 11.14           H
ATOM    939  HB3 HIS A 229       7.419  20.924  23.917  1.00 11.14           H
ATOM    940  HD1 HIS A 229       8.649  18.398  24.315  1.00 16.71           H
ATOM    941  HD2 HIS A 229      10.188  21.708  26.345  1.00 17.50           H
ATOM    942  HE1 HIS A 229      10.925  17.675  25.238  1.00 13.83           H
ATOM    943  N   LEU A 230       7.222  21.984  27.853  1.00  9.95           N
ATOM    944  CA  LEU A 230       7.677  22.225  29.210  1.00 12.42           C
ATOM    945  C   LEU A 230       6.644  21.754  30.239  1.00 11.86           C
ATOM    946  O   LEU A 230       7.000  21.270  31.314  1.00  9.16           O
ATOM    947  CB  LEU A 230       8.007  23.694  29.476  1.00 14.65           C
ATOM    948  CG  LEU A 230       9.239  24.170  28.676  1.00 14.29           C
ATOM    949  CD1 LEU A 230       9.568  25.620  29.073  1.00 17.87           C
ATOM    950  CD2 LEU A 230      10.462  23.295  28.943  1.00 15.30           C
ATOM    951  H   LEU A 230       6.970  22.751  27.269  1.00 11.94           H
ATOM    952  HA  LEU A 230       8.606  21.599  29.417  1.00 14.90           H
ATOM    953  HB2 LEU A 230       7.140  24.343  29.258  1.00 17.58           H
ATOM    954  HB3 LEU A 230       8.204  23.825  30.563  1.00 17.58           H
ATOM    955  HG  LEU A 230       9.007  24.111  27.590  1.00 17.14           H
ATOM    956 HD11 LEU A 230      10.350  26.028  28.425  1.00 21.44           H
ATOM    957 HD12 LEU A 230       8.703  26.275  28.996  1.00 21.44           H
ATOM    958 HD13 LEU A 230       9.921  25.687  30.107  1.00 21.44           H
ATOM    959 HD21 LEU A 230      11.294  23.592  28.291  1.00 18.37           H
ATOM    960 HD22 LEU A 230      10.798  23.373  29.983  1.00 18.37           H
ATOM    961 HD23 LEU A 230      10.258  22.232  28.746  1.00 18.37           H
ATOM    962  N   ALA A 231       5.308  21.822  29.901  1.00  8.38           N
ATOM    963  CA  ALA A 231       4.297  21.268  30.811  1.00  8.74           C
ATOM    964  C   ALA A 231       4.461  19.754  30.930  1.00  9.27           C
ATOM    965  O   ALA A 231       4.316  19.217  32.004  1.00 13.01           O
ATOM    966  CB  ALA A 231       2.881  21.574  30.343  1.00 15.03           C
ATOM    967  H   ALA A 231       4.999  22.172  28.994  1.00 10.06           H
ATOM    968  HA  ALA A 231       4.442  21.719  31.838  1.00 10.49           H
ATOM    969  HB1 ALA A 231       2.158  21.113  31.029  1.00 18.04           H
ATOM    970  HB2 ALA A 231       2.707  22.659  30.339  1.00 18.04           H
ATOM    971  HB3 ALA A 231       2.669  21.218  29.327  1.00 18.04           H
ATOM    972  N   ASP A 232       4.739  19.069  29.807  1.00 11.00           N
ATOM    973  CA  ASP A 232       4.981  17.626  29.819  1.00  6.22           C
ATOM    974  C   ASP A 232       6.231  17.274  30.636  1.00  6.84           C
ATOM    975  O   ASP A 232       6.208  16.320  31.404  1.00  9.93           O
ATOM    976  CB  ASP A 232       5.046  17.060  28.413  1.00 10.77           C
ATOM    977  CG  ASP A 232       3.704  16.976  27.705  1.00 13.49           C
ATOM    978  OD1 ASP A 232       3.747  16.736  26.490  1.00 14.21           O
ATOM    979  OD2 ASP A 232       2.665  17.094  28.376  1.00 13.22           O1-
ATOM    980  H   ASP A 232       4.867  19.570  28.938  1.00 13.20           H
ATOM    981  HA  ASP A 232       4.140  17.163  30.327  1.00  7.46           H
ATOM    982  HB2 ASP A 232       5.731  17.634  27.786  1.00 12.93           H
ATOM    983  HB3 ASP A 232       5.449  16.048  28.446  1.00 12.93           H
ATOM    984  N   LEU A 233       7.288  18.064  30.458  1.00  9.18           N
ATOM    985  CA  LEU A 233       8.581  17.896  31.139  1.00  9.40           C
ATOM    986  C   LEU A 233       8.356  18.015  32.651  1.00  8.36           C
ATOM    987  O   LEU A 233       8.739  17.160  33.438  1.00  7.63           O
ATOM    988  CB  LEU A 233       9.577  18.979  30.674  1.00  9.41           C
ATOM    989  CG  LEU A 233      10.867  19.035  31.514  1.00  9.27           C
ATOM    990  CD1 LEU A 233      11.574  17.678  31.505  1.00 13.74           C
ATOM    991  CD2 LEU A 233      11.776  20.148  30.983  1.00 15.13           C
ATOM    992  H   LEU A 233       7.200  18.824  29.823  1.00 11.01           H
ATOM    993  HA  LEU A 233       8.993  16.868  30.957  1.00 11.28           H
ATOM    994  HB2 LEU A 233       9.828  18.801  29.617  1.00 11.29           H
ATOM    995  HB3 LEU A 233       9.083  19.971  30.717  1.00 11.29           H
ATOM    996  HG  LEU A 233      10.610  19.283  32.575  1.00 11.13           H
ATOM    997 HD11 LEU A 233      12.481  17.706  32.122  1.00 16.49           H
ATOM    998 HD12 LEU A 233      10.948  16.872  31.907  1.00 16.49           H
ATOM    999 HD13 LEU A 233      11.886  17.395  30.492  1.00 16.49           H
ATOM   1000 HD21 LEU A 233      12.725  20.172  31.535  1.00 18.16           H
ATOM   1001 HD22 LEU A 233      12.020  20.001  29.926  1.00 18.16           H
ATOM   1002 HD23 LEU A 233      11.328  21.136  31.103  1.00 18.16           H
ATOM   1003  N   VAL A 234       7.591  19.081  33.078  1.00 11.06           N
ATOM   1004  CA  VAL A 234       7.315  19.301  34.496  1.00  7.23           C
ATOM   1005  C   VAL A 234       6.378  18.232  35.065  1.00  9.38           C
ATOM   1006  O   VAL A 234       6.566  17.770  36.178  1.00  8.33           O
ATOM   1007  CB  VAL A 234       6.802  20.743  34.676  1.00 10.40           C
ATOM   1008  CG1 VAL A 234       6.098  20.903  36.016  1.00 15.06           C
ATOM   1009  CG2 VAL A 234       7.998  21.690  34.536  1.00 13.47           C
ATOM   1010  H   VAL A 234       7.249  19.787  32.403  1.00 13.27           H
ATOM   1011  HA  VAL A 234       8.282  19.198  35.080  1.00  8.67           H
ATOM   1012  HB  VAL A 234       6.069  20.984  33.862  1.00 12.48           H
ATOM   1013 HG11 VAL A 234       5.832  21.950  36.183  1.00 18.07           H
ATOM   1014 HG12 VAL A 234       5.173  20.319  36.068  1.00 18.07           H
ATOM   1015 HG13 VAL A 234       6.724  20.593  36.857  1.00 18.07           H
ATOM   1016 HG21 VAL A 234       7.703  22.724  34.743  1.00 16.17           H
ATOM   1017 HG22 VAL A 234       8.806  21.436  35.228  1.00 16.17           H
ATOM   1018 HG23 VAL A 234       8.397  21.682  33.513  1.00 16.17           H
ATOM   1019  N   SER A 235       5.361  17.850  34.302  1.00 11.39           N
ATOM   1020  CA  SER A 235       4.401  16.797  34.681  1.00  7.77           C
ATOM   1021  C   SER A 235       5.139  15.477  34.934  1.00  6.56           C
ATOM   1022  O   SER A 235       4.946  14.868  35.978  1.00  7.11           O
ATOM   1023  CB  SER A 235       3.313  16.690  33.595  1.00 10.36           C
ATOM   1024  OG  SER A 235       2.223  15.986  34.109  1.00 18.35           O
ATOM   1025  H   SER A 235       5.268  18.284  33.393  1.00 13.67           H
ATOM   1026  HA  SER A 235       3.934  17.109  35.616  1.00  9.32           H
ATOM   1027  HB2 SER A 235       2.958  17.684  33.339  1.00 12.43           H
ATOM   1028  HB3 SER A 235       3.684  16.193  32.700  1.00 12.43           H
ATOM   1029  HG  SER A 235       2.414  15.043  34.026  1.00 22.02           H
ATOM   1030  N   TYR A 236       6.010  15.084  33.996  1.00  8.70           N
ATOM   1031  CA  TYR A 236       6.870  13.916  34.119  1.00 10.11           C
ATOM   1032  C   TYR A 236       7.697  13.999  35.381  1.00  6.67           C
ATOM   1033  O   TYR A 236       7.789  13.049  36.155  1.00  8.86           O
ATOM   1034  CB  TYR A 236       7.732  13.800  32.881  1.00  8.08           C
ATOM   1035  CG  TYR A 236       8.865  12.787  32.906  1.00  8.66           C
ATOM   1036  CD1 TYR A 236       8.673  11.494  32.391  1.00 10.37           C
ATOM   1037  CD2 TYR A 236      10.136  13.174  33.351  1.00  9.61           C
ATOM   1038  CE1 TYR A 236       9.753  10.620  32.277  1.00 11.52           C
ATOM   1039  CE2 TYR A 236      11.214  12.292  33.295  1.00  7.53           C
ATOM   1040  CZ  TYR A 236      11.028  11.018  32.733  1.00  9.93           C
ATOM   1041  OH  TYR A 236      12.088  10.193  32.609  1.00 12.03           O
ATOM   1042  H   TYR A 236       6.120  15.652  33.167  1.00 10.44           H
ATOM   1043  HA  TYR A 236       6.250  13.026  34.183  1.00 12.13           H
ATOM   1044  HB2 TYR A 236       7.061  13.556  32.061  1.00  9.70           H
ATOM   1045  HB3 TYR A 236       8.168  14.774  32.670  1.00  9.70           H
ATOM   1046  HD1 TYR A 236       7.691  11.184  32.063  1.00 12.45           H
ATOM   1047  HD2 TYR A 236      10.298  14.177  33.710  1.00 11.53           H
ATOM   1048  HE1 TYR A 236       9.608   9.641  31.850  1.00 13.82           H
ATOM   1049  HE2 TYR A 236      12.188  12.606  33.630  1.00  9.04           H
ATOM   1050  HH  TYR A 236      11.863   9.392  32.116  1.00 14.44           H
ATOM   1051  N   SER A 237       8.291  15.164  35.595  1.00  8.73           N
ATOM   1052  CA  SER A 237       9.160  15.388  36.725  1.00  5.86           C
ATOM   1053  C   SER A 237       8.465  15.294  38.064  1.00  8.14           C
ATOM   1054  O   SER A 237       8.994  14.745  39.007  1.00 10.10           O
ATOM   1055  CB  SER A 237       9.842  16.773  36.634  1.00  9.99           C
ATOM   1056  OG  SER A 237      10.681  16.758  35.492  1.00  7.47           O
ATOM   1057  H   SER A 237       8.088  15.927  34.972  1.00 10.48           H
ATOM   1058  HA  SER A 237       9.976  14.597  36.703  1.00  7.04           H
ATOM   1059  HB2 SER A 237       9.119  17.593  36.504  1.00 11.99           H
ATOM   1060  HB3 SER A 237      10.502  16.970  37.488  1.00 11.99           H
ATOM   1061  HG  SER A 237      10.125  16.759  34.644  1.00  8.96           H
ATOM   1062  N   ILE A 238       7.228  15.815  38.128  1.00  8.62           N
ATOM   1063  CA  ILE A 238       6.379  15.654  39.311  1.00 10.85           C
ATOM   1064  C   ILE A 238       6.140  14.186  39.593  1.00  8.53           C
ATOM   1065  O   ILE A 238       6.130  13.786  40.759  1.00 10.51           O
ATOM   1066  CB  ILE A 238       5.029  16.423  39.208  1.00 10.03           C
ATOM   1067  CG1 ILE A 238       5.224  17.956  39.169  1.00 10.51           C
ATOM   1068  CG2 ILE A 238       4.063  16.097  40.357  1.00 13.12           C
ATOM   1069  CD1 ILE A 238       3.955  18.718  38.713  1.00 18.96           C
ATOM   1070  H   ILE A 238       6.860  16.310  37.328  1.00 10.34           H
ATOM   1071  HA  ILE A 238       6.934  16.070  40.154  1.00 13.02           H
ATOM   1072  HB  ILE A 238       4.553  16.125  38.274  1.00 12.04           H
ATOM   1073 HG12 ILE A 238       5.529  18.308  40.147  1.00 12.61           H
ATOM   1074 HG13 ILE A 238       6.010  18.204  38.471  1.00 12.61           H
ATOM   1075 HG21 ILE A 238       3.104  16.572  40.186  1.00 15.75           H
ATOM   1076 HG22 ILE A 238       3.862  15.034  40.419  1.00 15.75           H
ATOM   1077 HG23 ILE A 238       4.478  16.449  41.296  1.00 15.75           H
ATOM   1078 HD11 ILE A 238       4.201  19.770  38.559  1.00 22.76           H
ATOM   1079 HD12 ILE A 238       3.589  18.303  37.774  1.00 22.76           H
ATOM   1080 HD13 ILE A 238       3.167  18.663  39.459  1.00 22.76           H
ATOM   1081  N   GLN A 239       5.864  13.383  38.570  1.00  7.88           N
ATOM   1082  CA  GLN A 239       5.701  11.937  38.756  1.00  7.20           C
ATOM   1083  C   GLN A 239       6.953  11.340  39.381  1.00  8.56           C
ATOM   1084  O   GLN A 239       6.858  10.558  40.328  1.00  8.75           O
ATOM   1085  CB  GLN A 239       5.318  11.259  37.427  1.00  6.75           C
ATOM   1086  CG  GLN A 239       3.860  11.645  37.011  1.00  6.53           C
ATOM   1087  CD  GLN A 239       3.495  10.845  35.775  1.00 11.55           C
ATOM   1088  OE1 GLN A 239       3.627  11.323  34.670  1.00 18.20           O
ATOM   1089  NE2 GLN A 239       3.152   9.572  35.934  1.00 16.30           N
ATOM   1090  H   GLN A 239       5.808  13.772  37.638  1.00  9.46           H
ATOM   1091  HA  GLN A 239       4.885  11.774  39.461  1.00  8.64           H
ATOM   1092  HB2 GLN A 239       5.992  11.553  36.631  1.00  8.10           H
ATOM   1093  HB3 GLN A 239       5.400  10.181  37.549  1.00  8.10           H
ATOM   1094  HG2 GLN A 239       3.165  11.426  37.821  1.00  7.84           H
ATOM   1095  HG3 GLN A 239       3.834  12.703  36.762  1.00  7.84           H
ATOM   1096 HE21 GLN A 239       3.044   9.195  36.861  1.00 19.56           H
ATOM   1097 HE22 GLN A 239       2.968   9.005  35.123  1.00 19.56           H
ATOM   1098  N   LYS A 240       8.133  11.743  38.895  1.00  9.12           N
ATOM   1099  CA  LYS A 240       9.403  11.255  39.452  1.00  8.47           C
ATOM   1100  C   LYS A 240       9.641  11.668  40.899  1.00  8.33           C
ATOM   1101  O   LYS A 240      10.100  10.859  41.718  1.00  9.69           O
ATOM   1102  CB  LYS A 240      10.547  11.668  38.539  1.00  5.67           C
ATOM   1103  CG  LYS A 240      10.458  11.129  37.100  1.00  8.61           C
ATOM   1104  CD  LYS A 240      10.203   9.613  37.031  1.00 12.62           C
ATOM   1105  CE  LYS A 240      10.251   9.140  35.587  1.00  9.58           C
ATOM   1106  NZ  LYS A 240       9.976   7.701  35.530  1.00  8.37           N1+
ATOM   1107  H   LYS A 240       8.162  12.396  38.122  1.00 10.95           H
ATOM   1108  HA  LYS A 240       9.364  10.167  39.476  1.00 10.16           H
ATOM   1109  HB2 LYS A 240      10.591  12.757  38.495  1.00  6.80           H
ATOM   1110  HB3 LYS A 240      11.475  11.322  38.982  1.00  6.80           H
ATOM   1111  HG2 LYS A 240       9.651  11.628  36.578  1.00 10.33           H
ATOM   1112  HG3 LYS A 240      11.382  11.368  36.569  1.00 10.33           H
ATOM   1113  HD2 LYS A 240      10.959   9.085  37.616  1.00 15.14           H
ATOM   1114  HD3 LYS A 240       9.205   9.393  37.418  1.00 15.14           H
ATOM   1115  HE2 LYS A 240       9.498   9.680  35.011  1.00 11.50           H
ATOM   1116  HE3 LYS A 240      11.243   9.342  35.184  1.00 11.50           H
ATOM   1117  HZ1 LYS A 240      10.076   7.374  34.580  1.00 10.04           H
ATOM   1118  HZ2 LYS A 240      10.660   7.203  36.084  1.00 10.04           H
ATOM   1119  HZ3 LYS A 240       9.054   7.502  35.883  1.00 10.04           H
ATOM   1120  N   VAL A 241       9.307  12.920  41.208  1.00  7.67           N
ATOM   1121  CA  VAL A 241       9.387  13.487  42.531  1.00  8.91           C
ATOM   1122  C   VAL A 241       8.473  12.725  43.498  1.00 10.61           C
ATOM   1123  O   VAL A 241       8.882  12.433  44.620  1.00  8.67           O
ATOM   1124  CB  VAL A 241       9.085  14.999  42.513  1.00 11.58           C
ATOM   1125  CG1 VAL A 241       8.872  15.513  43.943  1.00 11.71           C
ATOM   1126  CG2 VAL A 241      10.249  15.774  41.853  1.00 13.51           C
ATOM   1127  H   VAL A 241       8.957  13.511  40.469  1.00  9.21           H
ATOM   1128  HA  VAL A 241      10.411  13.356  42.878  1.00 10.69           H
ATOM   1129  HB  VAL A 241       8.170  15.172  41.949  1.00 13.90           H
ATOM   1130 HG11 VAL A 241       8.777  16.599  43.943  1.00 14.06           H
ATOM   1131 HG12 VAL A 241       7.959  15.090  44.355  1.00 14.06           H
ATOM   1132 HG13 VAL A 241       9.716  15.232  44.570  1.00 14.06           H
ATOM   1133 HG21 VAL A 241      10.035  16.845  41.846  1.00 16.21           H
ATOM   1134 HG22 VAL A 241      11.175  15.598  42.399  1.00 16.21           H
ATOM   1135 HG23 VAL A 241      10.402  15.439  40.832  1.00 16.21           H
ATOM   1136  N   ILE A 242       7.259  12.388  43.090  1.00 11.82           N
ATOM   1137  CA  ILE A 242       6.356  11.588  43.936  1.00 11.54           C
ATOM   1138  C   ILE A 242       7.051  10.274  44.297  1.00 11.12           C
ATOM   1139  O   ILE A 242       7.069   9.871  45.455  1.00 15.84           O
ATOM   1140  CB  ILE A 242       5.002  11.406  43.260  1.00 10.40           C
ATOM   1141  CG1 ILE A 242       4.167  12.712  43.199  1.00 12.87           C
ATOM   1142  CG2 ILE A 242       4.180  10.296  43.945  1.00 14.66           C
ATOM   1143  CD1 ILE A 242       3.050  12.596  42.155  1.00 16.69           C
ATOM   1144  H   ILE A 242       6.953  12.651  42.164  1.00 14.18           H
ATOM   1145  HA  ILE A 242       6.194  12.135  44.865  1.00 13.85           H
ATOM   1146  HB  ILE A 242       5.198  11.089  42.237  1.00 12.48           H
ATOM   1147 HG12 ILE A 242       3.726  12.924  44.169  1.00 15.45           H
ATOM   1148 HG13 ILE A 242       4.791  13.564  42.940  1.00 15.45           H
ATOM   1149 HG21 ILE A 242       3.255  10.130  43.395  1.00 17.59           H
ATOM   1150 HG22 ILE A 242       4.722   9.355  43.938  1.00 17.59           H
ATOM   1151 HG23 ILE A 242       3.941  10.585  44.968  1.00 17.59           H
ATOM   1152 HD11 ILE A 242       2.593  13.576  42.009  1.00 20.02           H
ATOM   1153 HD12 ILE A 242       3.450  12.266  41.198  1.00 20.02           H
ATOM   1154 HD13 ILE A 242       2.281  11.902  42.490  1.00 20.02           H
ATOM   1155  N   GLY A 243       7.642   9.607  43.316  1.00 11.58           N
ATOM   1156  CA  GLY A 243       8.301   8.337  43.516  1.00 13.36           C
ATOM   1157  C   GLY A 243       9.496   8.449  44.443  1.00 11.11           C
ATOM   1158  O   GLY A 243       9.702   7.554  45.274  1.00 15.78           O
ATOM   1159  H   GLY A 243       7.639  10.005  42.386  1.00 13.89           H
ATOM   1160  HA2 GLY A 243       7.583   7.644  43.954  1.00 16.04           H
ATOM   1161  HA3 GLY A 243       8.644   7.950  42.557  1.00 16.04           H
ATOM   1162  N   PHE A 244      10.291   9.523  44.290  1.00 10.38           N
ATOM   1163  CA  PHE A 244      11.415   9.852  45.151  1.00 11.31           C
ATOM   1164  C   PHE A 244      10.970  10.041  46.606  1.00 10.71           C
ATOM   1165  O   PHE A 244      11.545   9.463  47.514  1.00  9.71           O
ATOM   1166  CB  PHE A 244      12.164  11.087  44.644  1.00  8.09           C
ATOM   1167  CG  PHE A 244      13.293  11.529  45.531  1.00  8.89           C
ATOM   1168  CD1 PHE A 244      14.499  10.817  45.530  1.00  9.62           C
ATOM   1169  CD2 PHE A 244      13.157  12.636  46.385  1.00 10.11           C
ATOM   1170  CE1 PHE A 244      15.576  11.233  46.323  1.00 11.03           C
ATOM   1171  CE2 PHE A 244      14.231  13.057  47.185  1.00  8.27           C
ATOM   1172  CZ  PHE A 244      15.434  12.333  47.180  1.00  8.48           C
ATOM   1173  H   PHE A 244      10.069  10.189  43.561  1.00 12.45           H
ATOM   1174  HA  PHE A 244      12.112   9.013  45.109  1.00 13.57           H
ATOM   1175  HB2 PHE A 244      12.563  10.862  43.657  1.00  9.70           H
ATOM   1176  HB3 PHE A 244      11.461  11.912  44.559  1.00  9.70           H
ATOM   1177  HD1 PHE A 244      14.610   9.964  44.877  1.00 11.54           H
ATOM   1178  HD2 PHE A 244      12.234  13.197  46.396  1.00 12.13           H
ATOM   1179  HE1 PHE A 244      16.517  10.701  46.283  1.00 13.23           H
ATOM   1180  HE2 PHE A 244      14.125  13.923  47.820  1.00  9.93           H
ATOM   1181  HZ  PHE A 244      16.253  12.631  47.813  1.00 10.17           H
ATOM   1182  N   ALA A 245       9.947  10.861  46.839  1.00 11.10           N
ATOM   1183  CA  ALA A 245       9.481  11.243  48.144  1.00  8.42           C
ATOM   1184  C   ALA A 245       8.967  10.014  48.911  1.00 13.52           C
ATOM   1185  O   ALA A 245       9.154   9.933  50.116  1.00 12.34           O
ATOM   1186  CB  ALA A 245       8.366  12.265  47.984  1.00 11.24           C
ATOM   1187  H   ALA A 245       9.516  11.305  46.046  1.00 13.32           H
ATOM   1188  HA  ALA A 245      10.302  11.705  48.680  1.00 10.10           H
ATOM   1189  HB1 ALA A 245       8.111  12.689  48.956  1.00 13.49           H
ATOM   1190  HB2 ALA A 245       8.662  13.058  47.302  1.00 13.49           H
ATOM   1191  HB3 ALA A 245       7.496  11.757  47.573  1.00 13.49           H
ATOM   1192  N   LYS A 246       8.347   9.050  48.214  1.00 11.69           N
ATOM   1193  CA  LYS A 246       7.817   7.839  48.835  1.00 19.42           C
ATOM   1194  C   LYS A 246       8.904   6.969  49.442  1.00 18.42           C
ATOM   1195  O   LYS A 246       8.610   6.210  50.352  1.00 19.64           O
ATOM   1196  CB  LYS A 246       6.972   7.025  47.862  1.00 19.27           C
ATOM   1197  CG  LYS A 246       5.602   7.679  47.640  1.00 26.32           C
ATOM   1198  CD  LYS A 246       4.858   7.030  46.459  1.00 31.11           C
ATOM   1199  CE  LYS A 246       4.223   5.677  46.783  1.00 42.06           C
ATOM   1200  NZ  LYS A 246       2.996   5.872  47.575  1.00 34.05           N1+
ATOM   1201  H   LYS A 246       8.267   9.157  47.211  1.00 14.03           H
ATOM   1202  HA  LYS A 246       7.175   8.142  49.663  1.00 23.30           H
ATOM   1203  HB2 LYS A 246       7.507   6.880  46.922  1.00 23.12           H
ATOM   1204  HB3 LYS A 246       6.796   6.042  48.299  1.00 23.12           H
ATOM   1205  HG2 LYS A 246       5.009   7.609  48.553  1.00 31.58           H
ATOM   1206  HG3 LYS A 246       5.729   8.737  47.414  1.00 31.58           H
ATOM   1207  HD2 LYS A 246       4.080   7.718  46.122  1.00 37.33           H
ATOM   1208  HD3 LYS A 246       5.553   6.886  45.629  1.00 37.33           H
ATOM   1209  HE2 LYS A 246       3.984   5.154  45.855  1.00 50.47           H
ATOM   1210  HE3 LYS A 246       4.931   5.074  47.352  1.00 50.47           H
ATOM   1211  HZ1 LYS A 246       2.547   4.983  47.753  1.00 40.87           H
ATOM   1212  HZ2 LYS A 246       3.220   6.325  48.451  1.00 40.87           H
ATOM   1213  HZ3 LYS A 246       2.362   6.470  47.062  1.00 40.87           H
ATOM   1214  N   MET A 247      10.139   7.080  48.960  1.00 15.11           N
ATOM   1215  CA  MET A 247      11.302   6.354  49.446  1.00 17.49           C
ATOM   1216  C   MET A 247      12.091   7.134  50.527  1.00 15.86           C
ATOM   1217  O   MET A 247      13.080   6.614  51.040  1.00 17.66           O
ATOM   1218  CB  MET A 247      12.203   5.977  48.246  1.00 16.71           C
ATOM   1219  CG  MET A 247      11.599   4.908  47.311  1.00 27.32           C
ATOM   1220  SD  MET A 247      12.747   4.382  45.965  1.00 34.73           S
ATOM   1221  CE  MET A 247      12.347   5.506  44.625  1.00 30.41           C
ATOM   1222  H   MET A 247      10.294   7.752  48.221  1.00 18.13           H
ATOM   1223  HA  MET A 247      10.966   5.419  49.895  1.00 20.99           H
ATOM   1224  HB2 MET A 247      12.400   6.868  47.649  1.00 20.05           H
ATOM   1225  HB3 MET A 247      13.158   5.604  48.618  1.00 20.05           H
ATOM   1226  HG2 MET A 247      11.310   4.030  47.893  1.00 32.78           H
ATOM   1227  HG3 MET A 247      10.700   5.323  46.856  1.00 32.78           H
ATOM   1228  HE1 MET A 247      12.968   5.270  43.760  1.00 36.49           H
ATOM   1229  HE2 MET A 247      11.298   5.391  44.359  1.00 36.49           H
ATOM   1230  HE3 MET A 247      12.532   6.533  44.938  1.00 36.49           H
ATOM   1231  N   ILE A 248      11.715   8.365  50.874  1.00 13.91           N
ATOM   1232  CA  ILE A 248      12.411   9.062  51.930  1.00 12.99           C
ATOM   1233  C   ILE A 248      12.071   8.308  53.226  1.00 16.45           C
ATOM   1234  O   ILE A 248      10.890   8.230  53.554  1.00 14.23           O
ATOM   1235  CB  ILE A 248      11.995  10.551  52.016  1.00 15.16           C
ATOM   1236  CG1 ILE A 248      12.393  11.362  50.765  1.00 11.02           C
ATOM   1237  CG2 ILE A 248      12.647  11.176  53.261  1.00 15.75           C
ATOM   1238  CD1 ILE A 248      11.680  12.705  50.699  1.00 14.26           C
ATOM   1239  H   ILE A 248      10.866   8.771  50.503  1.00 16.69           H
ATOM   1240  HA  ILE A 248      13.476   9.036  51.718  1.00 15.59           H
ATOM   1241  HB  ILE A 248      10.915  10.596  52.126  1.00 18.19           H
ATOM   1242 HG12 ILE A 248      13.471  11.522  50.757  1.00 13.22           H
ATOM   1243 HG13 ILE A 248      12.131  10.813  49.865  1.00 13.22           H
ATOM   1244 HG21 ILE A 248      12.371  12.225  53.350  1.00 18.91           H
ATOM   1245 HG22 ILE A 248      12.306  10.679  54.166  1.00 18.91           H
ATOM   1246 HG23 ILE A 248      13.733  11.095  53.194  1.00 18.91           H
ATOM   1247 HD11 ILE A 248      11.913  13.163  49.738  1.00 17.11           H
ATOM   1248 HD12 ILE A 248      10.602  12.555  50.779  1.00 17.11           H
ATOM   1249 HD13 ILE A 248      12.012  13.374  51.492  1.00 17.11           H
ATOM   1250  N   PRO A 249      13.054   7.836  54.002  1.00 15.91           N
ATOM   1251  CA  PRO A 249      12.818   7.231  55.299  1.00 19.97           C
ATOM   1252  C   PRO A 249      11.915   8.099  56.176  1.00 20.53           C
ATOM   1253  O   PRO A 249      12.235   9.243  56.493  1.00 26.12           O
ATOM   1254  CB  PRO A 249      14.218   7.074  55.915  1.00 21.63           C
ATOM   1255  CG  PRO A 249      15.086   6.871  54.672  1.00 21.71           C
ATOM   1256  CD  PRO A 249      14.487   7.932  53.748  1.00 22.29           C
ATOM   1257  HA  PRO A 249      12.400   6.238  55.134  1.00 23.96           H
ATOM   1258  HB2 PRO A 249      14.509   8.018  56.382  1.00 25.96           H
ATOM   1259  HB3 PRO A 249      14.311   6.261  56.632  1.00 25.96           H
ATOM   1260  HG2 PRO A 249      16.132   7.110  54.852  1.00 26.05           H
ATOM   1261  HG3 PRO A 249      14.979   5.856  54.290  1.00 26.05           H
ATOM   1262  HD2 PRO A 249      14.857   8.924  54.020  1.00 26.74           H
ATOM   1263  HD3 PRO A 249      14.749   7.675  52.720  1.00 26.74           H
ATOM   1264  N   GLY A 250      10.767   7.534  56.538  1.00 17.60           N
ATOM   1265  CA  GLY A 250       9.781   8.148  57.419  1.00 22.75           C
ATOM   1266  C   GLY A 250       8.573   8.756  56.703  1.00 23.46           C
ATOM   1267  O   GLY A 250       7.543   8.965  57.323  1.00 22.37           O
ATOM   1268  H   GLY A 250      10.556   6.610  56.193  1.00 21.12           H
ATOM   1269  HA2 GLY A 250       9.405   7.373  58.083  1.00 27.31           H
ATOM   1270  HA3 GLY A 250      10.256   8.930  58.010  1.00 27.31           H
ATOM   1271  N   PHE A 251       8.668   9.071  55.406  1.00 25.92           N
ATOM   1272  CA  PHE A 251       7.606   9.779  54.695  1.00 19.02           C
ATOM   1273  C   PHE A 251       6.302   8.986  54.695  1.00 20.18           C
ATOM   1274  O   PHE A 251       5.239   9.580  54.828  1.00 22.29           O
ATOM   1275  CB  PHE A 251       8.081  10.036  53.266  1.00 19.49           C
ATOM   1276  CG  PHE A 251       7.143  10.887  52.448  1.00 13.78           C
ATOM   1277  CD1 PHE A 251       7.253  12.282  52.537  1.00 13.55           C
ATOM   1278  CD2 PHE A 251       6.230  10.305  51.543  1.00 18.88           C
ATOM   1279  CE1 PHE A 251       6.418  13.112  51.777  1.00 14.65           C
ATOM   1280  CE2 PHE A 251       5.406  11.139  50.773  1.00 15.90           C
ATOM   1281  CZ  PHE A 251       5.495  12.537  50.904  1.00 14.81           C
ATOM   1282  H   PHE A 251       9.530   8.891  54.910  1.00 31.11           H
ATOM   1283  HA  PHE A 251       7.435  10.739  55.181  1.00 22.82           H
ATOM   1284  HB2 PHE A 251       9.041  10.550  53.333  1.00 23.39           H
ATOM   1285  HB3 PHE A 251       8.241   9.083  52.759  1.00 23.39           H
ATOM   1286  HD1 PHE A 251       7.975  12.724  53.204  1.00 16.25           H
ATOM   1287  HD2 PHE A 251       6.150   9.234  51.451  1.00 22.66           H
ATOM   1288  HE1 PHE A 251       6.493  14.187  51.853  1.00 17.58           H
ATOM   1289  HE2 PHE A 251       4.696  10.709  50.085  1.00 19.08           H
ATOM   1290  HZ  PHE A 251       4.846  13.182  50.330  1.00 17.77           H
ATOM   1291  N   ARG A 252       6.377   7.664  54.510  1.00 19.91           N
ATOM   1292  CA  ARG A 252       5.212   6.777  54.478  1.00 30.94           C
ATOM   1293  C   ARG A 252       4.549   6.627  55.864  1.00 30.29           C
ATOM   1294  O   ARG A 252       3.460   6.072  55.938  1.00 34.30           O
ATOM   1295  CB  ARG A 252       5.594   5.382  53.930  1.00 35.36           C
ATOM   1296  CG  ARG A 252       5.850   5.292  52.408  1.00 42.32           C
ATOM   1297  CD  ARG A 252       5.965   3.813  51.982  1.00 48.45           C
ATOM   1298  NE  ARG A 252       6.643   3.610  50.680  1.00 65.28           N
ATOM   1299  CZ  ARG A 252       7.943   3.284  50.494  1.00 71.25           C
ATOM   1300  NH1 ARG A 252       8.805   3.134  51.514  1.00 63.92           N
ATOM   1301  NH2 ARG A 252       8.402   3.114  49.247  1.00 59.22           N1+
ATOM   1302  H   ARG A 252       7.290   7.246  54.410  1.00 23.89           H
ATOM   1303  HA  ARG A 252       4.464   7.215  53.819  1.00 37.13           H
ATOM   1304  HB2 ARG A 252       6.468   5.017  54.473  1.00 42.43           H
ATOM   1305  HB3 ARG A 252       4.772   4.699  54.146  1.00 42.43           H
ATOM   1306  HG2 ARG A 252       5.008   5.738  51.877  1.00 50.78           H
ATOM   1307  HG3 ARG A 252       6.752   5.841  52.151  1.00 50.78           H
ATOM   1308  HD2 ARG A 252       6.480   3.245  52.759  1.00 58.14           H
ATOM   1309  HD3 ARG A 252       4.955   3.408  51.903  1.00 58.14           H
ATOM   1310  HE  ARG A 252       6.073   3.729  49.857  1.00 78.33           H
ATOM   1311 HH11 ARG A 252       8.492   3.280  52.463  1.00 76.70           H
ATOM   1312 HH12 ARG A 252       9.774   2.912  51.342  1.00 76.70           H
ATOM   1313 HH21 ARG A 252       7.785   3.226  48.458  1.00 71.07           H
ATOM   1314 HH22 ARG A 252       9.373   2.882  49.099  1.00 71.07           H
ATOM   1315  N   ASP A 253       5.196   7.097  56.934  1.00 30.17           N
ATOM   1316  CA  ASP A 253       4.620   7.155  58.274  1.00 29.99           C
ATOM   1317  C   ASP A 253       3.647   8.311  58.455  1.00 34.93           C
ATOM   1318  O   ASP A 253       2.872   8.274  59.402  1.00 29.07           O
ATOM   1319  CB  ASP A 253       5.720   7.156  59.330  1.00 35.44           C
ATOM   1320  CG  ASP A 253       6.572   5.879  59.272  1.00 45.22           C
ATOM   1321  OD1 ASP A 253       6.018   4.813  58.904  1.00 50.09           O
ATOM   1322  OD2 ASP A 253       7.776   5.989  59.601  1.00 44.26           O1-
ATOM   1323  H   ASP A 253       6.096   7.535  56.809  1.00 36.20           H
ATOM   1324  HA  ASP A 253       4.040   6.244  58.420  1.00 35.99           H
ATOM   1325  HB2 ASP A 253       6.338   8.051  59.298  1.00 42.53           H
ATOM   1326  HB3 ASP A 253       5.232   7.164  60.303  1.00 42.53           H
ATOM   1327  N   LEU A 254       3.664   9.311  57.559  1.00 21.07           N
ATOM   1328  CA  LEU A 254       2.733  10.422  57.585  1.00 27.87           C
ATOM   1329  C   LEU A 254       1.369   9.936  57.116  1.00 20.58           C
ATOM   1330  O   LEU A 254       1.255   8.962  56.361  1.00 26.65           O
ATOM   1331  CB  LEU A 254       3.250  11.569  56.687  1.00 25.21           C
ATOM   1332  CG  LEU A 254       4.611  12.135  57.130  1.00 24.14           C
ATOM   1333  CD1 LEU A 254       5.265  12.956  56.019  1.00 20.44           C
ATOM   1334  CD2 LEU A 254       4.421  13.055  58.347  1.00 32.55           C
ATOM   1335  H   LEU A 254       4.314   9.265  56.788  1.00 25.28           H
ATOM   1336  HA  LEU A 254       2.643  10.800  58.604  1.00 33.44           H
ATOM   1337  HB2 LEU A 254       3.348  11.176  55.679  1.00 30.25           H
ATOM   1338  HB3 LEU A 254       2.517  12.375  56.648  1.00 30.25           H
ATOM   1339  HG  LEU A 254       5.296  11.332  57.398  1.00 28.96           H
ATOM   1340 HD11 LEU A 254       6.246  13.305  56.342  1.00 24.52           H
ATOM   1341 HD12 LEU A 254       5.385  12.348  55.122  1.00 24.52           H
ATOM   1342 HD13 LEU A 254       4.630  13.808  55.777  1.00 24.52           H
ATOM   1343 HD21 LEU A 254       5.389  13.332  58.762  1.00 39.06           H
ATOM   1344 HD22 LEU A 254       3.880  13.953  58.046  1.00 39.06           H
ATOM   1345 HD23 LEU A 254       3.827  12.565  59.109  1.00 39.06           H
ATOM   1346  N   THR A 255       0.327  10.665  57.520  1.00 22.65           N
ATOM   1347  CA  THR A 255      -0.984  10.491  56.937  1.00 25.29           C
ATOM   1348  C   THR A 255      -0.882  10.827  55.448  1.00 28.10           C
ATOM   1349  O   THR A 255      -0.067  11.671  55.061  1.00 29.59           O
ATOM   1350  CB  THR A 255      -2.004  11.420  57.617  1.00 23.67           C
ATOM   1351  OG1 THR A 255      -1.647  12.770  57.482  1.00 26.23           O
ATOM   1352  CG2 THR A 255      -2.207  11.101  59.102  1.00 29.68           C
ATOM   1353  H   THR A 255       0.480  11.463  58.122  1.00 27.18           H
ATOM   1354  HA  THR A 255      -1.318   9.462  57.067  1.00 30.34           H
ATOM   1355  HB  THR A 255      -2.967  11.282  57.125  1.00 28.41           H
ATOM   1356  HG1 THR A 255      -1.228  13.068  58.296  1.00 31.47           H
ATOM   1357 HG21 THR A 255      -2.968  11.770  59.512  1.00 35.62           H
ATOM   1358 HG22 THR A 255      -2.528  10.066  59.212  1.00 35.62           H
ATOM   1359 HG23 THR A 255      -1.281  11.260  59.656  1.00 35.62           H
ATOM   1360  N   SER A 256      -1.734  10.221  54.608  1.00 29.79           N
ATOM   1361  CA  SER A 256      -1.758  10.592  53.190  1.00 32.89           C
ATOM   1362  C   SER A 256      -2.097  12.079  53.031  1.00 31.78           C
ATOM   1363  O   SER A 256      -1.625  12.706  52.097  1.00 23.28           O
ATOM   1364  CB  SER A 256      -2.685   9.696  52.355  1.00 34.84           C
ATOM   1365  OG  SER A 256      -4.033  10.071  52.547  1.00 38.75           O
ATOM   1366  H   SER A 256      -2.413   9.556  54.956  1.00 35.75           H
ATOM   1367  HA  SER A 256      -0.748  10.432  52.808  1.00 39.47           H
ATOM   1368  HB2 SER A 256      -2.436   9.814  51.300  1.00 41.80           H
ATOM   1369  HB3 SER A 256      -2.546   8.651  52.637  1.00 41.80           H
ATOM   1370  HG  SER A 256      -4.579   9.603  51.910  1.00 46.50           H
ATOM   1371  N   GLU A 257      -2.893  12.652  53.937  1.00 29.09           N
ATOM   1372  CA  GLU A 257      -3.269  14.045  53.869  1.00 26.39           C
ATOM   1373  C   GLU A 257      -2.009  14.929  53.923  1.00 22.77           C
ATOM   1374  O   GLU A 257      -1.869  15.813  53.096  1.00 20.12           O
ATOM   1375  CB  GLU A 257      -4.259  14.346  55.010  1.00 35.98           C
ATOM   1376  CG  GLU A 257      -4.944  15.729  54.920  1.00 44.34           C
ATOM   1377  CD  GLU A 257      -5.673  16.183  56.213  1.00 59.10           C
ATOM   1378  OE1 GLU A 257      -6.446  17.165  56.111  1.00 59.02           O
ATOM   1379  OE2 GLU A 257      -5.456  15.556  57.279  1.00 49.19           O1-
ATOM   1380  H   GLU A 257      -3.220  12.112  54.723  1.00 34.91           H
ATOM   1381  HA  GLU A 257      -3.775  14.212  52.919  1.00 31.67           H
ATOM   1382  HB2 GLU A 257      -5.050  13.596  54.991  1.00 43.18           H
ATOM   1383  HB3 GLU A 257      -3.725  14.257  55.958  1.00 43.18           H
ATOM   1384  HG2 GLU A 257      -4.199  16.494  54.691  1.00 53.21           H
ATOM   1385  HG3 GLU A 257      -5.640  15.768  54.080  1.00 53.21           H
ATOM   1386  N   ASP A 258      -1.105  14.674  54.865  1.00 18.40           N
ATOM   1387  CA  ASP A 258       0.170  15.350  54.961  1.00 22.28           C
ATOM   1388  C   ASP A 258       1.128  15.018  53.812  1.00 17.65           C
ATOM   1389  O   ASP A 258       1.808  15.914  53.331  1.00 15.67           O
ATOM   1390  CB  ASP A 258       0.820  15.085  56.320  1.00 24.18           C
ATOM   1391  CG  ASP A 258       0.225  15.912  57.450  1.00 29.72           C
ATOM   1392  OD1 ASP A 258       0.519  15.554  58.606  1.00 24.46           O
ATOM   1393  OD2 ASP A 258      -0.435  16.931  57.152  1.00 22.83           O1-
ATOM   1394  H   ASP A 258      -1.272  13.915  55.509  1.00 22.09           H
ATOM   1395  HA  ASP A 258      -0.040  16.416  54.887  1.00 26.74           H
ATOM   1396  HB2 ASP A 258       0.791  14.027  56.579  1.00 29.01           H
ATOM   1397  HB3 ASP A 258       1.880  15.339  56.271  1.00 29.01           H
ATOM   1398  N   GLN A 259       1.172  13.771  53.357  1.00 18.60           N
ATOM   1399  CA  GLN A 259       2.018  13.430  52.206  1.00 19.40           C
ATOM   1400  C   GLN A 259       1.660  14.316  50.999  1.00 18.03           C
ATOM   1401  O   GLN A 259       2.533  14.870  50.329  1.00 16.47           O
ATOM   1402  CB  GLN A 259       1.919  11.947  51.869  1.00 15.84           C
ATOM   1403  CG  GLN A 259       2.478  10.996  52.917  1.00 19.75           C
ATOM   1404  CD  GLN A 259       2.335   9.548  52.467  1.00 30.03           C
ATOM   1405  OE1 GLN A 259       2.426   9.246  51.290  1.00 29.79           O
ATOM   1406  NE2 GLN A 259       2.180   8.609  53.396  1.00 26.15           N
ATOM   1407  H   GLN A 259       0.570  13.065  53.761  1.00 22.32           H
ATOM   1408  HA  GLN A 259       3.053  13.641  52.475  1.00 23.28           H
ATOM   1409  HB2 GLN A 259       0.876  11.692  51.680  1.00 19.00           H
ATOM   1410  HB3 GLN A 259       2.473  11.788  50.943  1.00 19.00           H
ATOM   1411  HG2 GLN A 259       3.540  11.214  53.029  1.00 23.70           H
ATOM   1412  HG3 GLN A 259       1.991  11.137  53.876  1.00 23.70           H
ATOM   1413 HE21 GLN A 259       2.127   8.874  54.371  1.00 31.38           H
ATOM   1414 HE22 GLN A 259       2.095   7.643  53.126  1.00 31.38           H
ATOM   1415  N   ILE A 260       0.368  14.465  50.715  1.00 16.83           N
ATOM   1416  CA  ILE A 260      -0.097  15.229  49.571  1.00 17.09           C
ATOM   1417  C   ILE A 260       0.136  16.731  49.749  1.00 19.81           C
ATOM   1418  O   ILE A 260       0.536  17.409  48.798  1.00 18.30           O
ATOM   1419  CB  ILE A 260      -1.572  14.882  49.208  1.00 27.24           C
ATOM   1420  CG1 ILE A 260      -1.805  13.409  48.822  1.00 32.97           C
ATOM   1421  CG2 ILE A 260      -2.116  15.773  48.079  1.00 27.37           C
ATOM   1422  CD1 ILE A 260      -0.956  12.837  47.684  1.00 36.03           C
ATOM   1423  H   ILE A 260      -0.315  14.012  51.302  1.00 20.19           H
ATOM   1424  HA  ILE A 260       0.517  14.930  48.724  1.00 20.51           H
ATOM   1425  HB  ILE A 260      -2.172  15.087  50.097  1.00 32.69           H
ATOM   1426 HG12 ILE A 260      -1.618  12.785  49.687  1.00 39.56           H
ATOM   1427 HG13 ILE A 260      -2.857  13.275  48.567  1.00 39.56           H
ATOM   1428 HG21 ILE A 260      -3.109  15.434  47.778  1.00 32.84           H
ATOM   1429 HG22 ILE A 260      -2.209  16.804  48.423  1.00 32.84           H
ATOM   1430 HG23 ILE A 260      -1.449  15.741  47.218  1.00 32.84           H
ATOM   1431 HD11 ILE A 260      -1.238  11.797  47.519  1.00 43.24           H
ATOM   1432 HD12 ILE A 260      -1.127  13.398  46.766  1.00 43.24           H
ATOM   1433 HD13 ILE A 260       0.100  12.865  47.948  1.00 43.24           H
ATOM   1434  N   VAL A 261      -0.123  17.281  50.921  1.00 15.95           N
ATOM   1435  CA  VAL A 261       0.225  18.686  51.196  1.00 20.50           C
ATOM   1436  C   VAL A 261       1.712  18.947  50.916  1.00 14.22           C
ATOM   1437  O   VAL A 261       2.053  19.929  50.264  1.00 15.27           O
ATOM   1438  CB  VAL A 261      -0.116  19.065  52.656  1.00 20.39           C
ATOM   1439  CG1 VAL A 261       0.461  20.432  53.015  1.00 24.19           C
ATOM   1440  CG2 VAL A 261      -1.634  19.131  52.854  1.00 22.74           C
ATOM   1441  H   VAL A 261      -0.451  16.705  51.682  1.00 19.14           H
ATOM   1442  HA  VAL A 261      -0.367  19.313  50.533  1.00 24.60           H
ATOM   1443  HB  VAL A 261       0.304  18.324  53.338  1.00 24.47           H
ATOM   1444 HG11 VAL A 261       0.141  20.708  54.021  1.00 29.02           H
ATOM   1445 HG12 VAL A 261       1.552  20.413  53.024  1.00 29.02           H
ATOM   1446 HG13 VAL A 261       0.115  21.187  52.305  1.00 29.02           H
ATOM   1447 HG21 VAL A 261      -1.854  19.285  53.910  1.00 27.29           H
ATOM   1448 HG22 VAL A 261      -2.052  19.947  52.266  1.00 27.29           H
ATOM   1449 HG23 VAL A 261      -2.104  18.206  52.543  1.00 27.29           H
ATOM   1450  N   LEU A 262       2.595  18.076  51.408  1.00 15.01           N
ATOM   1451  CA  LEU A 262       4.038  18.254  51.266  1.00 13.44           C
ATOM   1452  C   LEU A 262       4.452  18.158  49.783  1.00 10.73           C
ATOM   1453  O   LEU A 262       5.227  18.987  49.309  1.00 15.60           O
ATOM   1454  CB  LEU A 262       4.786  17.249  52.155  1.00 13.29           C
ATOM   1455  CG  LEU A 262       4.646  17.446  53.678  1.00 12.26           C
ATOM   1456  CD1 LEU A 262       5.378  16.268  54.348  1.00 17.87           C
ATOM   1457  CD2 LEU A 262       5.134  18.799  54.159  1.00 14.54           C
ATOM   1458  H   LEU A 262       2.260  17.269  51.918  1.00 18.02           H
ATOM   1459  HA  LEU A 262       4.290  19.255  51.609  1.00 16.13           H
ATOM   1460  HB2 LEU A 262       4.440  16.250  51.891  1.00 15.95           H
ATOM   1461  HB3 LEU A 262       5.848  17.294  51.905  1.00 15.95           H
ATOM   1462  HG  LEU A 262       3.598  17.397  53.953  1.00 14.71           H
ATOM   1463 HD11 LEU A 262       5.217  16.314  55.423  1.00 21.44           H
ATOM   1464 HD12 LEU A 262       4.969  15.324  53.986  1.00 21.44           H
ATOM   1465 HD13 LEU A 262       6.445  16.307  54.132  1.00 21.44           H
ATOM   1466 HD21 LEU A 262       5.059  18.847  55.243  1.00 17.44           H
ATOM   1467 HD22 LEU A 262       6.171  18.952  53.872  1.00 17.44           H
ATOM   1468 HD23 LEU A 262       4.516  19.596  53.744  1.00 17.44           H
ATOM   1469  N   LEU A 263       3.936  17.180  49.035  1.00 17.27           N
ATOM   1470  CA  LEU A 263       4.208  17.026  47.594  1.00 13.96           C
ATOM   1471  C   LEU A 263       3.747  18.236  46.783  1.00 15.95           C
ATOM   1472  O   LEU A 263       4.506  18.776  45.980  1.00 17.90           O
ATOM   1473  CB  LEU A 263       3.556  15.743  47.058  1.00 15.28           C
ATOM   1474  CG  LEU A 263       4.249  14.452  47.534  1.00 18.56           C
ATOM   1475  CD1 LEU A 263       3.332  13.243  47.263  1.00 21.43           C
ATOM   1476  CD2 LEU A 263       5.602  14.259  46.860  1.00 19.10           C
ATOM   1477  H   LEU A 263       3.287  16.530  49.466  1.00 20.73           H
ATOM   1478  HA  LEU A 263       5.285  16.944  47.463  1.00 16.75           H
ATOM   1479  HB2 LEU A 263       2.520  15.728  47.398  1.00 18.33           H
ATOM   1480  HB3 LEU A 263       3.541  15.768  45.967  1.00 18.33           H
ATOM   1481  HG  LEU A 263       4.432  14.538  48.604  1.00 22.27           H
ATOM   1482 HD11 LEU A 263       3.842  12.317  47.526  1.00 25.72           H
ATOM   1483 HD12 LEU A 263       2.428  13.324  47.865  1.00 25.72           H
ATOM   1484 HD13 LEU A 263       3.050  13.209  46.213  1.00 25.72           H
ATOM   1485 HD21 LEU A 263       5.962  13.261  47.077  1.00 22.92           H
ATOM   1486 HD22 LEU A 263       5.507  14.364  45.777  1.00 22.92           H
ATOM   1487 HD23 LEU A 263       6.320  14.981  47.250  1.00 22.92           H
ATOM   1488  N   LYS A 264       2.513  18.693  46.980  1.00 13.14           N
ATOM   1489  CA  LYS A 264       1.980  19.837  46.255  1.00 13.48           C
ATOM   1490  C   LYS A 264       2.725  21.115  46.531  1.00 16.06           C
ATOM   1491  O   LYS A 264       2.940  21.889  45.604  1.00 15.59           O
ATOM   1492  CB  LYS A 264       0.490  20.039  46.530  1.00 18.51           C
ATOM   1493  CG  LYS A 264      -0.413  19.023  45.799  1.00 22.66           C
ATOM   1494  CD  LYS A 264      -1.867  19.474  45.974  1.00 29.29           C
ATOM   1495  CE  LYS A 264      -2.849  18.457  45.418  1.00 47.19           C
ATOM   1496  NZ  LYS A 264      -4.238  18.915  45.632  1.00 36.76           N1+
ATOM   1497  H   LYS A 264       1.894  18.191  47.603  1.00 15.76           H
ATOM   1498  HA  LYS A 264       2.110  19.644  45.189  1.00 16.17           H
ATOM   1499  HB2 LYS A 264       0.311  20.010  47.606  1.00 22.22           H
ATOM   1500  HB3 LYS A 264       0.216  21.037  46.177  1.00 22.22           H
ATOM   1501  HG2 LYS A 264      -0.181  19.029  44.735  1.00 27.19           H
ATOM   1502  HG3 LYS A 264      -0.262  18.021  46.196  1.00 27.19           H
ATOM   1503  HD2 LYS A 264      -2.080  19.629  47.033  1.00 35.15           H
ATOM   1504  HD3 LYS A 264      -2.007  20.413  45.436  1.00 35.15           H
ATOM   1505  HE2 LYS A 264      -2.664  18.329  44.350  1.00 56.63           H
ATOM   1506  HE3 LYS A 264      -2.700  17.497  45.917  1.00 56.63           H
ATOM   1507  HZ1 LYS A 264      -4.869  18.253  45.194  1.00 44.11           H
ATOM   1508  HZ2 LYS A 264      -4.439  18.970  46.620  1.00 44.11           H
ATOM   1509  HZ3 LYS A 264      -4.365  19.823  45.204  1.00 44.11           H
ATOM   1510  N   SER A 265       3.125  21.340  47.784  1.00 16.04           N
ATOM   1511  CA  SER A 265       3.789  22.586  48.181  1.00 15.50           C
ATOM   1512  C   SER A 265       5.238  22.614  47.720  1.00 13.54           C
ATOM   1513  O   SER A 265       5.742  23.699  47.471  1.00 20.01           O
ATOM   1514  CB  SER A 265       3.770  22.774  49.708  1.00 17.00           C
ATOM   1515  OG  SER A 265       2.458  22.666  50.186  1.00 31.97           O
ATOM   1516  H   SER A 265       2.915  20.653  48.496  1.00 19.25           H
ATOM   1517  HA  SER A 265       3.273  23.427  47.720  1.00 18.60           H
ATOM   1518  HB2 SER A 265       4.395  22.024  50.195  1.00 20.40           H
ATOM   1519  HB3 SER A 265       4.149  23.770  49.934  1.00 20.40           H
ATOM   1520  HG  SER A 265       2.207  21.736  50.206  1.00 38.37           H
ATOM   1521  N   SER A 266       5.920  21.460  47.642  1.00 12.97           N
ATOM   1522  CA  SER A 266       7.345  21.435  47.299  1.00 14.36           C
ATOM   1523  C   SER A 266       7.654  21.092  45.842  1.00 12.02           C
ATOM   1524  O   SER A 266       8.817  21.239  45.452  1.00 12.58           O
ATOM   1525  CB  SER A 266       8.077  20.483  48.229  1.00 10.74           C
ATOM   1526  OG  SER A 266       7.733  19.149  47.957  1.00 14.20           O
ATOM   1527  H   SER A 266       5.463  20.592  47.893  1.00 15.57           H
ATOM   1528  HA  SER A 266       7.769  22.420  47.498  1.00 17.23           H
ATOM   1529  HB2 SER A 266       9.150  20.610  48.089  1.00 12.88           H
ATOM   1530  HB3 SER A 266       7.836  20.733  49.252  1.00 12.88           H
ATOM   1531  HG  SER A 266       6.854  18.984  48.313  1.00 17.04           H
ATOM   1532  N   ALA A 267       6.691  20.555  45.065  1.00 12.22           N
ATOM   1533  CA  ALA A 267       6.980  20.005  43.740  1.00 15.19           C
ATOM   1534  C   ALA A 267       7.850  20.948  42.892  1.00  9.98           C
ATOM   1535  O   ALA A 267       8.885  20.528  42.387  1.00 12.21           O
ATOM   1536  CB  ALA A 267       5.680  19.698  42.975  1.00 18.30           C
ATOM   1537  H   ALA A 267       5.756  20.437  45.433  1.00 14.67           H
ATOM   1538  HA  ALA A 267       7.525  19.073  43.877  1.00 18.23           H
ATOM   1539  HB1 ALA A 267       5.941  19.356  41.980  1.00 21.96           H
ATOM   1540  HB2 ALA A 267       5.122  18.909  43.477  1.00 21.96           H
ATOM   1541  HB3 ALA A 267       5.064  20.596  42.893  1.00 21.96           H
ATOM   1542  N   ILE A 268       7.478  22.225  42.756  1.00 12.09           N
ATOM   1543  CA  ILE A 268       8.201  23.124  41.860  1.00 12.37           C
ATOM   1544  C   ILE A 268       9.642  23.429  42.372  1.00 11.41           C
ATOM   1545  O   ILE A 268      10.582  23.593  41.610  1.00 10.44           O
ATOM   1546  CB  ILE A 268       7.449  24.458  41.648  1.00 16.44           C
ATOM   1547  CG1 ILE A 268       8.097  25.257  40.486  1.00 19.63           C
ATOM   1548  CG2 ILE A 268       7.424  25.385  42.874  1.00 20.03           C
ATOM   1549  CD1 ILE A 268       7.969  24.580  39.147  1.00 15.81           C
ATOM   1550  H   ILE A 268       6.688  22.548  43.257  1.00 14.51           H
ATOM   1551  HA  ILE A 268       8.313  22.626  40.849  1.00 14.84           H
ATOM   1552  HB  ILE A 268       6.399  24.205  41.369  1.00 19.73           H
ATOM   1553 HG12 ILE A 268       7.600  26.254  40.427  1.00 23.55           H
ATOM   1554 HG13 ILE A 268       9.164  25.452  40.719  1.00 23.55           H
ATOM   1555 HG21 ILE A 268       6.732  26.223  42.698  1.00 24.04           H
ATOM   1556 HG22 ILE A 268       7.080  24.879  43.782  1.00 24.04           H
ATOM   1557 HG23 ILE A 268       8.402  25.829  43.083  1.00 24.04           H
ATOM   1558 HD11 ILE A 268       8.432  25.181  38.354  1.00 18.98           H
ATOM   1559 HD12 ILE A 268       8.449  23.594  39.142  1.00 18.98           H
ATOM   1560 HD13 ILE A 268       6.914  24.433  38.875  1.00 18.98           H
ATOM   1561  N   GLU A 269       9.786  23.490  43.705  1.00  9.61           N
ATOM   1562  CA  GLU A 269      11.067  23.674  44.363  1.00 10.12           C
ATOM   1563  C   GLU A 269      12.008  22.484  44.131  1.00 10.12           C
ATOM   1564  O   GLU A 269      13.169  22.686  43.837  1.00 10.62           O
ATOM   1565  CB  GLU A 269      10.885  23.865  45.853  1.00  9.06           C
ATOM   1566  CG  GLU A 269      10.075  25.107  46.228  1.00  9.32           C
ATOM   1567  CD  GLU A 269       9.996  25.293  47.733  1.00 17.12           C
ATOM   1568  OE1 GLU A 269      10.830  24.703  48.443  1.00 11.47           O
ATOM   1569  OE2 GLU A 269       9.074  25.996  48.171  1.00 16.51           O1-
ATOM   1570  H   GLU A 269       8.993  23.297  44.295  1.00 11.54           H
ATOM   1571  HA  GLU A 269      11.519  24.571  43.950  1.00 12.15           H
ATOM   1572  HB2 GLU A 269      10.417  22.985  46.290  1.00 10.87           H
ATOM   1573  HB3 GLU A 269      11.877  23.969  46.284  1.00 10.87           H
ATOM   1574  HG2 GLU A 269      10.569  25.982  45.816  1.00 11.18           H
ATOM   1575  HG3 GLU A 269       9.073  25.093  45.803  1.00 11.18           H
ATOM   1576  N   VAL A 270      11.518  21.250  44.265  1.00  7.71           N
ATOM   1577  CA  VAL A 270      12.290  20.072  43.994  1.00  9.16           C
ATOM   1578  C   VAL A 270      12.657  19.989  42.523  1.00  8.10           C
ATOM   1579  O   VAL A 270      13.740  19.498  42.207  1.00  9.27           O
ATOM   1580  CB  VAL A 270      11.549  18.824  44.493  1.00 11.85           C
ATOM   1581  CG1 VAL A 270      12.393  17.577  44.223  1.00 13.00           C
ATOM   1582  CG2 VAL A 270      11.375  18.900  46.002  1.00 12.00           C
ATOM   1583  H   VAL A 270      10.544  21.128  44.512  1.00  9.26           H
ATOM   1584  HA  VAL A 270      13.213  20.156  44.565  1.00 10.99           H
ATOM   1585  HB  VAL A 270      10.576  18.733  44.012  1.00 14.22           H
ATOM   1586 HG11 VAL A 270      11.872  16.699  44.605  1.00 15.60           H
ATOM   1587 HG12 VAL A 270      12.552  17.435  43.158  1.00 15.60           H
ATOM   1588 HG13 VAL A 270      13.363  17.663  44.715  1.00 15.60           H
ATOM   1589 HG21 VAL A 270      10.850  18.006  46.309  1.00 14.40           H
ATOM   1590 HG22 VAL A 270      12.344  18.955  46.500  1.00 14.40           H
ATOM   1591 HG23 VAL A 270      10.780  19.761  46.297  1.00 14.40           H
ATOM   1592  N   ILE A 271      11.757  20.434  41.629  1.00  9.62           N
ATOM   1593  CA  ILE A 271      12.020  20.458  40.213  1.00  7.82           C
ATOM   1594  C   ILE A 271      13.199  21.415  39.933  1.00 10.11           C
ATOM   1595  O   ILE A 271      14.145  21.062  39.223  1.00 10.30           O
ATOM   1596  CB  ILE A 271      10.775  20.797  39.370  1.00  9.36           C
ATOM   1597  CG1 ILE A 271       9.932  19.480  39.284  1.00 12.74           C
ATOM   1598  CG2 ILE A 271      11.141  21.277  37.974  1.00 13.36           C
ATOM   1599  CD1 ILE A 271       8.472  19.781  39.000  1.00 19.01           C
ATOM   1600  H   ILE A 271      10.916  20.840  41.978  1.00 11.54           H
ATOM   1601  HA  ILE A 271      12.409  19.456  39.861  1.00  9.38           H
ATOM   1602  HB  ILE A 271      10.195  21.609  39.870  1.00 11.23           H
ATOM   1603 HG12 ILE A 271      10.334  18.824  38.492  1.00 15.29           H
ATOM   1604 HG13 ILE A 271       9.997  18.913  40.231  1.00 15.29           H
ATOM   1605 HG21 ILE A 271      10.238  21.451  37.376  1.00 16.03           H
ATOM   1606 HG22 ILE A 271      11.688  22.229  37.995  1.00 16.03           H
ATOM   1607 HG23 ILE A 271      11.762  20.564  37.417  1.00 16.03           H
ATOM   1608 HD11 ILE A 271       7.888  18.869  39.173  1.00 22.81           H
ATOM   1609 HD12 ILE A 271       8.063  20.566  39.650  1.00 22.81           H
ATOM   1610 HD13 ILE A 271       8.303  20.110  37.967  1.00 22.81           H
ATOM   1611  N   MET A 272      13.182  22.598  40.598  1.00  6.53           N
ATOM   1612  CA  MET A 272      14.251  23.607  40.382  1.00 11.91           C
ATOM   1613  C   MET A 272      15.570  23.029  40.919  1.00  9.36           C
ATOM   1614  O   MET A 272      16.581  23.143  40.271  1.00 11.58           O
ATOM   1615  CB  MET A 272      13.902  24.952  41.047  1.00  8.74           C
ATOM   1616  CG  MET A 272      12.759  25.593  40.302  1.00 12.08           C
ATOM   1617  SD  MET A 272      12.254  27.065  41.271  1.00 16.20           S
ATOM   1618  CE  MET A 272      11.105  27.800  40.090  1.00 17.83           C
ATOM   1619  H   MET A 272      12.352  22.911  41.130  1.00  7.83           H
ATOM   1620  HA  MET A 272      14.386  23.771  39.272  1.00 14.30           H
ATOM   1621  HB2 MET A 272      13.669  24.831  42.128  1.00 10.49           H
ATOM   1622  HB3 MET A 272      14.802  25.616  41.017  1.00 10.49           H
ATOM   1623  HG2 MET A 272      13.062  25.891  39.280  1.00 14.50           H
ATOM   1624  HG3 MET A 272      11.886  24.910  40.214  1.00 14.50           H
ATOM   1625  HE1 MET A 272      10.676  28.701  40.556  1.00 21.39           H
ATOM   1626  HE2 MET A 272      11.615  28.100  39.166  1.00 21.39           H
ATOM   1627  HE3 MET A 272      10.271  27.131  39.844  1.00 21.39           H
ATOM   1628  N   LEU A 273      15.536  22.359  42.086  1.00 10.96           N
ATOM   1629  CA  LEU A 273      16.716  21.659  42.639  1.00  9.41           C
ATOM   1630  C   LEU A 273      17.266  20.589  41.726  1.00 10.99           C
ATOM   1631  O   LEU A 273      18.455  20.579  41.446  1.00  9.56           O
ATOM   1632  CB  LEU A 273      16.443  20.996  44.011  1.00 11.03           C
ATOM   1633  CG  LEU A 273      16.459  21.915  45.212  1.00 16.94           C
ATOM   1634  CD1 LEU A 273      16.064  21.132  46.470  1.00 20.76           C
ATOM   1635  CD2 LEU A 273      17.841  22.552  45.397  1.00 19.24           C
ATOM   1636  H   LEU A 273      14.648  22.258  42.557  1.00 13.16           H
ATOM   1637  HA  LEU A 273      17.500  22.403  42.756  1.00 11.29           H
ATOM   1638  HB2 LEU A 273      15.467  20.517  43.958  1.00 13.23           H
ATOM   1639  HB3 LEU A 273      17.187  20.216  44.186  1.00 13.23           H
ATOM   1640  HG  LEU A 273      15.724  22.690  45.014  1.00 20.33           H
ATOM   1641 HD11 LEU A 273      16.020  21.808  47.323  1.00 24.91           H
ATOM   1642 HD12 LEU A 273      15.078  20.683  46.343  1.00 24.91           H
ATOM   1643 HD13 LEU A 273      16.795  20.346  46.670  1.00 24.91           H
ATOM   1644 HD21 LEU A 273      17.892  23.050  46.365  1.00 23.09           H
ATOM   1645 HD22 LEU A 273      18.619  21.791  45.329  1.00 23.09           H
ATOM   1646 HD23 LEU A 273      18.007  23.302  44.625  1.00 23.09           H
ATOM   1647  N   ARG A 274      16.423  19.620  41.348  1.00  6.87           N
ATOM   1648  CA  ARG A 274      16.853  18.452  40.608  1.00  7.78           C
ATOM   1649  C   ARG A 274      17.331  18.810  39.177  1.00  6.39           C
ATOM   1650  O   ARG A 274      18.193  18.155  38.616  1.00  8.81           O
ATOM   1651  CB  ARG A 274      15.761  17.372  40.539  1.00  7.94           C
ATOM   1652  CG  ARG A 274      14.643  17.633  39.536  1.00  8.90           C
ATOM   1653  CD  ARG A 274      13.363  16.846  39.835  1.00 11.77           C
ATOM   1654  NE  ARG A 274      13.603  15.405  40.063  1.00 10.65           N
ATOM   1655  CZ  ARG A 274      13.612  14.489  39.042  1.00 10.69           C
ATOM   1656  NH1 ARG A 274      13.386  14.895  37.764  1.00  7.64           N
ATOM   1657  NH2 ARG A 274      13.763  13.146  39.359  1.00 10.18           N1+
ATOM   1658  H   ARG A 274      15.472  19.722  41.594  1.00  8.24           H
ATOM   1659  HA  ARG A 274      17.756  18.006  41.115  1.00  9.34           H
ATOM   1660  HB2 ARG A 274      16.268  16.418  40.284  1.00  9.53           H
ATOM   1661  HB3 ARG A 274      15.335  17.241  41.555  1.00  9.53           H
ATOM   1662  HG2 ARG A 274      14.397  18.724  39.490  1.00 10.68           H
ATOM   1663  HG3 ARG A 274      14.998  17.403  38.506  1.00 10.68           H
ATOM   1664  HD2 ARG A 274      12.873  17.232  40.766  1.00 14.12           H
ATOM   1665  HD3 ARG A 274      12.625  16.986  39.010  1.00 14.12           H
ATOM   1666  HE  ARG A 274      13.983  15.150  40.980  1.00 12.78           H
ATOM   1667 HH11 ARG A 274      13.297  15.895  37.469  1.00  9.17           H
ATOM   1668 HH12 ARG A 274      13.241  14.211  37.028  1.00  9.17           H
ATOM   1669 HH21 ARG A 274      14.141  12.863  40.261  1.00 12.22           H
ATOM   1670 HH22 ARG A 274      13.883  12.451  38.622  1.00 12.22           H
ATOM   1671  N   SER A 275      16.794  19.949  38.617  1.00  7.96           N
ATOM   1672  CA  SER A 275      17.207  20.452  37.301  1.00  8.56           C
ATOM   1673  C   SER A 275      18.656  20.955  37.248  1.00  7.18           C
ATOM   1674  O   SER A 275      19.214  21.112  36.184  1.00  9.26           O
ATOM   1675  CB  SER A 275      16.254  21.581  36.878  1.00  8.83           C
ATOM   1676  OG  SER A 275      16.648  22.857  37.386  1.00  9.19           O
ATOM   1677  H   SER A 275      16.025  20.458  39.084  1.00  9.55           H
ATOM   1678  HA  SER A 275      17.124  19.622  36.525  1.00 10.27           H
ATOM   1679  HB2 SER A 275      16.290  21.730  35.774  1.00 10.60           H
ATOM   1680  HB3 SER A 275      15.213  21.368  37.185  1.00 10.60           H
ATOM   1681  HG  SER A 275      16.604  22.889  38.371  1.00 11.03           H
ATOM   1682  N   ASN A 276      19.264  21.196  38.416  1.00 11.75           N
ATOM   1683  CA  ASN A 276      20.641  21.634  38.531  1.00 11.12           C
ATOM   1684  C   ASN A 276      21.608  20.625  37.890  1.00 12.57           C
ATOM   1685  O   ASN A 276      22.672  20.987  37.401  1.00 10.61           O
ATOM   1686  CB  ASN A 276      20.992  21.919  39.996  1.00 10.75           C
ATOM   1687  CG  ASN A 276      22.264  22.756  40.095  1.00 13.29           C
ATOM   1688  OD1 ASN A 276      23.296  22.297  40.573  1.00 14.72           O
ATOM   1689  ND2 ASN A 276      22.214  23.977  39.572  1.00 12.19           N
ATOM   1690  H   ASN A 276      18.759  21.046  39.276  1.00 14.10           H
ATOM   1691  HA  ASN A 276      20.728  22.555  37.959  1.00 13.35           H
ATOM   1692  HB2 ASN A 276      20.165  22.456  40.452  1.00 12.90           H
ATOM   1693  HB3 ASN A 276      21.141  20.971  40.512  1.00 12.90           H
ATOM   1694 HD21 ASN A 276      23.034  24.564  39.565  1.00 14.63           H
ATOM   1695 HD22 ASN A 276      21.343  24.304  39.180  1.00 14.63           H
ATOM   1696  N   GLU A 277      21.215  19.359  37.864  1.00 13.14           N
ATOM   1697  CA  GLU A 277      22.022  18.315  37.293  1.00 10.96           C
ATOM   1698  C   GLU A 277      22.185  18.479  35.770  1.00 12.25           C
ATOM   1699  O   GLU A 277      23.215  18.095  35.215  1.00 15.28           O
ATOM   1700  CB  GLU A 277      21.412  16.986  37.762  1.00  9.83           C
ATOM   1701  CG  GLU A 277      22.158  15.743  37.351  1.00 18.20           C
ATOM   1702  CD  GLU A 277      21.898  14.470  38.195  1.00 23.53           C
ATOM   1703  OE1 GLU A 277      22.383  13.445  37.685  1.00 22.71           O
ATOM   1704  OE2 GLU A 277      21.205  14.476  39.253  1.00 17.20           O1-
ATOM   1705  H   GLU A 277      20.331  19.104  38.281  1.00 15.77           H
ATOM   1706  HA  GLU A 277      23.009  18.387  37.750  1.00 13.16           H
ATOM   1707  HB2 GLU A 277      21.353  17.013  38.853  1.00 11.79           H
ATOM   1708  HB3 GLU A 277      20.403  16.915  37.364  1.00 11.79           H
ATOM   1709  HG2 GLU A 277      21.890  15.510  36.325  1.00 21.84           H
ATOM   1710  HG3 GLU A 277      23.234  15.930  37.327  1.00 21.84           H
ATOM   1711  N   SER A 278      21.193  19.016  35.066  1.00  9.77           N
ATOM   1712  CA  SER A 278      21.283  19.257  33.637  1.00  8.28           C
ATOM   1713  C   SER A 278      21.677  20.705  33.286  1.00 11.21           C
ATOM   1714  O   SER A 278      21.941  21.039  32.152  1.00 12.89           O
ATOM   1715  CB  SER A 278      19.952  18.974  32.915  1.00  9.94           C
ATOM   1716  OG  SER A 278      18.974  19.899  33.297  1.00  9.72           O
ATOM   1717  H   SER A 278      20.430  19.413  35.562  1.00 11.72           H
ATOM   1718  HA  SER A 278      22.050  18.576  33.169  1.00  9.93           H
ATOM   1719  HB2 SER A 278      20.058  19.164  31.826  1.00 11.92           H
ATOM   1720  HB3 SER A 278      19.595  17.943  33.107  1.00 11.92           H
ATOM   1721  HG  SER A 278      18.564  19.667  34.166  1.00 11.67           H
ATOM   1722  N   PHE A 279      21.733  21.568  34.296  1.00 11.68           N
ATOM   1723  CA  PHE A 279      22.163  22.962  34.118  1.00 11.85           C
ATOM   1724  C   PHE A 279      23.660  22.948  33.849  1.00 14.89           C
ATOM   1725  O   PHE A 279      24.409  22.254  34.529  1.00 13.16           O
ATOM   1726  CB  PHE A 279      21.852  23.788  35.365  1.00 12.07           C
ATOM   1727  CG  PHE A 279      22.101  25.271  35.141  1.00 12.57           C
ATOM   1728  CD1 PHE A 279      21.163  26.035  34.436  1.00 10.73           C
ATOM   1729  CD2 PHE A 279      23.279  25.878  35.609  1.00 14.15           C
ATOM   1730  CE1 PHE A 279      21.416  27.385  34.139  1.00 12.31           C
ATOM   1731  CE2 PHE A 279      23.492  27.249  35.395  1.00 13.87           C
ATOM   1732  CZ  PHE A 279      22.576  27.994  34.636  1.00 10.89           C
ATOM   1733  H   PHE A 279      21.580  21.228  35.232  1.00 14.01           H
ATOM   1734  HA  PHE A 279      21.622  23.400  33.285  1.00 14.22           H
ATOM   1735  HB2 PHE A 279      20.803  23.651  35.627  1.00 14.48           H
ATOM   1736  HB3 PHE A 279      22.452  23.428  36.199  1.00 14.48           H
ATOM   1737  HD1 PHE A 279      20.249  25.576  34.093  1.00 12.87           H
ATOM   1738  HD2 PHE A 279      24.003  25.301  36.166  1.00 16.97           H
ATOM   1739  HE1 PHE A 279      20.700  27.958  33.572  1.00 14.78           H
ATOM   1740  HE2 PHE A 279      24.369  27.725  35.805  1.00 16.64           H
ATOM   1741  HZ  PHE A 279      22.755  29.041  34.458  1.00 13.06           H
ATOM   1742  N   THR A 280      24.114  23.752  32.893  1.00 14.69           N
ATOM   1743  CA  THR A 280      25.532  23.978  32.641  1.00 17.86           C
ATOM   1744  C   THR A 280      25.877  25.478  32.598  1.00 15.51           C
ATOM   1745  O   THR A 280      25.177  26.288  31.975  1.00 14.01           O
ATOM   1746  CB  THR A 280      25.945  23.243  31.359  1.00 14.26           C
ATOM   1747  OG1 THR A 280      27.331  23.407  31.146  1.00 25.02           O
ATOM   1748  CG2 THR A 280      25.188  23.737  30.136  1.00 10.18           C
ATOM   1749  H   THR A 280      23.453  24.289  32.349  1.00 17.63           H
ATOM   1750  HA  THR A 280      26.120  23.548  33.452  1.00 21.43           H
ATOM   1751  HB  THR A 280      25.744  22.179  31.485  1.00 17.12           H
ATOM   1752  HG1 THR A 280      27.564  22.956  30.330  1.00 30.02           H
ATOM   1753 HG21 THR A 280      25.525  23.190  29.260  1.00 12.21           H
ATOM   1754 HG22 THR A 280      24.119  23.572  30.258  1.00 12.21           H
ATOM   1755 HG23 THR A 280      25.379  24.791  29.965  1.00 12.21           H
ATOM   1756  N   MET A 281      26.985  25.812  33.268  1.00 14.81           N
ATOM   1757  CA  MET A 281      27.579  27.145  33.284  1.00 20.19           C
ATOM   1758  C   MET A 281      28.316  27.505  32.005  1.00 18.54           C
ATOM   1759  O   MET A 281      28.620  28.675  31.834  1.00 20.10           O
ATOM   1760  CB  MET A 281      28.492  27.307  34.501  1.00 18.12           C
ATOM   1761  CG  MET A 281      27.621  27.594  35.736  1.00 25.34           C
ATOM   1762  SD  MET A 281      28.549  27.863  37.226  1.00 33.64           S
ATOM   1763  CE  MET A 281      29.232  29.491  36.800  1.00 45.32           C
ATOM   1764  H   MET A 281      27.508  25.079  33.730  1.00 17.78           H
ATOM   1765  HA  MET A 281      26.762  27.864  33.374  1.00 24.23           H
ATOM   1766  HB2 MET A 281      29.084  26.404  34.655  1.00 21.74           H
ATOM   1767  HB3 MET A 281      29.164  28.148  34.347  1.00 21.74           H
ATOM   1768  HG2 MET A 281      27.015  28.481  35.552  1.00 30.41           H
ATOM   1769  HG3 MET A 281      26.948  26.751  35.897  1.00 30.41           H
ATOM   1770  HE1 MET A 281      29.733  29.912  37.671  1.00 54.39           H
ATOM   1771  HE2 MET A 281      29.951  29.393  35.987  1.00 54.39           H
ATOM   1772  HE3 MET A 281      28.423  30.154  36.489  1.00 54.39           H
ATOM   1773  N   ASP A 282      28.564  26.542  31.117  1.00 16.87           N
ATOM   1774  CA  ASP A 282      29.164  26.804  29.819  1.00 25.10           C
ATOM   1775  C   ASP A 282      28.400  27.919  29.054  1.00 23.81           C
ATOM   1776  O   ASP A 282      29.026  28.854  28.555  1.00 22.01           O
ATOM   1777  CB  ASP A 282      29.271  25.470  29.080  1.00 37.50           C
ATOM   1778  CG  ASP A 282      29.755  25.707  27.643  1.00 56.25           C
ATOM   1779  OD1 ASP A 282      28.918  25.529  26.723  1.00 63.68           O
ATOM   1780  OD2 ASP A 282      30.946  26.072  27.495  1.00 53.21           O1-
ATOM   1781  H   ASP A 282      28.248  25.601  31.294  1.00 20.25           H
ATOM   1782  HA  ASP A 282      30.180  27.153  29.998  1.00 30.12           H
ATOM   1783  HB2 ASP A 282      30.012  24.869  29.613  1.00 45.00           H
ATOM   1784  HB3 ASP A 282      28.295  24.982  29.075  1.00 45.00           H
ATOM   1785  N   ASP A 283      27.060  27.883  29.056  1.00 21.13           N
ATOM   1786  CA  ASP A 283      26.229  28.850  28.322  1.00 19.33           C
ATOM   1787  C   ASP A 283      24.913  29.181  29.034  1.00 16.49           C
ATOM   1788  O   ASP A 283      24.007  29.715  28.401  1.00 18.72           O
ATOM   1789  CB  ASP A 283      25.910  28.355  26.914  1.00 20.49           C
ATOM   1790  CG  ASP A 283      25.079  27.083  26.875  1.00 19.99           C
ATOM   1791  OD1 ASP A 283      24.915  26.446  27.935  1.00 18.30           O
ATOM   1792  OD2 ASP A 283      24.586  26.764  25.775  1.00 24.38           O1-
ATOM   1793  H   ASP A 283      26.582  27.105  29.483  1.00 25.35           H
ATOM   1794  HA  ASP A 283      26.778  29.788  28.223  1.00 23.20           H
ATOM   1795  HB2 ASP A 283      25.423  29.124  26.314  1.00 24.59           H
ATOM   1796  HB3 ASP A 283      26.844  28.158  26.384  1.00 24.59           H
ATOM   1797  N   MET A 284      24.803  28.864  30.321  1.00 17.87           N
ATOM   1798  CA  MET A 284      23.673  29.160  31.207  1.00 20.45           C
ATOM   1799  C   MET A 284      22.393  28.522  30.684  1.00 16.61           C
ATOM   1800  O   MET A 284      21.360  29.156  30.614  1.00 17.05           O
ATOM   1801  CB  MET A 284      23.484  30.677  31.455  1.00 19.33           C
ATOM   1802  CG  MET A 284      24.752  31.348  31.940  1.00 22.39           C
ATOM   1803  SD  MET A 284      25.223  30.699  33.539  1.00 26.73           S
ATOM   1804  CE  MET A 284      26.893  31.382  33.601  1.00 24.38           C
ATOM   1805  H   MET A 284      25.575  28.359  30.732  1.00 21.44           H
ATOM   1806  HA  MET A 284      23.870  28.686  32.167  1.00 24.54           H
ATOM   1807  HB2 MET A 284      23.170  31.170  30.535  1.00 23.20           H
ATOM   1808  HB3 MET A 284      22.711  30.817  32.211  1.00 23.20           H
ATOM   1809  HG2 MET A 284      25.559  31.200  31.221  1.00 26.87           H
ATOM   1810  HG3 MET A 284      24.558  32.416  32.037  1.00 26.87           H
ATOM   1811  HE1 MET A 284      27.350  31.142  34.561  1.00 29.26           H
ATOM   1812  HE2 MET A 284      27.487  30.965  32.785  1.00 29.26           H
ATOM   1813  HE3 MET A 284      26.838  32.465  33.486  1.00 29.26           H
ATOM   1814  N   SER A 285      22.433  27.247  30.373  1.00 14.95           N
ATOM   1815  CA  SER A 285      21.254  26.520  29.892  1.00 15.73           C
ATOM   1816  C   SER A 285      21.081  25.226  30.666  1.00 14.83           C
ATOM   1817  O   SER A 285      22.004  24.769  31.330  1.00 12.55           O
ATOM   1818  CB  SER A 285      21.437  26.222  28.406  1.00 19.75           C
ATOM   1819  OG  SER A 285      22.445  25.243  28.215  1.00 15.02           O
ATOM   1820  H   SER A 285      23.301  26.744  30.486  1.00 17.93           H
ATOM   1821  HA  SER A 285      20.347  27.107  30.017  1.00 18.88           H
ATOM   1822  HB2 SER A 285      20.497  25.850  28.001  1.00 23.70           H
ATOM   1823  HB3 SER A 285      21.709  27.135  27.873  1.00 23.70           H
ATOM   1824  HG  SER A 285      23.303  25.682  28.243  1.00 18.03           H
ATOM   1825  N   TRP A 286      19.920  24.621  30.510  1.00 10.11           N
ATOM   1826  CA  TRP A 286      19.649  23.265  30.913  1.00 13.89           C
ATOM   1827  C   TRP A 286      19.762  22.459  29.602  1.00 14.35           C
ATOM   1828  O   TRP A 286      19.013  22.602  28.659  1.00 17.79           O
ATOM   1829  CB  TRP A 286      18.251  23.093  31.515  1.00  8.77           C
ATOM   1830  CG  TRP A 286      18.043  23.779  32.817  1.00  8.83           C
ATOM   1831  CD1 TRP A 286      18.187  23.176  34.069  1.00 11.24           C
ATOM   1832  CD2 TRP A 286      17.574  25.115  33.051  1.00 11.64           C
ATOM   1833  NE1 TRP A 286      17.852  24.097  35.082  1.00  9.98           N
ATOM   1834  CE2 TRP A 286      17.427  25.277  34.472  1.00  9.09           C
ATOM   1835  CE3 TRP A 286      17.318  26.219  32.216  1.00 13.06           C
ATOM   1836  CZ2 TRP A 286      16.910  26.448  35.057  1.00 11.51           C
ATOM   1837  CZ3 TRP A 286      16.887  27.389  32.806  1.00 10.45           C
ATOM   1838  CH2 TRP A 286      16.645  27.491  34.195  1.00 13.76           C
ATOM   1839  H   TRP A 286      19.200  25.117  30.031  1.00 12.14           H
ATOM   1840  HA  TRP A 286      20.408  22.884  31.651  1.00 16.67           H
ATOM   1841  HB2 TRP A 286      17.494  23.443  30.781  1.00 10.53           H
ATOM   1842  HB3 TRP A 286      18.075  21.998  31.647  1.00 10.53           H
ATOM   1843  HD1 TRP A 286      18.541  22.181  34.301  1.00 13.49           H
ATOM   1844  HE1 TRP A 286      17.719  23.867  36.058  1.00 11.98           H
ATOM   1845  HE3 TRP A 286      17.497  26.143  31.143  1.00 15.67           H
ATOM   1846  HZ2 TRP A 286      16.757  26.524  36.126  1.00 13.81           H
ATOM   1847  HZ3 TRP A 286      16.719  28.263  32.183  1.00 12.54           H
ATOM   1848  HH2 TRP A 286      16.265  28.428  34.595  1.00 16.51           H
ATOM   1849  N   THR A 287      20.791  21.606  29.565  1.00 10.94           N
ATOM   1850  CA  THR A 287      21.123  20.817  28.371  1.00 12.87           C
ATOM   1851  C   THR A 287      20.791  19.341  28.616  1.00 15.33           C
ATOM   1852  O   THR A 287      21.484  18.704  29.408  1.00 16.92           O
ATOM   1853  CB  THR A 287      22.590  21.047  27.994  1.00 17.63           C
ATOM   1854  OG1 THR A 287      22.732  22.421  27.728  1.00 21.13           O
ATOM   1855  CG2 THR A 287      22.946  20.288  26.719  1.00 20.31           C
ATOM   1856  H   THR A 287      21.412  21.549  30.356  1.00 13.13           H
ATOM   1857  HA  THR A 287      20.538  21.181  27.530  1.00 15.44           H
ATOM   1858  HB  THR A 287      23.245  20.754  28.814  1.00 21.15           H
ATOM   1859  HG1 THR A 287      23.002  22.864  28.544  1.00 25.35           H
ATOM   1860 HG21 THR A 287      23.973  20.516  26.430  1.00 24.37           H
ATOM   1861 HG22 THR A 287      22.860  19.213  26.883  1.00 24.37           H
ATOM   1862 HG23 THR A 287      22.289  20.596  25.904  1.00 24.37           H
ATOM   1863  N   CYS A 288      19.754  18.817  27.950  1.00 13.22           N
ATOM   1864  CA  CYS A 288      19.221  17.495  28.203  1.00 12.90           C
ATOM   1865  C   CYS A 288      19.329  16.543  26.982  1.00 23.06           C
ATOM   1866  O   CYS A 288      18.354  15.955  26.556  1.00 23.67           O
ATOM   1867  CB  CYS A 288      17.761  17.501  28.606  1.00 12.45           C
ATOM   1868  SG  CYS A 288      17.563  18.546  30.074  1.00 15.20           S
ATOM   1869  H   CYS A 288      19.207  19.438  27.401  1.00 15.87           H
ATOM   1870  HA  CYS A 288      19.816  16.986  29.023  1.00 15.48           H
ATOM   1871  HB2 CYS A 288      17.144  17.890  27.772  1.00 14.94           H
ATOM   1872  HB3 CYS A 288      17.410  16.466  28.813  1.00 14.94           H
ATOM   1873  HG  CYS A 288      16.352  18.075  30.452  1.00 18.24           H
ATOM   1874  N   GLY A 289      20.563  16.314  26.538  1.00 29.38           N
ATOM   1875  CA  GLY A 289      20.906  15.397  25.442  1.00 45.03           C
ATOM   1876  C   GLY A 289      21.236  16.211  24.188  1.00 43.39           C
ATOM   1877  O   GLY A 289      22.274  16.873  24.151  1.00 54.62           O
ATOM   1878  H   GLY A 289      21.324  16.820  26.971  1.00 35.26           H
ATOM   1879  HA2 GLY A 289      21.783  14.811  25.715  1.00 54.04           H
ATOM   1880  HA3 GLY A 289      20.087  14.707  25.233  1.00 54.04           H
ATOM   1881  N   ASN A 290      20.342  16.190  23.188  1.00 45.51           N
ATOM   1882  CA  ASN A 290      20.514  16.928  21.932  1.00 42.89           C
ATOM   1883  C   ASN A 290      19.930  18.346  22.008  1.00 47.58           C
ATOM   1884  O   ASN A 290      19.212  18.694  22.950  1.00 35.88           O
ATOM   1885  CB  ASN A 290      19.946  16.135  20.732  1.00 56.87           C
ATOM   1886  CG  ASN A 290      18.423  16.221  20.639  1.00 52.39           C
ATOM   1887  OD1 ASN A 290      17.890  16.970  19.823  1.00 53.86           O
ATOM   1888  ND2 ASN A 290      17.722  15.516  21.523  1.00 54.40           N
ATOM   1889  H   ASN A 290      19.476  15.689  23.319  1.00 54.62           H
ATOM   1890  HA  ASN A 290      21.583  17.031  21.745  1.00 51.47           H
ATOM   1891  HB2 ASN A 290      20.375  16.556  19.820  1.00 68.25           H
ATOM   1892  HB3 ASN A 290      20.247  15.090  20.811  1.00 68.25           H
ATOM   1893 HD21 ASN A 290      16.714  15.589  21.514  1.00 65.28           H
ATOM   1894 HD22 ASN A 290      18.180  14.904  22.179  1.00 65.28           H
ATOM   1895  N   GLN A 291      20.257  19.142  20.982  1.00 29.44           N
ATOM   1896  CA  GLN A 291      19.937  20.563  20.868  1.00 34.55           C
ATOM   1897  C   GLN A 291      18.441  20.861  20.950  1.00 34.72           C
ATOM   1898  O   GLN A 291      18.117  21.984  21.349  1.00 31.32           O
ATOM   1899  CB  GLN A 291      20.482  21.159  19.550  1.00 49.78           C
ATOM   1900  CG  GLN A 291      22.002  20.999  19.310  1.00 60.04           C
ATOM   1901  CD  GLN A 291      22.907  21.703  20.340  1.00 65.67           C
ATOM   1902  OE1 GLN A 291      22.607  22.787  20.846  1.00 52.74           O
ATOM   1903  NE2 GLN A 291      24.067  21.101  20.619  1.00 56.92           N
ATOM   1904  H   GLN A 291      20.784  18.737  20.223  1.00 35.33           H
ATOM   1905  HA  GLN A 291      20.423  21.079  21.697  1.00 41.47           H
ATOM   1906  HB2 GLN A 291      19.959  20.683  18.717  1.00 59.73           H
ATOM   1907  HB3 GLN A 291      20.238  22.222  19.519  1.00 59.73           H
ATOM   1908  HG2 GLN A 291      22.267  19.942  19.238  1.00 72.05           H
ATOM   1909  HG3 GLN A 291      22.202  21.457  18.338  1.00 72.05           H
ATOM   1910 HE21 GLN A 291      24.305  20.225  20.177  1.00 68.31           H
ATOM   1911 HE22 GLN A 291      24.715  21.552  21.247  1.00 68.31           H
ATOM   1912  N   ASP A 292      17.543  19.917  20.593  1.00 27.43           N
ATOM   1913  CA  ASP A 292      16.102  20.148  20.753  1.00 32.07           C
ATOM   1914  C   ASP A 292      15.749  20.324  22.230  1.00 21.48           C
ATOM   1915  O   ASP A 292      14.849  21.093  22.556  1.00 20.90           O
ATOM   1916  CB  ASP A 292      15.235  19.019  20.168  1.00 36.02           C
ATOM   1917  CG  ASP A 292      15.332  18.813  18.645  1.00 54.94           C
ATOM   1918  OD1 ASP A 292      14.793  17.778  18.185  1.00 48.83           O
ATOM   1919  OD2 ASP A 292      15.904  19.696  17.962  1.00 48.62           O1-
ATOM   1920  H   ASP A 292      17.843  19.003  20.283  1.00 32.92           H
ATOM   1921  HA  ASP A 292      15.847  21.070  20.230  1.00 38.48           H
ATOM   1922  HB2 ASP A 292      15.429  18.074  20.678  1.00 43.22           H
ATOM   1923  HB3 ASP A 292      14.186  19.230  20.392  1.00 43.22           H
ATOM   1924  N   TYR A 293      16.447  19.592  23.106  1.00 22.36           N
ATOM   1925  CA  TYR A 293      16.189  19.561  24.536  1.00 21.77           C
ATOM   1926  C   TYR A 293      17.253  20.361  25.288  1.00 17.73           C
ATOM   1927  O   TYR A 293      17.686  19.980  26.363  1.00 19.08           O
ATOM   1928  CB  TYR A 293      16.063  18.114  25.014  1.00 18.70           C
ATOM   1929  CG  TYR A 293      15.114  17.246  24.228  1.00 16.75           C
ATOM   1930  CD1 TYR A 293      15.523  15.960  23.849  1.00 24.51           C
ATOM   1931  CD2 TYR A 293      13.829  17.688  23.874  1.00 18.68           C
ATOM   1932  CE1 TYR A 293      14.723  15.179  22.998  1.00 28.73           C
ATOM   1933  CE2 TYR A 293      13.037  16.920  23.010  1.00 21.75           C
ATOM   1934  CZ  TYR A 293      13.502  15.689  22.517  1.00 24.97           C
ATOM   1935  OH  TYR A 293      12.759  14.988  21.608  1.00 28.30           O
ATOM   1936  H   TYR A 293      17.196  19.004  22.763  1.00 26.83           H
ATOM   1937  HA  TYR A 293      15.231  20.041  24.734  1.00 26.13           H
ATOM   1938  HB2 TYR A 293      17.058  17.664  24.981  1.00 22.44           H
ATOM   1939  HB3 TYR A 293      15.724  18.119  26.049  1.00 22.44           H
ATOM   1940  HD1 TYR A 293      16.490  15.584  24.153  1.00 29.41           H
ATOM   1941  HD2 TYR A 293      13.473  18.651  24.202  1.00 22.42           H
ATOM   1942  HE1 TYR A 293      15.054  14.201  22.666  1.00 34.48           H
ATOM   1943  HE2 TYR A 293      12.077  17.287  22.679  1.00 26.10           H
ATOM   1944  HH  TYR A 293      12.010  15.494  21.279  1.00 33.96           H
ATOM   1945  N   LYS A 294      17.614  21.533  24.756  1.00 18.93           N
ATOM   1946  CA  LYS A 294      18.449  22.540  25.397  1.00 17.49           C
ATOM   1947  C   LYS A 294      17.526  23.711  25.657  1.00 20.37           C
ATOM   1948  O   LYS A 294      16.915  24.224  24.716  1.00 16.39           O
ATOM   1949  CB  LYS A 294      19.659  22.916  24.516  1.00 20.06           C
ATOM   1950  CG  LYS A 294      20.518  23.984  25.213  1.00 20.70           C
ATOM   1951  CD  LYS A 294      21.575  24.618  24.287  1.00 30.11           C
ATOM   1952  CE  LYS A 294      22.902  23.878  24.257  1.00 34.61           C
ATOM   1953  NZ  LYS A 294      23.646  24.084  25.504  1.00 30.64           N1+
ATOM   1954  H   LYS A 294      17.180  21.798  23.884  1.00 22.72           H
ATOM   1955  HA  LYS A 294      18.822  22.169  26.346  1.00 20.99           H
ATOM   1956  HB2 LYS A 294      20.264  22.028  24.341  1.00 24.08           H
ATOM   1957  HB3 LYS A 294      19.310  23.290  23.554  1.00 24.08           H
ATOM   1958  HG2 LYS A 294      19.877  24.800  25.541  1.00 24.84           H
ATOM   1959  HG3 LYS A 294      20.983  23.545  26.093  1.00 24.84           H
ATOM   1960  HD2 LYS A 294      21.198  24.640  23.266  1.00 36.13           H
ATOM   1961  HD3 LYS A 294      21.754  25.646  24.603  1.00 36.13           H
ATOM   1962  HE2 LYS A 294      22.718  22.811  24.117  1.00 41.54           H
ATOM   1963  HE3 LYS A 294      23.495  24.250  23.420  1.00 41.54           H
ATOM   1964  HZ1 LYS A 294      24.522  23.583  25.484  1.00 36.77           H
ATOM   1965  HZ2 LYS A 294      23.843  25.071  25.630  1.00 36.77           H
ATOM   1966  HZ3 LYS A 294      23.099  23.764  26.291  1.00 36.77           H
ATOM   1967  N   TYR A 295      17.409  24.089  26.927  1.00 12.13           N
ATOM   1968  CA  TYR A 295      16.445  25.068  27.380  1.00 14.85           C
ATOM   1969  C   TYR A 295      17.269  26.263  27.919  1.00 13.23           C
ATOM   1970  O   TYR A 295      18.065  26.189  28.821  1.00 12.73           O
ATOM   1971  CB  TYR A 295      15.448  24.547  28.454  1.00 10.61           C
ATOM   1972  CG  TYR A 295      14.934  23.186  28.077  1.00 12.16           C
ATOM   1973  CD1 TYR A 295      15.352  22.039  28.771  1.00 14.11           C
ATOM   1974  CD2 TYR A 295      14.014  23.076  27.025  1.00 13.61           C
ATOM   1975  CE1 TYR A 295      14.788  20.794  28.476  1.00 13.77           C
ATOM   1976  CE2 TYR A 295      13.515  21.838  26.650  1.00 14.21           C
ATOM   1977  CZ  TYR A 295      13.880  20.719  27.412  1.00 14.53           C
ATOM   1978  OH  TYR A 295      13.378  19.463  27.155  1.00 12.56           O
ATOM   1979  H   TYR A 295      17.929  23.583  27.618  1.00 14.56           H
ATOM   1980  HA  TYR A 295      15.804  25.423  26.530  1.00 17.82           H
ATOM   1981  HB2 TYR A 295      15.937  24.533  29.448  1.00 12.74           H
ATOM   1982  HB3 TYR A 295      14.614  25.265  28.542  1.00 12.74           H
ATOM   1983  HD1 TYR A 295      16.109  22.116  29.551  1.00 16.93           H
ATOM   1984  HD2 TYR A 295      13.686  23.964  26.486  1.00 16.33           H
ATOM   1985  HE1 TYR A 295      15.052  19.900  29.024  1.00 16.52           H
ATOM   1986  HE2 TYR A 295      12.860  21.746  25.789  1.00 17.05           H
ATOM   1987  HH  TYR A 295      12.607  19.493  26.531  1.00 15.07           H
ATOM   1988  N   ARG A 296      16.990  27.418  27.321  1.00 16.52           N
ATOM   1989  CA  ARG A 296      17.530  28.728  27.662  1.00 18.11           C
ATOM   1990  C   ARG A 296      16.422  29.618  28.172  1.00 18.03           C
ATOM   1991  O   ARG A 296      15.253  29.282  28.026  1.00 13.70           O
ATOM   1992  CB  ARG A 296      18.124  29.371  26.408  1.00 25.42           C
ATOM   1993  CG  ARG A 296      19.083  28.457  25.639  1.00 31.17           C
ATOM   1994  CD  ARG A 296      19.556  29.212  24.397  1.00 39.03           C
ATOM   1995  NE  ARG A 296      20.619  28.482  23.679  1.00 49.63           N
ATOM   1996  CZ  ARG A 296      20.446  27.578  22.702  1.00 56.00           C
ATOM   1997  NH1 ARG A 296      19.234  27.090  22.397  1.00 51.53           N
ATOM   1998  NH2 ARG A 296      21.522  27.165  22.023  1.00 43.76           N1+
ATOM   1999  H   ARG A 296      16.291  27.403  26.588  1.00 19.83           H
ATOM   2000  HA  ARG A 296      18.312  28.641  28.417  1.00 21.73           H
ATOM   2001  HB2 ARG A 296      17.305  29.639  25.737  1.00 30.51           H
ATOM   2002  HB3 ARG A 296      18.645  30.285  26.698  1.00 30.51           H
ATOM   2003  HG2 ARG A 296      19.927  28.192  26.278  1.00 37.41           H
ATOM   2004  HG3 ARG A 296      18.576  27.548  25.312  1.00 37.41           H
ATOM   2005  HD2 ARG A 296      18.706  29.374  23.732  1.00 46.84           H
ATOM   2006  HD3 ARG A 296      19.941  30.189  24.699  1.00 46.84           H
ATOM   2007  HE  ARG A 296      21.563  28.774  23.884  1.00 59.55           H
ATOM   2008 HH11 ARG A 296      18.424  27.393  22.920  1.00 61.83           H
ATOM   2009 HH12 ARG A 296      19.115  26.399  21.669  1.00 61.83           H
ATOM   2010 HH21 ARG A 296      22.436  27.528  22.249  1.00 52.52           H
ATOM   2011 HH22 ARG A 296      21.417  26.488  21.283  1.00 52.52           H
ATOM   2012  N   VAL A 297      16.808  30.800  28.661  1.00 16.43           N
ATOM   2013  CA  VAL A 297      15.950  31.891  29.111  1.00 20.90           C
ATOM   2014  C   VAL A 297      14.813  32.167  28.119  1.00 22.07           C
ATOM   2015  O   VAL A 297      13.658  32.247  28.526  1.00 22.79           O
ATOM   2016  CB  VAL A 297      16.798  33.163  29.364  1.00 21.41           C
ATOM   2017  CG1 VAL A 297      15.921  34.403  29.541  1.00 28.59           C
ATOM   2018  CG2 VAL A 297      17.638  32.965  30.624  1.00 25.99           C
ATOM   2019  H   VAL A 297      17.800  30.976  28.702  1.00 19.72           H
ATOM   2020  HA  VAL A 297      15.498  31.579  30.052  1.00 25.08           H
ATOM   2021  HB  VAL A 297      17.460  33.337  28.515  1.00 25.69           H
ATOM   2022 HG11 VAL A 297      16.547  35.258  29.802  1.00 34.31           H
ATOM   2023 HG12 VAL A 297      15.406  34.649  28.612  1.00 34.31           H
ATOM   2024 HG13 VAL A 297      15.185  34.252  30.328  1.00 34.31           H
ATOM   2025 HG21 VAL A 297      18.178  33.881  30.854  1.00 31.19           H
ATOM   2026 HG22 VAL A 297      17.011  32.700  31.463  1.00 31.19           H
ATOM   2027 HG23 VAL A 297      18.351  32.168  30.490  1.00 31.19           H
ATOM   2028  N   SER A 298      15.158  32.309  26.834  1.00 21.58           N
ATOM   2029  CA  SER A 298      14.221  32.602  25.766  1.00 16.70           C
ATOM   2030  C   SER A 298      13.200  31.487  25.551  1.00 22.85           C
ATOM   2031  O   SER A 298      12.102  31.794  25.105  1.00 22.00           O
ATOM   2032  CB  SER A 298      14.989  32.906  24.473  1.00 19.30           C
ATOM   2033  OG  SER A 298      15.655  31.753  23.994  1.00 24.09           O
ATOM   2034  H   SER A 298      16.130  32.207  26.577  1.00 25.90           H
ATOM   2035  HA  SER A 298      13.671  33.498  26.050  1.00 20.04           H
ATOM   2036  HB2 SER A 298      14.304  33.288  23.717  1.00 23.16           H
ATOM   2037  HB3 SER A 298      15.722  33.688  24.668  1.00 23.16           H
ATOM   2038  HG  SER A 298      16.446  31.749  24.276  1.00 28.91           H
ATOM   2039  N   ASP A 299      13.529  30.206  25.816  1.00 20.25           N
ATOM   2040  CA  ASP A 299      12.534  29.121  25.799  1.00 19.83           C
ATOM   2041  C   ASP A 299      11.475  29.243  26.885  1.00 15.76           C
ATOM   2042  O   ASP A 299      10.347  28.766  26.728  1.00 17.16           O
ATOM   2043  CB  ASP A 299      13.212  27.738  25.901  1.00 22.11           C
ATOM   2044  CG  ASP A 299      14.095  27.503  24.711  1.00 23.16           C
ATOM   2045  OD1 ASP A 299      13.553  27.642  23.596  1.00 20.96           O
ATOM   2046  OD2 ASP A 299      15.287  27.201  24.919  1.00 23.60           O1-
ATOM   2047  H   ASP A 299      14.442  30.001  26.192  1.00 24.30           H
ATOM   2048  HA  ASP A 299      12.011  29.171  24.846  1.00 23.80           H
ATOM   2049  HB2 ASP A 299      13.764  27.621  26.831  1.00 26.53           H
ATOM   2050  HB3 ASP A 299      12.413  27.006  25.869  1.00 26.53           H
ATOM   2051  N   VAL A 300      11.866  29.790  28.037  1.00 17.98           N
ATOM   2052  CA  VAL A 300      10.987  29.827  29.197  1.00 10.60           C
ATOM   2053  C   VAL A 300       9.995  30.996  29.044  1.00 13.33           C
ATOM   2054  O   VAL A 300       8.826  30.871  29.373  1.00 13.41           O
ATOM   2055  CB  VAL A 300      11.813  29.879  30.519  1.00 13.99           C
ATOM   2056  CG1 VAL A 300      10.881  29.767  31.722  1.00 21.03           C
ATOM   2057  CG2 VAL A 300      12.808  28.713  30.552  1.00 15.65           C
ATOM   2058  H   VAL A 300      12.769  30.197  28.088  1.00 21.58           H
ATOM   2059  HA  VAL A 300      10.363  28.890  29.241  1.00 12.72           H
ATOM   2060  HB  VAL A 300      12.362  30.845  30.559  1.00 16.79           H
ATOM   2061 HG11 VAL A 300      11.448  29.737  32.659  1.00 25.24           H
ATOM   2062 HG12 VAL A 300      10.180  30.611  31.790  1.00 25.24           H
ATOM   2063 HG13 VAL A 300      10.277  28.853  31.686  1.00 25.24           H
ATOM   2064 HG21 VAL A 300      13.434  28.759  31.448  1.00 18.78           H
ATOM   2065 HG22 VAL A 300      12.295  27.746  30.547  1.00 18.78           H
ATOM   2066 HG23 VAL A 300      13.471  28.699  29.686  1.00 18.78           H
ATOM   2067  N   THR A 301      10.470  32.094  28.418  1.00 13.30           N
ATOM   2068  CA  THR A 301       9.613  33.214  28.026  1.00 17.15           C
ATOM   2069  C   THR A 301       8.576  32.788  26.993  1.00 15.37           C
ATOM   2070  O   THR A 301       7.420  33.187  27.107  1.00 17.79           O
ATOM   2071  CB  THR A 301      10.382  34.468  27.584  1.00 18.25           C
ATOM   2072  OG1 THR A 301      11.209  34.173  26.509  1.00 22.42           O
ATOM   2073  CG2 THR A 301      11.263  35.044  28.698  1.00 18.22           C
ATOM   2074  H   THR A 301      11.445  32.139  28.156  1.00 15.95           H
ATOM   2075  HA  THR A 301       9.063  33.472  28.912  1.00 20.59           H
ATOM   2076  HB  THR A 301       9.662  35.226  27.274  1.00 21.90           H
ATOM   2077  HG1 THR A 301      10.656  33.833  25.799  1.00 26.91           H
ATOM   2078 HG21 THR A 301      11.740  35.951  28.336  1.00 21.87           H
ATOM   2079 HG22 THR A 301      10.646  35.295  29.559  1.00 21.87           H
ATOM   2080 HG23 THR A 301      12.048  34.340  28.970  1.00 21.87           H
ATOM   2081  N   LYS A 302       8.926  31.925  26.042  1.00 16.13           N
ATOM   2082  CA  LYS A 302       7.945  31.328  25.119  1.00 14.38           C
ATOM   2083  C   LYS A 302       6.927  30.392  25.752  1.00 14.20           C
ATOM   2084  O   LYS A 302       6.003  29.964  25.059  1.00 16.92           O
ATOM   2085  CB  LYS A 302       8.649  30.620  23.980  1.00 14.10           C
ATOM   2086  CG  LYS A 302       9.349  31.607  23.048  1.00 22.52           C
ATOM   2087  CD  LYS A 302      10.215  30.757  22.105  1.00 21.60           C
ATOM   2088  CE  LYS A 302      10.994  31.608  21.126  1.00 30.32           C
ATOM   2089  NZ  LYS A 302      12.046  32.361  21.792  1.00 29.15           N1+
ATOM   2090  H   LYS A 302       9.893  31.634  25.986  1.00 19.36           H
ATOM   2091  HA  LYS A 302       7.371  32.148  24.678  1.00 17.25           H
ATOM   2092  HB2 LYS A 302       9.355  29.895  24.385  1.00 16.92           H
ATOM   2093  HB3 LYS A 302       7.906  30.092  23.380  1.00 16.92           H
ATOM   2094  HG2 LYS A 302       8.610  32.181  22.490  1.00 27.02           H
ATOM   2095  HG3 LYS A 302       9.978  32.287  23.617  1.00 27.02           H
ATOM   2096  HD2 LYS A 302      10.922  30.157  22.679  1.00 25.92           H
ATOM   2097  HD3 LYS A 302       9.575  30.085  21.532  1.00 25.92           H
ATOM   2098  HE2 LYS A 302      11.433  30.972  20.353  1.00 36.39           H
ATOM   2099  HE3 LYS A 302      10.300  32.315  20.666  1.00 36.39           H
ATOM   2100  HZ1 LYS A 302      12.590  32.866  21.103  1.00 34.97           H
ATOM   2101  HZ2 LYS A 302      11.634  33.025  22.439  1.00 34.97           H
ATOM   2102  HZ3 LYS A 302      12.642  31.721  22.298  1.00 34.97           H
ATOM   2103  N   ALA A 303       7.083  30.027  27.030  1.00 14.38           N
ATOM   2104  CA  ALA A 303       6.059  29.306  27.788  1.00 17.20           C
ATOM   2105  C   ALA A 303       5.197  30.233  28.632  1.00 19.07           C
ATOM   2106  O   ALA A 303       4.370  29.738  29.394  1.00 23.50           O
ATOM   2107  CB  ALA A 303       6.692  28.202  28.641  1.00 11.70           C
ATOM   2108  H   ALA A 303       7.880  30.373  27.547  1.00 17.25           H
ATOM   2109  HA  ALA A 303       5.387  28.812  27.087  1.00 20.64           H
ATOM   2110  HB1 ALA A 303       5.923  27.638  29.161  1.00 14.04           H
ATOM   2111  HB2 ALA A 303       7.238  27.533  27.978  1.00 14.04           H
ATOM   2112  HB3 ALA A 303       7.370  28.633  29.378  1.00 14.04           H
ATOM   2113  N   GLY A 304       5.382  31.557  28.494  1.00 22.31           N
ATOM   2114  CA  GLY A 304       4.551  32.574  29.125  1.00 21.37           C
ATOM   2115  C   GLY A 304       5.044  33.015  30.504  1.00 23.29           C
ATOM   2116  O   GLY A 304       4.302  33.672  31.224  1.00 24.80           O
ATOM   2117  H   GLY A 304       6.099  31.885  27.861  1.00 26.77           H
ATOM   2118  HA2 GLY A 304       4.548  33.452  28.479  1.00 25.65           H
ATOM   2119  HA3 GLY A 304       3.538  32.188  29.229  1.00 25.65           H
ATOM   2120  N   HIS A 305       6.290  32.710  30.865  1.00 18.33           N
ATOM   2121  CA  HIS A 305       6.905  33.223  32.073  1.00 18.09           C
ATOM   2122  C   HIS A 305       7.802  34.440  31.717  1.00 19.60           C
ATOM   2123  O   HIS A 305       8.196  34.616  30.596  1.00 19.22           O
ATOM   2124  CB  HIS A 305       7.827  32.177  32.752  1.00 19.07           C
ATOM   2125  CG  HIS A 305       7.001  31.151  33.419  1.00 19.14           C
ATOM   2126  ND1 HIS A 305       6.268  31.428  34.598  1.00 18.88           N
ATOM   2127  CD2 HIS A 305       6.783  29.805  33.149  1.00 25.73           C
ATOM   2128  CE1 HIS A 305       5.640  30.242  34.989  1.00 21.05           C
ATOM   2129  NE2 HIS A 305       5.946  29.253  34.124  1.00 20.91           N
ATOM   2130  H   HIS A 305       6.880  32.270  30.188  1.00 22.00           H
ATOM   2131  HA  HIS A 305       6.133  33.548  32.814  1.00 21.71           H
ATOM   2132  HB2 HIS A 305       8.524  32.657  33.472  1.00 22.88           H
ATOM   2133  HB3 HIS A 305       8.484  31.702  31.983  1.00 22.88           H
ATOM   2134  HD1 HIS A 305       6.211  32.329  35.039  1.00 22.65           H
ATOM   2135  HD2 HIS A 305       7.137  29.224  32.315  1.00 30.88           H
ATOM   2136  HE1 HIS A 305       4.997  30.165  35.860  1.00 25.26           H
ATOM   2137  N   SER A 306       8.008  35.317  32.722  1.00 23.05           N
ATOM   2138  CA  SER A 306       8.693  36.608  32.584  1.00 20.22           C
ATOM   2139  C   SER A 306      10.053  36.580  33.286  1.00 21.58           C
ATOM   2140  O   SER A 306      10.366  35.642  34.019  1.00 20.03           O
ATOM   2141  CB  SER A 306       7.802  37.718  33.140  1.00 19.81           C
ATOM   2142  OG  SER A 306       8.041  37.874  34.512  1.00 25.89           O
ATOM   2143  H   SER A 306       7.632  35.103  33.635  1.00 27.66           H
ATOM   2144  HA  SER A 306       8.838  36.818  31.524  1.00 24.27           H
ATOM   2145  HB2 SER A 306       8.031  38.655  32.633  1.00 23.77           H
ATOM   2146  HB3 SER A 306       6.751  37.474  32.980  1.00 23.77           H
ATOM   2147  HG  SER A 306       7.569  38.651  34.823  1.00 31.07           H
ATOM   2148  N   LEU A 307      10.889  37.587  33.008  1.00 23.27           N
ATOM   2149  CA  LEU A 307      12.238  37.680  33.541  1.00 25.47           C
ATOM   2150  C   LEU A 307      12.238  37.772  35.069  1.00 17.48           C
ATOM   2151  O   LEU A 307      13.220  37.372  35.672  1.00 19.41           O
ATOM   2152  CB  LEU A 307      13.010  38.846  32.888  1.00 27.21           C
ATOM   2153  CG  LEU A 307      13.320  38.641  31.388  1.00 33.99           C
ATOM   2154  CD1 LEU A 307      14.100  39.863  30.876  1.00 47.25           C
ATOM   2155  CD2 LEU A 307      14.179  37.400  31.111  1.00 34.43           C
ATOM   2156  H   LEU A 307      10.578  38.323  32.392  1.00 27.92           H
ATOM   2157  HA  LEU A 307      12.754  36.757  33.287  1.00 30.56           H
ATOM   2158  HB2 LEU A 307      12.418  39.754  33.008  1.00 32.65           H
ATOM   2159  HB3 LEU A 307      13.947  38.991  33.428  1.00 32.65           H
ATOM   2160  HG  LEU A 307      12.383  38.556  30.836  1.00 40.78           H
ATOM   2161 HD11 LEU A 307      14.270  39.773  29.804  1.00 56.70           H
ATOM   2162 HD12 LEU A 307      13.526  40.771  31.062  1.00 56.70           H
ATOM   2163 HD13 LEU A 307      15.060  39.941  31.386  1.00 56.70           H
ATOM   2164 HD21 LEU A 307      14.437  37.365  30.055  1.00 41.31           H
ATOM   2165 HD22 LEU A 307      15.099  37.437  31.693  1.00 41.31           H
ATOM   2166 HD23 LEU A 307      13.624  36.494  31.343  1.00 41.31           H
ATOM   2167  N   GLU A 308      11.174  38.283  35.689  1.00 17.65           N
ATOM   2168  CA  GLU A 308      11.014  38.354  37.144  1.00 21.19           C
ATOM   2169  C   GLU A 308      11.209  36.984  37.819  1.00 22.33           C
ATOM   2170  O   GLU A 308      11.576  36.917  38.983  1.00 18.48           O
ATOM   2171  CB  GLU A 308       9.586  38.826  37.468  1.00 30.05           C
ATOM   2172  CG  GLU A 308       9.553  39.849  38.600  1.00 46.51           C
ATOM   2173  CD  GLU A 308      10.086  41.227  38.179  1.00 58.82           C
ATOM   2174  OE1 GLU A 308      10.499  41.967  39.103  1.00 63.70           O
ATOM   2175  OE2 GLU A 308      10.096  41.506  36.954  1.00 61.89           O1-
ATOM   2176  H   GLU A 308      10.408  38.620  35.126  1.00 21.19           H
ATOM   2177  HA  GLU A 308      11.746  39.061  37.539  1.00 25.43           H
ATOM   2178  HB2 GLU A 308       9.114  39.257  36.583  1.00 36.06           H
ATOM   2179  HB3 GLU A 308       8.969  37.979  37.766  1.00 36.06           H
ATOM   2180  HG2 GLU A 308       8.512  39.985  38.902  1.00 55.82           H
ATOM   2181  HG3 GLU A 308      10.072  39.488  39.490  1.00 55.82           H
ATOM   2182  N   LEU A 309      10.861  35.891  37.134  1.00 17.84           N
ATOM   2183  CA  LEU A 309      11.062  34.533  37.644  1.00 21.35           C
ATOM   2184  C   LEU A 309      12.414  33.995  37.117  1.00 14.26           C
ATOM   2185  O   LEU A 309      13.188  33.417  37.857  1.00 16.51           O
ATOM   2186  CB  LEU A 309       9.933  33.581  37.207  1.00 14.54           C
ATOM   2187  CG  LEU A 309      10.156  32.103  37.620  1.00 18.49           C
ATOM   2188  CD1 LEU A 309      10.098  31.936  39.141  1.00 19.06           C
ATOM   2189  CD2 LEU A 309       9.092  31.238  36.950  1.00 16.77           C
ATOM   2190  H   LEU A 309      10.527  36.011  36.211  1.00 21.40           H
ATOM   2191  HA  LEU A 309      11.098  34.528  38.767  1.00 25.63           H
ATOM   2192  HB2 LEU A 309       8.983  33.923  37.658  1.00 17.44           H
ATOM   2193  HB3 LEU A 309       9.783  33.648  36.116  1.00 17.44           H
ATOM   2194  HG  LEU A 309      11.166  31.771  37.272  1.00 22.19           H
ATOM   2195 HD11 LEU A 309      10.234  30.892  39.437  1.00 22.87           H
ATOM   2196 HD12 LEU A 309      10.898  32.503  39.633  1.00 22.87           H
ATOM   2197 HD13 LEU A 309       9.134  32.266  39.551  1.00 22.87           H
ATOM   2198 HD21 LEU A 309       9.116  30.211  37.337  1.00 20.13           H
ATOM   2199 HD22 LEU A 309       8.083  31.626  37.139  1.00 20.13           H
ATOM   2200 HD23 LEU A 309       9.226  31.189  35.865  1.00 20.13           H
ATOM   2201  N   ILE A 310      12.646  34.178  35.808  1.00 16.24           N
ATOM   2202  CA  ILE A 310      13.729  33.505  35.078  1.00 18.84           C
ATOM   2203  C   ILE A 310      15.098  33.994  35.536  1.00 21.06           C
ATOM   2204  O   ILE A 310      15.972  33.172  35.770  1.00 17.90           O
ATOM   2205  CB  ILE A 310      13.590  33.586  33.547  1.00 23.58           C
ATOM   2206  CG1 ILE A 310      12.284  32.937  33.050  1.00 25.50           C
ATOM   2207  CG2 ILE A 310      14.785  32.865  32.888  1.00 17.97           C
ATOM   2208  CD1 ILE A 310      11.886  33.410  31.650  1.00 28.29           C
ATOM   2209  H   ILE A 310      11.974  34.709  35.271  1.00 19.49           H
ATOM   2210  HA  ILE A 310      13.661  32.447  35.340  1.00 22.61           H
ATOM   2211  HB  ILE A 310      13.620  34.638  33.262  1.00 28.30           H
ATOM   2212 HG12 ILE A 310      12.390  31.853  33.060  1.00 30.60           H
ATOM   2213 HG13 ILE A 310      11.458  33.190  33.716  1.00 30.60           H
ATOM   2214 HG21 ILE A 310      14.624  32.756  31.822  1.00 21.57           H
ATOM   2215 HG22 ILE A 310      15.689  33.453  33.041  1.00 21.57           H
ATOM   2216 HG23 ILE A 310      14.912  31.869  33.314  1.00 21.57           H
ATOM   2217 HD11 ILE A 310      10.911  32.992  31.389  1.00 33.95           H
ATOM   2218 HD12 ILE A 310      11.813  34.498  31.645  1.00 33.95           H
ATOM   2219 HD13 ILE A 310      12.619  33.092  30.912  1.00 33.95           H
ATOM   2220  N   GLU A 311      15.318  35.304  35.652  1.00 22.93           N
ATOM   2221  CA  GLU A 311      16.622  35.817  36.088  1.00 25.43           C
ATOM   2222  C   GLU A 311      17.036  35.361  37.499  1.00 18.85           C
ATOM   2223  O   GLU A 311      18.149  34.866  37.629  1.00 18.25           O
ATOM   2224  CB  GLU A 311      16.698  37.341  35.896  1.00 25.58           C
ATOM   2225  CG  GLU A 311      16.700  37.623  34.373  1.00 35.00           C
ATOM   2226  CD  GLU A 311      17.038  39.083  34.023  1.00 46.40           C
ATOM   2227  OE1 GLU A 311      17.680  39.267  32.962  1.00 42.45           O
ATOM   2228  OE2 GLU A 311      16.663  39.972  34.826  1.00 38.44           O1-
ATOM   2229  H   GLU A 311      14.572  35.960  35.472  1.00 27.52           H
ATOM   2230  HA  GLU A 311      17.361  35.384  35.413  1.00 30.52           H
ATOM   2231  HB2 GLU A 311      15.845  37.838  36.354  1.00 30.70           H
ATOM   2232  HB3 GLU A 311      17.616  37.725  36.342  1.00 30.70           H
ATOM   2233  HG2 GLU A 311      17.380  36.954  33.838  1.00 42.00           H
ATOM   2234  HG3 GLU A 311      15.695  37.421  34.000  1.00 42.00           H
ATOM   2235  N   PRO A 312      16.183  35.412  38.540  1.00 15.01           N
ATOM   2236  CA  PRO A 312      16.549  34.846  39.828  1.00 19.78           C
ATOM   2237  C   PRO A 312      16.707  33.311  39.785  1.00 17.56           C
ATOM   2238  O   PRO A 312      17.479  32.744  40.557  1.00 17.67           O
ATOM   2239  CB  PRO A 312      15.409  35.234  40.781  1.00 17.98           C
ATOM   2240  CG  PRO A 312      14.704  36.395  40.087  1.00 24.95           C
ATOM   2241  CD  PRO A 312      14.895  36.092  38.614  1.00 21.60           C
ATOM   2242  HA  PRO A 312      17.447  35.345  40.193  1.00 23.73           H
ATOM   2243  HB2 PRO A 312      14.688  34.422  40.803  1.00 21.58           H
ATOM   2244  HB3 PRO A 312      15.732  35.470  41.794  1.00 21.58           H
ATOM   2245  HG2 PRO A 312      13.648  36.405  40.340  1.00 29.95           H
ATOM   2246  HG3 PRO A 312      15.178  37.338  40.366  1.00 29.95           H
ATOM   2247  HD2 PRO A 312      14.092  35.472  38.259  1.00 25.92           H
ATOM   2248  HD3 PRO A 312      14.904  37.040  38.086  1.00 25.92           H
ATOM   2249  N   LEU A 313      15.970  32.631  38.907  1.00 14.53           N
ATOM   2250  CA  LEU A 313      16.076  31.190  38.743  1.00 16.24           C
ATOM   2251  C   LEU A 313      17.485  30.822  38.223  1.00 13.47           C
ATOM   2252  O   LEU A 313      18.113  29.943  38.755  1.00 12.62           O
ATOM   2253  CB  LEU A 313      14.957  30.653  37.827  1.00 14.99           C
ATOM   2254  CG  LEU A 313      15.129  29.147  37.501  1.00 10.53           C
ATOM   2255  CD1 LEU A 313      15.076  28.288  38.760  1.00 16.58           C
ATOM   2256  CD2 LEU A 313      14.072  28.726  36.500  1.00 16.33           C
ATOM   2257  H   LEU A 313      15.305  33.133  38.358  1.00 17.44           H
ATOM   2258  HA  LEU A 313      15.966  30.675  39.746  1.00 19.49           H
ATOM   2259  HB2 LEU A 313      13.985  30.827  38.330  1.00 17.99           H
ATOM   2260  HB3 LEU A 313      14.920  31.224  36.890  1.00 17.99           H
ATOM   2261  HG  LEU A 313      16.134  28.988  37.029  1.00 12.64           H
ATOM   2262 HD11 LEU A 313      15.111  27.221  38.511  1.00 19.90           H
ATOM   2263 HD12 LEU A 313      15.941  28.491  39.409  1.00 19.90           H
ATOM   2264 HD13 LEU A 313      14.176  28.469  39.356  1.00 19.90           H
ATOM   2265 HD21 LEU A 313      14.216  27.680  36.191  1.00 19.60           H
ATOM   2266 HD22 LEU A 313      13.060  28.800  36.918  1.00 19.60           H
ATOM   2267 HD23 LEU A 313      14.111  29.338  35.593  1.00 19.60           H
ATOM   2268  N   ILE A 314      18.011  31.566  37.237  1.00 11.78           N
ATOM   2269  CA  ILE A 314      19.357  31.328  36.696  1.00 15.49           C
ATOM   2270  C   ILE A 314      20.403  31.652  37.747  1.00 14.84           C
ATOM   2271  O   ILE A 314      21.380  30.917  37.885  1.00 16.07           O
ATOM   2272  CB  ILE A 314      19.604  32.140  35.401  1.00 15.85           C
ATOM   2273  CG1 ILE A 314      18.659  31.754  34.254  1.00 22.55           C
ATOM   2274  CG2 ILE A 314      21.080  32.050  34.976  1.00 14.37           C
ATOM   2275  CD1 ILE A 314      18.859  30.343  33.730  1.00 22.16           C
ATOM   2276  H   ILE A 314      17.471  32.330  36.856  1.00 14.13           H
ATOM   2277  HA  ILE A 314      19.455  30.270  36.467  1.00 18.58           H
ATOM   2278  HB  ILE A 314      19.404  33.189  35.630  1.00 19.02           H
ATOM   2279 HG12 ILE A 314      17.629  31.844  34.578  1.00 27.06           H
ATOM   2280 HG13 ILE A 314      18.806  32.446  33.423  1.00 27.06           H
ATOM   2281 HG21 ILE A 314      21.210  32.503  33.993  1.00 17.25           H
ATOM   2282 HG22 ILE A 314      21.700  32.598  35.683  1.00 17.25           H
ATOM   2283 HG23 ILE A 314      21.408  31.011  34.938  1.00 17.25           H
ATOM   2284 HD11 ILE A 314      18.139  30.163  32.934  1.00 26.59           H
ATOM   2285 HD12 ILE A 314      19.863  30.228  33.320  1.00 26.59           H
ATOM   2286 HD13 ILE A 314      18.693  29.614  34.522  1.00 26.59           H
ATOM   2287  N   LYS A 315      20.187  32.735  38.501  1.00 15.69           N
ATOM   2288  CA  LYS A 315      21.072  33.129  39.584  1.00 18.88           C
ATOM   2289  C   LYS A 315      21.187  32.001  40.620  1.00 16.93           C
ATOM   2290  O   LYS A 315      22.288  31.619  41.028  1.00 16.23           O
ATOM   2291  CB  LYS A 315      20.585  34.444  40.183  1.00 17.07           C
ATOM   2292  CG  LYS A 315      21.742  35.093  40.943  1.00 37.24           C
ATOM   2293  CD  LYS A 315      21.453  36.546  41.342  1.00 49.29           C
ATOM   2294  CE  LYS A 315      22.758  37.326  41.609  1.00 48.75           C
ATOM   2295  NZ  LYS A 315      23.601  36.643  42.619  1.00 41.32           N1+
ATOM   2296  H   LYS A 315      19.363  33.295  38.335  1.00 18.83           H
ATOM   2297  HA  LYS A 315      22.051  33.292  39.132  1.00 22.65           H
ATOM   2298  HB2 LYS A 315      20.290  35.119  39.378  1.00 20.48           H
ATOM   2299  HB3 LYS A 315      19.736  34.277  40.846  1.00 20.48           H
ATOM   2300  HG2 LYS A 315      21.947  34.502  41.836  1.00 44.69           H
ATOM   2301  HG3 LYS A 315      22.627  35.095  40.301  1.00 44.69           H
ATOM   2302  HD2 LYS A 315      20.889  37.049  40.554  1.00 59.14           H
ATOM   2303  HD3 LYS A 315      20.846  36.539  42.250  1.00 59.14           H
ATOM   2304  HE2 LYS A 315      23.310  37.398  40.669  1.00 58.50           H
ATOM   2305  HE3 LYS A 315      22.525  38.338  41.944  1.00 58.50           H
ATOM   2306  HZ1 LYS A 315      24.350  37.254  42.909  1.00 49.59           H
ATOM   2307  HZ2 LYS A 315      23.035  36.402  43.421  1.00 49.59           H
ATOM   2308  HZ3 LYS A 315      23.988  35.799  42.222  1.00 49.59           H
ATOM   2309  N   PHE A 316      20.040  31.411  40.946  1.00 10.55           N
ATOM   2310  CA  PHE A 316      19.922  30.289  41.846  1.00 10.64           C
ATOM   2311  C   PHE A 316      20.720  29.108  41.286  1.00 12.24           C
ATOM   2312  O   PHE A 316      21.500  28.527  42.031  1.00 12.10           O
ATOM   2313  CB  PHE A 316      18.451  29.973  42.105  1.00 10.15           C
ATOM   2314  CG  PHE A 316      18.255  28.728  42.928  1.00 11.83           C
ATOM   2315  CD1 PHE A 316      18.251  28.822  44.328  1.00 15.86           C
ATOM   2316  CD2 PHE A 316      18.131  27.487  42.298  1.00 13.73           C
ATOM   2317  CE1 PHE A 316      18.093  27.664  45.093  1.00 16.69           C
ATOM   2318  CE2 PHE A 316      17.954  26.330  43.072  1.00 14.48           C
ATOM   2319  CZ  PHE A 316      17.947  26.430  44.458  1.00 14.95           C
ATOM   2320  H   PHE A 316      19.191  31.759  40.528  1.00 12.66           H
ATOM   2321  HA  PHE A 316      20.355  30.558  42.807  1.00 12.76           H
ATOM   2322  HB2 PHE A 316      18.001  30.820  42.620  1.00 12.18           H
ATOM   2323  HB3 PHE A 316      17.940  29.829  41.162  1.00 12.18           H
ATOM   2324  HD1 PHE A 316      18.343  29.780  44.816  1.00 19.03           H
ATOM   2325  HD2 PHE A 316      18.147  27.416  41.221  1.00 16.47           H
ATOM   2326  HE1 PHE A 316      18.058  27.732  46.166  1.00 20.03           H
ATOM   2327  HE2 PHE A 316      17.837  25.370  42.596  1.00 17.37           H
ATOM   2328  HZ  PHE A 316      17.795  25.546  45.056  1.00 17.94           H
ATOM   2329  N   GLN A 317      20.539  28.763  39.998  1.00 11.26           N
ATOM   2330  CA  GLN A 317      21.198  27.604  39.392  1.00 11.01           C
ATOM   2331  C   GLN A 317      22.735  27.743  39.452  1.00 14.08           C
ATOM   2332  O   GLN A 317      23.415  26.792  39.801  1.00 10.07           O
ATOM   2333  CB  GLN A 317      20.814  27.365  37.932  1.00  8.71           C
ATOM   2334  CG  GLN A 317      19.344  26.975  37.707  1.00 10.56           C
ATOM   2335  CD  GLN A 317      18.959  25.688  38.422  1.00 17.16           C
ATOM   2336  OE1 GLN A 317      19.724  24.742  38.490  1.00 14.65           O
ATOM   2337  NE2 GLN A 317      17.757  25.612  38.960  1.00 11.93           N
ATOM   2338  H   GLN A 317      19.902  29.306  39.433  1.00 13.51           H
ATOM   2339  HA  GLN A 317      20.915  26.728  39.975  1.00 13.21           H
ATOM   2340  HB2 GLN A 317      21.032  28.267  37.359  1.00 10.45           H
ATOM   2341  HB3 GLN A 317      21.440  26.566  37.539  1.00 10.45           H
ATOM   2342  HG2 GLN A 317      18.671  27.771  37.992  1.00 12.67           H
ATOM   2343  HG3 GLN A 317      19.251  26.799  36.636  1.00 12.67           H
ATOM   2344 HE21 GLN A 317      17.119  26.387  38.872  1.00 14.32           H
ATOM   2345 HE22 GLN A 317      17.466  24.750  39.398  1.00 14.32           H
ATOM   2346  N   VAL A 318      23.255  28.923  39.112  1.00 14.66           N
ATOM   2347  CA  VAL A 318      24.675  29.252  39.237  1.00 14.99           C
ATOM   2348  C   VAL A 318      25.174  29.112  40.687  1.00 11.96           C
ATOM   2349  O   VAL A 318      26.211  28.477  40.900  1.00 14.66           O
ATOM   2350  CB  VAL A 318      24.986  30.632  38.619  1.00 14.00           C
ATOM   2351  CG1 VAL A 318      26.450  31.042  38.892  1.00 17.74           C
ATOM   2352  CG2 VAL A 318      24.746  30.572  37.117  1.00 14.20           C
ATOM   2353  H   VAL A 318      22.628  29.651  38.791  1.00 17.59           H
ATOM   2354  HA  VAL A 318      25.224  28.520  38.644  1.00 17.99           H
ATOM   2355  HB  VAL A 318      24.328  31.381  39.063  1.00 16.80           H
ATOM   2356 HG11 VAL A 318      26.681  31.953  38.343  1.00 21.29           H
ATOM   2357 HG12 VAL A 318      26.597  31.229  39.957  1.00 21.29           H
ATOM   2358 HG13 VAL A 318      27.128  30.254  38.568  1.00 21.29           H
ATOM   2359 HG21 VAL A 318      24.937  31.551  36.673  1.00 17.04           H
ATOM   2360 HG22 VAL A 318      25.406  29.832  36.661  1.00 17.04           H
ATOM   2361 HG23 VAL A 318      23.710  30.319  36.899  1.00 17.04           H
ATOM   2362  N   GLY A 319      24.470  29.700  41.665  1.00 11.02           N
ATOM   2363  CA  GLY A 319      24.860  29.650  43.069  1.00 14.29           C
ATOM   2364  C   GLY A 319      24.937  28.214  43.578  1.00 17.64           C
ATOM   2365  O   GLY A 319      25.865  27.842  44.298  1.00 17.26           O
ATOM   2366  H   GLY A 319      23.627  30.217  41.434  1.00 13.22           H
ATOM   2367  HA2 GLY A 319      25.850  30.096  43.164  1.00 17.15           H
ATOM   2368  HA3 GLY A 319      24.146  30.215  43.668  1.00 17.15           H
ATOM   2369  N   LEU A 320      23.986  27.386  43.163  1.00 13.47           N
ATOM   2370  CA  LEU A 320      23.925  25.990  43.542  1.00 14.78           C
ATOM   2371  C   LEU A 320      25.044  25.214  42.877  1.00 13.61           C
ATOM   2372  O   LEU A 320      25.693  24.424  43.563  1.00 12.07           O
ATOM   2373  CB  LEU A 320      22.500  25.486  43.238  1.00 13.72           C
ATOM   2374  CG  LEU A 320      22.224  24.063  43.698  1.00 18.20           C
ATOM   2375  CD1 LEU A 320      22.276  23.967  45.220  1.00 17.87           C
ATOM   2376  CD2 LEU A 320      20.825  23.667  43.214  1.00 15.50           C
ATOM   2377  H   LEU A 320      23.263  27.728  42.544  1.00 16.17           H
ATOM   2378  HA  LEU A 320      24.071  25.942  44.622  1.00 17.73           H
ATOM   2379  HB2 LEU A 320      21.776  26.157  43.703  1.00 16.47           H
ATOM   2380  HB3 LEU A 320      22.363  25.533  42.158  1.00 16.47           H
ATOM   2381  HG  LEU A 320      22.969  23.385  43.279  1.00 21.85           H
ATOM   2382 HD11 LEU A 320      21.858  23.013  45.545  1.00 21.44           H
ATOM   2383 HD12 LEU A 320      23.309  24.022  45.557  1.00 21.44           H
ATOM   2384 HD13 LEU A 320      21.694  24.776  45.660  1.00 21.44           H
ATOM   2385 HD21 LEU A 320      20.661  22.600  43.373  1.00 18.60           H
ATOM   2386 HD22 LEU A 320      20.077  24.241  43.757  1.00 18.60           H
ATOM   2387 HD23 LEU A 320      20.723  23.889  42.155  1.00 18.60           H
ATOM   2388  N   LYS A 321      25.325  25.451  41.582  1.00 14.09           N
ATOM   2389  CA  LYS A 321      26.414  24.776  40.886  1.00 18.03           C
ATOM   2390  C   LYS A 321      27.721  25.008  41.610  1.00 22.65           C
ATOM   2391  O   LYS A 321      28.523  24.085  41.668  1.00 19.89           O
ATOM   2392  CB  LYS A 321      26.688  25.232  39.428  1.00 17.45           C
ATOM   2393  CG  LYS A 321      26.034  24.445  38.338  1.00 26.62           C
ATOM   2394  CD  LYS A 321      26.528  23.015  38.174  1.00 24.84           C
ATOM   2395  CE  LYS A 321      25.449  22.477  37.263  1.00 21.73           C
ATOM   2396  NZ  LYS A 321      25.546  21.046  36.973  1.00 21.16           N1+
ATOM   2397  H   LYS A 321      24.753  26.104  41.064  1.00 16.90           H
ATOM   2398  HA  LYS A 321      26.217  23.704  40.908  1.00 21.64           H
ATOM   2399  HB2 LYS A 321      26.462  26.291  39.309  1.00 20.94           H
ATOM   2400  HB3 LYS A 321      27.751  25.110  39.211  1.00 20.94           H
ATOM   2401  HG2 LYS A 321      24.958  24.473  38.521  1.00 31.94           H
ATOM   2402  HG3 LYS A 321      26.234  24.962  37.398  1.00 31.94           H
ATOM   2403  HD2 LYS A 321      27.500  22.995  37.681  1.00 29.81           H
ATOM   2404  HD3 LYS A 321      26.538  22.471  39.118  1.00 29.81           H
ATOM   2405  HE2 LYS A 321      24.498  22.646  37.766  1.00 26.08           H
ATOM   2406  HE3 LYS A 321      25.448  23.051  36.337  1.00 26.08           H
ATOM   2407  HZ1 LYS A 321      24.874  20.793  36.263  1.00 25.39           H
ATOM   2408  HZ2 LYS A 321      26.473  20.815  36.640  1.00 25.39           H
ATOM   2409  HZ3 LYS A 321      25.340  20.517  37.812  1.00 25.39           H
ATOM   2410  N   LYS A 322      27.947  26.247  42.071  1.00 21.12           N
ATOM   2411  CA  LYS A 322      29.209  26.684  42.667  1.00 23.21           C
ATOM   2412  C   LYS A 322      29.477  26.090  44.027  1.00 22.56           C
ATOM   2413  O   LYS A 322      30.620  26.094  44.456  1.00 27.56           O
ATOM   2414  CB  LYS A 322      29.239  28.211  42.795  1.00 18.40           C
ATOM   2415  CG  LYS A 322      29.516  28.861  41.434  1.00 22.54           C
ATOM   2416  CD  LYS A 322      29.767  30.345  41.743  1.00 36.15           C
ATOM   2417  CE  LYS A 322      30.751  31.007  40.793  1.00 43.88           C
ATOM   2418  NZ  LYS A 322      32.064  30.325  40.709  1.00 49.02           N1+
ATOM   2419  H   LYS A 322      27.222  26.937  41.939  1.00 25.35           H
ATOM   2420  HA  LYS A 322      30.030  26.359  42.027  1.00 27.85           H
ATOM   2421  HB2 LYS A 322      28.306  28.582  43.220  1.00 22.08           H
ATOM   2422  HB3 LYS A 322      30.044  28.477  43.479  1.00 22.08           H
ATOM   2423  HG2 LYS A 322      30.378  28.393  40.963  1.00 27.05           H
ATOM   2424  HG3 LYS A 322      28.667  28.748  40.767  1.00 27.05           H
ATOM   2425  HD2 LYS A 322      28.815  30.870  41.658  1.00 43.38           H
ATOM   2426  HD3 LYS A 322      30.132  30.500  42.761  1.00 43.38           H
ATOM   2427  HE2 LYS A 322      30.289  31.018  39.805  1.00 52.66           H
ATOM   2428  HE3 LYS A 322      30.908  32.038  41.117  1.00 52.66           H
ATOM   2429  HZ1 LYS A 322      32.649  30.832  40.057  1.00 58.83           H
ATOM   2430  HZ2 LYS A 322      32.508  30.294  41.615  1.00 58.83           H
ATOM   2431  HZ3 LYS A 322      31.937  29.387  40.353  1.00 58.83           H
ATOM   2432  N   LEU A 323      28.448  25.609  44.720  1.00 19.83           N
ATOM   2433  CA  LEU A 323      28.635  24.825  45.912  1.00 16.52           C
ATOM   2434  C   LEU A 323      29.355  23.502  45.628  1.00 18.93           C
ATOM   2435  O   LEU A 323      29.899  22.941  46.575  1.00 22.80           O
ATOM   2436  CB  LEU A 323      27.317  24.545  46.614  1.00 20.19           C
ATOM   2437  CG  LEU A 323      26.561  25.764  47.161  1.00 26.64           C
ATOM   2438  CD1 LEU A 323      25.316  25.292  47.898  1.00 21.86           C
ATOM   2439  CD2 LEU A 323      27.414  26.610  48.099  1.00 30.10           C
ATOM   2440  H   LEU A 323      27.519  25.686  44.338  1.00 23.79           H
ATOM   2441  HA  LEU A 323      29.267  25.400  46.585  1.00 19.82           H
ATOM   2442  HB2 LEU A 323      26.663  24.019  45.923  1.00 24.23           H
ATOM   2443  HB3 LEU A 323      27.522  23.869  47.446  1.00 24.23           H
ATOM   2444  HG  LEU A 323      26.235  26.386  46.329  1.00 31.96           H
ATOM   2445 HD11 LEU A 323      24.718  26.150  48.211  1.00 26.23           H
ATOM   2446 HD12 LEU A 323      24.718  24.663  47.240  1.00 26.23           H
ATOM   2447 HD13 LEU A 323      25.602  24.710  48.775  1.00 26.23           H
ATOM   2448 HD21 LEU A 323      26.809  27.436  48.474  1.00 36.12           H
ATOM   2449 HD22 LEU A 323      27.763  26.004  48.936  1.00 36.12           H
ATOM   2450 HD23 LEU A 323      28.270  27.027  47.571  1.00 36.12           H
ATOM   2451  N   ASN A 324      29.326  22.970  44.398  1.00 18.86           N
ATOM   2452  CA  ASN A 324      29.979  21.700  44.056  1.00 21.42           C
ATOM   2453  C   ASN A 324      29.549  20.588  45.033  1.00 24.50           C
ATOM   2454  O   ASN A 324      30.374  19.958  45.700  1.00 22.00           O
ATOM   2455  CB  ASN A 324      31.510  21.907  44.038  1.00 23.88           C
ATOM   2456  CG  ASN A 324      31.966  22.803  42.897  1.00 41.75           C
ATOM   2457  OD1 ASN A 324      31.789  22.467  41.732  1.00 42.54           O
ATOM   2458  ND2 ASN A 324      32.581  23.942  43.212  1.00 46.03           N
ATOM   2459  H   ASN A 324      28.826  23.452  43.667  1.00 22.63           H
ATOM   2460  HA  ASN A 324      29.651  21.407  43.060  1.00 25.70           H
ATOM   2461  HB2 ASN A 324      31.860  22.292  44.996  1.00 28.66           H
ATOM   2462  HB3 ASN A 324      31.950  20.928  43.863  1.00 28.66           H
ATOM   2463 HD21 ASN A 324      32.909  24.544  42.475  1.00 55.24           H
ATOM   2464 HD22 ASN A 324      32.682  24.204  44.182  1.00 55.24           H
ATOM   2465  N   LEU A 325      28.236  20.386  45.173  1.00 16.63           N
ATOM   2466  CA  LEU A 325      27.693  19.419  46.107  1.00 14.85           C
ATOM   2467  C   LEU A 325      28.064  18.027  45.669  1.00 20.52           C
ATOM   2468  O   LEU A 325      27.973  17.695  44.485  1.00 14.92           O
ATOM   2469  CB  LEU A 325      26.156  19.510  46.210  1.00 13.15           C
ATOM   2470  CG  LEU A 325      25.644  20.839  46.783  1.00 18.00           C
ATOM   2471  CD1 LEU A 325      24.111  20.763  46.835  1.00 19.51           C
ATOM   2472  CD2 LEU A 325      26.224  21.139  48.156  1.00 16.93           C
ATOM   2473  H   LEU A 325      27.591  20.898  44.591  1.00 19.96           H
ATOM   2474  HA  LEU A 325      28.129  19.599  47.089  1.00 17.82           H
ATOM   2475  HB2 LEU A 325      25.723  19.360  45.221  1.00 15.77           H
ATOM   2476  HB3 LEU A 325      25.802  18.702  46.843  1.00 15.77           H
ATOM   2477  HG  LEU A 325      25.930  21.647  46.111  1.00 21.60           H
ATOM   2478 HD11 LEU A 325      23.714  21.704  47.212  1.00 23.41           H
ATOM   2479 HD12 LEU A 325      23.717  20.598  45.832  1.00 23.41           H
ATOM   2480 HD13 LEU A 325      23.798  19.945  47.483  1.00 23.41           H
ATOM   2481 HD21 LEU A 325      25.707  21.990  48.600  1.00 20.32           H
ATOM   2482 HD22 LEU A 325      26.124  20.271  48.807  1.00 20.32           H
ATOM   2483 HD23 LEU A 325      27.279  21.397  48.066  1.00 20.32           H
ATOM   2484  N   HIS A 326      28.381  17.188  46.653  1.00 14.01           N
ATOM   2485  CA  HIS A 326      28.371  15.737  46.415  1.00 15.05           C
ATOM   2486  C   HIS A 326      26.952  15.288  46.131  1.00 15.36           C
ATOM   2487  O   HIS A 326      25.999  15.903  46.600  1.00 11.04           O
ATOM   2488  CB  HIS A 326      28.886  14.991  47.650  1.00 19.18           C
ATOM   2489  CG  HIS A 326      30.285  15.341  48.130  1.00 20.37           C
ATOM   2490  ND1 HIS A 326      30.935  14.653  49.157  1.00 21.63           N
ATOM   2491  CD2 HIS A 326      31.122  16.322  47.669  1.00 23.43           C
ATOM   2492  CE1 HIS A 326      32.132  15.215  49.287  1.00 24.19           C
ATOM   2493  NE2 HIS A 326      32.269  16.225  48.422  1.00 21.07           N
ATOM   2494  H   HIS A 326      28.434  17.535  47.600  1.00 16.82           H
ATOM   2495  HA  HIS A 326      29.002  15.492  45.564  1.00 18.06           H
ATOM   2496  HB2 HIS A 326      28.877  13.930  47.417  1.00 23.02           H
ATOM   2497  HB3 HIS A 326      28.189  15.138  48.478  1.00 23.02           H
ATOM   2498  HD2 HIS A 326      30.942  17.025  46.869  1.00 28.11           H
ATOM   2499  HE1 HIS A 326      32.886  14.902  49.993  1.00 29.02           H
ATOM   2500  HE2 HIS A 326      33.095  16.798  48.321  1.00 25.28           H
ATOM   2501  N   GLU A 327      26.796  14.181  45.417  1.00 13.92           N
ATOM   2502  CA  GLU A 327      25.482  13.621  45.152  1.00 12.78           C
ATOM   2503  C   GLU A 327      24.737  13.301  46.453  1.00 12.58           C
ATOM   2504  O   GLU A 327      23.543  13.579  46.570  1.00 11.73           O
ATOM   2505  CB  GLU A 327      25.594  12.397  44.236  1.00 18.98           C
ATOM   2506  CG  GLU A 327      24.185  11.978  43.791  1.00 20.33           C
ATOM   2507  CD  GLU A 327      24.218  10.882  42.718  1.00 24.59           C
ATOM   2508  OE1 GLU A 327      24.963   9.893  42.886  1.00 21.36           O
ATOM   2509  OE2 GLU A 327      23.475  11.043  41.735  1.00 28.52           O1-
ATOM   2510  H   GLU A 327      27.603  13.671  45.105  1.00 16.70           H
ATOM   2511  HA  GLU A 327      24.925  14.384  44.616  1.00 15.33           H
ATOM   2512  HB2 GLU A 327      26.193  12.640  43.356  1.00 22.77           H
ATOM   2513  HB3 GLU A 327      26.061  11.573  44.781  1.00 22.77           H
ATOM   2514  HG2 GLU A 327      23.697  11.559  44.667  1.00 24.40           H
ATOM   2515  HG3 GLU A 327      23.608  12.836  43.440  1.00 24.40           H
ATOM   2516  N   GLU A 328      25.461  12.834  47.479  1.00 13.56           N
ATOM   2517  CA  GLU A 328      24.920  12.648  48.820  1.00 11.59           C
ATOM   2518  C   GLU A 328      24.281  13.916  49.392  1.00 11.09           C
ATOM   2519  O   GLU A 328      23.217  13.845  49.982  1.00 12.13           O
ATOM   2520  CB  GLU A 328      25.995  12.140  49.798  1.00 15.25           C
ATOM   2521  CG  GLU A 328      26.540  10.758  49.441  1.00 14.36           C
ATOM   2522  CD  GLU A 328      27.653  10.651  48.392  1.00 16.58           C
ATOM   2523  OE1 GLU A 328      28.271   9.570  48.360  1.00 20.68           O
ATOM   2524  OE2 GLU A 328      27.917  11.599  47.629  1.00 18.09           O1-
ATOM   2525  H   GLU A 328      26.444  12.649  47.340  1.00 16.28           H
ATOM   2526  HA  GLU A 328      24.145  11.885  48.749  1.00 13.90           H
ATOM   2527  HB2 GLU A 328      26.820  12.856  49.837  1.00 18.30           H
ATOM   2528  HB3 GLU A 328      25.553  12.074  50.793  1.00 18.30           H
ATOM   2529  HG2 GLU A 328      26.879  10.257  50.346  1.00 17.23           H
ATOM   2530  HG3 GLU A 328      25.702  10.150  49.117  1.00 17.23           H
ATOM   2531  N   GLU A 329      24.916  15.075  49.246  1.00 10.11           N
ATOM   2532  CA  GLU A 329      24.400  16.330  49.758  1.00 13.68           C
ATOM   2533  C   GLU A 329      23.178  16.790  48.943  1.00 12.45           C
ATOM   2534  O   GLU A 329      22.199  17.287  49.489  1.00 13.19           O
ATOM   2535  CB  GLU A 329      25.536  17.359  49.700  1.00 12.26           C
ATOM   2536  CG  GLU A 329      26.624  16.998  50.722  1.00 13.79           C
ATOM   2537  CD  GLU A 329      27.985  17.658  50.445  1.00 16.92           C
ATOM   2538  OE1 GLU A 329      28.814  17.578  51.367  1.00 21.43           O
ATOM   2539  OE2 GLU A 329      28.194  18.236  49.358  1.00 14.50           O1-
ATOM   2540  H   GLU A 329      25.724  15.119  48.643  1.00 12.13           H
ATOM   2541  HA  GLU A 329      24.104  16.184  50.797  1.00 16.42           H
ATOM   2542  HB2 GLU A 329      25.947  17.380  48.695  1.00 14.71           H
ATOM   2543  HB3 GLU A 329      25.155  18.349  49.940  1.00 14.71           H
ATOM   2544  HG2 GLU A 329      26.286  17.227  51.735  1.00 16.55           H
ATOM   2545  HG3 GLU A 329      26.802  15.924  50.738  1.00 16.55           H
ATOM   2546  N   HIS A 330      23.247  16.629  47.620  1.00 11.15           N
ATOM   2547  CA  HIS A 330      22.164  16.958  46.713  1.00 13.91           C
ATOM   2548  C   HIS A 330      20.870  16.214  47.045  1.00  9.13           C
ATOM   2549  O   HIS A 330      19.790  16.817  47.111  1.00  8.26           O
ATOM   2550  CB  HIS A 330      22.679  16.650  45.296  1.00 13.86           C
ATOM   2551  CG  HIS A 330      21.698  17.067  44.243  1.00 11.47           C
ATOM   2552  ND1 HIS A 330      21.404  18.394  43.928  1.00 16.52           N
ATOM   2553  CD2 HIS A 330      20.998  16.229  43.436  1.00 12.04           C
ATOM   2554  CE1 HIS A 330      20.521  18.325  42.923  1.00 16.73           C
ATOM   2555  NE2 HIS A 330      20.250  17.050  42.610  1.00 13.30           N
ATOM   2556  H   HIS A 330      24.074  16.204  47.220  1.00 13.38           H
ATOM   2557  HA  HIS A 330      21.972  18.030  46.788  1.00 16.70           H
ATOM   2558  HB2 HIS A 330      22.866  15.582  45.198  1.00 16.63           H
ATOM   2559  HB3 HIS A 330      23.618  17.183  45.136  1.00 16.63           H
ATOM   2560  HD2 HIS A 330      21.017  15.149  43.444  1.00 14.45           H
ATOM   2561  HE1 HIS A 330      20.211  19.178  42.342  1.00 20.08           H
ATOM   2562  HE2 HIS A 330      19.696  16.740  41.826  1.00 15.96           H
ATOM   2563  N   VAL A 331      20.945  14.896  47.239  1.00 12.70           N
ATOM   2564  CA  VAL A 331      19.746  14.103  47.499  1.00 11.40           C
ATOM   2565  C   VAL A 331      19.182  14.385  48.883  1.00 11.57           C
ATOM   2566  O   VAL A 331      17.961  14.377  49.040  1.00 11.44           O
ATOM   2567  CB  VAL A 331      19.901  12.584  47.220  1.00 12.21           C
ATOM   2568  CG1 VAL A 331      20.384  12.384  45.784  1.00 13.64           C
ATOM   2569  CG2 VAL A 331      20.830  11.866  48.193  1.00 14.09           C
ATOM   2570  H   VAL A 331      21.830  14.420  47.110  1.00 15.23           H
ATOM   2571  HA  VAL A 331      18.995  14.445  46.787  1.00 13.67           H
ATOM   2572  HB  VAL A 331      18.926  12.108  47.319  1.00 14.65           H
ATOM   2573 HG11 VAL A 331      20.379  11.318  45.566  1.00 16.37           H
ATOM   2574 HG12 VAL A 331      19.729  12.903  45.086  1.00 16.37           H
ATOM   2575 HG13 VAL A 331      21.396  12.755  45.656  1.00 16.37           H
ATOM   2576 HG21 VAL A 331      20.863  10.805  47.952  1.00 16.91           H
ATOM   2577 HG22 VAL A 331      21.834  12.276  48.115  1.00 16.91           H
ATOM   2578 HG23 VAL A 331      20.469  11.976  49.215  1.00 16.91           H
ATOM   2579  N   LEU A 332      20.051  14.614  49.885  1.00 11.91           N
ATOM   2580  CA  LEU A 332      19.594  15.009  51.212  1.00 12.72           C
ATOM   2581  C   LEU A 332      18.872  16.343  51.172  1.00  8.70           C
ATOM   2582  O   LEU A 332      17.870  16.491  51.849  1.00 11.00           O
ATOM   2583  CB  LEU A 332      20.754  15.069  52.212  1.00 13.87           C
ATOM   2584  CG  LEU A 332      21.150  13.681  52.726  1.00 11.50           C
ATOM   2585  CD1 LEU A 332      22.566  13.709  53.309  1.00 16.08           C
ATOM   2586  CD2 LEU A 332      20.164  13.194  53.785  1.00 13.62           C
ATOM   2587  H   LEU A 332      21.046  14.580  49.705  1.00 14.29           H
ATOM   2588  HA  LEU A 332      18.877  14.268  51.554  1.00 15.27           H
ATOM   2589  HB2 LEU A 332      21.608  15.517  51.703  1.00 16.64           H
ATOM   2590  HB3 LEU A 332      20.488  15.701  53.061  1.00 16.64           H
ATOM   2591  HG  LEU A 332      21.135  12.968  51.900  1.00 13.80           H
ATOM   2592 HD11 LEU A 332      22.873  12.706  53.589  1.00 19.30           H
ATOM   2593 HD12 LEU A 332      23.270  14.103  52.577  1.00 19.30           H
ATOM   2594 HD13 LEU A 332      22.583  14.343  54.191  1.00 19.30           H
ATOM   2595 HD21 LEU A 332      20.389  12.155  54.028  1.00 16.35           H
ATOM   2596 HD22 LEU A 332      20.237  13.802  54.688  1.00 16.35           H
ATOM   2597 HD23 LEU A 332      19.140  13.257  53.421  1.00 16.35           H
ATOM   2598  N   LEU A 333      19.404  17.308  50.430  1.00  9.08           N
ATOM   2599  CA  LEU A 333      18.800  18.635  50.297  1.00 11.72           C
ATOM   2600  C   LEU A 333      17.396  18.524  49.696  1.00 11.02           C
ATOM   2601  O   LEU A 333      16.480  19.187  50.170  1.00  8.26           O
ATOM   2602  CB  LEU A 333      19.720  19.557  49.460  1.00  9.87           C
ATOM   2603  CG  LEU A 333      19.267  21.041  49.448  1.00 13.63           C
ATOM   2604  CD1 LEU A 333      19.336  21.636  50.849  1.00 16.82           C
ATOM   2605  CD2 LEU A 333      20.127  21.893  48.519  1.00 16.45           C
ATOM   2606  H   LEU A 333      20.260  17.119  49.921  1.00 10.90           H
ATOM   2607  HA  LEU A 333      18.711  19.034  51.305  1.00 14.06           H
ATOM   2608  HB2 LEU A 333      20.733  19.499  49.855  1.00 11.84           H
ATOM   2609  HB3 LEU A 333      19.756  19.190  48.435  1.00 11.84           H
ATOM   2610  HG  LEU A 333      18.238  21.092  49.094  1.00 16.35           H
ATOM   2611 HD11 LEU A 333      19.172  22.710  50.778  1.00 20.19           H
ATOM   2612 HD12 LEU A 333      18.566  21.211  51.489  1.00 20.19           H
ATOM   2613 HD13 LEU A 333      20.312  21.455  51.292  1.00 20.19           H
ATOM   2614 HD21 LEU A 333      19.760  22.918  48.533  1.00 19.74           H
ATOM   2615 HD22 LEU A 333      21.167  21.877  48.846  1.00 19.74           H
ATOM   2616 HD23 LEU A 333      20.070  21.504  47.503  1.00 19.74           H
ATOM   2617  N   MET A 334      17.206  17.694  48.651  1.00 12.74           N
ATOM   2618  CA  MET A 334      15.875  17.492  48.071  1.00 10.60           C
ATOM   2619  C   MET A 334      14.931  16.891  49.094  1.00  9.71           C
ATOM   2620  O   MET A 334      13.776  17.284  49.128  1.00 10.25           O
ATOM   2621  CB  MET A 334      15.897  16.637  46.807  1.00 10.76           C
ATOM   2622  CG  MET A 334      16.537  17.371  45.622  1.00  9.74           C
ATOM   2623  SD  MET A 334      16.494  16.442  44.074  1.00 12.38           S
ATOM   2624  CE  MET A 334      17.395  14.952  44.444  1.00 10.47           C
ATOM   2625  H   MET A 334      17.980  17.177  48.256  1.00 15.28           H
ATOM   2626  HA  MET A 334      15.482  18.469  47.790  1.00 12.71           H
ATOM   2627  HB2 MET A 334      16.449  15.719  47.016  1.00 12.91           H
ATOM   2628  HB3 MET A 334      14.871  16.366  46.545  1.00 12.91           H
ATOM   2629  HG2 MET A 334      15.994  18.301  45.457  1.00 11.69           H
ATOM   2630  HG3 MET A 334      17.571  17.613  45.859  1.00 11.69           H
ATOM   2631  HE1 MET A 334      17.452  14.327  43.557  1.00 12.56           H
ATOM   2632  HE2 MET A 334      18.397  15.228  44.779  1.00 12.56           H
ATOM   2633  HE3 MET A 334      16.881  14.389  45.223  1.00 12.56           H
ATOM   2634  N   ALA A 335      15.396  15.921  49.891  1.00  7.78           N
ATOM   2635  CA  ALA A 335      14.574  15.233  50.896  1.00 11.39           C
ATOM   2636  C   ALA A 335      14.125  16.222  51.990  1.00 12.29           C
ATOM   2637  O   ALA A 335      12.958  16.248  52.393  1.00 10.77           O
ATOM   2638  CB  ALA A 335      15.335  14.037  51.499  1.00 10.75           C
ATOM   2639  H   ALA A 335      16.359  15.636  49.787  1.00  9.33           H
ATOM   2640  HA  ALA A 335      13.687  14.844  50.395  1.00 13.66           H
ATOM   2641  HB1 ALA A 335      14.667  13.466  52.139  1.00 12.89           H
ATOM   2642  HB2 ALA A 335      15.701  13.390  50.702  1.00 12.89           H
ATOM   2643  HB3 ALA A 335      16.184  14.385  52.086  1.00 12.89           H
ATOM   2644  N   ILE A 336      15.061  17.032  52.451  1.00 12.04           N
ATOM   2645  CA  ILE A 336      14.833  18.070  53.458  1.00 10.86           C
ATOM   2646  C   ILE A 336      13.811  19.114  52.954  1.00 16.46           C
ATOM   2647  O   ILE A 336      12.961  19.557  53.706  1.00 13.18           O
ATOM   2648  CB  ILE A 336      16.196  18.703  53.841  1.00 10.81           C
ATOM   2649  CG1 ILE A 336      17.051  17.736  54.675  1.00  9.43           C
ATOM   2650  CG2 ILE A 336      16.016  20.026  54.605  1.00 17.54           C
ATOM   2651  CD1 ILE A 336      18.509  18.184  54.851  1.00 14.68           C
ATOM   2652  H   ILE A 336      15.989  16.955  52.061  1.00 14.44           H
ATOM   2653  HA  ILE A 336      14.412  17.584  54.337  1.00 13.03           H
ATOM   2654  HB  ILE A 336      16.743  18.914  52.922  1.00 12.97           H
ATOM   2655 HG12 ILE A 336      16.595  17.636  55.661  1.00 11.32           H
ATOM   2656 HG13 ILE A 336      17.059  16.748  54.221  1.00 11.32           H
ATOM   2657 HG21 ILE A 336      16.984  20.454  54.853  1.00 21.04           H
ATOM   2658 HG22 ILE A 336      15.502  20.761  53.991  1.00 21.04           H
ATOM   2659 HG23 ILE A 336      15.445  19.853  55.518  1.00 21.04           H
ATOM   2660 HD11 ILE A 336      19.090  17.358  55.264  1.00 17.61           H
ATOM   2661 HD12 ILE A 336      18.938  18.459  53.889  1.00 17.61           H
ATOM   2662 HD13 ILE A 336      18.568  19.025  55.540  1.00 17.61           H
ATOM   2663  N   CYS A 337      13.932  19.542  51.695  1.00 13.92           N
ATOM   2664  CA  CYS A 337      12.972  20.417  51.046  1.00 12.51           C
ATOM   2665  C   CYS A 337      11.543  19.855  51.060  1.00 11.52           C
ATOM   2666  O   CYS A 337      10.631  20.567  51.444  1.00 12.34           O
ATOM   2667  CB  CYS A 337      13.503  20.730  49.650  1.00 10.96           C
ATOM   2668  SG  CYS A 337      12.353  21.752  48.709  1.00 14.36           S
ATOM   2669  H   CYS A 337      14.714  19.213  51.143  1.00 16.70           H
ATOM   2670  HA  CYS A 337      12.958  21.357  51.602  1.00 15.02           H
ATOM   2671  HB2 CYS A 337      14.450  21.256  49.749  1.00 13.15           H
ATOM   2672  HB3 CYS A 337      13.671  19.808  49.098  1.00 13.15           H
ATOM   2673  HG  CYS A 337      13.164  21.983  47.672  1.00 17.23           H
ATOM   2674  N   ILE A 338      11.337  18.581  50.740  1.00 10.29           N
ATOM   2675  CA  ILE A 338      10.026  17.953  50.736  1.00 13.07           C
ATOM   2676  C   ILE A 338       9.432  17.879  52.148  1.00 18.41           C
ATOM   2677  O   ILE A 338       8.265  18.192  52.328  1.00 13.26           O
ATOM   2678  CB  ILE A 338      10.090  16.563  50.045  1.00 14.24           C
ATOM   2679  CG1 ILE A 338      10.442  16.739  48.550  1.00 12.20           C
ATOM   2680  CG2 ILE A 338       8.767  15.795  50.218  1.00 12.16           C
ATOM   2681  CD1 ILE A 338      10.861  15.449  47.855  1.00 10.60           C
ATOM   2682  H   ILE A 338      12.136  17.996  50.540  1.00 12.35           H
ATOM   2683  HA  ILE A 338       9.371  18.585  50.137  1.00 15.68           H
ATOM   2684  HB  ILE A 338      10.879  15.984  50.522  1.00 17.09           H
ATOM   2685 HG12 ILE A 338       9.591  17.172  48.030  1.00 14.64           H
ATOM   2686 HG13 ILE A 338      11.273  17.432  48.446  1.00 14.64           H
ATOM   2687 HG21 ILE A 338       8.789  14.855  49.667  1.00 14.59           H
ATOM   2688 HG22 ILE A 338       8.620  15.543  51.266  1.00 14.59           H
ATOM   2689 HG23 ILE A 338       7.934  16.406  49.871  1.00 14.59           H
ATOM   2690 HD11 ILE A 338      11.167  15.677  46.835  1.00 12.72           H
ATOM   2691 HD12 ILE A 338      11.696  14.990  48.381  1.00 12.72           H
ATOM   2692 HD13 ILE A 338      10.031  14.754  47.818  1.00 12.72           H
ATOM   2693  N   VAL A 339      10.202  17.432  53.136  1.00 13.45           N
ATOM   2694  CA  VAL A 339       9.722  17.167  54.486  1.00 21.26           C
ATOM   2695  C   VAL A 339       9.894  18.429  55.331  1.00 15.77           C
ATOM   2696  O   VAL A 339      10.727  18.486  56.226  1.00 19.43           O
ATOM   2697  CB  VAL A 339      10.446  15.913  55.019  1.00 17.09           C
ATOM   2698  CG1 VAL A 339       9.859  15.524  56.362  1.00 25.54           C
ATOM   2699  CG2 VAL A 339      10.182  14.722  54.074  1.00 21.16           C
ATOM   2700  H   VAL A 339      11.158  17.183  52.927  1.00 16.14           H
ATOM   2701  HA  VAL A 339       8.656  16.936  54.440  1.00 25.51           H
ATOM   2702  HB  VAL A 339      11.521  16.087  55.111  1.00 20.50           H
ATOM   2703 HG11 VAL A 339      10.426  14.699  56.752  1.00 30.64           H
ATOM   2704 HG12 VAL A 339       9.943  16.333  57.084  1.00 30.64           H
ATOM   2705 HG13 VAL A 339       8.810  15.243  56.255  1.00 30.64           H
ATOM   2706 HG21 VAL A 339      10.628  13.817  54.484  1.00 25.39           H
ATOM   2707 HG22 VAL A 339       9.109  14.582  53.956  1.00 25.39           H
ATOM   2708 HG23 VAL A 339      10.627  14.891  53.095  1.00 25.39           H
ATOM   2709  N   SER A 340       9.143  19.484  55.009  1.00 20.13           N
ATOM   2710  CA  SER A 340       9.256  20.773  55.696  1.00 20.82           C
ATOM   2711  C   SER A 340       8.009  20.953  56.548  1.00 21.56           C
ATOM   2712  O   SER A 340       6.892  20.880  56.009  1.00 19.56           O
ATOM   2713  CB  SER A 340       9.322  21.947  54.707  1.00 27.00           C
ATOM   2714  OG  SER A 340      10.545  21.928  54.011  1.00 30.08           O
ATOM   2715  H   SER A 340       8.483  19.408  54.248  1.00 24.16           H
ATOM   2716  HA  SER A 340      10.157  20.808  56.300  1.00 24.98           H
ATOM   2717  HB2 SER A 340       8.502  21.880  53.992  1.00 32.40           H
ATOM   2718  HB3 SER A 340       9.239  22.883  55.260  1.00 32.40           H
ATOM   2719  HG  SER A 340      10.595  21.124  53.486  1.00 36.10           H
ATOM   2720  N   PRO A 341       8.168  21.189  57.854  1.00 21.82           N
ATOM   2721  CA  PRO A 341       7.014  21.300  58.736  1.00 22.90           C
ATOM   2722  C   PRO A 341       6.271  22.641  58.603  1.00 28.05           C
ATOM   2723  O   PRO A 341       5.143  22.749  59.058  1.00 26.90           O
ATOM   2724  CB  PRO A 341       7.635  21.158  60.138  1.00 26.35           C
ATOM   2725  CG  PRO A 341       9.065  21.647  60.002  1.00 25.16           C
ATOM   2726  CD  PRO A 341       9.428  21.211  58.589  1.00 25.24           C
ATOM   2727  HA  PRO A 341       6.336  20.455  58.608  1.00 27.48           H
ATOM   2728  HB2 PRO A 341       7.097  21.658  60.942  1.00 31.62           H
ATOM   2729  HB3 PRO A 341       7.673  20.087  60.338  1.00 31.62           H
ATOM   2730  HG2 PRO A 341       9.108  22.730  60.119  1.00 30.19           H
ATOM   2731  HG3 PRO A 341       9.726  21.149  60.711  1.00 30.19           H
ATOM   2732  HD2 PRO A 341      10.132  21.938  58.184  1.00 30.29           H
ATOM   2733  HD3 PRO A 341       9.852  20.206  58.631  1.00 30.29           H
ATOM   2734  N   ASP A 342       6.859  23.652  57.958  1.00 22.04           N
ATOM   2735  CA  ASP A 342       6.284  24.994  57.821  1.00 29.36           C
ATOM   2736  C   ASP A 342       5.651  25.207  56.446  1.00 32.42           C
ATOM   2737  O   ASP A 342       5.721  26.300  55.887  1.00 42.34           O
ATOM   2738  CB  ASP A 342       7.330  26.085  58.109  1.00 27.89           C
ATOM   2739  CG  ASP A 342       8.502  26.097  57.138  1.00 34.44           C
ATOM   2740  OD1 ASP A 342       9.011  27.207  56.871  1.00 48.35           O
ATOM   2741  OD2 ASP A 342       8.880  25.004  56.659  1.00 41.43           O1-
ATOM   2742  H   ASP A 342       7.781  23.515  57.574  1.00 26.45           H
ATOM   2743  HA  ASP A 342       5.491  25.120  58.557  1.00 35.23           H
ATOM   2744  HB2 ASP A 342       6.870  27.073  58.154  1.00 33.47           H
ATOM   2745  HB3 ASP A 342       7.744  25.884  59.099  1.00 33.47           H
ATOM   2746  N   ARG A 343       5.002  24.178  55.901  1.00 24.53           N
ATOM   2747  CA  ARG A 343       4.174  24.328  54.713  1.00 25.30           C
ATOM   2748  C   ARG A 343       2.746  24.548  55.162  1.00 26.90           C
ATOM   2749  O   ARG A 343       2.316  23.893  56.108  1.00 29.95           O
ATOM   2750  CB  ARG A 343       4.207  23.082  53.826  1.00 28.99           C
ATOM   2751  CG  ARG A 343       5.597  22.683  53.371  1.00 27.08           C
ATOM   2752  CD  ARG A 343       6.205  23.683  52.408  1.00 23.77           C
ATOM   2753  NE  ARG A 343       7.337  23.083  51.697  1.00 22.87           N
ATOM   2754  CZ  ARG A 343       8.118  23.739  50.844  1.00 17.05           C
ATOM   2755  NH1 ARG A 343       7.852  25.003  50.533  1.00 19.55           N
ATOM   2756  NH2 ARG A 343       9.172  23.143  50.314  1.00 18.83           N1+
ATOM   2757  H   ARG A 343       4.951  23.309  56.414  1.00 29.43           H
ATOM   2758  HA  ARG A 343       4.535  25.161  54.117  1.00 30.36           H
ATOM   2759  HB2 ARG A 343       3.776  22.237  54.362  1.00 34.79           H
ATOM   2760  HB3 ARG A 343       3.588  23.258  52.944  1.00 34.79           H
ATOM   2761  HG2 ARG A 343       6.258  22.570  54.229  1.00 32.50           H
ATOM   2762  HG3 ARG A 343       5.497  21.723  52.872  1.00 32.50           H
ATOM   2763  HD2 ARG A 343       5.450  23.993  51.687  1.00 28.52           H
ATOM   2764  HD3 ARG A 343       6.542  24.559  52.964  1.00 28.52           H
ATOM   2765  HE  ARG A 343       7.557  22.122  51.913  1.00 27.44           H
ATOM   2766 HH11 ARG A 343       7.051  25.465  50.938  1.00 23.45           H
ATOM   2767 HH12 ARG A 343       8.442  25.491  49.874  1.00 23.45           H
ATOM   2768 HH21 ARG A 343       9.395  22.188  50.554  1.00 22.60           H
ATOM   2769 HH22 ARG A 343       9.763  23.655  49.669  1.00 22.60           H
ATOM   2770  N   PRO A 344       1.964  25.373  54.451  1.00 37.55           N
ATOM   2771  CA  PRO A 344       0.581  25.603  54.829  1.00 34.46           C
ATOM   2772  C   PRO A 344      -0.245  24.326  54.777  1.00 28.79           C
ATOM   2773  O   PRO A 344      -0.169  23.540  53.838  1.00 28.89           O
ATOM   2774  CB  PRO A 344       0.074  26.597  53.780  1.00 35.48           C
ATOM   2775  CG  PRO A 344       1.328  27.366  53.388  1.00 45.31           C
ATOM   2776  CD  PRO A 344       2.364  26.258  53.363  1.00 35.11           C
ATOM   2777  HA  PRO A 344       0.539  26.099  55.800  1.00 41.35           H
ATOM   2778  HB2 PRO A 344      -0.262  26.030  52.909  1.00 42.57           H
ATOM   2779  HB3 PRO A 344      -0.724  27.245  54.137  1.00 42.57           H
ATOM   2780  HG2 PRO A 344       1.241  27.808  52.396  1.00 54.37           H
ATOM   2781  HG3 PRO A 344       1.555  28.122  54.140  1.00 54.37           H
ATOM   2782  HD2 PRO A 344       2.327  25.723  52.412  1.00 42.14           H
ATOM   2783  HD3 PRO A 344       3.331  26.725  53.543  1.00 42.14           H
ATOM   2784  N   GLY A 345      -1.074  24.142  55.802  1.00 32.01           N
ATOM   2785  CA  GLY A 345      -2.061  23.072  55.867  1.00 26.03           C
ATOM   2786  C   GLY A 345      -1.531  21.706  56.286  1.00 24.53           C
ATOM   2787  O   GLY A 345      -2.294  20.752  56.180  1.00 24.85           O
ATOM   2788  H   GLY A 345      -1.056  24.802  56.563  1.00 38.41           H
ATOM   2789  HA2 GLY A 345      -2.829  23.366  56.582  1.00 31.24           H
ATOM   2790  HA3 GLY A 345      -2.516  22.951  54.884  1.00 31.24           H
ATOM   2791  N   VAL A 346      -0.282  21.584  56.784  1.00 22.89           N
ATOM   2792  CA  VAL A 346       0.146  20.335  57.440  1.00 26.54           C
ATOM   2793  C   VAL A 346      -0.557  20.180  58.795  1.00 30.82           C
ATOM   2794  O   VAL A 346      -0.748  21.133  59.544  1.00 24.77           O
ATOM   2795  CB  VAL A 346       1.673  20.215  57.630  1.00 33.21           C
ATOM   2796  CG1 VAL A 346       2.446  20.356  56.313  1.00 28.37           C
ATOM   2797  CG2 VAL A 346       2.231  21.208  58.639  1.00 28.70           C
ATOM   2798  H   VAL A 346       0.332  22.385  56.823  1.00 27.47           H
ATOM   2799  HA  VAL A 346      -0.153  19.491  56.818  1.00 31.84           H
ATOM   2800  HB  VAL A 346       1.869  19.213  58.019  1.00 39.85           H
ATOM   2801 HG11 VAL A 346       3.516  20.246  56.498  1.00 34.05           H
ATOM   2802 HG12 VAL A 346       2.122  19.578  55.621  1.00 34.05           H
ATOM   2803 HG13 VAL A 346       2.262  21.331  55.871  1.00 34.05           H
ATOM   2804 HG21 VAL A 346       3.302  21.046  58.737  1.00 34.43           H
ATOM   2805 HG22 VAL A 346       2.036  22.229  58.314  1.00 34.43           H
ATOM   2806 HG23 VAL A 346       1.792  21.045  59.620  1.00 34.43           H
ATOM   2807  N   GLN A 347      -0.907  18.943  59.088  1.00 27.54           N
ATOM   2808  CA  GLN A 347      -1.590  18.507  60.282  1.00 29.42           C
ATOM   2809  C   GLN A 347      -0.576  18.121  61.369  1.00 34.33           C
ATOM   2810  O   GLN A 347      -0.589  18.723  62.448  1.00 30.63           O
ATOM   2811  CB  GLN A 347      -2.529  17.385  59.835  1.00 38.04           C
ATOM   2812  CG  GLN A 347      -3.381  16.794  60.962  1.00 51.60           C
ATOM   2813  CD  GLN A 347      -3.978  15.423  60.601  1.00 69.37           C
ATOM   2814  OE1 GLN A 347      -3.508  14.696  59.713  1.00 61.20           O
ATOM   2815  NE2 GLN A 347      -5.017  15.046  61.352  1.00 63.08           N
ATOM   2816  H   GLN A 347      -0.718  18.233  58.394  1.00 33.05           H
ATOM   2817  HA  GLN A 347      -2.200  19.327  60.660  1.00 35.30           H
ATOM   2818  HB2 GLN A 347      -3.205  17.777  59.071  1.00 45.65           H
ATOM   2819  HB3 GLN A 347      -1.933  16.594  59.382  1.00 45.65           H
ATOM   2820  HG2 GLN A 347      -2.751  16.656  61.841  1.00 61.92           H
ATOM   2821  HG3 GLN A 347      -4.179  17.492  61.220  1.00 61.92           H
ATOM   2822 HE21 GLN A 347      -5.376  15.668  62.060  1.00 75.70           H
ATOM   2823 HE22 GLN A 347      -5.456  14.159  61.165  1.00 75.70           H
ATOM   2824  N   ASP A 348       0.306  17.147  61.109  1.00 24.13           N
ATOM   2825  CA  ASP A 348       1.225  16.669  62.134  1.00 28.09           C
ATOM   2826  C   ASP A 348       2.606  17.264  61.935  1.00 22.69           C
ATOM   2827  O   ASP A 348       3.548  16.582  61.535  1.00 22.94           O
ATOM   2828  CB  ASP A 348       1.214  15.148  62.217  1.00 24.78           C
ATOM   2829  CG  ASP A 348       1.859  14.682  63.534  1.00 25.69           C
ATOM   2830  OD1 ASP A 348       1.714  13.481  63.830  1.00 28.21           O
ATOM   2831  OD2 ASP A 348       2.496  15.505  64.235  1.00 19.98           O1-
ATOM   2832  H   ASP A 348       0.291  16.667  60.220  1.00 28.96           H
ATOM   2833  HA  ASP A 348       0.870  17.021  63.101  1.00 33.71           H
ATOM   2834  HB2 ASP A 348       0.205  14.743  62.126  1.00 29.73           H
ATOM   2835  HB3 ASP A 348       1.772  14.715  61.389  1.00 29.73           H
ATOM   2836  N   ALA A 349       2.714  18.546  62.272  1.00 18.66           N
ATOM   2837  CA  ALA A 349       3.939  19.306  62.142  1.00 19.70           C
ATOM   2838  C   ALA A 349       5.077  18.749  62.988  1.00 26.94           C
ATOM   2839  O   ALA A 349       6.235  18.865  62.573  1.00 22.35           O
ATOM   2840  CB  ALA A 349       3.659  20.778  62.474  1.00 23.76           C
ATOM   2841  H   ALA A 349       1.888  19.036  62.580  1.00 22.40           H
ATOM   2842  HA  ALA A 349       4.242  19.255  61.095  1.00 23.64           H
ATOM   2843  HB1 ALA A 349       4.530  21.385  62.228  1.00 28.51           H
ATOM   2844  HB2 ALA A 349       2.800  21.123  61.898  1.00 28.51           H
ATOM   2845  HB3 ALA A 349       3.444  20.893  63.536  1.00 28.51           H
ATOM   2846  N   ALA A 350       4.780  18.147  64.160  1.00 24.58           N
ATOM   2847  CA  ALA A 350       5.814  17.585  65.042  1.00 24.28           C
ATOM   2848  C   ALA A 350       6.481  16.348  64.409  1.00 14.54           C
ATOM   2849  O   ALA A 350       7.698  16.199  64.495  1.00 20.67           O
ATOM   2850  CB  ALA A 350       5.226  17.263  66.437  1.00 25.32           C
ATOM   2851  H   ALA A 350       3.812  18.054  64.430  1.00 29.49           H
ATOM   2852  HA  ALA A 350       6.585  18.345  65.185  1.00 29.14           H
ATOM   2853  HB1 ALA A 350       6.019  16.900  67.091  1.00 30.38           H
ATOM   2854  HB2 ALA A 350       4.800  18.170  66.868  1.00 30.38           H
ATOM   2855  HB3 ALA A 350       4.449  16.500  66.359  1.00 30.38           H
ATOM   2856  N   LEU A 351       5.688  15.457  63.803  1.00 18.36           N
ATOM   2857  CA  LEU A 351       6.180  14.263  63.142  1.00 20.60           C
ATOM   2858  C   LEU A 351       7.051  14.672  61.941  1.00 21.54           C
ATOM   2859  O   LEU A 351       8.165  14.172  61.813  1.00 20.61           O
ATOM   2860  CB  LEU A 351       5.019  13.397  62.675  1.00 27.52           C
ATOM   2861  CG  LEU A 351       5.277  11.887  62.703  1.00 31.90           C
ATOM   2862  CD1 LEU A 351       4.238  11.209  61.814  1.00 26.76           C
ATOM   2863  CD2 LEU A 351       6.674  11.427  62.300  1.00 42.81           C
ATOM   2864  H   LEU A 351       4.691  15.628  63.782  1.00 22.03           H
ATOM   2865  HA  LEU A 351       6.784  13.714  63.864  1.00 24.71           H
ATOM   2866  HB2 LEU A 351       4.168  13.578  63.319  1.00 33.02           H
ATOM   2867  HB3 LEU A 351       4.744  13.696  61.664  1.00 33.02           H
ATOM   2868  HG  LEU A 351       5.119  11.554  63.730  1.00 38.28           H
ATOM   2869 HD11 LEU A 351       4.286  10.131  61.961  1.00 32.11           H
ATOM   2870 HD12 LEU A 351       3.236  11.548  62.079  1.00 32.11           H
ATOM   2871 HD13 LEU A 351       4.443  11.420  60.772  1.00 32.11           H
ATOM   2872 HD21 LEU A 351       6.704  10.340  62.230  1.00 51.37           H
ATOM   2873 HD22 LEU A 351       6.913  11.853  61.331  1.00 51.37           H
ATOM   2874 HD23 LEU A 351       7.415  11.748  63.032  1.00 51.37           H
ATOM   2875  N   ILE A 352       6.569  15.600  61.107  1.00 21.33           N
ATOM   2876  CA  ILE A 352       7.305  16.095  59.928  1.00 17.87           C
ATOM   2877  C   ILE A 352       8.627  16.663  60.382  1.00 19.95           C
ATOM   2878  O   ILE A 352       9.664  16.374  59.772  1.00 16.14           O
ATOM   2879  CB  ILE A 352       6.441  17.096  59.145  1.00 17.31           C
ATOM   2880  CG1 ILE A 352       5.174  16.408  58.593  1.00 17.76           C
ATOM   2881  CG2 ILE A 352       7.224  17.710  57.966  1.00 21.68           C
ATOM   2882  CD1 ILE A 352       4.134  17.428  58.106  1.00 18.20           C
ATOM   2883  H   ILE A 352       5.639  15.963  61.267  1.00 25.59           H
ATOM   2884  HA  ILE A 352       7.515  15.250  59.271  1.00 21.44           H
ATOM   2885  HB  ILE A 352       6.146  17.899  59.820  1.00 20.78           H
ATOM   2886 HG12 ILE A 352       5.444  15.751  57.768  1.00 21.31           H
ATOM   2887 HG13 ILE A 352       4.711  15.786  59.353  1.00 21.31           H
ATOM   2888 HG21 ILE A 352       6.603  18.420  57.423  1.00 26.02           H
ATOM   2889 HG22 ILE A 352       8.096  18.251  58.329  1.00 26.02           H
ATOM   2890 HG23 ILE A 352       7.541  16.923  57.285  1.00 26.02           H
ATOM   2891 HD11 ILE A 352       3.206  16.905  57.880  1.00 21.85           H
ATOM   2892 HD12 ILE A 352       3.939  18.166  58.884  1.00 21.85           H
ATOM   2893 HD13 ILE A 352       4.474  17.943  57.213  1.00 21.85           H
ATOM   2894  N   GLU A 353       8.609  17.414  61.488  1.00 19.32           N
ATOM   2895  CA  GLU A 353       9.819  18.031  62.014  1.00 13.60           C
ATOM   2896  C   GLU A 353      10.822  16.975  62.493  1.00 17.16           C
ATOM   2897  O   GLU A 353      12.023  17.121  62.263  1.00 16.02           O
ATOM   2898  CB  GLU A 353       9.512  19.063  63.118  1.00 18.04           C
ATOM   2899  CG  GLU A 353      10.770  19.806  63.574  1.00 26.19           C
ATOM   2900  CD  GLU A 353      10.505  20.886  64.636  1.00 38.39           C
ATOM   2901  OE1 GLU A 353       9.327  21.244  64.866  1.00 35.81           O
ATOM   2902  OE2 GLU A 353      11.510  21.342  65.216  1.00 39.12           O1-
ATOM   2903  H   GLU A 353       7.735  17.577  61.972  1.00 23.19           H
ATOM   2904  HA  GLU A 353      10.269  18.572  61.180  1.00 16.32           H
ATOM   2905  HB2 GLU A 353       8.788  19.782  62.740  1.00 21.65           H
ATOM   2906  HB3 GLU A 353       9.083  18.557  63.985  1.00 21.65           H
ATOM   2907  HG2 GLU A 353      11.528  19.124  63.959  1.00 31.43           H
ATOM   2908  HG3 GLU A 353      11.239  20.290  62.716  1.00 31.43           H
ATOM   2909  N   ALA A 354      10.349  15.897  63.109  1.00 17.03           N
ATOM   2910  CA  ALA A 354      11.236  14.819  63.539  1.00 19.85           C
ATOM   2911  C   ALA A 354      11.873  14.106  62.339  1.00 16.11           C
ATOM   2912  O   ALA A 354      13.056  13.786  62.367  1.00 18.15           O
ATOM   2913  CB  ALA A 354      10.459  13.853  64.424  1.00 19.18           C
ATOM   2914  H   ALA A 354       9.353  15.796  63.256  1.00 20.43           H
ATOM   2915  HA  ALA A 354      12.034  15.256  64.139  1.00 23.82           H
ATOM   2916  HB1 ALA A 354      11.126  13.067  64.773  1.00 23.02           H
ATOM   2917  HB2 ALA A 354      10.065  14.397  65.283  1.00 23.02           H
ATOM   2918  HB3 ALA A 354       9.627  13.411  63.876  1.00 23.02           H
ATOM   2919  N   ILE A 355      11.108  13.857  61.284  1.00 14.75           N
ATOM   2920  CA  ILE A 355      11.641  13.305  60.037  1.00 17.15           C
ATOM   2921  C   ILE A 355      12.700  14.250  59.449  1.00 13.59           C
ATOM   2922  O   ILE A 355      13.798  13.799  59.122  1.00 17.74           O
ATOM   2923  CB  ILE A 355      10.515  12.992  59.047  1.00 21.10           C
ATOM   2924  CG1 ILE A 355       9.552  11.940  59.623  1.00 18.28           C
ATOM   2925  CG2 ILE A 355      11.106  12.459  57.703  1.00 20.50           C
ATOM   2926  CD1 ILE A 355       8.201  11.979  58.892  1.00 24.41           C
ATOM   2927  H   ILE A 355      10.141  14.147  61.309  1.00 17.70           H
ATOM   2928  HA  ILE A 355      12.130  12.361  60.274  1.00 20.58           H
ATOM   2929  HB  ILE A 355       9.952  13.906  58.858  1.00 25.32           H
ATOM   2930 HG12 ILE A 355       9.992  10.944  59.545  1.00 21.94           H
ATOM   2931 HG13 ILE A 355       9.361  12.123  60.678  1.00 21.94           H
ATOM   2932 HG21 ILE A 355      10.318  12.334  56.961  1.00 24.60           H
ATOM   2933 HG22 ILE A 355      11.845  13.142  57.288  1.00 24.60           H
ATOM   2934 HG23 ILE A 355      11.581  11.494  57.873  1.00 24.60           H
ATOM   2935 HD11 ILE A 355       7.530  11.244  59.331  1.00 29.29           H
ATOM   2936 HD12 ILE A 355       7.759  12.971  58.981  1.00 29.29           H
ATOM   2937 HD13 ILE A 355       8.328  11.731  57.839  1.00 29.29           H
ATOM   2938  N   GLN A 356      12.387  15.543  59.312  1.00 14.87           N
ATOM   2939  CA  GLN A 356      13.310  16.512  58.744  1.00 15.69           C
ATOM   2940  C   GLN A 356      14.568  16.605  59.586  1.00 22.66           C
ATOM   2941  O   GLN A 356      15.660  16.641  59.025  1.00 15.50           O
ATOM   2942  CB  GLN A 356      12.693  17.905  58.609  1.00 14.32           C
ATOM   2943  CG  GLN A 356      13.553  18.772  57.695  1.00 17.30           C
ATOM   2944  CD  GLN A 356      13.147  20.234  57.731  1.00 24.20           C
ATOM   2945  OE1 GLN A 356      13.144  20.866  58.778  1.00 20.74           O
ATOM   2946  NE2 GLN A 356      12.827  20.801  56.575  1.00 18.95           N
ATOM   2947  H   GLN A 356      11.467  15.863  59.588  1.00 17.84           H
ATOM   2948  HA  GLN A 356      13.584  16.171  57.745  1.00 18.83           H
ATOM   2949  HB2 GLN A 356      11.684  17.803  58.230  1.00 17.19           H
ATOM   2950  HB3 GLN A 356      12.626  18.382  59.589  1.00 17.19           H
ATOM   2951  HG2 GLN A 356      14.578  18.735  58.059  1.00 20.76           H
ATOM   2952  HG3 GLN A 356      13.518  18.379  56.677  1.00 20.76           H
ATOM   2953 HE21 GLN A 356      12.831  20.260  55.722  1.00 22.75           H
ATOM   2954 HE22 GLN A 356      12.512  21.762  56.570  1.00 22.75           H
ATOM   2955  N   ASP A 357      14.447  16.675  60.917  1.00 19.68           N
ATOM   2956  CA  ASP A 357      15.636  16.727  61.788  1.00 19.39           C
ATOM   2957  C   ASP A 357      16.575  15.541  61.602  1.00 17.60           C
ATOM   2958  O   ASP A 357      17.791  15.729  61.632  1.00 18.39           O
ATOM   2959  CB  ASP A 357      15.257  16.875  63.264  1.00 25.35           C
ATOM   2960  CG  ASP A 357      14.740  18.244  63.658  1.00 28.36           C
ATOM   2961  OD1 ASP A 357      14.988  19.215  62.915  1.00 28.62           O
ATOM   2962  OD2 ASP A 357      14.163  18.302  64.758  1.00 30.61           O1-
ATOM   2963  H   ASP A 357      13.531  16.723  61.335  1.00 23.62           H
ATOM   2964  HA  ASP A 357      16.209  17.611  61.508  1.00 23.26           H
ATOM   2965  HB2 ASP A 357      14.527  16.120  63.565  1.00 30.42           H
ATOM   2966  HB3 ASP A 357      16.134  16.678  63.886  1.00 30.42           H
ATOM   2967  N   ARG A 358      16.047  14.316  61.487  1.00 16.23           N
ATOM   2968  CA  ARG A 358      16.896  13.151  61.235  1.00 16.65           C
ATOM   2969  C   ARG A 358      17.691  13.310  59.903  1.00 18.17           C
ATOM   2970  O   ARG A 358      18.860  12.958  59.842  1.00 14.81           O
ATOM   2971  CB  ARG A 358      15.987  11.906  61.272  1.00 16.35           C
ATOM   2972  CG  ARG A 358      16.776  10.609  61.035  1.00 25.35           C
ATOM   2973  CD  ARG A 358      15.915   9.383  61.339  1.00 31.67           C
ATOM   2974  NE  ARG A 358      14.861   9.217  60.324  1.00 32.23           N
ATOM   2975  CZ  ARG A 358      13.887   8.319  60.323  1.00 33.70           C
ATOM   2976  NH1 ARG A 358      13.866   7.321  61.206  1.00 41.31           N
ATOM   2977  NH2 ARG A 358      12.912   8.432  59.429  1.00 29.04           N1+
ATOM   2978  H   ARG A 358      15.041  14.199  61.503  1.00 19.48           H
ATOM   2979  HA  ARG A 358      17.621  13.080  62.043  1.00 19.98           H
ATOM   2980  HB2 ARG A 358      15.492  11.858  62.242  1.00 19.62           H
ATOM   2981  HB3 ARG A 358      15.215  11.995  60.508  1.00 19.62           H
ATOM   2982  HG2 ARG A 358      17.128  10.571  60.005  1.00 30.42           H
ATOM   2983  HG3 ARG A 358      17.636  10.587  61.705  1.00 30.42           H
ATOM   2984  HD2 ARG A 358      16.573   8.513  61.308  1.00 38.00           H
ATOM   2985  HD3 ARG A 358      15.471   9.469  62.332  1.00 38.00           H
ATOM   2986  HE  ARG A 358      14.793   9.949  59.632  1.00 38.68           H
ATOM   2987 HH11 ARG A 358      14.594   7.249  61.904  1.00 49.57           H
ATOM   2988 HH12 ARG A 358      13.108   6.655  61.197  1.00 49.57           H
ATOM   2989 HH21 ARG A 358      12.920   9.197  58.772  1.00 34.85           H
ATOM   2990 HH22 ARG A 358      12.157   7.760  59.419  1.00 34.85           H
ATOM   2991  N   LEU A 359      17.082  13.880  58.852  1.00 16.37           N
ATOM   2992  CA  LEU A 359      17.759  14.177  57.583  1.00 14.50           C
ATOM   2993  C   LEU A 359      18.750  15.307  57.738  1.00 14.31           C
ATOM   2994  O   LEU A 359      19.856  15.221  57.209  1.00 17.30           O
ATOM   2995  CB  LEU A 359      16.720  14.516  56.492  1.00 14.52           C
ATOM   2996  CG  LEU A 359      15.730  13.397  56.198  1.00 16.39           C
ATOM   2997  CD1 LEU A 359      14.552  13.935  55.392  1.00 16.63           C
ATOM   2998  CD2 LEU A 359      16.402  12.274  55.425  1.00 23.49           C
ATOM   2999  H   LEU A 359      16.118  14.170  58.950  1.00 19.64           H
ATOM   3000  HA  LEU A 359      18.314  13.294  57.273  1.00 17.40           H
ATOM   3001  HB2 LEU A 359      16.156  15.386  56.823  1.00 17.42           H
ATOM   3002  HB3 LEU A 359      17.234  14.790  55.574  1.00 17.42           H
ATOM   3003  HG  LEU A 359      15.344  12.997  57.127  1.00 19.66           H
ATOM   3004 HD11 LEU A 359      13.867  13.123  55.157  1.00 19.95           H
ATOM   3005 HD12 LEU A 359      14.020  14.692  55.966  1.00 19.95           H
ATOM   3006 HD13 LEU A 359      14.916  14.382  54.469  1.00 19.95           H
ATOM   3007 HD21 LEU A 359      15.691  11.466  55.247  1.00 28.18           H
ATOM   3008 HD22 LEU A 359      16.766  12.648  54.467  1.00 28.18           H
ATOM   3009 HD23 LEU A 359      17.236  11.883  56.003  1.00 28.18           H
ATOM   3010  N   SER A 360      18.389  16.385  58.451  1.00 15.61           N
ATOM   3011  CA  SER A 360      19.268  17.531  58.669  1.00 17.04           C
ATOM   3012  C   SER A 360      20.514  17.131  59.425  1.00 18.03           C
ATOM   3013  O   SER A 360      21.612  17.529  59.045  1.00 16.53           O
ATOM   3014  CB  SER A 360      18.578  18.660  59.445  1.00 19.13           C
ATOM   3015  OG  SER A 360      17.555  19.176  58.644  1.00 30.85           O
ATOM   3016  H   SER A 360      17.467  16.413  58.859  1.00 18.73           H
ATOM   3017  HA  SER A 360      19.574  17.934  57.702  1.00 20.44           H
ATOM   3018  HB2 SER A 360      18.165  18.293  60.385  1.00 22.95           H
ATOM   3019  HB3 SER A 360      19.306  19.444  59.651  1.00 22.95           H
ATOM   3020  HG  SER A 360      16.719  18.803  58.939  1.00 37.02           H
ATOM   3021  N   ASN A 361      20.359  16.340  60.496  1.00 18.33           N
ATOM   3022  CA  ASN A 361      21.503  15.823  61.259  1.00 19.04           C
ATOM   3023  C   ASN A 361      22.357  14.894  60.405  1.00 18.53           C
ATOM   3024  O   ASN A 361      23.573  14.911  60.547  1.00 20.05           O
ATOM   3025  CB  ASN A 361      21.040  15.119  62.536  1.00 25.06           C
ATOM   3026  CG  ASN A 361      20.391  16.095  63.532  1.00 29.78           C
ATOM   3027  OD1 ASN A 361      20.811  17.241  63.664  1.00 36.46           O
ATOM   3028  ND2 ASN A 361      19.428  15.619  64.318  1.00 32.09           N
ATOM   3029  H   ASN A 361      19.429  16.063  60.771  1.00 22.00           H
ATOM   3030  HA  ASN A 361      22.125  16.670  61.552  1.00 22.85           H
ATOM   3031  HB2 ASN A 361      20.357  14.305  62.292  1.00 30.07           H
ATOM   3032  HB3 ASN A 361      21.933  14.715  63.017  1.00 30.07           H
ATOM   3033 HD21 ASN A 361      18.985  16.244  64.977  1.00 38.51           H
ATOM   3034 HD22 ASN A 361      19.095  14.674  64.206  1.00 38.51           H
ATOM   3035  N   THR A 362      21.769  14.112  59.495  1.00 18.60           N
ATOM   3036  CA  THR A 362      22.559  13.289  58.574  1.00 19.76           C
ATOM   3037  C   THR A 362      23.417  14.156  57.676  1.00 15.59           C
ATOM   3038  O   THR A 362      24.609  13.879  57.464  1.00 14.73           O
ATOM   3039  CB  THR A 362      21.644  12.334  57.785  1.00 16.51           C
ATOM   3040  OG1 THR A 362      20.924  11.476  58.642  1.00 17.20           O
ATOM   3041  CG2 THR A 362      22.414  11.447  56.822  1.00 16.57           C
ATOM   3042  H   THR A 362      20.762  14.094  59.423  1.00 22.32           H
ATOM   3043  HA  THR A 362      23.222  12.669  59.180  1.00 23.71           H
ATOM   3044  HB  THR A 362      20.937  12.929  57.209  1.00 19.82           H
ATOM   3045  HG1 THR A 362      20.347  12.017  59.191  1.00 20.64           H
ATOM   3046 HG21 THR A 362      21.706  10.792  56.312  1.00 19.89           H
ATOM   3047 HG22 THR A 362      22.948  12.044  56.083  1.00 19.89           H
ATOM   3048 HG23 THR A 362      23.112  10.817  57.370  1.00 19.89           H
ATOM   3049  N   LEU A 363      22.809  15.197  57.104  1.00 15.37           N
ATOM   3050  CA  LEU A 363      23.525  16.089  56.201  1.00 15.90           C
ATOM   3051  C   LEU A 363      24.688  16.830  56.916  1.00 13.58           C
ATOM   3052  O   LEU A 363      25.807  16.947  56.418  1.00 16.75           O
ATOM   3053  CB  LEU A 363      22.499  17.052  55.569  1.00 14.07           C
ATOM   3054  CG  LEU A 363      23.166  18.164  54.758  1.00 14.93           C
ATOM   3055  CD1 LEU A 363      23.948  17.572  53.580  1.00 15.55           C
ATOM   3056  CD2 LEU A 363      22.125  19.200  54.298  1.00 13.85           C
ATOM   3057  H   LEU A 363      21.836  15.389  57.306  1.00 18.45           H
ATOM   3058  HA  LEU A 363      23.956  15.479  55.411  1.00 19.08           H
ATOM   3059  HB2 LEU A 363      21.831  16.486  54.921  1.00 16.88           H
ATOM   3060  HB3 LEU A 363      21.886  17.497  56.353  1.00 16.88           H
ATOM   3061  HG  LEU A 363      23.877  18.702  55.385  1.00 17.92           H
ATOM   3062 HD11 LEU A 363      24.412  18.371  53.007  1.00 18.66           H
ATOM   3063 HD12 LEU A 363      24.745  16.915  53.924  1.00 18.66           H
ATOM   3064 HD13 LEU A 363      23.267  17.017  52.932  1.00 18.66           H
ATOM   3065 HD21 LEU A 363      22.632  20.069  53.876  1.00 16.62           H
ATOM   3066 HD22 LEU A 363      21.476  18.762  53.538  1.00 16.62           H
ATOM   3067 HD23 LEU A 363      21.510  19.521  55.136  1.00 16.62           H
ATOM   3068  N   GLN A 364      24.384  17.413  58.064  1.00 14.45           N
ATOM   3069  CA  GLN A 364      25.357  18.134  58.879  1.00 20.57           C
ATOM   3070  C   GLN A 364      26.539  17.213  59.239  1.00 14.55           C
ATOM   3071  O   GLN A 364      27.676  17.604  59.022  1.00 18.31           O
ATOM   3072  CB  GLN A 364      24.585  18.697  60.089  1.00 21.46           C
ATOM   3073  CG  GLN A 364      25.231  19.962  60.650  1.00 39.87           C
ATOM   3074  CD  GLN A 364      24.244  20.814  61.459  1.00 39.45           C
ATOM   3075  OE1 GLN A 364      23.061  20.498  61.601  1.00 47.81           O
ATOM   3076  NE2 GLN A 364      24.739  21.932  61.980  1.00 56.18           N
ATOM   3077  H   GLN A 364      23.435  17.338  58.413  1.00 17.34           H
ATOM   3078  HA  GLN A 364      25.737  18.963  58.284  1.00 24.68           H
ATOM   3079  HB2 GLN A 364      23.570  18.952  59.783  1.00 25.75           H
ATOM   3080  HB3 GLN A 364      24.528  17.940  60.870  1.00 25.75           H
ATOM   3081  HG2 GLN A 364      26.089  19.696  61.271  1.00 47.84           H
ATOM   3082  HG3 GLN A 364      25.573  20.583  59.822  1.00 47.84           H
ATOM   3083 HE21 GLN A 364      25.708  22.176  61.837  1.00 67.41           H
ATOM   3084 HE22 GLN A 364      24.119  22.522  62.517  1.00 67.41           H
ATOM   3085  N   THR A 365      26.273  15.970  59.662  1.00 18.28           N
ATOM   3086  CA  THR A 365      27.311  14.991  60.013  1.00 20.62           C
ATOM   3087  C   THR A 365      28.122  14.570  58.812  1.00 20.12           C
ATOM   3088  O   THR A 365      29.339  14.495  58.916  1.00 20.98           O
ATOM   3089  CB  THR A 365      26.683  13.767  60.685  1.00 21.89           C
ATOM   3090  OG1 THR A 365      25.942  14.191  61.788  1.00 23.06           O
ATOM   3091  CG2 THR A 365      27.696  12.758  61.190  1.00 19.99           C
ATOM   3092  H   THR A 365      25.306  15.691  59.795  1.00 21.94           H
ATOM   3093  HA  THR A 365      27.966  15.476  60.739  1.00 24.74           H
ATOM   3094  HB  THR A 365      26.013  13.272  59.980  1.00 26.27           H
ATOM   3095  HG1 THR A 365      25.194  14.710  61.474  1.00 27.68           H
ATOM   3096 HG21 THR A 365      27.155  11.921  61.634  1.00 23.99           H
ATOM   3097 HG22 THR A 365      28.313  12.386  60.375  1.00 23.99           H
ATOM   3098 HG23 THR A 365      28.318  13.206  61.961  1.00 23.99           H
ATOM   3099  N   TYR A 366      27.472  14.306  57.675  1.00 17.50           N
ATOM   3100  CA  TYR A 366      28.124  13.988  56.435  1.00 17.20           C
ATOM   3101  C   TYR A 366      29.082  15.080  56.030  1.00 11.70           C
ATOM   3102  O   TYR A 366      30.199  14.764  55.669  1.00 22.20           O
ATOM   3103  CB  TYR A 366      27.067  13.726  55.323  1.00 14.26           C
ATOM   3104  CG  TYR A 366      27.732  13.435  53.994  1.00 12.28           C
ATOM   3105  CD1 TYR A 366      28.161  14.490  53.152  1.00 12.61           C
ATOM   3106  CD2 TYR A 366      27.929  12.102  53.600  1.00 16.88           C
ATOM   3107  CE1 TYR A 366      28.869  14.219  51.979  1.00 16.17           C
ATOM   3108  CE2 TYR A 366      28.612  11.820  52.407  1.00 17.87           C
ATOM   3109  CZ  TYR A 366      29.104  12.876  51.613  1.00 15.98           C
ATOM   3110  OH  TYR A 366      29.865  12.588  50.539  1.00 18.82           O
ATOM   3111  H   TYR A 366      26.463  14.367  57.660  1.00 21.00           H
ATOM   3112  HA  TYR A 366      28.702  13.076  56.584  1.00 20.64           H
ATOM   3113  HB2 TYR A 366      26.445  12.877  55.611  1.00 17.11           H
ATOM   3114  HB3 TYR A 366      26.423  14.601  55.223  1.00 17.11           H
ATOM   3115  HD1 TYR A 366      27.989  15.521  53.425  1.00 15.13           H
ATOM   3116  HD2 TYR A 366      27.597  11.296  54.234  1.00 20.25           H
ATOM   3117  HE1 TYR A 366      29.262  15.025  51.379  1.00 19.41           H
ATOM   3118  HE2 TYR A 366      28.798  10.799  52.109  1.00 21.45           H
ATOM   3119  HH  TYR A 366      30.143  13.375  50.056  1.00 22.58           H
ATOM   3120  N   ILE A 367      28.686  16.353  56.039  1.00 18.72           N
ATOM   3121  CA  ILE A 367      29.559  17.469  55.625  1.00 15.37           C
ATOM   3122  C   ILE A 367      30.829  17.541  56.505  1.00 19.15           C
ATOM   3123  O   ILE A 367      31.940  17.672  55.989  1.00 21.74           O
ATOM   3124  CB  ILE A 367      28.795  18.805  55.628  1.00 18.66           C
ATOM   3125  CG1 ILE A 367      27.727  18.827  54.487  1.00 18.40           C
ATOM   3126  CG2 ILE A 367      29.736  20.019  55.498  1.00 22.96           C
ATOM   3127  CD1 ILE A 367      26.744  19.969  54.697  1.00 20.18           C
ATOM   3128  H   ILE A 367      27.735  16.563  56.310  1.00 22.46           H
ATOM   3129  HA  ILE A 367      29.870  17.274  54.598  1.00 18.44           H
ATOM   3130  HB  ILE A 367      28.282  18.890  56.586  1.00 22.40           H
ATOM   3131 HG12 ILE A 367      28.214  18.941  53.520  1.00 22.08           H
ATOM   3132 HG13 ILE A 367      27.166  17.895  54.463  1.00 22.08           H
ATOM   3133 HG21 ILE A 367      29.171  20.949  55.513  1.00 27.56           H
ATOM   3134 HG22 ILE A 367      30.426  20.055  56.340  1.00 27.56           H
ATOM   3135 HG23 ILE A 367      30.304  19.953  54.568  1.00 27.56           H
ATOM   3136 HD11 ILE A 367      25.918  19.864  53.996  1.00 24.21           H
ATOM   3137 HD12 ILE A 367      26.351  19.944  55.714  1.00 24.21           H
ATOM   3138 HD13 ILE A 367      27.231  20.924  54.500  1.00 24.21           H
ATOM   3139  N   ARG A 368      30.655  17.473  57.823  1.00 21.43           N
ATOM   3140  CA  ARG A 368      31.771  17.568  58.788  1.00 27.94           C
ATOM   3141  C   ARG A 368      32.709  16.369  58.641  1.00 32.10           C
ATOM   3142  O   ARG A 368      33.915  16.512  58.757  1.00 33.88           O
ATOM   3143  CB  ARG A 368      31.255  17.668  60.232  1.00 26.03           C
ATOM   3144  CG  ARG A 368      30.414  18.925  60.466  1.00 44.72           C
ATOM   3145  CD  ARG A 368      29.784  19.034  61.881  1.00 53.21           C
ATOM   3146  NE  ARG A 368      30.607  19.848  62.799  1.00 66.25           N
ATOM   3147  CZ  ARG A 368      30.895  21.162  62.660  1.00 62.68           C
ATOM   3148  NH1 ARG A 368      30.365  21.935  61.703  1.00 63.57           N
ATOM   3149  NH2 ARG A 368      31.754  21.725  63.506  1.00 69.30           N1+
ATOM   3150  H   ARG A 368      29.716  17.351  58.178  1.00 25.72           H
ATOM   3151  HA  ARG A 368      32.337  18.470  58.560  1.00 33.53           H
ATOM   3152  HB2 ARG A 368      30.644  16.797  60.444  1.00 31.24           H
ATOM   3153  HB3 ARG A 368      32.105  17.682  60.917  1.00 31.24           H
ATOM   3154  HG2 ARG A 368      31.050  19.782  60.272  1.00 53.67           H
ATOM   3155  HG3 ARG A 368      29.612  18.955  59.737  1.00 53.67           H
ATOM   3156  HD2 ARG A 368      28.778  19.452  61.824  1.00 63.85           H
ATOM   3157  HD3 ARG A 368      29.698  18.028  62.300  1.00 63.85           H
ATOM   3158  HE  ARG A 368      31.086  19.340  63.528  1.00 79.50           H
ATOM   3159 HH11 ARG A 368      29.719  21.540  61.034  1.00 76.29           H
ATOM   3160 HH12 ARG A 368      30.623  22.908  61.621  1.00 76.29           H
ATOM   3161 HH21 ARG A 368      32.174  21.172  64.237  1.00 83.16           H
ATOM   3162 HH22 ARG A 368      31.984  22.702  63.412  1.00 83.16           H
ATOM   3163  N   CYS A 369      32.159  15.185  58.374  1.00 28.71           N
ATOM   3164  CA  CYS A 369      32.898  13.945  58.284  1.00 31.30           C
ATOM   3165  C   CYS A 369      33.559  13.738  56.904  1.00 34.92           C
ATOM   3166  O   CYS A 369      34.674  13.222  56.842  1.00 34.25           O
ATOM   3167  CB  CYS A 369      31.910  12.846  58.732  1.00 35.32           C
ATOM   3168  SG  CYS A 369      32.694  11.272  58.890  1.00 64.79           S
ATOM   3169  H   CYS A 369      31.152  15.133  58.295  1.00 34.46           H
ATOM   3170  HA  CYS A 369      33.694  13.978  59.026  1.00 37.56           H
ATOM   3171  HB2 CYS A 369      31.485  13.099  59.703  1.00 42.38           H
ATOM   3172  HB3 CYS A 369      31.103  12.753  58.005  1.00 42.38           H
ATOM   3173  HG  CYS A 369      33.326  11.309  57.714  1.00 77.75           H
ATOM   3174  N   ARG A 370      32.908  14.100  55.786  1.00 30.30           N
ATOM   3175  CA  ARG A 370      33.240  13.583  54.441  1.00 31.84           C
ATOM   3176  C   ARG A 370      33.559  14.669  53.435  1.00 35.06           C
ATOM   3177  O   ARG A 370      34.054  14.339  52.353  1.00 38.64           O
ATOM   3178  CB  ARG A 370      32.095  12.723  53.847  1.00 30.00           C
ATOM   3179  CG  ARG A 370      31.822  11.393  54.554  1.00 34.42           C
ATOM   3180  CD  ARG A 370      32.910  10.345  54.289  1.00 43.99           C
ATOM   3181  NE  ARG A 370      32.743   9.169  55.159  1.00 58.57           N
ATOM   3182  CZ  ARG A 370      31.790   8.233  55.049  1.00 58.37           C
ATOM   3183  NH1 ARG A 370      30.940   8.205  54.015  1.00 48.53           N
ATOM   3184  NH2 ARG A 370      31.701   7.303  56.003  1.00 52.20           N1+
ATOM   3185  H   ARG A 370      32.035  14.598  55.880  1.00 36.36           H
ATOM   3186  HA  ARG A 370      34.130  12.956  54.495  1.00 38.20           H
ATOM   3187  HB2 ARG A 370      31.176  13.307  53.815  1.00 36.00           H
ATOM   3188  HB3 ARG A 370      32.337  12.481  52.810  1.00 36.00           H
ATOM   3189  HG2 ARG A 370      31.700  11.561  55.624  1.00 41.30           H
ATOM   3190  HG3 ARG A 370      30.885  10.999  54.161  1.00 41.30           H
ATOM   3191  HD2 ARG A 370      32.914  10.048  53.239  1.00 52.78           H
ATOM   3192  HD3 ARG A 370      33.877  10.791  54.522  1.00 52.78           H
ATOM   3193  HE  ARG A 370      33.331   9.133  55.978  1.00 70.29           H
ATOM   3194 HH11 ARG A 370      31.011   8.898  53.282  1.00 58.24           H
ATOM   3195 HH12 ARG A 370      30.235   7.487  53.949  1.00 58.24           H
ATOM   3196 HH21 ARG A 370      32.333   7.315  56.788  1.00 62.64           H
ATOM   3197 HH22 ARG A 370      31.002   6.580  55.932  1.00 62.64           H
ATOM   3198  N   HIS A 371      33.195  15.918  53.724  1.00 34.28           N
ATOM   3199  CA  HIS A 371      33.315  16.963  52.725  1.00 38.47           C
ATOM   3200  C   HIS A 371      34.668  17.618  52.965  1.00 34.37           C
ATOM   3201  O   HIS A 371      34.823  18.233  54.019  1.00 31.97           O
ATOM   3202  CB  HIS A 371      32.173  17.986  52.812  1.00 27.20           C
ATOM   3203  CG  HIS A 371      32.123  18.756  51.521  1.00 26.93           C
ATOM   3204  ND1 HIS A 371      31.171  18.657  50.551  1.00 26.67           N
ATOM   3205  CD2 HIS A 371      33.003  19.697  51.086  1.00 30.44           C
ATOM   3206  CE1 HIS A 371      31.473  19.492  49.546  1.00 32.18           C
ATOM   3207  NE2 HIS A 371      32.639  20.100  49.794  1.00 30.94           N
ATOM   3208  H   HIS A 371      32.796  16.148  54.623  1.00 41.14           H
ATOM   3209  HA  HIS A 371      33.257  16.521  51.731  1.00 46.16           H
ATOM   3210  HB2 HIS A 371      32.316  18.673  53.645  1.00 32.64           H
ATOM   3211  HB3 HIS A 371      31.228  17.462  52.935  1.00 32.64           H
ATOM   3212  HD1 HIS A 371      30.319  18.117  50.616  1.00 32.01           H
ATOM   3213  HD2 HIS A 371      33.846  20.057  51.648  1.00 36.52           H
ATOM   3214  HE1 HIS A 371      30.813  19.714  48.718  1.00 38.62           H
ATOM   3215  N   PRO A 372      35.629  17.533  52.026  1.00 41.18           N
ATOM   3216  CA  PRO A 372      36.957  18.104  52.250  1.00 42.34           C
ATOM   3217  C   PRO A 372      37.006  19.647  52.135  1.00 50.30           C
ATOM   3218  O   PRO A 372      36.183  20.252  51.444  1.00 46.37           O
ATOM   3219  CB  PRO A 372      37.827  17.468  51.148  1.00 45.61           C
ATOM   3220  CG  PRO A 372      36.842  17.157  50.019  1.00 49.62           C
ATOM   3221  CD  PRO A 372      35.595  16.734  50.797  1.00 44.07           C
ATOM   3222  HA  PRO A 372      37.366  17.742  53.193  1.00 50.81           H
ATOM   3223  HB2 PRO A 372      38.666  18.080  50.817  1.00 54.73           H
ATOM   3224  HB3 PRO A 372      38.195  16.519  51.540  1.00 54.73           H
ATOM   3225  HG2 PRO A 372      36.683  18.050  49.414  1.00 59.55           H
ATOM   3226  HG3 PRO A 372      37.185  16.327  49.400  1.00 59.55           H
ATOM   3227  HD2 PRO A 372      34.718  16.952  50.189  1.00 52.89           H
ATOM   3228  HD3 PRO A 372      35.674  15.673  51.035  1.00 52.89           H
ATOM   3229  N   PRO A 373      37.992  20.303  52.784  1.00 54.21           N
ATOM   3230  CA  PRO A 373      38.221  21.738  52.620  1.00 51.50           C
ATOM   3231  C   PRO A 373      38.743  22.072  51.209  1.00 52.89           C
ATOM   3232  O   PRO A 373      39.332  21.208  50.548  1.00 51.23           O
ATOM   3233  CB  PRO A 373      39.321  22.088  53.637  1.00 57.99           C
ATOM   3234  CG  PRO A 373      40.056  20.767  53.848  1.00 54.97           C
ATOM   3235  CD  PRO A 373      38.950  19.721  53.716  1.00 53.56           C
ATOM   3236  HA  PRO A 373      37.335  22.304  52.907  1.00 61.80           H
ATOM   3237  HB2 PRO A 373      39.994  22.891  53.335  1.00 69.59           H
ATOM   3238  HB3 PRO A 373      38.831  22.367  54.568  1.00 69.59           H
ATOM   3239  HG2 PRO A 373      40.824  20.644  53.083  1.00 65.97           H
ATOM   3240  HG3 PRO A 373      40.497  20.713  54.844  1.00 65.97           H
ATOM   3241  HD2 PRO A 373      39.400  18.807  53.325  1.00 64.27           H
ATOM   3242  HD3 PRO A 373      38.470  19.564  54.683  1.00 64.27           H
ATOM   3243  N   PRO A 374      38.561  23.329  50.760  1.00 49.64           N
ATOM   3244  CA  PRO A 374      38.025  24.442  51.560  1.00 54.54           C
ATOM   3245  C   PRO A 374      36.482  24.515  51.612  1.00 48.92           C
ATOM   3246  O   PRO A 374      35.777  23.953  50.772  1.00 50.89           O
ATOM   3247  CB  PRO A 374      38.588  25.684  50.840  1.00 54.22           C
ATOM   3248  CG  PRO A 374      38.724  25.260  49.376  1.00 55.78           C
ATOM   3249  CD  PRO A 374      39.088  23.777  49.476  1.00 50.64           C
ATOM   3250  HA  PRO A 374      38.467  24.472  52.556  1.00 65.45           H
ATOM   3251  HB2 PRO A 374      38.005  26.597  50.967  1.00 65.07           H
ATOM   3252  HB3 PRO A 374      39.593  25.842  51.236  1.00 65.07           H
ATOM   3253  HG2 PRO A 374      37.781  25.417  48.850  1.00 66.93           H
ATOM   3254  HG3 PRO A 374      39.531  25.803  48.881  1.00 66.93           H
ATOM   3255  HD2 PRO A 374      38.636  23.237  48.641  1.00 60.76           H
ATOM   3256  HD3 PRO A 374      40.176  23.688  49.484  1.00 60.76           H
ATOM   3257  N   GLY A 375      35.976  25.214  52.636  0.00 45.28           N
ATOM   3258  CA  GLY A 375      34.549  25.313  52.928  0.00 41.95           C
ATOM   3259  C   GLY A 375      33.980  24.056  53.601  0.00 39.40           C
ATOM   3260  O   GLY A 375      32.788  23.791  53.460  0.00 36.48           O
ATOM   3261  H   GLY A 375      36.611  25.680  53.266  0.00 54.34           H
ATOM   3262  HA2 GLY A 375      34.379  26.161  53.591  0.00 50.34           H
ATOM   3263  HA3 GLY A 375      34.009  25.481  51.995  0.00 50.34           H
ATOM   3264  N   SER A 376      34.799  23.327  54.378  0.00 40.56           N
ATOM   3265  CA  SER A 376      34.368  22.219  55.237  0.00 39.23           C
ATOM   3266  C   SER A 376      33.157  22.632  56.076  0.00 36.09           C
ATOM   3267  O   SER A 376      32.071  22.076  55.926  0.00 33.87           O
ATOM   3268  CB  SER A 376      35.500  21.826  56.195  0.00 40.29           C
ATOM   3269  OG  SER A 376      36.663  21.457  55.502  0.00 42.73           O
ATOM   3270  H   SER A 376      35.776  23.574  54.409  0.00 48.67           H
ATOM   3271  HA  SER A 376      34.099  21.357  54.623  0.00 47.07           H
ATOM   3272  HB2 SER A 376      35.743  22.649  56.865  0.00 48.34           H
ATOM   3273  HB3 SER A 376      35.157  20.981  56.791  0.00 48.34           H
ATOM   3274  HG  SER A 376      37.034  20.678  55.928  0.00 51.28           H
ATOM   3275  N   HIS A 377      33.352  23.637  56.940  0.00 36.18           N
ATOM   3276  CA  HIS A 377      32.271  24.394  57.557  0.00 35.30           C
ATOM   3277  C   HIS A 377      31.831  25.504  56.599  0.00 35.07           C
ATOM   3278  O   HIS A 377      32.504  25.741  55.598  0.00 35.56           O
ATOM   3279  CB  HIS A 377      32.739  24.909  58.927  0.00 35.55           C
ATOM   3280  CG  HIS A 377      31.617  25.227  59.889  0.00 35.64           C
ATOM   3281  ND1 HIS A 377      30.353  24.628  59.898  0.00 36.63           N
ATOM   3282  CD2 HIS A 377      31.730  26.026  60.990  0.00 35.55           C
ATOM   3283  CE1 HIS A 377      29.711  25.148  60.954  0.00 36.56           C
ATOM   3284  NE2 HIS A 377      30.520  25.972  61.642  0.00 36.05           N
ATOM   3285  H   HIS A 377      34.272  24.046  56.989  0.00 43.41           H
ATOM   3286  HA  HIS A 377      31.430  23.730  57.719  0.00 42.36           H
ATOM   3287  HB2 HIS A 377      33.366  25.790  58.787  0.00 42.66           H
ATOM   3288  HB3 HIS A 377      33.348  24.138  59.400  0.00 42.66           H
ATOM   3289  HD2 HIS A 377      32.609  26.570  61.302  0.00 42.67           H
ATOM   3290  HE1 HIS A 377      28.662  25.001  61.168  0.00 43.88           H
ATOM   3291  HE2 HIS A 377      30.248  26.532  62.439  0.00 43.26           H
ATOM   3292  N   LEU A 378      30.682  26.135  56.890  1.00 38.26           N
ATOM   3293  CA  LEU A 378      29.983  27.148  56.070  1.00 33.84           C
ATOM   3294  C   LEU A 378      29.022  26.496  55.047  1.00 25.87           C
ATOM   3295  O   LEU A 378      28.051  27.122  54.630  1.00 21.93           O
ATOM   3296  CB  LEU A 378      31.015  28.085  55.382  1.00 50.15           C
ATOM   3297  CG  LEU A 378      30.638  29.567  55.173  1.00 57.92           C
ATOM   3298  CD1 LEU A 378      30.499  30.316  56.512  1.00 52.74           C
ATOM   3299  CD2 LEU A 378      31.743  30.269  54.342  1.00 58.92           C
ATOM   3300  H   LEU A 378      30.206  25.855  57.739  1.00 45.91           H
ATOM   3301  HA  LEU A 378      29.370  27.740  56.748  1.00 40.61           H
ATOM   3302  HB2 LEU A 378      31.931  28.103  55.975  1.00 60.18           H
ATOM   3303  HB3 LEU A 378      31.258  27.650  54.409  1.00 60.18           H
ATOM   3304  HG  LEU A 378      29.689  29.625  54.638  1.00 69.51           H
ATOM   3305 HD11 LEU A 378      30.280  31.366  56.320  1.00 63.28           H
ATOM   3306 HD12 LEU A 378      29.677  29.901  57.095  1.00 63.28           H
ATOM   3307 HD13 LEU A 378      31.421  30.242  57.088  1.00 63.28           H
ATOM   3308 HD21 LEU A 378      31.432  31.282  54.085  1.00 70.70           H
ATOM   3309 HD22 LEU A 378      32.671  30.315  54.914  1.00 70.70           H
ATOM   3310 HD23 LEU A 378      31.933  29.719  53.419  1.00 70.70           H
ATOM   3311  N   LEU A 379      29.305  25.266  54.594  1.00 25.17           N
ATOM   3312  CA  LEU A 379      28.529  24.634  53.555  1.00 23.45           C
ATOM   3313  C   LEU A 379      27.097  24.375  54.019  1.00 17.51           C
ATOM   3314  O   LEU A 379      26.155  24.564  53.255  1.00 17.19           O
ATOM   3315  CB  LEU A 379      29.237  23.362  53.065  1.00 26.12           C
ATOM   3316  CG  LEU A 379      28.483  22.701  51.879  1.00 22.35           C
ATOM   3317  CD1 LEU A 379      28.417  23.641  50.672  1.00 21.87           C
ATOM   3318  CD2 LEU A 379      29.158  21.388  51.474  1.00 19.99           C
ATOM   3319  H   LEU A 379      30.115  24.773  54.942  1.00 30.20           H
ATOM   3320  HA  LEU A 379      28.487  25.346  52.733  1.00 28.14           H
ATOM   3321  HB2 LEU A 379      30.246  23.614  52.743  1.00 31.35           H
ATOM   3322  HB3 LEU A 379      29.301  22.659  53.894  1.00 31.35           H
ATOM   3323  HG  LEU A 379      27.463  22.462  52.182  1.00 26.82           H
ATOM   3324 HD11 LEU A 379      27.923  23.133  49.843  1.00 26.24           H
ATOM   3325 HD12 LEU A 379      27.830  24.527  50.901  1.00 26.24           H
ATOM   3326 HD13 LEU A 379      29.423  23.926  50.366  1.00 26.24           H
ATOM   3327 HD21 LEU A 379      28.577  20.909  50.684  1.00 23.99           H
ATOM   3328 HD22 LEU A 379      30.166  21.589  51.108  1.00 23.99           H
ATOM   3329 HD23 LEU A 379      29.207  20.705  52.321  1.00 23.99           H
ATOM   3330  N   TYR A 380      26.905  23.959  55.269  1.00 16.60           N
ATOM   3331  CA  TYR A 380      25.584  23.642  55.731  1.00 22.81           C
ATOM   3332  C   TYR A 380      24.692  24.893  55.708  1.00 27.66           C
ATOM   3333  O   TYR A 380      23.554  24.815  55.247  1.00 19.94           O
ATOM   3334  CB  TYR A 380      25.634  22.951  57.084  1.00 18.87           C
ATOM   3335  CG  TYR A 380      24.270  22.606  57.618  1.00 20.06           C
ATOM   3336  CD1 TYR A 380      23.585  21.493  57.104  1.00 21.31           C
ATOM   3337  CD2 TYR A 380      23.658  23.418  58.594  1.00 25.55           C
ATOM   3338  CE1 TYR A 380      22.297  21.185  57.566  1.00 22.45           C
ATOM   3339  CE2 TYR A 380      22.369  23.113  59.054  1.00 25.93           C
ATOM   3340  CZ  TYR A 380      21.690  21.980  58.547  1.00 28.62           C
ATOM   3341  OH  TYR A 380      20.458  21.638  58.994  1.00 33.22           O
ATOM   3342  H   TYR A 380      27.679  23.877  55.907  1.00 19.92           H
ATOM   3343  HA  TYR A 380      25.164  22.927  55.021  1.00 27.37           H
ATOM   3344  HB2 TYR A 380      26.204  22.029  56.974  1.00 22.64           H
ATOM   3345  HB3 TYR A 380      26.147  23.594  57.797  1.00 22.64           H
ATOM   3346  HD1 TYR A 380      24.045  20.879  56.345  1.00 25.58           H
ATOM   3347  HD2 TYR A 380      24.169  24.288  58.977  1.00 30.66           H
ATOM   3348  HE1 TYR A 380      21.765  20.330  57.184  1.00 26.93           H
ATOM   3349  HE2 TYR A 380      21.900  23.741  59.795  1.00 31.11           H
ATOM   3350  HH  TYR A 380      20.148  22.206  59.707  1.00 39.87           H
ATOM   3351  N   ALA A 381      25.220  26.044  56.147  1.00 21.35           N
ATOM   3352  CA  ALA A 381      24.479  27.301  56.156  1.00 22.10           C
ATOM   3353  C   ALA A 381      24.163  27.796  54.729  1.00 19.34           C
ATOM   3354  O   ALA A 381      23.078  28.320  54.521  1.00 20.96           O
ATOM   3355  CB  ALA A 381      25.239  28.363  56.966  1.00 20.28           C
ATOM   3356  H   ALA A 381      26.184  26.053  56.451  1.00 25.62           H
ATOM   3357  HA  ALA A 381      23.531  27.123  56.665  1.00 26.52           H
ATOM   3358  HB1 ALA A 381      24.664  29.289  56.969  1.00 24.34           H
ATOM   3359  HB2 ALA A 381      25.363  28.021  57.990  1.00 24.34           H
ATOM   3360  HB3 ALA A 381      26.215  28.537  56.511  1.00 24.34           H
ATOM   3361  N   LYS A 382      25.083  27.635  53.765  1.00 16.92           N
ATOM   3362  CA  LYS A 382      24.853  27.989  52.377  1.00 16.26           C
ATOM   3363  C   LYS A 382      23.728  27.123  51.805  1.00 17.08           C
ATOM   3364  O   LYS A 382      22.946  27.628  51.023  1.00 18.56           O
ATOM   3365  CB  LYS A 382      26.120  27.873  51.521  1.00 17.57           C
ATOM   3366  CG  LYS A 382      27.195  28.936  51.811  1.00 27.33           C
ATOM   3367  CD  LYS A 382      28.533  28.545  51.161  1.00 32.14           C
ATOM   3368  CE  LYS A 382      29.691  29.485  51.483  1.00 40.46           C
ATOM   3369  NZ  LYS A 382      29.365  30.886  51.153  1.00 54.91           N1+
ATOM   3370  H   LYS A 382      25.958  27.187  53.999  1.00 20.30           H
ATOM   3371  HA  LYS A 382      24.513  29.024  52.347  1.00 19.51           H
ATOM   3372  HB2 LYS A 382      26.534  26.869  51.617  1.00 21.09           H
ATOM   3373  HB3 LYS A 382      25.819  27.999  50.482  1.00 21.09           H
ATOM   3374  HG2 LYS A 382      26.852  29.901  51.434  1.00 32.79           H
ATOM   3375  HG3 LYS A 382      27.351  29.013  52.886  1.00 32.79           H
ATOM   3376  HD2 LYS A 382      28.817  27.545  51.488  1.00 38.56           H
ATOM   3377  HD3 LYS A 382      28.407  28.523  50.079  1.00 38.56           H
ATOM   3378  HE2 LYS A 382      29.908  29.401  52.547  1.00 48.55           H
ATOM   3379  HE3 LYS A 382      30.574  29.175  50.921  1.00 48.55           H
ATOM   3380  HZ1 LYS A 382      30.171  31.482  51.295  1.00 65.89           H
ATOM   3381  HZ2 LYS A 382      29.081  30.954  50.186  1.00 65.89           H
ATOM   3382  HZ3 LYS A 382      28.608  31.208  51.740  1.00 65.89           H
ATOM   3383  N   MET A 383      23.651  25.843  52.182  1.00 18.08           N
ATOM   3384  CA  MET A 383      22.640  24.912  51.696  1.00 16.10           C
ATOM   3385  C   MET A 383      21.267  25.271  52.230  1.00 18.07           C
ATOM   3386  O   MET A 383      20.297  25.302  51.478  1.00 21.31           O
ATOM   3387  CB  MET A 383      23.035  23.486  52.096  1.00 12.55           C
ATOM   3388  CG  MET A 383      24.133  22.947  51.208  1.00 13.97           C
ATOM   3389  SD  MET A 383      24.580  21.275  51.628  1.00 16.90           S
ATOM   3390  CE  MET A 383      23.219  20.367  50.865  1.00 19.39           C
ATOM   3391  H   MET A 383      24.332  25.485  52.838  1.00 21.70           H
ATOM   3392  HA  MET A 383      22.601  24.970  50.609  1.00 19.32           H
ATOM   3393  HB2 MET A 383      23.377  23.455  53.126  1.00 15.06           H
ATOM   3394  HB3 MET A 383      22.153  22.855  52.008  1.00 15.06           H
ATOM   3395  HG2 MET A 383      23.793  22.962  50.173  1.00 16.77           H
ATOM   3396  HG3 MET A 383      25.021  23.568  51.279  1.00 16.77           H
ATOM   3397  HE1 MET A 383      23.375  19.293  50.986  1.00 23.26           H
ATOM   3398  HE2 MET A 383      22.280  20.633  51.349  1.00 23.26           H
ATOM   3399  HE3 MET A 383      23.163  20.606  49.800  1.00 23.26           H
ATOM   3400  N   ILE A 384      21.178  25.559  53.529  1.00 20.92           N
ATOM   3401  CA  ILE A 384      19.941  26.025  54.163  1.00 17.65           C
ATOM   3402  C   ILE A 384      19.462  27.342  53.557  1.00 19.11           C
ATOM   3403  O   ILE A 384      18.263  27.512  53.402  1.00 21.05           O
ATOM   3404  CB  ILE A 384      20.121  26.103  55.699  1.00 22.08           C
ATOM   3405  CG1 ILE A 384      20.385  24.707  56.303  1.00 23.52           C
ATOM   3406  CG2 ILE A 384      18.904  26.739  56.379  1.00 28.75           C
ATOM   3407  CD1 ILE A 384      19.457  23.580  55.853  1.00 29.95           C
ATOM   3408  H   ILE A 384      22.003  25.473  54.106  1.00 25.10           H
ATOM   3409  HA  ILE A 384      19.160  25.298  53.946  1.00 21.18           H
ATOM   3410  HB  ILE A 384      20.981  26.741  55.910  1.00 26.49           H
ATOM   3411 HG12 ILE A 384      21.384  24.390  56.031  1.00 28.22           H
ATOM   3412 HG13 ILE A 384      20.359  24.770  57.391  1.00 28.22           H
ATOM   3413 HG21 ILE A 384      19.026  26.705  57.462  1.00 34.50           H
ATOM   3414 HG22 ILE A 384      18.810  27.784  56.080  1.00 34.50           H
ATOM   3415 HG23 ILE A 384      17.993  26.200  56.111  1.00 34.50           H
ATOM   3416 HD11 ILE A 384      19.671  22.688  56.441  1.00 35.95           H
ATOM   3417 HD12 ILE A 384      18.415  23.863  56.006  1.00 35.95           H
ATOM   3418 HD13 ILE A 384      19.628  23.344  54.805  1.00 35.95           H
ATOM   3419  N   GLN A 385      20.358  28.254  53.180  1.00 19.62           N
ATOM   3420  CA  GLN A 385      19.980  29.494  52.530  1.00 21.71           C
ATOM   3421  C   GLN A 385      19.356  29.249  51.143  1.00 22.09           C
ATOM   3422  O   GLN A 385      18.434  29.965  50.766  1.00 18.44           O
ATOM   3423  CB  GLN A 385      21.192  30.415  52.433  1.00 22.09           C
ATOM   3424  CG  GLN A 385      20.925  31.730  51.678  1.00 37.84           C
ATOM   3425  CD  GLN A 385      19.785  32.535  52.325  1.00 42.31           C
ATOM   3426  OE1 GLN A 385      19.756  32.709  53.541  1.00 43.54           O
ATOM   3427  NE2 GLN A 385      18.837  33.030  51.529  1.00 35.47           N
ATOM   3428  H   GLN A 385      21.341  28.050  53.279  1.00 23.54           H
ATOM   3429  HA  GLN A 385      19.229  29.969  53.158  1.00 26.05           H
ATOM   3430  HB2 GLN A 385      21.531  30.644  53.445  1.00 26.51           H
ATOM   3431  HB3 GLN A 385      21.994  29.888  51.918  1.00 26.51           H
ATOM   3432  HG2 GLN A 385      21.838  32.317  51.774  1.00 45.41           H
ATOM   3433  HG3 GLN A 385      20.729  31.542  50.621  1.00 45.41           H
ATOM   3434 HE21 GLN A 385      18.849  32.858  50.531  1.00 42.56           H
ATOM   3435 HE22 GLN A 385      18.062  33.531  51.936  1.00 42.56           H
ATOM   3436  N   LYS A 386      19.808  28.230  50.408  1.00 17.78           N
ATOM   3437  CA  LYS A 386      19.183  27.834  49.143  1.00 19.89           C
ATOM   3438  C   LYS A 386      17.755  27.403  49.353  1.00 16.98           C
ATOM   3439  O   LYS A 386      16.964  27.717  48.478  1.00 16.53           O
ATOM   3440  CB  LYS A 386      19.949  26.736  48.396  1.00 13.89           C
ATOM   3441  CG  LYS A 386      21.367  27.132  48.004  1.00 22.68           C
ATOM   3442  CD  LYS A 386      21.415  28.344  47.101  1.00 29.06           C
ATOM   3443  CE  LYS A 386      22.887  28.681  46.844  1.00 40.11           C
ATOM   3444  NZ  LYS A 386      22.980  30.090  46.435  1.00 39.07           N1+
ATOM   3445  H   LYS A 386      20.540  27.642  50.780  1.00 21.33           H
ATOM   3446  HA  LYS A 386      19.128  28.712  48.500  1.00 23.87           H
ATOM   3447  HB2 LYS A 386      19.995  25.838  49.011  1.00 16.67           H
ATOM   3448  HB3 LYS A 386      19.409  26.479  47.487  1.00 16.67           H
ATOM   3449  HG2 LYS A 386      21.946  27.329  48.895  1.00 27.22           H
ATOM   3450  HG3 LYS A 386      21.827  26.291  47.485  1.00 27.22           H
ATOM   3451  HD2 LYS A 386      20.910  28.130  46.158  1.00 34.87           H
ATOM   3452  HD3 LYS A 386      20.941  29.197  47.589  1.00 34.87           H
ATOM   3453  HE2 LYS A 386      23.473  28.509  47.746  1.00 48.14           H
ATOM   3454  HE3 LYS A 386      23.275  28.036  46.053  1.00 48.14           H
ATOM   3455  HZ1 LYS A 386      23.947  30.347  46.309  1.00 46.89           H
ATOM   3456  HZ2 LYS A 386      22.457  30.223  45.578  1.00 46.89           H
ATOM   3457  HZ3 LYS A 386      22.562  30.664  47.157  1.00 46.89           H
ATOM   3458  N   LEU A 387      17.402  26.741  50.461  1.00 14.28           N
ATOM   3459  CA  LEU A 387      16.008  26.417  50.732  1.00 15.83           C
ATOM   3460  C   LEU A 387      15.134  27.665  50.882  1.00 20.10           C
ATOM   3461  O   LEU A 387      13.979  27.661  50.437  1.00 17.74           O
ATOM   3462  CB  LEU A 387      15.846  25.501  51.956  1.00 18.14           C
ATOM   3463  CG  LEU A 387      16.577  24.157  51.821  1.00 18.94           C
ATOM   3464  CD1 LEU A 387      16.456  23.365  53.121  1.00 28.96           C
ATOM   3465  CD2 LEU A 387      16.004  23.346  50.661  1.00 18.71           C
ATOM   3466  H   LEU A 387      18.095  26.516  51.154  1.00 17.14           H
ATOM   3467  HA  LEU A 387      15.621  25.885  49.866  1.00 19.00           H
ATOM   3468  HB2 LEU A 387      16.222  26.025  52.830  1.00 21.76           H
ATOM   3469  HB3 LEU A 387      14.785  25.310  52.126  1.00 21.76           H
ATOM   3470  HG  LEU A 387      17.632  24.350  51.633  1.00 22.72           H
ATOM   3471 HD11 LEU A 387      17.032  22.443  53.040  1.00 34.75           H
ATOM   3472 HD12 LEU A 387      16.851  23.950  53.951  1.00 34.75           H
ATOM   3473 HD13 LEU A 387      15.410  23.127  53.319  1.00 34.75           H
ATOM   3474 HD21 LEU A 387      16.421  22.341  50.681  1.00 22.45           H
ATOM   3475 HD22 LEU A 387      14.920  23.287  50.753  1.00 22.45           H
ATOM   3476 HD23 LEU A 387      16.265  23.795  49.706  1.00 22.45           H
ATOM   3477  N   ALA A 388      15.647  28.712  51.535  1.00 17.01           N
ATOM   3478  CA  ALA A 388      14.931  29.992  51.629  1.00 16.50           C
ATOM   3479  C   ALA A 388      14.780  30.666  50.261  1.00 17.16           C
ATOM   3480  O   ALA A 388      13.697  31.162  49.957  1.00 19.31           O
ATOM   3481  CB  ALA A 388      15.605  30.905  52.655  1.00 19.28           C
ATOM   3482  H   ALA A 388      16.572  28.647  51.930  1.00 20.41           H
ATOM   3483  HA  ALA A 388      13.929  29.782  52.001  1.00 19.80           H
ATOM   3484  HB1 ALA A 388      15.075  31.856  52.694  1.00 23.14           H
ATOM   3485  HB2 ALA A 388      15.577  30.430  53.635  1.00 23.14           H
ATOM   3486  HB3 ALA A 388      16.644  31.082  52.375  1.00 23.14           H
ATOM   3487  N   ASP A 389      15.823  30.667  49.420  1.00 15.94           N
ATOM   3488  CA  ASP A 389      15.739  31.161  48.053  1.00 15.81           C
ATOM   3489  C   ASP A 389      14.643  30.461  47.225  1.00 22.59           C
ATOM   3490  O   ASP A 389      13.982  31.108  46.411  1.00 18.03           O
ATOM   3491  CB  ASP A 389      17.052  30.969  47.300  1.00 19.07           C
ATOM   3492  CG  ASP A 389      18.250  31.727  47.842  1.00 31.59           C
ATOM   3493  OD1 ASP A 389      19.373  31.394  47.394  1.00 27.08           O
ATOM   3494  OD2 ASP A 389      18.016  32.663  48.631  1.00 28.05           O1-
ATOM   3495  H   ASP A 389      16.704  30.282  49.728  1.00 19.12           H
ATOM   3496  HA  ASP A 389      15.511  32.226  48.094  1.00 18.97           H
ATOM   3497  HB2 ASP A 389      17.304  29.914  47.197  1.00 22.89           H
ATOM   3498  HB3 ASP A 389      16.911  31.320  46.278  1.00 22.89           H
ATOM   3499  N   LEU A 390      14.493  29.141  47.400  1.00 17.04           N
ATOM   3500  CA  LEU A 390      13.464  28.352  46.751  1.00 15.13           C
ATOM   3501  C   LEU A 390      12.061  28.795  47.125  1.00 18.56           C
ATOM   3502  O   LEU A 390      11.197  28.733  46.255  1.00 16.42           O
ATOM   3503  CB  LEU A 390      13.608  26.851  47.022  1.00 14.02           C
ATOM   3504  CG  LEU A 390      14.745  26.220  46.223  1.00 11.83           C
ATOM   3505  CD1 LEU A 390      15.020  24.817  46.730  1.00 14.72           C
ATOM   3506  CD2 LEU A 390      14.408  26.168  44.720  1.00 16.65           C
ATOM   3507  H   LEU A 390      15.092  28.668  48.059  1.00 20.45           H
ATOM   3508  HA  LEU A 390      13.572  28.532  45.684  1.00 18.15           H
ATOM   3509  HB2 LEU A 390      13.775  26.692  48.085  1.00 16.83           H
ATOM   3510  HB3 LEU A 390      12.683  26.335  46.767  1.00 16.83           H
ATOM   3511  HG  LEU A 390      15.637  26.824  46.356  1.00 14.20           H
ATOM   3512 HD11 LEU A 390      15.889  24.439  46.201  1.00 17.66           H
ATOM   3513 HD12 LEU A 390      15.254  24.840  47.794  1.00 17.66           H
ATOM   3514 HD13 LEU A 390      14.169  24.160  46.567  1.00 17.66           H
ATOM   3515 HD21 LEU A 390      15.200  25.637  44.195  1.00 19.98           H
ATOM   3516 HD22 LEU A 390      13.462  25.652  44.570  1.00 19.98           H
ATOM   3517 HD23 LEU A 390      14.343  27.162  44.298  1.00 19.98           H
ATOM   3518  N   ARG A 391      11.803  29.185  48.382  1.00 14.41           N
ATOM   3519  CA  ARG A 391      10.492  29.655  48.784  1.00 14.44           C
ATOM   3520  C   ARG A 391      10.111  30.873  47.987  1.00 15.51           C
ATOM   3521  O   ARG A 391       8.944  30.991  47.629  1.00 18.94           O
ATOM   3522  CB  ARG A 391      10.413  30.022  50.271  1.00 16.88           C
ATOM   3523  CG  ARG A 391      10.715  28.908  51.235  1.00 21.94           C
ATOM   3524  CD  ARG A 391       9.720  27.785  51.122  1.00 31.23           C
ATOM   3525  NE  ARG A 391      10.019  26.783  52.140  1.00 37.17           N
ATOM   3526  CZ  ARG A 391       9.370  26.585  53.287  1.00 35.12           C
ATOM   3527  NH1 ARG A 391       8.371  27.365  53.704  1.00 37.14           N
ATOM   3528  NH2 ARG A 391       9.756  25.554  54.023  1.00 27.62           N1+
ATOM   3529  H   ARG A 391      12.555  29.220  49.053  1.00 17.29           H
ATOM   3530  HA  ARG A 391       9.760  28.878  48.568  1.00 17.33           H
ATOM   3531  HB2 ARG A 391      11.112  30.831  50.475  1.00 20.26           H
ATOM   3532  HB3 ARG A 391       9.409  30.388  50.488  1.00 20.26           H
ATOM   3533  HG2 ARG A 391      11.716  28.524  51.054  1.00 26.33           H
ATOM   3534  HG3 ARG A 391      10.675  29.306  52.250  1.00 26.33           H
ATOM   3535  HD2 ARG A 391       8.701  28.162  51.228  1.00 37.47           H
ATOM   3536  HD3 ARG A 391       9.829  27.319  50.144  1.00 37.47           H
ATOM   3537  HE  ARG A 391      10.779  26.151  51.926  1.00 44.60           H
ATOM   3538 HH11 ARG A 391       8.079  28.158  53.153  1.00 44.57           H
ATOM   3539 HH12 ARG A 391       7.928  27.179  54.593  1.00 44.57           H
ATOM   3540 HH21 ARG A 391      10.519  24.967  53.719  1.00 33.15           H
ATOM   3541 HH22 ARG A 391       9.310  25.373  54.910  1.00 33.15           H
ATOM   3542  N   SER A 392      11.084  31.760  47.727  1.00 16.04           N
ATOM   3543  CA  SER A 392      10.840  32.987  46.994  1.00 18.60           C
ATOM   3544  C   SER A 392      10.539  32.697  45.535  1.00 18.19           C
ATOM   3545  O   SER A 392       9.613  33.283  44.979  1.00 17.16           O
ATOM   3546  CB  SER A 392      12.024  33.941  47.131  1.00 22.76           C
ATOM   3547  OG  SER A 392      12.153  34.169  48.513  1.00 42.89           O
ATOM   3548  H   SER A 392      12.017  31.593  48.074  1.00 19.25           H
ATOM   3549  HA  SER A 392       9.962  33.477  47.417  1.00 22.32           H
ATOM   3550  HB2 SER A 392      12.932  33.482  46.745  1.00 27.31           H
ATOM   3551  HB3 SER A 392      11.821  34.877  46.607  1.00 27.31           H
ATOM   3552  HG  SER A 392      12.909  34.741  48.661  1.00 51.46           H
ATOM   3553  N   LEU A 393      11.309  31.789  44.932  1.00 16.12           N
ATOM   3554  CA  LEU A 393      11.064  31.344  43.577  1.00 17.58           C
ATOM   3555  C   LEU A 393       9.695  30.687  43.477  1.00 11.46           C
ATOM   3556  O   LEU A 393       9.011  30.931  42.481  1.00 18.10           O
ATOM   3557  CB  LEU A 393      12.181  30.391  43.095  1.00 15.51           C
ATOM   3558  CG  LEU A 393      13.569  31.028  42.938  1.00 11.78           C
ATOM   3559  CD1 LEU A 393      14.588  29.906  42.683  1.00 16.84           C
ATOM   3560  CD2 LEU A 393      13.582  32.003  41.776  1.00 15.48           C
ATOM   3561  H   LEU A 393      12.040  31.329  45.461  1.00 19.35           H
ATOM   3562  HA  LEU A 393      11.053  32.221  42.932  1.00 21.10           H
ATOM   3563  HB2 LEU A 393      12.254  29.585  43.824  1.00 18.62           H
ATOM   3564  HB3 LEU A 393      11.886  29.958  42.141  1.00 18.62           H
ATOM   3565  HG  LEU A 393      13.840  31.565  43.841  1.00 14.13           H
ATOM   3566 HD11 LEU A 393      15.556  30.347  42.459  1.00 20.21           H
ATOM   3567 HD12 LEU A 393      14.683  29.291  43.575  1.00 20.21           H
ATOM   3568 HD13 LEU A 393      14.280  29.284  41.841  1.00 20.21           H
ATOM   3569 HD21 LEU A 393      14.591  32.393  41.679  1.00 18.58           H
ATOM   3570 HD22 LEU A 393      13.284  31.512  40.849  1.00 18.58           H
ATOM   3571 HD23 LEU A 393      12.910  32.836  41.974  1.00 18.58           H
ATOM   3572  N   ASN A 394       9.282  29.872  44.454  1.00 13.15           N
ATOM   3573  CA  ASN A 394       7.959  29.232  44.480  1.00 12.04           C
ATOM   3574  C   ASN A 394       6.831  30.274  44.405  1.00 19.77           C
ATOM   3575  O   ASN A 394       5.884  30.152  43.634  1.00 15.64           O
ATOM   3576  CB  ASN A 394       7.834  28.385  45.749  1.00 13.57           C
ATOM   3577  CG  ASN A 394       6.632  27.430  45.749  1.00 17.37           C
ATOM   3578  OD1 ASN A 394       5.659  27.578  45.033  1.00 18.08           O
ATOM   3579  ND2 ASN A 394       6.637  26.466  46.651  1.00 17.52           N
ATOM   3580  H   ASN A 394       9.880  29.727  45.253  1.00 15.78           H
ATOM   3581  HA  ASN A 394       7.881  28.578  43.613  1.00 14.44           H
ATOM   3582  HB2 ASN A 394       8.739  27.801  45.895  1.00 16.29           H
ATOM   3583  HB3 ASN A 394       7.733  29.050  46.603  1.00 16.29           H
ATOM   3584 HD21 ASN A 394       5.861  25.826  46.707  1.00 21.02           H
ATOM   3585 HD22 ASN A 394       7.440  26.352  47.254  1.00 21.02           H
ATOM   3586  N   GLU A 395       6.933  31.310  45.221  1.00 16.74           N
ATOM   3587  CA  GLU A 395       5.954  32.364  45.270  1.00 21.58           C
ATOM   3588  C   GLU A 395       5.838  33.094  43.940  1.00 13.80           C
ATOM   3589  O   GLU A 395       4.728  33.279  43.467  1.00 16.90           O
ATOM   3590  CB  GLU A 395       6.354  33.302  46.414  1.00 21.16           C
ATOM   3591  CG  GLU A 395       5.417  34.504  46.547  1.00 38.93           C
ATOM   3592  CD  GLU A 395       5.886  35.527  47.599  1.00 57.60           C
ATOM   3593  OE1 GLU A 395       5.434  36.692  47.471  1.00 59.32           O
ATOM   3594  OE2 GLU A 395       6.682  35.142  48.492  1.00 43.93           O1-
ATOM   3595  H   GLU A 395       7.691  31.338  45.887  1.00 20.09           H
ATOM   3596  HA  GLU A 395       4.988  31.914  45.506  1.00 25.90           H
ATOM   3597  HB2 GLU A 395       6.338  32.734  47.348  1.00 25.39           H
ATOM   3598  HB3 GLU A 395       7.367  33.666  46.244  1.00 25.39           H
ATOM   3599  HG2 GLU A 395       5.288  35.026  45.599  1.00 46.72           H
ATOM   3600  HG3 GLU A 395       4.428  34.139  46.819  1.00 46.72           H
ATOM   3601  N   GLU A 396       6.948  33.493  43.325  1.00 17.62           N
ATOM   3602  CA  GLU A 396       6.914  34.149  42.037  1.00 16.21           C
ATOM   3603  C   GLU A 396       6.338  33.218  40.958  1.00 19.84           C
ATOM   3604  O   GLU A 396       5.596  33.658  40.089  1.00 19.84           O
ATOM   3605  CB  GLU A 396       8.320  34.678  41.689  1.00 17.54           C
ATOM   3606  CG  GLU A 396       8.344  35.411  40.338  1.00 17.99           C
ATOM   3607  CD  GLU A 396       7.540  36.735  40.338  1.00 27.23           C
ATOM   3608  OE1 GLU A 396       6.953  37.033  39.280  1.00 27.88           O
ATOM   3609  OE2 GLU A 396       7.440  37.388  41.399  1.00 24.93           O1-
ATOM   3610  H   GLU A 396       7.850  33.277  43.727  1.00 21.14           H
ATOM   3611  HA  GLU A 396       6.241  35.001  42.132  1.00 19.45           H
ATOM   3612  HB2 GLU A 396       8.652  35.364  42.468  1.00 21.05           H
ATOM   3613  HB3 GLU A 396       9.022  33.843  41.653  1.00 21.05           H
ATOM   3614  HG2 GLU A 396       9.382  35.657  40.127  1.00 21.59           H
ATOM   3615  HG3 GLU A 396       8.015  34.769  39.524  1.00 21.59           H
ATOM   3616  N   HIS A 397       6.688  31.925  40.995  1.00 14.29           N
ATOM   3617  CA  HIS A 397       6.171  30.954  40.032  1.00 14.60           C
ATOM   3618  C   HIS A 397       4.627  30.885  40.092  1.00 10.24           C
ATOM   3619  O   HIS A 397       3.990  30.897  39.062  1.00 15.37           O
ATOM   3620  CB  HIS A 397       6.782  29.557  40.214  1.00 12.61           C
ATOM   3621  CG  HIS A 397       6.126  28.563  39.331  1.00 11.99           C
ATOM   3622  ND1 HIS A 397       5.086  27.754  39.803  1.00 15.26           N
ATOM   3623  CD2 HIS A 397       6.329  28.333  37.972  1.00 14.07           C
ATOM   3624  CE1 HIS A 397       4.624  27.077  38.718  1.00 17.50           C
ATOM   3625  NE2 HIS A 397       5.360  27.395  37.589  1.00 16.69           N
ATOM   3626  H   HIS A 397       7.209  31.609  41.777  1.00 17.15           H
ATOM   3627  HA  HIS A 397       6.423  31.301  38.987  1.00 17.52           H
ATOM   3628  HB2 HIS A 397       6.681  29.228  41.271  1.00 15.14           H
ATOM   3629  HB3 HIS A 397       7.869  29.611  40.002  1.00 15.14           H
ATOM   3630  HD2 HIS A 397       7.063  28.717  37.291  1.00 16.88           H
ATOM   3631  HE1 HIS A 397       3.792  26.388  38.722  1.00 21.00           H
ATOM   3632  HE2 HIS A 397       5.227  27.056  36.619  1.00 20.03           H
ATOM   3633  N   SER A 398       4.074  30.882  41.314  1.00 12.58           N
ATOM   3634  CA  SER A 398       2.654  30.791  41.572  1.00 14.47           C
ATOM   3635  C   SER A 398       1.936  32.053  41.041  1.00 16.82           C
ATOM   3636  O   SER A 398       0.870  31.944  40.437  1.00 18.88           O
ATOM   3637  CB  SER A 398       2.474  30.573  43.087  1.00 19.86           C
ATOM   3638  OG  SER A 398       1.108  30.571  43.441  1.00 30.16           O
ATOM   3639  H   SER A 398       4.676  30.929  42.126  1.00 15.10           H
ATOM   3640  HA  SER A 398       2.260  29.916  41.060  1.00 17.36           H
ATOM   3641  HB2 SER A 398       2.900  29.610  43.360  1.00 23.83           H
ATOM   3642  HB3 SER A 398       2.975  31.366  43.638  1.00 23.83           H
ATOM   3643  HG  SER A 398       1.031  30.287  44.355  1.00 36.19           H
ATOM   3644  N   LYS A 399       2.493  33.248  41.278  1.00 17.86           N
ATOM   3645  CA  LYS A 399       1.994  34.516  40.713  1.00 24.57           C
ATOM   3646  C   LYS A 399       1.894  34.417  39.200  1.00 19.86           C
ATOM   3647  O   LYS A 399       0.847  34.715  38.615  1.00 22.45           O
ATOM   3648  CB  LYS A 399       2.903  35.709  41.069  1.00 23.66           C
ATOM   3649  CG  LYS A 399       2.813  36.081  42.546  1.00 43.34           C
ATOM   3650  CD  LYS A 399       3.656  37.329  42.874  1.00 48.59           C
ATOM   3651  CE  LYS A 399       3.645  37.539  44.403  1.00 54.42           C
ATOM   3652  NZ  LYS A 399       4.594  38.586  44.832  1.00 59.78           N1+
ATOM   3653  H   LYS A 399       3.355  33.278  41.808  1.00 21.44           H
ATOM   3654  HA  LYS A 399       0.997  34.713  41.102  1.00 29.49           H
ATOM   3655  HB2 LYS A 399       3.937  35.495  40.802  1.00 28.39           H
ATOM   3656  HB3 LYS A 399       2.581  36.578  40.493  1.00 28.39           H
ATOM   3657  HG2 LYS A 399       1.770  36.285  42.791  1.00 52.01           H
ATOM   3658  HG3 LYS A 399       3.152  35.244  43.156  1.00 52.01           H
ATOM   3659  HD2 LYS A 399       4.680  37.186  42.522  1.00 58.31           H
ATOM   3660  HD3 LYS A 399       3.229  38.202  42.376  1.00 58.31           H
ATOM   3661  HE2 LYS A 399       2.637  37.804  44.727  1.00 65.30           H
ATOM   3662  HE3 LYS A 399       3.921  36.601  44.887  1.00 65.30           H
ATOM   3663  HZ1 LYS A 399       4.535  38.709  45.834  1.00 71.74           H
ATOM   3664  HZ2 LYS A 399       5.536  38.282  44.610  1.00 71.74           H
ATOM   3665  HZ3 LYS A 399       4.403  39.454  44.353  1.00 71.74           H
ATOM   3666  N   GLN A 400       2.973  33.953  38.577  1.00 16.51           N
ATOM   3667  CA  GLN A 400       3.044  33.879  37.123  1.00 21.34           C
ATOM   3668  C   GLN A 400       2.103  32.809  36.561  1.00 18.97           C
ATOM   3669  O   GLN A 400       1.554  32.956  35.470  1.00 18.86           O
ATOM   3670  CB  GLN A 400       4.489  33.657  36.672  1.00 19.48           C
ATOM   3671  CG  GLN A 400       5.332  34.898  36.969  1.00 22.20           C
ATOM   3672  CD  GLN A 400       6.606  34.992  36.152  1.00 24.38           C
ATOM   3673  OE1 GLN A 400       6.801  34.299  35.150  1.00 22.39           O
ATOM   3674  NE2 GLN A 400       7.499  35.866  36.593  1.00 24.46           N
ATOM   3675  H   GLN A 400       3.781  33.683  39.120  1.00 19.82           H
ATOM   3676  HA  GLN A 400       2.715  34.838  36.719  1.00 25.61           H
ATOM   3677  HB2 GLN A 400       4.915  32.808  37.209  1.00 23.37           H
ATOM   3678  HB3 GLN A 400       4.484  33.442  35.602  1.00 23.37           H
ATOM   3679  HG2 GLN A 400       4.742  35.780  36.720  1.00 26.63           H
ATOM   3680  HG3 GLN A 400       5.574  34.953  38.027  1.00 26.63           H
ATOM   3681 HE21 GLN A 400       7.318  36.377  37.450  1.00 29.36           H
ATOM   3682 HE22 GLN A 400       8.361  36.005  36.089  1.00 29.36           H
ATOM   3683  N   TYR A 401       1.947  31.711  37.290  1.00 19.08           N
ATOM   3684  CA  TYR A 401       1.065  30.649  36.896  1.00 12.88           C
ATOM   3685  C   TYR A 401      -0.387  31.138  36.905  1.00 16.94           C
ATOM   3686  O   TYR A 401      -1.136  30.831  35.983  1.00 15.98           O
ATOM   3687  CB  TYR A 401       1.283  29.441  37.792  1.00 21.15           C
ATOM   3688  CG  TYR A 401       0.335  28.335  37.402  1.00 19.83           C
ATOM   3689  CD1 TYR A 401       0.694  27.441  36.381  1.00 26.03           C
ATOM   3690  CD2 TYR A 401      -0.923  28.242  38.026  1.00 25.13           C
ATOM   3691  CE1 TYR A 401      -0.205  26.458  35.970  1.00 21.21           C
ATOM   3692  CE2 TYR A 401      -1.848  27.286  37.600  1.00 23.82           C
ATOM   3693  CZ  TYR A 401      -1.490  26.401  36.559  1.00 27.03           C
ATOM   3694  OH  TYR A 401      -2.384  25.472  36.133  1.00 27.02           O
ATOM   3695  H   TYR A 401       2.437  31.617  38.169  1.00 22.90           H
ATOM   3696  HA  TYR A 401       1.321  30.349  35.880  1.00 15.45           H
ATOM   3697  HB2 TYR A 401       2.315  29.099  37.682  1.00 25.38           H
ATOM   3698  HB3 TYR A 401       1.118  29.723  38.833  1.00 25.38           H
ATOM   3699  HD1 TYR A 401       1.664  27.512  35.907  1.00 31.23           H
ATOM   3700  HD2 TYR A 401      -1.194  28.928  38.816  1.00 30.15           H
ATOM   3701  HE1 TYR A 401       0.073  25.774  35.183  1.00 25.46           H
ATOM   3702  HE2 TYR A 401      -2.819  27.240  38.067  1.00 28.59           H
ATOM   3703  HH  TYR A 401      -3.294  25.701  36.347  1.00 32.42           H
ATOM   3704  N   ARG A 402      -0.797  31.890  37.922  1.00 15.24           N
ATOM   3705  CA  ARG A 402      -2.139  32.472  37.952  1.00 22.13           C
ATOM   3706  C   ARG A 402      -2.410  33.338  36.707  1.00 19.24           C
ATOM   3707  O   ARG A 402      -3.467  33.195  36.093  1.00 23.44           O
ATOM   3708  CB  ARG A 402      -2.382  33.208  39.281  1.00 29.65           C
ATOM   3709  CG  ARG A 402      -3.650  34.098  39.320  1.00 45.38           C
ATOM   3710  CD  ARG A 402      -3.661  35.074  40.520  1.00 48.74           C
ATOM   3711  NE  ARG A 402      -3.852  34.383  41.819  1.00 60.86           N
ATOM   3712  CZ  ARG A 402      -2.889  33.810  42.562  1.00 57.77           C
ATOM   3713  NH1 ARG A 402      -1.588  34.045  42.357  1.00 60.33           N
ATOM   3714  NH2 ARG A 402      -3.236  32.964  43.531  1.00 63.86           N1+
ATOM   3715  H   ARG A 402      -0.144  32.111  38.658  1.00 18.28           H
ATOM   3716  HA  ARG A 402      -2.851  31.646  37.916  1.00 26.56           H
ATOM   3717  HB2 ARG A 402      -2.442  32.457  40.070  1.00 35.58           H
ATOM   3718  HB3 ARG A 402      -1.528  33.857  39.479  1.00 35.58           H
ATOM   3719  HG2 ARG A 402      -3.697  34.724  38.429  1.00 54.46           H
ATOM   3720  HG3 ARG A 402      -4.540  33.465  39.337  1.00 54.46           H
ATOM   3721  HD2 ARG A 402      -2.734  35.647  40.536  1.00 58.49           H
ATOM   3722  HD3 ARG A 402      -4.480  35.784  40.383  1.00 58.49           H
ATOM   3723  HE  ARG A 402      -4.805  34.140  42.048  1.00 73.04           H
ATOM   3724 HH11 ARG A 402      -1.302  34.672  41.620  1.00 72.40           H
ATOM   3725 HH12 ARG A 402      -0.894  33.572  42.918  1.00 72.40           H
ATOM   3726 HH21 ARG A 402      -4.208  32.756  43.704  1.00 76.63           H
ATOM   3727 HH22 ARG A 402      -2.521  32.507  44.077  1.00 76.63           H
ATOM   3728  N   CYS A 403      -1.476  34.204  36.297  1.00 22.53           N
ATOM   3729  CA  CYS A 403      -1.617  35.002  35.049  1.00 19.74           C
ATOM   3730  C   CYS A 403      -1.744  34.142  33.785  1.00 22.36           C
ATOM   3731  O   CYS A 403      -2.611  34.392  32.939  1.00 18.31           O
ATOM   3732  CB  CYS A 403      -0.495  36.049  34.914  1.00 34.72           C
ATOM   3733  SG  CYS A 403      -0.745  37.312  36.214  1.00 55.45           S
ATOM   3734  H   CYS A 403      -0.630  34.301  36.841  1.00 27.03           H
ATOM   3735  HA  CYS A 403      -2.554  35.556  35.130  1.00 23.68           H
ATOM   3736  HB2 CYS A 403       0.476  35.569  35.047  1.00 41.66           H
ATOM   3737  HB3 CYS A 403      -0.527  36.520  33.925  1.00 41.66           H
ATOM   3738  HG  CYS A 403       0.378  37.998  35.976  1.00 66.53           H
ATOM   3739  N   LEU A 404      -0.903  33.107  33.672  1.00 19.47           N
ATOM   3740  CA  LEU A 404      -0.950  32.140  32.590  1.00 22.62           C
ATOM   3741  C   LEU A 404      -2.319  31.429  32.526  1.00 14.95           C
ATOM   3742  O   LEU A 404      -2.855  31.188  31.445  1.00 17.62           O
ATOM   3743  CB  LEU A 404       0.222  31.168  32.826  1.00 22.28           C
ATOM   3744  CG  LEU A 404       0.592  30.309  31.635  1.00 37.78           C
ATOM   3745  CD1 LEU A 404       1.170  31.199  30.523  1.00 33.76           C
ATOM   3746  CD2 LEU A 404       1.640  29.302  32.115  1.00 36.28           C
ATOM   3747  H   LEU A 404      -0.217  32.951  34.397  1.00 23.37           H
ATOM   3748  HA  LEU A 404      -0.799  32.680  31.657  1.00 27.14           H
ATOM   3749  HB2 LEU A 404       1.106  31.741  33.109  1.00 26.74           H
ATOM   3750  HB3 LEU A 404      -0.038  30.511  33.657  1.00 26.74           H
ATOM   3751  HG  LEU A 404      -0.286  29.783  31.270  1.00 45.33           H
ATOM   3752 HD11 LEU A 404       1.615  30.566  29.760  1.00 40.51           H
ATOM   3753 HD12 LEU A 404       0.382  31.788  30.055  1.00 40.51           H
ATOM   3754 HD13 LEU A 404       1.934  31.864  30.929  1.00 40.51           H
ATOM   3755 HD21 LEU A 404       1.918  28.643  31.293  1.00 43.54           H
ATOM   3756 HD22 LEU A 404       2.527  29.831  32.469  1.00 43.54           H
ATOM   3757 HD23 LEU A 404       1.228  28.693  32.920  1.00 43.54           H
ATOM   3758  N   SER A 405      -2.927  31.126  33.673  1.00 17.06           N
ATOM   3759  CA  SER A 405      -4.227  30.453  33.740  1.00 20.56           C
ATOM   3760  C   SER A 405      -5.405  31.308  33.190  1.00 19.33           C
ATOM   3761  O   SER A 405      -6.472  30.770  32.909  1.00 17.84           O
ATOM   3762  CB  SER A 405      -4.509  29.942  35.163  1.00 19.04           C
ATOM   3763  OG  SER A 405      -5.058  30.974  35.979  1.00 29.08           O
ATOM   3764  H   SER A 405      -2.461  31.340  34.540  1.00 20.48           H
ATOM   3765  HA  SER A 405      -4.139  29.568  33.109  1.00 24.67           H
ATOM   3766  HB2 SER A 405      -5.234  29.129  35.097  1.00 22.85           H
ATOM   3767  HB3 SER A 405      -3.591  29.556  35.612  1.00 22.85           H
ATOM   3768  HG  SER A 405      -4.412  31.682  36.074  1.00 34.90           H
ATOM   3769  N   PHE A 406      -5.259  32.633  33.090  1.00 17.88           N
ATOM   3770  CA  PHE A 406      -6.288  33.508  32.499  1.00 19.32           C
ATOM   3771  C   PHE A 406      -6.278  33.506  30.991  1.00 13.54           C
ATOM   3772  O   PHE A 406      -7.199  34.066  30.394  1.00 13.77           O
ATOM   3773  CB  PHE A 406      -6.076  34.949  32.977  1.00 16.05           C
ATOM   3774  CG  PHE A 406      -6.169  35.186  34.460  1.00 17.36           C
ATOM   3775  CD1 PHE A 406      -5.418  36.244  35.019  1.00 21.68           C
ATOM   3776  CD2 PHE A 406      -7.084  34.473  35.268  1.00 18.84           C
ATOM   3777  CE1 PHE A 406      -5.546  36.542  36.386  1.00 19.03           C
ATOM   3778  CE2 PHE A 406      -7.189  34.764  36.635  1.00 22.89           C
ATOM   3779  CZ  PHE A 406      -6.408  35.787  37.196  1.00 25.19           C
ATOM   3780  H   PHE A 406      -4.380  33.052  33.359  1.00 21.46           H
ATOM   3781  HA  PHE A 406      -7.277  33.172  32.810  1.00 23.19           H
ATOM   3782  HB2 PHE A 406      -5.117  35.316  32.612  1.00 19.26           H
ATOM   3783  HB3 PHE A 406      -6.847  35.567  32.517  1.00 19.26           H
ATOM   3784  HD1 PHE A 406      -4.754  36.834  34.401  1.00 26.02           H
ATOM   3785  HD2 PHE A 406      -7.720  33.711  34.849  1.00 22.61           H
ATOM   3786  HE1 PHE A 406      -4.974  37.356  36.811  1.00 22.84           H
ATOM   3787  HE2 PHE A 406      -7.880  34.207  37.251  1.00 27.46           H
ATOM   3788  HZ  PHE A 406      -6.497  36.011  38.249  1.00 30.23           H
ATOM   3789  N   GLN A 407      -5.242  32.920  30.363  1.00 13.64           N
ATOM   3790  CA  GLN A 407      -5.122  32.886  28.936  1.00 10.84           C
ATOM   3791  C   GLN A 407      -6.095  31.828  28.411  1.00 17.35           C
ATOM   3792  O   GLN A 407      -6.000  30.656  28.800  1.00 16.06           O
ATOM   3793  CB  GLN A 407      -3.663  32.564  28.502  1.00 16.84           C
ATOM   3794  CG  GLN A 407      -3.429  32.892  27.025  1.00 16.67           C
ATOM   3795  CD  GLN A 407      -3.670  34.392  26.724  1.00 22.40           C
ATOM   3796  OE1 GLN A 407      -3.404  35.272  27.545  1.00 15.35           O
ATOM   3797  NE2 GLN A 407      -4.166  34.705  25.529  1.00 14.48           N
ATOM   3798  H   GLN A 407      -4.524  32.460  30.906  1.00 16.36           H
ATOM   3799  HA  GLN A 407      -5.372  33.883  28.585  1.00 13.01           H
ATOM   3800  HB2 GLN A 407      -2.954  33.129  29.114  1.00 20.21           H
ATOM   3801  HB3 GLN A 407      -3.455  31.508  28.645  1.00 20.21           H
ATOM   3802  HG2 GLN A 407      -2.379  32.680  26.817  1.00 20.00           H
ATOM   3803  HG3 GLN A 407      -4.046  32.259  26.388  1.00 20.00           H
ATOM   3804 HE21 GLN A 407      -4.365  33.977  24.862  1.00 17.38           H
ATOM   3805 HE22 GLN A 407      -4.309  35.671  25.290  1.00 17.38           H
ATOM   3806  N   PRO A 408      -7.062  32.210  27.564  1.00 18.41           N
ATOM   3807  CA  PRO A 408      -8.076  31.250  27.100  1.00 19.21           C
ATOM   3808  C   PRO A 408      -7.438  30.017  26.439  1.00 16.79           C
ATOM   3809  O   PRO A 408      -6.462  30.179  25.710  1.00 15.23           O
ATOM   3810  CB  PRO A 408      -8.834  32.074  26.035  1.00 15.89           C
ATOM   3811  CG  PRO A 408      -8.821  33.487  26.620  1.00 16.44           C
ATOM   3812  CD  PRO A 408      -7.391  33.585  27.142  1.00 12.93           C
ATOM   3813  HA  PRO A 408      -8.754  30.996  27.914  1.00 23.06           H
ATOM   3814  HB2 PRO A 408      -8.257  32.075  25.108  1.00 19.07           H
ATOM   3815  HB3 PRO A 408      -9.849  31.720  25.847  1.00 19.07           H
ATOM   3816  HG2 PRO A 408      -8.981  34.248  25.854  1.00 19.73           H
ATOM   3817  HG3 PRO A 408      -9.563  33.567  27.418  1.00 19.73           H
ATOM   3818  HD2 PRO A 408      -6.728  33.899  26.335  1.00 15.52           H
ATOM   3819  HD3 PRO A 408      -7.392  34.296  27.967  1.00 15.52           H
ATOM   3820  N   GLU A 409      -7.932  28.802  26.695  1.00 19.74           N
ATOM   3821  CA  GLU A 409      -7.416  27.556  26.070  1.00 33.24           C
ATOM   3822  C   GLU A 409      -6.041  27.110  26.628  1.00 30.11           C
ATOM   3823  O   GLU A 409      -5.410  26.209  26.063  1.00 26.88           O
ATOM   3824  CB  GLU A 409      -7.315  27.596  24.509  1.00 32.19           C
ATOM   3825  CG  GLU A 409      -8.531  28.101  23.717  1.00 40.01           C
ATOM   3826  CD  GLU A 409      -9.761  27.190  23.795  1.00 53.88           C
ATOM   3827  OE1 GLU A 409     -10.144  26.792  24.922  1.00 57.60           O
ATOM   3828  OE2 GLU A 409     -10.329  26.938  22.711  1.00 56.35           O1-
ATOM   3829  H   GLU A 409      -8.700  28.713  27.347  1.00 23.69           H
ATOM   3830  HA  GLU A 409      -8.112  26.762  26.344  1.00 39.89           H
ATOM   3831  HB2 GLU A 409      -6.450  28.191  24.222  1.00 38.63           H
ATOM   3832  HB3 GLU A 409      -7.097  26.591  24.154  1.00 38.63           H
ATOM   3833  HG2 GLU A 409      -8.806  29.071  24.123  1.00 48.01           H
ATOM   3834  HG3 GLU A 409      -8.243  28.243  22.676  1.00 48.01           H
ATOM   3835  N   CYS A 410      -5.581  27.724  27.733  1.00 21.23           N
ATOM   3836  CA  CYS A 410      -4.303  27.413  28.367  1.00 22.21           C
ATOM   3837  C   CYS A 410      -4.353  26.000  28.966  1.00 24.84           C
ATOM   3838  O   CYS A 410      -3.333  25.328  28.922  1.00 22.23           O
ATOM   3839  CB  CYS A 410      -3.995  28.481  29.437  1.00 24.81           C
ATOM   3840  SG  CYS A 410      -2.383  28.169  30.180  1.00 35.87           S
ATOM   3841  H   CYS A 410      -6.150  28.442  28.170  1.00 25.48           H
ATOM   3842  HA  CYS A 410      -3.521  27.435  27.605  1.00 26.66           H
ATOM   3843  HB2 CYS A 410      -3.950  29.458  28.974  1.00 29.77           H
ATOM   3844  HB3 CYS A 410      -4.766  28.467  30.205  1.00 29.77           H
ATOM   3845  HG  CYS A 410      -2.391  26.863  29.913  1.00 43.04           H
ATOM   3846  N   SER A 411      -5.500  25.542  29.520  1.00 19.11           N
ATOM   3847  CA  SER A 411      -5.584  24.257  30.197  1.00 23.29           C
ATOM   3848  C   SER A 411      -5.200  23.087  29.293  1.00 25.03           C
ATOM   3849  O   SER A 411      -4.623  22.125  29.800  1.00 25.20           O
ATOM   3850  CB  SER A 411      -6.941  24.030  30.854  1.00 29.08           C
ATOM   3851  OG  SER A 411      -7.948  23.920  29.872  1.00 36.39           O
ATOM   3852  H   SER A 411      -6.315  26.141  29.543  1.00 22.94           H
ATOM   3853  HA  SER A 411      -4.852  24.293  31.007  1.00 27.95           H
ATOM   3854  HB2 SER A 411      -6.889  23.096  31.410  1.00 34.90           H
ATOM   3855  HB3 SER A 411      -7.175  24.839  31.543  1.00 34.90           H
ATOM   3856  HG  SER A 411      -8.228  24.808  29.631  1.00 43.66           H
ATOM   3857  N   MET A 412      -5.493  23.159  27.984  1.00 25.78           N
ATOM   3858  CA  MET A 412      -5.178  22.079  27.045  1.00 28.51           C
ATOM   3859  C   MET A 412      -3.683  21.949  26.802  1.00 19.82           C
ATOM   3860  O   MET A 412      -3.205  20.918  26.338  1.00 29.39           O
ATOM   3861  CB  MET A 412      -5.898  22.297  25.712  1.00 36.63           C
ATOM   3862  CG  MET A 412      -7.425  22.266  25.874  1.00 47.82           C
ATOM   3863  SD  MET A 412      -8.306  22.314  24.278  1.00 86.78           S
ATOM   3864  CE  MET A 412      -7.908  24.001  23.740  1.00 46.68           C
ATOM   3865  H   MET A 412      -5.937  23.993  27.628  1.00 30.94           H
ATOM   3866  HA  MET A 412      -5.532  21.137  27.466  1.00 34.21           H
ATOM   3867  HB2 MET A 412      -5.591  23.253  25.285  1.00 43.95           H
ATOM   3868  HB3 MET A 412      -5.611  21.503  25.022  1.00 43.95           H
ATOM   3869  HG2 MET A 412      -7.715  21.356  26.401  1.00 57.38           H
ATOM   3870  HG3 MET A 412      -7.743  23.123  26.472  1.00 57.38           H
ATOM   3871  HE1 MET A 412      -8.392  24.208  22.785  1.00 56.02           H
ATOM   3872  HE2 MET A 412      -8.290  24.701  24.486  1.00 56.02           H
ATOM   3873  HE3 MET A 412      -6.831  24.128  23.629  1.00 56.02           H
ATOM   3874  N   LYS A 413      -2.934  23.010  27.060  1.00 19.54           N
ATOM   3875  CA  LYS A 413      -1.480  23.018  26.906  1.00 18.97           C
ATOM   3876  C   LYS A 413      -0.797  22.457  28.154  1.00 22.86           C
ATOM   3877  O   LYS A 413       0.410  22.285  28.136  1.00 17.32           O
ATOM   3878  CB  LYS A 413      -0.963  24.409  26.538  1.00 23.36           C
ATOM   3879  CG  LYS A 413      -1.552  24.907  25.213  1.00 26.53           C
ATOM   3880  CD  LYS A 413      -1.024  26.293  24.845  1.00 24.35           C
ATOM   3881  CE  LYS A 413      -1.676  26.776  23.530  1.00 30.63           C
ATOM   3882  NZ  LYS A 413      -3.144  26.942  23.643  1.00 36.49           N1+
ATOM   3883  H   LYS A 413      -3.377  23.840  27.433  1.00 23.45           H
ATOM   3884  HA  LYS A 413      -1.205  22.364  26.077  1.00 22.76           H
ATOM   3885  HB2 LYS A 413      -1.210  25.114  27.334  1.00 28.03           H
ATOM   3886  HB3 LYS A 413       0.124  24.368  26.432  1.00 28.03           H
ATOM   3887  HG2 LYS A 413      -1.297  24.206  24.417  1.00 31.84           H
ATOM   3888  HG3 LYS A 413      -2.637  24.959  25.315  1.00 31.84           H
ATOM   3889  HD2 LYS A 413      -1.247  27.001  25.647  1.00 29.22           H
ATOM   3890  HD3 LYS A 413       0.057  26.246  24.709  1.00 29.22           H
ATOM   3891  HE2 LYS A 413      -1.226  27.729  23.247  1.00 36.76           H
ATOM   3892  HE3 LYS A 413      -1.461  26.046  22.746  1.00 36.76           H
ATOM   3893  HZ1 LYS A 413      -3.502  27.339  22.786  1.00 43.78           H
ATOM   3894  HZ2 LYS A 413      -3.601  26.060  23.829  1.00 43.78           H
ATOM   3895  HZ3 LYS A 413      -3.355  27.579  24.402  1.00 43.78           H
ATOM   3896  N   LEU A 414      -1.550  22.226  29.227  1.00 18.39           N
ATOM   3897  CA  LEU A 414      -1.054  21.747  30.503  1.00 15.03           C
ATOM   3898  C   LEU A 414      -1.313  20.248  30.578  1.00 17.40           C
ATOM   3899  O   LEU A 414      -1.328  19.590  29.551  1.00 18.07           O
ATOM   3900  CB  LEU A 414      -1.599  22.585  31.655  1.00 18.80           C
ATOM   3901  CG  LEU A 414      -1.171  24.069  31.544  1.00 17.88           C
ATOM   3902  CD1 LEU A 414      -1.821  24.817  32.699  1.00 19.21           C
ATOM   3903  CD2 LEU A 414       0.341  24.277  31.613  1.00 18.88           C
ATOM   3904  H   LEU A 414      -2.549  22.354  29.146  1.00 22.07           H
ATOM   3905  HA  LEU A 414       0.026  21.866  30.520  1.00 18.04           H
ATOM   3906  HB2 LEU A 414      -2.687  22.516  31.663  1.00 22.56           H
ATOM   3907  HB3 LEU A 414      -1.231  22.186  32.603  1.00 22.56           H
ATOM   3908  HG  LEU A 414      -1.533  24.484  30.606  1.00 21.46           H
ATOM   3909 HD11 LEU A 414      -1.533  25.868  32.669  1.00 23.05           H
ATOM   3910 HD12 LEU A 414      -2.906  24.751  32.612  1.00 23.05           H
ATOM   3911 HD13 LEU A 414      -1.504  24.390  33.653  1.00 23.05           H
ATOM   3912 HD21 LEU A 414       0.556  25.340  31.726  1.00 22.66           H
ATOM   3913 HD22 LEU A 414       0.742  23.744  32.471  1.00 22.66           H
ATOM   3914 HD23 LEU A 414       0.816  23.924  30.700  1.00 22.66           H
ATOM   3915  N   THR A 415      -1.402  19.693  31.780  1.00 18.36           N
ATOM   3916  CA  THR A 415      -1.788  18.315  32.015  1.00 14.55           C
ATOM   3917  C   THR A 415      -2.664  18.332  33.259  1.00 15.42           C
ATOM   3918  O   THR A 415      -2.512  19.257  34.067  1.00 16.63           O
ATOM   3919  CB  THR A 415      -0.567  17.389  32.294  1.00 19.58           C
ATOM   3920  OG1 THR A 415       0.013  17.679  33.538  1.00 13.94           O
ATOM   3921  CG2 THR A 415       0.532  17.513  31.260  1.00 15.45           C
ATOM   3922  H   THR A 415      -1.341  20.287  32.595  1.00 22.04           H
ATOM   3923  HA  THR A 415      -2.349  17.922  31.168  1.00 17.46           H
ATOM   3924  HB  THR A 415      -0.910  16.354  32.307  1.00 23.49           H
ATOM   3925  HG1 THR A 415       0.569  16.933  33.787  1.00 16.72           H
ATOM   3926 HG21 THR A 415       1.328  16.808  31.496  1.00 18.54           H
ATOM   3927 HG22 THR A 415       0.141  17.293  30.267  1.00 18.54           H
ATOM   3928 HG23 THR A 415       0.961  18.514  31.276  1.00 18.54           H
ATOM   3929  N   PRO A 416      -3.518  17.312  33.474  1.00 18.21           N
ATOM   3930  CA  PRO A 416      -4.269  17.215  34.719  1.00 18.65           C
ATOM   3931  C   PRO A 416      -3.401  17.332  35.987  1.00 17.02           C
ATOM   3932  O   PRO A 416      -3.794  17.955  36.974  1.00 13.72           O
ATOM   3933  CB  PRO A 416      -4.905  15.815  34.666  1.00 21.95           C
ATOM   3934  CG  PRO A 416      -5.102  15.576  33.163  1.00 23.93           C
ATOM   3935  CD  PRO A 416      -3.895  16.256  32.513  1.00 19.87           C
ATOM   3936  HA  PRO A 416      -5.064  17.960  34.710  1.00 22.38           H
ATOM   3937  HB2 PRO A 416      -4.172  15.092  35.030  1.00 26.34           H
ATOM   3938  HB3 PRO A 416      -5.827  15.721  35.241  1.00 26.34           H
ATOM   3939  HG2 PRO A 416      -5.089  14.510  32.929  1.00 28.72           H
ATOM   3940  HG3 PRO A 416      -6.037  16.031  32.836  1.00 28.72           H
ATOM   3941  HD2 PRO A 416      -3.089  15.532  32.399  1.00 23.84           H
ATOM   3942  HD3 PRO A 416      -4.211  16.664  31.551  1.00 23.84           H
ATOM   3943  N   LEU A 417      -2.202  16.731  35.983  1.00 14.05           N
ATOM   3944  CA  LEU A 417      -1.353  16.744  37.163  1.00 15.28           C
ATOM   3945  C   LEU A 417      -0.852  18.165  37.453  1.00 13.09           C
ATOM   3946  O   LEU A 417      -0.866  18.606  38.600  1.00 15.10           O
ATOM   3947  CB  LEU A 417      -0.211  15.745  36.960  1.00 12.03           C
ATOM   3948  CG  LEU A 417       0.773  15.626  38.136  1.00 13.97           C
ATOM   3949  CD1 LEU A 417       0.111  15.222  39.471  1.00 16.64           C
ATOM   3950  CD2 LEU A 417       1.781  14.537  37.721  1.00 15.28           C
ATOM   3951  H   LEU A 417      -1.897  16.214  35.170  1.00 16.86           H
ATOM   3952  HA  LEU A 417      -1.948  16.405  38.009  1.00 18.34           H
ATOM   3953  HB2 LEU A 417      -0.657  14.765  36.787  1.00 14.43           H
ATOM   3954  HB3 LEU A 417       0.344  16.035  36.067  1.00 14.43           H
ATOM   3955  HG  LEU A 417       1.298  16.573  38.268  1.00 16.76           H
ATOM   3956 HD11 LEU A 417       0.873  15.056  40.230  1.00 19.97           H
ATOM   3957 HD12 LEU A 417      -0.549  16.014  39.829  1.00 19.97           H
ATOM   3958 HD13 LEU A 417      -0.461  14.301  39.344  1.00 19.97           H
ATOM   3959 HD21 LEU A 417       2.514  14.391  38.511  1.00 18.33           H
ATOM   3960 HD22 LEU A 417       1.267  13.593  37.540  1.00 18.33           H
ATOM   3961 HD23 LEU A 417       2.295  14.837  36.808  1.00 18.33           H
ATOM   3962  N   VAL A 418      -0.383  18.861  36.410  1.00 11.76           N
ATOM   3963  CA  VAL A 418       0.079  20.239  36.524  1.00 11.39           C
ATOM   3964  C   VAL A 418      -1.051  21.132  37.028  1.00 15.91           C
ATOM   3965  O   VAL A 418      -0.847  21.942  37.924  1.00 14.07           O
ATOM   3966  CB  VAL A 418       0.663  20.688  35.179  1.00 14.03           C
ATOM   3967  CG1 VAL A 418       0.898  22.206  35.101  1.00 19.20           C
ATOM   3968  CG2 VAL A 418       2.045  20.051  34.978  1.00 12.97           C
ATOM   3969  H   VAL A 418      -0.396  18.446  35.489  1.00 14.11           H
ATOM   3970  HA  VAL A 418       0.881  20.273  37.264  1.00 13.67           H
ATOM   3971  HB  VAL A 418       0.004  20.395  34.362  1.00 16.84           H
ATOM   3972 HG11 VAL A 418       1.389  22.449  34.161  1.00 23.04           H
ATOM   3973 HG12 VAL A 418      -0.043  22.751  35.162  1.00 23.04           H
ATOM   3974 HG13 VAL A 418       1.554  22.502  35.914  1.00 23.04           H
ATOM   3975 HG21 VAL A 418       2.432  20.318  33.995  1.00 15.56           H
ATOM   3976 HG22 VAL A 418       2.739  20.423  35.733  1.00 15.56           H
ATOM   3977 HG23 VAL A 418       1.985  18.967  35.053  1.00 15.56           H
ATOM   3978  N   LEU A 419      -2.250  20.980  36.457  1.00 15.00           N
ATOM   3979  CA  LEU A 419      -3.418  21.743  36.849  1.00 15.26           C
ATOM   3980  C   LEU A 419      -3.722  21.572  38.333  1.00 20.55           C
ATOM   3981  O   LEU A 419      -4.012  22.554  39.013  1.00 23.37           O
ATOM   3982  CB  LEU A 419      -4.634  21.334  35.977  1.00 16.60           C
ATOM   3983  CG  LEU A 419      -4.568  21.869  34.541  1.00 20.12           C
ATOM   3984  CD1 LEU A 419      -5.680  21.189  33.717  1.00 19.70           C
ATOM   3985  CD2 LEU A 419      -4.775  23.391  34.505  1.00 21.54           C
ATOM   3986  H   LEU A 419      -2.367  20.265  35.754  1.00 18.00           H
ATOM   3987  HA  LEU A 419      -3.194  22.795  36.686  1.00 18.31           H
ATOM   3988  HB2 LEU A 419      -4.682  20.246  35.941  1.00 19.92           H
ATOM   3989  HB3 LEU A 419      -5.555  21.683  36.448  1.00 19.92           H
ATOM   3990  HG  LEU A 419      -3.598  21.643  34.101  1.00 24.15           H
ATOM   3991 HD11 LEU A 419      -5.600  21.497  32.672  1.00 23.64           H
ATOM   3992 HD12 LEU A 419      -5.567  20.106  33.768  1.00 23.64           H
ATOM   3993 HD13 LEU A 419      -6.658  21.467  34.112  1.00 23.64           H
ATOM   3994 HD21 LEU A 419      -4.909  23.717  33.472  1.00 25.84           H
ATOM   3995 HD22 LEU A 419      -5.658  23.665  35.083  1.00 25.84           H
ATOM   3996 HD23 LEU A 419      -3.907  23.890  34.917  1.00 25.84           H
ATOM   3997  N   GLU A 420      -3.656  20.341  38.837  1.00 16.76           N
ATOM   3998  CA  GLU A 420      -3.948  20.080  40.239  1.00 18.49           C
ATOM   3999  C   GLU A 420      -2.884  20.668  41.162  1.00 23.18           C
ATOM   4000  O   GLU A 420      -3.203  21.368  42.131  1.00 19.12           O
ATOM   4001  CB  GLU A 420      -4.108  18.571  40.469  1.00 19.09           C
ATOM   4002  CG  GLU A 420      -4.577  18.344  41.914  1.00 29.42           C
ATOM   4003  CD  GLU A 420      -4.270  16.993  42.509  1.00 27.39           C
ATOM   4004  OE1 GLU A 420      -4.849  16.739  43.588  1.00 35.26           O
ATOM   4005  OE2 GLU A 420      -3.428  16.266  41.946  1.00 37.29           O1-
ATOM   4006  H   GLU A 420      -3.404  19.564  38.243  1.00 20.11           H
ATOM   4007  HA  GLU A 420      -4.903  20.554  40.464  1.00 22.19           H
ATOM   4008  HB2 GLU A 420      -4.858  18.176  39.786  1.00 22.90           H
ATOM   4009  HB3 GLU A 420      -3.161  18.069  40.278  1.00 22.90           H
ATOM   4010  HG2 GLU A 420      -4.130  19.058  42.599  1.00 35.30           H
ATOM   4011  HG3 GLU A 420      -5.648  18.533  41.997  1.00 35.30           H
ATOM   4012  N   VAL A 421      -1.613  20.370  40.866  1.00 19.29           N
ATOM   4013  CA  VAL A 421      -0.496  20.772  41.702  1.00 24.16           C
ATOM   4014  C   VAL A 421      -0.390  22.302  41.755  1.00 24.63           C
ATOM   4015  O   VAL A 421      -0.151  22.855  42.823  1.00 21.81           O
ATOM   4016  CB  VAL A 421       0.794  20.051  41.251  1.00 19.59           C
ATOM   4017  CG1 VAL A 421       2.032  20.568  41.983  1.00 17.98           C
ATOM   4018  CG2 VAL A 421       0.693  18.543  41.540  1.00 17.62           C
ATOM   4019  H   VAL A 421      -1.412  19.826  40.040  1.00 23.14           H
ATOM   4020  HA  VAL A 421      -0.711  20.431  42.715  1.00 28.99           H
ATOM   4021  HB  VAL A 421       0.934  20.201  40.179  1.00 23.51           H
ATOM   4022 HG11 VAL A 421       2.911  20.025  41.645  1.00 21.58           H
ATOM   4023 HG12 VAL A 421       2.186  21.624  41.775  1.00 21.58           H
ATOM   4024 HG13 VAL A 421       1.903  20.438  43.057  1.00 21.58           H
ATOM   4025 HG21 VAL A 421       1.582  18.033  41.178  1.00 21.15           H
ATOM   4026 HG22 VAL A 421       0.586  18.378  42.611  1.00 21.15           H
ATOM   4027 HG23 VAL A 421      -0.170  18.104  41.046  1.00 21.15           H
ATOM   4028  N   PHE A 422      -0.508  22.998  40.628  1.00 20.56           N
ATOM   4029  CA  PHE A 422      -0.315  24.456  40.604  1.00 27.21           C
ATOM   4030  C   PHE A 422      -1.601  25.259  40.756  1.00 21.66           C
ATOM   4031  O   PHE A 422      -1.494  26.458  41.015  1.00 29.67           O
ATOM   4032  CB  PHE A 422       0.494  24.909  39.383  1.00 23.27           C
ATOM   4033  CG  PHE A 422       1.886  24.303  39.277  1.00 30.53           C
ATOM   4034  CD1 PHE A 422       2.391  24.002  38.002  1.00 30.68           C
ATOM   4035  CD2 PHE A 422       2.679  24.052  40.416  1.00 34.50           C
ATOM   4036  CE1 PHE A 422       3.610  23.316  37.868  1.00 32.91           C
ATOM   4037  CE2 PHE A 422       3.882  23.341  40.287  1.00 31.30           C
ATOM   4038  CZ  PHE A 422       4.318  22.926  39.019  1.00 27.91           C
ATOM   4039  H   PHE A 422      -0.698  22.514  39.764  1.00 24.67           H
ATOM   4040  HA  PHE A 422       0.280  24.738  41.472  1.00 32.65           H
ATOM   4041  HB2 PHE A 422      -0.071  24.670  38.483  1.00 27.93           H
ATOM   4042  HB3 PHE A 422       0.604  25.992  39.410  1.00 27.93           H
ATOM   4043  HD1 PHE A 422       1.834  24.291  37.123  1.00 36.81           H
ATOM   4044  HD2 PHE A 422       2.349  24.343  41.402  1.00 41.41           H
ATOM   4045  HE1 PHE A 422       3.979  23.068  36.884  1.00 39.49           H
ATOM   4046  HE2 PHE A 422       4.453  23.087  41.168  1.00 37.56           H
ATOM   4047  HZ  PHE A 422       5.234  22.362  38.926  1.00 33.49           H
ATOM   4048  N   GLY A 423      -2.776  24.644  40.609  1.00 29.27           N
ATOM   4049  CA  GLY A 423      -4.086  25.295  40.811  1.00 41.05           C
ATOM   4050  C   GLY A 423      -4.433  25.497  42.298  1.00 44.31           C
ATOM   4051  O   GLY A 423      -5.300  24.732  42.776  1.00 60.84           O
ATOM   4052  H   GLY A 423      -2.787  23.656  40.398  1.00 35.13           H
ATOM   4053  HA2 GLY A 423      -4.858  24.681  40.349  1.00 49.25           H
ATOM   4054  HA3 GLY A 423      -4.075  26.265  40.313  1.00 49.25           H
ATOM   4055  HC  GLY A 423      -3.862  26.421  42.919  1.00 53.17           H
TER
HETATM 4056  C1  MC9 A 500      14.241  18.123  35.621  1.00  7.25           C
HETATM 4057  C10 MC9 A 500      13.692  19.267  34.806  1.00  9.13           C
HETATM 4058  C11 MC9 A 500      13.231  24.584  31.731  1.00 11.30           C
HETATM 4059  C12 MC9 A 500      12.371  25.595  32.532  1.00  9.87           C
HETATM 4060  C13 MC9 A 500      11.937  25.017  33.887  1.00  9.80           C
HETATM 4061  C14 MC9 A 500      13.230  24.567  34.657  1.00  7.86           C
HETATM 4062  C15 MC9 A 500      12.752  24.365  36.106  1.00 12.21           C
HETATM 4063  C16 MC9 A 500      11.599  25.388  36.273  1.00  9.61           C
HETATM 4064  C17 MC9 A 500      11.396  26.067  34.894  1.00 11.58           C
HETATM 4065  C18 MC9 A 500      10.947  23.849  33.697  1.00 10.72           C
HETATM 4066  C19 MC9 A 500      12.410  19.639  34.839  1.00  7.72           C
HETATM 4067  C2  MC9 A 500      14.891  17.048  34.733  1.00  8.48           C
HETATM 4068  C20 MC9 A 500      10.048  26.744  34.620  1.00 15.05           C
HETATM 4069  C21 MC9 A 500       9.928  28.030  35.473  1.00 17.35           C
HETATM 4070  C22 MC9 A 500       8.806  25.956  34.928  1.00 15.73           C
HETATM 4071  C23 MC9 A 500       7.653  26.183  34.285  1.00 16.91           C
HETATM 4072  C24 MC9 A 500       6.337  25.580  34.674  1.00 16.66           C
HETATM 4073  C25 MC9 A 500       5.801  24.732  33.538  1.00 31.20           C
HETATM 4074  C26 MC9 A 500       5.053  25.464  32.453  1.00 24.86           C
HETATM 4075  C27 MC9 A 500       4.293  24.606  33.458  1.00 29.96           C
HETATM 4076  C3  MC9 A 500      15.992  17.677  33.883  1.00  8.63           C
HETATM 4077  C4  MC9 A 500      15.468  18.862  33.052  1.00  8.84           C
HETATM 4078  C5  MC9 A 500      14.650  19.864  33.840  1.00  8.39           C
HETATM 4079  C6  MC9 A 500      14.761  21.185  33.576  1.00  6.12           C
HETATM 4080  C7  MC9 A 500      14.118  22.236  34.334  1.00  9.33           C
HETATM 4081  C8  MC9 A 500      13.939  23.495  33.893  1.00 11.30           C
HETATM 4082  C9  MC9 A 500      14.388  24.023  32.554  1.00 11.17           C
HETATM 4083  O1  MC9 A 500      13.163  17.449  36.356  1.00  8.83           O
HETATM 4084  O2  MC9 A 500      17.001  18.257  34.741  1.00  9.14           O
HETATM 4085  O3  MC9 A 500       5.302  26.564  34.966  1.00 21.90           O
HETATM 4086  H1  MC9 A 500      14.975  18.503  36.372  1.00  8.70           H
HETATM 4087  H3  MC9 A 500      16.476  16.899  33.241  1.00 10.36           H
HETATM 4088  H14 MC9 A 500      13.946  25.438  34.683  1.00  9.43           H
HETATM 4089  H17 MC9 A 500      12.139  26.920  34.847  1.00 13.90           H
HETATM 4090  H20 MC9 A 500      10.054  27.033  33.537  1.00 18.06           H
HETATM 4091  H21 MC9 A 500      14.120  16.596  34.071  1.00 10.17           H
HETATM 4092  H22 MC9 A 500       8.890  25.250  35.753  1.00 18.88           H
HETATM 4093  H23 MC9 A 500       7.590  26.875  33.442  1.00 20.29           H
HETATM 4094  H24 MC9 A 500       6.383  25.004  35.626  1.00 19.99           H
HETATM 4095  H25 MC9 A 500       6.435  23.878  33.275  1.00 37.44           H
HETATM 4096  H41 MC9 A 500      14.851  18.479  32.215  1.00 10.61           H
HETATM 4097  H42 MC9 A 500      16.358  19.365  32.601  1.00 10.61           H
HETATM 4098  H6  MC9 A 500      15.414  21.526  32.760  1.00  7.35           H
HETATM 4099  H7  MC9 A 500      13.743  21.950  35.322  1.00 11.19           H
HETATM 4100  H91 MC9 A 500      14.941  23.254  31.972  1.00 13.40           H
HETATM 4101  H92 MC9 A 500      15.143  24.828  32.724  1.00 13.40           H
HETATM 4102  HO1 MC9 A 500      12.604  18.184  36.745  1.00 10.59           H
HETATM 4103  HO2 MC9 A 500      17.549  17.548  35.169  1.00 10.97           H
HETATM 4104  HO3 MC9 A 500       5.391  27.375  34.380  1.00 26.28           H
HETATM 4105 H111 MC9 A 500      12.603  23.751  31.363  1.00 13.55           H
HETATM 4106 H112 MC9 A 500      13.631  25.089  30.832  1.00 13.55           H
HETATM 4107 H121 MC9 A 500      11.474  25.850  31.941  1.00 11.85           H
HETATM 4108 H122 MC9 A 500      12.949  26.524  32.676  1.00 11.85           H
HETATM 4109 H151 MC9 A 500      13.576  24.534  36.819  1.00 14.65           H
HETATM 4110 H152 MC9 A 500      12.395  23.333  36.273  1.00 14.65           H
HETATM 4111 H161 MC9 A 500      11.837  26.132  37.047  1.00 11.53           H
HETATM 4112 H162 MC9 A 500      10.678  24.882  36.605  1.00 11.53           H
HETATM 4113 H181 MC9 A 500      11.333  23.094  33.006  1.00 12.87           H
HETATM 4114 H182 MC9 A 500       9.991  24.197  33.298  1.00 12.87           H
HETATM 4115 H183 MC9 A 500      10.752  23.338  34.643  1.00 12.87           H
HETATM 4116 H191 MC9 A 500      12.014  20.452  34.241  1.00  9.26           H
HETATM 4117 H192 MC9 A 500      11.648  19.115  35.409  1.00  9.26           H
HETATM 4118 H211 MC9 A 500       9.979  27.803  36.544  1.00 20.81           H
HETATM 4119 H212 MC9 A 500       8.977  28.538  35.280  1.00 20.81           H
HETATM 4120 H213 MC9 A 500      10.731  28.739  35.246  1.00 20.81           H
HETATM 4121 H22A MC9 A 500      15.277  16.225  35.361  1.00 10.17           H
HETATM 4122 H261 MC9 A 500       5.145  25.126  31.422  1.00 29.83           H
HETATM 4123 H262 MC9 A 500       4.969  26.549  32.504  1.00 29.83           H
HETATM 4124 H271 MC9 A 500       3.691  25.095  34.228  1.00 35.95           H
HETATM 4125 H272 MC9 A 500       3.844  23.669  33.145  1.00 35.95           H
HETATM 4126  O   HOH A 501      13.778  10.286  34.971  1.00 10.10           O
HETATM 4127  H1  HOH A 501      13.798   9.380  35.302  1.00 12.11           H
HETATM 4128  H2  HOH A 501      13.512  10.202  34.054  1.00 12.11           H
HETATM 4129  O   HOH A 502      14.330  10.489  30.671  1.00 15.49           O
HETATM 4130  H1  HOH A 502      14.950   9.763  30.773  1.00 18.59           H
HETATM 4131  H2  HOH A 502      13.683  10.341  31.365  1.00 18.59           H
HETATM 4132  O   HOH A 503      19.046  16.016  40.167  1.00 11.80           O
HETATM 4133  H1  HOH A 503      19.089  16.767  39.568  1.00 14.17           H
HETATM 4134  H2  HOH A 503      19.720  15.411  39.838  1.00 14.17           H
HETATM 4135  O   HOH A 504      13.863  12.876  35.855  1.00 11.48           O
HETATM 4136  H1  HOH A 504      13.749  11.951  35.618  1.00 13.77           H
HETATM 4137  H2  HOH A 504      14.588  13.175  35.299  1.00 13.77           H
HETATM 4138  O   HOH A 505       6.018  22.964  23.108  1.00 15.50           O
HETATM 4139  H1  HOH A 505       5.895  23.755  22.578  1.00 18.60           H
HETATM 4140  H2  HOH A 505       6.230  22.281  22.468  1.00 18.60           H
HETATM 4141  O   HOH A 506      13.708   7.724  35.941  1.00 14.67           O
HETATM 4142  H1  HOH A 506      13.443   7.191  35.185  1.00 17.61           H
HETATM 4143  H2  HOH A 506      14.550   7.338  36.202  1.00 17.61           H
HETATM 4144  O   HOH A 507      14.944  12.121  41.871  1.00 12.80           O
HETATM 4145  H1  HOH A 507      14.555  11.250  41.995  1.00 15.36           H
HETATM 4146  H2  HOH A 507      15.887  11.945  41.797  1.00 15.36           H
HETATM 4147  O   HOH A 508      13.915  14.554  42.833  1.00 14.57           O
HETATM 4148  H1  HOH A 508      14.288  13.682  42.672  1.00 17.49           H
HETATM 4149  H2  HOH A 508      14.530  14.972  43.438  1.00 17.49           H
HETATM 4150  O   HOH A 509      11.302   6.028  37.423  1.00 17.63           O
HETATM 4151  H1  HOH A 509      12.213   6.087  37.724  1.00 21.16           H
HETATM 4152  H2  HOH A 509      11.165   5.090  37.277  1.00 21.16           H
HETATM 4153  O   HOH A 510      16.109  13.261  34.220  1.00 17.74           O
HETATM 4154  H1  HOH A 510      16.458  12.732  33.498  1.00 21.29           H
HETATM 4155  H2  HOH A 510      16.846  13.340  34.830  1.00 21.29           H
HETATM 4156  O   HOH A 511       2.909  13.496  33.147  1.00 21.88           O
HETATM 4157  H1  HOH A 511       3.460  13.691  32.380  1.00 26.25           H
HETATM 4158  H2  HOH A 511       3.232  12.645  33.455  1.00 26.25           H
HETATM 4159  O   HOH A 512      20.513   9.180  38.495  1.00 15.70           O
HETATM 4160  H1  HOH A 512      19.907   9.422  37.792  1.00 18.84           H
HETATM 4161  H2  HOH A 512      21.035   9.973  38.650  1.00 18.84           H
HETATM 4162  O   HOH A 513       4.169  27.403  42.409  1.00 22.37           O
HETATM 4163  H1  HOH A 513       4.433  27.563  41.498  1.00 26.84           H
HETATM 4164  H2  HOH A 513       4.809  27.886  42.934  1.00 26.84           H
HETATM 4165  O   HOH A 514      12.319  25.451  50.558  1.00 22.02           O
HETATM 4166  H1  HOH A 514      12.714  26.307  50.365  1.00 26.42           H
HETATM 4167  H2  HOH A 514      11.904  25.187  49.729  1.00 26.42           H
HETATM 4168  O   HOH A 515      28.613  23.555  34.558  1.00 27.12           O
HETATM 4169  H1  HOH A 515      28.280  22.655  34.503  1.00 32.54           H
HETATM 4170  H2  HOH A 515      29.415  23.474  35.076  1.00 32.54           H
HETATM 4171  O   HOH A 516      26.383  10.475  63.997  1.00 23.20           O
HETATM 4172  H1  HOH A 516      25.837  10.330  63.221  1.00 27.84           H
HETATM 4173  H2  HOH A 516      27.223  10.061  63.777  1.00 27.84           H
HETATM 4174  O   HOH A 517       9.534  16.021  22.871  1.00 17.76           O
HETATM 4175  H1  HOH A 517      10.081  15.371  23.314  1.00 21.31           H
HETATM 4176  H2  HOH A 517       8.641  15.672  22.955  1.00 21.31           H
HETATM 4177  O   HOH A 518      27.309  20.514  40.951  1.00 29.13           O
HETATM 4178  H1  HOH A 518      28.038  21.051  40.632  1.00 34.95           H
HETATM 4179  H2  HOH A 518      27.118  20.862  41.826  1.00 34.95           H
HETATM 4180  O   HOH A 519      31.960   9.080  66.302  1.00 24.35           O
HETATM 4181  H1  HOH A 519      32.226   9.360  67.179  1.00 29.22           H
HETATM 4182  H2  HOH A 519      31.155   8.580  66.446  1.00 29.22           H
HETATM 4183  O   HOH A 520       7.033  20.372  51.445  1.00 24.99           O
HETATM 4184  H1  HOH A 520       6.347  20.032  50.868  1.00 29.99           H
HETATM 4185  H2  HOH A 520       7.465  19.584  51.790  1.00 29.99           H
HETATM 4186  O   HOH A 521      26.235  21.568  43.262  1.00 19.45           O
HETATM 4187  H1  HOH A 521      25.447  21.017  43.275  1.00 23.34           H
HETATM 4188  H2  HOH A 521      25.894  22.464  43.235  1.00 23.34           H
HETATM 4189  O   HOH A 522      -1.589  14.246  34.130  1.00 25.03           O
HETATM 4190  H1  HOH A 522      -0.830  14.140  33.552  1.00 30.03           H
HETATM 4191  H2  HOH A 522      -1.979  13.372  34.170  1.00 30.03           H
HETATM 4192  O   HOH A 523       4.897  23.135  43.846  1.00 20.57           O
HETATM 4193  H1  HOH A 523       4.186  22.739  44.356  1.00 24.68           H
HETATM 4194  H2  HOH A 523       4.783  24.081  43.967  1.00 24.68           H
HETATM 4195  O   HOH A 524       4.462  14.049  30.766  1.00 19.95           O
HETATM 4196  H1  HOH A 524       4.284  13.810  29.853  1.00 23.94           H
HETATM 4197  H2  HOH A 524       5.216  14.639  30.710  1.00 23.94           H
HETATM 4198  O   HOH A 525      27.656  25.793  58.136  1.00 29.61           O
HETATM 4199  H1  HOH A 525      28.185  24.992  58.132  1.00 35.54           H
HETATM 4200  H2  HOH A 525      27.120  25.720  58.928  1.00 35.54           H
HETATM 4201  O   HOH A 526       1.342  25.907  22.032  1.00 29.06           O
HETATM 4202  H1  HOH A 526       1.397  26.432  21.229  1.00 34.87           H
HETATM 4203  H2  HOH A 526       1.655  26.497  22.723  1.00 34.87           H
HETATM 4204  O   HOH A 527      23.683  20.288  43.028  1.00 27.96           O
HETATM 4205  H1  HOH A 527      22.992  19.711  43.364  1.00 33.56           H
HETATM 4206  H2  HOH A 527      23.216  20.933  42.492  1.00 33.56           H
HETATM 4207  O   HOH A 528      13.820  30.051  22.353  1.00 28.40           O
HETATM 4208  H1  HOH A 528      13.434  29.182  22.505  1.00 34.08           H
HETATM 4209  H2  HOH A 528      14.719  29.952  22.673  1.00 34.08           H
HETATM 4210  O   HOH A 529      -3.835  29.170  25.408  1.00 25.15           O
HETATM 4211  H1  HOH A 529      -4.683  29.529  25.678  1.00 30.18           H
HETATM 4212  H2  HOH A 529      -3.278  29.943  25.291  1.00 30.18           H
HETATM 4213  O   HOH A 530      16.394   6.318  36.292  1.00 23.97           O
HETATM 4214  H1  HOH A 530      16.967   6.106  37.034  1.00 28.76           H
HETATM 4215  H2  HOH A 530      17.004   6.569  35.597  1.00 28.76           H
HETATM 4216  O   HOH A 531      -8.782  30.870  30.904  1.00 29.42           O
HETATM 4217  H1  HOH A 531      -8.534  31.731  30.567  1.00 35.31           H
HETATM 4218  H2  HOH A 531      -8.162  30.708  31.619  1.00 35.31           H
HETATM 4219  O   HOH A 532      -8.512  27.080  29.776  1.00 34.40           O
HETATM 4220  H1  HOH A 532      -8.878  27.965  29.857  1.00 41.28           H
HETATM 4221  H2  HOH A 532      -8.986  26.706  29.032  1.00 41.28           H
HETATM 4222  O   HOH A 533      20.071  32.188  44.796  1.00 31.83           O
HETATM 4223  H1  HOH A 533      19.340  32.689  44.425  1.00 38.20           H
HETATM 4224  H2  HOH A 533      19.758  31.924  45.668  1.00 38.20           H
HETATM 4225  O   HOH A 534      16.446  38.411  21.414  1.00 31.15           O
HETATM 4226  H1  HOH A 534      15.671  38.927  21.177  1.00 37.38           H
HETATM 4227  H2  HOH A 534      16.596  38.638  22.333  1.00 37.38           H
HETATM 4228  O   HOH A 535      20.380  11.614  61.879  1.00 26.26           O
HETATM 4229  H1  HOH A 535      20.072  10.780  62.245  1.00 31.52           H
HETATM 4230  H2  HOH A 535      19.658  11.910  61.321  1.00 31.52           H
HETATM 4231  O   HOH A 536      10.018   6.722  32.823  1.00 21.72           O
HETATM 4232  H1  HOH A 536      10.529   7.195  32.157  1.00 26.06           H
HETATM 4233  H2  HOH A 536       9.549   6.052  32.323  1.00 26.06           H
HETATM 4234  O   HOH A 537      12.063  23.966  52.844  1.00 28.71           O
HETATM 4235  H1  HOH A 537      11.677  23.091  52.917  1.00 34.45           H
HETATM 4236  H2  HOH A 537      12.234  24.083  51.906  1.00 34.45           H
HETATM 4237  O   HOH A 538      -7.483  18.523  31.754  1.00 36.20           O
HETATM 4238  H1  HOH A 538      -8.261  18.588  32.309  1.00 43.44           H
HETATM 4239  H2  HOH A 538      -6.755  18.467  32.375  1.00 43.44           H
HETATM 4240  O   HOH A 539      21.172   2.776  42.440  1.00 28.94           O
HETATM 4241  H1  HOH A 539      20.423   2.601  43.013  1.00 34.73           H
HETATM 4242  H2  HOH A 539      21.505   3.630  42.728  1.00 34.73           H
HETATM 4243  O   HOH A 540      22.750   3.424  47.360  1.00 27.00           O
HETATM 4244  H1  HOH A 540      21.950   3.658  47.839  1.00 32.40           H
HETATM 4245  H2  HOH A 540      22.547   3.622  46.444  1.00 32.40           H
HETATM 4246  O   HOH A 541       0.510  12.070  61.812  1.00 32.94           O
HETATM 4247  H1  HOH A 541       0.947  12.655  62.441  1.00 39.53           H
HETATM 4248  H2  HOH A 541      -0.186  11.657  62.323  1.00 39.53           H
HETATM 4249  O   HOH A 542      17.999  33.577  43.179  1.00 28.61           O
HETATM 4250  H1  HOH A 542      17.118  33.704  43.540  1.00 34.34           H
HETATM 4251  H2  HOH A 542      17.843  33.224  42.300  1.00 34.34           H
HETATM 4252  O   HOH A 543      24.346  13.346  35.758  1.00 31.46           O
HETATM 4253  H1  HOH A 543      24.797  12.504  35.824  1.00 37.76           H
HETATM 4254  H2  HOH A 543      23.691  13.319  36.464  1.00 37.76           H
HETATM 4255  O   HOH A 544       0.463  15.249  28.076  1.00 37.29           O
HETATM 4256  H1  HOH A 544       1.084  15.950  28.292  1.00 44.75           H
HETATM 4257  H2  HOH A 544       0.995  14.607  27.601  1.00 44.75           H
HETATM 4258  O   HOH A 545      -6.551  18.215  37.168  1.00 28.26           O
HETATM 4259  H1  HOH A 545      -6.742  18.083  38.097  1.00 33.91           H
HETATM 4260  H2  HOH A 545      -5.593  18.189  37.120  1.00 33.91           H
HETATM 4261  O   HOH A 546      15.927  27.868  55.031  1.00 34.94           O
HETATM 4262  H1  HOH A 546      16.287  28.013  55.906  1.00 41.93           H
HETATM 4263  H2  HOH A 546      16.683  27.620  54.496  1.00 41.93           H
HETATM 4264  O   HOH A 547      19.774  30.759  29.203  1.00 27.72           O
HETATM 4265  H1  HOH A 547      20.216  31.607  29.137  1.00 33.26           H
HETATM 4266  H2  HOH A 547      20.360  30.225  29.748  1.00 33.26           H
HETATM 4267  O   HOH A 548       1.075  12.951  59.210  1.00 27.71           O
HETATM 4268  H1  HOH A 548       0.966  12.859  60.160  1.00 33.26           H
HETATM 4269  H2  HOH A 548       0.840  13.869  59.033  1.00 33.26           H
HETATM 4270  O   HOH A 549      32.848  23.550  50.691  1.00 36.42           O
HETATM 4271  H1  HOH A 549      32.668  23.381  51.618  1.00 43.70           H
HETATM 4272  H2  HOH A 549      33.717  23.171  50.545  1.00 43.70           H
HETATM 4273  O   HOH A 550      -5.352  32.494  23.822  1.00 27.90           O
HETATM 4274  H1  HOH A 550      -5.802  32.222  23.022  1.00 33.48           H
HETATM 4275  H2  HOH A 550      -5.674  31.884  24.489  1.00 33.48           H
HETATM 4276  O   HOH A 551      14.541  13.236  64.636  1.00 30.40           O
HETATM 4277  H1  HOH A 551      13.898  13.288  63.925  1.00 36.48           H
HETATM 4278  H2  HOH A 551      14.560  14.124  64.998  1.00 36.48           H
HETATM 4279  O   HOH A 552      21.986   8.078  64.173  1.00 32.41           O
HETATM 4280  H1  HOH A 552      21.899   8.841  64.746  1.00 38.89           H
HETATM 4281  H2  HOH A 552      21.113   7.976  63.785  1.00 38.89           H
HETATM 4282  O   HOH A 553      30.479  14.801  61.877  1.00 32.83           O
HETATM 4283  H1  HOH A 553      30.536  13.913  62.239  1.00 39.39           H
HETATM 4284  H2  HOH A 553      30.028  14.680  61.040  1.00 39.39           H
HETATM 4285  O   HOH A 554       8.677   4.895  44.697  1.00 34.46           O
HETATM 4286  H1  HOH A 554       9.041   5.751  44.934  1.00 41.35           H
HETATM 4287  H2  HOH A 554       9.289   4.550  44.044  1.00 41.35           H
HETATM 4288  O   HOH A 555      23.768  29.934  49.561  1.00 36.40           O
HETATM 4289  H1  HOH A 555      23.710  30.573  50.274  1.00 43.68           H
HETATM 4290  H2  HOH A 555      23.356  29.144  49.922  1.00 43.68           H
HETATM 4291  O   HOH A 556      -2.458  31.279  23.671  1.00 30.01           O
HETATM 4292  H1  HOH A 556      -1.862  31.892  24.112  1.00 36.01           H
HETATM 4293  H2  HOH A 556      -2.736  31.751  22.885  1.00 36.01           H
HETATM 4294  O   HOH A 557      29.134  23.083  57.279  1.00 27.50           O
HETATM 4295  H1  HOH A 557      29.484  22.985  58.166  1.00 33.00           H
HETATM 4296  H2  HOH A 557      29.618  22.435  56.762  1.00 33.00           H
HETATM 4297  O   HOH A 558      25.574  19.978  33.444  1.00 29.65           O
HETATM 4298  H1  HOH A 558      25.014  20.747  33.566  1.00 35.57           H
HETATM 4299  H2  HOH A 558      25.024  19.359  32.957  1.00 35.57           H
HETATM 4300  O   HOH A 559      22.417  11.132  38.907  1.00 26.15           O
HETATM 4301  H1  HOH A 559      22.356  11.976  38.447  1.00 31.39           H
HETATM 4302  H2  HOH A 559      22.780  11.356  39.769  1.00 31.39           H
HETATM 4303  O   HOH A 560      14.297   6.589  31.439  1.00 38.14           O
HETATM 4304  H1  HOH A 560      13.619   6.843  30.807  1.00 45.76           H
HETATM 4305  H2  HOH A 560      15.085   7.048  31.133  1.00 45.76           H
HETATM 4306  O   HOH A 561       9.082   6.097  53.288  1.00 27.87           O
HETATM 4307  H1  HOH A 561       8.831   6.223  52.370  1.00 33.44           H
HETATM 4308  H2  HOH A 561       9.645   6.850  53.481  1.00 33.44           H
HETATM 4309  O   HOH A 562      22.937  15.312  34.183  1.00 42.86           O
HETATM 4310  H1  HOH A 562      23.205  16.109  34.644  1.00 51.44           H
HETATM 4311  H2  HOH A 562      23.232  14.600  34.758  1.00 51.44           H
HETATM 4312  O   HOH A 563      20.356  35.842  35.914  1.00 30.59           O
HETATM 4313  H1  HOH A 563      19.644  35.534  36.480  1.00 36.71           H
HETATM 4314  H2  HOH A 563      20.144  36.760  35.742  1.00 36.71           H
HETATM 4315  O   HOH A 564      31.100  30.286  29.943  1.00 37.75           O
HETATM 4316  H1  HOH A 564      30.707  29.819  29.201  1.00 45.30           H
HETATM 4317  H2  HOH A 564      30.476  30.152  30.657  1.00 45.30           H
HETATM 4318  O   HOH A 565      -4.744  19.327  30.722  1.00 30.89           O
HETATM 4319  H1  HOH A 565      -4.624  20.256  30.515  1.00 37.06           H
HETATM 4320  H2  HOH A 565      -5.696  19.210  30.744  1.00 37.06           H
HETATM 4321  O   HOH A 566      25.415   3.501  48.253  1.00 38.94           O
HETATM 4322  H1  HOH A 566      25.807   3.081  47.486  1.00 46.73           H
HETATM 4323  H2  HOH A 566      24.486   3.586  48.019  1.00 46.73           H
HETATM 4324  O   HOH A 567      14.202  10.831  58.029  1.00 24.90           O
HETATM 4325  H1  HOH A 567      13.949  11.745  58.188  1.00 29.88           H
HETATM 4326  H2  HOH A 567      13.682  10.571  57.263  1.00 29.88           H
HETATM 4327  O   HOH A 568       5.179  31.578  22.727  1.00 25.13           O
HETATM 4328  H1  HOH A 568       5.947  31.526  22.155  1.00 30.15           H
HETATM 4329  H2  HOH A 568       5.530  31.474  23.614  1.00 30.15           H
HETATM 4330  O   HOH A 569      28.035   7.497  50.117  1.00 38.20           O
HETATM 4331  H1  HOH A 569      28.244   8.257  49.564  1.00 45.84           H
HETATM 4332  H2  HOH A 569      27.350   7.043  49.625  1.00 45.84           H
HETATM 4333  O   HOH A 570      31.680  31.910  38.170  1.00 33.36           O
HETATM 4334  H1  HOH A 570      31.795  31.480  37.319  1.00 40.03           H
HETATM 4335  H2  HOH A 570      31.419  32.804  37.943  1.00 40.03           H
HETATM 4336  O   HOH A 571      -2.970  17.633  28.296  1.00 42.80           O
HETATM 4337  H1  HOH A 571      -2.212  18.006  28.753  1.00 51.36           H
HETATM 4338  H2  HOH A 571      -3.697  18.209  28.540  1.00 51.36           H
HETATM 4339  O   HOH A 572      15.639   3.495  47.843  1.00 32.28           O
HETATM 4340  H1  HOH A 572      16.156   4.293  47.973  1.00 38.73           H
HETATM 4341  H2  HOH A 572      16.095   3.029  47.137  1.00 38.73           H
HETATM 4342  O   HOH A 573      15.527  20.138  60.430  1.00 31.16           O
HETATM 4343  H1  HOH A 573      14.654  20.405  60.132  1.00 37.39           H
HETATM 4344  H2  HOH A 573      15.389  19.883  61.349  1.00 37.39           H
HETATM 4345  O   HOH A 574       2.315  19.280  65.570  1.00 33.69           O
HETATM 4346  H1  HOH A 574       1.825  18.458  65.635  1.00 40.43           H
HETATM 4347  H2  HOH A 574       2.095  19.758  66.370  1.00 40.43           H
HETATM 4348  O   HOH A 575      36.273  18.694  56.276  1.00 46.51           O
HETATM 4349  H1  HOH A 575      36.022  18.865  55.364  1.00 55.82           H
HETATM 4350  H2  HOH A 575      35.561  18.140  56.602  1.00 55.82           H
HETATM 4351  O   HOH A 576      14.694  11.334  24.310  1.00 36.82           O
HETATM 4352  H1  HOH A 576      15.315  11.808  24.868  1.00 44.19           H
HETATM 4353  H2  HOH A 576      15.177  10.555  24.025  1.00 44.19           H
HETATM 4354  O   HOH A 577       3.383  24.293  20.651  1.00 29.85           O
HETATM 4355  H1  HOH A 577       4.092  24.720  21.137  1.00 35.82           H
HETATM 4356  H2  HOH A 577       2.582  24.654  21.036  1.00 35.82           H
HETATM 4357  O   HOH A 578      15.436  33.404  45.100  1.00 29.82           O
HETATM 4358  H1  HOH A 578      15.934  33.597  45.895  1.00 35.79           H
HETATM 4359  H2  HOH A 578      14.882  32.658  45.344  1.00 35.79           H
HETATM 4360  O   HOH A 579      -2.594  23.345  51.920  1.00 44.69           O
HETATM 4361  H1  HOH A 579      -2.207  23.250  51.050  1.00 53.63           H
HETATM 4362  H2  HOH A 579      -1.864  23.185  52.523  1.00 53.63           H
HETATM 4363  O   HOH A 580      -0.808  37.054  39.741  1.00 48.80           O
HETATM 4364  H1  HOH A 580      -0.854  37.780  39.117  1.00 58.56           H
HETATM 4365  H2  HOH A 580      -0.303  36.382  39.279  1.00 58.56           H
HETATM 4366  O   HOH A 581       1.141  24.299  44.793  1.00 31.00           O
HETATM 4367  H1  HOH A 581       1.717  23.556  44.976  1.00 37.20           H
HETATM 4368  H2  HOH A 581       0.600  23.999  44.057  1.00 37.20           H
HETATM 4369  O   HOH A 582      11.228  34.665  23.588  1.00 38.64           O
HETATM 4370  H1  HOH A 582      10.556  35.188  23.132  1.00 46.37           H
HETATM 4371  H2  HOH A 582      11.206  35.013  24.481  1.00 46.37           H
HETATM 4372  O   HOH A 583      21.085  32.366  27.184  1.00 36.67           O
HETATM 4373  H1  HOH A 583      21.409  31.487  26.966  1.00 44.00           H
HETATM 4374  H2  HOH A 583      21.422  32.925  26.483  1.00 44.00           H
HETATM 4375  O   HOH A 584      24.862  19.802  39.589  1.00 31.73           O
HETATM 4376  H1  HOH A 584      24.530  20.389  40.272  1.00 38.07           H
HETATM 4377  H2  HOH A 584      25.433  19.191  40.061  1.00 38.07           H
HETATM 4378  O   HOH A 585       6.341  13.339  20.772  1.00 31.87           O
HETATM 4379  H1  HOH A 585       7.066  12.716  20.860  1.00 38.24           H
HETATM 4380  H2  HOH A 585       6.534  14.014  21.427  1.00 38.24           H
HETATM 4381  O   HOH A 586      13.260  35.196  44.150  1.00 32.35           O
HETATM 4382  H1  HOH A 586      13.546  36.099  44.005  1.00 38.82           H
HETATM 4383  H2  HOH A 586      14.057  34.727  44.402  1.00 38.82           H
HETATM 4384  O   HOH A 587      10.666  25.056  16.462  1.00 36.43           O
HETATM 4385  H1  HOH A 587      10.923  24.204  16.108  1.00 43.72           H
HETATM 4386  H2  HOH A 587      10.895  25.682  15.774  1.00 43.72           H
HETATM 4387  O   HOH A 588      36.370  14.518  66.271  1.00 36.32           O
HETATM 4388  H1  HOH A 588      36.838  14.450  67.104  1.00 43.58           H
HETATM 4389  H2  HOH A 588      36.335  13.617  65.945  1.00 43.58           H
HETATM 4390  O   HOH A 589      25.963   5.502  50.171  1.00 35.00           O
HETATM 4391  H1  HOH A 589      25.780   4.888  49.453  1.00 42.00           H
HETATM 4392  H2  HOH A 589      26.906   5.419  50.316  1.00 42.00           H
HETATM 4393  O   HOH A 590       4.060  21.024  20.501  1.00 27.18           O
HETATM 4394  H1  HOH A 590       4.017  21.959  20.289  1.00 32.61           H
HETATM 4395  H2  HOH A 590       4.967  20.887  20.784  1.00 32.61           H
HETATM 4396  O   HOH A 591      11.906  17.154  19.058  1.00 50.69           O
HETATM 4397  H1  HOH A 591      11.739  16.421  18.467  1.00 60.83           H
HETATM 4398  H2  HOH A 591      12.799  17.433  18.837  1.00 60.83           H
HETATM 4399  O   HOH A 592      21.305   6.740  37.458  1.00 36.10           O
HETATM 4400  H1  HOH A 592      22.167   6.901  37.843  1.00 43.32           H
HETATM 4401  H2  HOH A 592      20.765   7.466  37.779  1.00 43.32           H
HETATM 4402  O   HOH A 593       1.820   5.338  53.498  1.00 48.50           O
HETATM 4403  H1  HOH A 593       2.262   5.588  54.314  1.00 58.21           H
HETATM 4404  H2  HOH A 593       0.962   5.027  53.788  1.00 58.21           H
HETATM 4405  O   HOH A 594      -4.239  18.135  25.410  1.00 52.37           O
HETATM 4406  H1  HOH A 594      -3.762  17.583  26.032  1.00 62.84           H
HETATM 4407  H2  HOH A 594      -4.027  19.029  25.679  1.00 62.84           H
HETATM 4408  O   HOH A 595      12.530   4.103  52.521  1.00 35.04           O
HETATM 4409  H1  HOH A 595      12.633   4.936  52.054  1.00 42.05           H
HETATM 4410  H2  HOH A 595      13.384   3.679  52.433  1.00 42.05           H
HETATM 4411  O   HOH A 596      -1.953  29.102  21.248  1.00 34.50           O
HETATM 4412  H1  HOH A 596      -2.289  29.999  21.273  1.00 41.40           H
HETATM 4413  H2  HOH A 596      -1.025  29.191  21.472  1.00 41.40           H
HETATM 4414  O   HOH A 597      11.002   5.990  59.850  1.00 32.66           O
HETATM 4415  H1  HOH A 597      10.910   5.043  59.967  1.00 39.19           H
HETATM 4416  H2  HOH A 597      10.109   6.322  59.981  1.00 39.19           H
HETATM 4417  O   HOH A 598      25.760  17.708  36.509  1.00 42.47           O
HETATM 4418  H1  HOH A 598      24.942  17.541  36.037  1.00 50.97           H
HETATM 4419  H2  HOH A 598      25.660  17.238  37.342  1.00 50.97           H
HETATM 4420  O   HOH A 599      26.773   8.367  44.211  1.00 34.85           O
HETATM 4421  H1  HOH A 599      27.006   8.912  44.963  1.00 41.82           H
HETATM 4422  H2  HOH A 599      26.144   8.904  43.716  1.00 41.82           H
HETATM 4423  O   HOH A 600      -0.031  17.856  20.866  1.00 45.68           O
HETATM 4424  H1  HOH A 600       0.318  17.038  20.510  1.00 54.82           H
HETATM 4425  H2  HOH A 600       0.283  18.530  20.263  1.00 54.82           H
HETATM 4426  O   HOH A 601      -4.919  25.696  37.364  1.00 48.25           O
HETATM 4427  H1  HOH A 601      -4.063  25.929  37.729  1.00 57.90           H
HETATM 4428  H2  HOH A 601      -5.252  25.029  37.968  1.00 57.90           H
HETATM 4429  O   HOH A 602       7.544  30.127  52.759  1.00 41.62           O
HETATM 4430  H1  HOH A 602       8.031  30.768  53.280  1.00 49.95           H
HETATM 4431  H2  HOH A 602       6.878  30.647  52.305  1.00 49.95           H
HETATM 4432  O   HOH A 603       6.119  35.715  28.918  1.00 38.87           O
HETATM 4433  H1  HOH A 603       6.964  35.419  29.260  1.00 46.65           H
HETATM 4434  H2  HOH A 603       6.346  36.155  28.091  1.00 46.65           H
HETATM 4435  O   HOH A 604      25.760  16.349  39.075  1.00 39.20           O
HETATM 4436  H1  HOH A 604      25.339  16.209  39.926  1.00 47.04           H
HETATM 4437  H2  HOH A 604      25.872  15.467  38.718  1.00 47.04           H
HETATM 4438  O   HOH A 605       2.926  34.673  33.594  1.00 33.39           O
HETATM 4439  H1  HOH A 605       2.584  33.860  33.970  1.00 40.06           H
HETATM 4440  H2  HOH A 605       3.383  34.394  32.796  1.00 40.06           H
HETATM 4441  O   HOH A 606      34.060  11.747  50.688  1.00 43.21           O
HETATM 4442  H1  HOH A 606      33.915  12.675  50.878  1.00 51.86           H
HETATM 4443  H2  HOH A 606      33.261  11.470  50.235  1.00 51.86           H
HETATM 4444  O   HOH A 607      25.972   5.319  52.952  1.00 27.98           O
HETATM 4445  H1  HOH A 607      25.910   5.525  52.015  1.00 33.58           H
HETATM 4446  H2  HOH A 607      25.081   5.055  53.194  1.00 33.58           H
HETATM 4447  O   HOH A 608      31.677   8.374  59.142  1.00 38.76           O
HETATM 4448  H1  HOH A 608      31.885   9.311  59.138  1.00 46.51           H
HETATM 4449  H2  HOH A 608      32.237   8.010  59.828  1.00 46.51           H
HETATM 4450  O   HOH A 609      18.389  32.860  25.673  1.00 31.52           O
HETATM 4451  H1  HOH A 609      18.404  32.345  24.863  1.00 37.82           H
HETATM 4452  H2  HOH A 609      19.139  32.542  26.180  1.00 37.82           H
HETATM 4453  O   HOH A 610      31.076   9.981  50.066  1.00 42.65           O
HETATM 4454  H1  HOH A 610      30.612   9.512  49.367  1.00 51.18           H
HETATM 4455  H2  HOH A 610      30.687  10.858  50.047  1.00 51.18           H
HETATM 4456  O   HOH A 611      22.005  29.876  26.434  1.00 30.48           O
HETATM 4457  H1  HOH A 611      22.559  30.067  27.198  1.00 36.58           H
HETATM 4458  H2  HOH A 611      22.186  28.953  26.250  1.00 36.58           H
HETATM 4459  O   HOH A 612       5.713  42.429  18.964  1.00 45.22           O
HETATM 4460  H1  HOH A 612       6.014  42.484  18.057  1.00 54.26           H
HETATM 4461  H2  HOH A 612       5.714  43.336  19.271  1.00 54.26           H
HETATM 4462  O   HOH A 613      -3.110   7.662  56.159  1.00 47.05           O
HETATM 4463  H1  HOH A 613      -2.647   7.458  56.974  1.00 56.46           H
HETATM 4464  H2  HOH A 613      -3.997   7.889  56.440  1.00 56.46           H
HETATM 4465  O   HOH A 614       9.162  36.104  45.581  1.00 31.87           O
HETATM 4466  H1  HOH A 614       9.197  35.145  45.590  1.00 38.25           H
HETATM 4467  H2  HOH A 614       8.619  36.329  46.340  1.00 38.25           H
HETATM 4468  O   HOH A 615      -2.127  14.866  29.543  1.00 45.81           O
HETATM 4469  H1  HOH A 615      -1.253  14.839  29.145  1.00 54.97           H
HETATM 4470  H2  HOH A 615      -2.574  15.573  29.074  1.00 54.97           H
HETATM 4471  O   HOH A 616      18.492  38.303  39.486  1.00 42.07           O
HETATM 4472  H1  HOH A 616      18.443  39.139  39.020  1.00 50.48           H
HETATM 4473  H2  HOH A 616      17.593  37.973  39.470  1.00 50.48           H
HETATM 4474  O   HOH A 617      11.745   6.910  24.910  1.00 38.32           O
HETATM 4475  H1  HOH A 617      12.483   7.430  25.238  1.00 45.98           H
HETATM 4476  H2  HOH A 617      11.776   6.103  25.425  1.00 45.98           H
HETATM 4477  O   HOH A 618       4.065  12.916  28.037  1.00 35.89           O
HETATM 4478  H1  HOH A 618       3.558  13.236  27.287  1.00 43.07           H
HETATM 4479  H2  HOH A 618       3.788  12.005  28.136  1.00 43.07           H
HETATM 4480  O   HOH A 619      -4.033  16.593  51.534  1.00 35.08           O
HETATM 4481  H1  HOH A 619      -4.337  17.338  52.055  1.00 42.10           H
HETATM 4482  H2  HOH A 619      -3.275  16.262  52.024  1.00 42.10           H
HETATM 4483  O   HOH A 620       7.026  37.071  44.088  1.00 38.97           O
HETATM 4484  H1  HOH A 620       7.278  37.227  43.169  1.00 46.77           H
HETATM 4485  H2  HOH A 620       7.766  36.577  44.449  1.00 46.77           H
HETATM 4486  O   HOH A 621      17.425  13.463  25.161  1.00 37.99           O
HETATM 4487  H1  HOH A 621      17.752  14.165  25.727  1.00 45.58           H
HETATM 4488  H2  HOH A 621      16.997  12.853  25.764  1.00 45.58           H
HETATM 4489  O   HOH A 622      13.843  20.541  66.570  1.00 42.74           O
HETATM 4490  H1  HOH A 622      14.046  19.833  65.952  1.00 51.29           H
HETATM 4491  H2  HOH A 622      13.030  20.920  66.217  1.00 51.29           H
HETATM 4492  O   HOH A 623      12.634  23.500  59.801  1.00 42.44           O
HETATM 4493  H1  HOH A 623      12.829  22.635  59.432  1.00 50.93           H
HETATM 4494  H2  HOH A 623      12.479  23.327  60.731  1.00 50.93           H
HETATM 4495  O   HOH A 624      32.030  21.613  58.871  1.00 47.32           O
HETATM 4496  H1  HOH A 624      31.738  21.718  57.962  1.00 56.78           H
HETATM 4497  H2  HOH A 624      32.893  21.209  58.791  1.00 56.78           H
HETATM 4498  O   HOH A 625      -5.224  11.066  55.449  1.00 44.46           O
HETATM 4499  H1  HOH A 625      -5.573  11.900  55.767  1.00 53.36           H
HETATM 4500  H2  HOH A 625      -5.219  11.161  54.495  1.00 53.36           H
HETATM 4501  O   HOH A 626      19.719   8.847  62.605  1.00 41.73           O
HETATM 4502  H1  HOH A 626      19.860   8.629  61.683  1.00 50.07           H
HETATM 4503  H2  HOH A 626      19.184   8.117  62.937  1.00 50.07           H
HETATM 4504  O   HOH A 627     -10.334  28.879  28.684  1.00 40.65           O
HETATM 4505  H1  HOH A 627     -11.146  28.709  28.204  1.00 48.78           H
HETATM 4506  H2  HOH A 627     -10.617  29.315  29.491  1.00 48.78           H
HETATM 4507  O   HOH A 628      17.563  24.819  21.622  1.00 37.76           O
HETATM 4508  H1  HOH A 628      17.146  24.819  22.487  1.00 45.31           H
HETATM 4509  H2  HOH A 628      17.671  23.887  21.416  1.00 45.31           H
HETATM 4510  O   HOH A 629      27.960  20.815  59.013  1.00 42.41           O
HETATM 4511  H1  HOH A 629      27.435  21.284  58.364  1.00 50.89           H
HETATM 4512  H2  HOH A 629      27.735  19.892  58.877  1.00 50.89           H
HETATM 4513  O   HOH A 630      34.703  17.721  47.690  1.00 35.64           O
HETATM 4514  H1  HOH A 630      34.846  17.686  46.743  1.00 42.77           H
HETATM 4515  H2  HOH A 630      34.562  18.652  47.879  1.00 42.77           H
HETATM 4516  O   HOH A 631      15.957   4.725  58.625  1.00 40.47           O
HETATM 4517  H1  HOH A 631      16.470   5.532  58.672  1.00 48.56           H
HETATM 4518  H2  HOH A 631      15.826   4.480  59.544  1.00 48.56           H
HETATM 4519  O   HOH A 632       9.447  39.701  18.984  1.00 39.42           O
HETATM 4520  H1  HOH A 632       8.686  40.281  18.988  1.00 47.31           H
HETATM 4521  H2  HOH A 632       9.273  39.083  19.702  1.00 47.31           H
HETATM 4522  O   HOH A 633      13.278  33.987  19.443  1.00 47.35           O
HETATM 4523  H1  HOH A 633      13.764  34.807  19.549  1.00 56.82           H
HETATM 4524  H2  HOH A 633      13.546  33.663  18.580  1.00 56.82           H
HETATM 4525  O   HOH A 634      22.493   3.456  63.955  1.00 40.00           O
HETATM 4526  H1  HOH A 634      23.435   3.301  64.042  1.00 48.00           H
HETATM 4527  H2  HOH A 634      22.084   2.675  64.330  1.00 48.00           H
HETATM 4528  O   HOH A 635       1.027   9.323  61.337  1.00 43.47           O
HETATM 4529  H1  HOH A 635       1.061  10.283  61.363  1.00 52.16           H
HETATM 4530  H2  HOH A 635       1.728   9.078  60.729  1.00 52.16           H
HETATM 4531  O   HOH A 636      15.951   8.496  23.680  1.00 46.18           O
HETATM 4532  H1  HOH A 636      15.702   8.062  22.864  1.00 55.41           H
HETATM 4533  H2  HOH A 636      15.215   8.327  24.271  1.00 55.41           H
HETATM 4534  O   HOH A 637      -2.212  22.936  46.433  1.00 49.15           O
HETATM 4535  H1  HOH A 637      -3.003  23.379  46.122  1.00 58.98           H
HETATM 4536  H2  HOH A 637      -1.506  23.344  45.930  1.00 58.98           H
HETATM 4537  O   HOH A 638      13.996  43.473  22.651  1.00 45.66           O
HETATM 4538  H1  HOH A 638      13.135  43.145  22.919  1.00 54.80           H
HETATM 4539  H2  HOH A 638      14.514  43.453  23.457  1.00 54.80           H
HETATM 4540  O   HOH A 639      26.015  25.425  60.812  1.00 51.48           O
HETATM 4541  H1  HOH A 639      25.164  25.133  61.143  1.00 61.78           H
HETATM 4542  H2  HOH A 639      25.945  26.381  60.796  1.00 61.78           H
HETATM 4543  O   HOH A 640      15.697   7.362  63.689  1.00 35.22           O
HETATM 4544  H1  HOH A 640      16.172   6.592  63.363  1.00 42.26           H
HETATM 4545  H2  HOH A 640      16.344   7.821  64.227  1.00 42.26           H
HETATM 4546  O   HOH A 641      25.589   3.096  64.563  1.00 37.93           O
HETATM 4547  H1  HOH A 641      26.082   2.318  64.294  1.00 45.51           H
HETATM 4548  H2  HOH A 641      25.034   2.788  65.283  1.00 45.51           H
HETATM 4549  O   HOH A 642       5.441  26.704  51.191  1.00 40.73           O
HETATM 4550  H1  HOH A 642       5.416  27.455  51.787  1.00 48.87           H
HETATM 4551  H2  HOH A 642       5.051  27.032  50.377  1.00 48.87           H
HETATM 4552  O   HOH A 643      25.977  13.199  64.590  1.00 40.43           O
HETATM 4553  H1  HOH A 643      25.768  13.484  63.699  1.00 48.51           H
HETATM 4554  H2  HOH A 643      26.007  12.240  64.531  1.00 48.51           H
HETATM 4555  O   HOH A 644       2.973  14.684  20.506  1.00 41.54           O
HETATM 4556  H1  HOH A 644       2.655  14.155  21.239  1.00 49.85           H
HETATM 4557  H2  HOH A 644       3.833  14.310  20.302  1.00 49.85           H
HETATM 4558  O   HOH A 645      26.072   9.159  40.262  1.00 38.40           O
HETATM 4559  H1  HOH A 645      25.331   9.656  39.913  1.00 46.08           H
HETATM 4560  H2  HOH A 645      25.942   9.187  41.213  1.00 46.08           H
HETATM 4561  O   HOH A 646      21.791  29.741  56.578  1.00 41.89           O
HETATM 4562  H1  HOH A 646      20.879  29.958  56.370  1.00 50.26           H
HETATM 4563  H2  HOH A 646      22.072  29.178  55.854  1.00 50.26           H
HETATM 4564  O   HOH A 647       2.491  14.238  25.978  1.00 36.33           O
HETATM 4565  H1  HOH A 647       2.778  15.135  26.167  1.00 43.59           H
HETATM 4566  H2  HOH A 647       3.122  13.920  25.330  1.00 43.59           H
HETATM 4567  O   HOH A 648      -1.332  30.377  41.663  1.00 44.47           O
HETATM 4568  H1  HOH A 648      -0.624  30.744  41.133  1.00 53.37           H
HETATM 4569  H2  HOH A 648      -0.918  29.648  42.128  1.00 53.37           H
HETATM 4570  O   HOH A 649       2.666  35.035  48.443  1.00 51.90           O
HETATM 4571  H1  HOH A 649       3.254  35.658  48.013  1.00 62.28           H
HETATM 4572  H2  HOH A 649       3.237  34.543  49.034  1.00 62.28           H
HETATM 4573  O   HOH A 650      18.688  32.339  22.881  1.00 41.87           O
HETATM 4574  H1  HOH A 650      18.724  33.256  23.160  1.00 50.24           H
HETATM 4575  H2  HOH A 650      19.389  32.256  22.232  1.00 50.24           H
HETATM 4576  O   HOH A 651      25.556   1.286  50.370  1.00 49.93           O
HETATM 4577  H1  HOH A 651      25.537   1.969  49.696  1.00 59.91           H
HETATM 4578  H2  HOH A 651      25.942   1.716  51.133  1.00 59.91           H
HETATM 4579  O   HOH A 652      31.942  19.145  42.084  1.00 49.23           O
HETATM 4580  H1  HOH A 652      31.758  20.080  41.988  1.00 59.07           H
HETATM 4581  H2  HOH A 652      31.547  18.744  41.309  1.00 59.07           H
HETATM 4582  O   HOH A 653      -7.775  17.482  44.097  1.00 42.34           O
HETATM 4583  H1  HOH A 653      -6.896  17.138  43.921  1.00 50.81           H
HETATM 4584  H2  HOH A 653      -8.337  17.025  43.470  1.00 50.81           H
HETATM 4585  O   HOH A 654       3.641  29.322  46.464  1.00 42.72           O
HETATM 4586  H1  HOH A 654       4.273  28.965  45.837  1.00 51.27           H
HETATM 4587  H2  HOH A 654       3.318  28.551  46.933  1.00 51.27           H
HETATM 4588  O   HOH A 655      30.639  33.477  50.476  1.00 55.35           O
HETATM 4589  H1  HOH A 655      31.539  33.794  50.577  1.00 66.42           H
HETATM 4590  H2  HOH A 655      30.112  34.277  50.444  1.00 66.42           H
HETATM 4591  O   HOH A 656      25.245   8.829  33.759  1.00 44.05           O
HETATM 4592  H1  HOH A 656      25.687   9.654  33.958  1.00 52.86           H
HETATM 4593  H2  HOH A 656      25.038   8.456  34.617  1.00 52.86           H
HETATM 4594  O   HOH A 657      -1.514   7.357  59.248  1.00 53.97           O
HETATM 4595  H1  HOH A 657      -0.586   7.388  59.010  1.00 64.76           H
HETATM 4596  H2  HOH A 657      -1.534   7.703  60.141  1.00 64.76           H
HETATM 4597  O   HOH A 658      14.116  33.361  16.346  1.00 56.48           O
HETATM 4598  H1  HOH A 658      14.947  33.045  15.992  1.00 67.77           H
HETATM 4599  H2  HOH A 658      13.452  32.953  15.784  1.00 67.77           H
HETATM 4600  O   HOH A 659      13.076   6.114  33.863  1.00 45.19           O
HETATM 4601  H1  HOH A 659      13.817   5.886  33.297  1.00 54.22           H
HETATM 4602  H2  HOH A 659      12.543   6.691  33.312  1.00 54.22           H
HETATM 4603  O   HOH A 660      31.244  24.631  48.447  1.00 32.85           O
HETATM 4604  H1  HOH A 660      30.911  23.910  47.906  1.00 39.42           H
HETATM 4605  H2  HOH A 660      31.729  24.188  49.148  1.00 39.42           H
HETATM 4606  O   HOH A 661      27.958  20.918  35.035  1.00 42.83           O
HETATM 4607  H1  HOH A 661      28.792  20.487  34.845  1.00 51.40           H
HETATM 4608  H2  HOH A 661      27.332  20.485  34.448  1.00 51.40           H
HETATM 4609  O   HOH A 662      12.714  39.129  40.593  1.00 42.05           O
HETATM 4610  H1  HOH A 662      12.184  39.900  40.380  1.00 50.45           H
HETATM 4611  H2  HOH A 662      12.243  38.400  40.185  1.00 50.45           H
HETATM 4612  O   HOH A 663      19.561  23.739  61.021  1.00 51.47           O
HETATM 4613  H1  HOH A 663      18.769  23.898  60.504  1.00 61.76           H
HETATM 4614  H2  HOH A 663      19.252  23.226  61.770  1.00 61.76           H
HETATM 4615  O   HOH A 664      24.027  13.460  32.173  1.00 41.44           O
HETATM 4616  H1  HOH A 664      23.298  12.945  31.819  1.00 49.73           H
HETATM 4617  H2  HOH A 664      23.608  14.084  32.769  1.00 49.73           H
HETATM 4618  O   HOH A 665      -3.719  28.978  40.874  1.00 43.72           O
HETATM 4619  H1  HOH A 665      -3.549  28.117  41.267  1.00 52.46           H
HETATM 4620  H2  HOH A 665      -2.973  29.511  41.154  1.00 52.46           H
HETATM 4621  O   HOH A 666      17.358  18.583  15.566  1.00 55.65           O
HETATM 4622  H1  HOH A 666      16.783  17.825  15.674  1.00 66.78           H
HETATM 4623  H2  HOH A 666      17.171  19.122  16.339  1.00 66.78           H
HETATM 4624  O   HOH A 667       1.135  27.528  19.454  1.00 39.87           O
HETATM 4625  H1  HOH A 667       0.377  27.649  18.882  1.00 47.85           H
HETATM 4626  H2  HOH A 667       1.055  28.230  20.103  1.00 47.85           H
HETATM 4627  O   HOH A 668      20.568  30.655  21.249  1.00 43.87           O
HETATM 4628  H1  HOH A 668      21.272  30.951  20.670  1.00 52.64           H
HETATM 4629  H2  HOH A 668      19.914  30.281  20.656  1.00 52.64           H
HETATM 4630  O   HOH A 669      26.729   5.395  66.019  1.00 36.53           O
HETATM 4631  H1  HOH A 669      26.377   4.674  65.492  1.00 43.84           H
HETATM 4632  H2  HOH A 669      27.674   5.244  66.030  1.00 43.84           H
HETATM 4633  O   HOH A 670       2.961  11.947  65.906  1.00 49.58           O
HETATM 4634  H1  HOH A 670       2.201  12.160  66.445  1.00 59.50           H
HETATM 4635  H2  HOH A 670       2.785  12.396  65.074  1.00 59.50           H
HETATM 4636  O   HOH A 671      24.536  31.916  51.754  1.00 52.18           O
HETATM 4637  H1  HOH A 671      24.386  32.665  51.176  1.00 62.62           H
HETATM 4638  H2  HOH A 671      24.029  32.121  52.542  1.00 62.62           H
HETATM 4639  O   HOH A 672      24.112  19.344  31.114  1.00 37.30           O
HETATM 4640  H1  HOH A 672      23.468  20.017  31.344  1.00 44.75           H
HETATM 4641  H2  HOH A 672      23.587  18.633  30.740  1.00 44.75           H
HETATM 4642  O   HOH A 673      41.189  18.643  49.832  1.00 41.83           O
HETATM 4643  H1  HOH A 673      40.628  19.420  49.892  1.00 50.20           H
HETATM 4644  H2  HOH A 673      41.489  18.636  48.923  1.00 50.20           H
HETATM 4645  O   HOH A 674      36.120  21.121  48.788  1.00 53.40           O
HETATM 4646  H1  HOH A 674      35.239  21.490  48.726  1.00 64.08           H
HETATM 4647  H2  HOH A 674      36.136  20.697  49.649  1.00 64.08           H
HETATM 4648  O   HOH A 675      12.316  42.836  25.714  1.00 54.33           O
HETATM 4649  H1  HOH A 675      11.811  42.418  25.014  1.00 65.20           H
HETATM 4650  H2  HOH A 675      11.883  42.552  26.519  1.00 65.20           H
HETATM 4651  O   HOH A 676      18.892  30.727  55.686  1.00 46.21           O
HETATM 4652  H1  HOH A 676      17.947  30.766  55.842  1.00 55.45           H
HETATM 4653  H2  HOH A 676      19.067  31.467  55.099  1.00 55.45           H
HETATM 4654  O   HOH A 677      18.631  -0.688  43.142  1.00 44.74           O
HETATM 4655  H1  HOH A 677      19.535  -1.000  43.179  1.00 53.69           H
HETATM 4656  H2  HOH A 677      18.688   0.218  43.463  1.00 53.69           H
HETATM 4657  O   HOH A 678       3.590  26.351  48.584  1.00 49.61           O
HETATM 4658  H1  HOH A 678       2.742  25.912  48.655  1.00 59.53           H
HETATM 4659  H2  HOH A 678       4.187  25.666  48.283  1.00 59.53           H
HETATM 4660  O   HOH A 679      29.469  22.000  39.839  1.00 43.19           O
HETATM 4661  H1  HOH A 679      29.134  22.735  40.357  1.00 51.83           H
HETATM 4662  H2  HOH A 679      30.305  21.782  40.256  1.00 51.83           H
HETATM 4663  O   HOH A 680      11.124   3.824  42.283  1.00 42.19           O
HETATM 4664  H1  HOH A 680      11.443   4.476  41.657  1.00 50.63           H
HETATM 4665  H2  HOH A 680      11.079   3.013  41.776  1.00 50.63           H
HETATM 4666  O   HOH A 681       8.673   4.116  61.736  1.00 60.43           O
HETATM 4667  H1  HOH A 681       8.452   4.731  61.032  1.00 72.52           H
HETATM 4668  H2  HOH A 681       7.823   3.877  62.108  1.00 72.52           H
HETATM 4669  O   HOH A 682      25.287  17.353  42.555  1.00 41.34           O
HETATM 4670  H1  HOH A 682      26.095  17.393  43.071  1.00 49.61           H
HETATM 4671  H2  HOH A 682      24.864  18.199  42.705  1.00 49.61           H
HETATM 4672  O   HOH A 683      11.578  23.620  56.631  1.00 39.61           O
HETATM 4673  H1  HOH A 683      11.866  23.974  57.474  1.00 47.54           H
HETATM 4674  H2  HOH A 683      10.700  23.991  56.513  1.00 47.54           H
HETATM 4675  O   HOH A 684      39.419  23.504  57.471  1.00 50.34           O
HETATM 4676  H1  HOH A 684      38.960  22.729  57.150  1.00 60.40           H
HETATM 4677  H2  HOH A 684      40.312  23.202  57.640  1.00 60.40           H
TER
END
