# Supplementary material for: High-throughput quantum-mechanics/molecular-mechanics (ONIOM) macromolecular crystallographic refinement with PHENIX/DivCon: the impact of mixed Hamiltonian methods on ligand and protein structure
Source: Acta Crystallogr D Struct Biol. 2018 Oct 29;74(Pt 11):1063–77. doi: 10.1107/S2059798318012913 (PMC6213575; doi:10.1107/S2059798318012913)
Supplement: Supplementary file 2 [file d-74-01063-sup2.gz › results_ONIOM/1S19-H.cif]

# Generated by MOE 2016.08 on 2017-01-11 11:48.55
# Structure optimized with MOE using MMFF94x forcefield to determine
# ideal geometry (Gas Phase with Electrostatics disabled).
data_comp_list
_chem_comp.id	MC9
_chem_comp.three_letter_code	MC9
_chem_comp.name	1S19.A
_chem_comp.group	non-polymer
_chem_comp.number_atoms_all	70
_chem_comp.number_atoms_nh	30
_chem_comp.desc_level	?
#
data_comp_MC9
#
loop_
_chem_comp_atom.comp_id
_chem_comp_atom.atom_id
_chem_comp_atom.type_symbol
_chem_comp_atom.type_energy
_chem_comp_atom.partial_charge
_chem_comp_atom.x
_chem_comp_atom.y
_chem_comp_atom.z
MC9	O2	O	OH1	-0.68	17.0960	18.1590	34.7840	
MC9	HO2	H	HOH1	0.4	17.4304	17.4274	35.3079	
MC9	O1	O	OH1	-0.68	13.1260	17.4540	36.5350	
MC9	HO1	H	HOH1	0.4	13.5272	16.7651	37.0698	
MC9	C1	C	CH1	0.3382	14.1810	18.0370	35.6980	
MC9	H1	H	HCH1	0.08	14.9171	18.4469	36.3895	
MC9	C2	C	CH2	-0.16	14.9150	16.9590	34.7840	
MC9	H21	H	HCH2	0.08	14.1805	16.4960	34.1251	
MC9	H22A	H	HCH2	0.08	15.3597	16.1973	35.4244	
MC9	C3	C	CH1	0.2	16.0750	17.6280	33.8850	
MC9	H3	H	HCH1	0.08	16.5016	16.8778	33.2191	
MC9	C4	C	CH2	-0.0218	15.4830	18.8070	32.9870	
MC9	H41	H	HCH2	0.08	14.8189	18.3682	32.2423	
MC9	H42	H	HCH2	0.08	16.3135	19.3039	32.4854	
MC9	C5	C	CR6	-0.1382	14.6780	19.8850	33.7870	
MC9	C6	C	C1	-0.15	14.8630	21.2550	33.6570	
MC9	H6	H	H1	0.15	15.6295	21.5299	32.9475	
MC9	C7	C	C1	-0.15	14.2010	22.4150	34.3140	
MC9	H7	H	H1	0.15	13.8457	22.2352	35.3179	
MC9	C8	C	CR6	-0.2764	13.9860	23.6240	33.8520	
MC9	C9	C	CH2	-0.0218	14.4350	24.1110	32.3790	
MC9	H91	H	HCH2	0.08	14.8983	23.2718	31.8601	
MC9	H92	H	HCH2	0.08	15.1600	24.9181	32.4841	
MC9	C10	C	CR6	-0.1382	13.6010	19.1950	34.7730	
MC9	C11	C	CH2	-0.16	13.1870	24.6460	31.4910	
MC9	H111	H	HCH2	0.08	12.6122	23.7945	31.1267	
MC9	H112	H	HCH2	0.08	13.5659	25.2177	30.6438	
MC9	C12	C	CH2	-0.16	12.2310	25.5920	32.3910	
MC9	H121	H	HCH2	0.08	11.2979	25.7101	31.8401	
MC9	H122	H	HCH2	0.08	12.7304	26.5576	32.4709	
MC9	C13	C	CT	-3.69480409948526e-017	11.8140	25.1290	33.9600	
MC9	C14	C	CR56	0.0582	13.2500	24.7290	34.6670	
MC9	H14	H	HCH1	0.08	14.0452	25.4737	34.7004	
MC9	C15	C	CH2	-0.16	12.6990	24.3720	36.2220	
MC9	H151	H	HCH2	0.08	13.4697	24.5627	36.9689	
MC9	H152	H	HCH2	0.08	12.3687	23.3360	36.2971	
MC9	C16	C	CH2	-0.16	11.4750	25.3840	36.3800	
MC9	H161	H	HCH2	0.08	11.6468	26.0643	37.2141	
MC9	H162	H	HCH2	0.08	10.5459	24.8376	36.5423	
MC9	C17	C	CH1	-0.08	11.4180	26.1800	35.0200	
MC9	H17	H	HCH1	0.08	12.0896	27.0385	35.0211	
MC9	C18	C	CH3	-0.24	10.7870	23.7830	33.6420	
MC9	H181	H	HCH3	0.08	11.2348	23.1590	32.8686	
MC9	H182	H	HCH3	0.08	9.8146	24.1401	33.3029	
MC9	H183	H	HCH3	0.08	10.6618	23.1982	34.5533	
MC9	C19	C	C2	-0.3	12.2570	19.5560	34.8130	
MC9	H191	H	H	0.15	11.8874	20.3346	34.1622	
MC9	H192	H	H	0.15	11.5840	19.0574	35.4948	
MC9	C20	C	CH1	0.0582	9.9380	26.8860	34.7250	
MC9	H20	H	HCH1	0.08	9.9535	26.8992	33.6352	
MC9	C22	C	C1	-0.2882	8.6080	26.1550	35.0790	
MC9	H22	H	H1	0.15	8.5568	25.6560	36.0354	
MC9	C24	C	CH1	0.4332	6.1080	25.6110	34.6940	
MC9	H24	H	HCH1	0.08	6.1384	25.0478	35.6267	
MC9	C21	C	CH3	-0.24	9.8650	28.2480	35.4480	
MC9	H211	H	HCH3	0.08	9.8564	28.0871	36.5260	
MC9	H212	H	HCH3	0.08	8.9546	28.7686	35.1511	
MC9	H213	H	HCH3	0.08	10.7325	28.8500	35.1774	
MC9	C25	C	CH1	-0.195	5.5480	24.5800	33.5850	
MC9	H25	H	HCH1	0.1	6.2461	23.7738	33.8104	
MC9	C26	C	CH2	-0.2	5.0380	25.5240	32.4720	
MC9	H261	H	HCH2	0.1	5.3670	25.4171	31.4383	
MC9	H262	H	HCH2	0.1	4.8060	26.5699	32.6731	
MC9	C27	C	CH2	-0.2	4.2940	24.3490	33.2310	
MC9	H271	H	HCH2	0.1	3.4891	24.5864	33.9267	
MC9	H272	H	HCH2	0.1	4.0501	23.4336	32.6919	
MC9	O3	O	OH1	-0.68	5.2530	26.7520	34.9730	
MC9	HO3	H	HOH1	0.4	5.1995	27.2775	34.1714	
MC9	C23	C	C1	-0.2882	7.5040	26.0930	34.2820	
MC9	H23	H	H1	0.15	7.6246	26.4155	33.2584	
#
#
loop_
_chem_comp_tree.comp_id
_chem_comp_tree.atom_id
_chem_comp_tree.atom_back
_chem_comp_tree.atom_forward
_chem_comp_tree.connect_type
MC9	O2	?	HO2	START	
MC9	HO2	O2	?	?	
MC9	C3	O2	H3	?	
MC9	H3	C3	?	?	
MC9	C4	C3	H41	?	
MC9	H41	C4	?	?	
MC9	H42	C4	?	?	
MC9	C5	C4	C6	?	
MC9	C6	C5	H6	?	
MC9	H6	C6	?	?	
MC9	C7	C6	H7	?	
MC9	H7	C7	?	?	
MC9	C8	C7	C9	?	
MC9	C9	C8	H91	?	
MC9	H91	C9	?	?	
MC9	H92	C9	?	?	
MC9	C11	C9	H111	?	
MC9	H111	C11	?	?	
MC9	H112	C11	?	?	
MC9	C12	C11	H121	?	
MC9	H121	C12	?	?	
MC9	H122	C12	?	?	
MC9	C13	C12	C18	?	
MC9	C18	C13	H181	?	
MC9	H181	C18	?	?	
MC9	H182	C18	?	?	
MC9	H183	C18	?	?	
MC9	C17	C13	H17	?	
MC9	H17	C17	?	?	
MC9	C16	C17	H161	?	
MC9	H161	C16	?	?	
MC9	H162	C16	?	?	
MC9	C15	C16	H151	?	
MC9	H151	C15	?	?	
MC9	H152	C15	?	?	
MC9	C14	C15	H14	?	
MC9	H14	C14	?	?	
MC9	C20	C17	H20	?	
MC9	H20	C20	?	?	
MC9	C21	C20	H211	?	
MC9	H211	C21	?	?	
MC9	H212	C21	?	?	
MC9	H213	C21	?	?	
MC9	C22	C20	H22	?	
MC9	H22	C22	?	?	
MC9	C23	C22	H23	?	
MC9	H23	C23	?	?	
MC9	C24	C23	H24	?	
MC9	H24	C24	?	?	
MC9	C25	C24	H25	?	
MC9	H25	C25	?	?	
MC9	C26	C25	H261	?	
MC9	H261	C26	?	?	
MC9	H262	C26	?	?	
MC9	C27	C26	H271	?	
MC9	H271	C27	?	?	
MC9	H272	C27	?	?	
MC9	O3	C24	HO3	?	
MC9	HO3	O3	?	?	
MC9	C10	C5	C19	?	
MC9	C19	C10	H191	?	
MC9	H191	C19	?	?	
MC9	H192	C19	?	?	
MC9	C1	C10	H1	?	
MC9	H1	C1	?	?	
MC9	C2	C1	H21	?	
MC9	H21	C2	?	?	
MC9	H22A	C2	?	?	
MC9	O1	C1	HO1	?	
MC9	HO1	O1	?	END	
MC9	C2	C3	?	ADD	
MC9	C8	C14	?	ADD	
MC9	C13	C14	?	ADD	
MC9	C25	C27	?	ADD	
#
#
loop_
_chem_comp_bond.comp_id
_chem_comp_bond.atom_id_1
_chem_comp_bond.atom_id_2
_chem_comp_bond.type
_chem_comp_bond.value_dist
_chem_comp_bond.value_dist_esd
MC9	HO2	O2	single	0.972	0.020	
MC9	C3	O2	single	1.427	0.020	
MC9	H3	C3	single	1.096	0.020	
MC9	C4	C3	single	1.533	0.020	
MC9	H41	C4	single	1.098	0.020	
MC9	H42	C4	single	1.097	0.020	
MC9	C5	C4	single	1.518	0.020	
MC9	C6	C5	double	1.349	0.020	
MC9	H6	C6	single	1.086	0.020	
MC9	C7	C6	single	1.451	0.020	
MC9	H7	C7	single	1.086	0.020	
MC9	C8	C7	double	1.347	0.020	
MC9	C9	C8	single	1.521	0.020	
MC9	H91	C9	single	1.093	0.020	
MC9	H92	C9	single	1.098	0.020	
MC9	C11	C9	single	1.538	0.020	
MC9	H111	C11	single	1.097	0.020	
MC9	H112	C11	single	1.097	0.020	
MC9	C12	C11	single	1.536	0.020	
MC9	H121	C12	single	1.096	0.020	
MC9	H122	C12	single	1.098	0.020	
MC9	C13	C12	single	1.542	0.020	
MC9	C18	C13	single	1.547	0.020	
MC9	H181	C18	single	1.095	0.020	
MC9	H182	C18	single	1.094	0.020	
MC9	H183	C18	single	1.094	0.020	
MC9	C17	C13	single	1.556	0.020	
MC9	H17	C17	single	1.103	0.020	
MC9	C16	C17	single	1.549	0.020	
MC9	H161	C16	single	1.096	0.020	
MC9	H162	C16	single	1.094	0.020	
MC9	C15	C16	single	1.540	0.020	
MC9	H151	C15	single	1.095	0.020	
MC9	H152	C15	single	1.096	0.020	
MC9	C14	C15	single	1.533	0.020	
MC9	H14	C14	single	1.103	0.020	
MC9	C20	C17	single	1.550	0.020	
MC9	H20	C20	single	1.098	0.020	
MC9	C21	C20	single	1.536	0.020	
MC9	H211	C21	single	1.096	0.020	
MC9	H212	C21	single	1.096	0.020	
MC9	H213	C21	single	1.095	0.020	
MC9	C22	C20	single	1.510	0.020	
MC9	H22	C22	single	1.087	0.020	
MC9	C23	C22	double	1.342	0.020	
MC9	H23	C23	single	1.088	0.020	
MC9	C24	C23	single	1.505	0.020	
MC9	H24	C24	single	1.096	0.020	
MC9	C25	C24	single	1.506	0.020	
MC9	H25	C25	single	1.086	0.020	
MC9	C26	C25	single	1.507	0.020	
MC9	H261	C26	single	1.083	0.020	
MC9	H262	C26	single	1.082	0.020	
MC9	C27	C26	single	1.504	0.020	
MC9	H271	C27	single	1.083	0.020	
MC9	H272	C27	single	1.083	0.020	
MC9	O3	C24	single	1.430	0.020	
MC9	HO3	O3	single	0.972	0.020	
MC9	C10	C5	single	1.465	0.020	
MC9	C19	C10	double	1.344	0.020	
MC9	H191	C19	single	1.086	0.020	
MC9	H192	C19	single	1.084	0.020	
MC9	C1	C10	single	1.516	0.020	
MC9	H1	C1	single	1.097	0.020	
MC9	C2	C1	single	1.535	0.020	
MC9	H21	C2	single	1.098	0.020	
MC9	H22A	C2	single	1.097	0.020	
MC9	O1	C1	single	1.425	0.020	
MC9	HO1	O1	single	0.972	0.020	
MC9	C2	C3	single	1.530	0.020	
MC9	C8	C14	single	1.515	0.020	
MC9	C13	C14	single	1.553	0.020	
MC9	C25	C27	single	1.507	0.020	
#
#
loop_
_chem_comp_angle.comp_id
_chem_comp_angle.atom_id_1
_chem_comp_angle.atom_id_2
_chem_comp_angle.atom_id_3
_chem_comp_angle.value_angle
_chem_comp_angle.value_angle_esd
MC9	HO2	O2	C3	107.52	3.000	
MC9	HO1	O1	C1	107.59	3.000	
MC9	H1	C1	C2	110.03	3.000	
MC9	H1	C1	C10	108.64	3.000	
MC9	C2	C1	C10	110.81	3.000	
MC9	O1	C1	H1	106.94	3.000	
MC9	O1	C1	C2	108.62	3.000	
MC9	O1	C1	C10	111.73	3.000	
MC9	H21	C2	H22A	106.19	3.000	
MC9	H21	C2	C3	109.72	3.000	
MC9	H22A	C2	C3	110.29	3.000	
MC9	C1	C2	H21	109.49	3.000	
MC9	C1	C2	H22A	108.89	3.000	
MC9	C1	C2	C3	112.09	3.000	
MC9	H3	C3	C4	109.30	3.000	
MC9	C2	C3	H3	109.77	3.000	
MC9	C2	C3	C4	111.76	3.000	
MC9	O2	C3	H3	107.13	3.000	
MC9	O2	C3	C4	108.72	3.000	
MC9	O2	C3	C2	110.05	3.000	
MC9	H41	C4	H42	107.02	3.000	
MC9	H41	C4	C5	108.55	3.000	
MC9	H42	C4	C5	110.58	3.000	
MC9	C3	C4	H41	109.45	3.000	
MC9	C3	C4	H42	109.07	3.000	
MC9	C3	C4	C5	112.04	3.000	
MC9	C4	C5	C6	120.88	3.000	
MC9	C4	C5	C10	112.97	3.000	
MC9	C6	C5	C10	126.13	3.000	
MC9	H6	C6	C7	116.10	3.000	
MC9	C5	C6	H6	117.01	3.000	
MC9	C5	C6	C7	126.85	3.000	
MC9	H7	C7	C8	117.79	3.000	
MC9	C6	C7	H7	115.10	3.000	
MC9	C6	C7	C8	127.09	3.000	
MC9	C9	C8	C14	111.20	3.000	
MC9	C7	C8	C9	125.90	3.000	
MC9	C7	C8	C14	122.90	3.000	
MC9	H91	C9	H92	106.25	3.000	
MC9	H91	C9	C11	107.83	3.000	
MC9	H92	C9	C11	108.77	3.000	
MC9	C8	C9	H91	112.74	3.000	
MC9	C8	C9	H92	107.99	3.000	
MC9	C8	C9	C11	112.98	3.000	
MC9	C5	C10	C19	121.96	3.000	
MC9	C1	C10	C19	124.67	3.000	
MC9	C1	C10	C5	113.29	3.000	
MC9	H111	C11	H112	106.13	3.000	
MC9	H111	C11	C12	109.68	3.000	
MC9	H112	C11	C12	109.07	3.000	
MC9	C9	C11	H111	109.30	3.000	
MC9	C9	C11	H112	109.11	3.000	
MC9	C9	C11	C12	113.30	3.000	
MC9	H121	C12	H122	106.40	3.000	
MC9	H121	C12	C13	110.65	3.000	
MC9	H122	C12	C13	109.98	3.000	
MC9	C11	C12	H121	109.54	3.000	
MC9	C11	C12	H122	108.43	3.000	
MC9	C11	C12	C13	111.68	3.000	
MC9	C12	C13	C18	109.59	3.000	
MC9	C12	C13	C17	113.81	3.000	
MC9	C12	C13	C14	108.38	3.000	
MC9	C17	C13	C18	113.18	3.000	
MC9	C14	C13	C18	112.22	3.000	
MC9	C14	C13	C17	99.25	3.000	
MC9	H14	C14	C15	105.30	3.000	
MC9	C8	C14	H14	104.72	3.000	
MC9	C8	C14	C15	122.61	3.000	
MC9	C8	C14	C13	112.03	3.000	
MC9	C13	C14	H14	108.54	3.000	
MC9	C13	C14	C15	102.95	3.000	
MC9	H151	C15	H152	107.53	3.000	
MC9	H151	C15	C16	111.45	3.000	
MC9	H152	C15	C16	109.37	3.000	
MC9	C14	C15	H151	111.80	3.000	
MC9	C14	C15	H152	112.17	3.000	
MC9	C14	C15	C16	104.54	3.000	
MC9	H161	C16	H162	107.24	3.000	
MC9	H161	C16	C17	110.30	3.000	
MC9	H162	C16	C17	113.08	3.000	
MC9	C15	C16	H161	110.66	3.000	
MC9	C15	C16	H162	109.37	3.000	
MC9	C15	C16	C17	106.24	3.000	
MC9	H17	C17	C20	104.83	3.000	
MC9	C16	C17	H17	105.42	3.000	
MC9	C16	C17	C20	116.50	3.000	
MC9	C13	C17	H17	105.81	3.000	
MC9	C13	C17	C16	103.78	3.000	
MC9	C13	C17	C20	119.30	3.000	
MC9	H181	C18	H182	106.25	3.000	
MC9	H181	C18	H183	106.47	3.000	
MC9	H182	C18	H183	107.93	3.000	
MC9	C13	C18	H181	112.39	3.000	
MC9	C13	C18	H182	110.86	3.000	
MC9	C13	C18	H183	112.59	3.000	
MC9	H191	C19	H192	116.45	3.000	
MC9	C10	C19	H191	121.64	3.000	
MC9	C10	C19	H192	121.91	3.000	
MC9	H20	C20	C21	106.59	3.000	
MC9	H20	C20	C22	108.87	3.000	
MC9	C22	C20	C21	107.76	3.000	
MC9	C17	C20	H20	106.93	3.000	
MC9	C17	C20	C21	110.10	3.000	
MC9	C17	C20	C22	116.18	3.000	
MC9	H22	C22	C23	118.71	3.000	
MC9	C20	C22	H22	117.57	3.000	
MC9	C20	C22	C23	123.70	3.000	
MC9	H24	C24	C25	107.20	3.000	
MC9	H24	C24	C23	109.91	3.000	
MC9	H24	C24	O3	105.80	3.000	
MC9	C25	C24	C23	113.37	3.000	
MC9	C25	C24	O3	111.65	3.000	
MC9	O3	C24	C23	108.62	3.000	
MC9	H211	C21	H212	107.74	3.000	
MC9	H211	C21	H213	107.96	3.000	
MC9	H212	C21	H213	107.35	3.000	
MC9	C20	C21	H211	111.80	3.000	
MC9	C20	C21	H212	110.97	3.000	
MC9	C20	C21	H213	110.84	3.000	
MC9	H25	C25	C26	116.87	3.000	
MC9	H25	C25	C27	116.33	3.000	
MC9	C26	C25	C27	59.88	3.000	
MC9	C24	C25	H25	111.23	3.000	
MC9	C24	C25	C26	122.23	3.000	
MC9	C24	C25	C27	121.70	3.000	
MC9	H261	C26	H262	114.13	3.000	
MC9	H261	C26	C27	117.69	3.000	
MC9	H262	C26	C27	117.77	3.000	
MC9	C25	C26	H261	117.55	3.000	
MC9	C25	C26	H262	119.29	3.000	
MC9	C25	C26	C27	60.06	3.000	
MC9	H271	C27	H272	114.15	3.000	
MC9	C26	C27	H271	117.75	3.000	
MC9	C26	C27	H272	117.66	3.000	
MC9	C25	C27	H271	119.25	3.000	
MC9	C25	C27	H272	117.61	3.000	
MC9	C25	C27	C26	60.06	3.000	
MC9	C24	O3	HO3	108.48	3.000	
MC9	C22	C23	H23	119.31	3.000	
MC9	C22	C23	C24	123.73	3.000	
MC9	C24	C23	H23	116.96	3.000	
#
#
loop_
_chem_comp_tor.comp_id
_chem_comp_tor.id
_chem_comp_tor.atom_id_1
_chem_comp_tor.atom_id_2
_chem_comp_tor.atom_id_3
_chem_comp_tor.atom_id_4
_chem_comp_tor.value_angle
_chem_comp_tor.value_angle_esd
_chem_comp_tor.period
MC9	Var_1	HO2	O2	C3	H3	-61.26	0.0	0	
MC9	Var_2	HO1	O1	C1	H1	-59.77	0.0	0	
MC9	CONST_1	H1	C1	C2	H21	170.49	20.0	3	
MC9	CONST_2	H1	C1	C10	C19	-116.51	20.0	3	
MC9	CONST_3	H21	C2	C3	H3	-51.16	20.0	3	
MC9	CONST_4	H3	C3	C4	H41	51.88	20.0	3	
MC9	CONST_5	H41	C4	C5	C6	-113.16	20.0	3	
MC9	Var_3	C4	C5	C6	H6	2.05	0.0	0	
MC9	CONST_6	C4	C5	C10	C19	-122.37	20.0	1	
MC9	Var_4	H6	C6	C7	H7	-169.74	0.0	0	
MC9	Var_5	H7	C7	C8	C9	179.42	0.0	0	
MC9	CONST_7	C9	C8	C14	H14	-59.87	20.0	3	
MC9	CONST_8	C7	C8	C9	H91	6.89	20.0	3	
MC9	CONST_9	H91	C9	C11	H111	51.29	20.0	3	
MC9	Var_6	C5	C10	C19	H191	-1.03	0.0	0	
MC9	CONST_10	H111	C11	C12	H121	-52.23	20.0	3	
MC9	CONST_11	H121	C12	C13	C18	55.46	20.0	3	
MC9	Var_7	C12	C13	C18	H181	69.21	0.0	0	
MC9	CONST_12	C12	C13	C17	H17	-46.04	20.0	3	
MC9	CONST_13	C12	C13	C14	H14	55.38	20.0	3	
MC9	CONST_14	H14	C14	C15	H151	-42.28	20.0	3	
MC9	CONST_15	H151	C15	C16	H161	9.74	20.0	3	
MC9	CONST_16	H161	C16	C17	H17	30.18	20.0	3	
MC9	Var_8	H17	C17	C20	H20	65.43	0.0	0	
MC9	Var_9	H20	C20	C21	H211	179.78	0.0	0	
MC9	Var_10	H20	C20	C22	H22	178.54	0.0	0	
MC9	Var_11	H22	C22	C23	H23	179.41	0.0	0	
MC9	Var_12	H24	C24	C25	H25	-58.40	0.0	0	
MC9	Var_13	H24	C24	C23	H23	-172.95	0.0	0	
MC9	Var_14	H24	C24	O3	HO3	170.16	0.0	0	
MC9	CONST_17	H25	C25	C26	H261	-1.42	20.0	3	
MC9	CONST_18	H25	C25	C27	H271	145.72	20.0	3	
MC9	CONST_19	H261	C26	C27	H271	-142.99	20.0	3	
#
#
loop_
_chem_comp_chir.comp_id
_chem_comp_chir.id
_chem_comp_chir.atom_id_centre
_chem_comp_chir.atom_id_1
_chem_comp_chir.atom_id_2
_chem_comp_chir.atom_id_3
_chem_comp_chir.volume_sign
MC9	chir_1	C1	C2	C10	O1	negative	
MC9	chir_2	C3	C4	C2	O2	positive	
MC9	chir_3	C13	C18	C12	C17	negative	
MC9	chir_4	C14	C15	C8	C13	negative	
MC9	chir_5	C17	C16	C20	C13	positive	
MC9	chir_6	C20	C21	C22	C17	positive	
MC9	chir_7	C24	C25	C23	O3	negative	
#
#
loop_
_chem_comp_plane_atom.comp_id
_chem_comp_plane_atom.plane_id
_chem_comp_plane_atom.atom_id
_chem_comp_plane_atom.dist_esd
MC9	plan-1	C7	0.020	
MC9	plan-1	C8	0.020	
MC9	plan-1	C9	0.020	
MC9	plan-1	C14	0.020	
MC9	plan-1	C15	0.020	
MC9	plan-2	C20	0.020	
MC9	plan-2	C22	0.020	
MC9	plan-2	C24	0.020	
MC9	plan-2	C21	0.020	
MC9	plan-2	C25	0.020	
MC9	plan-2	C23	0.020	
MC9	plan-3	C17	0.020	
MC9	plan-3	C20	0.020	
MC9	plan-3	C22	0.020	
MC9	plan-3	C24	0.020	
MC9	plan-3	O3	0.020	
MC9	plan-3	C23	0.020	
#
