# Supplementary material for: High-throughput quantum-mechanics/molecular-mechanics (ONIOM) macromolecular crystallographic refinement with PHENIX/DivCon: the impact of mixed Hamiltonian methods on ligand and protein structure
Source: Acta Crystallogr D Struct Biol. 2018 Oct 29;74(Pt 11):1063–77. doi: 10.1107/S2059798318012913 (PMC6213575; doi:10.1107/S2059798318012913)
Supplement: Supplementary file 2 [file d-74-01063-sup2.gz › results_ONIOM/1S3V-H_refine_001.pdb]

REMARK Date 2017-01-20 Time 16:15:18 EST -0500 (1484946918.46 s)
REMARK PHENIX refinement
REMARK 
REMARK ****************** INPUT FILES AND LABELS ******************************
REMARK Reflections:
REMARK   file name      : 1S3V.mtz
REMARK   labels         : ['F-obs,SIGF-obs']
REMARK R-free flags:
REMARK   file name      : 1S3V.mtz
REMARK   label          : R-free-flags
REMARK   test_flag_value: 1
REMARK Model file name(s): 
REMARK   /scratch/oleg/2711990.gondor.quantumbioinc.com/1S3V-H.pdb
REMARK 
REMARK ******************** REFINEMENT SUMMARY: QUICK FACTS *******************
REMARK Start: r_work = 0.1761 r_free = 0.1693 bonds = 0.021 angles = 3.807
REMARK Final: r_work = 0.1539 r_free = 0.1974 bonds = 0.016 angles = 2.235
REMARK ************************************************************************
REMARK 
REMARK ****************** REFINEMENT STATISTICS STEP BY STEP ******************
REMARK leading digit, like 1_, means number of macro-cycle                     
REMARK 0    : statistics at the very beginning when nothing is done yet        
REMARK 1_bss: bulk solvent correction and/or (anisotropic) scaling             
REMARK 1_xyz: refinement of coordinates                                        
REMARK 1_adp: refinement of ADPs (Atomic Displacement Parameters)              
REMARK 1_occ: refinement of occupancies                                        
REMARK ------------------------------------------------------------------------
REMARK  stage       r-work r-free bonds angles b_min b_max b_ave n_water shift
REMARK       0    : 0.2266 0.2741 0.021  3.81   8.4  82.0  27.3 336      0.000
REMARK       1_bss: 0.1761 0.1693 0.021  3.81   8.4  82.0  27.3 336      0.000
REMARK 1_settarget: 0.1761 0.1693 0.021  3.81   8.4  82.0  27.3 336      0.000
REMARK       1_nqh: 0.1761 0.1693 0.021  3.81   8.4  82.0  27.3 336      0.000
REMARK    1_weight: 0.1761 0.1693 0.021  3.81   8.4  82.0  27.3 336      0.000
REMARK    1_checkH: 0.1770 0.1698 0.021  3.81   8.4  82.0  27.3 336      0.453
REMARK    1_xyzrec: 0.1715 0.2028 0.016  2.46   8.4  82.0  27.3 336      0.590
REMARK    1_checkH: 0.1715 0.2029 0.016  2.46   8.4  82.0  27.3 336      0.589
REMARK       1_adp: 0.1649 0.2070 0.016  2.46   9.4  85.5  28.1 336      0.589
REMARK   1_regHadp: 0.1642 0.2060 0.016  2.46   9.4  85.5  28.1 336      0.589
REMARK       2_bss: 0.1637 0.2052 0.016  2.46   9.4  85.5  28.1 336      0.589
REMARK 2_settarget: 0.1637 0.2052 0.016  2.46   9.4  85.5  28.1 336      0.589
REMARK 2_updatecdl: 0.1637 0.2052 0.016  2.46   9.4  85.5  28.1 336      0.589
REMARK       2_nqh: 0.1638 0.2049 0.016  2.46   9.4  85.5  28.1 336      0.592
REMARK    2_weight: 0.1638 0.2049 0.016  2.46   9.4  85.5  28.1 336      0.592
REMARK    2_checkH: 0.1638 0.2049 0.016  2.46   9.4  85.5  28.1 336      0.592
REMARK    2_xyzrec: 0.1627 0.2014 0.016  2.20   9.4  85.5  28.1 336      0.600
REMARK    2_checkH: 0.1627 0.2013 0.016  2.20   9.4  85.5  28.1 336      0.599
REMARK       2_adp: 0.1584 0.1983 0.016  2.20   8.3  89.7  28.8 336      0.599
REMARK   2_regHadp: 0.1584 0.1978 0.016  2.20   8.3  89.7  28.8 336      0.599
REMARK       3_bss: 0.1582 0.1974 0.016  2.20   8.3  89.7  28.8 336      0.599
REMARK 3_settarget: 0.1582 0.1974 0.016  2.20   8.3  89.7  28.8 336      0.599
REMARK 3_updatecdl: 0.1582 0.1974 0.016  2.20   8.3  89.7  28.8 336      0.599
REMARK       3_nqh: 0.1582 0.1974 0.016  2.20   8.3  89.7  28.8 336      0.599
REMARK    3_weight: 0.1582 0.1974 0.016  2.20   8.3  89.7  28.8 336      0.599
REMARK    3_checkH: 0.1582 0.1974 0.016  2.20   8.3  89.7  28.8 336      0.599
REMARK    3_xyzrec: 0.1548 0.1983 0.016  2.23   8.3  89.7  28.8 336      0.626
REMARK    3_checkH: 0.1548 0.1983 0.016  2.23   8.3  89.7  28.8 336      0.626
REMARK       3_adp: 0.1540 0.1981 0.016  2.23   8.1  92.9  28.9 336      0.626
REMARK   3_regHadp: 0.1540 0.1980 0.016  2.23   8.1  92.9  28.9 336      0.626
REMARK         end: 0.1539 0.1974 0.016  2.23   8.1  92.9  28.9 336      0.626
REMARK ------------------------------------------------------------------------
REMARK MODEL CONTENT.
REMARK  ELEMENT        ATOM RECORD COUNT   OCCUPANCY SUM
REMARK        C                      982          982.00
REMARK        H                     1762         1762.00
REMARK        O                      368          368.00
REMARK        N                      258          258.00
REMARK        S                        9            9.00
REMARK      O1-                       34           34.00
REMARK    TOTAL                     3413         3413.00
REMARK -----------------------------------------------------------------------
REMARK r_free_flags.md5.hexdigest 3a9dccb790853d88e040d79acf7d1be6
REMARK 
REMARK IF THIS FILE IS FOR PDB DEPOSITION: REMOVE ALL FROM THIS LINE UP.
REMARK   3
REMARK   3 REFINEMENT.
REMARK   3   PROGRAM     : PHENIX (1.11.1_2575: ???)
REMARK   3   AUTHORS     : Adams,Afonine,Bunkoczi,Burnley,Chen,Dar,Davis,
REMARK   3               : Draizen,Echols,Gildea,Gros,Grosse-Kunstleve,Headd,
REMARK   3               : Hintze,Hung,Ioerger,Liebschner,McCoy,McKee,Moriarty,
REMARK   3               : Oeffner,Poon,Read,Richardson,Richardson,Sacchettini,
REMARK   3               : Sauter,Sobolev,Storoni,Terwilliger,Williams,Zwart
REMARK   3
REMARK   3  REFINEMENT TARGET : ML
REMARK   3  
REMARK   3  DATA USED IN REFINEMENT.
REMARK   3   RESOLUTION RANGE HIGH (ANGSTROMS) : 1.801   
REMARK   3   RESOLUTION RANGE LOW  (ANGSTROMS) : 30.880  
REMARK   3   MIN(FOBS/SIGMA_FOBS)              : 0.07  
REMARK   3   COMPLETENESS FOR RANGE        (%) : 88.57 
REMARK   3   NUMBER OF REFLECTIONS             : 15349     
REMARK   3   NUMBER OF REFLECTIONS (NON-ANOMALOUS) : 15349     
REMARK   3  
REMARK   3  FIT TO DATA USED IN REFINEMENT.
REMARK   3   R VALUE     (WORKING + TEST SET) : 0.1583
REMARK   3   R VALUE            (WORKING SET) : 0.1539
REMARK   3   FREE R VALUE                     : 0.1974
REMARK   3   FREE R VALUE TEST SET SIZE   (%) : 10.01 
REMARK   3   FREE R VALUE TEST SET COUNT      : 1537      
REMARK   3  
REMARK   3  FIT TO DATA USED IN REFINEMENT (IN BINS).
REMARK   3   BIN  RESOLUTION RANGE  COMPL.    NWORK NFREE   RWORK  RFREE  CCWORK CCFREE
REMARK   3     1 30.8841 -  4.0019    1.00     1406   156  0.1384 0.1603   0.951  0.929
REMARK   3     2  4.0019 -  3.1775    0.99     1410   156  0.1405 0.1700   0.943  0.920
REMARK   3     3  3.1775 -  2.7761    0.97     1371   153  0.1635 0.2083   0.926  0.872
REMARK   3     4  2.7761 -  2.5224    0.96     1347   153  0.1747 0.2349   0.913  0.841
REMARK   3     5  2.5224 -  2.3417    0.94     1343   142  0.1613 0.2209   0.923  0.860
REMARK   3     6  2.3417 -  2.2037    0.94     1327   151  0.1505 0.2187   0.937  0.855
REMARK   3     7  2.2037 -  2.0933    0.93     1316   149  0.1581 0.2102   0.931  0.893
REMARK   3     8  2.0933 -  2.0022    0.91     1298   138  0.1545 0.2331   0.930  0.813
REMARK   3     9  2.0022 -  1.9252    0.89     1255   144  0.1701 0.2194   0.909  0.857
REMARK   3    10  1.9252 -  1.8587    0.69      992   114  0.1883 0.2496   0.895  0.808
REMARK   3    11  1.8587 -  1.8006    0.53      747    81  0.2110 0.3275   0.874  0.640
REMARK   3  
REMARK   3  BULK SOLVENT MODELLING.
REMARK   3   METHOD USED        : FLAT BULK SOLVENT MODEL
REMARK   3   SOLVENT RADIUS     : 1.11    
REMARK   3   SHRINKAGE RADIUS   : 0.90    
REMARK   3   GRID STEP FACTOR   : 4.00    
REMARK   3  
REMARK   3  ERROR ESTIMATES.
REMARK   3   COORDINATE ERROR (MAXIMUM-LIKELIHOOD BASED)     : 0.19    
REMARK   3   PHASE ERROR (DEGREES, MAXIMUM-LIKELIHOOD BASED) : 21.65   
REMARK   3  
REMARK   3  STRUCTURE FACTORS CALCULATION ALGORITHM : FFT
REMARK   3  
REMARK   3  RESTRAINTS LIBRARY
REMARK   3    GEOSTD + MON.LIB. + CDL v1.2
REMARK   3  
REMARK   3  DEVIATIONS FROM IDEAL VALUES.
REMARK   3                 RMSD     MAX  COUNT
REMARK   3   BOND      :  0.016   0.070   1574
REMARK   3   ANGLE     :  2.235  13.403   2128
REMARK   3   CHIRALITY :  0.138   0.369    223
REMARK   3   PLANARITY :  0.021   0.186    274
REMARK   3   DIHEDRAL  : 21.918 178.146    946
REMARK   3   MIN NONBONDED DISTANCE : 1.661 
REMARK   3  
REMARK   3  MOLPROBITY STATISTICS.
REMARK   3   ALL-ATOM CLASHSCORE : 1.95
REMARK   3   RAMACHANDRAN PLOT:
REMARK   3     OUTLIERS : 0.00  %
REMARK   3     ALLOWED  : 2.17  %
REMARK   3     FAVORED  : 97.83 %
REMARK   3   ROTAMER OUTLIERS : 4.17 %
REMARK   3   CBETA DEVIATIONS : 0
REMARK   3   PEPTIDE PLANE:
REMARK   3     CIS-PROLINE     : 1
REMARK   3     CIS-GENERAL     : 1
REMARK   3     TWISTED PROLINE : 0
REMARK   3     TWISTED GENERAL : 0
REMARK   3  
REMARK   3  ATOMIC DISPLACEMENT PARAMETERS.
REMARK   3   WILSON B : 21.32
REMARK   3   RMS(B_ISO_OR_EQUIVALENT_BONDED) : 5.14
REMARK   3   ATOMS          NUMBER OF ATOMS
REMARK   3                    ISO.  ANISO. 
REMARK   3    ALL         :   3413       0
REMARK   3    ALL (NO H)  :   1651       0
REMARK   3    SOLVENT     :    112       0
REMARK   3    NON-SOLVENT :   1539       0
REMARK   3    HYDROGENS   :   1762       0
REMARK   3
REMARK   3
REMARK   3   OTHER REFINEMENT REMARKS:
REMARK   3   XRAY REFINEMENT USING QUANTUM MECHANICAL FUNCTIONAL
REMARK   3   PROGRAM      :QuantumBio DivCon 6 build-7.1.1-b4015.17
REMARK   3   AUTHORS      :BORBULEVYCH O.Y., PLUMLEY J., 
REMARK   3                :MARTIN, R.I., WESTERHOFF L.M. 
REMARK   3
REMARK   3   REFERENCE     :BORBULEVYCH O.Y., PLUMLEY J.A.,
REMARK   3                 :MARTIN, R.I., MERZ, K.M.,  WESTERHOFF L.M.
REMARK   3                 :ACTA CRYSTLLOGRAPHICA SECTION D, 2014, 
REMARK   3                 :V. D70, pp. 1233-1247
REMARK   3   QM METHOD(HAMILTONIAN): PM6 AMBERFF14
REMARK   3   REGION QM REFINEMENT: 
REMARK   3      MAIN/BUFFER QM REGION RADII (A): 3.0 / 0.0
REMARK   3      LIGAND / STRAIN ENERGY: TQD_A_187 / 8.6 KCAL/MOLE
REMARK   3
HELIX    1   1 ARG A   28  THR A   39  1               Generated by MOE   12
HELIX    2   2 LYS A   54  SER A   59  1               Generated by MOE    6
HELIX    3   3 GLU A   62  ASN A   64  5               Generated by MOE    3
HELIX    4   4 LEU A   93  LEU A   99  1               Generated by MOE    7
HELIX    5   5 PRO A  103  LEU A  105  5               Generated by MOE    3
HELIX    6   6 SER A  118  MET A  125  1               Generated by MOE    8
SHEET    1       LEU A   4  VAL A  10                  Generated by MOE
SHEET    2       GLY A  15  GLY A  17                  Generated by MOE
SHEET    3       GLN A  47  GLY A  53                  Generated by MOE
SHEET    4       ARG A  70  LEU A  75                  Generated by MOE
SHEET    5       PHE A  88  SER A  90                  Generated by MOE
SHEET    6       VAL A 109  VAL A 109                  Generated by MOE
SHEET    7       ASP A 110  MET A 111                  Generated by MOE
SHEET    8       VAL A 112  ILE A 114                  Generated by MOE
SHEET    9       LEU A 131  ARG A 137                  Generated by MOE
SHEET   10       ILE A 138  ILE A 138                  Generated by MOE
SHEET   11       THR A 146  PHE A 147                  Generated by MOE
SHEET   12       LYS A 157  LEU A 159                  Generated by MOE
SHEET   13       GLN A 170  GLU A 172                  Generated by MOE
SHEET   14       ILE A 175  GLU A 183                  Generated by MOE
CRYST1  106.970  106.970   43.856  90.00  90.00 120.00 H 3
SCALE1      0.009348  0.005397  0.000000        0.00000
SCALE2      0.000000  0.010795  0.000000        0.00000
SCALE3      0.000000  0.000000  0.022802        0.00000
ATOM      1  N   VAL A   1      15.844  41.193  15.617  1.00 68.32           N
ATOM      2  CA  VAL A   1      15.233  42.226  14.729  1.00 72.19           C
ATOM      3  C   VAL A   1      14.096  41.653  13.851  1.00 63.24           C
ATOM      4  O   VAL A   1      12.977  41.461  14.336  1.00 60.04           O
ATOM      5  CB  VAL A   1      16.234  43.071  13.904  1.00 70.05           C
ATOM      6  CG1 VAL A   1      15.614  44.444  13.547  1.00 66.82           C
ATOM      7  CG2 VAL A   1      17.584  43.403  14.681  1.00 69.05           C
ATOM      8  H1  VAL A   1      16.520  41.620  16.235  1.00 81.98           H
ATOM      9  H2  VAL A   1      16.294  40.473  15.066  1.00 81.98           H
ATOM     10  HA  VAL A   1      14.729  42.910  15.415  1.00 86.63           H
ATOM     11  HB  VAL A   1      16.496  42.548  12.983  1.00 84.06           H
ATOM     12 HG11 VAL A   1      14.680  44.272  13.007  1.00 80.18           H
ATOM     13 HG12 VAL A   1      15.399  45.030  14.442  1.00 80.18           H
ATOM     14 HG13 VAL A   1      16.282  45.009  12.896  1.00 80.18           H
ATOM     15 HG21 VAL A   1      17.383  43.953  15.602  1.00 82.86           H
ATOM     16 HG22 VAL A   1      18.116  42.481  14.912  1.00 82.86           H
ATOM     17 HG23 VAL A   1      18.231  44.012  14.046  1.00 82.86           H
ATOM     18  N   GLY A   2      14.392  41.390  12.571  1.00 64.26           N
ATOM     19  CA  GLY A   2      13.411  41.026  11.570  1.00 55.11           C
ATOM     20  C   GLY A   2      13.094  42.143  10.582  1.00 58.21           C
ATOM     21  O   GLY A   2      13.665  43.238  10.553  1.00 70.56           O
ATOM     22  H   GLY A   2      15.327  41.570  12.239  1.00 77.11           H
ATOM     23  HA2 GLY A   2      13.773  40.158  11.016  1.00 66.13           H
ATOM     24  HA3 GLY A   2      12.470  40.784  12.067  1.00 66.13           H
ATOM     25  N   SER A   3      12.118  41.774   9.773  1.00 55.09           N
ATOM     26  CA  SER A   3      11.343  42.547   8.815  1.00 50.33           C
ATOM     27  C   SER A   3       9.863  42.147   9.053  1.00 35.65           C
ATOM     28  O   SER A   3       9.624  41.025   9.546  1.00 36.80           O
ATOM     29  CB  SER A   3      11.852  42.186   7.402  1.00 47.97           C
ATOM     30  OG  SER A   3      11.951  40.785   7.172  1.00 39.81           O
ATOM     31  H   SER A   3      11.768  40.835   9.907  1.00 66.11           H
ATOM     32  HA  SER A   3      11.457  43.621   8.977  1.00 60.40           H
ATOM     33  HB2 SER A   3      11.192  42.616   6.655  1.00 57.56           H
ATOM     34  HB3 SER A   3      12.843  42.625   7.276  1.00 57.56           H
ATOM     35  HG  SER A   3      12.788  40.605   6.736  1.00 47.78           H
ATOM     36  N   LEU A   4       8.931  43.055   8.704  1.00 37.48           N
ATOM     37  CA  LEU A   4       7.488  42.801   8.620  1.00 31.68           C
ATOM     38  C   LEU A   4       7.026  42.436   7.193  1.00 23.43           C
ATOM     39  O   LEU A   4       7.207  43.198   6.235  1.00 21.04           O
ATOM     40  CB  LEU A   4       6.771  44.054   9.050  1.00 31.54           C
ATOM     41  CG  LEU A   4       5.267  43.839   9.274  1.00 26.24           C
ATOM     42  CD1 LEU A   4       5.008  42.732  10.326  1.00 41.09           C
ATOM     43  CD2 LEU A   4       4.615  45.099   9.868  1.00 43.19           C
ATOM     44  H   LEU A   4       9.235  43.964   8.379  1.00 44.98           H
ATOM     45  HA  LEU A   4       7.257  41.989   9.304  1.00 38.02           H
ATOM     46  HB2 LEU A   4       7.226  44.402   9.979  1.00 37.85           H
ATOM     47  HB3 LEU A   4       6.918  44.825   8.292  1.00 37.85           H
ATOM     48  HG  LEU A   4       4.791  43.575   8.330  1.00 31.49           H
ATOM     49 HD11 LEU A   4       3.977  42.768  10.672  1.00 49.30           H
ATOM     50 HD12 LEU A   4       5.182  41.749   9.891  1.00 49.30           H
ATOM     51 HD13 LEU A   4       5.667  42.881  11.185  1.00 49.30           H
ATOM     52 HD21 LEU A   4       3.539  44.946   9.979  1.00 51.83           H
ATOM     53 HD22 LEU A   4       5.048  45.329  10.844  1.00 51.83           H
ATOM     54 HD23 LEU A   4       4.779  45.943   9.198  1.00 51.83           H
ATOM     55  N   ASN A   5       6.444  41.240   7.053  1.00 18.99           N
ATOM     56  CA  ASN A   5       6.118  40.698   5.726  1.00 14.91           C
ATOM     57  C   ASN A   5       4.673  40.203   5.755  1.00 18.84           C
ATOM     58  O   ASN A   5       4.273  39.646   6.770  1.00 19.29           O
ATOM     59  CB  ASN A   5       7.032  39.518   5.407  1.00 16.03           C
ATOM     60  CG  ASN A   5       8.513  39.859   5.524  1.00 28.15           C
ATOM     61  OD1 ASN A   5       9.081  40.522   4.664  1.00 24.81           O
ATOM     62  ND2 ASN A   5       9.145  39.424   6.605  1.00 27.67           N
ATOM     63  H   ASN A   5       6.322  40.638   7.857  1.00 22.78           H
ATOM     64  HA  ASN A   5       6.220  41.454   4.948  1.00 17.90           H
ATOM     65  HB2 ASN A   5       6.810  38.688   6.069  1.00 19.23           H
ATOM     66  HB3 ASN A   5       6.831  39.256   4.364  1.00 19.23           H
ATOM     67 HD21 ASN A   5      10.120  39.663   6.721  1.00 33.21           H
ATOM     68 HD22 ASN A   5       8.647  38.928   7.323  1.00 33.21           H
ATOM     69  N   CYS A   6       3.902  40.450   4.701  1.00 16.25           N
ATOM     70  CA  CYS A   6       2.602  39.857   4.466  1.00 13.80           C
ATOM     71  C   CYS A   6       2.777  38.805   3.395  1.00 13.93           C
ATOM     72  O   CYS A   6       3.508  39.028   2.424  1.00 15.66           O
ATOM     73  CB  CYS A   6       1.568  40.861   3.957  1.00 17.09           C
ATOM     74  SG  CYS A   6       1.162  42.092   5.210  1.00 24.04           S
ATOM     75  H   CYS A   6       4.269  41.029   3.959  1.00 19.50           H
ATOM     76  HA  CYS A   6       2.230  39.388   5.376  1.00 16.57           H
ATOM     77  HB2 CYS A   6       1.960  41.360   3.073  1.00 20.51           H
ATOM     78  HB3 CYS A   6       0.642  40.344   3.691  1.00 20.51           H
ATOM     79  HG  CYS A   6       0.533  42.908   4.367  1.00 28.85           H
ATOM     80  N   ILE A   7       2.045  37.696   3.527  1.00 15.66           N
ATOM     81  CA  ILE A   7       2.081  36.682   2.480  1.00  8.96           C
ATOM     82  C   ILE A   7       0.633  36.306   2.228  1.00 11.57           C
ATOM     83  O   ILE A   7      -0.155  36.118   3.173  1.00  8.33           O
ATOM     84  CB  ILE A   7       2.991  35.450   2.747  1.00 10.14           C
ATOM     85  CG1 ILE A   7       3.093  34.522   1.537  1.00 10.58           C
ATOM     86  CG2 ILE A   7       2.562  34.787   4.065  1.00 11.26           C
ATOM     87  CD1 ILE A   7       4.149  33.428   1.709  1.00 13.24           C
ATOM     88  H   ILE A   7       1.568  37.510   4.378  1.00 18.80           H
ATOM     89  HA  ILE A   7       2.476  37.151   1.537  1.00 10.75           H
ATOM     90  HB  ILE A   7       4.015  35.874   2.907  1.00 12.17           H
ATOM     91 HG12 ILE A   7       2.120  34.033   1.333  1.00 12.70           H
ATOM     92 HG13 ILE A   7       3.342  35.106   0.630  1.00 12.70           H
ATOM     93 HG21 ILE A   7       3.233  33.958   4.325  1.00 13.52           H
ATOM     94 HG22 ILE A   7       2.626  35.520   4.879  1.00 13.52           H
ATOM     95 HG23 ILE A   7       1.542  34.399   4.037  1.00 13.52           H
ATOM     96 HD11 ILE A   7       4.160  32.777   0.823  1.00 15.89           H
ATOM     97 HD12 ILE A   7       5.152  33.857   1.817  1.00 15.89           H
ATOM     98 HD13 ILE A   7       3.989  32.807   2.590  1.00 15.89           H
ATOM     99  N   VAL A   8       0.270  36.292   0.911  1.00  9.89           N
ATOM    100  CA  VAL A   8      -1.146  36.094   0.490  1.00 10.65           C
ATOM    101  C   VAL A   8      -1.123  35.389  -0.861  1.00  9.92           C
ATOM    102  O   VAL A   8      -0.226  35.604  -1.685  1.00 11.15           O
ATOM    103  CB  VAL A   8      -1.900  37.453   0.457  1.00 13.76           C
ATOM    104  CG1 VAL A   8      -1.459  38.344  -0.703  1.00 15.81           C
ATOM    105  CG2 VAL A   8      -3.399  37.157   0.405  1.00 12.79           C
ATOM    106  H   VAL A   8       0.935  36.403   0.142  1.00 11.87           H
ATOM    107  HA  VAL A   8      -1.636  35.440   1.271  1.00 12.79           H
ATOM    108  HB  VAL A   8      -1.676  37.980   1.420  1.00 16.51           H
ATOM    109 HG11 VAL A   8      -2.228  39.091  -0.944  1.00 18.97           H
ATOM    110 HG12 VAL A   8      -0.519  38.861  -0.515  1.00 18.97           H
ATOM    111 HG13 VAL A   8      -1.344  37.756  -1.627  1.00 18.97           H
ATOM    112 HG21 VAL A   8      -3.978  38.086   0.331  1.00 15.35           H
ATOM    113 HG22 VAL A   8      -3.685  36.573  -0.478  1.00 15.35           H
ATOM    114 HG23 VAL A   8      -3.727  36.626   1.310  1.00 15.35           H
ATOM    115  N   ALA A   9      -2.157  34.514  -1.114  1.00  8.73           N
ATOM    116  CA  ALA A   9      -2.480  34.036  -2.483  1.00 10.61           C
ATOM    117  C   ALA A   9      -3.876  34.566  -2.809  1.00 12.06           C
ATOM    118  O   ALA A   9      -4.762  34.457  -2.008  1.00  9.75           O
ATOM    119  CB  ALA A   9      -2.502  32.510  -2.488  1.00 10.41           C
ATOM    120  H   ALA A   9      -2.844  34.269  -0.403  1.00 10.48           H
ATOM    121  HA  ALA A   9      -1.698  34.418  -3.206  1.00 12.73           H
ATOM    122  HB1 ALA A   9      -2.747  32.100  -3.473  1.00 12.49           H
ATOM    123  HB2 ALA A   9      -1.538  32.098  -2.174  1.00 12.49           H
ATOM    124  HB3 ALA A   9      -3.253  32.154  -1.768  1.00 12.49           H
ATOM    125  N   VAL A  10      -4.022  35.169  -4.009  1.00 10.89           N
ATOM    126  CA  VAL A  10      -5.234  35.896  -4.418  1.00 12.22           C
ATOM    127  C   VAL A  10      -5.618  35.453  -5.803  1.00 16.62           C
ATOM    128  O   VAL A  10      -4.757  35.281  -6.671  1.00 13.63           O
ATOM    129  CB  VAL A  10      -5.104  37.443  -4.407  1.00 11.84           C
ATOM    130  CG1 VAL A  10      -4.941  37.995  -3.017  1.00 22.95           C
ATOM    131  CG2 VAL A  10      -3.888  37.921  -5.244  1.00 20.35           C
ATOM    132  H   VAL A  10      -3.270  35.126  -4.679  1.00 13.07           H
ATOM    133  HA  VAL A  10      -6.039  35.633  -3.738  1.00 14.66           H
ATOM    134  HB  VAL A  10      -6.020  37.893  -4.799  1.00 14.21           H
ATOM    135 HG11 VAL A  10      -4.751  39.069  -3.076  1.00 27.55           H
ATOM    136 HG12 VAL A  10      -5.867  37.835  -2.472  1.00 27.55           H
ATOM    137 HG13 VAL A  10      -4.099  37.526  -2.511  1.00 27.55           H
ATOM    138 HG21 VAL A  10      -3.901  39.010  -5.279  1.00 24.42           H
ATOM    139 HG22 VAL A  10      -2.948  37.584  -4.809  1.00 24.42           H
ATOM    140 HG23 VAL A  10      -3.954  37.561  -6.268  1.00 24.42           H
ATOM    141  N   SER A  11      -6.923  35.267  -6.017  1.00 10.97           N
ATOM    142  CA  SER A  11      -7.476  35.097  -7.349  1.00 11.43           C
ATOM    143  C   SER A  11      -7.470  36.418  -8.112  1.00 13.59           C
ATOM    144  O   SER A  11      -7.243  37.486  -7.557  1.00 12.39           O
ATOM    145  CB  SER A  11      -8.865  34.454  -7.246  1.00 11.75           C
ATOM    146  OG  SER A  11      -9.668  35.366  -6.556  1.00 11.95           O
ATOM    147  H   SER A  11      -7.570  35.356  -5.245  1.00 13.16           H
ATOM    148  HA  SER A  11      -6.864  34.391  -7.908  1.00 13.71           H
ATOM    149  HB2 SER A  11      -9.286  34.255  -8.225  1.00 14.10           H
ATOM    150  HB3 SER A  11      -8.800  33.528  -6.685  1.00 14.10           H
ATOM    151  HG  SER A  11      -9.993  36.017  -7.188  1.00 14.34           H
ATOM    152  N   GLN A  12      -7.808  36.368  -9.383  1.00 14.98           N
ATOM    153  CA  GLN A  12      -7.931  37.586 -10.191  1.00 16.57           C
ATOM    154  C   GLN A  12      -8.923  38.582  -9.696  1.00 13.77           C
ATOM    155  O   GLN A  12      -8.697  39.783  -9.834  1.00 16.41           O
ATOM    156  CB  GLN A  12      -8.373  37.217 -11.607  1.00 15.74           C
ATOM    157  CG  GLN A  12      -7.214  36.629 -12.344  1.00 26.29           C
ATOM    158  CD  GLN A  12      -7.505  36.347 -13.811  1.00 32.29           C
ATOM    159  OE1 GLN A  12      -6.542  36.227 -14.554  1.00 30.89           O
ATOM    160  NE2 GLN A  12      -8.775  36.193 -14.224  1.00 35.04           N
ATOM    161  H   GLN A  12      -8.023  35.481  -9.818  1.00 17.98           H
ATOM    162  HA  GLN A  12      -6.957  38.073 -10.221  1.00 19.88           H
ATOM    163  HB2 GLN A  12      -9.146  36.456 -11.512  1.00 18.89           H
ATOM    164  HB3 GLN A  12      -8.744  38.087 -12.155  1.00 18.89           H
ATOM    165  HG2 GLN A  12      -6.333  37.269 -12.270  1.00 31.55           H
ATOM    166  HG3 GLN A  12      -6.925  35.692 -11.873  1.00 31.55           H
ATOM    167 HE21 GLN A  12      -9.545  36.313 -13.576  1.00 42.05           H
ATOM    168 HE22 GLN A  12      -8.965  35.981 -15.192  1.00 42.05           H
ATOM    169  N   ASN A  13     -10.007  38.077  -9.116  1.00 12.04           N
ATOM    170  CA  ASN A  13     -11.055  38.886  -8.475  1.00 15.77           C
ATOM    171  C   ASN A  13     -10.759  39.156  -7.017  1.00 13.72           C
ATOM    172  O   ASN A  13     -11.637  39.586  -6.289  1.00 15.48           O
ATOM    173  CB  ASN A  13     -12.442  38.257  -8.695  1.00 17.47           C
ATOM    174  CG  ASN A  13     -12.581  36.837  -8.137  1.00 14.19           C
ATOM    175  OD1 ASN A  13     -11.735  35.966  -8.332  1.00 13.29           O
ATOM    176  ND2 ASN A  13     -13.667  36.590  -7.426  1.00 17.81           N
ATOM    177  H   ASN A  13     -10.139  37.077  -9.131  1.00 14.45           H
ATOM    178  HA  ASN A  13     -11.092  39.853  -8.975  1.00 18.92           H
ATOM    179  HB2 ASN A  13     -13.200  38.917  -8.263  1.00 20.96           H
ATOM    180  HB3 ASN A  13     -12.567  38.186  -9.775  1.00 20.96           H
ATOM    181 HD21 ASN A  13     -13.792  35.661  -7.045  1.00 21.37           H
ATOM    182 HD22 ASN A  13     -14.335  37.319  -7.234  1.00 21.37           H
ATOM    183  N   MET A  14      -9.492  39.006  -6.599  1.00 12.79           N
ATOM    184  CA  MET A  14      -8.942  39.441  -5.330  1.00 13.06           C
ATOM    185  C   MET A  14      -9.423  38.540  -4.187  1.00 14.16           C
ATOM    186  O   MET A  14      -9.344  38.922  -3.041  1.00 13.67           O
ATOM    187  CB  MET A  14      -9.198  40.960  -5.023  1.00 18.94           C
ATOM    188  CG  MET A  14      -8.575  41.936  -6.036  1.00 23.60           C
ATOM    189  SD  MET A  14      -6.749  41.725  -6.137  1.00 41.52           S
ATOM    190  CE  MET A  14      -6.316  42.736  -4.692  1.00 43.50           C
ATOM    191  H   MET A  14      -8.843  38.580  -7.246  1.00 15.35           H
ATOM    192  HA  MET A  14      -7.866  39.303  -5.406  1.00 15.68           H
ATOM    193  HB2 MET A  14     -10.270  41.165  -4.972  1.00 22.73           H
ATOM    194  HB3 MET A  14      -8.787  41.201  -4.048  1.00 22.73           H
ATOM    195  HG2 MET A  14      -9.032  41.797  -7.011  1.00 28.32           H
ATOM    196  HG3 MET A  14      -8.798  42.956  -5.715  1.00 28.32           H
ATOM    197  HE1 MET A  14      -5.242  42.917  -4.677  1.00 52.20           H
ATOM    198  HE2 MET A  14      -6.846  43.689  -4.741  1.00 52.20           H
ATOM    199  HE3 MET A  14      -6.611  42.215  -3.784  1.00 52.20           H
ATOM    200  N   GLY A  15      -9.908  37.350  -4.469  1.00 11.65           N
ATOM    201  CA  GLY A  15     -10.464  36.457  -3.446  1.00 11.84           C
ATOM    202  C   GLY A  15      -9.348  35.690  -2.732  1.00 11.22           C
ATOM    203  O   GLY A  15      -8.385  35.299  -3.379  1.00 10.50           O
ATOM    204  H   GLY A  15      -9.918  37.045  -5.431  1.00 13.98           H
ATOM    205  HA2 GLY A  15     -11.066  37.020  -2.729  1.00 14.21           H
ATOM    206  HA3 GLY A  15     -11.114  35.751  -3.940  1.00 14.21           H
ATOM    207  N   ILE A  16      -9.508  35.452  -1.416  1.00 11.96           N
ATOM    208  CA  ILE A  16      -8.574  34.670  -0.616  1.00 10.70           C
ATOM    209  C   ILE A  16      -9.247  33.561   0.150  1.00 13.21           C
ATOM    210  O   ILE A  16      -8.511  32.733   0.696  1.00 15.68           O
ATOM    211  CB  ILE A  16      -7.803  35.568   0.368  1.00 10.30           C
ATOM    212  CG1 ILE A  16      -8.664  36.240   1.451  1.00 14.37           C
ATOM    213  CG2 ILE A  16      -7.034  36.640  -0.381  1.00 11.53           C
ATOM    214  CD1 ILE A  16      -7.932  37.058   2.534  1.00 16.46           C
ATOM    215  H   ILE A  16     -10.334  35.794  -0.948  1.00 14.35           H
ATOM    216  HA  ILE A  16      -7.847  34.191  -1.277  1.00 12.84           H
ATOM    217  HB  ILE A  16      -7.086  34.932   0.892  1.00 12.36           H
ATOM    218 HG12 ILE A  16      -9.327  36.933   0.939  1.00 17.24           H
ATOM    219 HG13 ILE A  16      -9.282  35.498   1.952  1.00 17.24           H
ATOM    220 HG21 ILE A  16      -6.250  37.051   0.252  1.00 13.84           H
ATOM    221 HG22 ILE A  16      -6.576  36.208  -1.263  1.00 13.84           H
ATOM    222 HG23 ILE A  16      -7.700  37.440  -0.710  1.00 13.84           H
ATOM    223 HD11 ILE A  16      -8.663  37.487   3.220  1.00 19.75           H
ATOM    224 HD12 ILE A  16      -7.266  36.413   3.097  1.00 19.75           H
ATOM    225 HD13 ILE A  16      -7.392  37.884   2.067  1.00 19.75           H
ATOM    226  N   GLY A  17     -10.586  33.522   0.258  1.00 10.23           N
ATOM    227  CA  GLY A  17     -11.248  32.498   1.057  1.00 10.38           C
ATOM    228  C   GLY A  17     -12.682  32.318   0.569  1.00 12.14           C
ATOM    229  O   GLY A  17     -13.271  33.212  -0.034  1.00 13.04           O
ATOM    230  H   GLY A  17     -11.161  34.189  -0.237  1.00 12.28           H
ATOM    231  HA2 GLY A  17     -10.730  31.550   0.924  1.00 12.46           H
ATOM    232  HA3 GLY A  17     -11.229  32.764   2.110  1.00 12.46           H
ATOM    233  N   LYS A  18     -13.232  31.140   0.833  1.00 12.39           N
ATOM    234  CA  LYS A  18     -14.632  30.820   0.553  1.00  9.25           C
ATOM    235  C   LYS A  18     -15.113  29.800   1.580  1.00 11.20           C
ATOM    236  O   LYS A  18     -14.596  28.713   1.603  1.00 12.35           O
ATOM    237  CB  LYS A  18     -14.713  30.303  -0.887  1.00 13.62           C
ATOM    238  CG  LYS A  18     -16.166  29.953  -1.298  1.00 14.33           C
ATOM    239  CD  LYS A  18     -17.178  31.081  -1.215  1.00 18.45           C
ATOM    240  CE  LYS A  18     -18.458  30.577  -1.929  1.00 31.55           C
ATOM    241  NZ  LYS A  18     -19.504  31.620  -1.916  1.00 36.00           N1+
ATOM    242  H   LYS A  18     -12.699  30.458   1.353  1.00 14.87           H
ATOM    243  HA  LYS A  18     -15.244  31.708   0.664  1.00 11.10           H
ATOM    244  HB2 LYS A  18     -14.320  31.046  -1.583  1.00 16.34           H
ATOM    245  HB3 LYS A  18     -14.101  29.402  -0.975  1.00 16.34           H
ATOM    246  HG2 LYS A  18     -16.160  29.555  -2.316  1.00 17.20           H
ATOM    247  HG3 LYS A  18     -16.517  29.159  -0.638  1.00 17.20           H
ATOM    248  HD2 LYS A  18     -17.422  31.280  -0.173  1.00 22.14           H
ATOM    249  HD3 LYS A  18     -16.799  31.983  -1.694  1.00 22.14           H
ATOM    250  HE2 LYS A  18     -18.215  30.309  -2.959  1.00 37.86           H
ATOM    251  HE3 LYS A  18     -18.830  29.683  -1.425  1.00 37.86           H
ATOM    252  HZ1 LYS A  18     -20.322  31.288  -2.409  1.00 43.20           H
ATOM    253  HZ2 LYS A  18     -19.756  31.842  -0.960  1.00 43.20           H
ATOM    254  HZ3 LYS A  18     -19.173  32.455  -2.381  1.00 43.20           H
ATOM    255  N   ASN A  19     -16.094  30.138   2.405  1.00 11.95           N
ATOM    256  CA  ASN A  19     -16.648  29.284   3.457  1.00 14.25           C
ATOM    257  C   ASN A  19     -15.622  28.503   4.295  1.00 17.60           C
ATOM    258  O   ASN A  19     -15.819  27.327   4.573  1.00 16.92           O
ATOM    259  CB  ASN A  19     -17.654  28.333   2.827  1.00 18.36           C
ATOM    260  CG  ASN A  19     -18.890  29.052   2.311  1.00 18.66           C
ATOM    261  OD1 ASN A  19     -19.520  29.781   3.068  1.00 22.96           O
ATOM    262  ND2 ASN A  19     -19.264  28.796   1.061  1.00 20.47           N
ATOM    263  H   ASN A  19     -16.477  31.065   2.314  1.00 14.34           H
ATOM    264  HA  ASN A  19     -17.147  29.953   4.155  1.00 17.09           H
ATOM    265  HB2 ASN A  19     -17.183  27.724   2.055  1.00 22.03           H
ATOM    266  HB3 ASN A  19     -18.013  27.690   3.635  1.00 22.03           H
ATOM    267 HD21 ASN A  19     -20.100  29.218   0.683  1.00 24.57           H
ATOM    268 HD22 ASN A  19     -18.722  28.154   0.502  1.00 24.57           H
ATOM    269  N   GLY A  20     -14.516  29.107   4.729  1.00 14.36           N
ATOM    270  CA  GLY A  20     -13.603  28.410   5.622  1.00 15.80           C
ATOM    271  C   GLY A  20     -12.524  27.638   4.860  1.00 17.09           C
ATOM    272  O   GLY A  20     -11.698  26.987   5.478  1.00 18.70           O
ATOM    273  H   GLY A  20     -14.387  30.100   4.571  1.00 17.23           H
ATOM    274  HA2 GLY A  20     -13.136  29.137   6.293  1.00 18.96           H
ATOM    275  HA3 GLY A  20     -14.140  27.686   6.228  1.00 18.96           H
ATOM    276  N   ASP A  21     -12.467  27.708   3.535  1.00 13.96           N
ATOM    277  CA  ASP A  21     -11.416  27.029   2.781  1.00 17.23           C
ATOM    278  C   ASP A  21     -10.915  27.995   1.705  1.00 15.97           C
ATOM    279  O   ASP A  21     -11.313  29.151   1.645  1.00 13.51           O
ATOM    280  CB  ASP A  21     -11.991  25.714   2.233  1.00 15.38           C
ATOM    281  CG  ASP A  21     -10.922  24.661   1.814  1.00 25.62           C
ATOM    282  OD1 ASP A  21      -9.706  24.933   1.818  1.00 24.01           O
ATOM    283  OD2 ASP A  21     -11.332  23.522   1.544  1.00 34.71           O1-
ATOM    284  H   ASP A  21     -13.130  28.282   3.037  1.00 16.76           H
ATOM    285  HA  ASP A  21     -10.565  26.793   3.420  1.00 20.67           H
ATOM    286  HB2 ASP A  21     -12.649  25.247   2.966  1.00 18.46           H
ATOM    287  HB3 ASP A  21     -12.637  25.903   1.381  1.00 18.46           H
ATOM    288  N   LEU A  22      -9.939  27.583   0.926  1.00 12.87           N
ATOM    289  CA  LEU A  22      -9.452  28.332  -0.218  1.00 15.49           C
ATOM    290  C   LEU A  22     -10.535  28.269  -1.356  1.00 13.07           C
ATOM    291  O   LEU A  22     -11.246  27.292  -1.515  1.00 13.14           O
ATOM    292  CB  LEU A  22      -8.236  27.631  -0.841  1.00 14.27           C
ATOM    293  CG  LEU A  22      -6.851  27.910  -0.225  1.00 26.85           C
ATOM    294  CD1 LEU A  22      -6.880  28.731   1.040  1.00 28.12           C
ATOM    295  CD2 LEU A  22      -6.112  26.593  -0.099  1.00 32.37           C
ATOM    296  H   LEU A  22      -9.566  26.685   1.107  1.00 15.44           H
ATOM    297  HA  LEU A  22      -9.182  29.363   0.084  1.00 18.59           H
ATOM    298  HB2 LEU A  22      -8.448  26.540  -0.853  1.00 17.13           H
ATOM    299  HB3 LEU A  22      -8.159  27.884  -1.918  1.00 17.13           H
ATOM    300  HG  LEU A  22      -6.276  28.529  -0.976  1.00 32.22           H
ATOM    301 HD11 LEU A  22      -5.870  28.856   1.443  1.00 33.74           H
ATOM    302 HD12 LEU A  22      -7.268  29.741   0.857  1.00 33.74           H
ATOM    303 HD13 LEU A  22      -7.507  28.252   1.806  1.00 33.74           H
ATOM    304 HD21 LEU A  22      -5.083  26.758   0.242  1.00 38.84           H
ATOM    305 HD22 LEU A  22      -6.604  25.926   0.623  1.00 38.84           H
ATOM    306 HD23 LEU A  22      -6.077  26.050  -1.053  1.00 38.84           H
ATOM    307  N   PRO A  23     -10.536  29.311  -2.209  1.00 10.81           N
ATOM    308  CA  PRO A  23     -11.519  29.384  -3.278  1.00 16.24           C
ATOM    309  C   PRO A  23     -11.209  28.365  -4.370  1.00 14.35           C
ATOM    310  O   PRO A  23     -12.101  27.942  -5.084  1.00 14.29           O
ATOM    311  CB  PRO A  23     -11.399  30.811  -3.830  1.00 13.65           C
ATOM    312  CG  PRO A  23     -10.902  31.595  -2.611  1.00 14.52           C
ATOM    313  CD  PRO A  23      -9.913  30.610  -2.002  1.00 12.34           C
ATOM    314  HA  PRO A  23     -12.525  29.280  -2.864  1.00 19.49           H
ATOM    315  HB2 PRO A  23     -10.620  30.821  -4.586  1.00 16.38           H
ATOM    316  HB3 PRO A  23     -12.319  31.206  -4.251  1.00 16.38           H
ATOM    317  HG2 PRO A  23     -10.387  32.509  -2.906  1.00 17.43           H
ATOM    318  HG3 PRO A  23     -11.735  31.810  -1.944  1.00 17.43           H
ATOM    319  HD2 PRO A  23      -8.950  30.645  -2.512  1.00 14.81           H
ATOM    320  HD3 PRO A  23      -9.803  30.888  -0.959  1.00 14.81           H
ATOM    321  N   TRP A  24      -9.951  28.023  -4.557  1.00 11.23           N
ATOM    322  CA  TRP A  24      -9.425  27.191  -5.630  1.00 13.44           C
ATOM    323  C   TRP A  24      -9.187  25.788  -5.101  1.00 12.56           C
ATOM    324  O   TRP A  24      -9.074  25.586  -3.886  1.00 15.53           O
ATOM    325  CB  TRP A  24      -8.146  27.768  -6.217  1.00 14.04           C
ATOM    326  CG  TRP A  24      -7.191  28.315  -5.188  1.00 10.60           C
ATOM    327  CD1 TRP A  24      -6.214  27.645  -4.517  1.00 13.58           C
ATOM    328  CD2 TRP A  24      -7.115  29.693  -4.747  1.00 15.26           C
ATOM    329  NE1 TRP A  24      -5.562  28.483  -3.645  1.00 12.32           N
ATOM    330  CE2 TRP A  24      -6.112  29.779  -3.726  1.00 12.65           C
ATOM    331  CE3 TRP A  24      -7.826  30.865  -5.095  1.00 11.89           C
ATOM    332  CZ2 TRP A  24      -5.861  30.977  -3.066  1.00 14.43           C
ATOM    333  CZ3 TRP A  24      -7.583  32.056  -4.409  1.00 14.02           C
ATOM    334  CH2 TRP A  24      -6.632  32.104  -3.389  1.00 14.12           C
ATOM    335  H   TRP A  24      -9.268  28.422  -3.933  1.00 13.47           H
ATOM    336  HA  TRP A  24     -10.151  27.152  -6.443  1.00 16.13           H
ATOM    337  HB2 TRP A  24      -7.611  27.023  -6.799  1.00 16.85           H
ATOM    338  HB3 TRP A  24      -8.444  28.575  -6.883  1.00 16.85           H
ATOM    339  HD1 TRP A  24      -5.982  26.608  -4.646  1.00 16.30           H
ATOM    340  HE1 TRP A  24      -4.814  28.197  -3.032  1.00 14.78           H
ATOM    341  HE3 TRP A  24      -8.565  30.847  -5.883  1.00 14.26           H
ATOM    342  HZ2 TRP A  24      -5.131  31.018  -2.277  1.00 17.32           H
ATOM    343  HZ3 TRP A  24      -8.140  32.944  -4.660  1.00 16.83           H
ATOM    344  HH2 TRP A  24      -6.505  33.021  -2.849  1.00 16.95           H
ATOM    345  N   PRO A  25      -9.027  24.797  -5.987  1.00 15.49           N
ATOM    346  CA  PRO A  25      -8.618  23.495  -5.476  1.00 15.41           C
ATOM    347  C   PRO A  25      -7.164  23.530  -4.955  1.00 22.81           C
ATOM    348  O   PRO A  25      -6.412  24.456  -5.258  1.00 16.21           O
ATOM    349  CB  PRO A  25      -8.724  22.537  -6.669  1.00 23.85           C
ATOM    350  CG  PRO A  25      -8.950  23.408  -7.889  1.00 20.19           C
ATOM    351  CD  PRO A  25      -9.152  24.843  -7.438  1.00 16.55           C
ATOM    352  HA  PRO A  25      -9.337  23.144  -4.734  1.00 18.49           H
ATOM    353  HB2 PRO A  25      -7.871  21.870  -6.801  1.00 28.62           H
ATOM    354  HB3 PRO A  25      -9.621  21.940  -6.505  1.00 28.62           H
ATOM    355  HG2 PRO A  25      -8.051  23.380  -8.508  1.00 24.23           H
ATOM    356  HG3 PRO A  25      -9.798  23.042  -8.469  1.00 24.23           H
ATOM    357  HD2 PRO A  25      -8.373  25.444  -7.897  1.00 19.86           H
ATOM    358  HD3 PRO A  25     -10.144  25.182  -7.736  1.00 19.86           H
ATOM    359  N   PRO A  26      -6.737  22.515  -4.186  1.00 19.91           N
ATOM    360  CA  PRO A  26      -5.432  22.547  -3.545  1.00 23.72           C
ATOM    361  C   PRO A  26      -4.295  22.575  -4.575  1.00 21.52           C
ATOM    362  O   PRO A  26      -4.257  21.759  -5.490  1.00 21.83           O
ATOM    363  CB  PRO A  26      -5.400  21.268  -2.685  1.00 24.16           C
ATOM    364  CG  PRO A  26      -6.633  20.445  -3.029  1.00 29.94           C
ATOM    365  CD  PRO A  26      -7.551  21.344  -3.836  1.00 22.30           C
ATOM    366  HA  PRO A  26      -5.378  23.394  -2.857  1.00 28.46           H
ATOM    367  HB2 PRO A  26      -4.477  20.690  -2.780  1.00 28.99           H
ATOM    368  HB3 PRO A  26      -5.512  21.590  -1.650  1.00 28.99           H
ATOM    369  HG2 PRO A  26      -6.332  19.608  -3.659  1.00 35.92           H
ATOM    370  HG3 PRO A  26      -7.127  20.082  -2.130  1.00 35.92           H
ATOM    371  HD2 PRO A  26      -7.869  20.798  -4.723  1.00 26.76           H
ATOM    372  HD3 PRO A  26      -8.388  21.655  -3.215  1.00 26.76           H
ATOM    373  N   LEU A  27      -3.344  23.495  -4.389  1.00 15.81           N
ATOM    374  CA  LEU A  27      -2.200  23.705  -5.249  1.00 16.25           C
ATOM    375  C   LEU A  27      -1.002  23.369  -4.393  1.00 19.11           C
ATOM    376  O   LEU A  27      -0.564  24.142  -3.538  1.00 17.34           O
ATOM    377  CB  LEU A  27      -2.103  25.154  -5.728  1.00 17.83           C
ATOM    378  CG  LEU A  27      -3.285  25.648  -6.570  1.00 17.79           C
ATOM    379  CD1 LEU A  27      -3.036  27.122  -6.862  1.00 19.15           C
ATOM    380  CD2 LEU A  27      -3.516  24.884  -7.891  1.00 22.03           C
ATOM    381  H   LEU A  27      -3.445  24.127  -3.611  1.00 18.97           H
ATOM    382  HA  LEU A  27      -2.233  23.051  -6.122  1.00 19.50           H
ATOM    383  HB2 LEU A  27      -2.036  25.793  -4.846  1.00 21.40           H
ATOM    384  HB3 LEU A  27      -1.191  25.289  -6.311  1.00 21.40           H
ATOM    385  HG  LEU A  27      -4.195  25.579  -5.975  1.00 21.35           H
ATOM    386 HD11 LEU A  27      -3.918  27.551  -7.339  1.00 22.98           H
ATOM    387 HD12 LEU A  27      -2.862  27.656  -5.925  1.00 22.98           H
ATOM    388 HD13 LEU A  27      -2.173  27.245  -7.515  1.00 22.98           H
ATOM    389 HD21 LEU A  27      -4.444  25.243  -8.334  1.00 26.44           H
ATOM    390 HD22 LEU A  27      -2.714  25.101  -8.590  1.00 26.44           H
ATOM    391 HD23 LEU A  27      -3.600  23.810  -7.720  1.00 26.44           H
ATOM    392  N   ARG A  28      -0.471  22.159  -4.580  1.00 18.37           N
ATOM    393  CA  ARG A  28       0.504  21.593  -3.642  1.00 22.78           C
ATOM    394  C   ARG A  28       1.789  22.400  -3.604  1.00 18.38           C
ATOM    395  O   ARG A  28       2.288  22.567  -2.506  1.00 17.28           O
ATOM    396  CB  ARG A  28       0.718  20.084  -3.868  1.00 25.08           C
ATOM    397  CG  ARG A  28      -0.696  19.458  -3.847  1.00 40.96           C
ATOM    398  CD  ARG A  28      -0.905  18.091  -3.190  1.00 54.77           C
ATOM    399  NE  ARG A  28      -2.358  17.766  -3.191  1.00 68.22           N
ATOM    400  CZ  ARG A  28      -3.045  17.178  -4.188  1.00 65.74           C
ATOM    401  NH1 ARG A  28      -4.373  17.084  -4.077  1.00 58.37           N
ATOM    402  NH2 ARG A  28      -2.438  16.683  -5.278  1.00 64.41           N1+
ATOM    403  H   ARG A  28      -0.779  21.603  -5.366  1.00 22.05           H
ATOM    404  HA  ARG A  28       0.073  21.692  -2.649  1.00 27.33           H
ATOM    405  HB2 ARG A  28       1.173  19.934  -4.849  1.00 30.10           H
ATOM    406  HB3 ARG A  28       1.362  19.655  -3.097  1.00 30.10           H
ATOM    407  HG2 ARG A  28      -1.367  20.117  -3.289  1.00 49.15           H
ATOM    408  HG3 ARG A  28      -1.067  19.429  -4.874  1.00 49.15           H
ATOM    409  HD2 ARG A  28      -0.337  17.322  -3.719  1.00 65.73           H
ATOM    410  HD3 ARG A  28      -0.550  18.137  -2.158  1.00 65.73           H
ATOM    411  HE  ARG A  28      -2.890  18.120  -2.409  1.00 81.86           H
ATOM    412 HH11 ARG A  28      -4.835  17.437  -3.251  1.00 70.04           H
ATOM    413 HH12 ARG A  28      -4.917  16.622  -4.791  1.00 70.04           H
ATOM    414 HH21 ARG A  28      -1.433  16.744  -5.368  1.00 77.30           H
ATOM    415 HH22 ARG A  28      -2.971  16.228  -6.004  1.00 77.30           H
ATOM    416  N   ASN A  29       2.264  22.954  -4.719  1.00 14.83           N
ATOM    417  CA  ASN A  29       3.491  23.721  -4.703  1.00 16.93           C
ATOM    418  C   ASN A  29       3.268  25.119  -4.143  1.00 15.73           C
ATOM    419  O   ASN A  29       4.250  25.737  -3.773  1.00 15.71           O
ATOM    420  CB  ASN A  29       4.173  23.824  -6.048  1.00 22.36           C
ATOM    421  CG  ASN A  29       4.644  22.470  -6.586  1.00 33.78           C
ATOM    422  OD1 ASN A  29       4.989  21.560  -5.823  1.00 36.37           O
ATOM    423  ND2 ASN A  29       4.702  22.384  -7.912  1.00 37.50           N
ATOM    424  H   ASN A  29       1.743  22.887  -5.582  1.00 17.80           H
ATOM    425  HA  ASN A  29       4.183  23.205  -4.042  1.00 20.31           H
ATOM    426  HB2 ASN A  29       3.517  24.314  -6.760  1.00 26.84           H
ATOM    427  HB3 ASN A  29       5.065  24.436  -5.925  1.00 26.84           H
ATOM    428 HD21 ASN A  29       4.984  21.519  -8.346  1.00 45.00           H
ATOM    429 HD22 ASN A  29       4.442  23.179  -8.482  1.00 45.00           H
ATOM    430  N   GLU A  30       2.027  25.623  -4.147  1.00 18.19           N
ATOM    431  CA  GLU A  30       1.699  26.905  -3.537  1.00 15.81           C
ATOM    432  C   GLU A  30       1.812  26.789  -2.006  1.00 13.17           C
ATOM    433  O   GLU A  30       2.449  27.598  -1.330  1.00 12.20           O
ATOM    434  CB  GLU A  30       0.310  27.416  -3.978  1.00 11.01           C
ATOM    435  CG  GLU A  30       0.278  28.946  -4.106  1.00 12.99           C
ATOM    436  CD  GLU A  30       0.329  29.693  -2.777  1.00 11.47           C
ATOM    437  OE1 GLU A  30       1.080  30.703  -2.673  1.00 12.83           O
ATOM    438  OE2 GLU A  30      -0.380  29.262  -1.830  1.00 11.82           O1-
ATOM    439  H   GLU A  30       1.289  25.060  -4.505  1.00 21.82           H
ATOM    440  HA  GLU A  30       2.481  27.664  -3.840  1.00 18.97           H
ATOM    441  HB2 GLU A  30       0.080  26.992  -4.978  1.00 13.22           H
ATOM    442  HB3 GLU A  30      -0.488  27.080  -3.286  1.00 13.22           H
ATOM    443  HG2 GLU A  30       1.117  29.292  -4.740  1.00 15.59           H
ATOM    444  HG3 GLU A  30      -0.646  29.235  -4.644  1.00 15.59           H
ATOM    445  N   PHE A  31       1.217  25.666  -1.480  1.00 13.01           N
ATOM    446  CA  PHE A  31       1.349  25.334  -0.037  1.00 16.64           C
ATOM    447  C   PHE A  31       2.853  25.211   0.337  1.00 16.25           C
ATOM    448  O   PHE A  31       3.283  25.665   1.363  1.00 14.49           O
ATOM    449  CB  PHE A  31       0.671  24.032   0.327  1.00 17.89           C
ATOM    450  CG  PHE A  31      -0.838  24.068   0.369  1.00 22.40           C
ATOM    451  CD1 PHE A  31      -1.556  23.111  -0.366  1.00 22.03           C
ATOM    452  CD2 PHE A  31      -1.520  24.982   1.171  1.00 21.98           C
ATOM    453  CE1 PHE A  31      -2.946  23.124  -0.351  1.00 24.67           C
ATOM    454  CE2 PHE A  31      -2.916  24.930   1.247  1.00 25.49           C
ATOM    455  CZ  PHE A  31      -3.624  24.025   0.473  1.00 24.31           C
ATOM    456  H   PHE A  31       0.636  25.053  -2.048  1.00 15.61           H
ATOM    457  HA  PHE A  31       0.922  26.203   0.553  1.00 19.96           H
ATOM    458  HB2 PHE A  31       0.995  23.233  -0.373  1.00 21.47           H
ATOM    459  HB3 PHE A  31       1.038  23.704   1.330  1.00 21.47           H
ATOM    460  HD1 PHE A  31      -1.032  22.384  -0.974  1.00 26.43           H
ATOM    461  HD2 PHE A  31      -0.978  25.708   1.773  1.00 26.38           H
ATOM    462  HE1 PHE A  31      -3.499  22.429  -0.973  1.00 29.61           H
ATOM    463  HE2 PHE A  31      -3.444  25.620   1.913  1.00 30.59           H
ATOM    464  HZ  PHE A  31      -4.716  24.008   0.504  1.00 29.17           H
ATOM    465  N   ARG A  32       3.646  24.577  -0.558  1.00 15.31           N
ATOM    466  CA  ARG A  32       5.070  24.363  -0.323  1.00 15.11           C
ATOM    467  C   ARG A  32       5.776  25.666  -0.223  1.00 15.39           C
ATOM    468  O   ARG A  32       6.611  25.790   0.667  1.00 15.65           O
ATOM    469  CB  ARG A  32       5.738  23.432  -1.384  1.00 18.16           C
ATOM    470  CG  ARG A  32       5.393  21.951  -1.194  1.00 33.24           C
ATOM    471  CD  ARG A  32       5.839  21.291   0.116  1.00 45.22           C
ATOM    472  NE  ARG A  32       7.238  21.632   0.397  1.00 50.33           N
ATOM    473  CZ  ARG A  32       7.670  22.416   1.394  1.00 35.56           C
ATOM    474  NH1 ARG A  32       8.814  23.077   1.214  1.00 47.70           N
ATOM    475  NH2 ARG A  32       7.029  22.515   2.557  1.00 43.87           N1+
ATOM    476  H   ARG A  32       3.251  24.277  -1.436  1.00 18.38           H
ATOM    477  HA  ARG A  32       5.175  23.895   0.652  1.00 18.13           H
ATOM    478  HB2 ARG A  32       5.445  23.755  -2.379  1.00 21.79           H
ATOM    479  HB3 ARG A  32       6.820  23.531  -1.324  1.00 21.79           H
ATOM    480  HG2 ARG A  32       4.317  21.824  -1.263  1.00 39.89           H
ATOM    481  HG3 ARG A  32       5.843  21.395  -2.020  1.00 39.89           H
ATOM    482  HD2 ARG A  32       5.196  21.713   0.889  1.00 54.27           H
ATOM    483  HD3 ARG A  32       5.696  20.209   0.113  1.00 54.27           H
ATOM    484  HE  ARG A  32       7.840  21.588  -0.413  1.00 60.39           H
ATOM    485 HH11 ARG A  32       9.320  22.986   0.346  1.00 57.24           H
ATOM    486 HH12 ARG A  32       9.181  23.663   1.950  1.00 57.24           H
ATOM    487 HH21 ARG A  32       6.178  21.993   2.709  1.00 52.65           H
ATOM    488 HH22 ARG A  32       7.405  23.095   3.293  1.00 52.65           H
ATOM    489  N   TYR A  33       5.460  26.616  -1.105  1.00 15.75           N
ATOM    490  CA  TYR A  33       6.099  27.946  -1.174  1.00 12.32           C
ATOM    491  C   TYR A  33       5.751  28.670   0.168  1.00 14.85           C
ATOM    492  O   TYR A  33       6.568  29.200   0.846  1.00 15.65           O
ATOM    493  CB  TYR A  33       5.578  28.771  -2.365  1.00 12.66           C
ATOM    494  CG  TYR A  33       5.919  30.213  -2.342  1.00 19.56           C
ATOM    495  CD1 TYR A  33       5.018  31.244  -1.947  1.00 14.79           C
ATOM    496  CD2 TYR A  33       7.214  30.526  -2.771  1.00 20.30           C
ATOM    497  CE1 TYR A  33       5.449  32.577  -2.027  1.00 14.98           C
ATOM    498  CE2 TYR A  33       7.639  31.836  -2.887  1.00 20.58           C
ATOM    499  CZ  TYR A  33       6.718  32.833  -2.551  1.00 21.00           C
ATOM    500  OH  TYR A  33       7.231  34.098  -2.761  1.00 23.47           O
ATOM    501  H   TYR A  33       4.697  26.423  -1.709  1.00 18.90           H
ATOM    502  HA  TYR A  33       7.216  27.872  -1.229  1.00 14.78           H
ATOM    503  HB2 TYR A  33       5.950  28.316  -3.309  1.00 15.20           H
ATOM    504  HB3 TYR A  33       4.465  28.664  -2.433  1.00 15.20           H
ATOM    505  HD1 TYR A  33       4.027  31.001  -1.589  1.00 17.75           H
ATOM    506  HD2 TYR A  33       7.895  29.718  -3.032  1.00 24.37           H
ATOM    507  HE1 TYR A  33       4.820  33.405  -1.698  1.00 17.97           H
ATOM    508  HE2 TYR A  33       8.627  32.115  -3.246  1.00 24.70           H
ATOM    509  HH  TYR A  33       6.527  34.800  -2.681  1.00 28.17           H
ATOM    510  N   PHE A  34       4.433  28.538   0.573  1.00 12.99           N
ATOM    511  CA  PHE A  34       3.962  29.270   1.770  1.00 11.21           C
ATOM    512  C   PHE A  34       4.794  28.730   2.968  1.00 11.99           C
ATOM    513  O   PHE A  34       5.225  29.484   3.789  1.00 12.81           O
ATOM    514  CB  PHE A  34       2.482  28.979   1.997  1.00 12.55           C
ATOM    515  CG  PHE A  34       1.940  29.399   3.331  1.00 11.87           C
ATOM    516  CD1 PHE A  34       1.682  30.743   3.660  1.00 13.63           C
ATOM    517  CD2 PHE A  34       1.769  28.409   4.321  1.00 14.43           C
ATOM    518  CE1 PHE A  34       1.300  31.091   4.960  1.00 14.93           C
ATOM    519  CE2 PHE A  34       1.339  28.753   5.611  1.00 13.32           C
ATOM    520  CZ  PHE A  34       1.144  30.099   5.928  1.00 14.55           C
ATOM    521  H   PHE A  34       3.718  28.131  -0.041  1.00 15.59           H
ATOM    522  HA  PHE A  34       4.190  30.366   1.700  1.00 13.45           H
ATOM    523  HB2 PHE A  34       1.903  29.469   1.176  1.00 15.06           H
ATOM    524  HB3 PHE A  34       2.310  27.880   1.867  1.00 15.06           H
ATOM    525  HD1 PHE A  34       1.844  31.541   2.941  1.00 16.36           H
ATOM    526  HD2 PHE A  34       2.019  27.377   4.104  1.00 17.31           H
ATOM    527  HE1 PHE A  34       1.146  32.135   5.222  1.00 17.92           H
ATOM    528  HE2 PHE A  34       1.196  27.976   6.356  1.00 15.99           H
ATOM    529  HZ  PHE A  34       0.900  30.379   6.953  1.00 17.46           H
ATOM    530  N   GLN A  35       4.853  27.355   3.057  1.00 12.15           N
ATOM    531  CA  GLN A  35       5.551  26.722   4.218  1.00 15.24           C
ATOM    532  C   GLN A  35       7.033  27.149   4.258  1.00 16.76           C
ATOM    533  O   GLN A  35       7.534  27.508   5.266  1.00 13.56           O
ATOM    534  CB  GLN A  35       5.452  25.200   4.121  1.00 16.95           C
ATOM    535  CG  GLN A  35       4.044  24.628   4.242  1.00 18.60           C
ATOM    536  CD  GLN A  35       3.568  24.572   5.676  1.00 22.79           C
ATOM    537  OE1 GLN A  35       3.643  25.490   6.464  1.00 23.74           O
ATOM    538  NE2 GLN A  35       2.948  23.403   6.123  1.00 29.23           N
ATOM    539  H   GLN A  35       4.615  26.738   2.281  1.00 14.58           H
ATOM    540  HA  GLN A  35       5.064  27.081   5.172  1.00 18.29           H
ATOM    541  HB2 GLN A  35       5.882  24.860   3.158  1.00 20.34           H
ATOM    542  HB3 GLN A  35       6.106  24.758   4.912  1.00 20.34           H
ATOM    543  HG2 GLN A  35       3.322  25.246   3.654  1.00 22.32           H
ATOM    544  HG3 GLN A  35       4.015  23.627   3.765  1.00 22.32           H
ATOM    545 HE21 GLN A  35       2.704  22.633   5.516  1.00 35.08           H
ATOM    546 HE22 GLN A  35       2.684  23.341   7.097  1.00 35.08           H
ATOM    547  N   ARG A  36       7.729  27.027   3.102  1.00 13.11           N
ATOM    548  CA  ARG A  36       9.147  27.379   3.029  1.00 19.60           C
ATOM    549  C   ARG A  36       9.421  28.839   3.381  1.00 15.84           C
ATOM    550  O   ARG A  36      10.354  29.140   4.130  1.00 13.63           O
ATOM    551  CB  ARG A  36       9.614  26.972   1.613  1.00 20.20           C
ATOM    552  CG  ARG A  36      11.058  27.288   1.262  1.00 36.21           C
ATOM    553  CD  ARG A  36      11.329  26.933  -0.226  1.00 45.27           C
ATOM    554  NE  ARG A  36      11.192  28.113  -1.125  1.00 52.59           N
ATOM    555  CZ  ARG A  36      10.465  28.206  -2.252  1.00 45.97           C
ATOM    556  NH1 ARG A  36      10.582  29.311  -2.977  1.00 39.65           N
ATOM    557  NH2 ARG A  36       9.636  27.239  -2.672  1.00 47.36           N1+
ATOM    558  H   ARG A  36       7.268  26.669   2.287  1.00 15.73           H
ATOM    559  HA  ARG A  36       9.716  26.788   3.745  1.00 23.52           H
ATOM    560  HB2 ARG A  36       9.469  25.897   1.502  1.00 24.24           H
ATOM    561  HB3 ARG A  36       8.986  27.483   0.881  1.00 24.24           H
ATOM    562  HG2 ARG A  36      11.253  28.348   1.424  1.00 43.46           H
ATOM    563  HG3 ARG A  36      11.717  26.703   1.905  1.00 43.46           H
ATOM    564  HD2 ARG A  36      12.367  26.599  -0.282  1.00 54.33           H
ATOM    565  HD3 ARG A  36      10.699  26.106  -0.560  1.00 54.33           H
ATOM    566  HE  ARG A  36      11.798  28.898  -0.921  1.00 63.11           H
ATOM    567 HH11 ARG A  36      11.200  30.054  -2.681  1.00 47.57           H
ATOM    568 HH12 ARG A  36      10.058  29.429  -3.834  1.00 47.57           H
ATOM    569 HH21 ARG A  36       9.541  26.391  -2.138  1.00 56.83           H
ATOM    570 HH22 ARG A  36       9.107  27.357  -3.524  1.00 56.83           H
ATOM    571  N   MET A  37       8.631  29.758   2.801  1.00 13.23           N
ATOM    572  CA  MET A  37       8.786  31.195   3.010  1.00 15.23           C
ATOM    573  C   MET A  37       8.609  31.535   4.493  1.00 10.25           C
ATOM    574  O   MET A  37       9.419  32.271   5.039  1.00 13.42           O
ATOM    575  CB  MET A  37       7.912  32.040   2.062  1.00 15.31           C
ATOM    576  CG  MET A  37       8.424  31.950   0.639  1.00 25.20           C
ATOM    577  SD  MET A  37       9.966  32.906   0.551  1.00 39.90           S
ATOM    578  CE  MET A  37      10.224  33.028  -1.193  1.00 44.65           C
ATOM    579  H   MET A  37       7.877  29.439   2.214  1.00 15.88           H
ATOM    580  HA  MET A  37       9.814  31.424   2.754  1.00 18.27           H
ATOM    581  HB2 MET A  37       6.885  31.667   2.107  1.00 18.37           H
ATOM    582  HB3 MET A  37       7.910  33.086   2.367  1.00 18.37           H
ATOM    583  HG2 MET A  37       8.594  30.913   0.353  1.00 30.24           H
ATOM    584  HG3 MET A  37       7.692  32.396  -0.029  1.00 30.24           H
ATOM    585  HE1 MET A  37      11.146  33.575  -1.383  1.00 53.58           H
ATOM    586  HE2 MET A  37      10.288  32.024  -1.609  1.00 53.58           H
ATOM    587  HE3 MET A  37       9.385  33.564  -1.618  1.00 53.58           H
ATOM    588  N   THR A  38       7.585  31.015   5.164  1.00 13.05           N
ATOM    589  CA  THR A  38       7.267  31.445   6.498  1.00 13.66           C
ATOM    590  C   THR A  38       8.145  30.705   7.548  1.00 13.60           C
ATOM    591  O   THR A  38       8.297  31.245   8.644  1.00 14.19           O
ATOM    592  CB  THR A  38       5.772  31.275   6.781  1.00 11.94           C
ATOM    593  OG1 THR A  38       5.436  29.920   6.705  1.00 12.52           O
ATOM    594  CG2 THR A  38       4.958  32.130   5.859  1.00 14.88           C
ATOM    595  H   THR A  38       6.952  30.380   4.694  1.00 15.67           H
ATOM    596  HA  THR A  38       7.492  32.508   6.595  1.00 16.40           H
ATOM    597  HB  THR A  38       5.568  31.626   7.793  1.00 14.33           H
ATOM    598  HG1 THR A  38       5.565  29.633   5.799  1.00 15.02           H
ATOM    599 HG21 THR A  38       3.906  32.012   6.110  1.00 17.85           H
ATOM    600 HG22 THR A  38       5.228  33.176   5.976  1.00 17.85           H
ATOM    601 HG23 THR A  38       5.092  31.813   4.824  1.00 17.85           H
ATOM    602  N   THR A  39       8.699  29.543   7.202  1.00 13.40           N
ATOM    603  CA  THR A  39       9.429  28.698   8.149  1.00 14.95           C
ATOM    604  C   THR A  39      10.931  29.038   8.157  1.00 15.69           C
ATOM    605  O   THR A  39      11.577  28.987   9.225  1.00 16.01           O
ATOM    606  CB  THR A  39       9.158  27.217   7.837  1.00 14.43           C
ATOM    607  OG1 THR A  39       7.777  26.832   7.908  1.00 17.87           O
ATOM    608  CG2 THR A  39       9.890  26.351   8.866  1.00 20.47           C
ATOM    609  H   THR A  39       8.497  29.155   6.293  1.00 16.08           H
ATOM    610  HA  THR A  39       9.022  28.908   9.139  1.00 17.94           H
ATOM    611  HB  THR A  39       9.546  26.974   6.848  1.00 17.32           H
ATOM    612  HG1 THR A  39       7.277  27.369   7.285  1.00 21.44           H
ATOM    613 HG21 THR A  39       9.665  25.300   8.693  1.00 24.57           H
ATOM    614 HG22 THR A  39      10.971  26.488   8.811  1.00 24.57           H
ATOM    615 HG23 THR A  39       9.536  26.609   9.868  1.00 24.57           H
ATOM    616  N   THR A  40      11.514  29.336   6.964  1.00 15.44           N
ATOM    617  CA  THR A  40      12.954  29.519   6.792  1.00 22.64           C
ATOM    618  C   THR A  40      13.472  30.645   7.648  1.00 20.58           C
ATOM    619  O   THR A  40      13.062  31.795   7.605  1.00 17.12           O
ATOM    620  CB  THR A  40      13.379  29.629   5.323  1.00 19.82           C
ATOM    621  OG1 THR A  40      13.021  28.412   4.707  1.00 26.81           O
ATOM    622  CG2 THR A  40      14.881  29.760   5.165  1.00 27.23           C
ATOM    623  H   THR A  40      10.962  29.327   6.119  1.00 18.52           H
ATOM    624  HA  THR A  40      13.400  28.591   7.152  1.00 27.17           H
ATOM    625  HB  THR A  40      12.885  30.475   4.835  1.00 23.79           H
ATOM    626  HG1 THR A  40      12.063  28.346   4.684  1.00 32.17           H
ATOM    627 HG21 THR A  40      15.115  29.827   4.106  1.00 32.67           H
ATOM    628 HG22 THR A  40      15.241  30.661   5.656  1.00 32.67           H
ATOM    629 HG23 THR A  40      15.378  28.879   5.576  1.00 32.67           H
ATOM    630  N   SER A  41      14.484  30.292   8.434  1.00 25.36           N
ATOM    631  CA  SER A  41      15.234  31.255   9.221  1.00 24.67           C
ATOM    632  C   SER A  41      16.660  30.710   9.218  1.00 32.92           C
ATOM    633  O   SER A  41      16.859  29.493   9.358  1.00 32.42           O
ATOM    634  CB  SER A  41      14.702  31.304  10.661  1.00 25.93           C
ATOM    635  OG  SER A  41      15.498  32.174  11.432  1.00 29.76           O
ATOM    636  H   SER A  41      14.814  29.336   8.421  1.00 30.44           H
ATOM    637  HA  SER A  41      15.212  32.253   8.783  1.00 29.60           H
ATOM    638  HB2 SER A  41      13.672  31.657  10.656  1.00 31.12           H
ATOM    639  HB3 SER A  41      14.749  30.307  11.098  1.00 31.12           H
ATOM    640  HG  SER A  41      15.335  33.080  11.144  1.00 35.71           H
ATOM    641  N   SER A  42      17.620  31.606   9.011  1.00 36.52           N
ATOM    642  CA  SER A  42      19.071  31.315   9.103  1.00 43.91           C
ATOM    643  C   SER A  42      19.780  32.138  10.222  1.00 60.14           C
ATOM    644  O   SER A  42      21.011  32.130  10.274  1.00 56.91           O
ATOM    645  CB  SER A  42      19.736  31.513   7.730  1.00 46.22           C
ATOM    646  OG  SER A  42      19.660  32.876   7.362  1.00 54.50           O
ATOM    647  H   SER A  42      17.352  32.566   8.850  1.00 43.83           H
ATOM    648  HA  SER A  42      19.208  30.261   9.361  1.00 52.69           H
ATOM    649  HB2 SER A  42      20.785  31.215   7.794  1.00 55.46           H
ATOM    650  HB3 SER A  42      19.244  30.902   6.967  1.00 55.46           H
ATOM    651  HG  SER A  42      20.457  33.098   6.873  1.00 65.40           H
ATOM    652  N   VAL A  43      19.022  32.823  11.114  1.00 54.18           N
ATOM    653  CA  VAL A  43      19.523  33.497  12.316  1.00 42.14           C
ATOM    654  C   VAL A  43      19.328  32.487  13.447  1.00 50.45           C
ATOM    655  O   VAL A  43      18.234  32.411  14.004  1.00 43.65           O
ATOM    656  CB  VAL A  43      18.790  34.845  12.585  1.00 44.28           C
ATOM    657  CG1 VAL A  43      19.550  35.661  13.635  1.00 47.51           C
ATOM    658  CG2 VAL A  43      18.642  35.747  11.359  1.00 50.31           C
ATOM    659  H   VAL A  43      18.017  32.721  11.054  1.00 65.01           H
ATOM    660  HA  VAL A  43      20.590  33.696  12.200  1.00 50.57           H
ATOM    661  HB  VAL A  43      17.786  34.656  12.966  1.00 53.13           H
ATOM    662 HG11 VAL A  43      19.015  36.590  13.829  1.00 57.01           H
ATOM    663 HG12 VAL A  43      19.635  35.093  14.563  1.00 57.01           H
ATOM    664 HG13 VAL A  43      20.549  35.904  13.272  1.00 57.01           H
ATOM    665 HG21 VAL A  43      18.125  36.666  11.633  1.00 60.37           H
ATOM    666 HG22 VAL A  43      19.622  35.987  10.946  1.00 60.37           H
ATOM    667 HG23 VAL A  43      18.057  35.236  10.604  1.00 60.37           H
ATOM    668  N   GLU A  44      20.351  31.677  13.768  1.00 52.84           N
ATOM    669  CA  GLU A  44      20.192  30.618  14.762  1.00 50.07           C
ATOM    670  C   GLU A  44      19.758  31.200  16.116  1.00 44.10           C
ATOM    671  O   GLU A  44      20.013  32.375  16.431  1.00 42.08           O
ATOM    672  CB  GLU A  44      21.477  29.747  14.875  1.00 63.10           C
ATOM    673  CG  GLU A  44      21.316  28.469  15.749  1.00 60.54           C
ATOM    674  CD  GLU A  44      20.278  27.439  15.251  1.00 53.31           C
ATOM    675  OE1 GLU A  44      19.709  27.679  14.166  1.00 50.73           O
ATOM    676  OE2 GLU A  44      20.038  26.445  15.979  1.00 54.23           O1-
ATOM    677  H   GLU A  44      21.205  31.699  13.232  1.00 63.41           H
ATOM    678  HA  GLU A  44      19.382  29.984  14.406  1.00 60.09           H
ATOM    679  HB2 GLU A  44      21.819  29.452  13.880  1.00 75.72           H
ATOM    680  HB3 GLU A  44      22.270  30.352  15.325  1.00 75.72           H
ATOM    681  HG2 GLU A  44      22.275  27.951  15.806  1.00 72.64           H
ATOM    682  HG3 GLU A  44      21.116  28.717  16.794  1.00 72.64           H
ATOM    683  N   GLY A  45      19.023  30.361  16.863  1.00 41.11           N
ATOM    684  CA  GLY A  45      18.342  30.687  18.110  1.00 46.27           C
ATOM    685  C   GLY A  45      16.938  31.288  17.895  1.00 42.19           C
ATOM    686  O   GLY A  45      16.189  31.395  18.871  1.00 46.12           O
ATOM    687  H   GLY A  45      18.855  29.434  16.493  1.00 49.34           H
ATOM    688  HA2 GLY A  45      18.220  29.762  18.676  1.00 55.52           H
ATOM    689  HA3 GLY A  45      18.938  31.397  18.688  1.00 55.52           H
ATOM    690  N   LYS A  46      16.607  31.699  16.658  1.00 38.04           N
ATOM    691  CA  LYS A  46      15.366  32.398  16.344  1.00 28.78           C
ATOM    692  C   LYS A  46      14.417  31.568  15.439  1.00 28.81           C
ATOM    693  O   LYS A  46      14.801  30.678  14.690  1.00 29.88           O
ATOM    694  CB  LYS A  46      15.711  33.777  15.784  1.00 33.83           C
ATOM    695  CG  LYS A  46      16.349  34.755  16.775  1.00 32.13           C
ATOM    696  CD  LYS A  46      16.752  36.023  16.020  1.00 35.71           C
ATOM    697  CE  LYS A  46      17.307  37.112  16.931  1.00 45.24           C
ATOM    698  NZ  LYS A  46      16.256  37.617  17.833  1.00 52.44           N1+
ATOM    699  H   LYS A  46      17.264  31.563  15.901  1.00 45.64           H
ATOM    700  HA  LYS A  46      14.820  32.580  17.264  1.00 34.54           H
ATOM    701  HB2 LYS A  46      16.339  33.673  14.899  1.00 40.60           H
ATOM    702  HB3 LYS A  46      14.764  34.222  15.480  1.00 40.60           H
ATOM    703  HG2 LYS A  46      15.645  34.988  17.574  1.00 38.55           H
ATOM    704  HG3 LYS A  46      17.245  34.309  17.204  1.00 38.55           H
ATOM    705  HD2 LYS A  46      17.505  35.766  15.284  1.00 42.85           H
ATOM    706  HD3 LYS A  46      15.889  36.415  15.484  1.00 42.85           H
ATOM    707  HE2 LYS A  46      18.114  36.677  17.523  1.00 54.29           H
ATOM    708  HE3 LYS A  46      17.716  37.929  16.332  1.00 54.29           H
ATOM    709  HZ1 LYS A  46      16.556  38.464  18.294  1.00 62.93           H
ATOM    710  HZ2 LYS A  46      15.419  37.820  17.298  1.00 62.93           H
ATOM    711  HZ3 LYS A  46      16.042  36.911  18.524  1.00 62.93           H
ATOM    712  N   GLN A  47      13.115  31.813  15.600  1.00 26.60           N
ATOM    713  CA  GLN A  47      12.032  31.284  14.743  1.00 18.99           C
ATOM    714  C   GLN A  47      11.277  32.479  14.238  1.00 17.12           C
ATOM    715  O   GLN A  47      11.311  33.568  14.817  1.00 24.89           O
ATOM    716  CB  GLN A  47      11.035  30.384  15.509  1.00 25.10           C
ATOM    717  CG  GLN A  47      11.566  29.046  16.014  1.00 30.10           C
ATOM    718  CD  GLN A  47      10.497  28.029  16.449  1.00 27.17           C
ATOM    719  OE1 GLN A  47       9.381  28.370  16.788  1.00 33.43           O
ATOM    720  NE2 GLN A  47      10.809  26.725  16.447  1.00 37.79           N
ATOM    721  H   GLN A  47      12.867  32.549  16.244  1.00 31.92           H
ATOM    722  HA  GLN A  47      12.434  30.725  13.897  1.00 22.79           H
ATOM    723  HB2 GLN A  47      10.659  30.947  16.366  1.00 30.11           H
ATOM    724  HB3 GLN A  47      10.182  30.183  14.856  1.00 30.11           H
ATOM    725  HG2 GLN A  47      12.190  28.599  15.240  1.00 36.13           H
ATOM    726  HG3 GLN A  47      12.183  29.263  16.884  1.00 36.13           H
ATOM    727 HE21 GLN A  47      11.735  26.428  16.179  1.00 45.35           H
ATOM    728 HE22 GLN A  47      10.123  26.052  16.756  1.00 45.35           H
ATOM    729  N   ASN A  48      10.549  32.294  13.122  1.00 17.84           N
ATOM    730  CA  ASN A  48       9.701  33.340  12.624  1.00 15.99           C
ATOM    731  C   ASN A  48       8.408  33.328  13.458  1.00 15.94           C
ATOM    732  O   ASN A  48       7.977  32.296  13.944  1.00 15.88           O
ATOM    733  CB  ASN A  48       9.390  33.090  11.132  1.00 15.24           C
ATOM    734  CG  ASN A  48      10.685  33.241  10.339  1.00 19.28           C
ATOM    735  OD1 ASN A  48      11.578  33.997  10.721  1.00 18.14           O
ATOM    736  ND2 ASN A  48      10.763  32.599   9.181  1.00 21.58           N
ATOM    737  H   ASN A  48      10.496  31.377  12.703  1.00 21.41           H
ATOM    738  HA  ASN A  48      10.188  34.307  12.721  1.00 19.19           H
ATOM    739  HB2 ASN A  48       8.939  32.111  10.997  1.00 18.29           H
ATOM    740  HB3 ASN A  48       8.710  33.872  10.815  1.00 18.29           H
ATOM    741 HD21 ASN A  48      11.593  32.717   8.617  1.00 25.90           H
ATOM    742 HD22 ASN A  48      10.028  31.977   8.890  1.00 25.90           H
ATOM    743  N   LEU A  49       7.805  34.487  13.532  1.00 14.32           N
ATOM    744  CA  LEU A  49       6.488  34.653  14.114  1.00 15.59           C
ATOM    745  C   LEU A  49       5.466  34.754  12.972  1.00 15.31           C
ATOM    746  O   LEU A  49       5.615  35.567  12.042  1.00 17.15           O
ATOM    747  CB  LEU A  49       6.550  35.915  14.963  1.00 15.31           C
ATOM    748  CG  LEU A  49       5.226  36.436  15.556  1.00 17.10           C
ATOM    749  CD1 LEU A  49       4.759  35.467  16.599  1.00 23.40           C
ATOM    750  CD2 LEU A  49       5.436  37.833  16.174  1.00 25.87           C
ATOM    751  H   LEU A  49       8.264  35.300  13.144  1.00 17.18           H
ATOM    752  HA  LEU A  49       6.260  33.812  14.764  1.00 18.71           H
ATOM    753  HB2 LEU A  49       7.250  35.737  15.780  1.00 18.37           H
ATOM    754  HB3 LEU A  49       6.962  36.699  14.338  1.00 18.37           H
ATOM    755  HG  LEU A  49       4.474  36.510  14.773  1.00 20.52           H
ATOM    756 HD11 LEU A  49       3.928  35.908  17.147  1.00 28.07           H
ATOM    757 HD12 LEU A  49       4.400  34.553  16.133  1.00 28.07           H
ATOM    758 HD13 LEU A  49       5.563  35.237  17.299  1.00 28.07           H
ATOM    759 HD21 LEU A  49       4.507  38.178  16.625  1.00 31.04           H
ATOM    760 HD22 LEU A  49       6.212  37.788  16.938  1.00 31.04           H
ATOM    761 HD23 LEU A  49       5.724  38.545  15.403  1.00 31.04           H
ATOM    762  N   VAL A  50       4.438  33.912  13.027  1.00 13.37           N
ATOM    763  CA  VAL A  50       3.307  34.017  12.099  1.00 11.54           C
ATOM    764  C   VAL A  50       2.101  34.593  12.879  1.00 14.82           C
ATOM    765  O   VAL A  50       1.750  34.112  13.955  1.00 14.99           O
ATOM    766  CB  VAL A  50       2.961  32.690  11.387  1.00 15.74           C
ATOM    767  CG1 VAL A  50       4.166  32.303  10.492  1.00 18.75           C
ATOM    768  CG2 VAL A  50       2.667  31.549  12.376  1.00 18.65           C
ATOM    769  H   VAL A  50       4.362  33.256  13.793  1.00 16.04           H
ATOM    770  HA  VAL A  50       3.564  34.714  11.315  1.00 13.85           H
ATOM    771  HB  VAL A  50       2.085  32.840  10.751  1.00 18.88           H
ATOM    772 HG11 VAL A  50       3.923  31.429   9.891  1.00 22.50           H
ATOM    773 HG12 VAL A  50       4.382  33.116   9.811  1.00 22.50           H
ATOM    774 HG13 VAL A  50       5.042  32.077  11.098  1.00 22.50           H
ATOM    775 HG21 VAL A  50       2.554  30.609  11.843  1.00 22.38           H
ATOM    776 HG22 VAL A  50       3.476  31.419  13.087  1.00 22.38           H
ATOM    777 HG23 VAL A  50       1.739  31.765  12.908  1.00 22.38           H
ATOM    778  N   ILE A  51       1.522  35.631  12.332  1.00 11.73           N
ATOM    779  CA  ILE A  51       0.389  36.365  12.893  1.00 11.43           C
ATOM    780  C   ILE A  51      -0.790  36.026  12.018  1.00 15.23           C
ATOM    781  O   ILE A  51      -0.703  36.183  10.798  1.00 14.43           O
ATOM    782  CB  ILE A  51       0.656  37.888  12.879  1.00 14.02           C
ATOM    783  CG1 ILE A  51       1.804  38.153  13.887  1.00 15.98           C
ATOM    784  CG2 ILE A  51      -0.624  38.683  13.217  1.00 15.59           C
ATOM    785  CD1 ILE A  51       2.210  39.612  13.848  1.00 13.39           C
ATOM    786  H   ILE A  51       1.886  35.969  11.452  1.00 14.08           H
ATOM    787  HA  ILE A  51       0.192  36.056  13.915  1.00 13.71           H
ATOM    788  HB  ILE A  51       0.978  38.180  11.878  1.00 16.83           H
ATOM    789 HG12 ILE A  51       1.509  37.877  14.895  1.00 19.18           H
ATOM    790 HG13 ILE A  51       2.677  37.557  13.619  1.00 19.18           H
ATOM    791 HG21 ILE A  51      -0.415  39.754  13.184  1.00 18.71           H
ATOM    792 HG22 ILE A  51      -1.407  38.501  12.483  1.00 18.71           H
ATOM    793 HG23 ILE A  51      -0.999  38.391  14.201  1.00 18.71           H
ATOM    794 HD11 ILE A  51       3.157  39.733  14.372  1.00 16.07           H
ATOM    795 HD12 ILE A  51       2.372  39.916  12.811  1.00 16.07           H
ATOM    796 HD13 ILE A  51       1.451  40.242  14.310  1.00 16.07           H
ATOM    797  N   MET A  52      -1.899  35.622  12.628  1.00 12.79           N
ATOM    798  CA  MET A  52      -3.094  35.460  11.807  1.00 14.43           C
ATOM    799  C   MET A  52      -4.338  35.772  12.565  1.00 16.55           C
ATOM    800  O   MET A  52      -4.381  35.607  13.763  1.00 14.46           O
ATOM    801  CB  MET A  52      -3.174  34.076  11.280  1.00 19.02           C
ATOM    802  CG  MET A  52      -3.283  33.053  12.334  1.00 15.64           C
ATOM    803  SD  MET A  52      -2.854  31.466  11.599  1.00 32.54           S
ATOM    804  CE  MET A  52      -1.240  31.205  12.271  1.00 25.74           C
ATOM    805  H   MET A  52      -1.955  35.560  13.635  1.00 15.35           H
ATOM    806  HA  MET A  52      -3.062  36.143  10.966  1.00 17.32           H
ATOM    807  HB2 MET A  52      -4.021  33.983  10.603  1.00 22.82           H
ATOM    808  HB3 MET A  52      -2.266  33.881  10.714  1.00 22.82           H
ATOM    809  HG2 MET A  52      -2.592  33.287  13.142  1.00 18.77           H
ATOM    810  HG3 MET A  52      -4.296  33.038  12.729  1.00 18.77           H
ATOM    811  HE1 MET A  52      -0.871  30.242  11.924  1.00 30.89           H
ATOM    812  HE2 MET A  52      -0.574  32.008  11.946  1.00 30.89           H
ATOM    813  HE3 MET A  52      -1.285  31.206  13.363  1.00 30.89           H
ATOM    814  N   GLY A  53      -5.351  36.180  11.834  1.00 14.71           N
ATOM    815  CA  GLY A  53      -6.649  36.433  12.421  1.00 13.36           C
ATOM    816  C   GLY A  53      -7.348  35.127  12.724  1.00 13.27           C
ATOM    817  O   GLY A  53      -6.960  34.012  12.380  1.00 13.99           O
ATOM    818  H   GLY A  53      -5.238  36.285  10.837  1.00 17.65           H
ATOM    819  HA2 GLY A  53      -6.500  36.973  13.355  1.00 16.04           H
ATOM    820  HA3 GLY A  53      -7.262  37.015  11.740  1.00 16.04           H
ATOM    821  N   LYS A  54      -8.482  35.296  13.370  1.00 15.60           N
ATOM    822  CA  LYS A  54      -9.253  34.170  13.872  1.00 15.22           C
ATOM    823  C   LYS A  54      -9.749  33.306  12.724  1.00 11.42           C
ATOM    824  O   LYS A  54      -9.699  32.097  12.860  1.00 14.57           O
ATOM    825  CB  LYS A  54     -10.409  34.770  14.690  1.00 23.14           C
ATOM    826  CG  LYS A  54     -11.285  33.754  15.413  1.00 25.89           C
ATOM    827  CD  LYS A  54     -12.640  34.409  15.798  1.00 31.31           C
ATOM    828  CE  LYS A  54     -13.612  34.532  14.620  1.00 44.55           C
ATOM    829  NZ  LYS A  54     -13.961  33.190  14.049  1.00 46.90           N1+
ATOM    830  H   LYS A  54      -8.806  36.234  13.561  1.00 18.72           H
ATOM    831  HA  LYS A  54      -8.606  33.581  14.521  1.00 18.27           H
ATOM    832  HB2 LYS A  54      -9.972  35.412  15.453  1.00 27.77           H
ATOM    833  HB3 LYS A  54     -11.025  35.402  14.042  1.00 27.77           H
ATOM    834  HG2 LYS A  54     -11.462  32.896  14.772  1.00 31.07           H
ATOM    835  HG3 LYS A  54     -10.770  33.407  16.303  1.00 31.07           H
ATOM    836  HD2 LYS A  54     -13.121  33.834  16.589  1.00 37.57           H
ATOM    837  HD3 LYS A  54     -12.456  35.412  16.180  1.00 37.57           H
ATOM    838  HE2 LYS A  54     -14.515  35.053  14.946  1.00 53.46           H
ATOM    839  HE3 LYS A  54     -13.133  35.135  13.846  1.00 53.46           H
ATOM    840  HZ1 LYS A  54     -14.679  33.291  13.343  1.00 56.28           H
ATOM    841  HZ2 LYS A  54     -13.146  32.768  13.628  1.00 56.28           H
ATOM    842  HZ3 LYS A  54     -14.301  32.589  14.785  1.00 56.28           H
ATOM    843  N   LYS A  55     -10.264  33.893  11.612  1.00 16.45           N
ATOM    844  CA  LYS A  55     -10.855  33.086  10.512  1.00 17.41           C
ATOM    845  C   LYS A  55      -9.769  32.338   9.799  1.00 15.23           C
ATOM    846  O   LYS A  55      -9.956  31.182   9.446  1.00 14.80           O
ATOM    847  CB  LYS A  55     -11.676  33.910   9.497  1.00 16.14           C
ATOM    848  CG  LYS A  55     -12.958  34.425  10.172  1.00 24.12           C
ATOM    849  CD  LYS A  55     -13.972  35.050   9.199  1.00 35.28           C
ATOM    850  CE  LYS A  55     -13.325  36.206   8.415  1.00 36.69           C
ATOM    851  NZ  LYS A  55     -14.324  37.059   7.723  1.00 56.15           N1+
ATOM    852  H   LYS A  55     -10.270  34.905  11.533  1.00 19.74           H
ATOM    853  HA  LYS A  55     -11.520  32.338  10.943  1.00 20.89           H
ATOM    854  HB2 LYS A  55     -11.080  34.737   9.119  1.00 19.37           H
ATOM    855  HB3 LYS A  55     -11.966  33.257   8.670  1.00 19.37           H
ATOM    856  HG2 LYS A  55     -13.451  33.579  10.659  1.00 28.95           H
ATOM    857  HG3 LYS A  55     -12.694  35.134  10.951  1.00 28.95           H
ATOM    858  HD2 LYS A  55     -14.329  34.289   8.502  1.00 42.34           H
ATOM    859  HD3 LYS A  55     -14.823  35.423   9.773  1.00 42.34           H
ATOM    860  HE2 LYS A  55     -12.742  36.822   9.104  1.00 44.03           H
ATOM    861  HE3 LYS A  55     -12.634  35.798   7.678  1.00 44.03           H
ATOM    862  HZ1 LYS A  55     -13.845  37.795   7.218  1.00 67.38           H
ATOM    863  HZ2 LYS A  55     -14.876  36.506   7.079  1.00 67.38           H
ATOM    864  HZ3 LYS A  55     -14.935  37.483   8.409  1.00 67.38           H
ATOM    865  N   THR A  56      -8.590  32.965   9.683  1.00 11.29           N
ATOM    866  CA  THR A  56      -7.459  32.292   9.054  1.00 13.36           C
ATOM    867  C   THR A  56      -7.028  31.095   9.899  1.00 11.73           C
ATOM    868  O   THR A  56      -6.798  30.017   9.340  1.00 11.37           O
ATOM    869  CB  THR A  56      -6.340  33.314   8.778  1.00 14.65           C
ATOM    870  OG1 THR A  56      -6.854  34.260   7.896  1.00 16.34           O
ATOM    871  CG2 THR A  56      -5.162  32.644   8.055  1.00 15.34           C
ATOM    872  H   THR A  56      -8.504  33.928   9.983  1.00 13.55           H
ATOM    873  HA  THR A  56      -7.798  31.915   8.084  1.00 16.03           H
ATOM    874  HB  THR A  56      -6.010  33.777   9.704  1.00 17.58           H
ATOM    875  HG1 THR A  56      -7.461  34.832   8.379  1.00 19.61           H
ATOM    876 HG21 THR A  56      -4.446  33.415   7.763  1.00 18.40           H
ATOM    877 HG22 THR A  56      -4.675  31.914   8.700  1.00 18.40           H
ATOM    878 HG23 THR A  56      -5.523  32.158   7.148  1.00 18.40           H
ATOM    879  N   TRP A  57      -6.884  31.291  11.221  1.00 12.00           N
ATOM    880  CA  TRP A  57      -6.471  30.229  12.086  1.00 14.75           C
ATOM    881  C   TRP A  57      -7.395  28.995  11.899  1.00 14.14           C
ATOM    882  O   TRP A  57      -6.942  27.868  11.702  1.00 13.60           O
ATOM    883  CB  TRP A  57      -6.499  30.735  13.506  1.00 12.41           C
ATOM    884  CG  TRP A  57      -6.287  29.746  14.588  1.00 15.96           C
ATOM    885  CD1 TRP A  57      -7.237  29.230  15.414  1.00 20.24           C
ATOM    886  CD2 TRP A  57      -5.032  29.094  14.969  1.00 20.58           C
ATOM    887  NE1 TRP A  57      -6.656  28.285  16.223  1.00 18.42           N
ATOM    888  CE2 TRP A  57      -5.293  28.199  16.038  1.00 20.60           C
ATOM    889  CE3 TRP A  57      -3.698  29.163  14.505  1.00 22.69           C
ATOM    890  CZ2 TRP A  57      -4.287  27.431  16.641  1.00 22.82           C
ATOM    891  CZ3 TRP A  57      -2.674  28.416  15.123  1.00 18.07           C
ATOM    892  CH2 TRP A  57      -2.958  27.558  16.191  1.00 22.53           C
ATOM    893  H   TRP A  57      -7.134  32.175  11.635  1.00 14.40           H
ATOM    894  HA  TRP A  57      -5.449  29.948  11.835  1.00 17.70           H
ATOM    895  HB2 TRP A  57      -5.738  31.514  13.603  1.00 14.89           H
ATOM    896  HB3 TRP A  57      -7.464  31.212  13.674  1.00 14.89           H
ATOM    897  HD1 TRP A  57      -8.289  29.467  15.382  1.00 24.29           H
ATOM    898  HE1 TRP A  57      -7.181  27.735  16.888  1.00 22.10           H
ATOM    899  HE3 TRP A  57      -3.463  29.801  13.672  1.00 27.22           H
ATOM    900  HZ2 TRP A  57      -4.522  26.779  17.465  1.00 27.39           H
ATOM    901  HZ3 TRP A  57      -1.670  28.491  14.747  1.00 21.69           H
ATOM    902  HH2 TRP A  57      -2.176  26.971  16.646  1.00 27.03           H
ATOM    903  N   PHE A  58      -8.715  29.209  11.952  1.00 12.55           N
ATOM    904  CA  PHE A  58      -9.646  28.109  11.875  1.00 14.66           C
ATOM    905  C   PHE A  58      -9.811  27.562  10.454  1.00 18.95           C
ATOM    906  O   PHE A  58     -10.315  26.445  10.279  1.00 20.98           O
ATOM    907  CB  PHE A  58     -10.983  28.499  12.539  1.00 15.46           C
ATOM    908  CG  PHE A  58     -10.950  28.670  14.048  1.00 14.97           C
ATOM    909  CD1 PHE A  58     -11.377  29.890  14.610  1.00 18.97           C
ATOM    910  CD2 PHE A  58     -10.488  27.612  14.863  1.00 19.74           C
ATOM    911  CE1 PHE A  58     -11.314  30.071  16.004  1.00 21.69           C
ATOM    912  CE2 PHE A  58     -10.443  27.797  16.257  1.00 20.68           C
ATOM    913  CZ  PHE A  58     -10.867  29.013  16.812  1.00 16.54           C
ATOM    914  H   PHE A  58      -9.062  30.151  12.063  1.00 15.06           H
ATOM    915  HA  PHE A  58      -9.240  27.289  12.461  1.00 17.60           H
ATOM    916  HB2 PHE A  58     -11.356  29.403  12.057  1.00 18.55           H
ATOM    917  HB3 PHE A  58     -11.686  27.690  12.337  1.00 18.55           H
ATOM    918  HD1 PHE A  58     -11.741  30.688  13.982  1.00 22.77           H
ATOM    919  HD2 PHE A  58     -10.147  26.678  14.437  1.00 23.69           H
ATOM    920  HE1 PHE A  58     -11.625  31.000  16.450  1.00 26.02           H
ATOM    921  HE2 PHE A  58     -10.083  27.007  16.901  1.00 24.81           H
ATOM    922  HZ  PHE A  58     -10.797  29.153  17.879  1.00 19.84           H
ATOM    923  N   SER A  59      -9.352  28.288   9.435  1.00 14.74           N
ATOM    924  CA  SER A  59      -9.338  27.752   8.077  1.00 13.84           C
ATOM    925  C   SER A  59      -8.247  26.699   7.845  1.00 16.37           C
ATOM    926  O   SER A  59      -8.247  25.971   6.857  1.00 19.71           O
ATOM    927  CB  SER A  59      -8.950  28.857   7.019  1.00 17.82           C
ATOM    928  OG  SER A  59     -10.086  29.719   6.952  1.00 32.61           O
ATOM    929  H   SER A  59      -8.964  29.180   9.619  1.00 17.68           H
ATOM    930  HA  SER A  59     -10.335  27.321   7.815  1.00 16.61           H
ATOM    931  HB2 SER A  59      -8.016  29.402   7.228  1.00 21.39           H
ATOM    932  HB3 SER A  59      -8.906  28.408   6.011  1.00 21.39           H
ATOM    933  HG  SER A  59     -10.176  30.220   7.800  1.00 39.13           H
ATOM    934  N   ILE A  60      -7.186  26.762   8.711  1.00 15.64           N
ATOM    935  CA  ILE A  60      -6.078  25.797   8.586  1.00 13.51           C
ATOM    936  C   ILE A  60      -6.589  24.510   9.269  1.00 18.20           C
ATOM    937  O   ILE A  60      -7.041  24.540  10.413  1.00 15.14           O
ATOM    938  CB  ILE A  60      -4.782  26.278   9.291  1.00 11.74           C
ATOM    939  CG1 ILE A  60      -4.342  27.620   8.679  1.00 15.03           C
ATOM    940  CG2 ILE A  60      -3.700  25.195   9.087  1.00 13.71           C
ATOM    941  CD1 ILE A  60      -3.338  28.385   9.533  1.00 19.95           C
ATOM    942  H   ILE A  60      -7.288  27.161   9.654  1.00 18.77           H
ATOM    943  HA  ILE A  60      -5.857  25.652   7.498  1.00 16.21           H
ATOM    944  HB  ILE A  60      -4.971  26.411  10.378  1.00 14.08           H
ATOM    945 HG12 ILE A  60      -3.898  27.413   7.674  1.00 18.04           H
ATOM    946 HG13 ILE A  60      -5.217  28.255   8.454  1.00 18.04           H
ATOM    947 HG21 ILE A  60      -2.721  25.553   9.409  1.00 16.46           H
ATOM    948 HG22 ILE A  60      -3.928  24.292   9.668  1.00 16.46           H
ATOM    949 HG23 ILE A  60      -3.625  24.881   8.042  1.00 16.46           H
ATOM    950 HD11 ILE A  60      -3.156  29.391   9.140  1.00 23.93           H
ATOM    951 HD12 ILE A  60      -3.680  28.498  10.563  1.00 23.93           H
ATOM    952 HD13 ILE A  60      -2.373  27.864   9.547  1.00 23.93           H
ATOM    953  N   PRO A  61      -6.509  23.337   8.570  1.00 16.71           N
ATOM    954  CA  PRO A  61      -6.950  22.055   9.186  1.00 20.05           C
ATOM    955  C   PRO A  61      -6.148  21.775  10.438  1.00 20.67           C
ATOM    956  O   PRO A  61      -4.956  22.001  10.562  1.00 19.11           O
ATOM    957  CB  PRO A  61      -6.654  20.952   8.132  1.00 23.85           C
ATOM    958  CG  PRO A  61      -6.475  21.687   6.792  1.00 26.98           C
ATOM    959  CD  PRO A  61      -6.084  23.136   7.138  1.00 18.65           C
ATOM    960  HA  PRO A  61      -8.048  22.112   9.399  1.00 24.06           H
ATOM    961  HB2 PRO A  61      -5.728  20.410   8.390  1.00 28.62           H
ATOM    962  HB3 PRO A  61      -7.473  20.219   8.093  1.00 28.62           H
ATOM    963  HG2 PRO A  61      -5.698  21.195   6.171  1.00 32.38           H
ATOM    964  HG3 PRO A  61      -7.412  21.669   6.208  1.00 32.38           H
ATOM    965  HD2 PRO A  61      -4.978  23.247   7.081  1.00 22.39           H
ATOM    966  HD3 PRO A  61      -6.585  23.885   6.491  1.00 22.39           H
ATOM    967  N   GLU A  62      -6.901  21.218  11.405  1.00 19.59           N
ATOM    968  CA  GLU A  62      -6.416  21.063  12.760  1.00 18.88           C
ATOM    969  C   GLU A  62      -5.130  20.202  12.781  1.00 16.94           C
ATOM    970  O   GLU A  62      -4.218  20.486  13.554  1.00 22.17           O
ATOM    971  CB  GLU A  62      -7.599  20.559  13.655  1.00 29.64           C
ATOM    972  CG  GLU A  62      -7.300  20.852  15.129  1.00 37.42           C
ATOM    973  CD  GLU A  62      -8.504  20.690  16.083  1.00 47.66           C
ATOM    974  OE1 GLU A  62      -9.526  21.386  15.878  1.00 39.87           O
ATOM    975  OE2 GLU A  62      -8.335  19.931  17.060  1.00 47.13           O1-
ATOM    976  H   GLU A  62      -7.887  21.080  11.246  1.00 23.51           H
ATOM    977  HA  GLU A  62      -6.147  22.062  13.103  1.00 22.65           H
ATOM    978  HB2 GLU A  62      -8.511  21.090  13.374  1.00 35.57           H
ATOM    979  HB3 GLU A  62      -7.743  19.487  13.509  1.00 35.57           H
ATOM    980  HG2 GLU A  62      -6.464  20.238  15.466  1.00 44.90           H
ATOM    981  HG3 GLU A  62      -7.005  21.904  15.171  1.00 44.90           H
ATOM    982  N   LYS A  63      -4.993  19.274  11.833  1.00 25.95           N
ATOM    983  CA  LYS A  63      -3.742  18.509  11.653  1.00 34.39           C
ATOM    984  C   LYS A  63      -2.490  19.337  11.256  1.00 34.15           C
ATOM    985  O   LYS A  63      -1.371  18.907  11.515  1.00 26.73           O
ATOM    986  CB  LYS A  63      -4.030  17.258  10.776  1.00 32.21           C
ATOM    987  CG  LYS A  63      -4.600  17.467   9.407  1.00 42.62           C
ATOM    988  CD  LYS A  63      -3.569  17.610   8.291  1.00 51.11           C
ATOM    989  CE  LYS A  63      -4.142  17.502   6.851  1.00 58.12           C
ATOM    990  NZ  LYS A  63      -5.573  17.894   6.706  1.00 65.64           N1+
ATOM    991  H   LYS A  63      -5.750  19.132  11.180  1.00 31.14           H
ATOM    992  HA  LYS A  63      -3.491  18.132  12.645  1.00 41.27           H
ATOM    993  HB2 LYS A  63      -3.101  16.693  10.679  1.00 38.65           H
ATOM    994  HB3 LYS A  63      -4.727  16.625  11.329  1.00 38.65           H
ATOM    995  HG2 LYS A  63      -5.216  16.595   9.176  1.00 51.15           H
ATOM    996  HG3 LYS A  63      -5.226  18.353   9.407  1.00 51.15           H
ATOM    997  HD2 LYS A  63      -3.071  18.567   8.417  1.00 61.33           H
ATOM    998  HD3 LYS A  63      -2.815  16.833   8.410  1.00 61.33           H
ATOM    999  HE2 LYS A  63      -3.544  18.138   6.193  1.00 69.74           H
ATOM   1000  HE3 LYS A  63      -4.029  16.471   6.509  1.00 69.74           H
ATOM   1001  HZ1 LYS A  63      -5.843  17.861   5.731  1.00 78.76           H
ATOM   1002  HZ2 LYS A  63      -6.165  17.266   7.234  1.00 78.76           H
ATOM   1003  HZ3 LYS A  63      -5.710  18.836   7.045  1.00 78.76           H
ATOM   1004  N   ASN A  64      -2.650  20.532  10.682  1.00 23.51           N
ATOM   1005  CA  ASN A  64      -1.584  21.443  10.280  1.00 26.89           C
ATOM   1006  C   ASN A  64      -1.409  22.602  11.272  1.00 27.70           C
ATOM   1007  O   ASN A  64      -0.670  23.537  10.991  1.00 27.12           O
ATOM   1008  CB  ASN A  64      -1.865  22.015   8.864  1.00 34.85           C
ATOM   1009  CG  ASN A  64      -1.614  21.154   7.626  1.00 38.36           C
ATOM   1010  OD1 ASN A  64      -2.516  20.520   7.085  1.00 44.80           O
ATOM   1011  ND2 ASN A  64      -0.387  21.192   7.107  1.00 55.20           N
ATOM   1012  H   ASN A  64      -3.595  20.857  10.560  1.00 28.21           H
ATOM   1013  HA  ASN A  64      -0.636  20.906  10.248  1.00 32.26           H
ATOM   1014  HB2 ASN A  64      -2.926  22.261   8.841  1.00 41.82           H
ATOM   1015  HB3 ASN A  64      -1.299  22.936   8.726  1.00 41.82           H
ATOM   1016 HD21 ASN A  64      -0.202  20.691   6.251  1.00 66.24           H
ATOM   1017 HD22 ASN A  64       0.323  21.762   7.539  1.00 66.24           H
ATOM   1018  N   ARG A  65      -2.109  22.627  12.405  1.00 19.59           N
ATOM   1019  CA  ARG A  65      -2.049  23.681  13.401  1.00 18.95           C
ATOM   1020  C   ARG A  65      -1.506  23.107  14.686  1.00 26.79           C
ATOM   1021  O   ARG A  65      -1.951  22.024  15.055  1.00 29.91           O
ATOM   1022  CB  ARG A  65      -3.481  24.142  13.777  1.00 32.84           C
ATOM   1023  CG  ARG A  65      -4.044  25.153  12.894  1.00 26.29           C
ATOM   1024  CD  ARG A  65      -5.322  25.799  13.466  1.00 18.79           C
ATOM   1025  NE  ARG A  65      -6.525  25.034  13.192  1.00 17.65           N
ATOM   1026  CZ  ARG A  65      -7.468  24.708  14.057  1.00 22.18           C
ATOM   1027  NH1 ARG A  65      -7.357  24.914  15.353  1.00 34.35           N
ATOM   1028  NH2 ARG A  65      -8.573  24.142  13.612  1.00 33.42           N1+
ATOM   1029  H   ARG A  65      -2.695  21.830  12.618  1.00 23.51           H
ATOM   1030  HA  ARG A  65      -1.492  24.543  13.062  1.00 22.73           H
ATOM   1031  HB2 ARG A  65      -4.165  23.290  13.789  1.00 39.41           H
ATOM   1032  HB3 ARG A  65      -3.470  24.579  14.778  1.00 39.41           H
ATOM   1033  HG2 ARG A  65      -3.297  25.937  12.755  1.00 31.55           H
ATOM   1034  HG3 ARG A  65      -4.256  24.694  11.929  1.00 31.55           H
ATOM   1035  HD2 ARG A  65      -5.216  25.993  14.530  1.00 22.54           H
ATOM   1036  HD3 ARG A  65      -5.415  26.750  12.964  1.00 22.54           H
ATOM   1037  HE  ARG A  65      -6.726  24.856  12.222  1.00 21.18           H
ATOM   1038 HH11 ARG A  65      -6.527  25.337  15.736  1.00 41.22           H
ATOM   1039 HH12 ARG A  65      -8.108  24.640  15.972  1.00 41.22           H
ATOM   1040 HH21 ARG A  65      -8.697  23.968  12.627  1.00 40.10           H
ATOM   1041 HH22 ARG A  65      -9.285  23.857  14.269  1.00 40.10           H
ATOM   1042  N   PRO A  66      -0.701  23.867  15.435  1.00 23.18           N
ATOM   1043  CA  PRO A  66      -0.020  25.059  14.982  1.00 20.30           C
ATOM   1044  C   PRO A  66       0.963  24.727  13.870  1.00 19.38           C
ATOM   1045  O   PRO A  66       1.306  23.577  13.595  1.00 23.90           O
ATOM   1046  CB  PRO A  66       0.750  25.566  16.192  1.00 19.56           C
ATOM   1047  CG  PRO A  66       0.995  24.305  17.011  1.00 23.13           C
ATOM   1048  CD  PRO A  66      -0.262  23.492  16.770  1.00 27.12           C
ATOM   1049  HA  PRO A  66      -0.719  25.850  14.705  1.00 24.36           H
ATOM   1050  HB2 PRO A  66       1.676  26.095  15.965  1.00 23.48           H
ATOM   1051  HB3 PRO A  66       0.076  26.236  16.716  1.00 23.48           H
ATOM   1052  HG2 PRO A  66       1.880  23.796  16.628  1.00 27.76           H
ATOM   1053  HG3 PRO A  66       1.094  24.523  18.073  1.00 27.76           H
ATOM   1054  HD2 PRO A  66       0.002  22.436  16.829  1.00 32.54           H
ATOM   1055  HD3 PRO A  66      -1.033  23.780  17.488  1.00 32.54           H
ATOM   1056  N   LEU A  67       1.366  25.786  13.206  1.00 19.83           N
ATOM   1057  CA  LEU A  67       2.249  25.749  12.054  1.00 18.05           C
ATOM   1058  C   LEU A  67       3.664  25.483  12.656  1.00 18.15           C
ATOM   1059  O   LEU A  67       4.186  26.227  13.416  1.00 17.74           O
ATOM   1060  CB  LEU A  67       2.210  27.083  11.310  1.00 12.52           C
ATOM   1061  CG  LEU A  67       0.901  27.354  10.530  1.00 15.60           C
ATOM   1062  CD1 LEU A  67       1.035  28.746   9.930  1.00 20.24           C
ATOM   1063  CD2 LEU A  67       0.725  26.309   9.452  1.00 21.61           C
ATOM   1064  H   LEU A  67       1.111  26.677  13.575  1.00 23.79           H
ATOM   1065  HA  LEU A  67       1.935  24.929  11.359  1.00 21.67           H
ATOM   1066  HB2 LEU A  67       2.389  27.914  12.026  1.00 15.02           H
ATOM   1067  HB3 LEU A  67       3.058  27.145  10.610  1.00 15.02           H
ATOM   1068  HG  LEU A  67       0.026  27.318  11.219  1.00 18.72           H
ATOM   1069 HD11 LEU A  67       0.183  28.974   9.280  1.00 24.28           H
ATOM   1070 HD12 LEU A  67       1.047  29.506  10.712  1.00 24.28           H
ATOM   1071 HD13 LEU A  67       1.945  28.839   9.327  1.00 24.28           H
ATOM   1072 HD21 LEU A  67      -0.245  26.426   8.952  1.00 25.93           H
ATOM   1073 HD22 LEU A  67       1.503  26.370   8.678  1.00 25.93           H
ATOM   1074 HD23 LEU A  67       0.771  25.300   9.878  1.00 25.93           H
ATOM   1075  N   LYS A  68       4.166  24.290  12.294  1.00 18.90           N
ATOM   1076  CA  LYS A  68       5.355  23.695  12.897  1.00 23.45           C
ATOM   1077  C   LYS A  68       6.549  24.584  12.643  1.00 22.28           C
ATOM   1078  O   LYS A  68       6.705  25.147  11.564  1.00 20.18           O
ATOM   1079  CB  LYS A  68       5.579  22.279  12.327  1.00 27.12           C
ATOM   1080  CG  LYS A  68       4.594  21.232  12.854  1.00 41.57           C
ATOM   1081  CD  LYS A  68       4.725  19.891  12.089  1.00 49.74           C
ATOM   1082  CE  LYS A  68       4.093  19.953  10.682  1.00 51.91           C
ATOM   1083  NZ  LYS A  68       3.869  18.605  10.094  1.00 57.54           N1+
ATOM   1084  H   LYS A  68       3.639  23.719  11.655  1.00 22.68           H
ATOM   1085  HA  LYS A  68       5.223  23.609  13.976  1.00 28.14           H
ATOM   1086  HB2 LYS A  68       5.558  22.308  11.238  1.00 32.54           H
ATOM   1087  HB3 LYS A  68       6.574  21.944  12.628  1.00 32.54           H
ATOM   1088  HG2 LYS A  68       4.761  21.070  13.920  1.00 49.89           H
ATOM   1089  HG3 LYS A  68       3.578  21.605  12.716  1.00 49.89           H
ATOM   1090  HD2 LYS A  68       5.783  19.642  11.979  1.00 59.69           H
ATOM   1091  HD3 LYS A  68       4.246  19.104  12.677  1.00 59.69           H
ATOM   1092  HE2 LYS A  68       3.142  20.488  10.733  1.00 62.30           H
ATOM   1093  HE3 LYS A  68       4.766  20.515  10.031  1.00 62.30           H
ATOM   1094  HZ1 LYS A  68       3.352  18.690   9.229  1.00 69.05           H
ATOM   1095  HZ2 LYS A  68       4.752  18.146   9.918  1.00 69.05           H
ATOM   1096  HZ3 LYS A  68       3.329  18.041  10.736  1.00 69.05           H
ATOM   1097  N   GLY A  69       7.425  24.718  13.634  1.00 21.17           N
ATOM   1098  CA  GLY A  69       8.669  25.446  13.452  1.00 22.03           C
ATOM   1099  C   GLY A  69       8.535  26.982  13.429  1.00 17.03           C
ATOM   1100  O   GLY A  69       9.482  27.658  13.052  1.00 19.99           O
ATOM   1101  H   GLY A  69       7.251  24.286  14.531  1.00 25.40           H
ATOM   1102  HA2 GLY A  69       9.327  25.178  14.280  1.00 26.43           H
ATOM   1103  HA3 GLY A  69       9.125  25.133  12.512  1.00 26.43           H
ATOM   1104  N   ARG A  70       7.363  27.521  13.798  1.00 17.14           N
ATOM   1105  CA  ARG A  70       7.034  28.927  13.852  1.00 11.77           C
ATOM   1106  C   ARG A  70       6.277  29.219  15.147  1.00 12.66           C
ATOM   1107  O   ARG A  70       5.601  28.330  15.670  1.00 18.22           O
ATOM   1108  CB  ARG A  70       6.133  29.307  12.657  1.00 11.53           C
ATOM   1109  CG  ARG A  70       6.909  29.393  11.339  1.00 14.65           C
ATOM   1110  CD  ARG A  70       6.042  28.990  10.164  1.00 12.95           C
ATOM   1111  NE  ARG A  70       5.771  27.541  10.137  1.00 12.00           N
ATOM   1112  CZ  ARG A  70       5.152  26.868   9.170  1.00 16.67           C
ATOM   1113  NH1 ARG A  70       4.644  27.482   8.095  1.00 13.91           N
ATOM   1114  NH2 ARG A  70       5.048  25.564   9.286  1.00 16.33           N1+
ATOM   1115  H   ARG A  70       6.626  26.885  14.078  1.00 20.57           H
ATOM   1116  HA  ARG A  70       7.930  29.542  13.828  1.00 14.12           H
ATOM   1117  HB2 ARG A  70       5.292  28.614  12.583  1.00 13.83           H
ATOM   1118  HB3 ARG A  70       5.732  30.302  12.852  1.00 13.83           H
ATOM   1119  HG2 ARG A  70       7.312  30.395  11.208  1.00 17.58           H
ATOM   1120  HG3 ARG A  70       7.735  28.686  11.363  1.00 17.58           H
ATOM   1121  HD2 ARG A  70       5.085  29.507  10.271  1.00 15.54           H
ATOM   1122  HD3 ARG A  70       6.515  29.304   9.239  1.00 15.54           H
ATOM   1123  HE  ARG A  70       6.128  27.014  10.917  1.00 14.40           H
ATOM   1124 HH11 ARG A  70       4.762  28.479   7.992  1.00 16.70           H
ATOM   1125 HH12 ARG A  70       4.190  26.947   7.374  1.00 16.70           H
ATOM   1126 HH21 ARG A  70       5.438  25.116  10.099  1.00 19.60           H
ATOM   1127 HH22 ARG A  70       4.599  25.030   8.558  1.00 19.60           H
ATOM   1128  N   ILE A  71       6.425  30.426  15.668  1.00 14.86           N
ATOM   1129  CA  ILE A  71       5.642  30.902  16.812  1.00 15.19           C
ATOM   1130  C   ILE A  71       4.310  31.383  16.252  1.00 17.39           C
ATOM   1131  O   ILE A  71       4.287  32.241  15.364  1.00 16.34           O
ATOM   1132  CB  ILE A  71       6.381  32.047  17.513  1.00 17.87           C
ATOM   1133  CG1 ILE A  71       7.714  31.512  18.089  1.00 18.17           C
ATOM   1134  CG2 ILE A  71       5.511  32.653  18.633  1.00 15.37           C
ATOM   1135  CD1 ILE A  71       8.630  32.709  18.376  1.00 19.21           C
ATOM   1136  H   ILE A  71       6.995  31.099  15.177  1.00 17.83           H
ATOM   1137  HA  ILE A  71       5.474  30.090  17.519  1.00 18.23           H
ATOM   1138  HB  ILE A  71       6.591  32.829  16.778  1.00 21.44           H
ATOM   1139 HG12 ILE A  71       7.529  30.964  19.013  1.00 21.81           H
ATOM   1140 HG13 ILE A  71       8.218  30.845  17.394  1.00 21.81           H
ATOM   1141 HG21 ILE A  71       6.001  33.502  19.100  1.00 18.44           H
ATOM   1142 HG22 ILE A  71       4.563  33.019  18.242  1.00 18.44           H
ATOM   1143 HG23 ILE A  71       5.303  31.893  19.385  1.00 18.44           H
ATOM   1144 HD11 ILE A  71       9.554  32.347  18.826  1.00 23.05           H
ATOM   1145 HD12 ILE A  71       8.856  33.227  17.444  1.00 23.05           H
ATOM   1146 HD13 ILE A  71       8.154  33.400  19.060  1.00 23.05           H
ATOM   1147  N   ASN A  72       3.212  30.829  16.774  1.00 17.46           N
ATOM   1148  CA  ASN A  72       1.872  31.122  16.244  1.00 16.62           C
ATOM   1149  C   ASN A  72       1.132  32.122  17.152  1.00 16.07           C
ATOM   1150  O   ASN A  72       0.901  31.836  18.326  1.00 15.90           O
ATOM   1151  CB  ASN A  72       1.099  29.812  16.141  1.00 12.89           C
ATOM   1152  CG  ASN A  72       1.529  28.848  15.052  1.00 20.62           C
ATOM   1153  OD1 ASN A  72       0.738  28.470  14.190  1.00 17.55           O
ATOM   1154  ND2 ASN A  72       2.795  28.448  15.053  1.00 16.44           N
ATOM   1155  H   ASN A  72       3.294  30.208  17.560  1.00 20.95           H
ATOM   1156  HA  ASN A  72       1.932  31.554  15.246  1.00 19.95           H
ATOM   1157  HB2 ASN A  72       1.117  29.289  17.096  1.00 15.47           H
ATOM   1158  HB3 ASN A  72       0.058  30.075  15.950  1.00 15.47           H
ATOM   1159 HD21 ASN A  72       3.126  27.844  14.312  1.00 19.73           H
ATOM   1160 HD22 ASN A  72       3.422  28.772  15.774  1.00 19.73           H
ATOM   1161  N   LEU A  73       0.745  33.270  16.611  1.00 10.62           N
ATOM   1162  CA  LEU A  73       0.063  34.319  17.331  1.00 14.18           C
ATOM   1163  C   LEU A  73      -1.262  34.577  16.606  1.00 16.78           C
ATOM   1164  O   LEU A  73      -1.276  34.823  15.412  1.00 16.96           O
ATOM   1165  CB  LEU A  73       0.975  35.544  17.401  1.00 17.41           C
ATOM   1166  CG  LEU A  73       0.403  36.759  18.173  1.00 19.27           C
ATOM   1167  CD1 LEU A  73       1.620  37.607  18.604  1.00 19.88           C
ATOM   1168  CD2 LEU A  73      -0.530  37.681  17.358  1.00 18.54           C
ATOM   1169  H   LEU A  73       0.955  33.454  15.644  1.00 12.75           H
ATOM   1170  HA  LEU A  73      -0.152  34.010  18.353  1.00 17.02           H
ATOM   1171  HB2 LEU A  73       1.861  35.191  17.927  1.00 20.89           H
ATOM   1172  HB3 LEU A  73       1.280  35.862  16.404  1.00 20.89           H
ATOM   1173  HG  LEU A  73      -0.143  36.414  19.052  1.00 23.12           H
ATOM   1174 HD11 LEU A  73       1.297  38.464  19.197  1.00 23.86           H
ATOM   1175 HD12 LEU A  73       2.313  37.018  19.207  1.00 23.86           H
ATOM   1176 HD13 LEU A  73       2.158  37.971  17.728  1.00 23.86           H
ATOM   1177 HD21 LEU A  73      -0.865  38.494  18.000  1.00 22.24           H
ATOM   1178 HD22 LEU A  73      -0.007  38.101  16.501  1.00 22.24           H
ATOM   1179 HD23 LEU A  73      -1.411  37.150  17.009  1.00 22.24           H
ATOM   1180  N   VAL A  74      -2.381  34.552  17.337  1.00 13.71           N
ATOM   1181  CA  VAL A  74      -3.716  34.823  16.804  1.00 16.16           C
ATOM   1182  C   VAL A  74      -4.118  36.211  17.220  1.00 16.94           C
ATOM   1183  O   VAL A  74      -3.893  36.631  18.357  1.00 18.08           O
ATOM   1184  CB  VAL A  74      -4.723  33.781  17.335  1.00 15.25           C
ATOM   1185  CG1 VAL A  74      -6.156  34.151  16.918  1.00 16.66           C
ATOM   1186  CG2 VAL A  74      -4.346  32.421  16.803  1.00 17.65           C
ATOM   1187  H   VAL A  74      -2.318  34.336  18.322  1.00 16.45           H
ATOM   1188  HA  VAL A  74      -3.692  34.738  15.728  1.00 19.39           H
ATOM   1189  HB  VAL A  74      -4.675  33.772  18.429  1.00 18.30           H
ATOM   1190 HG11 VAL A  74      -6.843  33.389  17.280  1.00 20.00           H
ATOM   1191 HG12 VAL A  74      -6.454  35.093  17.377  1.00 20.00           H
ATOM   1192 HG13 VAL A  74      -6.226  34.233  15.834  1.00 20.00           H
ATOM   1193 HG21 VAL A  74      -5.060  31.688  17.156  1.00 21.18           H
ATOM   1194 HG22 VAL A  74      -4.347  32.414  15.714  1.00 21.18           H
ATOM   1195 HG23 VAL A  74      -3.365  32.126  17.166  1.00 21.18           H
ATOM   1196  N   LEU A  75      -4.678  36.947  16.277  1.00 10.46           N
ATOM   1197  CA  LEU A  75      -5.035  38.332  16.457  1.00 18.81           C
ATOM   1198  C   LEU A  75      -6.558  38.289  16.518  1.00 17.62           C
ATOM   1199  O   LEU A  75      -7.191  37.838  15.565  1.00 21.30           O
ATOM   1200  CB  LEU A  75      -4.454  39.129  15.257  1.00 21.63           C
ATOM   1201  CG  LEU A  75      -4.088  40.583  15.552  1.00 32.18           C
ATOM   1202  CD1 LEU A  75      -2.946  40.642  16.581  1.00 34.12           C
ATOM   1203  CD2 LEU A  75      -3.592  41.196  14.247  1.00 30.06           C
ATOM   1204  H   LEU A  75      -4.925  36.519  15.399  1.00 12.56           H
ATOM   1205  HA  LEU A  75      -4.611  38.724  17.377  1.00 22.57           H
ATOM   1206  HB2 LEU A  75      -3.549  38.630  14.902  1.00 25.96           H
ATOM   1207  HB3 LEU A  75      -5.183  39.115  14.449  1.00 25.96           H
ATOM   1208  HG  LEU A  75      -4.963  41.112  15.936  1.00 38.62           H
ATOM   1209 HD11 LEU A  75      -2.317  41.513  16.415  1.00 40.94           H
ATOM   1210 HD12 LEU A  75      -3.378  40.700  17.576  1.00 40.94           H
ATOM   1211 HD13 LEU A  75      -2.314  39.756  16.491  1.00 40.94           H
ATOM   1212 HD21 LEU A  75      -3.449  42.268  14.370  1.00 36.07           H
ATOM   1213 HD22 LEU A  75      -2.652  40.728  13.958  1.00 36.07           H
ATOM   1214 HD23 LEU A  75      -4.328  41.034  13.468  1.00 36.07           H
ATOM   1215  N   SER A  76      -7.196  38.765  17.587  1.00 21.04           N
ATOM   1216  CA  SER A  76      -8.662  38.774  17.671  1.00 19.70           C
ATOM   1217  C   SER A  76      -9.101  39.662  18.838  1.00 25.55           C
ATOM   1218  O   SER A  76      -8.479  39.580  19.887  1.00 24.25           O
ATOM   1219  CB  SER A  76      -9.183  37.358  17.893  1.00 22.65           C
ATOM   1220  OG  SER A  76     -10.584  37.424  18.125  1.00 23.41           O
ATOM   1221  H   SER A  76      -6.672  39.217  18.323  1.00 25.25           H
ATOM   1222  HA  SER A  76      -9.097  39.162  16.746  1.00 23.64           H
ATOM   1223  HB2 SER A  76      -8.986  36.753  17.008  1.00 27.18           H
ATOM   1224  HB3 SER A  76      -8.687  36.902  18.753  1.00 27.18           H
ATOM   1225  HG  SER A  76     -11.025  37.745  17.325  1.00 28.09           H
ATOM   1226  N   ARG A  77     -10.196  40.422  18.648  1.00 25.34           N
ATOM   1227  CA  ARG A  77     -10.881  41.143  19.724  1.00 28.58           C
ATOM   1228  C   ARG A  77     -11.860  40.288  20.485  1.00 31.10           C
ATOM   1229  O   ARG A  77     -12.126  40.588  21.643  1.00 35.79           O
ATOM   1230  CB  ARG A  77     -11.584  42.391  19.177  1.00 38.17           C
ATOM   1231  CG  ARG A  77     -10.557  43.537  19.101  1.00 40.87           C
ATOM   1232  CD  ARG A  77     -10.669  44.442  17.875  1.00 53.03           C
ATOM   1233  NE  ARG A  77     -11.667  45.519  18.033  1.00 59.89           N
ATOM   1234  CZ  ARG A  77     -11.387  46.782  17.657  1.00 61.83           C
ATOM   1235  NH1 ARG A  77     -10.164  47.309  17.828  1.00 71.15           N
ATOM   1236  NH2 ARG A  77     -12.333  47.526  17.096  1.00 50.42           N1+
ATOM   1237  H   ARG A  77     -10.647  40.401  17.740  1.00 30.40           H
ATOM   1238  HA  ARG A  77     -10.141  41.461  20.462  1.00 34.30           H
ATOM   1239  HB2 ARG A  77     -12.071  42.183  18.222  1.00 45.81           H
ATOM   1240  HB3 ARG A  77     -12.352  42.694  19.892  1.00 45.81           H
ATOM   1241  HG2 ARG A  77     -10.612  44.135  20.012  1.00 49.04           H
ATOM   1242  HG3 ARG A  77      -9.556  43.113  19.047  1.00 49.04           H
ATOM   1243  HD2 ARG A  77      -9.702  44.793  17.508  1.00 63.63           H
ATOM   1244  HD3 ARG A  77     -11.069  43.786  17.099  1.00 63.63           H
ATOM   1245  HE  ARG A  77     -12.624  45.214  17.924  1.00 71.87           H
ATOM   1246 HH11 ARG A  77      -9.433  46.742  18.235  1.00 85.38           H
ATOM   1247 HH12 ARG A  77      -9.960  48.249  17.523  1.00 85.38           H
ATOM   1248 HH21 ARG A  77     -13.253  47.136  16.949  1.00 60.51           H
ATOM   1249 HH22 ARG A  77     -12.132  48.470  16.801  1.00 60.51           H
ATOM   1250  N   GLU A  78     -12.433  39.282  19.835  1.00 25.40           N
ATOM   1251  CA  GLU A  78     -13.576  38.547  20.347  1.00 25.87           C
ATOM   1252  C   GLU A  78     -13.187  37.298  21.154  1.00 32.12           C
ATOM   1253  O   GLU A  78     -13.951  36.839  22.007  1.00 29.95           O
ATOM   1254  CB  GLU A  78     -14.472  38.165  19.160  1.00 24.05           C
ATOM   1255  CG  GLU A  78     -15.089  39.394  18.446  1.00 29.12           C
ATOM   1256  CD  GLU A  78     -16.252  39.025  17.480  1.00 43.97           C
ATOM   1257  OE1 GLU A  78     -16.969  39.963  17.029  1.00 37.68           O
ATOM   1258  OE2 GLU A  78     -16.463  37.800  17.287  1.00 39.12           O1-
ATOM   1259  H   GLU A  78     -12.137  39.080  18.888  1.00 30.48           H
ATOM   1260  HA  GLU A  78     -14.144  39.204  21.004  1.00 31.04           H
ATOM   1261  HB2 GLU A  78     -13.891  37.587  18.439  1.00 28.85           H
ATOM   1262  HB3 GLU A  78     -15.273  37.531  19.534  1.00 28.85           H
ATOM   1263  HG2 GLU A  78     -15.466  40.113  19.174  1.00 34.94           H
ATOM   1264  HG3 GLU A  78     -14.319  39.952  17.912  1.00 34.94           H
ATOM   1265  N   LEU A  79     -12.009  36.718  20.901  1.00 22.98           N
ATOM   1266  CA  LEU A  79     -11.573  35.581  21.682  1.00 17.08           C
ATOM   1267  C   LEU A  79     -11.144  36.008  23.091  1.00 21.26           C
ATOM   1268  O   LEU A  79     -10.544  37.064  23.317  1.00 20.19           O
ATOM   1269  CB  LEU A  79     -10.435  34.843  20.970  1.00 17.48           C
ATOM   1270  CG  LEU A  79     -10.763  34.211  19.611  1.00 20.13           C
ATOM   1271  CD1 LEU A  79      -9.526  33.443  19.143  1.00 25.74           C
ATOM   1272  CD2 LEU A  79     -11.963  33.272  19.560  1.00 32.95           C
ATOM   1273  H   LEU A  79     -11.372  37.131  20.233  1.00 27.58           H
ATOM   1274  HA  LEU A  79     -12.400  34.873  21.762  1.00 20.49           H
ATOM   1275  HB2 LEU A  79      -9.616  35.554  20.833  1.00 20.97           H
ATOM   1276  HB3 LEU A  79     -10.075  34.063  21.645  1.00 20.97           H
ATOM   1277  HG  LEU A  79     -10.953  35.007  18.895  1.00 24.16           H
ATOM   1278 HD11 LEU A  79      -9.679  33.022  18.156  1.00 30.89           H
ATOM   1279 HD12 LEU A  79      -8.647  34.091  19.128  1.00 30.89           H
ATOM   1280 HD13 LEU A  79      -9.358  32.632  19.851  1.00 30.89           H
ATOM   1281 HD21 LEU A  79     -12.109  32.920  18.540  1.00 39.54           H
ATOM   1282 HD22 LEU A  79     -11.797  32.414  20.218  1.00 39.54           H
ATOM   1283 HD23 LEU A  79     -12.870  33.803  19.859  1.00 39.54           H
ATOM   1284  N   LYS A  80     -11.449  35.111  24.032  1.00 24.06           N
ATOM   1285  CA  LYS A  80     -11.285  35.314  25.454  1.00 29.08           C
ATOM   1286  C   LYS A  80      -9.942  34.790  25.952  1.00 28.17           C
ATOM   1287  O   LYS A  80      -9.461  35.200  27.005  1.00 35.61           O
ATOM   1288  CB  LYS A  80     -12.432  34.583  26.145  1.00 31.05           C
ATOM   1289  CG  LYS A  80     -13.795  35.122  25.727  1.00 28.38           C
ATOM   1290  CD  LYS A  80     -14.327  36.160  26.704  1.00 36.81           C
ATOM   1291  CE  LYS A  80     -14.763  37.371  25.932  1.00 33.24           C
ATOM   1292  NZ  LYS A  80     -15.507  38.305  26.784  1.00 23.75           N1+
ATOM   1293  H   LYS A  80     -11.895  34.251  23.749  1.00 28.88           H
ATOM   1294  HA  LYS A  80     -11.340  36.380  25.684  1.00 34.90           H
ATOM   1295  HB2 LYS A  80     -12.392  33.527  25.888  1.00 37.26           H
ATOM   1296  HB3 LYS A  80     -12.305  34.663  27.225  1.00 37.26           H
ATOM   1297  HG2 LYS A  80     -13.810  35.479  24.698  1.00 34.06           H
ATOM   1298  HG3 LYS A  80     -14.488  34.282  25.762  1.00 34.06           H
ATOM   1299  HD2 LYS A  80     -15.198  35.746  27.217  1.00 44.17           H
ATOM   1300  HD3 LYS A  80     -13.573  36.453  27.433  1.00 44.17           H
ATOM   1301  HE2 LYS A  80     -13.857  37.849  25.557  1.00 39.88           H
ATOM   1302  HE3 LYS A  80     -15.387  37.069  25.091  1.00 39.88           H
ATOM   1303  HZ1 LYS A  80     -15.734  39.124  26.233  1.00 28.51           H
ATOM   1304  HZ2 LYS A  80     -16.350  37.863  27.115  1.00 28.51           H
ATOM   1305  HZ3 LYS A  80     -14.935  38.583  27.567  1.00 28.51           H
ATOM   1306  N   GLU A  81      -9.337  33.894  25.185  1.00 25.26           N
ATOM   1307  CA  GLU A  81      -8.078  33.267  25.539  1.00 28.10           C
ATOM   1308  C   GLU A  81      -7.448  32.685  24.269  1.00 25.51           C
ATOM   1309  O   GLU A  81      -8.131  32.579  23.246  1.00 25.83           O
ATOM   1310  CB  GLU A  81      -8.288  32.159  26.588  1.00 31.63           C
ATOM   1311  CG  GLU A  81      -8.916  30.854  26.059  1.00 36.49           C
ATOM   1312  CD  GLU A  81     -10.287  30.562  26.637  1.00 48.34           C
ATOM   1313  OE1 GLU A  81     -11.128  31.491  26.671  1.00 38.26           O
ATOM   1314  OE2 GLU A  81     -10.443  29.384  27.034  1.00 55.48           O1-
ATOM   1315  H   GLU A  81      -9.761  33.624  24.311  1.00 30.31           H
ATOM   1316  HA  GLU A  81      -7.414  34.032  25.944  1.00 33.72           H
ATOM   1317  HB2 GLU A  81      -7.323  31.909  27.028  1.00 37.95           H
ATOM   1318  HB3 GLU A  81      -8.893  32.553  27.407  1.00 37.95           H
ATOM   1319  HG2 GLU A  81      -9.053  30.900  24.981  1.00 43.79           H
ATOM   1320  HG3 GLU A  81      -8.251  30.015  26.273  1.00 43.79           H
ATOM   1321  N   PRO A  82      -6.150  32.351  24.298  1.00 27.80           N
ATOM   1322  CA  PRO A  82      -5.504  31.824  23.120  1.00 21.16           C
ATOM   1323  C   PRO A  82      -6.192  30.495  22.754  1.00 21.30           C
ATOM   1324  O   PRO A  82      -6.426  29.653  23.634  1.00 25.24           O
ATOM   1325  CB  PRO A  82      -4.017  31.667  23.508  1.00 25.39           C
ATOM   1326  CG  PRO A  82      -3.837  32.517  24.749  1.00 30.23           C
ATOM   1327  CD  PRO A  82      -5.209  32.422  25.416  1.00 31.06           C
ATOM   1328  HA  PRO A  82      -5.542  32.578  22.338  1.00 25.39           H
ATOM   1329  HB2 PRO A  82      -3.856  30.628  23.794  1.00 30.47           H
ATOM   1330  HB3 PRO A  82      -3.319  31.936  22.715  1.00 30.47           H
ATOM   1331  HG2 PRO A  82      -3.069  32.097  25.401  1.00 36.28           H
ATOM   1332  HG3 PRO A  82      -3.594  33.543  24.472  1.00 36.28           H
ATOM   1333  HD2 PRO A  82      -5.284  31.507  26.006  1.00 37.28           H
ATOM   1334  HD3 PRO A  82      -5.347  33.306  26.038  1.00 37.28           H
ATOM   1335  N   PRO A  83      -6.560  30.311  21.470  1.00 25.15           N
ATOM   1336  CA  PRO A  83      -7.117  29.057  21.014  1.00 24.08           C
ATOM   1337  C   PRO A  83      -6.119  27.955  21.282  1.00 23.84           C
ATOM   1338  O   PRO A  83      -4.920  28.199  21.369  1.00 27.69           O
ATOM   1339  CB  PRO A  83      -7.267  29.160  19.508  1.00 26.63           C
ATOM   1340  CG  PRO A  83      -7.105  30.636  19.192  1.00 25.96           C
ATOM   1341  CD  PRO A  83      -6.331  31.233  20.363  1.00 19.61           C
ATOM   1342  HA  PRO A  83      -8.108  28.882  21.435  1.00 28.90           H
ATOM   1343  HB2 PRO A  83      -6.420  28.641  19.052  1.00 31.96           H
ATOM   1344  HB3 PRO A  83      -8.195  28.737  19.125  1.00 31.96           H
ATOM   1345  HG2 PRO A  83      -6.571  30.767  18.260  1.00 31.16           H
ATOM   1346  HG3 PRO A  83      -8.096  31.071  19.124  1.00 31.16           H
ATOM   1347  HD2 PRO A  83      -5.269  31.247  20.127  1.00 23.53           H
ATOM   1348  HD3 PRO A  83      -6.729  32.225  20.579  1.00 23.53           H
ATOM   1349  N   GLN A  84      -6.621  26.729  21.405  1.00 26.19           N
ATOM   1350  CA  GLN A  84      -5.798  25.602  21.751  1.00 28.63           C
ATOM   1351  C   GLN A  84      -4.733  25.444  20.664  1.00 34.38           C
ATOM   1352  O   GLN A  84      -5.089  25.435  19.490  1.00 28.99           O
ATOM   1353  CB  GLN A  84      -6.759  24.408  21.850  1.00 41.38           C
ATOM   1354  CG  GLN A  84      -6.019  23.097  22.128  1.00 45.53           C
ATOM   1355  CD  GLN A  84      -7.003  21.990  22.566  1.00 69.35           C
ATOM   1356  OE1 GLN A  84      -7.931  22.214  23.353  1.00 64.50           O
ATOM   1357  NE2 GLN A  84      -6.786  20.765  22.078  1.00 54.56           N
ATOM   1358  H   GLN A  84      -7.614  26.581  21.294  1.00 31.43           H
ATOM   1359  HA  GLN A  84      -5.323  25.767  22.717  1.00 34.36           H
ATOM   1360  HB2 GLN A  84      -7.465  24.612  22.658  1.00 49.66           H
ATOM   1361  HB3 GLN A  84      -7.325  24.302  20.921  1.00 49.66           H
ATOM   1362  HG2 GLN A  84      -5.442  22.791  21.254  1.00 54.64           H
ATOM   1363  HG3 GLN A  84      -5.343  23.288  22.964  1.00 54.64           H
ATOM   1364 HE21 GLN A  84      -6.019  20.594  21.447  1.00 65.47           H
ATOM   1365 HE22 GLN A  84      -7.417  20.022  22.340  1.00 65.47           H
ATOM   1366  N   GLY A  85      -3.438  25.402  21.017  1.00 30.91           N
ATOM   1367  CA  GLY A  85      -2.384  25.210  20.004  1.00 27.79           C
ATOM   1368  C   GLY A  85      -1.658  26.500  19.572  1.00 25.57           C
ATOM   1369  O   GLY A  85      -0.531  26.418  19.083  1.00 26.31           O
ATOM   1370  H   GLY A  85      -3.168  25.591  21.975  1.00 37.09           H
ATOM   1371  HA2 GLY A  85      -1.638  24.539  20.430  1.00 33.35           H
ATOM   1372  HA3 GLY A  85      -2.802  24.745  19.112  1.00 33.35           H
ATOM   1373  N   ALA A  86      -2.271  27.680  19.736  1.00 23.62           N
ATOM   1374  CA  ALA A  86      -1.614  28.961  19.511  1.00 20.51           C
ATOM   1375  C   ALA A  86      -0.756  29.294  20.723  1.00 23.54           C
ATOM   1376  O   ALA A  86      -1.030  28.882  21.849  1.00 24.87           O
ATOM   1377  CB  ALA A  86      -2.642  30.056  19.323  1.00 19.47           C
ATOM   1378  H   ALA A  86      -3.197  27.704  20.144  1.00 28.34           H
ATOM   1379  HA  ALA A  86      -0.985  28.916  18.619  1.00 24.61           H
ATOM   1380  HB1 ALA A  86      -2.126  30.990  19.095  1.00 23.36           H
ATOM   1381  HB2 ALA A  86      -3.312  29.814  18.503  1.00 23.36           H
ATOM   1382  HB3 ALA A  86      -3.215  30.198  20.241  1.00 23.36           H
ATOM   1383  N   HIS A  87       0.295  30.053  20.496  1.00 19.58           N
ATOM   1384  CA  HIS A  87       1.220  30.419  21.543  1.00 19.55           C
ATOM   1385  C   HIS A  87       0.778  31.696  22.230  1.00 23.25           C
ATOM   1386  O   HIS A  87       0.928  31.819  23.431  1.00 24.72           O
ATOM   1387  CB  HIS A  87       2.628  30.551  20.963  1.00 23.62           C
ATOM   1388  CG  HIS A  87       3.095  29.294  20.338  1.00 25.63           C
ATOM   1389  ND1 HIS A  87       3.168  29.016  18.965  1.00 21.22           N
ATOM   1390  CD2 HIS A  87       3.469  28.188  21.031  1.00 33.73           C
ATOM   1391  CE1 HIS A  87       3.558  27.749  18.852  1.00 29.59           C
ATOM   1392  NE2 HIS A  87       3.734  27.224  20.078  1.00 44.20           N
ATOM   1393  H   HIS A  87       0.473  30.392  19.561  1.00 23.50           H
ATOM   1394  HA  HIS A  87       1.243  29.624  22.287  1.00 23.47           H
ATOM   1395  HB2 HIS A  87       3.307  30.802  21.778  1.00 28.34           H
ATOM   1396  HB3 HIS A  87       2.653  31.349  20.222  1.00 28.34           H
ATOM   1397  HD2 HIS A  87       3.477  28.075  22.105  1.00 40.47           H
ATOM   1398  HE1 HIS A  87       3.583  27.191  17.930  1.00 35.51           H
ATOM   1399  HE2 HIS A  87       3.947  26.256  20.269  1.00 53.04           H
ATOM   1400  N   PHE A  88       0.274  32.659  21.466  1.00 17.05           N
ATOM   1401  CA  PHE A  88      -0.124  33.972  21.922  1.00 18.15           C
ATOM   1402  C   PHE A  88      -1.457  34.381  21.281  1.00 22.26           C
ATOM   1403  O   PHE A  88      -1.765  34.016  20.149  1.00 18.01           O
ATOM   1404  CB  PHE A  88       0.931  35.029  21.565  1.00 22.32           C
ATOM   1405  CG  PHE A  88       2.254  34.780  22.256  1.00 23.16           C
ATOM   1406  CD1 PHE A  88       3.262  34.082  21.567  1.00 20.96           C
ATOM   1407  CD2 PHE A  88       2.443  35.119  23.612  1.00 28.40           C
ATOM   1408  CE1 PHE A  88       4.386  33.594  22.255  1.00 27.84           C
ATOM   1409  CE2 PHE A  88       3.621  34.719  24.269  1.00 26.57           C
ATOM   1410  CZ  PHE A  88       4.581  33.938  23.595  1.00 28.41           C
ATOM   1411  H   PHE A  88       0.209  32.473  20.475  1.00 20.45           H
ATOM   1412  HA  PHE A  88      -0.252  33.966  23.002  1.00 21.78           H
ATOM   1413  HB2 PHE A  88       1.077  35.028  20.483  1.00 26.79           H
ATOM   1414  HB3 PHE A  88       0.566  36.018  21.842  1.00 26.79           H
ATOM   1415  HD1 PHE A  88       3.135  33.837  20.522  1.00 25.15           H
ATOM   1416  HD2 PHE A  88       1.681  35.670  24.146  1.00 34.08           H
ATOM   1417  HE1 PHE A  88       5.113  32.985  21.741  1.00 33.41           H
ATOM   1418  HE2 PHE A  88       3.780  34.996  25.302  1.00 31.89           H
ATOM   1419  HZ  PHE A  88       5.469  33.601  24.105  1.00 34.10           H
ATOM   1420  N   LEU A  89      -2.163  35.241  22.001  1.00 18.64           N
ATOM   1421  CA  LEU A  89      -3.316  36.001  21.528  1.00 18.08           C
ATOM   1422  C   LEU A  89      -2.985  37.451  21.780  1.00 25.84           C
ATOM   1423  O   LEU A  89      -2.536  37.816  22.858  1.00 25.25           O
ATOM   1424  CB  LEU A  89      -4.578  35.598  22.304  1.00 20.38           C
ATOM   1425  CG  LEU A  89      -5.817  36.455  22.031  1.00 21.62           C
ATOM   1426  CD1 LEU A  89      -6.405  36.105  20.673  1.00 20.56           C
ATOM   1427  CD2 LEU A  89      -6.906  36.250  23.087  1.00 22.60           C
ATOM   1428  H   LEU A  89      -1.778  35.521  22.890  1.00 22.36           H
ATOM   1429  HA  LEU A  89      -3.478  35.809  20.475  1.00 21.69           H
ATOM   1430  HB2 LEU A  89      -4.804  34.554  22.107  1.00 24.46           H
ATOM   1431  HB3 LEU A  89      -4.340  35.681  23.366  1.00 24.46           H
ATOM   1432  HG  LEU A  89      -5.566  37.513  22.038  1.00 25.94           H
ATOM   1433 HD11 LEU A  89      -7.279  36.727  20.494  1.00 24.67           H
ATOM   1434 HD12 LEU A  89      -5.683  36.301  19.894  1.00 24.67           H
ATOM   1435 HD13 LEU A  89      -6.686  35.050  20.653  1.00 24.67           H
ATOM   1436 HD21 LEU A  89      -7.708  36.971  22.918  1.00 27.12           H
ATOM   1437 HD22 LEU A  89      -7.308  35.241  23.012  1.00 27.12           H
ATOM   1438 HD23 LEU A  89      -6.497  36.418  24.083  1.00 27.12           H
ATOM   1439  N   SER A  90      -3.282  38.294  20.809  1.00 18.50           N
ATOM   1440  CA  SER A  90      -3.210  39.738  20.902  1.00 21.74           C
ATOM   1441  C   SER A  90      -4.477  40.338  20.306  1.00 26.55           C
ATOM   1442  O   SER A  90      -5.085  39.746  19.416  1.00 20.16           O
ATOM   1443  CB  SER A  90      -1.965  40.288  20.180  1.00 26.26           C
ATOM   1444  OG  SER A  90      -0.786  39.625  20.610  1.00 29.54           O
ATOM   1445  H   SER A  90      -3.655  37.906  19.954  1.00 22.20           H
ATOM   1446  HA  SER A  90      -3.169  40.040  21.945  1.00 26.08           H
ATOM   1447  HB2 SER A  90      -2.061  40.154  19.108  1.00 31.51           H
ATOM   1448  HB3 SER A  90      -1.878  41.356  20.386  1.00 31.51           H
ATOM   1449  HG  SER A  90      -0.874  39.414  21.545  1.00 35.45           H
ATOM   1450  N   ARG A  91      -4.871  41.523  20.795  1.00 26.48           N
ATOM   1451  CA  ARG A  91      -6.073  42.246  20.376  1.00 26.49           C
ATOM   1452  C   ARG A  91      -5.859  43.114  19.111  1.00 29.51           C
ATOM   1453  O   ARG A  91      -6.829  43.564  18.515  1.00 35.02           O
ATOM   1454  CB  ARG A  91      -6.698  43.005  21.590  1.00 28.13           C
ATOM   1455  CG  ARG A  91      -7.292  44.395  21.228  1.00 49.64           C
ATOM   1456  CD  ARG A  91      -7.830  45.282  22.371  1.00 52.33           C
ATOM   1457  NE  ARG A  91      -9.300  45.169  22.508  1.00 65.71           N
ATOM   1458  CZ  ARG A  91     -10.228  46.152  22.500  1.00 66.97           C
ATOM   1459  NH1 ARG A  91     -11.519  45.803  22.604  1.00 61.63           N
ATOM   1460  NH2 ARG A  91      -9.906  47.453  22.403  1.00 62.00           N1+
ATOM   1461  H   ARG A  91      -4.314  41.940  21.525  1.00 31.78           H
ATOM   1462  HA  ARG A  91      -6.823  41.508  20.091  1.00 31.79           H
ATOM   1463  HB2 ARG A  91      -7.445  42.364  22.065  1.00 33.75           H
ATOM   1464  HB3 ARG A  91      -5.917  43.184  22.330  1.00 33.75           H
ATOM   1465  HG2 ARG A  91      -6.522  44.989  20.734  1.00 59.57           H
ATOM   1466  HG3 ARG A  91      -8.106  44.237  20.523  1.00 59.57           H
ATOM   1467  HD2 ARG A  91      -7.360  45.000  23.314  1.00 62.79           H
ATOM   1468  HD3 ARG A  91      -7.555  46.315  22.148  1.00 62.79           H
ATOM   1469  HE  ARG A  91      -9.646  44.221  22.577  1.00 78.85           H
ATOM   1470 HH11 ARG A  91     -11.775  44.828  22.679  1.00 73.96           H
ATOM   1471 HH12 ARG A  91     -12.239  46.509  22.618  1.00 73.96           H
ATOM   1472 HH21 ARG A  91      -8.934  47.719  22.335  1.00 74.40           H
ATOM   1473 HH22 ARG A  91     -10.621  48.165  22.412  1.00 74.40           H
ATOM   1474  N   SER A  92      -4.627  43.448  18.740  1.00 25.40           N
ATOM   1475  CA  SER A  92      -4.328  44.315  17.599  1.00 33.19           C
ATOM   1476  C   SER A  92      -2.905  44.071  17.110  1.00 28.20           C
ATOM   1477  O   SER A  92      -2.071  43.543  17.848  1.00 25.10           O
ATOM   1478  CB  SER A  92      -4.436  45.790  17.972  1.00 32.64           C
ATOM   1479  OG  SER A  92      -3.413  46.105  18.899  1.00 29.93           O
ATOM   1480  H   SER A  92      -3.845  43.125  19.290  1.00 30.47           H
ATOM   1481  HA  SER A  92      -5.022  44.106  16.784  1.00 39.83           H
ATOM   1482  HB2 SER A  92      -4.293  46.389  17.074  1.00 39.17           H
ATOM   1483  HB3 SER A  92      -5.415  45.996  18.401  1.00 39.17           H
ATOM   1484  HG  SER A  92      -3.267  47.053  18.883  1.00 35.91           H
ATOM   1485  N   LEU A  93      -2.637  44.522  15.891  1.00 32.22           N
ATOM   1486  CA  LEU A  93      -1.336  44.339  15.290  1.00 26.90           C
ATOM   1487  C   LEU A  93      -0.310  45.079  16.153  1.00 31.72           C
ATOM   1488  O   LEU A  93       0.744  44.527  16.438  1.00 28.80           O
ATOM   1489  CB  LEU A  93      -1.385  44.856  13.839  1.00 35.81           C
ATOM   1490  CG  LEU A  93      -0.433  44.203  12.808  1.00 37.27           C
ATOM   1491  CD1 LEU A  93       0.094  45.250  11.812  1.00 32.82           C
ATOM   1492  CD2 LEU A  93       0.756  43.453  13.375  1.00 33.41           C
ATOM   1493  H   LEU A  93      -3.343  45.024  15.366  1.00 38.67           H
ATOM   1494  HA  LEU A  93      -1.115  43.275  15.296  1.00 32.28           H
ATOM   1495  HB2 LEU A  93      -2.389  44.707  13.448  1.00 42.97           H
ATOM   1496  HB3 LEU A  93      -1.204  45.934  13.870  1.00 42.97           H
ATOM   1497  HG  LEU A  93      -1.009  43.479  12.225  1.00 44.73           H
ATOM   1498 HD11 LEU A  93       0.628  44.758  10.997  1.00 39.39           H
ATOM   1499 HD12 LEU A  93      -0.736  45.818  11.396  1.00 39.39           H
ATOM   1500 HD13 LEU A  93       0.776  45.934  12.320  1.00 39.39           H
ATOM   1501 HD21 LEU A  93       1.326  43.006  12.558  1.00 40.09           H
ATOM   1502 HD22 LEU A  93       1.384  44.165  13.899  1.00 40.09           H
ATOM   1503 HD23 LEU A  93       0.444  42.647  14.034  1.00 40.09           H
ATOM   1504  N   ASP A  94      -0.621  46.309  16.589  1.00 33.27           N
ATOM   1505  CA  ASP A  94       0.224  47.084  17.486  1.00 31.84           C
ATOM   1506  C   ASP A  94       0.648  46.312  18.729  1.00 29.96           C
ATOM   1507  O   ASP A  94       1.822  46.302  19.073  1.00 33.22           O
ATOM   1508  CB  ASP A  94      -0.536  48.339  17.943  1.00 44.24           C
ATOM   1509  CG  ASP A  94      -0.761  49.327  16.809  1.00 51.50           C
ATOM   1510  OD1 ASP A  94      -1.912  49.815  16.689  1.00 52.12           O
ATOM   1511  OD2 ASP A  94       0.251  49.621  16.136  1.00 48.78           O1-
ATOM   1512  H   ASP A  94      -1.480  46.737  16.274  1.00 39.93           H
ATOM   1513  HA  ASP A  94       1.125  47.374  16.947  1.00 38.21           H
ATOM   1514  HB2 ASP A  94      -1.484  48.073  18.415  1.00 53.08           H
ATOM   1515  HB3 ASP A  94       0.091  48.846  18.676  1.00 53.08           H
ATOM   1516  N   ASP A  95      -0.312  45.682  19.408  1.00 27.74           N
ATOM   1517  CA  ASP A  95      -0.018  44.900  20.599  1.00 33.63           C
ATOM   1518  C   ASP A  95       0.844  43.690  20.309  1.00 28.62           C
ATOM   1519  O   ASP A  95       1.710  43.370  21.113  1.00 26.03           O
ATOM   1520  CB  ASP A  95      -1.287  44.456  21.325  1.00 37.22           C
ATOM   1521  CG  ASP A  95      -2.112  45.583  21.933  1.00 44.71           C
ATOM   1522  OD1 ASP A  95      -3.242  45.246  22.343  1.00 46.56           O
ATOM   1523  OD2 ASP A  95      -1.624  46.738  21.987  1.00 38.24           O1-
ATOM   1524  H   ASP A  95      -1.258  45.689  19.050  1.00 33.29           H
ATOM   1525  HA  ASP A  95       0.546  45.541  21.274  1.00 40.35           H
ATOM   1526  HB2 ASP A  95      -1.922  43.848  20.679  1.00 44.66           H
ATOM   1527  HB3 ASP A  95      -1.003  43.794  22.143  1.00 44.66           H
ATOM   1528  N   ALA A  96       0.587  43.002  19.184  1.00 25.69           N
ATOM   1529  CA  ALA A  96       1.408  41.870  18.766  1.00 19.99           C
ATOM   1530  C   ALA A  96       2.879  42.264  18.564  1.00 20.45           C
ATOM   1531  O   ALA A  96       3.774  41.568  19.021  1.00 27.01           O
ATOM   1532  CB  ALA A  96       0.815  41.272  17.469  1.00 24.99           C
ATOM   1533  H   ALA A  96      -0.133  43.332  18.554  1.00 30.83           H
ATOM   1534  HA  ALA A  96       1.355  41.112  19.550  1.00 23.98           H
ATOM   1535  HB1 ALA A  96       1.335  40.353  17.212  1.00 29.99           H
ATOM   1536  HB2 ALA A  96      -0.240  41.042  17.623  1.00 29.99           H
ATOM   1537  HB3 ALA A  96       0.905  41.977  16.646  1.00 29.99           H
ATOM   1538  N   LEU A  97       3.136  43.389  17.901  1.00 27.19           N
ATOM   1539  CA  LEU A  97       4.478  43.899  17.668  1.00 33.31           C
ATOM   1540  C   LEU A  97       5.108  44.351  18.983  1.00 36.75           C
ATOM   1541  O   LEU A  97       6.278  44.038  19.173  1.00 41.44           O
ATOM   1542  CB  LEU A  97       4.403  45.014  16.618  1.00 29.45           C
ATOM   1543  CG  LEU A  97       3.868  44.548  15.254  1.00 37.10           C
ATOM   1544  CD1 LEU A  97       3.684  45.732  14.315  1.00 37.06           C
ATOM   1545  CD2 LEU A  97       4.801  43.548  14.576  1.00 34.70           C
ATOM   1546  H   LEU A  97       2.365  43.933  17.533  1.00 32.62           H
ATOM   1547  HA  LEU A  97       5.099  43.095  17.277  1.00 39.97           H
ATOM   1548  HB2 LEU A  97       3.747  45.800  16.997  1.00 35.34           H
ATOM   1549  HB3 LEU A  97       5.399  45.434  16.487  1.00 35.34           H
ATOM   1550  HG  LEU A  97       2.913  44.058  15.392  1.00 44.52           H
ATOM   1551 HD11 LEU A  97       3.296  45.388  13.354  1.00 44.48           H
ATOM   1552 HD12 LEU A  97       2.972  46.433  14.751  1.00 44.48           H
ATOM   1553 HD13 LEU A  97       4.638  46.236  14.154  1.00 44.48           H
ATOM   1554 HD21 LEU A  97       4.441  43.344  13.567  1.00 41.63           H
ATOM   1555 HD22 LEU A  97       5.812  43.951  14.529  1.00 41.63           H
ATOM   1556 HD23 LEU A  97       4.803  42.611  15.127  1.00 41.63           H
ATOM   1557  N   LYS A  98       4.349  44.989  19.908  1.00 39.67           N
ATOM   1558  CA  LYS A  98       4.818  45.309  21.278  1.00 34.12           C
ATOM   1559  C   LYS A  98       5.260  44.051  22.025  1.00 39.84           C
ATOM   1560  O   LYS A  98       6.225  44.059  22.774  1.00 36.40           O
ATOM   1561  CB  LYS A  98       3.751  46.064  22.104  1.00 36.56           C
ATOM   1562  CG  LYS A  98       3.587  47.559  21.782  1.00 45.26           C
ATOM   1563  CD  LYS A  98       2.667  48.303  22.794  1.00 52.23           C
ATOM   1564  CE  LYS A  98       1.139  48.046  22.698  1.00 52.70           C
ATOM   1565  NZ  LYS A  98       0.444  48.729  21.559  1.00 49.88           N1+
ATOM   1566  H   LYS A  98       3.387  45.204  19.679  1.00 47.61           H
ATOM   1567  HA  LYS A  98       5.703  45.941  21.210  1.00 40.94           H
ATOM   1568  HB2 LYS A  98       2.791  45.560  22.017  1.00 43.87           H
ATOM   1569  HB3 LYS A  98       4.051  46.015  23.152  1.00 43.87           H
ATOM   1570  HG2 LYS A  98       4.572  48.031  21.822  1.00 54.31           H
ATOM   1571  HG3 LYS A  98       3.206  47.677  20.770  1.00 54.31           H
ATOM   1572  HD2 LYS A  98       2.970  48.011  23.802  1.00 62.67           H
ATOM   1573  HD3 LYS A  98       2.851  49.376  22.712  1.00 62.67           H
ATOM   1574  HE2 LYS A  98       0.948  46.973  22.650  1.00 63.24           H
ATOM   1575  HE3 LYS A  98       0.700  48.409  23.630  1.00 63.24           H
ATOM   1576  HZ1 LYS A  98      -0.473  48.308  21.443  1.00 59.86           H
ATOM   1577  HZ2 LYS A  98       0.327  49.712  21.749  1.00 59.86           H
ATOM   1578  HZ3 LYS A  98       0.963  48.609  20.700  1.00 59.86           H
ATOM   1579  N   LEU A  99       4.585  42.929  21.814  1.00 36.54           N
ATOM   1580  CA  LEU A  99       4.916  41.691  22.482  1.00 38.18           C
ATOM   1581  C   LEU A  99       6.288  41.127  22.086  1.00 35.18           C
ATOM   1582  O   LEU A  99       6.910  40.473  22.922  1.00 44.30           O
ATOM   1583  CB  LEU A  99       3.711  40.761  22.273  1.00 35.13           C
ATOM   1584  CG  LEU A  99       3.733  39.402  22.945  1.00 35.68           C
ATOM   1585  CD1 LEU A  99       3.643  39.468  24.475  1.00 39.25           C
ATOM   1586  CD2 LEU A  99       2.486  38.692  22.423  1.00 25.12           C
ATOM   1587  H   LEU A  99       3.780  42.951  21.202  1.00 43.85           H
ATOM   1588  HA  LEU A  99       4.968  41.909  23.549  1.00 45.81           H
ATOM   1589  HB2 LEU A  99       2.821  41.292  22.618  1.00 42.16           H
ATOM   1590  HB3 LEU A  99       3.591  40.599  21.207  1.00 42.16           H
ATOM   1591  HG  LEU A  99       4.629  38.855  22.652  1.00 42.82           H
ATOM   1592 HD11 LEU A  99       3.627  38.453  24.876  1.00 47.10           H
ATOM   1593 HD12 LEU A  99       4.518  39.979  24.878  1.00 47.10           H
ATOM   1594 HD13 LEU A  99       2.737  39.993  24.784  1.00 47.10           H
ATOM   1595 HD21 LEU A  99       2.406  37.715  22.892  1.00 30.14           H
ATOM   1596 HD22 LEU A  99       1.597  39.279  22.655  1.00 30.14           H
ATOM   1597 HD23 LEU A  99       2.555  38.568  21.342  1.00 30.14           H
ATOM   1598  N   THR A 100       6.793  41.413  20.877  1.00 41.20           N
ATOM   1599  CA  THR A 100       8.132  40.991  20.404  1.00 53.07           C
ATOM   1600  C   THR A 100       9.299  41.759  21.044  1.00 58.11           C
ATOM   1601  O   THR A 100      10.430  41.633  20.586  1.00 68.60           O
ATOM   1602  CB  THR A 100       8.262  41.115  18.876  1.00 45.86           C
ATOM   1603  OG1 THR A 100       8.332  42.467  18.483  1.00 49.15           O
ATOM   1604  CG2 THR A 100       7.112  40.416  18.158  1.00 43.32           C
ATOM   1605  H   THR A 100       6.252  41.987  20.245  1.00 49.44           H
ATOM   1606  HA  THR A 100       8.276  39.949  20.644  1.00 63.68           H
ATOM   1607  HB  THR A 100       9.189  40.626  18.570  1.00 55.04           H
ATOM   1608  HG1 THR A 100       7.574  42.940  18.843  1.00 58.98           H
ATOM   1609 HG21 THR A 100       7.278  40.446  17.082  1.00 51.98           H
ATOM   1610 HG22 THR A 100       7.058  39.381  18.494  1.00 51.98           H
ATOM   1611 HG23 THR A 100       6.172  40.923  18.368  1.00 51.98           H
ATOM   1612  N   GLU A 101       9.020  42.586  22.047  1.00 60.82           N
ATOM   1613  CA  GLU A 101      10.001  43.404  22.746  1.00 56.81           C
ATOM   1614  C   GLU A 101      10.108  42.903  24.179  1.00 60.15           C
ATOM   1615  O   GLU A 101      11.170  42.997  24.789  1.00 72.13           O
ATOM   1616  CB  GLU A 101       9.575  44.872  22.748  1.00 67.80           C
ATOM   1617  CG  GLU A 101       9.237  45.448  21.358  1.00 68.91           C
ATOM   1618  CD  GLU A 101      10.528  45.781  20.621  1.00 77.89           C
ATOM   1619  OE1 GLU A 101      10.923  46.968  20.692  1.00 80.16           O
ATOM   1620  OE2 GLU A 101      11.107  44.836  20.033  1.00 75.89           O1-
ATOM   1621  H   GLU A 101       8.058  42.676  22.343  1.00 72.99           H
ATOM   1622  HA  GLU A 101      10.975  43.330  22.261  1.00 68.17           H
ATOM   1623  HB2 GLU A 101       8.713  44.993  23.406  1.00 81.36           H
ATOM   1624  HB3 GLU A 101      10.394  45.450  23.177  1.00 81.36           H
ATOM   1625  HG2 GLU A 101       8.662  44.719  20.783  1.00 82.70           H
ATOM   1626  HG3 GLU A 101       8.648  46.355  21.513  1.00 82.70           H
ATOM   1627  N   GLN A 102       9.014  42.373  24.732  1.00 56.61           N
ATOM   1628  CA  GLN A 102       9.027  41.778  26.048  1.00 64.08           C
ATOM   1629  C   GLN A 102       9.848  40.487  26.112  1.00 71.22           C
ATOM   1630  O   GLN A 102      10.168  39.918  25.066  1.00 71.58           O
ATOM   1631  CB  GLN A 102       7.589  41.642  26.552  1.00 62.33           C
ATOM   1632  CG  GLN A 102       7.144  43.040  27.009  1.00 79.31           C
ATOM   1633  CD  GLN A 102       5.863  43.030  27.821  1.00 85.80           C
ATOM   1634  OE1 GLN A 102       5.184  42.015  27.952  1.00 82.39           O
ATOM   1635  NE2 GLN A 102       5.531  44.189  28.385  1.00 92.89           N
ATOM   1636  H   GLN A 102       8.158  42.328  24.198  1.00 67.93           H
ATOM   1637  HA  GLN A 102       9.535  42.490  26.696  1.00 76.90           H
ATOM   1638  HB2 GLN A 102       6.937  41.286  25.754  1.00 74.80           H
ATOM   1639  HB3 GLN A 102       7.541  40.936  27.381  1.00 74.80           H
ATOM   1640  HG2 GLN A 102       7.918  43.489  27.637  1.00 95.18           H
ATOM   1641  HG3 GLN A 102       7.007  43.686  26.140  1.00 95.18           H
ATOM   1642 HE21 GLN A 102       6.114  45.004  28.248  1.00111.46           H
ATOM   1643 HE22 GLN A 102       4.691  44.242  28.939  1.00111.46           H
ATOM   1644  N   PRO A 103      10.277  40.096  27.336  1.00 82.20           N
ATOM   1645  CA  PRO A 103      11.245  39.039  27.633  1.00 81.85           C
ATOM   1646  C   PRO A 103      11.239  37.842  26.692  1.00 75.04           C
ATOM   1647  O   PRO A 103      12.285  37.387  26.222  1.00 72.61           O
ATOM   1648  CB  PRO A 103      10.921  38.607  29.079  1.00 76.21           C
ATOM   1649  CG  PRO A 103      10.236  39.833  29.704  1.00 73.66           C
ATOM   1650  CD  PRO A 103      10.159  40.863  28.576  1.00 79.48           C
ATOM   1651  HA  PRO A 103      12.239  39.486  27.601  1.00 98.22           H
ATOM   1652  HB2 PRO A 103      10.235  37.756  29.110  1.00 91.45           H
ATOM   1653  HB3 PRO A 103      11.839  38.358  29.612  1.00 91.45           H
ATOM   1654  HG2 PRO A 103       9.226  39.566  30.016  1.00 88.39           H
ATOM   1655  HG3 PRO A 103      10.802  40.222  30.553  1.00 88.39           H
ATOM   1656  HD2 PRO A 103       9.223  41.410  28.672  1.00 95.38           H
ATOM   1657  HD3 PRO A 103      11.010  41.547  28.630  1.00 95.38           H
ATOM   1658  N   GLU A 104      10.037  37.357  26.411  1.00 77.12           N
ATOM   1659  CA  GLU A 104       9.882  36.145  25.669  1.00 77.08           C
ATOM   1660  C   GLU A 104      10.231  36.345  24.188  1.00 66.99           C
ATOM   1661  O   GLU A 104      11.183  35.744  23.689  1.00 65.63           O
ATOM   1662  CB  GLU A 104       8.479  35.624  25.955  1.00 62.55           C
ATOM   1663  CG  GLU A 104       8.484  34.138  25.607  1.00 57.12           C
ATOM   1664  CD  GLU A 104       7.370  33.330  26.253  1.00 58.83           C
ATOM   1665  OE1 GLU A 104       6.617  33.925  27.057  1.00 67.28           O
ATOM   1666  OE2 GLU A 104       7.322  32.116  25.937  1.00 58.03           O1-
ATOM   1667  H   GLU A 104       9.210  37.793  26.793  1.00 92.55           H
ATOM   1668  HA  GLU A 104      10.598  35.431  26.081  1.00 92.49           H
ATOM   1669  HB2 GLU A 104       8.252  35.770  27.014  1.00 75.06           H
ATOM   1670  HB3 GLU A 104       7.740  36.155  25.355  1.00 75.06           H
ATOM   1671  HG2 GLU A 104       8.477  33.984  24.528  1.00 68.54           H
ATOM   1672  HG3 GLU A 104       9.412  33.681  25.950  1.00 68.54           H
ATOM   1673  N   LEU A 105       9.507  37.204  23.479  1.00 60.24           N
ATOM   1674  CA  LEU A 105       9.612  37.234  22.032  1.00 62.69           C
ATOM   1675  C   LEU A 105      10.817  38.007  21.460  1.00 54.19           C
ATOM   1676  O   LEU A 105      11.093  37.899  20.262  1.00 57.06           O
ATOM   1677  CB  LEU A 105       8.184  37.616  21.436  1.00 56.46           C
ATOM   1678  CG  LEU A 105       7.169  36.457  21.622  1.00 48.07           C
ATOM   1679  CD1 LEU A 105       6.002  36.740  20.668  1.00 53.43           C
ATOM   1680  CD2 LEU A 105       7.754  35.077  21.302  1.00 46.49           C
ATOM   1681  H   LEU A 105       8.774  37.744  23.920  1.00 72.29           H
ATOM   1682  HA  LEU A 105       9.830  36.222  21.718  1.00 75.23           H
ATOM   1683  HB2 LEU A 105       7.801  38.493  21.948  1.00 67.75           H
ATOM   1684  HB3 LEU A 105       8.302  37.853  20.379  1.00 67.75           H
ATOM   1685  HG  LEU A 105       6.793  36.459  22.646  1.00 57.69           H
ATOM   1686 HD11 LEU A 105       5.239  35.964  20.769  1.00 64.12           H
ATOM   1687 HD12 LEU A 105       5.553  37.704  20.900  1.00 64.12           H
ATOM   1688 HD13 LEU A 105       6.353  36.745  19.634  1.00 64.12           H
ATOM   1689 HD21 LEU A 105       6.966  34.345  21.151  1.00 55.79           H
ATOM   1690 HD22 LEU A 105       8.360  35.140  20.399  1.00 55.79           H
ATOM   1691 HD23 LEU A 105       8.365  34.733  22.134  1.00 55.79           H
ATOM   1692  N   ALA A 106      11.560  38.765  22.278  1.00 60.41           N
ATOM   1693  CA  ALA A 106      12.558  39.698  21.723  1.00 62.77           C
ATOM   1694  C   ALA A 106      13.868  39.021  21.320  1.00 43.66           C
ATOM   1695  O   ALA A 106      14.492  39.337  20.306  1.00 53.55           O
ATOM   1696  CB  ALA A 106      12.773  40.826  22.724  1.00 60.26           C
ATOM   1697  H   ALA A 106      11.428  38.728  23.286  1.00 72.49           H
ATOM   1698  HA  ALA A 106      12.150  40.127  20.809  1.00 75.33           H
ATOM   1699  HB1 ALA A 106      13.423  41.590  22.298  1.00 72.32           H
ATOM   1700  HB2 ALA A 106      11.805  41.261  22.949  1.00 72.32           H
ATOM   1701  HB3 ALA A 106      13.197  40.443  23.652  1.00 72.32           H
ATOM   1702  N   ASN A 107      14.246  38.043  22.124  1.00 38.35           N
ATOM   1703  CA  ASN A 107      15.407  37.204  21.959  1.00 39.04           C
ATOM   1704  C   ASN A 107      15.053  36.027  21.018  1.00 41.44           C
ATOM   1705  O   ASN A 107      15.948  35.342  20.523  1.00 34.93           O
ATOM   1706  CB  ASN A 107      15.757  36.833  23.417  1.00 51.43           C
ATOM   1707  CG  ASN A 107      17.070  36.100  23.711  1.00 63.86           C
ATOM   1708  OD1 ASN A 107      17.946  35.925  22.866  1.00 64.12           O
ATOM   1709  ND2 ASN A 107      17.223  35.683  24.972  1.00 60.96           N
ATOM   1710  H   ASN A 107      13.663  37.850  22.928  1.00 46.02           H
ATOM   1711  HA  ASN A 107      16.230  37.780  21.536  1.00 46.85           H
ATOM   1712  HB2 ASN A 107      15.804  37.764  23.988  1.00 61.71           H
ATOM   1713  HB3 ASN A 107      14.934  36.242  23.830  1.00 61.71           H
ATOM   1714 HD21 ASN A 107      18.065  35.188  25.226  1.00 73.15           H
ATOM   1715 HD22 ASN A 107      16.500  35.855  25.655  1.00 73.15           H
ATOM   1716  N   LYS A 108      13.748  35.789  20.759  1.00 37.62           N
ATOM   1717  CA  LYS A 108      13.237  34.604  20.055  1.00 37.04           C
ATOM   1718  C   LYS A 108      12.882  34.795  18.577  1.00 24.59           C
ATOM   1719  O   LYS A 108      12.810  33.787  17.911  1.00 26.63           O
ATOM   1720  CB  LYS A 108      11.989  34.050  20.773  1.00 43.16           C
ATOM   1721  CG  LYS A 108      12.329  33.325  22.079  1.00 54.20           C
ATOM   1722  CD  LYS A 108      11.068  32.738  22.744  1.00 51.20           C
ATOM   1723  CE  LYS A 108      11.324  32.283  24.190  1.00 55.81           C
ATOM   1724  NZ  LYS A 108      10.258  31.364  24.656  1.00 62.94           N1+
ATOM   1725  H   LYS A 108      13.064  36.405  21.176  1.00 45.15           H
ATOM   1726  HA  LYS A 108      14.002  33.828  20.084  1.00 44.45           H
ATOM   1727  HB2 LYS A 108      11.291  34.863  20.964  1.00 51.79           H
ATOM   1728  HB3 LYS A 108      11.485  33.334  20.125  1.00 51.79           H
ATOM   1729  HG2 LYS A 108      13.009  32.505  21.842  1.00 65.04           H
ATOM   1730  HG3 LYS A 108      12.836  34.007  22.762  1.00 65.04           H
ATOM   1731  HD2 LYS A 108      10.270  33.479  22.741  1.00 61.44           H
ATOM   1732  HD3 LYS A 108      10.744  31.879  22.153  1.00 61.44           H
ATOM   1733  HE2 LYS A 108      12.278  31.753  24.222  1.00 66.97           H
ATOM   1734  HE3 LYS A 108      11.387  33.151  24.850  1.00 66.97           H
ATOM   1735  HZ1 LYS A 108      10.363  31.171  25.642  1.00 75.52           H
ATOM   1736  HZ2 LYS A 108       9.349  31.793  24.523  1.00 75.52           H
ATOM   1737  HZ3 LYS A 108      10.286  30.501  24.131  1.00 75.52           H
ATOM   1738  N   VAL A 109      12.570  35.995  18.103  1.00 25.74           N
ATOM   1739  CA  VAL A 109      11.887  36.167  16.811  1.00 23.23           C
ATOM   1740  C   VAL A 109      12.872  36.687  15.791  1.00 29.91           C
ATOM   1741  O   VAL A 109      13.548  37.691  16.042  1.00 28.33           O
ATOM   1742  CB  VAL A 109      10.681  37.102  16.949  1.00 20.95           C
ATOM   1743  CG1 VAL A 109      10.080  37.500  15.575  1.00 20.61           C
ATOM   1744  CG2 VAL A 109       9.595  36.380  17.737  1.00 26.84           C
ATOM   1745  H   VAL A 109      12.596  36.797  18.717  1.00 30.89           H
ATOM   1746  HA  VAL A 109      11.496  35.212  16.477  1.00 27.87           H
ATOM   1747  HB  VAL A 109      10.977  38.013  17.468  1.00 25.14           H
ATOM   1748 HG11 VAL A 109       9.186  38.103  15.728  1.00 24.73           H
ATOM   1749 HG12 VAL A 109      10.781  38.100  15.002  1.00 24.73           H
ATOM   1750 HG13 VAL A 109       9.820  36.605  15.006  1.00 24.73           H
ATOM   1751 HG21 VAL A 109       8.746  37.050  17.872  1.00 32.21           H
ATOM   1752 HG22 VAL A 109       9.272  35.491  17.195  1.00 32.21           H
ATOM   1753 HG23 VAL A 109       9.961  36.091  18.719  1.00 32.21           H
ATOM   1754  N   ASP A 110      12.882  36.027  14.632  1.00 21.21           N
ATOM   1755  CA  ASP A 110      13.541  36.572  13.462  1.00 19.49           C
ATOM   1756  C   ASP A 110      12.587  37.385  12.628  1.00 27.30           C
ATOM   1757  O   ASP A 110      12.422  38.568  12.919  1.00 26.80           O
ATOM   1758  CB  ASP A 110      14.197  35.449  12.713  1.00 21.01           C
ATOM   1759  CG  ASP A 110      15.025  35.888  11.504  1.00 25.58           C
ATOM   1760  OD1 ASP A 110      15.343  34.948  10.752  1.00 26.64           O
ATOM   1761  OD2 ASP A 110      15.299  37.100  11.346  1.00 29.24           O1-
ATOM   1762  H   ASP A 110      12.422  35.131  14.554  1.00 25.45           H
ATOM   1763  HA  ASP A 110      14.340  37.237  13.794  1.00 23.39           H
ATOM   1764  HB2 ASP A 110      14.875  34.934  13.380  1.00 25.21           H
ATOM   1765  HB3 ASP A 110      13.490  34.677  12.421  1.00 25.21           H
ATOM   1766  N   MET A 111      11.928  36.791  11.613  1.00 20.05           N
ATOM   1767  CA  MET A 111      11.028  37.571  10.763  1.00 19.27           C
ATOM   1768  C   MET A 111       9.588  37.493  11.307  1.00 15.85           C
ATOM   1769  O   MET A 111       9.259  36.532  11.980  1.00 17.07           O
ATOM   1770  CB  MET A 111      11.070  37.035   9.330  1.00 22.03           C
ATOM   1771  CG  MET A 111      12.514  36.939   8.820  1.00 26.54           C
ATOM   1772  SD  MET A 111      12.465  36.716   7.052  1.00 31.99           S
ATOM   1773  CE  MET A 111      11.901  35.067   6.982  1.00 26.00           C
ATOM   1774  H   MET A 111      12.010  35.793  11.465  1.00 24.06           H
ATOM   1775  HA  MET A 111      11.344  38.615  10.705  1.00 23.12           H
ATOM   1776  HB2 MET A 111      10.588  36.064   9.308  1.00 26.43           H
ATOM   1777  HB3 MET A 111      10.516  37.726   8.699  1.00 26.43           H
ATOM   1778  HG2 MET A 111      13.060  37.858   9.048  1.00 31.85           H
ATOM   1779  HG3 MET A 111      13.021  36.090   9.281  1.00 31.85           H
ATOM   1780  HE1 MET A 111      11.267  34.983   6.105  1.00 31.19           H
ATOM   1781  HE2 MET A 111      12.778  34.426   6.885  1.00 31.19           H
ATOM   1782  HE3 MET A 111      11.351  34.793   7.874  1.00 31.19           H
ATOM   1783  N   VAL A 112       8.738  38.463  10.951  1.00 17.07           N
ATOM   1784  CA  VAL A 112       7.316  38.424  11.225  1.00 16.64           C
ATOM   1785  C   VAL A 112       6.565  38.272   9.881  1.00 13.67           C
ATOM   1786  O   VAL A 112       6.743  39.088   8.970  1.00 17.58           O
ATOM   1787  CB  VAL A 112       6.879  39.635  12.044  1.00 13.13           C
ATOM   1788  CG1 VAL A 112       5.372  39.550  12.372  1.00 17.01           C
ATOM   1789  CG2 VAL A 112       7.649  39.672  13.369  1.00 19.04           C
ATOM   1790  H   VAL A 112       9.081  39.235  10.390  1.00 20.49           H
ATOM   1791  HA  VAL A 112       7.103  37.544  11.833  1.00 19.97           H
ATOM   1792  HB  VAL A 112       7.079  40.549  11.483  1.00 15.75           H
ATOM   1793 HG11 VAL A 112       5.085  40.377  13.022  1.00 20.41           H
ATOM   1794 HG12 VAL A 112       4.795  39.637  11.453  1.00 20.41           H
ATOM   1795 HG13 VAL A 112       5.142  38.600  12.854  1.00 20.41           H
ATOM   1796 HG21 VAL A 112       7.263  40.466  14.009  1.00 22.85           H
ATOM   1797 HG22 VAL A 112       7.544  38.726  13.892  1.00 22.85           H
ATOM   1798 HG23 VAL A 112       8.711  39.847  13.190  1.00 22.85           H
ATOM   1799  N   TRP A 113       5.669  37.292   9.809  1.00 14.79           N
ATOM   1800  CA  TRP A 113       4.842  36.968   8.650  1.00 13.05           C
ATOM   1801  C   TRP A 113       3.390  37.096   9.030  1.00 16.61           C
ATOM   1802  O   TRP A 113       2.939  36.437   9.964  1.00 13.99           O
ATOM   1803  CB  TRP A 113       5.160  35.543   8.195  1.00 13.95           C
ATOM   1804  CG  TRP A 113       6.475  35.393   7.523  1.00 15.50           C
ATOM   1805  CD1 TRP A 113       7.653  34.984   8.087  1.00 15.75           C
ATOM   1806  CD2 TRP A 113       6.775  35.716   6.147  1.00 14.38           C
ATOM   1807  NE1 TRP A 113       8.662  35.002   7.128  1.00 17.25           N
ATOM   1808  CE2 TRP A 113       8.165  35.440   5.917  1.00 17.75           C
ATOM   1809  CE3 TRP A 113       6.021  36.192   5.049  1.00 13.62           C
ATOM   1810  CZ2 TRP A 113       8.756  35.700   4.680  1.00 15.63           C
ATOM   1811  CZ3 TRP A 113       6.616  36.337   3.777  1.00 17.70           C
ATOM   1812  CH2 TRP A 113       7.980  36.138   3.609  1.00 16.14           C
ATOM   1813  H   TRP A 113       5.530  36.719  10.628  1.00 17.75           H
ATOM   1814  HA  TRP A 113       5.055  37.656   7.840  1.00 15.66           H
ATOM   1815  HB2 TRP A 113       5.130  34.887   9.057  1.00 16.74           H
ATOM   1816  HB3 TRP A 113       4.399  35.240   7.477  1.00 16.74           H
ATOM   1817  HD1 TRP A 113       7.787  34.707   9.117  1.00 18.90           H
ATOM   1818  HE1 TRP A 113       9.613  34.723   7.315  1.00 20.70           H
ATOM   1819  HE3 TRP A 113       4.980  36.434   5.182  1.00 16.35           H
ATOM   1820  HZ2 TRP A 113       9.804  35.503   4.527  1.00 18.76           H
ATOM   1821  HZ3 TRP A 113       6.036  36.670   2.931  1.00 21.23           H
ATOM   1822  HH2 TRP A 113       8.439  36.301   2.643  1.00 19.36           H
ATOM   1823  N   ILE A 114       2.676  37.971   8.329  1.00 12.64           N
ATOM   1824  CA  ILE A 114       1.242  38.135   8.474  1.00 14.04           C
ATOM   1825  C   ILE A 114       0.609  37.235   7.409  1.00 11.23           C
ATOM   1826  O   ILE A 114       0.838  37.442   6.222  1.00 11.29           O
ATOM   1827  CB  ILE A 114       0.885  39.625   8.303  1.00 17.60           C
ATOM   1828  CG1 ILE A 114       1.409  40.423   9.518  1.00 22.82           C
ATOM   1829  CG2 ILE A 114      -0.640  39.823   8.166  1.00 17.36           C
ATOM   1830  CD1 ILE A 114       1.744  41.821   9.065  1.00 37.96           C
ATOM   1831  H   ILE A 114       3.147  38.534   7.643  1.00 15.17           H
ATOM   1832  HA  ILE A 114       0.920  37.813   9.461  1.00 16.85           H
ATOM   1833  HB  ILE A 114       1.363  39.985   7.395  1.00 21.12           H
ATOM   1834 HG12 ILE A 114       0.670  40.451  10.322  1.00 27.38           H
ATOM   1835 HG13 ILE A 114       2.320  39.982   9.930  1.00 27.38           H
ATOM   1836 HG21 ILE A 114      -0.879  40.886   8.142  1.00 20.83           H
ATOM   1837 HG22 ILE A 114      -1.004  39.370   7.249  1.00 20.83           H
ATOM   1838 HG23 ILE A 114      -1.138  39.353   9.010  1.00 20.83           H
ATOM   1839 HD11 ILE A 114       1.788  42.498   9.918  1.00 45.56           H
ATOM   1840 HD12 ILE A 114       2.706  41.807   8.549  1.00 45.56           H
ATOM   1841 HD13 ILE A 114       0.987  42.152   8.366  1.00 45.56           H
ATOM   1842  N   VAL A 115      -0.174  36.233   7.813  1.00 11.09           N
ATOM   1843  CA  VAL A 115      -0.658  35.221   6.875  1.00 11.26           C
ATOM   1844  C   VAL A 115      -2.163  35.229   6.571  1.00 11.18           C
ATOM   1845  O   VAL A 115      -2.650  34.437   5.819  1.00 13.72           O
ATOM   1846  CB  VAL A 115      -0.177  33.813   7.294  1.00 16.10           C
ATOM   1847  CG1 VAL A 115       1.365  33.773   7.406  1.00 18.79           C
ATOM   1848  CG2 VAL A 115      -0.699  33.351   8.618  1.00 17.07           C
ATOM   1849  H   VAL A 115      -0.280  36.072   8.785  1.00 13.31           H
ATOM   1850  HA  VAL A 115      -0.214  35.395   5.835  1.00 13.51           H
ATOM   1851  HB  VAL A 115      -0.495  33.084   6.502  1.00 19.32           H
ATOM   1852 HG11 VAL A 115       1.719  32.761   7.626  1.00 22.55           H
ATOM   1853 HG12 VAL A 115       1.843  34.117   6.479  1.00 22.55           H
ATOM   1854 HG13 VAL A 115       1.728  34.427   8.214  1.00 22.55           H
ATOM   1855 HG21 VAL A 115      -0.251  32.383   8.899  1.00 20.49           H
ATOM   1856 HG22 VAL A 115      -0.398  34.036   9.422  1.00 20.49           H
ATOM   1857 HG23 VAL A 115      -1.791  33.258   8.610  1.00 20.49           H
ATOM   1858  N   GLY A 116      -2.833  36.272   7.148  1.00 10.93           N
ATOM   1859  CA  GLY A 116      -4.186  36.650   6.805  1.00 14.20           C
ATOM   1860  C   GLY A 116      -4.961  36.901   8.093  1.00 17.41           C
ATOM   1861  O   GLY A 116      -4.415  36.797   9.189  1.00 16.79           O
ATOM   1862  H   GLY A 116      -2.331  36.889   7.757  1.00 13.12           H
ATOM   1863  HA2 GLY A 116      -4.165  37.592   6.256  1.00 17.04           H
ATOM   1864  HA3 GLY A 116      -4.671  35.862   6.231  1.00 17.04           H
ATOM   1865  N   GLY A 117      -6.222  37.294   8.004  1.00 17.07           N
ATOM   1866  CA  GLY A 117      -6.995  37.472   6.798  1.00 16.41           C
ATOM   1867  C   GLY A 117      -7.143  38.936   6.436  1.00 16.73           C
ATOM   1868  O   GLY A 117      -6.283  39.775   6.715  1.00 16.29           O
ATOM   1869  H   GLY A 117      -6.722  37.452   8.870  1.00 20.48           H
ATOM   1870  HA2 GLY A 117      -6.548  36.956   5.951  1.00 19.69           H
ATOM   1871  HA3 GLY A 117      -7.971  37.039   6.997  1.00 19.69           H
ATOM   1872  N   SER A 118      -8.276  39.251   5.824  1.00 18.22           N
ATOM   1873  CA  SER A 118      -8.557  40.541   5.212  1.00 20.10           C
ATOM   1874  C   SER A 118      -8.308  41.723   6.153  1.00 21.67           C
ATOM   1875  O   SER A 118      -7.578  42.649   5.783  1.00 23.45           O
ATOM   1876  CB  SER A 118      -9.975  40.551   4.612  1.00 24.30           C
ATOM   1877  OG  SER A 118     -10.984  40.221   5.532  1.00 37.18           O
ATOM   1878  H   SER A 118      -8.952  38.519   5.671  1.00 21.86           H
ATOM   1879  HA  SER A 118      -7.851  40.654   4.389  1.00 24.11           H
ATOM   1880  HB2 SER A 118     -10.182  41.549   4.205  1.00 29.16           H
ATOM   1881  HB3 SER A 118     -10.022  39.806   3.820  1.00 29.16           H
ATOM   1882  HG  SER A 118     -10.865  39.314   5.832  1.00 44.62           H
ATOM   1883  N   SER A 119      -8.818  41.643   7.371  1.00 21.25           N
ATOM   1884  CA  SER A 119      -8.677  42.768   8.294  1.00 29.34           C
ATOM   1885  C   SER A 119      -7.274  42.891   8.866  1.00 26.79           C
ATOM   1886  O   SER A 119      -6.830  44.015   9.065  1.00 26.58           O
ATOM   1887  CB  SER A 119      -9.774  42.788   9.349  1.00 34.51           C
ATOM   1888  OG  SER A 119      -9.525  41.814  10.306  1.00 39.91           O
ATOM   1889  H   SER A 119      -9.289  40.803   7.688  1.00 25.50           H
ATOM   1890  HA  SER A 119      -8.851  43.664   7.697  1.00 35.21           H
ATOM   1891  HB2 SER A 119      -9.774  43.769   9.828  1.00 41.41           H
ATOM   1892  HB3 SER A 119     -10.750  42.615   8.889  1.00 41.41           H
ATOM   1893  HG  SER A 119      -9.646  40.941   9.924  1.00 47.89           H
ATOM   1894  N   VAL A 120      -6.534  41.788   9.063  1.00 21.43           N
ATOM   1895  CA  VAL A 120      -5.125  41.867   9.451  1.00 23.07           C
ATOM   1896  C   VAL A 120      -4.290  42.457   8.318  1.00 20.56           C
ATOM   1897  O   VAL A 120      -3.413  43.253   8.582  1.00 19.91           O
ATOM   1898  CB  VAL A 120      -4.608  40.494   9.883  1.00 21.87           C
ATOM   1899  CG1 VAL A 120      -3.214  40.576  10.482  1.00 23.04           C
ATOM   1900  CG2 VAL A 120      -5.490  39.872  10.966  1.00 22.78           C
ATOM   1901  H   VAL A 120      -6.959  40.874   9.004  1.00 25.72           H
ATOM   1902  HA  VAL A 120      -5.050  42.532  10.310  1.00 27.68           H
ATOM   1903  HB  VAL A 120      -4.574  39.839   9.011  1.00 26.25           H
ATOM   1904 HG11 VAL A 120      -2.866  39.575  10.735  1.00 27.65           H
ATOM   1905 HG12 VAL A 120      -2.532  41.021   9.762  1.00 27.65           H
ATOM   1906 HG13 VAL A 120      -3.223  41.208  11.368  1.00 27.65           H
ATOM   1907 HG21 VAL A 120      -5.049  38.950  11.342  1.00 27.34           H
ATOM   1908 HG22 VAL A 120      -5.603  40.575  11.787  1.00 27.34           H
ATOM   1909 HG23 VAL A 120      -6.483  39.662  10.574  1.00 27.34           H
ATOM   1910  N   TYR A 121      -4.506  42.040   7.052  1.00 18.80           N
ATOM   1911  CA  TYR A 121      -3.781  42.602   5.923  1.00 20.97           C
ATOM   1912  C   TYR A 121      -3.972  44.147   5.843  1.00 23.95           C
ATOM   1913  O   TYR A 121      -3.012  44.868   5.695  1.00 22.06           O
ATOM   1914  CB  TYR A 121      -4.226  42.003   4.593  1.00 16.42           C
ATOM   1915  CG  TYR A 121      -3.838  40.550   4.469  1.00 11.91           C
ATOM   1916  CD1 TYR A 121      -4.770  39.633   3.991  1.00 14.20           C
ATOM   1917  CD2 TYR A 121      -2.516  40.127   4.731  1.00 13.64           C
ATOM   1918  CE1 TYR A 121      -4.374  38.336   3.659  1.00 13.23           C
ATOM   1919  CE2 TYR A 121      -2.115  38.822   4.487  1.00 16.77           C
ATOM   1920  CZ  TYR A 121      -3.069  37.939   3.933  1.00 14.09           C
ATOM   1921  OH  TYR A 121      -2.770  36.654   3.573  1.00 12.94           O
ATOM   1922  H   TYR A 121      -5.216  41.367   6.897  1.00 22.56           H
ATOM   1923  HA  TYR A 121      -2.667  42.440   6.049  1.00 25.16           H
ATOM   1924  HB2 TYR A 121      -5.311  42.147   4.430  1.00 19.71           H
ATOM   1925  HB3 TYR A 121      -3.743  42.562   3.759  1.00 19.71           H
ATOM   1926  HD1 TYR A 121      -5.801  39.927   3.816  1.00 17.04           H
ATOM   1927  HD2 TYR A 121      -1.797  40.842   5.129  1.00 16.37           H
ATOM   1928  HE1 TYR A 121      -5.077  37.621   3.229  1.00 15.88           H
ATOM   1929  HE2 TYR A 121      -1.101  38.492   4.698  1.00 20.12           H
ATOM   1930  HH  TYR A 121      -1.772  36.470   3.595  1.00 15.53           H
ATOM   1931  N   LYS A 122      -5.244  44.579   6.005  1.00 26.40           N
ATOM   1932  CA  LYS A 122      -5.630  46.018   6.112  1.00 29.19           C
ATOM   1933  C   LYS A 122      -4.817  46.714   7.194  1.00 26.88           C
ATOM   1934  O   LYS A 122      -4.163  47.707   6.867  1.00 35.49           O
ATOM   1935  CB  LYS A 122      -7.103  46.183   6.505  1.00 32.19           C
ATOM   1936  CG  LYS A 122      -8.121  46.551   5.426  1.00 47.72           C
ATOM   1937  CD  LYS A 122      -8.212  45.558   4.266  1.00 48.35           C
ATOM   1938  CE  LYS A 122      -9.650  45.204   3.785  1.00 48.82           C
ATOM   1939  NZ  LYS A 122     -10.528  44.596   4.816  1.00 48.45           N1+
ATOM   1940  H   LYS A 122      -5.977  43.889   6.107  1.00 31.68           H
ATOM   1941  HA  LYS A 122      -5.432  46.534   5.172  1.00 35.02           H
ATOM   1942  HB2 LYS A 122      -7.449  45.300   7.033  1.00 38.63           H
ATOM   1943  HB3 LYS A 122      -7.163  47.014   7.210  1.00 38.63           H
ATOM   1944  HG2 LYS A 122      -9.098  46.661   5.897  1.00 57.27           H
ATOM   1945  HG3 LYS A 122      -7.838  47.530   5.029  1.00 57.27           H
ATOM   1946  HD2 LYS A 122      -7.725  46.054   3.432  1.00 58.02           H
ATOM   1947  HD3 LYS A 122      -7.636  44.658   4.460  1.00 58.02           H
ATOM   1948  HE2 LYS A 122     -10.117  46.134   3.455  1.00 58.58           H
ATOM   1949  HE3 LYS A 122      -9.597  44.537   2.919  1.00 58.58           H
ATOM   1950  HZ1 LYS A 122     -11.275  44.091   4.356  1.00 58.14           H
ATOM   1951  HZ2 LYS A 122     -10.003  43.954   5.395  1.00 58.14           H
ATOM   1952  HZ3 LYS A 122     -10.931  45.321   5.394  1.00 58.14           H
ATOM   1953  N   GLU A 123      -4.835  46.176   8.432  1.00 27.08           N
ATOM   1954  CA  GLU A 123      -4.081  46.705   9.577  1.00 31.87           C
ATOM   1955  C   GLU A 123      -2.604  46.897   9.171  1.00 33.14           C
ATOM   1956  O   GLU A 123      -2.044  47.986   9.296  1.00 31.10           O
ATOM   1957  CB  GLU A 123      -4.210  45.849  10.877  1.00 32.80           C
ATOM   1958  CG  GLU A 123      -5.363  46.201  11.833  1.00 43.41           C
ATOM   1959  CD  GLU A 123      -5.138  45.534  13.215  1.00 41.38           C
ATOM   1960  OE1 GLU A 123      -5.778  44.491  13.487  1.00 46.52           O
ATOM   1961  OE2 GLU A 123      -4.335  46.079  14.004  1.00 45.85           O1-
ATOM   1962  H   GLU A 123      -5.381  45.343   8.589  1.00 32.49           H
ATOM   1963  HA  GLU A 123      -4.503  47.687   9.796  1.00 38.25           H
ATOM   1964  HB2 GLU A 123      -4.320  44.799  10.612  1.00 39.36           H
ATOM   1965  HB3 GLU A 123      -3.285  45.949  11.446  1.00 39.36           H
ATOM   1966  HG2 GLU A 123      -5.361  47.284  11.962  1.00 52.10           H
ATOM   1967  HG3 GLU A 123      -6.296  45.860  11.381  1.00 52.10           H
ATOM   1968  N   ALA A 124      -1.984  45.831   8.637  1.00 26.89           N
ATOM   1969  CA  ALA A 124      -0.590  45.837   8.274  1.00 23.53           C
ATOM   1970  C   ALA A 124      -0.248  46.944   7.248  1.00 29.80           C
ATOM   1971  O   ALA A 124       0.771  47.610   7.405  1.00 35.74           O
ATOM   1972  CB  ALA A 124      -0.161  44.446   7.846  1.00 28.67           C
ATOM   1973  H   ALA A 124      -2.504  44.977   8.485  1.00 32.27           H
ATOM   1974  HA  ALA A 124      -0.028  46.059   9.180  1.00 28.24           H
ATOM   1975  HB1 ALA A 124       0.925  44.413   7.741  1.00 34.41           H
ATOM   1976  HB2 ALA A 124      -0.479  43.726   8.599  1.00 34.41           H
ATOM   1977  HB3 ALA A 124      -0.631  44.189   6.897  1.00 34.41           H
ATOM   1978  N   MET A 125      -1.048  47.151   6.199  1.00 27.11           N
ATOM   1979  CA  MET A 125      -0.705  48.045   5.046  1.00 39.20           C
ATOM   1980  C   MET A 125      -0.597  49.542   5.362  1.00 49.04           C
ATOM   1981  O   MET A 125      -0.100  50.357   4.592  1.00 52.47           O
ATOM   1982  CB  MET A 125      -1.800  47.926   4.006  1.00 42.69           C
ATOM   1983  CG  MET A 125      -1.546  46.728   3.126  1.00 42.90           C
ATOM   1984  SD  MET A 125      -3.013  46.451   2.142  1.00 47.59           S
ATOM   1985  CE  MET A 125      -2.376  45.035   1.286  1.00 36.45           C
ATOM   1986  H   MET A 125      -1.907  46.620   6.145  1.00 32.53           H
ATOM   1987  HA  MET A 125       0.238  47.715   4.606  1.00 47.04           H
ATOM   1988  HB2 MET A 125      -2.766  47.817   4.506  1.00 51.23           H
ATOM   1989  HB3 MET A 125      -1.845  48.814   3.373  1.00 51.23           H
ATOM   1990  HG2 MET A 125      -0.701  46.916   2.467  1.00 51.49           H
ATOM   1991  HG3 MET A 125      -1.341  45.852   3.741  1.00 51.49           H
ATOM   1992  HE1 MET A 125      -3.094  44.694   0.542  1.00 43.74           H
ATOM   1993  HE2 MET A 125      -1.454  45.315   0.786  1.00 43.74           H
ATOM   1994  HE3 MET A 125      -2.186  44.236   2.004  1.00 43.74           H
ATOM   1995  N   ASN A 126      -1.184  49.832   6.493  1.00 44.18           N
ATOM   1996  CA  ASN A 126      -1.671  51.040   7.068  1.00 50.51           C
ATOM   1997  C   ASN A 126      -0.903  51.293   8.370  1.00 48.27           C
ATOM   1998  O   ASN A 126      -1.247  52.190   9.133  1.00 58.58           O
ATOM   1999  CB  ASN A 126      -3.109  50.733   7.341  1.00 50.43           C
ATOM   2000  CG  ASN A 126      -4.152  51.614   7.562  1.00 55.21           C
ATOM   2001  OD1 ASN A 126      -4.098  52.719   7.036  1.00 67.87           O
ATOM   2002  ND2 ASN A 126      -5.192  51.177   8.261  1.00 58.14           N
ATOM   2003  H   ASN A 126      -1.502  49.021   7.009  1.00 53.02           H
ATOM   2004  HA  ASN A 126      -1.610  51.887   6.383  1.00 60.61           H
ATOM   2005  HB2 ASN A 126      -3.519  50.274   6.436  1.00 60.52           H
ATOM   2006  HB3 ASN A 126      -3.181  50.025   8.164  1.00 60.52           H
ATOM   2007 HD21 ASN A 126      -5.964  51.801   8.433  1.00 69.77           H
ATOM   2008 HD22 ASN A 126      -5.195  50.236   8.626  1.00 69.77           H
ATOM   2009  N   HIS A 127       0.104  50.456   8.643  1.00 49.00           N
ATOM   2010  CA  HIS A 127       1.016  50.523   9.763  1.00 47.30           C
ATOM   2011  C   HIS A 127       2.326  51.084   9.207  1.00 51.49           C
ATOM   2012  O   HIS A 127       2.692  50.779   8.068  1.00 45.70           O
ATOM   2013  CB  HIS A 127       1.193  49.113  10.353  1.00 44.17           C
ATOM   2014  CG  HIS A 127       2.135  49.041  11.527  1.00 51.29           C
ATOM   2015  ND1 HIS A 127       3.509  48.944  11.445  1.00 45.48           N
ATOM   2016  CD2 HIS A 127       1.802  49.066  12.860  1.00 51.14           C
ATOM   2017  CE1 HIS A 127       3.994  48.931  12.699  1.00 49.16           C
ATOM   2018  NE2 HIS A 127       2.993  48.987  13.597  1.00 49.48           N
ATOM   2019  H   HIS A 127       0.329  49.762   7.945  1.00 58.80           H
ATOM   2020  HA  HIS A 127       0.603  51.170  10.537  1.00 56.76           H
ATOM   2021  HB2 HIS A 127       1.596  48.458   9.585  1.00 53.00           H
ATOM   2022  HB3 HIS A 127       0.220  48.728  10.661  1.00 53.00           H
ATOM   2023  HD1 HIS A 127       4.055  48.941  10.596  1.00 54.58           H
ATOM   2024  HD2 HIS A 127       0.805  49.139  13.273  1.00 61.36           H
ATOM   2025  HE1 HIS A 127       5.044  48.893  12.950  1.00 58.99           H
ATOM   2026  N   PRO A 128       3.040  51.908   9.986  1.00 50.75           N
ATOM   2027  CA  PRO A 128       4.159  52.648   9.437  1.00 50.08           C
ATOM   2028  C   PRO A 128       5.367  51.740   9.296  1.00 43.91           C
ATOM   2029  O   PRO A 128       5.519  50.780  10.050  1.00 50.09           O
ATOM   2030  CB  PRO A 128       4.420  53.726  10.503  1.00 59.66           C
ATOM   2031  CG  PRO A 128       3.933  53.097  11.815  1.00 56.21           C
ATOM   2032  CD  PRO A 128       2.701  52.354  11.333  1.00 51.26           C
ATOM   2033  HA  PRO A 128       3.908  53.168   8.510  1.00 60.10           H
ATOM   2034  HB2 PRO A 128       5.455  54.068  10.559  1.00 71.59           H
ATOM   2035  HB3 PRO A 128       3.766  54.569  10.269  1.00 71.59           H
ATOM   2036  HG2 PRO A 128       4.686  52.422  12.228  1.00 67.45           H
ATOM   2037  HG3 PRO A 128       3.643  53.855  12.544  1.00 67.45           H
ATOM   2038  HD2 PRO A 128       2.508  51.535  12.020  1.00 61.51           H
ATOM   2039  HD3 PRO A 128       1.863  53.049  11.280  1.00 61.51           H
ATOM   2040  N   GLY A 129       6.238  52.085   8.349  1.00 41.06           N
ATOM   2041  CA  GLY A 129       7.544  51.485   8.211  1.00 45.88           C
ATOM   2042  C   GLY A 129       7.619  50.572   7.014  1.00 39.71           C
ATOM   2043  O   GLY A 129       6.801  50.600   6.098  1.00 47.64           O
ATOM   2044  H   GLY A 129       6.007  52.841   7.716  1.00 49.28           H
ATOM   2045  HA2 GLY A 129       8.280  52.275   8.071  1.00 55.06           H
ATOM   2046  HA3 GLY A 129       7.791  50.910   9.103  1.00 55.06           H
ATOM   2047  N   HIS A 130       8.672  49.778   7.027  1.00 41.47           N
ATOM   2048  CA  HIS A 130       9.015  48.939   5.900  1.00 45.18           C
ATOM   2049  C   HIS A 130       8.160  47.662   5.965  1.00 40.04           C
ATOM   2050  O   HIS A 130       8.235  46.893   6.925  1.00 50.57           O
ATOM   2051  CB  HIS A 130      10.528  48.676   5.935  1.00 49.03           C
ATOM   2052  CG  HIS A 130      11.053  47.774   4.843  1.00 59.86           C
ATOM   2053  ND1 HIS A 130      11.748  46.569   5.059  1.00 59.77           N
ATOM   2054  CD2 HIS A 130      10.967  48.013   3.497  1.00 50.97           C
ATOM   2055  CE1 HIS A 130      12.084  46.130   3.830  1.00 56.45           C
ATOM   2056  NE2 HIS A 130      11.613  46.968   2.883  1.00 53.72           N
ATOM   2057  H   HIS A 130       9.287  49.790   7.827  1.00 49.76           H
ATOM   2058  HA  HIS A 130       8.796  49.480   4.978  1.00 54.22           H
ATOM   2059  HB2 HIS A 130      10.783  48.226   6.896  1.00 58.83           H
ATOM   2060  HB3 HIS A 130      11.053  49.625   5.873  1.00 58.83           H
ATOM   2061  HD2 HIS A 130      10.541  48.879   3.018  1.00 61.16           H
ATOM   2062  HE1 HIS A 130      12.700  45.263   3.632  1.00 67.73           H
ATOM   2063  HE2 HIS A 130      11.760  46.867   1.887  1.00 64.46           H
ATOM   2064  N   LEU A 131       7.379  47.440   4.913  1.00 35.51           N
ATOM   2065  CA  LEU A 131       6.538  46.268   4.725  1.00 28.49           C
ATOM   2066  C   LEU A 131       6.841  45.647   3.364  1.00 25.48           C
ATOM   2067  O   LEU A 131       6.887  46.379   2.371  1.00 24.80           O
ATOM   2068  CB  LEU A 131       5.093  46.773   4.815  1.00 24.91           C
ATOM   2069  CG  LEU A 131       4.063  45.657   4.603  1.00 29.24           C
ATOM   2070  CD1 LEU A 131       4.122  44.668   5.773  1.00 37.36           C
ATOM   2071  CD2 LEU A 131       2.688  46.310   4.527  1.00 31.98           C
ATOM   2072  H   LEU A 131       7.364  48.132   4.177  1.00 42.61           H
ATOM   2073  HA  LEU A 131       6.719  45.538   5.513  1.00 34.19           H
ATOM   2074  HB2 LEU A 131       4.921  47.243   5.785  1.00 29.90           H
ATOM   2075  HB3 LEU A 131       4.950  47.532   4.049  1.00 29.90           H
ATOM   2076  HG  LEU A 131       4.261  45.135   3.667  1.00 35.09           H
ATOM   2077 HD11 LEU A 131       3.285  43.973   5.718  1.00 44.83           H
ATOM   2078 HD12 LEU A 131       5.038  44.091   5.723  1.00 44.83           H
ATOM   2079 HD13 LEU A 131       4.074  45.206   6.721  1.00 44.83           H
ATOM   2080 HD21 LEU A 131       1.921  45.550   4.378  1.00 38.38           H
ATOM   2081 HD22 LEU A 131       2.482  46.861   5.446  1.00 38.38           H
ATOM   2082 HD23 LEU A 131       2.671  46.995   3.682  1.00 38.38           H
ATOM   2083  N   LYS A 132       7.000  44.310   3.304  1.00 18.24           N
ATOM   2084  CA  LYS A 132       7.014  43.579   2.029  1.00 16.66           C
ATOM   2085  C   LYS A 132       5.711  42.789   1.887  1.00 19.48           C
ATOM   2086  O   LYS A 132       5.194  42.274   2.870  1.00 18.92           O
ATOM   2087  CB  LYS A 132       8.205  42.641   1.934  1.00 22.15           C
ATOM   2088  CG  LYS A 132       9.538  43.378   1.677  1.00 27.80           C
ATOM   2089  CD  LYS A 132      10.668  42.357   1.376  1.00 32.56           C
ATOM   2090  CE  LYS A 132      11.976  42.650   2.109  1.00 44.80           C
ATOM   2091  NZ  LYS A 132      11.854  42.282   3.522  1.00 42.98           N1+
ATOM   2092  H   LYS A 132       6.939  43.770   4.156  1.00 21.88           H
ATOM   2093  HA  LYS A 132       7.073  44.273   1.198  1.00 19.99           H
ATOM   2094  HB2 LYS A 132       8.265  42.042   2.839  1.00 26.58           H
ATOM   2095  HB3 LYS A 132       8.045  41.981   1.081  1.00 26.58           H
ATOM   2096  HG2 LYS A 132       9.423  44.014   0.798  1.00 33.36           H
ATOM   2097  HG3 LYS A 132       9.788  44.018   2.521  1.00 33.36           H
ATOM   2098  HD2 LYS A 132      10.348  41.349   1.637  1.00 39.07           H
ATOM   2099  HD3 LYS A 132      10.880  42.373   0.305  1.00 39.07           H
ATOM   2100  HE2 LYS A 132      12.789  42.083   1.653  1.00 53.76           H
ATOM   2101  HE3 LYS A 132      12.204  43.715   2.034  1.00 53.76           H
ATOM   2102  HZ1 LYS A 132      12.742  42.421   3.982  1.00 51.57           H
ATOM   2103  HZ2 LYS A 132      11.151  42.864   3.965  1.00 51.57           H
ATOM   2104  HZ3 LYS A 132      11.567  41.317   3.602  1.00 51.57           H
ATOM   2105  N   LEU A 133       5.199  42.683   0.677  1.00 15.20           N
ATOM   2106  CA  LEU A 133       4.012  41.924   0.318  1.00 18.57           C
ATOM   2107  C   LEU A 133       4.435  40.820  -0.672  1.00 17.70           C
ATOM   2108  O   LEU A 133       4.928  41.101  -1.758  1.00 19.08           O
ATOM   2109  CB  LEU A 133       3.028  42.901  -0.353  1.00 21.92           C
ATOM   2110  CG  LEU A 133       1.791  43.453   0.355  1.00 33.25           C
ATOM   2111  CD1 LEU A 133       1.969  44.056   1.741  1.00 29.47           C
ATOM   2112  CD2 LEU A 133       1.255  44.506  -0.605  1.00 24.52           C
ATOM   2113  H   LEU A 133       5.662  43.155  -0.084  1.00 18.24           H
ATOM   2114  HA  LEU A 133       3.567  41.468   1.201  1.00 22.29           H
ATOM   2115  HB2 LEU A 133       3.622  43.765  -0.652  1.00 26.31           H
ATOM   2116  HB3 LEU A 133       2.662  42.435  -1.269  1.00 26.31           H
ATOM   2117  HG  LEU A 133       1.057  42.644   0.427  1.00 39.90           H
ATOM   2118 HD11 LEU A 133       1.000  44.386   2.118  1.00 35.36           H
ATOM   2119 HD12 LEU A 133       2.385  43.330   2.432  1.00 35.36           H
ATOM   2120 HD13 LEU A 133       2.651  44.904   1.685  1.00 35.36           H
ATOM   2121 HD21 LEU A 133       0.387  44.999  -0.185  1.00 29.42           H
ATOM   2122 HD22 LEU A 133       2.015  45.262  -0.797  1.00 29.42           H
ATOM   2123 HD23 LEU A 133       0.970  44.037  -1.548  1.00 29.42           H
ATOM   2124  N   PHE A 134       4.324  39.573  -0.273  1.00 12.03           N
ATOM   2125  CA  PHE A 134       4.620  38.398  -1.058  1.00 10.87           C
ATOM   2126  C   PHE A 134       3.290  37.920  -1.577  1.00 14.93           C
ATOM   2127  O   PHE A 134       2.519  37.393  -0.811  1.00 11.21           O
ATOM   2128  CB  PHE A 134       5.290  37.356  -0.165  1.00 15.57           C
ATOM   2129  CG  PHE A 134       6.733  37.746   0.132  1.00 14.25           C
ATOM   2130  CD1 PHE A 134       7.020  38.661   1.137  1.00 13.46           C
ATOM   2131  CD2 PHE A 134       7.769  37.218  -0.658  1.00 18.38           C
ATOM   2132  CE1 PHE A 134       8.350  38.995   1.429  1.00 16.65           C
ATOM   2133  CE2 PHE A 134       9.101  37.597  -0.397  1.00 16.69           C
ATOM   2134  CZ  PHE A 134       9.391  38.467   0.655  1.00 15.50           C
ATOM   2135  H   PHE A 134       4.002  39.404   0.665  1.00 14.43           H
ATOM   2136  HA  PHE A 134       5.264  38.637  -1.902  1.00 13.05           H
ATOM   2137  HB2 PHE A 134       4.743  37.244   0.771  1.00 18.69           H
ATOM   2138  HB3 PHE A 134       5.296  36.392  -0.672  1.00 18.69           H
ATOM   2139  HD1 PHE A 134       6.220  39.101   1.711  1.00 16.16           H
ATOM   2140  HD2 PHE A 134       7.561  36.533  -1.465  1.00 22.05           H
ATOM   2141  HE1 PHE A 134       8.565  39.672   2.241  1.00 19.98           H
ATOM   2142  HE2 PHE A 134       9.894  37.198  -1.010  1.00 20.03           H
ATOM   2143  HZ  PHE A 134      10.416  38.735   0.873  1.00 18.60           H
ATOM   2144  N   VAL A 135       3.007  38.110  -2.853  1.00 13.47           N
ATOM   2145  CA  VAL A 135       1.707  37.882  -3.433  1.00 12.61           C
ATOM   2146  C   VAL A 135       1.770  36.784  -4.501  1.00 13.99           C
ATOM   2147  O   VAL A 135       2.505  36.894  -5.469  1.00 14.37           O
ATOM   2148  CB  VAL A 135       1.219  39.222  -4.056  1.00 13.88           C
ATOM   2149  CG1 VAL A 135      -0.184  39.000  -4.627  1.00 18.71           C
ATOM   2150  CG2 VAL A 135       1.223  40.397  -3.058  1.00 16.95           C
ATOM   2151  H   VAL A 135       3.683  38.608  -3.412  1.00 16.16           H
ATOM   2152  HA  VAL A 135       0.986  37.605  -2.667  1.00 15.13           H
ATOM   2153  HB  VAL A 135       1.897  39.473  -4.866  1.00 16.65           H
ATOM   2154 HG11 VAL A 135      -0.597  39.938  -5.000  1.00 22.45           H
ATOM   2155 HG12 VAL A 135      -0.153  38.287  -5.453  1.00 22.45           H
ATOM   2156 HG13 VAL A 135      -0.854  38.632  -3.847  1.00 22.45           H
ATOM   2157 HG21 VAL A 135       0.896  41.300  -3.581  1.00 20.34           H
ATOM   2158 HG22 VAL A 135       0.566  40.204  -2.214  1.00 20.34           H
ATOM   2159 HG23 VAL A 135       2.233  40.578  -2.696  1.00 20.34           H
ATOM   2160  N   THR A 136       0.943  35.754  -4.350  1.00 12.30           N
ATOM   2161  CA  THR A 136       0.765  34.712  -5.355  1.00  8.14           C
ATOM   2162  C   THR A 136      -0.516  35.113  -6.142  1.00 12.46           C
ATOM   2163  O   THR A 136      -1.604  35.115  -5.613  1.00 14.46           O
ATOM   2164  CB  THR A 136       0.555  33.298  -4.784  1.00 11.71           C
ATOM   2165  OG1 THR A 136       1.671  33.035  -3.965  1.00 12.87           O
ATOM   2166  CG2 THR A 136       0.519  32.241  -5.898  1.00 12.47           C
ATOM   2167  H   THR A 136       0.384  35.719  -3.518  1.00 14.76           H
ATOM   2168  HA  THR A 136       1.649  34.667  -6.039  1.00  9.77           H
ATOM   2169  HB  THR A 136      -0.374  33.251  -4.161  1.00 14.05           H
ATOM   2170  HG1 THR A 136       1.674  32.075  -3.657  1.00 15.45           H
ATOM   2171 HG21 THR A 136       0.552  31.235  -5.464  1.00 14.96           H
ATOM   2172 HG22 THR A 136      -0.361  32.323  -6.531  1.00 14.96           H
ATOM   2173 HG23 THR A 136       1.405  32.334  -6.538  1.00 14.96           H
ATOM   2174  N   ARG A 137      -0.318  35.442  -7.423  1.00 11.82           N
ATOM   2175  CA  ARG A 137      -1.383  35.821  -8.362  1.00 12.87           C
ATOM   2176  C   ARG A 137      -1.905  34.567  -9.022  1.00 17.17           C
ATOM   2177  O   ARG A 137      -1.239  34.020  -9.883  1.00 14.87           O
ATOM   2178  CB  ARG A 137      -0.840  36.751  -9.452  1.00 16.65           C
ATOM   2179  CG  ARG A 137      -0.360  38.080  -8.960  1.00 16.32           C
ATOM   2180  CD  ARG A 137      -1.497  38.971  -8.485  1.00 23.10           C
ATOM   2181  NE  ARG A 137      -0.993  40.322  -8.301  1.00 30.92           N
ATOM   2182  CZ  ARG A 137      -1.698  41.321  -7.789  1.00 31.27           C
ATOM   2183  NH1 ARG A 137      -1.095  42.462  -7.466  1.00 38.06           N
ATOM   2184  NH2 ARG A 137      -3.010  41.193  -7.595  1.00 36.28           N1+
ATOM   2185  H   ARG A 137       0.624  35.433  -7.785  1.00 14.18           H
ATOM   2186  HA  ARG A 137      -2.202  36.306  -7.821  1.00 15.44           H
ATOM   2187  HB2 ARG A 137      -0.016  36.267  -9.984  1.00 19.98           H
ATOM   2188  HB3 ARG A 137      -1.630  36.922 -10.176  1.00 19.98           H
ATOM   2189  HG2 ARG A 137       0.378  37.941  -8.169  1.00 19.58           H
ATOM   2190  HG3 ARG A 137       0.134  38.584  -9.793  1.00 19.58           H
ATOM   2191  HD2 ARG A 137      -2.257  38.987  -9.272  1.00 27.72           H
ATOM   2192  HD3 ARG A 137      -1.935  38.597  -7.561  1.00 27.72           H
ATOM   2193  HE  ARG A 137       0.002  40.463  -8.432  1.00 37.10           H
ATOM   2194 HH11 ARG A 137      -0.102  42.573  -7.622  1.00 45.67           H
ATOM   2195 HH12 ARG A 137      -1.635  43.224  -7.082  1.00 45.67           H
ATOM   2196 HH21 ARG A 137      -3.474  40.334  -7.854  1.00 43.53           H
ATOM   2197 HH22 ARG A 137      -3.539  41.962  -7.211  1.00 43.53           H
ATOM   2198  N   ILE A 138      -3.088  34.078  -8.631  1.00 13.99           N
ATOM   2199  CA  ILE A 138      -3.739  32.947  -9.253  1.00 13.02           C
ATOM   2200  C   ILE A 138      -4.563  33.493 -10.418  1.00 15.53           C
ATOM   2201  O   ILE A 138      -5.401  34.372 -10.205  1.00 13.46           O
ATOM   2202  CB  ILE A 138      -4.511  32.200  -8.153  1.00 17.95           C
ATOM   2203  CG1 ILE A 138      -3.489  31.572  -7.149  1.00 17.76           C
ATOM   2204  CG2 ILE A 138      -5.403  31.143  -8.848  1.00 17.59           C
ATOM   2205  CD1 ILE A 138      -4.094  30.875  -5.967  1.00 26.37           C
ATOM   2206  H   ILE A 138      -3.548  34.499  -7.839  1.00 16.79           H
ATOM   2207  HA  ILE A 138      -2.995  32.268  -9.671  1.00 15.62           H
ATOM   2208  HB  ILE A 138      -5.144  32.902  -7.619  1.00 21.54           H
ATOM   2209 HG12 ILE A 138      -2.838  30.867  -7.666  1.00 21.31           H
ATOM   2210 HG13 ILE A 138      -2.860  32.358  -6.730  1.00 21.31           H
ATOM   2211 HG21 ILE A 138      -5.912  30.538  -8.095  1.00 21.11           H
ATOM   2212 HG22 ILE A 138      -6.162  31.629  -9.453  1.00 21.11           H
ATOM   2213 HG23 ILE A 138      -4.786  30.485  -9.452  1.00 21.11           H
ATOM   2214 HD11 ILE A 138      -3.308  30.475  -5.327  1.00 31.65           H
ATOM   2215 HD12 ILE A 138      -4.681  31.598  -5.403  1.00 31.65           H
ATOM   2216 HD13 ILE A 138      -4.719  30.052  -6.307  1.00 31.65           H
ATOM   2217  N   MET A 139      -4.222  33.070 -11.650  1.00 15.06           N
ATOM   2218  CA  MET A 139      -4.701  33.692 -12.899  1.00 15.62           C
ATOM   2219  C   MET A 139      -6.032  33.093 -13.369  1.00 17.49           C
ATOM   2220  O   MET A 139      -6.187  32.651 -14.501  1.00 20.11           O
ATOM   2221  CB  MET A 139      -3.586  33.577 -13.947  1.00 16.82           C
ATOM   2222  CG  MET A 139      -2.445  34.536 -13.553  1.00 22.55           C
ATOM   2223  SD  MET A 139      -0.869  34.272 -14.462  1.00 36.92           S
ATOM   2224  CE  MET A 139      -1.501  34.268 -16.117  1.00 27.69           C
ATOM   2225  H   MET A 139      -3.493  32.377 -11.747  1.00 18.07           H
ATOM   2226  HA  MET A 139      -4.876  34.756 -12.720  1.00 18.75           H
ATOM   2227  HB2 MET A 139      -3.241  32.545 -13.982  1.00 20.18           H
ATOM   2228  HB3 MET A 139      -3.967  33.842 -14.930  1.00 20.18           H
ATOM   2229  HG2 MET A 139      -2.767  35.568 -13.673  1.00 27.06           H
ATOM   2230  HG3 MET A 139      -2.203  34.379 -12.502  1.00 27.06           H
ATOM   2231  HE1 MET A 139      -0.666  34.317 -16.815  1.00 33.23           H
ATOM   2232  HE2 MET A 139      -2.064  33.350 -16.283  1.00 33.23           H
ATOM   2233  HE3 MET A 139      -2.150  35.132 -16.270  1.00 33.23           H
ATOM   2234  N   GLN A 140      -7.012  33.091 -12.458  1.00 15.05           N
ATOM   2235  CA  GLN A 140      -8.393  32.721 -12.715  1.00 17.01           C
ATOM   2236  C   GLN A 140      -9.242  33.421 -11.685  1.00 17.62           C
ATOM   2237  O   GLN A 140      -8.784  33.747 -10.593  1.00 11.10           O
ATOM   2238  CB  GLN A 140      -8.641  31.215 -12.583  1.00 16.15           C
ATOM   2239  CG  GLN A 140      -8.219  30.390 -13.791  1.00 28.21           C
ATOM   2240  CD  GLN A 140      -8.499  28.906 -13.590  1.00 22.32           C
ATOM   2241  OE1 GLN A 140      -9.475  28.504 -12.976  1.00 26.66           O
ATOM   2242  NE2 GLN A 140      -7.640  28.077 -14.164  1.00 27.15           N
ATOM   2243  H   GLN A 140      -6.808  33.476 -11.545  1.00 18.06           H
ATOM   2244  HA  GLN A 140      -8.711  33.053 -13.702  1.00 20.41           H
ATOM   2245  HB2 GLN A 140      -8.100  30.852 -11.714  1.00 19.38           H
ATOM   2246  HB3 GLN A 140      -9.707  31.045 -12.419  1.00 19.38           H
ATOM   2247  HG2 GLN A 140      -8.808  30.738 -14.644  1.00 33.85           H
ATOM   2248  HG3 GLN A 140      -7.164  30.517 -13.981  1.00 33.85           H
ATOM   2249 HE21 GLN A 140      -6.837  28.426 -14.663  1.00 32.58           H
ATOM   2250 HE22 GLN A 140      -7.783  27.082 -14.052  1.00 32.58           H
ATOM   2251  N   ASP A 141     -10.509  33.616 -12.046  1.00 13.85           N
ATOM   2252  CA  ASP A 141     -11.529  34.026 -11.129  1.00 12.26           C
ATOM   2253  C   ASP A 141     -12.074  32.854 -10.342  1.00 14.37           C
ATOM   2254  O   ASP A 141     -12.349  31.791 -10.928  1.00 14.62           O
ATOM   2255  CB  ASP A 141     -12.691  34.622 -11.951  1.00 13.21           C
ATOM   2256  CG  ASP A 141     -12.372  35.974 -12.567  1.00 23.57           C
ATOM   2257  OD1 ASP A 141     -13.085  36.292 -13.537  1.00 21.36           O
ATOM   2258  OD2 ASP A 141     -11.433  36.649 -12.113  1.00 21.82           O1-
ATOM   2259  H   ASP A 141     -10.796  33.342 -12.966  1.00 16.62           H
ATOM   2260  HA  ASP A 141     -11.151  34.788 -10.451  1.00 14.71           H
ATOM   2261  HB2 ASP A 141     -13.015  33.929 -12.726  1.00 15.85           H
ATOM   2262  HB3 ASP A 141     -13.556  34.750 -11.305  1.00 15.85           H
ATOM   2263  N   PHE A 142     -12.400  33.094  -9.054  1.00 12.15           N
ATOM   2264  CA  PHE A 142     -13.078  32.091  -8.248  1.00 14.61           C
ATOM   2265  C   PHE A 142     -14.031  32.785  -7.313  1.00 14.02           C
ATOM   2266  O   PHE A 142     -13.662  33.790  -6.710  1.00 13.72           O
ATOM   2267  CB  PHE A 142     -12.080  31.286  -7.353  1.00 13.48           C
ATOM   2268  CG  PHE A 142     -11.145  30.350  -8.087  1.00 15.62           C
ATOM   2269  CD1 PHE A 142     -11.577  29.046  -8.402  1.00 16.42           C
ATOM   2270  CD2 PHE A 142      -9.869  30.791  -8.483  1.00 15.55           C
ATOM   2271  CE1 PHE A 142     -10.742  28.182  -9.120  1.00 13.80           C
ATOM   2272  CE2 PHE A 142      -9.065  29.946  -9.252  1.00 13.46           C
ATOM   2273  CZ  PHE A 142      -9.511  28.653  -9.585  1.00 17.76           C
ATOM   2274  H   PHE A 142     -12.211  34.001  -8.649  1.00 14.58           H
ATOM   2275  HA  PHE A 142     -13.655  31.411  -8.872  1.00 17.53           H
ATOM   2276  HB2 PHE A 142     -11.473  32.021  -6.811  1.00 16.17           H
ATOM   2277  HB3 PHE A 142     -12.660  30.696  -6.647  1.00 16.17           H
ATOM   2278  HD1 PHE A 142     -12.559  28.714  -8.095  1.00 19.70           H
ATOM   2279  HD2 PHE A 142      -9.526  31.787  -8.250  1.00 18.66           H
ATOM   2280  HE1 PHE A 142     -11.077  27.191  -9.388  1.00 16.56           H
ATOM   2281  HE2 PHE A 142      -8.114  30.300  -9.610  1.00 16.15           H
ATOM   2282  HZ  PHE A 142      -8.908  28.025 -10.224  1.00 21.31           H
ATOM   2283  N   GLU A 143     -15.197  32.198  -7.113  1.00 11.04           N
ATOM   2284  CA  GLU A 143     -16.173  32.701  -6.150  1.00 10.83           C
ATOM   2285  C   GLU A 143     -15.542  32.689  -4.777  1.00 10.59           C
ATOM   2286  O   GLU A 143     -14.940  31.687  -4.359  1.00 13.58           O
ATOM   2287  CB  GLU A 143     -17.451  31.810  -6.180  1.00 18.11           C
ATOM   2288  CG  GLU A 143     -18.709  32.442  -6.784  1.00 30.94           C
ATOM   2289  CD  GLU A 143     -19.814  31.366  -6.980  1.00 34.17           C
ATOM   2290  OE1 GLU A 143     -20.472  31.339  -8.052  1.00 44.70           O
ATOM   2291  OE2 GLU A 143     -19.919  30.554  -6.037  1.00 32.06           O1-
ATOM   2292  H   GLU A 143     -15.377  31.303  -7.542  1.00 13.25           H
ATOM   2293  HA  GLU A 143     -16.442  33.722  -6.423  1.00 12.99           H
ATOM   2294  HB2 GLU A 143     -17.230  30.889  -6.717  1.00 21.73           H
ATOM   2295  HB3 GLU A 143     -17.692  31.517  -5.156  1.00 21.73           H
ATOM   2296  HG2 GLU A 143     -19.099  33.148  -6.042  1.00 37.13           H
ATOM   2297  HG3 GLU A 143     -18.497  32.985  -7.709  1.00 37.13           H
ATOM   2298  N   SER A 144     -15.598  33.837  -4.105  1.00 10.47           N
ATOM   2299  CA  SER A 144     -14.969  34.061  -2.828  1.00 10.67           C
ATOM   2300  C   SER A 144     -15.895  34.859  -1.893  1.00 14.48           C
ATOM   2301  O   SER A 144     -16.845  35.487  -2.346  1.00 13.31           O
ATOM   2302  CB  SER A 144     -13.707  34.886  -3.087  1.00 12.10           C
ATOM   2303  OG  SER A 144     -12.825  34.133  -3.882  1.00 11.61           O
ATOM   2304  H   SER A 144     -16.020  34.645  -4.537  1.00 12.56           H
ATOM   2305  HA  SER A 144     -14.690  33.129  -2.345  1.00 12.80           H
ATOM   2306  HB2 SER A 144     -13.941  35.821  -3.596  1.00 14.52           H
ATOM   2307  HB3 SER A 144     -13.228  35.086  -2.130  1.00 14.52           H
ATOM   2308  HG  SER A 144     -13.231  34.014  -4.745  1.00 13.94           H
ATOM   2309  N   ASP A 145     -15.606  34.816  -0.587  1.00  9.86           N
ATOM   2310  CA  ASP A 145     -16.358  35.566   0.385  1.00 12.72           C
ATOM   2311  C   ASP A 145     -15.452  36.364   1.304  1.00 14.42           C
ATOM   2312  O   ASP A 145     -15.945  37.099   2.145  1.00 13.53           O
ATOM   2313  CB  ASP A 145     -17.330  34.672   1.135  1.00 15.25           C
ATOM   2314  CG  ASP A 145     -16.711  33.563   1.934  1.00 16.00           C
ATOM   2315  OD1 ASP A 145     -15.538  33.670   2.327  1.00 12.99           O
ATOM   2316  OD2 ASP A 145     -17.421  32.593   2.163  1.00 17.72           O1-
ATOM   2317  H   ASP A 145     -14.908  34.171  -0.251  1.00 11.83           H
ATOM   2318  HA  ASP A 145     -16.965  36.298  -0.143  1.00 15.26           H
ATOM   2319  HB2 ASP A 145     -17.934  35.285   1.798  1.00 18.30           H
ATOM   2320  HB3 ASP A 145     -18.035  34.219   0.437  1.00 18.30           H
ATOM   2321  N   THR A 146     -14.147  36.300   1.039  1.00 11.32           N
ATOM   2322  CA  THR A 146     -13.123  37.036   1.710  1.00 13.41           C
ATOM   2323  C   THR A 146     -12.084  37.483   0.713  1.00  9.07           C
ATOM   2324  O   THR A 146     -11.770  36.671  -0.137  1.00 12.49           O
ATOM   2325  CB  THR A 146     -12.470  36.134   2.787  1.00 19.40           C
ATOM   2326  OG1 THR A 146     -13.379  35.362   3.539  1.00 32.95           O
ATOM   2327  CG2 THR A 146     -11.965  37.151   3.797  1.00 19.95           C
ATOM   2328  H   THR A 146     -13.835  35.655   0.325  1.00 13.59           H
ATOM   2329  HA  THR A 146     -13.600  37.908   2.162  1.00 16.09           H
ATOM   2330  HB  THR A 146     -11.668  35.505   2.397  1.00 23.28           H
ATOM   2331  HG1 THR A 146     -13.168  34.430   3.405  1.00 39.54           H
ATOM   2332 HG21 THR A 146     -11.636  36.479   4.569  1.00 23.94           H
ATOM   2333 HG22 THR A 146     -11.140  37.748   3.409  1.00 23.94           H
ATOM   2334 HG23 THR A 146     -12.763  37.777   4.197  1.00 23.94           H
ATOM   2335  N   PHE A 147     -11.589  38.712   0.831  1.00 10.53           N
ATOM   2336  CA  PHE A 147     -10.862  39.373  -0.232  1.00  9.98           C
ATOM   2337  C   PHE A 147      -9.638  40.066   0.339  1.00 15.37           C
ATOM   2338  O   PHE A 147      -9.626  40.456   1.491  1.00 17.52           O
ATOM   2339  CB  PHE A 147     -11.753  40.417  -0.912  1.00 13.58           C
ATOM   2340  CG  PHE A 147     -12.886  39.780  -1.650  1.00 12.98           C
ATOM   2341  CD1 PHE A 147     -14.068  39.507  -0.960  1.00 15.41           C
ATOM   2342  CD2 PHE A 147     -12.774  39.403  -3.000  1.00 10.12           C
ATOM   2343  CE1 PHE A 147     -15.069  38.784  -1.606  1.00 12.74           C
ATOM   2344  CE2 PHE A 147     -13.811  38.726  -3.651  1.00 12.11           C
ATOM   2345  CZ  PHE A 147     -14.960  38.388  -2.936  1.00 14.01           C
ATOM   2346  H   PHE A 147     -11.833  39.271   1.638  1.00 12.64           H
ATOM   2347  HA  PHE A 147     -10.537  38.645  -0.969  1.00 11.98           H
ATOM   2348  HB2 PHE A 147     -12.166  41.067  -0.132  1.00 16.30           H
ATOM   2349  HB3 PHE A 147     -11.175  41.019  -1.613  1.00 16.30           H
ATOM   2350  HD1 PHE A 147     -14.177  39.792   0.078  1.00 18.49           H
ATOM   2351  HD2 PHE A 147     -11.881  39.638  -3.552  1.00 12.15           H
ATOM   2352  HE1 PHE A 147     -15.950  38.494  -1.043  1.00 15.29           H
ATOM   2353  HE2 PHE A 147     -13.707  38.435  -4.685  1.00 14.53           H
ATOM   2354  HZ  PHE A 147     -15.735  37.797  -3.394  1.00 16.81           H
ATOM   2355  N   PHE A 148      -8.652  40.220  -0.507  1.00 14.12           N
ATOM   2356  CA  PHE A 148      -7.471  41.026  -0.245  1.00 15.19           C
ATOM   2357  C   PHE A 148      -7.742  42.413  -0.776  1.00 18.11           C
ATOM   2358  O   PHE A 148      -8.278  42.545  -1.878  1.00 21.41           O
ATOM   2359  CB  PHE A 148      -6.277  40.394  -0.970  1.00 16.48           C
ATOM   2360  CG  PHE A 148      -4.919  40.991  -0.622  1.00 15.76           C
ATOM   2361  CD1 PHE A 148      -4.385  40.812   0.658  1.00 17.34           C
ATOM   2362  CD2 PHE A 148      -4.193  41.672  -1.608  1.00 22.63           C
ATOM   2363  CE1 PHE A 148      -3.111  41.303   0.968  1.00 18.95           C
ATOM   2364  CE2 PHE A 148      -2.919  42.148  -1.315  1.00 24.23           C
ATOM   2365  CZ  PHE A 148      -2.383  41.974  -0.028  1.00 19.29           C
ATOM   2366  H   PHE A 148      -8.763  39.878  -1.453  1.00 16.94           H
ATOM   2367  HA  PHE A 148      -7.268  41.028   0.824  1.00 18.23           H
ATOM   2368  HB2 PHE A 148      -6.235  39.348  -0.671  1.00 19.78           H
ATOM   2369  HB3 PHE A 148      -6.446  40.430  -2.047  1.00 19.78           H
ATOM   2370  HD1 PHE A 148      -4.953  40.280   1.406  1.00 20.81           H
ATOM   2371  HD2 PHE A 148      -4.612  41.828  -2.588  1.00 27.16           H
ATOM   2372  HE1 PHE A 148      -2.696  41.156   1.950  1.00 22.74           H
ATOM   2373  HE2 PHE A 148      -2.373  42.677  -2.072  1.00 29.08           H
ATOM   2374  HZ  PHE A 148      -1.403  42.361   0.198  1.00 23.14           H
ATOM   2375  N   PRO A 149      -7.307  43.459  -0.064  1.00 22.41           N
ATOM   2376  CA  PRO A 149      -7.543  44.818  -0.543  1.00 27.03           C
ATOM   2377  C   PRO A 149      -6.721  45.146  -1.785  1.00 30.73           C
ATOM   2378  O   PRO A 149      -5.705  44.521  -2.083  1.00 26.59           O
ATOM   2379  CB  PRO A 149      -7.129  45.693   0.621  1.00 37.98           C
ATOM   2380  CG  PRO A 149      -6.088  44.862   1.351  1.00 38.24           C
ATOM   2381  CD  PRO A 149      -6.668  43.448   1.245  1.00 30.09           C
ATOM   2382  HA  PRO A 149      -8.608  44.994  -0.692  1.00 32.44           H
ATOM   2383  HB2 PRO A 149      -6.749  46.671   0.328  1.00 45.58           H
ATOM   2384  HB3 PRO A 149      -8.006  45.795   1.256  1.00 45.58           H
ATOM   2385  HG2 PRO A 149      -5.147  44.946   0.814  1.00 45.89           H
ATOM   2386  HG3 PRO A 149      -5.971  45.138   2.396  1.00 45.89           H
ATOM   2387  HD2 PRO A 149      -5.840  42.749   1.305  1.00 36.11           H
ATOM   2388  HD3 PRO A 149      -7.412  43.287   2.029  1.00 36.11           H
ATOM   2389  N   GLU A 150      -7.166  46.141  -2.546  1.00 32.62           N
ATOM   2390  CA  GLU A 150      -6.353  46.687  -3.629  1.00 38.57           C
ATOM   2391  C   GLU A 150      -4.989  47.134  -3.097  1.00 30.36           C
ATOM   2392  O   GLU A 150      -4.848  47.509  -1.931  1.00 33.75           O
ATOM   2393  CB  GLU A 150      -7.059  47.865  -4.325  1.00 45.47           C
ATOM   2394  CG  GLU A 150      -8.056  47.416  -5.404  1.00 54.47           C
ATOM   2395  CD  GLU A 150      -8.462  48.547  -6.374  1.00 68.12           C
ATOM   2396  OE1 GLU A 150      -8.148  49.727  -6.072  1.00 62.95           O
ATOM   2397  OE2 GLU A 150      -9.088  48.197  -7.403  1.00 57.62           O1-
ATOM   2398  H   GLU A 150      -7.984  46.664  -2.262  1.00 39.15           H
ATOM   2399  HA  GLU A 150      -6.197  45.901  -4.370  1.00 46.29           H
ATOM   2400  HB2 GLU A 150      -7.589  48.459  -3.579  1.00 54.56           H
ATOM   2401  HB3 GLU A 150      -6.303  48.502  -4.787  1.00 54.56           H
ATOM   2402  HG2 GLU A 150      -7.670  46.574  -5.982  1.00 65.36           H
ATOM   2403  HG3 GLU A 150      -8.960  47.034  -4.926  1.00 65.36           H
ATOM   2404  N   ILE A 151      -3.971  46.974  -3.946  1.00 31.10           N
ATOM   2405  CA  ILE A 151      -2.605  47.413  -3.656  1.00 32.94           C
ATOM   2406  C   ILE A 151      -2.492  48.694  -4.448  1.00 33.93           C
ATOM   2407  O   ILE A 151      -2.462  48.644  -5.685  1.00 35.07           O
ATOM   2408  CB  ILE A 151      -1.532  46.408  -4.133  1.00 31.99           C
ATOM   2409  CG1 ILE A 151      -1.623  45.099  -3.326  1.00 34.97           C
ATOM   2410  CG2 ILE A 151      -0.125  47.002  -3.978  1.00 29.96           C
ATOM   2411  CD1 ILE A 151      -1.061  43.968  -4.161  1.00 33.75           C
ATOM   2412  H   ILE A 151      -4.164  46.638  -4.878  1.00 37.32           H
ATOM   2413  HA  ILE A 151      -2.470  47.607  -2.589  1.00 39.53           H
ATOM   2414  HB  ILE A 151      -1.702  46.188  -5.189  1.00 38.39           H
ATOM   2415 HG12 ILE A 151      -1.095  45.190  -2.375  1.00 41.97           H
ATOM   2416 HG13 ILE A 151      -2.664  44.854  -3.117  1.00 41.97           H
ATOM   2417 HG21 ILE A 151       0.633  46.296  -4.310  1.00 35.95           H
ATOM   2418 HG22 ILE A 151      -0.013  47.905  -4.579  1.00 35.95           H
ATOM   2419 HG23 ILE A 151       0.062  47.251  -2.935  1.00 35.95           H
ATOM   2420 HD11 ILE A 151      -0.893  43.091  -3.542  1.00 40.50           H
ATOM   2421 HD12 ILE A 151      -1.772  43.713  -4.947  1.00 40.50           H
ATOM   2422 HD13 ILE A 151      -0.107  44.248  -4.605  1.00 40.50           H
ATOM   2423  N   ASP A 152      -2.404  49.786  -3.706  1.00 35.38           N
ATOM   2424  CA  ASP A 152      -2.066  51.089  -4.263  1.00 41.64           C
ATOM   2425  C   ASP A 152      -0.652  51.039  -4.867  1.00 39.42           C
ATOM   2426  O   ASP A 152       0.335  51.039  -4.125  1.00 35.08           O
ATOM   2427  CB  ASP A 152      -2.166  52.120  -3.139  1.00 40.26           C
ATOM   2428  CG  ASP A 152      -1.924  53.541  -3.650  1.00 53.29           C
ATOM   2429  OD1 ASP A 152      -2.294  53.813  -4.815  1.00 54.19           O
ATOM   2430  OD2 ASP A 152      -1.382  54.333  -2.850  1.00 54.73           O1-
ATOM   2431  H   ASP A 152      -2.502  49.716  -2.704  1.00 42.46           H
ATOM   2432  HA  ASP A 152      -2.795  51.325  -5.034  1.00 49.97           H
ATOM   2433  HB2 ASP A 152      -3.187  52.088  -2.758  1.00 48.32           H
ATOM   2434  HB3 ASP A 152      -1.500  51.886  -2.306  1.00 48.32           H
ATOM   2435  N   LEU A 153      -0.567  50.966  -6.204  1.00 37.93           N
ATOM   2436  CA  LEU A 153       0.675  50.774  -6.934  1.00 40.38           C
ATOM   2437  C   LEU A 153       1.563  52.017  -6.940  1.00 48.22           C
ATOM   2438  O   LEU A 153       2.732  51.950  -7.317  1.00 52.37           O
ATOM   2439  CB  LEU A 153       0.374  50.286  -8.354  1.00 46.11           C
ATOM   2440  CG  LEU A 153       0.080  48.783  -8.504  1.00 50.31           C
ATOM   2441  CD1 LEU A 153      -0.090  48.450 -10.003  1.00 52.63           C
ATOM   2442  CD2 LEU A 153       1.214  47.912  -7.959  1.00 45.06           C
ATOM   2443  H   LEU A 153      -1.422  50.982  -6.743  1.00 45.52           H
ATOM   2444  HA  LEU A 153       1.237  50.000  -6.419  1.00 48.46           H
ATOM   2445  HB2 LEU A 153      -0.493  50.834  -8.726  1.00 55.33           H
ATOM   2446  HB3 LEU A 153       1.219  50.536  -8.995  1.00 55.33           H
ATOM   2447  HG  LEU A 153      -0.843  48.545  -7.970  1.00 60.37           H
ATOM   2448 HD11 LEU A 153      -0.267  47.379 -10.134  1.00 63.16           H
ATOM   2449 HD12 LEU A 153      -0.952  48.982 -10.407  1.00 63.16           H
ATOM   2450 HD13 LEU A 153       0.804  48.727 -10.562  1.00 63.16           H
ATOM   2451 HD21 LEU A 153       1.066  46.881  -8.285  1.00 54.07           H
ATOM   2452 HD22 LEU A 153       2.174  48.266  -8.337  1.00 54.07           H
ATOM   2453 HD23 LEU A 153       1.220  47.924  -6.870  1.00 54.07           H
ATOM   2454  N   GLU A 154       1.023  53.152  -6.519  1.00 50.35           N
ATOM   2455  CA  GLU A 154       1.803  54.367  -6.329  1.00 58.37           C
ATOM   2456  C   GLU A 154       2.538  54.330  -4.985  1.00 52.29           C
ATOM   2457  O   GLU A 154       3.567  54.990  -4.836  1.00 53.24           O
ATOM   2458  CB  GLU A 154       0.895  55.602  -6.481  1.00 59.20           C
ATOM   2459  CG  GLU A 154       0.229  55.646  -7.879  1.00 68.37           C
ATOM   2460  CD  GLU A 154      -0.849  56.730  -8.058  1.00 78.56           C
ATOM   2461  OE1 GLU A 154      -1.216  57.384  -7.053  1.00 69.57           O
ATOM   2462  OE2 GLU A 154      -1.295  56.883  -9.221  1.00 81.82           O1-
ATOM   2463  H   GLU A 154       0.049  53.171  -6.255  1.00 60.42           H
ATOM   2464  HA  GLU A 154       2.555  54.418  -7.117  1.00 70.05           H
ATOM   2465  HB2 GLU A 154       0.131  55.580  -5.704  1.00 71.04           H
ATOM   2466  HB3 GLU A 154       1.496  56.504  -6.359  1.00 71.04           H
ATOM   2467  HG2 GLU A 154       0.978  55.745  -8.668  1.00 82.04           H
ATOM   2468  HG3 GLU A 154      -0.253  54.693  -8.106  1.00 82.04           H
ATOM   2469  N   LYS A 155       2.030  53.561  -4.008  1.00 45.36           N
ATOM   2470  CA  LYS A 155       2.644  53.411  -2.690  1.00 39.84           C
ATOM   2471  C   LYS A 155       3.546  52.180  -2.558  1.00 40.38           C
ATOM   2472  O   LYS A 155       4.503  52.211  -1.793  1.00 40.72           O
ATOM   2473  CB  LYS A 155       1.549  53.498  -1.634  1.00 44.41           C
ATOM   2474  CG  LYS A 155       2.152  53.245  -0.240  1.00 56.34           C
ATOM   2475  CD  LYS A 155       1.173  53.421   0.923  1.00 61.31           C
ATOM   2476  CE  LYS A 155       0.467  54.772   0.882  1.00 58.17           C
ATOM   2477  NZ  LYS A 155      -0.677  54.725   1.785  1.00 62.49           N1+
ATOM   2478  H   LYS A 155       1.173  53.051  -4.188  1.00 54.43           H
ATOM   2479  HA  LYS A 155       3.300  54.263  -2.518  1.00 47.81           H
ATOM   2480  HB2 LYS A 155       1.105  54.490  -1.706  1.00 53.29           H
ATOM   2481  HB3 LYS A 155       0.778  52.750  -1.835  1.00 53.29           H
ATOM   2482  HG2 LYS A 155       2.517  52.218  -0.191  1.00 67.61           H
ATOM   2483  HG3 LYS A 155       2.998  53.920  -0.089  1.00 67.61           H
ATOM   2484  HD2 LYS A 155       0.438  52.614   0.890  1.00 73.57           H
ATOM   2485  HD3 LYS A 155       1.733  53.345   1.858  1.00 73.57           H
ATOM   2486  HE2 LYS A 155       1.157  55.560   1.190  1.00 69.80           H
ATOM   2487  HE3 LYS A 155       0.109  54.982  -0.126  1.00 69.80           H
ATOM   2488  HZ1 LYS A 155      -1.159  55.611   1.765  1.00 74.99           H
ATOM   2489  HZ2 LYS A 155      -1.296  53.986   1.482  1.00 74.99           H
ATOM   2490  HZ3 LYS A 155      -0.346  54.525   2.719  1.00 74.99           H
ATOM   2491  N   TYR A 156       3.249  51.099  -3.284  1.00 41.80           N
ATOM   2492  CA  TYR A 156       4.048  49.878  -3.309  1.00 36.02           C
ATOM   2493  C   TYR A 156       4.735  49.780  -4.643  1.00 31.63           C
ATOM   2494  O   TYR A 156       4.095  49.957  -5.681  1.00 40.61           O
ATOM   2495  CB  TYR A 156       3.146  48.644  -3.134  1.00 33.54           C
ATOM   2496  CG  TYR A 156       2.599  48.517  -1.748  1.00 37.22           C
ATOM   2497  CD1 TYR A 156       1.385  49.146  -1.450  1.00 31.91           C
ATOM   2498  CD2 TYR A 156       3.320  47.829  -0.756  1.00 32.26           C
ATOM   2499  CE1 TYR A 156       0.909  49.169  -0.137  1.00 38.80           C
ATOM   2500  CE2 TYR A 156       2.801  47.766   0.544  1.00 33.25           C
ATOM   2501  CZ  TYR A 156       1.614  48.475   0.859  1.00 34.38           C
ATOM   2502  OH  TYR A 156       1.136  48.494   2.130  1.00 41.95           O
ATOM   2503  H   TYR A 156       2.470  51.150  -3.929  1.00 50.16           H
ATOM   2504  HA  TYR A 156       4.787  49.885  -2.508  1.00 43.22           H
ATOM   2505  HB2 TYR A 156       2.323  48.696  -3.853  1.00 40.25           H
ATOM   2506  HB3 TYR A 156       3.735  47.762  -3.348  1.00 40.25           H
ATOM   2507  HD1 TYR A 156       0.830  49.646  -2.222  1.00 38.29           H
ATOM   2508  HD2 TYR A 156       4.265  47.360  -0.993  1.00 38.71           H
ATOM   2509  HE1 TYR A 156       0.002  49.705   0.098  1.00 46.56           H
ATOM   2510  HE2 TYR A 156       3.340  47.235   1.314  1.00 39.90           H
ATOM   2511  HH  TYR A 156       0.424  49.127   2.250  1.00 50.34           H
ATOM   2512  N   LYS A 157       6.012  49.430  -4.595  1.00 31.16           N
ATOM   2513  CA  LYS A 157       6.803  49.118  -5.763  1.00 30.47           C
ATOM   2514  C   LYS A 157       6.931  47.614  -5.892  1.00 30.96           C
ATOM   2515  O   LYS A 157       7.279  46.950  -4.920  1.00 29.06           O
ATOM   2516  CB  LYS A 157       8.166  49.828  -5.651  1.00 39.63           C
ATOM   2517  CG  LYS A 157       9.294  49.067  -6.371  1.00 46.08           C
ATOM   2518  CD  LYS A 157      10.447  49.958  -6.878  1.00 56.37           C
ATOM   2519  CE  LYS A 157      11.572  49.147  -7.588  1.00 55.65           C
ATOM   2520  NZ  LYS A 157      12.384  48.330  -6.663  1.00 53.28           N1+
ATOM   2521  H   LYS A 157       6.428  49.297  -3.683  1.00 37.39           H
ATOM   2522  HA  LYS A 157       6.319  49.488  -6.662  1.00 36.56           H
ATOM   2523  HB2 LYS A 157       8.104  50.854  -6.012  1.00 47.56           H
ATOM   2524  HB3 LYS A 157       8.472  49.860  -4.608  1.00 47.56           H
ATOM   2525  HG2 LYS A 157       9.715  48.300  -5.719  1.00 55.29           H
ATOM   2526  HG3 LYS A 157       8.924  48.611  -7.292  1.00 55.29           H
ATOM   2527  HD2 LYS A 157      10.041  50.696  -7.603  1.00 67.64           H
ATOM   2528  HD3 LYS A 157      10.887  50.523  -6.032  1.00 67.64           H
ATOM   2529  HE2 LYS A 157      11.075  48.481  -8.297  1.00 66.78           H
ATOM   2530  HE3 LYS A 157      12.204  49.846  -8.156  1.00 66.78           H
ATOM   2531  HZ1 LYS A 157      13.344  48.465  -6.901  1.00 63.93           H
ATOM   2532  HZ2 LYS A 157      12.222  48.623  -5.714  1.00 63.93           H
ATOM   2533  HZ3 LYS A 157      12.142  47.363  -6.764  1.00 63.93           H
ATOM   2534  N   LEU A 158       6.762  47.113  -7.121  1.00 29.33           N
ATOM   2535  CA  LEU A 158       7.057  45.747  -7.505  1.00 27.92           C
ATOM   2536  C   LEU A 158       8.558  45.508  -7.679  1.00 37.12           C
ATOM   2537  O   LEU A 158       9.198  46.127  -8.530  1.00 37.81           O
ATOM   2538  CB  LEU A 158       6.280  45.478  -8.787  1.00 28.88           C
ATOM   2539  CG  LEU A 158       6.414  44.064  -9.354  1.00 29.18           C
ATOM   2540  CD1 LEU A 158       5.731  43.042  -8.440  1.00 24.93           C
ATOM   2541  CD2 LEU A 158       5.775  44.070 -10.759  1.00 35.06           C
ATOM   2542  H   LEU A 158       6.514  47.751  -7.862  1.00 35.20           H
ATOM   2543  HA  LEU A 158       6.672  45.084  -6.730  1.00 33.50           H
ATOM   2544  HB2 LEU A 158       5.222  45.680  -8.613  1.00 34.65           H
ATOM   2545  HB3 LEU A 158       6.627  46.188  -9.543  1.00 34.65           H
ATOM   2546  HG  LEU A 158       7.466  43.792  -9.447  1.00 35.01           H
ATOM   2547 HD11 LEU A 158       5.844  42.044  -8.864  1.00 29.92           H
ATOM   2548 HD12 LEU A 158       6.190  43.053  -7.457  1.00 29.92           H
ATOM   2549 HD13 LEU A 158       4.673  43.278  -8.354  1.00 29.92           H
ATOM   2550 HD21 LEU A 158       5.877  43.084 -11.213  1.00 42.08           H
ATOM   2551 HD22 LEU A 158       4.717  44.328 -10.693  1.00 42.08           H
ATOM   2552 HD23 LEU A 158       6.280  44.797 -11.393  1.00 42.08           H
ATOM   2553  N   LEU A 159       9.114  44.582  -6.901  1.00 23.21           N
ATOM   2554  CA  LEU A 159      10.508  44.188  -6.964  1.00 29.59           C
ATOM   2555  C   LEU A 159      10.682  43.226  -8.137  1.00 31.92           C
ATOM   2556  O   LEU A 159      10.007  42.216  -8.217  1.00 32.95           O
ATOM   2557  CB  LEU A 159      10.950  43.567  -5.644  1.00 29.39           C
ATOM   2558  CG  LEU A 159      11.449  44.527  -4.537  1.00 35.91           C
ATOM   2559  CD1 LEU A 159      10.768  45.879  -4.412  1.00 38.96           C
ATOM   2560  CD2 LEU A 159      11.351  43.850  -3.171  1.00 29.72           C
ATOM   2561  H   LEU A 159       8.521  44.046  -6.283  1.00 27.85           H
ATOM   2562  HA  LEU A 159      11.105  45.083  -7.107  1.00 35.51           H
ATOM   2563  HB2 LEU A 159      10.109  42.994  -5.255  1.00 35.27           H
ATOM   2564  HB3 LEU A 159      11.743  42.848  -5.854  1.00 35.27           H
ATOM   2565  HG  LEU A 159      12.508  44.727  -4.717  1.00 43.10           H
ATOM   2566 HD11 LEU A 159      11.258  46.463  -3.630  1.00 46.76           H
ATOM   2567 HD12 LEU A 159      10.864  46.423  -5.345  1.00 46.76           H
ATOM   2568 HD13 LEU A 159       9.712  45.748  -4.164  1.00 46.76           H
ATOM   2569 HD21 LEU A 159      11.914  44.421  -2.430  1.00 35.66           H
ATOM   2570 HD22 LEU A 159      10.311  43.794  -2.851  1.00 35.66           H
ATOM   2571 HD23 LEU A 159      11.759  42.843  -3.232  1.00 35.66           H
ATOM   2572  N   PRO A 160      11.585  43.489  -9.080  1.00 27.74           N
ATOM   2573  CA  PRO A 160      11.673  42.633 -10.252  1.00 23.40           C
ATOM   2574  C   PRO A 160      12.205  41.259  -9.928  1.00 24.73           C
ATOM   2575  O   PRO A 160      11.858  40.311 -10.607  1.00 32.17           O
ATOM   2576  CB  PRO A 160      12.695  43.325 -11.158  1.00 36.13           C
ATOM   2577  CG  PRO A 160      12.596  44.778 -10.734  1.00 38.21           C
ATOM   2578  CD  PRO A 160      12.336  44.713  -9.228  1.00 31.21           C
ATOM   2579  HA  PRO A 160      10.717  42.612 -10.773  1.00 28.08           H
ATOM   2580  HB2 PRO A 160      13.689  42.976 -10.877  1.00 43.35           H
ATOM   2581  HB3 PRO A 160      12.541  43.161 -12.224  1.00 43.35           H
ATOM   2582  HG2 PRO A 160      13.537  45.297 -10.912  1.00 45.85           H
ATOM   2583  HG3 PRO A 160      11.775  45.261 -11.265  1.00 45.85           H
ATOM   2584  HD2 PRO A 160      13.278  44.651  -8.679  1.00 37.45           H
ATOM   2585  HD3 PRO A 160      11.754  45.594  -8.966  1.00 37.45           H
ATOM   2586  N   GLU A 161      12.991  41.143  -8.845  1.00 28.47           N
ATOM   2587  CA  GLU A 161      13.392  39.854  -8.327  1.00 28.89           C
ATOM   2588  C   GLU A 161      13.702  39.946  -6.835  1.00 24.56           C
ATOM   2589  O   GLU A 161      13.878  41.025  -6.260  1.00 27.91           O
ATOM   2590  CB  GLU A 161      14.573  39.274  -9.138  1.00 29.25           C
ATOM   2591  CG  GLU A 161      15.839  40.151  -9.126  1.00 24.03           C
ATOM   2592  CD  GLU A 161      15.812  41.261 -10.169  1.00 26.22           C
ATOM   2593  OE1 GLU A 161      16.039  42.425  -9.762  1.00 36.71           O
ATOM   2594  OE2 GLU A 161      15.516  40.912 -11.340  1.00 34.01           O1-
ATOM   2595  H   GLU A 161      13.215  41.959  -8.297  1.00 34.16           H
ATOM   2596  HA  GLU A 161      12.546  39.181  -8.452  1.00 34.66           H
ATOM   2597  HB2 GLU A 161      14.822  38.288  -8.741  1.00 35.10           H
ATOM   2598  HB3 GLU A 161      14.252  39.104 -10.165  1.00 35.10           H
ATOM   2599  HG2 GLU A 161      16.045  40.536  -8.127  1.00 28.84           H
ATOM   2600  HG3 GLU A 161      16.644  39.476  -9.424  1.00 28.84           H
ATOM   2601  N   TYR A 162      13.720  38.789  -6.192  1.00 23.62           N
ATOM   2602  CA  TYR A 162      13.992  38.699  -4.782  1.00 21.51           C
ATOM   2603  C   TYR A 162      14.531  37.319  -4.549  1.00 17.14           C
ATOM   2604  O   TYR A 162      14.089  36.371  -5.203  1.00 15.82           O
ATOM   2605  CB  TYR A 162      12.655  38.968  -4.028  1.00 23.57           C
ATOM   2606  CG  TYR A 162      12.870  39.240  -2.555  1.00 21.78           C
ATOM   2607  CD1 TYR A 162      13.295  40.521  -2.164  1.00 25.48           C
ATOM   2608  CD2 TYR A 162      12.815  38.208  -1.600  1.00 22.32           C
ATOM   2609  CE1 TYR A 162      13.654  40.788  -0.837  1.00 27.97           C
ATOM   2610  CE2 TYR A 162      13.193  38.464  -0.257  1.00 23.52           C
ATOM   2611  CZ  TYR A 162      13.597  39.762   0.123  1.00 25.95           C
ATOM   2612  OH  TYR A 162      14.073  39.997   1.384  1.00 35.97           O
ATOM   2613  H   TYR A 162      13.517  37.934  -6.692  1.00 28.34           H
ATOM   2614  HA  TYR A 162      14.737  39.447  -4.512  1.00 25.81           H
ATOM   2615  HB2 TYR A 162      12.167  39.847  -4.454  1.00 28.28           H
ATOM   2616  HB3 TYR A 162      11.991  38.113  -4.151  1.00 28.28           H
ATOM   2617  HD1 TYR A 162      13.384  41.301  -2.905  1.00 30.57           H
ATOM   2618  HD2 TYR A 162      12.545  37.208  -1.904  1.00 26.79           H
ATOM   2619  HE1 TYR A 162      14.015  41.771  -0.565  1.00 33.56           H
ATOM   2620  HE2 TYR A 162      13.190  37.666   0.472  1.00 28.23           H
ATOM   2621  HH  TYR A 162      14.238  39.186   1.871  1.00 43.16           H
ATOM   2622  N   PRO A 163      15.501  37.129  -3.629  1.00 16.19           N
ATOM   2623  CA  PRO A 163      16.097  35.845  -3.438  1.00 14.85           C
ATOM   2624  C   PRO A 163      15.046  34.852  -2.993  1.00 22.28           C
ATOM   2625  O   PRO A 163      14.191  35.160  -2.164  1.00 23.13           O
ATOM   2626  CB  PRO A 163      17.146  36.024  -2.337  1.00 20.03           C
ATOM   2627  CG  PRO A 163      16.722  37.308  -1.684  1.00 17.07           C
ATOM   2628  CD  PRO A 163      16.194  38.110  -2.844  1.00 17.14           C
ATOM   2629  HA  PRO A 163      16.631  35.524  -4.332  1.00 17.82           H
ATOM   2630  HB2 PRO A 163      17.234  35.189  -1.641  1.00 24.04           H
ATOM   2631  HB3 PRO A 163      18.099  36.208  -2.837  1.00 24.04           H
ATOM   2632  HG2 PRO A 163      15.954  37.121  -0.933  1.00 20.48           H
ATOM   2633  HG3 PRO A 163      17.579  37.813  -1.233  1.00 20.48           H
ATOM   2634  HD2 PRO A 163      15.538  38.891  -2.474  1.00 20.57           H
ATOM   2635  HD3 PRO A 163      17.016  38.524  -3.426  1.00 20.57           H
ATOM   2636  N   GLY A 164      15.111  33.679  -3.610  1.00 20.77           N
ATOM   2637  CA  GLY A 164      14.299  32.536  -3.269  1.00 20.26           C
ATOM   2638  C   GLY A 164      12.881  32.586  -3.870  1.00 22.77           C
ATOM   2639  O   GLY A 164      12.058  31.745  -3.527  1.00 30.45           O
ATOM   2640  H   GLY A 164      15.749  33.580  -4.389  1.00 24.93           H
ATOM   2641  HA2 GLY A 164      14.803  31.635  -3.618  1.00 24.31           H
ATOM   2642  HA3 GLY A 164      14.202  32.513  -2.184  1.00 24.31           H
ATOM   2643  N   VAL A 165      12.574  33.540  -4.739  1.00 21.99           N
ATOM   2644  CA  VAL A 165      11.266  33.648  -5.414  1.00 21.54           C
ATOM   2645  C   VAL A 165      11.437  33.351  -6.901  1.00 26.58           C
ATOM   2646  O   VAL A 165      12.137  34.087  -7.582  1.00 25.03           O
ATOM   2647  CB  VAL A 165      10.655  35.056  -5.224  1.00 24.14           C
ATOM   2648  CG1 VAL A 165       9.314  35.211  -5.943  1.00 25.18           C
ATOM   2649  CG2 VAL A 165      10.438  35.404  -3.750  1.00 24.24           C
ATOM   2650  H   VAL A 165      13.279  34.226  -4.973  1.00 26.39           H
ATOM   2651  HA  VAL A 165      10.575  32.922  -4.984  1.00 25.85           H
ATOM   2652  HB  VAL A 165      11.337  35.788  -5.656  1.00 28.96           H
ATOM   2653 HG11 VAL A 165       8.852  36.160  -5.670  1.00 30.21           H
ATOM   2654 HG12 VAL A 165       9.459  35.211  -7.023  1.00 30.21           H
ATOM   2655 HG13 VAL A 165       8.644  34.398  -5.660  1.00 30.21           H
ATOM   2656 HG21 VAL A 165      10.120  36.437  -3.669  1.00 29.09           H
ATOM   2657 HG22 VAL A 165       9.675  34.755  -3.339  1.00 29.09           H
ATOM   2658 HG23 VAL A 165      11.364  35.296  -3.187  1.00 29.09           H
ATOM   2659  N   LEU A 166      10.728  32.354  -7.426  1.00 23.97           N
ATOM   2660  CA  LEU A 166      10.684  32.064  -8.850  1.00 24.22           C
ATOM   2661  C   LEU A 166      10.051  33.174  -9.630  1.00 21.45           C
ATOM   2662  O   LEU A 166       9.100  33.799  -9.183  1.00 22.13           O
ATOM   2663  CB  LEU A 166       9.862  30.815  -9.085  1.00 24.34           C
ATOM   2664  CG  LEU A 166      10.470  29.559  -8.482  1.00 28.37           C
ATOM   2665  CD1 LEU A 166       9.418  28.448  -8.337  1.00 40.28           C
ATOM   2666  CD2 LEU A 166      11.663  29.077  -9.311  1.00 44.47           C
ATOM   2667  H   LEU A 166      10.152  31.794  -6.822  1.00 28.76           H
ATOM   2668  HA  LEU A 166      11.700  31.915  -9.213  1.00 29.06           H
ATOM   2669  HB2 LEU A 166       8.883  30.982  -8.638  1.00 29.21           H
ATOM   2670  HB3 LEU A 166       9.699  30.665 -10.151  1.00 29.21           H
ATOM   2671  HG  LEU A 166      10.844  29.779  -7.484  1.00 34.05           H
ATOM   2672 HD11 LEU A 166       9.859  27.609  -7.798  1.00 48.34           H
ATOM   2673 HD12 LEU A 166       8.562  28.806  -7.764  1.00 48.34           H
ATOM   2674 HD13 LEU A 166       9.079  28.113  -9.317  1.00 48.34           H
ATOM   2675 HD21 LEU A 166      12.104  28.205  -8.827  1.00 53.37           H
ATOM   2676 HD22 LEU A 166      11.334  28.801 -10.316  1.00 53.37           H
ATOM   2677 HD23 LEU A 166      12.424  29.854  -9.382  1.00 53.37           H
ATOM   2678  N   SER A 167      10.606  33.420 -10.808  1.00 23.27           N
ATOM   2679  CA  SER A 167      10.222  34.508 -11.703  1.00 28.46           C
ATOM   2680  C   SER A 167       9.196  34.039 -12.726  1.00 23.26           C
ATOM   2681  O   SER A 167       8.503  34.846 -13.319  1.00 34.98           O
ATOM   2682  CB  SER A 167      11.472  34.986 -12.481  1.00 35.15           C
ATOM   2683  OG  SER A 167      12.268  35.831 -11.667  1.00 47.75           O
ATOM   2684  H   SER A 167      11.361  32.822 -11.109  1.00 27.92           H
ATOM   2685  HA  SER A 167       9.798  35.348 -11.151  1.00 34.15           H
ATOM   2686  HB2 SER A 167      12.060  34.123 -12.806  1.00 42.18           H
ATOM   2687  HB3 SER A 167      11.161  35.534 -13.373  1.00 42.18           H
ATOM   2688  HG  SER A 167      12.921  36.274 -12.216  1.00 57.30           H
ATOM   2689  N   ASP A 168       9.226  32.766 -13.033  1.00 23.74           N
ATOM   2690  CA  ASP A 168       8.457  32.174 -14.111  1.00 38.08           C
ATOM   2691  C   ASP A 168       7.017  31.844 -13.675  1.00 30.35           C
ATOM   2692  O   ASP A 168       6.761  31.598 -12.488  1.00 24.00           O
ATOM   2693  CB  ASP A 168       9.166  30.944 -14.678  1.00 32.94           C
ATOM   2694  CG  ASP A 168       9.708  29.915 -13.675  1.00 39.44           C
ATOM   2695  OD1 ASP A 168       9.576  28.715 -13.990  1.00 45.56           O
ATOM   2696  OD2 ASP A 168      10.282  30.286 -12.628  1.00 48.05           O1-
ATOM   2697  H   ASP A 168       9.811  32.141 -12.502  1.00 28.49           H
ATOM   2698  HA  ASP A 168       8.397  32.897 -14.926  1.00 45.70           H
ATOM   2699  HB2 ASP A 168       8.528  30.443 -15.404  1.00 39.52           H
ATOM   2700  HB3 ASP A 168      10.027  31.329 -15.230  1.00 39.52           H
ATOM   2701  N   VAL A 169       6.077  31.844 -14.637  1.00 29.46           N
ATOM   2702  CA  VAL A 169       4.692  31.408 -14.378  1.00 20.58           C
ATOM   2703  C   VAL A 169       4.673  29.913 -14.068  1.00 23.35           C
ATOM   2704  O   VAL A 169       5.271  29.128 -14.791  1.00 29.02           O
ATOM   2705  CB  VAL A 169       3.795  31.768 -15.596  1.00 25.53           C
ATOM   2706  CG1 VAL A 169       2.348  31.267 -15.361  1.00 28.84           C
ATOM   2707  CG2 VAL A 169       3.778  33.282 -15.814  1.00 29.52           C
ATOM   2708  H   VAL A 169       6.324  32.105 -15.578  1.00 35.35           H
ATOM   2709  HA  VAL A 169       4.303  31.943 -13.512  1.00 24.69           H
ATOM   2710  HB  VAL A 169       4.195  31.295 -16.492  1.00 30.63           H
ATOM   2711 HG11 VAL A 169       1.718  31.561 -16.202  1.00 34.61           H
ATOM   2712 HG12 VAL A 169       2.319  30.181 -15.282  1.00 34.61           H
ATOM   2713 HG13 VAL A 169       1.945  31.707 -14.448  1.00 34.61           H
ATOM   2714 HG21 VAL A 169       3.128  33.531 -16.652  1.00 35.43           H
ATOM   2715 HG22 VAL A 169       3.407  33.788 -14.923  1.00 35.43           H
ATOM   2716 HG23 VAL A 169       4.782  33.635 -16.037  1.00 35.43           H
ATOM   2717  N   GLN A 170       3.981  29.491 -13.022  1.00 17.81           N
ATOM   2718  CA  GLN A 170       3.797  28.124 -12.578  1.00 21.47           C
ATOM   2719  C   GLN A 170       2.429  27.627 -13.048  1.00 21.46           C
ATOM   2720  O   GLN A 170       1.544  28.432 -13.307  1.00 18.86           O
ATOM   2721  CB  GLN A 170       3.858  28.132 -11.032  1.00 26.11           C
ATOM   2722  CG  GLN A 170       5.083  28.878 -10.450  1.00 29.95           C
ATOM   2723  CD  GLN A 170       6.383  28.235 -10.919  1.00 28.63           C
ATOM   2724  OE1 GLN A 170       6.572  27.048 -10.740  1.00 29.41           O
ATOM   2725  NE2 GLN A 170       7.263  28.998 -11.545  1.00 36.88           N
ATOM   2726  H   GLN A 170       3.537  30.193 -12.451  1.00 21.38           H
ATOM   2727  HA  GLN A 170       4.584  27.472 -12.964  1.00 25.76           H
ATOM   2728  HB2 GLN A 170       2.958  28.609 -10.647  1.00 31.33           H
ATOM   2729  HB3 GLN A 170       3.844  27.105 -10.669  1.00 31.33           H
ATOM   2730  HG2 GLN A 170       5.058  29.948 -10.675  1.00 35.93           H
ATOM   2731  HG3 GLN A 170       5.021  28.723  -9.372  1.00 35.93           H
ATOM   2732 HE21 GLN A 170       7.057  29.973 -11.705  1.00 44.25           H
ATOM   2733 HE22 GLN A 170       8.101  28.589 -11.938  1.00 44.25           H
ATOM   2734  N   GLU A 171       2.223  26.321 -13.071  1.00 20.83           N
ATOM   2735  CA  GLU A 171       0.945  25.727 -13.390  1.00 22.57           C
ATOM   2736  C   GLU A 171       0.712  24.464 -12.576  1.00 25.95           C
ATOM   2737  O   GLU A 171       1.580  23.591 -12.535  1.00 29.42           O
ATOM   2738  CB  GLU A 171       0.903  25.353 -14.874  1.00 26.37           C
ATOM   2739  CG  GLU A 171      -0.292  26.016 -15.535  1.00 37.21           C
ATOM   2740  CD  GLU A 171      -0.801  25.306 -16.787  1.00 40.95           C
ATOM   2741  OE1 GLU A 171      -1.864  24.653 -16.728  1.00 37.61           O
ATOM   2742  OE2 GLU A 171      -0.157  25.538 -17.827  1.00 39.23           O1-
ATOM   2743  H   GLU A 171       2.956  25.694 -12.783  1.00 25.00           H
ATOM   2744  HA  GLU A 171       0.174  26.444 -13.143  1.00 27.08           H
ATOM   2745  HB2 GLU A 171       1.823  25.656 -15.379  1.00 31.64           H
ATOM   2746  HB3 GLU A 171       0.797  24.272 -14.996  1.00 31.64           H
ATOM   2747  HG2 GLU A 171      -1.109  26.168 -14.831  1.00 44.65           H
ATOM   2748  HG3 GLU A 171       0.159  26.940 -15.865  1.00 44.65           H
ATOM   2749  N   GLU A 172      -0.467  24.316 -11.981  1.00 22.03           N
ATOM   2750  CA  GLU A 172      -0.870  23.094 -11.280  1.00 24.39           C
ATOM   2751  C   GLU A 172      -2.350  22.933 -11.452  1.00 24.58           C
ATOM   2752  O   GLU A 172      -3.124  23.882 -11.259  1.00 23.00           O
ATOM   2753  CB  GLU A 172      -0.597  23.103  -9.773  1.00 27.22           C
ATOM   2754  CG  GLU A 172       0.853  23.105  -9.326  1.00 30.41           C
ATOM   2755  CD  GLU A 172       0.843  23.027  -7.796  1.00 25.57           C
ATOM   2756  OE1 GLU A 172       0.955  24.095  -7.172  1.00 26.72           O
ATOM   2757  OE2 GLU A 172       0.643  21.920  -7.261  1.00 32.11           O1-
ATOM   2758  H   GLU A 172      -1.149  25.062 -12.034  1.00 26.43           H
ATOM   2759  HA  GLU A 172      -0.368  22.234 -11.719  1.00 29.27           H
ATOM   2760  HB2 GLU A 172      -1.070  23.980  -9.343  1.00 32.66           H
ATOM   2761  HB3 GLU A 172      -1.084  22.226  -9.340  1.00 32.66           H
ATOM   2762  HG2 GLU A 172       1.326  22.215  -9.741  1.00 36.49           H
ATOM   2763  HG3 GLU A 172       1.325  24.029  -9.666  1.00 36.49           H
ATOM   2764  N   LYS A 173      -2.767  21.718 -11.830  1.00 28.82           N
ATOM   2765  CA  LYS A 173      -4.172  21.404 -12.055  1.00 27.58           C
ATOM   2766  C   LYS A 173      -4.803  22.314 -13.120  1.00 24.64           C
ATOM   2767  O   LYS A 173      -5.981  22.664 -13.021  1.00 29.21           O
ATOM   2768  CB  LYS A 173      -5.000  21.453 -10.760  1.00 39.39           C
ATOM   2769  CG  LYS A 173      -4.548  20.584  -9.571  1.00 38.50           C
ATOM   2770  CD  LYS A 173      -5.790  19.991  -8.870  1.00 49.37           C
ATOM   2771  CE  LYS A 173      -5.662  19.896  -7.351  1.00 39.35           C
ATOM   2772  NZ  LYS A 173      -4.388  19.281  -6.966  1.00 43.93           N1+
ATOM   2773  H   LYS A 173      -2.081  21.003 -12.023  1.00 34.58           H
ATOM   2774  HA  LYS A 173      -4.236  20.389 -12.447  1.00 33.10           H
ATOM   2775  HB2 LYS A 173      -5.047  22.485 -10.409  1.00 47.27           H
ATOM   2776  HB3 LYS A 173      -6.018  21.171 -11.035  1.00 47.27           H
ATOM   2777  HG2 LYS A 173      -3.954  19.751  -9.950  1.00 46.20           H
ATOM   2778  HG3 LYS A 173      -3.936  21.171  -8.883  1.00 46.20           H
ATOM   2779  HD2 LYS A 173      -6.675  20.598  -9.076  1.00 59.25           H
ATOM   2780  HD3 LYS A 173      -5.977  18.992  -9.268  1.00 59.25           H
ATOM   2781  HE2 LYS A 173      -5.692  20.921  -6.980  1.00 47.23           H
ATOM   2782  HE3 LYS A 173      -6.500  19.350  -6.915  1.00 47.23           H
ATOM   2783  HZ1 LYS A 173      -4.487  18.846  -6.062  1.00 52.72           H
ATOM   2784  HZ2 LYS A 173      -4.115  18.610  -7.671  1.00 52.72           H
ATOM   2785  HZ3 LYS A 173      -3.689  20.012  -6.907  1.00 52.72           H
ATOM   2786  N   GLY A 174      -4.036  22.745 -14.128  1.00 24.55           N
ATOM   2787  CA  GLY A 174      -4.543  23.667 -15.140  1.00 26.21           C
ATOM   2788  C   GLY A 174      -4.663  25.122 -14.740  1.00 24.68           C
ATOM   2789  O   GLY A 174      -5.263  25.897 -15.470  1.00 25.63           O
ATOM   2790  H   GLY A 174      -3.064  22.475 -14.172  1.00 29.46           H
ATOM   2791  HA2 GLY A 174      -3.893  23.609 -16.011  1.00 31.45           H
ATOM   2792  HA3 GLY A 174      -5.544  23.350 -15.426  1.00 31.45           H
ATOM   2793  N   ILE A 175      -4.162  25.501 -13.564  1.00 20.71           N
ATOM   2794  CA  ILE A 175      -4.317  26.830 -13.027  1.00 18.11           C
ATOM   2795  C   ILE A 175      -2.929  27.420 -13.072  1.00 16.22           C
ATOM   2796  O   ILE A 175      -2.024  26.866 -12.458  1.00 19.53           O
ATOM   2797  CB  ILE A 175      -4.929  26.764 -11.595  1.00 16.05           C
ATOM   2798  CG1 ILE A 175      -6.343  26.143 -11.562  1.00 25.28           C
ATOM   2799  CG2 ILE A 175      -4.976  28.191 -10.978  1.00 14.99           C
ATOM   2800  CD1 ILE A 175      -6.855  25.711 -10.185  1.00 21.76           C
ATOM   2801  H   ILE A 175      -3.698  24.820 -12.981  1.00 24.85           H
ATOM   2802  HA  ILE A 175      -4.969  27.436 -13.654  1.00 21.73           H
ATOM   2803  HB  ILE A 175      -4.293  26.151 -10.963  1.00 19.26           H
ATOM   2804 HG12 ILE A 175      -7.054  26.858 -11.966  1.00 30.33           H
ATOM   2805 HG13 ILE A 175      -6.371  25.259 -12.195  1.00 30.33           H
ATOM   2806 HG21 ILE A 175      -5.391  28.135  -9.976  1.00 17.99           H
ATOM   2807 HG22 ILE A 175      -3.981  28.614 -10.903  1.00 17.99           H
ATOM   2808 HG23 ILE A 175      -5.599  28.854 -11.581  1.00 17.99           H
ATOM   2809 HD11 ILE A 175      -7.865  25.322 -10.291  1.00 26.11           H
ATOM   2810 HD12 ILE A 175      -6.222  24.914  -9.795  1.00 26.11           H
ATOM   2811 HD13 ILE A 175      -6.864  26.548  -9.493  1.00 26.11           H
ATOM   2812  N   LYS A 176      -2.767  28.528 -13.779  1.00 17.62           N
ATOM   2813  CA  LYS A 176      -1.539  29.313 -13.825  1.00 17.07           C
ATOM   2814  C   LYS A 176      -1.462  30.241 -12.608  1.00 19.87           C
ATOM   2815  O   LYS A 176      -2.439  30.835 -12.187  1.00 16.72           O
ATOM   2816  CB  LYS A 176      -1.499  30.155 -15.103  1.00 18.22           C
ATOM   2817  CG  LYS A 176      -1.198  29.240 -16.314  1.00 23.67           C
ATOM   2818  CD  LYS A 176      -1.150  30.004 -17.644  1.00 30.40           C
ATOM   2819  CE  LYS A 176      -0.359  29.277 -18.752  1.00 37.52           C
ATOM   2820  NZ  LYS A 176      -0.882  27.927 -19.067  1.00 31.24           N1+
ATOM   2821  H   LYS A 176      -3.568  28.907 -14.266  1.00 21.14           H
ATOM   2822  HA  LYS A 176      -0.689  28.644 -13.834  1.00 20.48           H
ATOM   2823  HB2 LYS A 176      -2.438  30.693 -15.241  1.00 21.86           H
ATOM   2824  HB3 LYS A 176      -0.702  30.897 -15.029  1.00 21.86           H
ATOM   2825  HG2 LYS A 176      -0.203  28.856 -16.160  1.00 28.40           H
ATOM   2826  HG3 LYS A 176      -1.936  28.440 -16.380  1.00 28.40           H
ATOM   2827  HD2 LYS A 176      -2.167  30.166 -18.001  1.00 36.47           H
ATOM   2828  HD3 LYS A 176      -0.685  30.979 -17.485  1.00 36.47           H
ATOM   2829  HE2 LYS A 176      -0.341  29.890 -19.655  1.00 45.03           H
ATOM   2830  HE3 LYS A 176       0.671  29.170 -18.402  1.00 45.03           H
ATOM   2831  HZ1 LYS A 176      -0.597  27.653 -19.996  1.00 37.48           H
ATOM   2832  HZ2 LYS A 176      -0.512  27.243 -18.413  1.00 37.48           H
ATOM   2833  HZ3 LYS A 176      -1.890  27.904 -19.008  1.00 37.48           H
ATOM   2834  N   TYR A 177      -0.266  30.422 -12.073  1.00 16.52           N
ATOM   2835  CA  TYR A 177      -0.019  31.437 -11.080  1.00 17.72           C
ATOM   2836  C   TYR A 177       1.422  31.943 -11.106  1.00 18.39           C
ATOM   2837  O   TYR A 177       2.298  31.294 -11.640  1.00 17.81           O
ATOM   2838  CB  TYR A 177      -0.425  30.854  -9.764  1.00 12.18           C
ATOM   2839  CG  TYR A 177       0.308  29.641  -9.304  1.00 14.55           C
ATOM   2840  CD1 TYR A 177       1.460  29.803  -8.521  1.00 19.74           C
ATOM   2841  CD2 TYR A 177      -0.185  28.360  -9.615  1.00 17.59           C
ATOM   2842  CE1 TYR A 177       2.064  28.667  -7.958  1.00 20.22           C
ATOM   2843  CE2 TYR A 177       0.411  27.216  -9.044  1.00 25.27           C
ATOM   2844  CZ  TYR A 177       1.531  27.392  -8.184  1.00 19.95           C
ATOM   2845  OH  TYR A 177       2.186  26.330  -7.667  1.00 26.98           O
ATOM   2846  H   TYR A 177       0.531  29.906 -12.418  1.00 19.82           H
ATOM   2847  HA  TYR A 177      -0.651  32.289 -11.313  1.00 21.26           H
ATOM   2848  HB2 TYR A 177      -0.346  31.633  -9.004  1.00 14.61           H
ATOM   2849  HB3 TYR A 177      -1.480  30.576  -9.820  1.00 14.61           H
ATOM   2850  HD1 TYR A 177       1.872  30.789  -8.348  1.00 23.69           H
ATOM   2851  HD2 TYR A 177      -1.062  28.254 -10.242  1.00 21.11           H
ATOM   2852  HE1 TYR A 177       2.959  28.770  -7.366  1.00 24.27           H
ATOM   2853  HE2 TYR A 177       0.023  26.235  -9.263  1.00 30.32           H
ATOM   2854  HH  TYR A 177       1.639  25.533  -7.634  1.00 32.38           H
ATOM   2855  N   LYS A 178       1.690  33.098 -10.547  1.00 15.68           N
ATOM   2856  CA  LYS A 178       3.062  33.579 -10.412  1.00 16.19           C
ATOM   2857  C   LYS A 178       3.233  34.267  -9.082  1.00 19.66           C
ATOM   2858  O   LYS A 178       2.275  34.680  -8.440  1.00 16.27           O
ATOM   2859  CB  LYS A 178       3.448  34.456 -11.602  1.00 23.15           C
ATOM   2860  CG  LYS A 178       2.686  35.761 -11.680  1.00 25.45           C
ATOM   2861  CD  LYS A 178       3.455  36.690 -12.653  1.00 30.77           C
ATOM   2862  CE  LYS A 178       2.961  38.127 -12.765  1.00 42.49           C
ATOM   2863  NZ  LYS A 178       1.510  38.189 -13.025  1.00 51.34           N1+
ATOM   2864  H   LYS A 178       0.942  33.652 -10.152  1.00 18.81           H
ATOM   2865  HA  LYS A 178       3.746  32.728 -10.397  1.00 19.43           H
ATOM   2866  HB2 LYS A 178       4.520  34.665 -11.549  1.00 27.78           H
ATOM   2867  HB3 LYS A 178       3.271  33.890 -12.518  1.00 27.78           H
ATOM   2868  HG2 LYS A 178       1.673  35.571 -12.031  1.00 30.54           H
ATOM   2869  HG3 LYS A 178       2.661  36.246 -10.703  1.00 30.54           H
ATOM   2870  HD2 LYS A 178       4.489  36.755 -12.323  1.00 36.93           H
ATOM   2871  HD3 LYS A 178       3.462  36.247 -13.649  1.00 36.93           H
ATOM   2872  HE2 LYS A 178       3.183  38.632 -11.823  1.00 50.99           H
ATOM   2873  HE3 LYS A 178       3.502  38.649 -13.558  1.00 50.99           H
ATOM   2874  HZ1 LYS A 178       1.259  39.126 -13.311  1.00 61.61           H
ATOM   2875  HZ2 LYS A 178       1.254  37.526 -13.743  1.00 61.61           H
ATOM   2876  HZ3 LYS A 178       1.008  37.971 -12.177  1.00 61.61           H
ATOM   2877  N   PHE A 179       4.470  34.310  -8.635  1.00 17.05           N
ATOM   2878  CA  PHE A 179       4.869  34.965  -7.399  1.00 12.59           C
ATOM   2879  C   PHE A 179       5.404  36.338  -7.681  1.00 17.52           C
ATOM   2880  O   PHE A 179       6.206  36.549  -8.596  1.00 19.87           O
ATOM   2881  CB  PHE A 179       5.926  34.092  -6.720  1.00 15.82           C
ATOM   2882  CG  PHE A 179       5.519  32.674  -6.480  1.00 18.30           C
ATOM   2883  CD1 PHE A 179       6.179  31.617  -7.130  1.00 19.00           C
ATOM   2884  CD2 PHE A 179       4.502  32.373  -5.565  1.00 15.24           C
ATOM   2885  CE1 PHE A 179       5.795  30.284  -6.892  1.00 20.03           C
ATOM   2886  CE2 PHE A 179       4.170  31.035  -5.276  1.00 16.43           C
ATOM   2887  CZ  PHE A 179       4.857  29.991  -5.913  1.00 20.32           C
ATOM   2888  H   PHE A 179       5.197  33.927  -9.212  1.00 20.46           H
ATOM   2889  HA  PHE A 179       4.022  35.036  -6.711  1.00 15.11           H
ATOM   2890  HB2 PHE A 179       6.830  34.110  -7.328  1.00 18.98           H
ATOM   2891  HB3 PHE A 179       6.161  34.534  -5.754  1.00 18.98           H
ATOM   2892  HD1 PHE A 179       6.961  31.832  -7.844  1.00 22.80           H
ATOM   2893  HD2 PHE A 179       3.984  33.175  -5.061  1.00 18.29           H
ATOM   2894  HE1 PHE A 179       6.260  29.475  -7.435  1.00 24.04           H
ATOM   2895  HE2 PHE A 179       3.384  30.805  -4.571  1.00 19.71           H
ATOM   2896  HZ  PHE A 179       4.597  28.963  -5.702  1.00 24.38           H
ATOM   2897  N   GLU A 180       4.958  37.285  -6.873  1.00 12.83           N
ATOM   2898  CA  GLU A 180       5.294  38.700  -6.924  1.00 17.11           C
ATOM   2899  C   GLU A 180       5.716  39.157  -5.552  1.00 16.86           C
ATOM   2900  O   GLU A 180       5.212  38.679  -4.530  1.00 18.62           O
ATOM   2901  CB  GLU A 180       4.095  39.538  -7.309  1.00 15.65           C
ATOM   2902  CG  GLU A 180       3.676  39.306  -8.761  1.00 17.48           C
ATOM   2903  CD  GLU A 180       2.610  40.268  -9.241  1.00 23.50           C
ATOM   2904  OE1 GLU A 180       1.818  40.766  -8.404  1.00 24.22           O
ATOM   2905  OE2 GLU A 180       2.544  40.426 -10.476  1.00 33.10           O1-
ATOM   2906  H   GLU A 180       4.331  37.009  -6.129  1.00 15.39           H
ATOM   2907  HA  GLU A 180       6.083  38.884  -7.651  1.00 20.53           H
ATOM   2908  HB2 GLU A 180       3.265  39.297  -6.648  1.00 18.78           H
ATOM   2909  HB3 GLU A 180       4.339  40.594  -7.186  1.00 18.78           H
ATOM   2910  HG2 GLU A 180       4.531  39.361  -9.435  1.00 20.98           H
ATOM   2911  HG3 GLU A 180       3.292  38.288  -8.858  1.00 20.98           H
ATOM   2912  N   VAL A 181       6.602  40.140  -5.515  1.00 15.52           N
ATOM   2913  CA  VAL A 181       7.032  40.762  -4.286  1.00 18.81           C
ATOM   2914  C   VAL A 181       6.928  42.264  -4.438  1.00 22.37           C
ATOM   2915  O   VAL A 181       7.498  42.836  -5.373  1.00 23.91           O
ATOM   2916  CB  VAL A 181       8.457  40.306  -3.941  1.00 14.48           C
ATOM   2917  CG1 VAL A 181       8.780  40.724  -2.498  1.00 16.45           C
ATOM   2918  CG2 VAL A 181       8.636  38.799  -3.962  1.00 22.97           C
ATOM   2919  H   VAL A 181       7.032  40.444  -6.375  1.00 18.62           H
ATOM   2920  HA  VAL A 181       6.378  40.453  -3.479  1.00 22.58           H
ATOM   2921  HB  VAL A 181       9.170  40.758  -4.629  1.00 17.37           H
ATOM   2922 HG11 VAL A 181       9.827  40.513  -2.279  1.00 19.75           H
ATOM   2923 HG12 VAL A 181       8.595  41.783  -2.340  1.00 19.75           H
ATOM   2924 HG13 VAL A 181       8.153  40.158  -1.811  1.00 19.75           H
ATOM   2925 HG21 VAL A 181       9.659  38.563  -3.676  1.00 27.56           H
ATOM   2926 HG22 VAL A 181       7.947  38.323  -3.260  1.00 27.56           H
ATOM   2927 HG23 VAL A 181       8.448  38.405  -4.960  1.00 27.56           H
ATOM   2928  N   TYR A 182       6.237  42.914  -3.497  1.00 17.15           N
ATOM   2929  CA  TYR A 182       6.078  44.351  -3.450  1.00 22.10           C
ATOM   2930  C   TYR A 182       6.752  44.876  -2.184  1.00 28.83           C
ATOM   2931  O   TYR A 182       6.866  44.180  -1.170  1.00 22.10           O
ATOM   2932  CB  TYR A 182       4.600  44.779  -3.490  1.00 18.87           C
ATOM   2933  CG  TYR A 182       3.836  44.376  -4.727  1.00 18.16           C
ATOM   2934  CD1 TYR A 182       3.379  43.041  -4.881  1.00 18.37           C
ATOM   2935  CD2 TYR A 182       3.623  45.309  -5.752  1.00 24.02           C
ATOM   2936  CE1 TYR A 182       2.660  42.649  -6.012  1.00 21.76           C
ATOM   2937  CE2 TYR A 182       2.912  44.928  -6.886  1.00 28.03           C
ATOM   2938  CZ  TYR A 182       2.420  43.614  -7.027  1.00 27.72           C
ATOM   2939  OH  TYR A 182       1.749  43.302  -8.173  1.00 27.71           O
ATOM   2940  H   TYR A 182       5.860  42.391  -2.723  1.00 20.58           H
ATOM   2941  HA  TYR A 182       6.561  44.783  -4.318  1.00 26.52           H
ATOM   2942  HB2 TYR A 182       4.081  44.378  -2.624  1.00 22.64           H
ATOM   2943  HB3 TYR A 182       4.578  45.854  -3.404  1.00 22.64           H
ATOM   2944  HD1 TYR A 182       3.589  42.307  -4.117  1.00 22.04           H
ATOM   2945  HD2 TYR A 182       4.038  46.305  -5.692  1.00 28.82           H
ATOM   2946  HE1 TYR A 182       2.312  41.631  -6.105  1.00 26.11           H
ATOM   2947  HE2 TYR A 182       2.782  45.634  -7.691  1.00 33.64           H
ATOM   2948  HH  TYR A 182       1.782  42.357  -8.373  1.00 33.25           H
ATOM   2949  N   GLU A 183       7.201  46.129  -2.216  1.00 26.99           N
ATOM   2950  CA  GLU A 183       7.765  46.783  -1.039  1.00 30.57           C
ATOM   2951  C   GLU A 183       7.191  48.185  -0.922  1.00 33.08           C
ATOM   2952  O   GLU A 183       7.025  48.865  -1.936  1.00 35.54           O
ATOM   2953  CB  GLU A 183       9.280  46.762  -1.162  1.00 35.48           C
ATOM   2954  CG  GLU A 183       9.949  47.587  -0.057  1.00 45.53           C
ATOM   2955  CD  GLU A 183      11.446  47.407  -0.231  1.00 50.67           C
ATOM   2956  OE1 GLU A 183      11.944  46.337   0.188  1.00 49.53           O
ATOM   2957  OE2 GLU A 183      12.052  48.322  -0.827  1.00 55.79           O1-
ATOM   2958  H   GLU A 183       7.136  46.663  -3.070  1.00 32.39           H
ATOM   2959  HA  GLU A 183       7.508  46.240  -0.130  1.00 36.69           H
ATOM   2960  HB2 GLU A 183       9.622  45.726  -1.091  1.00 42.57           H
ATOM   2961  HB3 GLU A 183       9.572  47.160  -2.134  1.00 42.57           H
ATOM   2962  HG2 GLU A 183       9.692  48.640  -0.180  1.00 54.64           H
ATOM   2963  HG3 GLU A 183       9.620  47.188   0.905  1.00 54.64           H
ATOM   2964  N   LYS A 184       6.909  48.631   0.298  1.00 30.33           N
ATOM   2965  CA  LYS A 184       6.845  50.079   0.575  1.00 45.13           C
ATOM   2966  C   LYS A 184       7.818  50.461   1.694  1.00 50.18           C
ATOM   2967  O   LYS A 184       8.303  49.599   2.434  1.00 49.95           O
ATOM   2968  CB  LYS A 184       5.396  50.476   0.902  1.00 44.22           C
ATOM   2969  CG  LYS A 184       4.914  49.960   2.254  1.00 40.35           C
ATOM   2970  CD  LYS A 184       3.852  50.850   2.905  1.00 43.92           C
ATOM   2971  CE  LYS A 184       3.685  50.330   4.336  1.00 45.42           C
ATOM   2972  NZ  LYS A 184       2.795  51.155   5.162  1.00 57.24           N1+
ATOM   2973  H   LYS A 184       6.992  48.000   1.083  1.00 36.40           H
ATOM   2974  HA  LYS A 184       7.134  50.653  -0.307  1.00 54.16           H
ATOM   2975  HB2 LYS A 184       5.337  51.565   0.898  1.00 53.07           H
ATOM   2976  HB3 LYS A 184       4.741  50.110   0.112  1.00 53.07           H
ATOM   2977  HG2 LYS A 184       4.548  48.945   2.138  1.00 48.43           H
ATOM   2978  HG3 LYS A 184       5.746  49.926   2.955  1.00 48.43           H
ATOM   2979  HD2 LYS A 184       4.200  51.882   2.915  1.00 52.71           H
ATOM   2980  HD3 LYS A 184       2.908  50.783   2.363  1.00 52.71           H
ATOM   2981  HE2 LYS A 184       3.238  49.338   4.260  1.00 54.50           H
ATOM   2982  HE3 LYS A 184       4.656  50.236   4.825  1.00 54.50           H
ATOM   2983  HZ1 LYS A 184       3.012  51.008   6.141  1.00 68.69           H
ATOM   2984  HZ2 LYS A 184       2.969  52.136   4.960  1.00 68.69           H
ATOM   2985  HZ3 LYS A 184       1.827  50.926   4.986  1.00 68.69           H
ATOM   2986  N   ASN A 185       8.060  51.769   1.861  1.00 66.71           N
ATOM   2987  CA  ASN A 185       8.605  52.311   3.117  1.00 58.28           C
ATOM   2988  C   ASN A 185       8.043  53.728   3.368  1.00 58.52           C
ATOM   2989  O   ASN A 185       8.089  54.605   2.499  1.00 63.89           O
ATOM   2990  CB  ASN A 185      10.160  52.211   3.162  1.00 58.51           C
ATOM   2991  CG  ASN A 185      10.743  52.097   4.590  1.00 62.33           C
ATOM   2992  OD1 ASN A 185      10.067  52.351   5.583  1.00 71.27           O
ATOM   2993  ND2 ASN A 185      12.026  51.745   4.735  1.00 54.50           N
ATOM   2994  H   ASN A 185       7.644  52.428   1.216  1.00 80.06           H
ATOM   2995  HA  ASN A 185       8.220  51.680   3.921  1.00 69.93           H
ATOM   2996  HB2 ASN A 185      10.494  51.346   2.586  1.00 70.21           H
ATOM   2997  HB3 ASN A 185      10.584  53.101   2.696  1.00 70.21           H
ATOM   2998 HD21 ASN A 185      12.412  51.709   5.668  1.00 65.40           H
ATOM   2999 HD22 ASN A 185      12.598  51.545   3.930  1.00 65.40           H
ATOM   3000  N   ASP A 186       7.490  53.898   4.577  1.00 68.24           N
ATOM   3001  CA  ASP A 186       6.829  55.105   5.097  1.00 69.67           C
ATOM   3002  C   ASP A 186       6.933  55.225   6.655  1.00 67.57           C
ATOM   3003  O   ASP A 186       7.886  54.634   7.225  1.00 63.49           O
ATOM   3004  CB  ASP A 186       5.384  55.173   4.571  1.00 68.30           C
ATOM   3005  CG  ASP A 186       4.496  53.972   4.925  1.00 71.92           C
ATOM   3006  OD1 ASP A 186       4.893  53.152   5.789  1.00 65.67           O
ATOM   3007  OD2 ASP A 186       3.394  53.892   4.325  1.00 71.75           O1-
ATOM   3008  OXT ASP A 186       6.085  55.923   7.267  1.00 66.23           O1-
ATOM   3009  H   ASP A 186       7.507  53.117   5.219  1.00 81.89           H
ATOM   3010  HA  ASP A 186       7.359  55.968   4.689  1.00 83.60           H
ATOM   3011  HB2 ASP A 186       4.899  56.076   4.943  1.00 81.96           H
ATOM   3012  HB3 ASP A 186       5.379  55.308   3.487  1.00 81.96           H
TER
HETATM 3013  O1  SO4 A 188     -10.224  37.069   8.676  1.00 31.77           O1-
HETATM 3014  O2  SO4 A 188      -8.538  38.269   9.749  1.00 25.72           O1-
HETATM 3015  O3  SO4 A 188     -10.069  36.876  11.011  1.00 23.77           O1-
HETATM 3016  O4  SO4 A 188      -8.481  35.888   9.610  1.00 21.12           O1-
HETATM 3017  S   SO4 A 188      -9.307  37.047   9.779  1.00 24.77           S2+
HETATM 3018  O1  SO4 A 189     -12.134  38.094  16.162  1.00 40.64           O1-
HETATM 3019  O2  SO4 A 189     -11.722  40.355  16.004  1.00 43.54           O1-
HETATM 3020  O3  SO4 A 189     -12.078  39.070  14.034  1.00 61.46           O1-
HETATM 3021  O4  SO4 A 189     -13.869  39.516  15.430  1.00 59.77           O1-
HETATM 3022  S   SO4 A 189     -12.458  39.265  15.408  1.00 51.77           S2+
HETATM 3023  C1' TQD A 187      -4.231  26.575   4.786  1.00 18.94           C
HETATM 3024  C2' TQD A 187      -5.167  25.661   4.276  1.00 19.94           C
HETATM 3025  C2D TQD A 187       0.006  32.070   0.454  1.00  9.20           C
HETATM 3026  C3' TQD A 187      -4.831  24.315   4.208  1.00 21.22           C
HETATM 3027  C3B TQD A 187      -6.960  23.799   3.203  1.00 25.42           C
HETATM 3028  C4' TQD A 187      -3.597  23.849   4.696  1.00 26.22           C
HETATM 3029  C4A TQD A 187      -1.585  31.172   2.558  1.00 11.10           C
HETATM 3030  C4B TQD A 187      -2.404  22.056   3.740  1.00 29.07           C
HETATM 3031  C4D TQD A 187      -1.031  32.507   2.520  1.00 10.94           C
HETATM 3032  C5' TQD A 187      -2.676  24.787   5.216  1.00 20.40           C
HETATM 3033  C5B TQD A 187      -0.493  25.187   6.127  1.00 31.99           C
HETATM 3034  C5D TQD A 187      -2.278  30.739   3.826  1.00 11.09           C
HETATM 3035  C6' TQD A 187      -2.971  26.143   5.276  1.00 16.13           C
HETATM 3036  C6D TQD A 187      -3.110  29.464   3.569  1.00 18.36           C
HETATM 3037  C7' TQD A 187      -2.291  28.439   2.777  1.00 15.63           C
HETATM 3038  C8  TQD A 187      -1.902  28.944   1.390  1.00 14.02           C
HETATM 3039  C8' TQD A 187      -3.565  28.965   4.965  1.00 17.16           C
HETATM 3040  C8A TQD A 187      -1.331  30.327   1.497  1.00 12.22           C
HETATM 3041  C9' TQD A 187      -5.988  28.293   4.647  1.00 25.06           C
HETATM 3042  N1' TQD A 187      -0.517  30.758   0.442  1.00  9.17           N1+
HETATM 3043  N2' TQD A 187       0.916  32.386  -0.496  1.00  9.68           N
HETATM 3044  N3' TQD A 187      -0.249  32.943   1.464  1.00  9.25           N
HETATM 3045  N4' TQD A 187      -1.229  33.420   3.505  1.00 10.98           N
HETATM 3046  N9' TQD A 187      -4.595  27.911   4.938  1.00 22.67           N
HETATM 3047  O3' TQD A 187      -5.658  23.360   3.671  1.00 29.12           O
HETATM 3048  O4' TQD A 187      -3.316  22.504   4.782  1.00 27.29           O
HETATM 3049  O5' TQD A 187      -1.490  24.246   5.611  1.00 25.80           O
HETATM 3050  H1' TQD A 187      -0.316  30.110  -0.427  1.00 11.00           H
HETATM 3051  H2' TQD A 187      -6.133  26.009   3.918  1.00 23.93           H
HETATM 3052  H6' TQD A 187      -2.274  26.860   5.701  1.00 19.35           H
HETATM 3053  H6D TQD A 187      -4.015  29.738   2.970  1.00 22.03           H
HETATM 3054  H81 TQD A 187      -2.791  28.974   0.714  1.00 16.83           H
HETATM 3055  H82 TQD A 187      -1.188  28.250   0.899  1.00 16.83           H
HETATM 3056 H2'1 TQD A 187       1.093  31.762  -1.321  1.00 11.62           H
HETATM 3057 H2'2 TQD A 187       1.353  33.313  -0.525  1.00 11.62           H
HETATM 3058 H3B1 TQD A 187      -7.497  22.855   3.074  1.00 30.50           H
HETATM 3059 H3B2 TQD A 187      -6.846  24.327   2.251  1.00 30.50           H
HETATM 3060 H3B3 TQD A 187      -7.456  24.434   3.950  1.00 30.50           H
HETATM 3061 H4'1 TQD A 187      -0.862  34.375   3.393  1.00 13.18           H
HETATM 3062 H4'2 TQD A 187      -1.941  33.310   4.234  1.00 13.18           H
HETATM 3063 H4B1 TQD A 187      -2.081  21.081   4.117  1.00 34.88           H
HETATM 3064 H4B2 TQD A 187      -1.571  22.759   3.657  1.00 34.88           H
HETATM 3065 H4B3 TQD A 187      -2.960  21.976   2.801  1.00 34.88           H
HETATM 3066 H5B1 TQD A 187       0.314  24.528   6.468  1.00 38.38           H
HETATM 3067 H5B2 TQD A 187      -0.907  25.754   6.968  1.00 38.38           H
HETATM 3068 H5B3 TQD A 187      -0.150  25.855   5.329  1.00 38.38           H
HETATM 3069 H5D1 TQD A 187      -2.957  31.548   4.181  1.00 13.31           H
HETATM 3070 H5D2 TQD A 187      -1.514  30.604   4.612  1.00 13.31           H
HETATM 3071 H7'1 TQD A 187      -2.891  27.507   2.663  1.00 18.76           H
HETATM 3072 H7'2 TQD A 187      -1.373  28.175   3.345  1.00 18.76           H
HETATM 3073 H8'1 TQD A 187      -3.978  29.839   5.526  1.00 20.60           H
HETATM 3074 H8'2 TQD A 187      -2.692  28.606   5.562  1.00 20.60           H
HETATM 3075 H9'1 TQD A 187      -6.157  29.372   4.829  1.00 30.07           H
HETATM 3076 H9'2 TQD A 187      -6.666  27.741   5.328  1.00 30.07           H
HETATM 3077 H9'3 TQD A 187      -6.270  28.083   3.596  1.00 30.07           H
HETATM 3078  O   HOH A 190       2.862  34.660  -1.983  1.00 15.41           O
HETATM 3079  H1  HOH A 190       2.424  35.504  -1.874  1.00 18.50           H
HETATM 3080  H2  HOH A 190       2.388  34.227  -2.738  1.00 18.50           H
HETATM 3081  O   HOH A 191       9.169  30.750  -5.618  1.00 28.69           O
HETATM 3082  H1  HOH A 191       8.433  31.338  -5.812  1.00 34.43           H
HETATM 3083  H2  HOH A 191       9.112  30.068  -6.287  1.00 34.43           H
HETATM 3084  O   HOH A 192       5.224  35.698  -3.472  1.00 18.84           O
HETATM 3085  H1  HOH A 192       5.173  36.633  -3.695  1.00 22.61           H
HETATM 3086  H2  HOH A 192       4.316  35.428  -3.330  1.00 22.61           H
HETATM 3087  O   HOH A 193      -3.052  28.459  -2.032  1.00 21.99           O
HETATM 3088  H1  HOH A 193      -2.268  29.043  -2.087  1.00 26.39           H
HETATM 3089  H2  HOH A 193      -2.688  27.573  -2.034  1.00 26.39           H
HETATM 3090  O   HOH A 194      -3.801  33.666   1.072  1.00 19.05           O
HETATM 3091  H1  HOH A 194      -4.677  33.744   0.682  1.00 22.85           H
HETATM 3092  H2  HOH A 194      -3.931  33.938   1.984  1.00 22.85           H
HETATM 3093  O   HOH A 195      -4.695  34.150   3.739  1.00 26.80           O
HETATM 3094  H1  HOH A 195      -5.329  33.951   4.434  1.00 32.16           H
HETATM 3095  H2  HOH A 195      -4.090  34.808   4.111  1.00 32.16           H
HETATM 3096  O   HOH A 196      -7.180  34.374   5.216  1.00 39.27           O
HETATM 3097  H1  HOH A 196      -7.232  33.454   4.944  1.00 47.12           H
HETATM 3098  H2  HOH A 196      -7.056  34.334   6.169  1.00 47.12           H
HETATM 3099  O   HOH A 197     -10.996  30.969   4.100  1.00 33.80           O
HETATM 3100  H1  HOH A 197     -11.223  30.339   3.414  1.00 40.57           H
HETATM 3101  H2  HOH A 197     -11.047  30.464   4.912  1.00 40.57           H
HETATM 3102  O   HOH A 198      -5.021  39.236  -8.333  1.00 31.32           O
HETATM 3103  H1  HOH A 198      -5.621  39.988  -8.354  1.00 37.58           H
HETATM 3104  H2  HOH A 198      -5.474  38.600  -7.772  1.00 37.58           H
HETATM 3105  O   HOH A 199      -9.708  42.402  -9.427  1.00 41.26           O
HETATM 3106  H1  HOH A 199     -10.096  42.738 -10.235  1.00 49.51           H
HETATM 3107  H2  HOH A 199      -9.323  41.560  -9.682  1.00 49.51           H
HETATM 3108  O   HOH A 200      -5.929  35.483 -17.146  1.00 37.46           O
HETATM 3109  H1  HOH A 200      -6.127  34.587 -16.876  1.00 44.95           H
HETATM 3110  H2  HOH A 200      -6.094  36.003 -16.356  1.00 44.95           H
HETATM 3111  O   HOH A 201     -11.820  39.606 -12.111  1.00 31.26           O
HETATM 3112  H1  HOH A 201     -12.398  39.894 -12.817  1.00 37.51           H
HETATM 3113  H2  HOH A 201     -11.797  38.650 -12.200  1.00 37.51           H
HETATM 3114  O   HOH A 202     -10.658  43.852  -2.149  1.00 27.05           O
HETATM 3115  H1  HOH A 202     -10.975  43.668  -3.034  1.00 32.47           H
HETATM 3116  H2  HOH A 202      -9.727  43.614  -2.179  1.00 32.47           H
HETATM 3117  O   HOH A 203     -14.148  32.146   4.086  1.00 27.79           O
HETATM 3118  H1  HOH A 203     -13.786  32.832   4.648  1.00 33.35           H
HETATM 3119  H2  HOH A 203     -14.726  32.626   3.482  1.00 33.35           H
HETATM 3120  O   HOH A 204      -7.886  23.600  -0.253  1.00 37.24           O
HETATM 3121  H1  HOH A 204      -8.545  23.658   0.446  1.00 44.69           H
HETATM 3122  H2  HOH A 204      -8.384  23.755  -1.067  1.00 44.69           H
HETATM 3123  O   HOH A 205       7.119  23.928   7.377  1.00 39.47           O
HETATM 3124  H1  HOH A 205       7.913  23.554   7.763  1.00 47.37           H
HETATM 3125  H2  HOH A 205       7.124  24.841   7.675  1.00 47.37           H
HETATM 3126  O   HOH A 206      10.559  29.769  11.795  1.00 16.12           O
HETATM 3127  H1  HOH A 206      10.188  29.040  12.302  1.00 19.34           H
HETATM 3128  H2  HOH A 206      10.740  29.386  10.935  1.00 19.34           H
HETATM 3129  O   HOH A 207      12.072  33.155   4.621  1.00 35.98           O
HETATM 3130  H1  HOH A 207      11.159  32.955   4.829  1.00 43.17           H
HETATM 3131  H2  HOH A 207      12.510  33.195   5.473  1.00 43.17           H
HETATM 3132  O   HOH A 208      20.873  34.778  18.035  1.00 42.14           O
HETATM 3133  H1  HOH A 208      20.613  34.083  17.426  1.00 50.57           H
HETATM 3134  H2  HOH A 208      20.981  34.329  18.874  1.00 50.57           H
HETATM 3135  O   HOH A 209      16.913  34.432   8.528  1.00 39.88           O
HETATM 3136  H1  HOH A 209      17.496  35.191   8.537  1.00 47.86           H
HETATM 3137  H2  HOH A 209      16.292  34.601   9.247  1.00 47.86           H
HETATM 3138  O   HOH A 210     -12.715  30.310   9.361  1.00 23.34           O
HETATM 3139  H1  HOH A 210     -11.767  30.426   9.430  1.00 28.01           H
HETATM 3140  H2  HOH A 210     -12.832  29.835   8.534  1.00 28.01           H
HETATM 3141  O   HOH A 211     -12.421  25.417   7.806  1.00 15.40           O
HETATM 3142  H1  HOH A 211     -11.869  25.746   7.091  1.00 18.48           H
HETATM 3143  H2  HOH A 211     -11.989  24.605   8.087  1.00 18.48           H
HETATM 3144  O   HOH A 212      -5.243  23.383  17.282  1.00 42.27           O
HETATM 3145  H1  HOH A 212      -4.614  22.779  16.884  1.00 50.73           H
HETATM 3146  H2  HOH A 212      -5.861  22.812  17.743  1.00 50.73           H
HETATM 3147  O   HOH A 213       4.800  25.462  16.476  1.00 29.01           O
HETATM 3148  H1  HOH A 213       5.580  25.818  16.911  1.00 34.81           H
HETATM 3149  H2  HOH A 213       4.562  26.137  15.837  1.00 34.81           H
HETATM 3150  O   HOH A 214     -10.159  30.653  22.359  1.00 32.53           O
HETATM 3151  H1  HOH A 214      -9.447  31.282  22.500  1.00 39.04           H
HETATM 3152  H2  HOH A 214     -10.267  30.220  23.206  1.00 39.04           H
HETATM 3153  O   HOH A 215      -7.735  26.160  18.075  1.00 25.27           O
HETATM 3154  H1  HOH A 215      -6.918  25.766  18.392  1.00 30.32           H
HETATM 3155  H2  HOH A 215      -8.384  25.930  18.743  1.00 30.32           H
HETATM 3156  O   HOH A 216      -1.302  35.466  24.878  1.00 30.25           O
HETATM 3157  H1  HOH A 216      -1.152  36.408  24.767  1.00 36.30           H
HETATM 3158  H2  HOH A 216      -0.899  35.267  25.725  1.00 36.30           H
HETATM 3159  O   HOH A 217      -9.053  40.216  23.300  1.00 49.41           O
HETATM 3160  H1  HOH A 217      -8.653  39.922  22.481  1.00 59.29           H
HETATM 3161  H2  HOH A 217      -9.231  39.406  23.778  1.00 59.29           H
HETATM 3162  O   HOH A 218      12.844  31.305  19.112  1.00 47.38           O
HETATM 3163  H1  HOH A 218      12.786  32.163  18.681  1.00 56.86           H
HETATM 3164  H2  HOH A 218      13.786  31.134  19.164  1.00 56.86           H
HETATM 3165  O   HOH A 219     -10.266  37.249   6.114  1.00 28.08           O
HETATM 3166  H1  HOH A 219     -10.366  37.237   7.078  1.00 33.69           H
HETATM 3167  H2  HOH A 219      -9.869  36.401   5.916  1.00 33.69           H
HETATM 3168  O   HOH A 220       9.895  44.047   5.171  1.00 42.57           O
HETATM 3169  H1  HOH A 220       8.974  44.009   5.441  1.00 51.08           H
HETATM 3170  H2  HOH A 220      10.154  44.954   5.357  1.00 51.08           H
HETATM 3171  O   HOH A 221      -5.137  29.869 -15.243  1.00 25.28           O
HETATM 3172  H1  HOH A 221      -5.888  29.531 -15.736  1.00 30.34           H
HETATM 3173  H2  HOH A 221      -5.331  30.805 -15.139  1.00 30.34           H
HETATM 3174  O   HOH A 222      -8.402  24.982 -14.636  1.00 38.69           O
HETATM 3175  H1  HOH A 222      -7.640  24.434 -14.823  1.00 46.43           H
HETATM 3176  H2  HOH A 222      -8.324  25.718 -15.246  1.00 46.43           H
HETATM 3177  O   HOH A 223     -11.375  32.906 -14.713  1.00 27.11           O
HETATM 3178  H1  HOH A 223     -12.001  32.233 -14.433  1.00 32.53           H
HETATM 3179  H2  HOH A 223     -11.918  33.678 -14.887  1.00 32.53           H
HETATM 3180  O   HOH A 224     -15.860  29.963  -8.835  1.00 21.26           O
HETATM 3181  H1  HOH A 224     -15.449  29.625  -9.636  1.00 25.52           H
HETATM 3182  H2  HOH A 224     -16.781  29.707  -8.911  1.00 25.52           H
HETATM 3183  O   HOH A 225     -14.782  29.081  -5.200  1.00 20.55           O
HETATM 3184  H1  HOH A 225     -13.914  28.711  -5.370  1.00 24.66           H
HETATM 3185  H2  HOH A 225     -14.630  30.028  -5.124  1.00 24.66           H
HETATM 3186  O   HOH A 226     -17.067  36.073  -5.538  1.00 13.83           O
HETATM 3187  H1  HOH A 226     -17.607  35.876  -4.771  1.00 16.60           H
HETATM 3188  H2  HOH A 226     -17.701  36.185  -6.245  1.00 16.60           H
HETATM 3189  O   HOH A 227     -19.329  34.276  -3.132  1.00 22.25           O
HETATM 3190  H1  HOH A 227     -20.060  34.788  -2.778  1.00 26.70           H
HETATM 3191  H2  HOH A 227     -18.546  34.723  -2.804  1.00 26.70           H
HETATM 3192  O   HOH A 228     -13.020  40.446   2.761  1.00 23.43           O
HETATM 3193  H1  HOH A 228     -13.886  40.075   2.951  1.00 28.11           H
HETATM 3194  H2  HOH A 228     -13.198  41.177   2.168  1.00 28.11           H
HETATM 3195  O   HOH A 229     -15.935  39.705   3.256  1.00 43.94           O
HETATM 3196  H1  HOH A 229     -16.738  39.778   3.779  1.00 52.73           H
HETATM 3197  H2  HOH A 229     -15.927  38.792   2.960  1.00 52.73           H
HETATM 3198  O   HOH A 230     -11.452  44.112   0.594  1.00 42.96           O
HETATM 3199  H1  HOH A 230     -12.057  44.816   0.360  1.00 51.55           H
HETATM 3200  H2  HOH A 230     -11.042  43.875  -0.244  1.00 51.55           H
HETATM 3201  O   HOH A 231       8.150  40.240  -7.964  1.00 22.25           O
HETATM 3202  H1  HOH A 231       8.482  39.520  -8.509  1.00 26.71           H
HETATM 3203  H2  HOH A 231       8.631  41.012  -8.267  1.00 26.71           H
HETATM 3204  O   HOH A 232      12.474  36.792  -8.242  1.00 34.10           O
HETATM 3205  H1  HOH A 232      12.082  36.984  -9.097  1.00 40.92           H
HETATM 3206  H2  HOH A 232      12.204  35.888  -8.054  1.00 40.92           H
HETATM 3207  O   HOH A 233       9.314  48.458 -10.246  1.00 61.39           O
HETATM 3208  H1  HOH A 233       9.390  47.642  -9.745  1.00 73.66           H
HETATM 3209  H2  HOH A 233       8.379  48.670 -10.206  1.00 73.66           H
HETATM 3210  O   HOH A 234      -2.492  18.976 -14.869  1.00 50.09           O
HETATM 3211  H1  HOH A 234      -2.134  19.674 -15.418  1.00 60.11           H
HETATM 3212  H2  HOH A 234      -3.071  18.488 -15.456  1.00 60.11           H
HETATM 3213  O   HOH A 235     -14.199  39.694  24.314  1.00 34.69           O
HETATM 3214  H1  HOH A 235     -13.314  39.855  23.976  1.00 41.63           H
HETATM 3215  H2  HOH A 235     -14.655  39.277  23.578  1.00 41.63           H
HETATM 3216  O   HOH A 236     -12.694  25.802  -6.775  1.00 25.70           O
HETATM 3217  H1  HOH A 236     -12.963  25.435  -5.926  1.00 30.84           H
HETATM 3218  H2  HOH A 236     -12.624  26.746  -6.620  1.00 30.84           H
HETATM 3219  O   HOH A 237      15.975  33.196   6.135  1.00 52.60           O
HETATM 3220  H1  HOH A 237      16.134  33.723   6.922  1.00 63.12           H
HETATM 3221  H2  HOH A 237      16.843  33.092   5.744  1.00 63.12           H
HETATM 3222  O   HOH A 238      18.884  39.911  14.418  1.00 58.33           O
HETATM 3223  H1  HOH A 238      18.117  39.337  14.336  1.00 70.00           H
HETATM 3224  H2  HOH A 238      19.520  39.539  13.805  1.00 70.00           H
HETATM 3225  O   HOH A 239      10.423  43.411  13.835  1.00 61.52           O
HETATM 3226  H1  HOH A 239       9.957  43.843  14.552  1.00 73.82           H
HETATM 3227  H2  HOH A 239      10.671  42.557  14.193  1.00 73.82           H
HETATM 3228  O   HOH A 240      -5.815  32.568   0.004  1.00 25.54           O
HETATM 3229  H1  HOH A 240      -5.019  32.494   0.539  1.00 30.65           H
HETATM 3230  H2  HOH A 240      -5.583  33.202  -0.678  1.00 30.65           H
HETATM 3231  O   HOH A 241      -7.235  31.732   4.057  1.00 61.41           O
HETATM 3232  H1  HOH A 241      -7.088  31.987   3.145  1.00 73.69           H
HETATM 3233  H2  HOH A 241      -8.168  31.522   4.129  1.00 73.69           H
HETATM 3234  O   HOH A 242      -3.570  25.628  -2.387  1.00 28.95           O
HETATM 3235  H1  HOH A 242      -4.333  26.086  -2.740  1.00 34.74           H
HETATM 3236  H2  HOH A 242      -3.784  25.479  -1.463  1.00 34.74           H
HETATM 3237  O   HOH A 243     -10.270  21.679   4.895  1.00 47.06           O
HETATM 3238  H1  HOH A 243     -10.297  22.545   5.313  1.00 56.48           H
HETATM 3239  H2  HOH A 243     -10.730  21.808   4.062  1.00 56.48           H
HETATM 3240  O   HOH A 244     -10.271  24.386   5.719  1.00 33.95           O
HETATM 3241  H1  HOH A 244      -9.482  24.848   6.019  1.00 40.74           H
HETATM 3242  H2  HOH A 244     -10.865  25.095   5.453  1.00 40.74           H
HETATM 3243  O   HOH A 245     -13.211  23.342  -0.364  1.00 31.41           O
HETATM 3244  H1  HOH A 245     -12.583  23.394   0.365  1.00 37.69           H
HETATM 3245  H2  HOH A 245     -12.684  23.552  -1.136  1.00 37.69           H
HETATM 3246  O   HOH A 246       1.532  22.296   3.669  1.00 39.50           O
HETATM 3247  H1  HOH A 246       0.643  22.604   3.869  1.00 47.40           H
HETATM 3248  H2  HOH A 246       1.440  21.531   3.107  1.00 47.40           H
HETATM 3249  O   HOH A 247       5.092  18.821  -3.188  1.00 53.77           O
HETATM 3250  H1  HOH A 247       5.109  19.539  -3.825  1.00 64.52           H
HETATM 3251  H2  HOH A 247       5.551  18.106  -3.630  1.00 64.52           H
HETATM 3252  O   HOH A 248       1.147  20.892  13.808  1.00 41.79           O
HETATM 3253  H1  HOH A 248       0.262  20.767  14.155  1.00 50.14           H
HETATM 3254  H2  HOH A 248       1.267  21.847  13.816  1.00 50.14           H
HETATM 3255  O   HOH A 249      15.449  42.734  -4.214  1.00 42.82           O
HETATM 3256  H1  HOH A 249      16.218  42.863  -4.771  1.00 51.39           H
HETATM 3257  H2  HOH A 249      14.853  42.206  -4.750  1.00 51.39           H
HETATM 3258  O   HOH A 250     -15.358  26.339   0.069  1.00 23.83           O
HETATM 3259  H1  HOH A 250     -15.131  27.038   0.688  1.00 28.60           H
HETATM 3260  H2  HOH A 250     -14.537  25.854  -0.045  1.00 28.60           H
HETATM 3261  O   HOH A 251     -18.091  26.749  -0.528  1.00 27.82           O
HETATM 3262  H1  HOH A 251     -18.432  26.018  -1.044  1.00 33.38           H
HETATM 3263  H2  HOH A 251     -17.162  26.530  -0.396  1.00 33.38           H
HETATM 3264  O   HOH A 252     -10.087  23.720  -2.016  1.00 33.36           O
HETATM 3265  H1  HOH A 252      -9.838  24.406  -2.642  1.00 40.04           H
HETATM 3266  H2  HOH A 252     -10.603  24.183  -1.353  1.00 40.04           H
HETATM 3267  O   HOH A 253       7.058  25.883  -4.394  1.00 39.01           O
HETATM 3268  H1  HOH A 253       6.121  25.956  -4.198  1.00 46.81           H
HETATM 3269  H2  HOH A 253       7.092  25.829  -5.351  1.00 46.81           H
HETATM 3270  O   HOH A 254      12.186  40.609  17.043  1.00 55.82           O
HETATM 3271  H1  HOH A 254      12.433  40.724  16.123  1.00 66.99           H
HETATM 3272  H2  HOH A 254      11.804  41.451  17.298  1.00 66.99           H
HETATM 3273  O   HOH A 255      -8.635  46.404   9.539  1.00 43.06           O
HETATM 3274  H1  HOH A 255      -9.162  46.265  10.326  1.00 51.67           H
HETATM 3275  H2  HOH A 255      -7.933  45.755   9.610  1.00 51.67           H
HETATM 3276  O   HOH A 256      -4.520  52.946  10.833  1.00 71.47           O
HETATM 3277  H1  HOH A 256      -3.883  52.343  11.218  1.00 85.76           H
HETATM 3278  H2  HOH A 256      -4.039  53.374  10.124  1.00 85.76           H
HETATM 3279  O   HOH A 257       6.554  33.427 -10.412  1.00 27.16           O
HETATM 3280  H1  HOH A 257       6.666  32.839 -11.166  1.00 32.59           H
HETATM 3281  H2  HOH A 257       7.439  33.738 -10.212  1.00 32.59           H
HETATM 3282  O   HOH A 258       0.415  33.494  26.021  1.00 38.73           O
HETATM 3283  H1  HOH A 258       1.049  33.029  25.472  1.00 46.48           H
HETATM 3284  H2  HOH A 258      -0.236  33.824  25.402  1.00 46.48           H
HETATM 3285  O   HOH A 259      -4.247  52.588  -6.616  1.00 57.23           O
HETATM 3286  H1  HOH A 259      -3.638  53.103  -6.078  1.00 68.68           H
HETATM 3287  H2  HOH A 259      -5.097  53.004  -6.475  1.00 68.68           H
HETATM 3288  O   HOH A 260      -4.061  44.625  -6.741  1.00 48.73           O
HETATM 3289  H1  HOH A 260      -4.961  44.455  -6.461  1.00 58.47           H
HETATM 3290  H2  HOH A 260      -4.088  45.521  -7.085  1.00 58.47           H
HETATM 3291  O   HOH A 261       8.666  40.461 -11.181  1.00 53.42           O
HETATM 3292  H1  HOH A 261       9.607  40.373 -11.342  1.00 64.10           H
HETATM 3293  H2  HOH A 261       8.333  39.563 -11.224  1.00 64.10           H
HETATM 3294  O   HOH A 262       6.249  49.020  -9.597  1.00 41.59           O
HETATM 3295  H1  HOH A 262       5.511  49.364  -9.090  1.00 49.91           H
HETATM 3296  H2  HOH A 262       6.057  49.289 -10.497  1.00 49.91           H
HETATM 3297  O   HOH A 263      -6.060  25.186 -18.275  1.00 49.69           O
HETATM 3298  H1  HOH A 263      -5.729  25.525 -17.442  1.00 59.63           H
HETATM 3299  H2  HOH A 263      -6.976  25.461 -18.301  1.00 59.63           H
HETATM 3300  O   HOH A 264      16.448  38.667  13.916  1.00 43.61           O
HETATM 3301  H1  HOH A 264      15.522  38.851  14.091  1.00 52.33           H
HETATM 3302  H2  HOH A 264      16.425  38.091  13.146  1.00 52.33           H
HETATM 3303  O   HOH A 265       7.959  23.229  16.531  1.00 36.87           O
HETATM 3304  H1  HOH A 265       7.885  23.960  17.145  1.00 44.25           H
HETATM 3305  H2  HOH A 265       8.009  22.455  17.095  1.00 44.25           H
HETATM 3306  O   HOH A 266      -4.248  36.960  -9.960  1.00 25.89           O
HETATM 3307  H1  HOH A 266      -4.650  37.615  -9.380  1.00 31.07           H
HETATM 3308  H2  HOH A 266      -4.687  36.137  -9.735  1.00 31.07           H
HETATM 3309  O   HOH A 267     -13.406  41.645  -6.089  1.00 27.32           O
HETATM 3310  H1  HOH A 267     -13.381  41.593  -5.135  1.00 32.79           H
HETATM 3311  H2  HOH A 267     -12.764  40.994  -6.387  1.00 32.79           H
HETATM 3312  O   HOH A 268     -16.596  27.315  -6.702  1.00 48.36           O
HETATM 3313  H1  HOH A 268     -15.985  27.805  -6.147  1.00 58.03           H
HETATM 3314  H2  HOH A 268     -17.422  27.798  -6.619  1.00 58.03           H
HETATM 3315  O   HOH A 269     -22.020  31.044   3.287  1.00 45.74           O
HETATM 3316  H1  HOH A 269     -21.243  30.478   3.280  1.00 54.89           H
HETATM 3317  H2  HOH A 269     -22.568  30.687   3.984  1.00 54.89           H
HETATM 3318  O   HOH A 270      -9.756  23.892  10.995  1.00 30.85           O
HETATM 3319  H1  HOH A 270      -8.937  24.275  10.675  1.00 37.02           H
HETATM 3320  H2  HOH A 270     -10.404  24.589  10.859  1.00 37.02           H
HETATM 3321  O   HOH A 271      -5.160  20.411   3.345  1.00 38.17           O
HETATM 3322  H1  HOH A 271      -4.815  21.152   3.877  1.00 45.80           H
HETATM 3323  H2  HOH A 271      -5.844  20.797   2.802  1.00 45.80           H
HETATM 3324  O   HOH A 272     -10.531  19.743   6.863  1.00 49.96           O
HETATM 3325  H1  HOH A 272     -10.396  20.465   6.238  1.00 59.95           H
HETATM 3326  H2  HOH A 272     -11.444  19.485   6.724  1.00 59.95           H
HETATM 3327  O   HOH A 273      18.540  28.169   7.424  1.00 41.93           O
HETATM 3328  H1  HOH A 273      18.759  27.367   7.899  1.00 50.32           H
HETATM 3329  H2  HOH A 273      17.982  28.659   8.033  1.00 50.32           H
HETATM 3330  O   HOH A 274      -9.518  37.965  13.997  1.00 22.72           O
HETATM 3331  H1  HOH A 274     -10.407  38.337  14.048  1.00 27.26           H
HETATM 3332  H2  HOH A 274      -8.972  38.592  14.474  1.00 27.26           H
HETATM 3333  O   HOH A 275      -9.066  39.778  12.020  1.00 35.04           O
HETATM 3334  H1  HOH A 275      -8.727  39.299  11.259  1.00 42.04           H
HETATM 3335  H2  HOH A 275      -9.397  39.090  12.603  1.00 42.04           H
HETATM 3336  O   HOH A 276     -10.888  39.666   8.288  1.00 35.40           O
HETATM 3337  H1  HOH A 276     -11.355  39.811   9.113  1.00 42.48           H
HETATM 3338  H2  HOH A 276     -10.513  38.781   8.385  1.00 42.48           H
HETATM 3339  O   HOH A 277     -12.385  41.540  11.448  1.00 57.31           O
HETATM 3340  H1  HOH A 277     -12.808  41.189  12.234  1.00 68.77           H
HETATM 3341  H2  HOH A 277     -11.448  41.447  11.630  1.00 68.77           H
HETATM 3342  O   HOH A 278     -12.292  29.393 -12.397  1.00 26.41           O
HETATM 3343  H1  HOH A 278     -12.094  30.229 -11.969  1.00 31.69           H
HETATM 3344  H2  HOH A 278     -13.141  29.140 -12.035  1.00 31.69           H
HETATM 3345  O   HOH A 279      -9.842  47.020  -1.576  1.00 37.25           O
HETATM 3346  H1  HOH A 279     -10.332  46.322  -2.014  1.00 44.70           H
HETATM 3347  H2  HOH A 279      -9.986  47.793  -2.124  1.00 44.70           H
HETATM 3348  O   HOH A 280       9.203  37.605  -8.977  1.00 45.19           O
HETATM 3349  H1  HOH A 280       9.971  37.534  -8.409  1.00 54.22           H
HETATM 3350  H2  HOH A 280       8.549  37.034  -8.573  1.00 54.22           H
HETATM 3351  O   HOH A 281       2.018  20.536  -0.375  1.00 41.86           O
HETATM 3352  H1  HOH A 281       2.051  21.226  -1.045  1.00 50.23           H
HETATM 3353  H2  HOH A 281       2.386  19.766  -0.814  1.00 50.23           H
HETATM 3354  O   HOH A 282     -12.870  34.131   6.125  1.00 50.25           O
HETATM 3355  H1  HOH A 282     -12.017  33.754   5.904  1.00 60.30           H
HETATM 3356  H2  HOH A 282     -12.891  34.963   5.645  1.00 60.30           H
HETATM 3357  O   HOH A 283     -12.753  37.608  11.618  1.00 43.98           O
HETATM 3358  H1  HOH A 283     -11.821  37.390  11.507  1.00 52.78           H
HETATM 3359  H2  HOH A 283     -12.757  38.181  12.394  1.00 52.78           H
HETATM 3360  O   HOH A 284       9.174  45.912 -11.990  1.00 50.85           O
HETATM 3361  H1  HOH A 284       9.323  46.779 -11.609  1.00 61.02           H
HETATM 3362  H2  HOH A 284       9.134  45.322 -11.236  1.00 61.02           H
HETATM 3363  O   HOH A 285      14.571  34.470  -9.508  1.00 41.70           O
HETATM 3364  H1  HOH A 285      14.659  35.339  -9.902  1.00 50.04           H
HETATM 3365  H2  HOH A 285      13.674  34.452  -9.168  1.00 50.04           H
HETATM 3366  O   HOH A 286      15.831  34.752  -6.748  1.00 31.99           O
HETATM 3367  H1  HOH A 286      15.604  34.809  -7.679  1.00 38.39           H
HETATM 3368  H2  HOH A 286      15.259  35.400  -6.328  1.00 38.39           H
HETATM 3369  O   HOH A 287       6.833  37.080 -11.532  1.00 49.61           O
HETATM 3370  H1  HOH A 287       7.385  36.512 -12.071  1.00 59.53           H
HETATM 3371  H2  HOH A 287       7.075  36.866 -10.629  1.00 59.53           H
HETATM 3372  O   HOH A 288      -3.195  38.086 -12.151  1.00 40.58           O
HETATM 3373  H1  HOH A 288      -4.021  38.327 -12.572  1.00 48.69           H
HETATM 3374  H2  HOH A 288      -3.467  37.671 -11.327  1.00 48.69           H
HETATM 3375  O   HOH A 289       7.225  26.838  17.709  1.00 44.81           O
HETATM 3376  H1  HOH A 289       6.588  27.554  17.716  1.00 53.78           H
HETATM 3377  H2  HOH A 289       8.052  27.272  17.473  1.00 53.78           H
HETATM 3378  O   HOH A 290       2.165  22.886   9.815  1.00 41.17           O
HETATM 3379  H1  HOH A 290       1.509  23.462   9.414  1.00 49.41           H
HETATM 3380  H2  HOH A 290       1.751  22.598  10.631  1.00 49.41           H
HETATM 3381  O   HOH A 291       2.843  29.954  24.530  1.00 42.61           O
HETATM 3382  H1  HOH A 291       3.345  30.653  24.949  1.00 51.13           H
HETATM 3383  H2  HOH A 291       2.006  30.369  24.308  1.00 51.13           H
HETATM 3384  O   HOH A 292      -3.349  42.397  23.094  1.00 37.40           O
HETATM 3385  H1  HOH A 292      -3.433  43.343  22.929  1.00 44.88           H
HETATM 3386  H2  HOH A 292      -3.293  42.325  24.047  1.00 44.88           H
HETATM 3387  O   HOH A 293      -0.491  41.157  23.040  1.00 36.29           O
HETATM 3388  H1  HOH A 293      -1.156  41.838  22.921  1.00 43.55           H
HETATM 3389  H2  HOH A 293      -0.023  41.130  22.203  1.00 43.55           H
HETATM 3390  O   HOH A 294      -0.629  38.716  24.588  1.00 42.06           O
HETATM 3391  H1  HOH A 294      -1.381  38.538  24.016  1.00 50.47           H
HETATM 3392  H2  HOH A 294      -0.266  39.534  24.243  1.00 50.47           H
HETATM 3393  O   HOH A 295     -15.302  42.522  17.482  1.00 46.61           O
HETATM 3394  H1  HOH A 295     -16.095  41.980  17.451  1.00 55.94           H
HETATM 3395  H2  HOH A 295     -14.679  42.033  16.939  1.00 55.94           H
HETATM 3396  O   HOH A 296     -21.725  29.835  -0.441  1.00 42.32           O
HETATM 3397  H1  HOH A 296     -22.252  29.272  -1.012  1.00 50.78           H
HETATM 3398  H2  HOH A 296     -22.363  30.260   0.133  1.00 50.78           H
HETATM 3399  O   HOH A 297     -19.948  32.197   1.093  1.00 30.19           O
HETATM 3400  H1  HOH A 297     -19.077  32.233   1.501  1.00 36.22           H
HETATM 3401  H2  HOH A 297     -20.553  32.241   1.840  1.00 36.22           H
HETATM 3402  O   HOH A 298     -19.175  33.208   4.738  1.00 50.79           O
HETATM 3403  H1  HOH A 298     -18.534  32.881   4.104  1.00 60.94           H
HETATM 3404  H2  HOH A 298     -19.794  32.485   4.843  1.00 60.94           H
HETATM 3405  O   HOH A 299     -18.145  39.513   5.573  1.00 51.64           O
HETATM 3406  H1  HOH A 299     -19.058  39.553   5.859  1.00 61.97           H
HETATM 3407  H2  HOH A 299     -17.969  38.574   5.479  1.00 61.97           H
HETATM 3408  O   HOH A 300     -17.129  36.475   4.688  1.00 34.38           O
HETATM 3409  H1  HOH A 300     -16.705  36.585   3.834  1.00 41.25           H
HETATM 3410  H2  HOH A 300     -17.621  35.657   4.605  1.00 41.25           H
HETATM 3411  O   HOH A 301      -7.461  17.994  10.332  1.00 38.50           O
HETATM 3412  H1  HOH A 301      -7.485  17.321  11.014  1.00 46.20           H
HETATM 3413  H2  HOH A 301      -8.357  18.334  10.305  1.00 46.20           H
TER
END
