# Supplementary material for: High-throughput quantum-mechanics/molecular-mechanics (ONIOM) macromolecular crystallographic refinement with PHENIX/DivCon: the impact of mixed Hamiltonian methods on ligand and protein structure
Source: Acta Crystallogr D Struct Biol. 2018 Oct 29;74(Pt 11):1063–77. doi: 10.1107/S2059798318012913 (PMC6213575; doi:10.1107/S2059798318012913)
Supplement: Supplementary file 2 [file d-74-01063-sup2.gz › results_ONIOM/1S3V-H.cif]

#
# Files merged : Fri Jan 20 15:09:24 2017
#
#	/scratch/oleg/2711990.gondor.quantumbioinc.com/ligandsCIF/SO4.cif
#	/scratch/oleg/2711990.gondor.quantumbioinc.com/ligandsCIF/TQD.cif
#
data_comp_list


#
data_comp_SO4
#
loop_
_chem_comp_atom.comp_id
_chem_comp_atom.atom_id
_chem_comp_atom.type_symbol
_chem_comp_atom.type_energy
_chem_comp_atom.partial_charge
_chem_comp_atom.x
_chem_comp_atom.y
_chem_comp_atom.z
SO4        S       S   S     0.0       -9.2960   37.0560    9.7770
SO4        O1      O   OS    0.0      -10.1270   37.1600    8.5190
SO4        O2      O   OS    0.0       -8.5080   38.3700    9.8530
SO4        O3      O   OS    0.0      -10.1950   36.9180   10.9870
SO4        O4      O   OS    0.0       -8.4350   35.8770    9.6110
#
loop_
_chem_comp_bond.comp_id
_chem_comp_bond.atom_id_1
_chem_comp_bond.atom_id_2
_chem_comp_bond.type
_chem_comp_bond.value_dist
_chem_comp_bond.value_dist_esd
SO4  O1      S      single        1.474 0.020
SO4  O2      S      single        1.474 0.020
SO4  O3      S      single        1.474 0.020
SO4  O4      S      single        1.474 0.020
#
loop_
_chem_comp_angle.comp_id
_chem_comp_angle.atom_id_1
_chem_comp_angle.atom_id_2
_chem_comp_angle.atom_id_3
_chem_comp_angle.value_angle
_chem_comp_angle.value_angle_esd
SO4  O1      S       O2           109.47 3.000
SO4  O1      S       O3           109.47 3.000
SO4  O1      S       O4           109.47 3.000
SO4  O2      S       O3           109.47 3.000
SO4  O2      S       O4           109.47 3.000
SO4  O3      S       O4           109.47 3.000
#
loop_
_chem_comp_tree.comp_id
_chem_comp_tree.atom_id
_chem_comp_tree.atom_back
_chem_comp_tree.atom_forward
_chem_comp_tree.connect_type
SO4      S      ?      O1     START
SO4      O1     S      ?      ?
SO4      O2     S      ?      ?
SO4      O3     S      ?      ?
SO4      O4     S      ?      END
#
data_comp_TQD
#
loop_
_chem_comp_atom.comp_id
_chem_comp_atom.atom_id
_chem_comp_atom.type_symbol
_chem_comp_atom.type_energy
_chem_comp_atom.partial_charge
_chem_comp_atom.x
_chem_comp_atom.y
_chem_comp_atom.z
TQD        C2D     C   CR6   0.0       -0.0220   32.0840    0.4630
TQD        C4D     C   CR6   0.0       -1.0240   32.5690    2.5090
TQD        C4A     C   CR66  0.0       -1.5800   31.2770    2.5290
TQD        C5D     C   CH2   0.0       -2.2630   30.7710    3.8370
TQD        C6D     C   CH1   0.0       -3.1500   29.5290    3.5680
TQD        C7'     C   CH2   0.0       -2.3810   28.4980    2.7070
TQD        C8      C   CH2   0.0       -1.7830   29.0250    1.3530
TQD        C8A     C   CR66  0.0       -1.3110   30.4230    1.4480
TQD        C8'     C   CH2   0.0       -3.6230   28.9830    4.9610
TQD        C1'     C   CR6   0.0       -4.2430   26.5590    4.7800
TQD        C2'     C   CR16  0.0       -5.1380   25.6470    4.2580
TQD        C3'     C   CR6   0.0       -4.8550   24.2840    4.1780
TQD        C3B     C   CH3   0.0       -7.0110   23.8840    3.0290
TQD        C4'     C   CR6   0.0       -3.6600   23.8460    4.6560
TQD        C4B     C   CH3   0.0       -2.5570   22.0920    3.4830
TQD        C5'     C   CR6   0.0       -2.7120   24.7340    5.1800
TQD        C5B     C   CH3   0.0       -0.4570   25.1330    6.0060
TQD        C6'     C   CR16  0.0       -3.0110   26.0890    5.2580
TQD        N1'     N   NR16  0.0       -0.4660   30.8230    0.4170
TQD        N2'     N   NT2   0.0        0.8430   32.3740   -0.5420
TQD        N3'     N   NRD6  0.0       -0.2370   32.9710    1.4960
TQD        N4'     N   NT2   0.0       -1.2830   33.4620    3.4970
TQD        N9'     N   NT    0.0       -4.6260   27.9200    4.8320
TQD        O3'     O   O2    0.0       -5.8220   23.4160    3.6560
TQD        O4'     O   O2    0.0       -3.1430   22.5770    4.6930
TQD        O5'     O   O2    0.0       -1.5180   24.2160    5.6340
TQD        C9'     C   CH3   0.0       -6.0510   28.2900    4.7350
TQD        H1'     H   HNR6  0.0       -0.2020   30.1940   -0.3270
TQD        H4'1    H   H     0.0       -0.8890   34.3910    3.4540
TQD        H4'2    H   H     0.0       -1.8700   33.1980    4.2750
TQD        H5D1    H   HCH2  0.0       -2.8840   31.5690    4.2440
TQD        H5D2    H   HCH2  0.0       -1.4920   30.5060    4.5600
TQD        H6D     H   HCH1  0.0       -4.0370   29.7750    2.9840
TQD        H7'1    H   HCH2  0.0       -3.0670   27.6850    2.4720
TQD        H7'2    H   HCH2  0.0       -1.5560   28.1150    3.3070
TQD        H81     H   HCH2  0.0       -2.5540   28.9680    0.5850
TQD        H82     H   HCH2  0.0       -0.9420   28.3910    1.0720
TQD        H8'1    H   HCH2  0.0       -4.0550   29.8050    5.5310
TQD        H8'2    H   HCH2  0.0       -2.7590   28.5860    5.4940
TQD        H2'     H   HCR6  0.0       -6.0920   26.0020    3.8980
TQD        H3B1    H   HCH3  0.0       -7.6090   23.0330    2.7030
TQD        H3B2    H   HCH3  0.0       -6.7500   24.4960    2.1660
TQD        H3B3    H   HCH3  0.0       -7.5850   24.4810    3.7380
TQD        H4B1    H   HCH3  0.0       -2.1850   21.0800    3.6400
TQD        H4B2    H   HCH3  0.0       -1.7310   22.7420    3.1930
TQD        H4B3    H   HCH3  0.0       -3.3080   22.0850    2.6930
TQD        H5B1    H   HCH3  0.0        0.4120   24.5670    6.3410
TQD        H5B2    H   HCH3  0.0       -0.8020   25.7800    6.8130
TQD        H5B3    H   HCH3  0.0       -0.1840   25.7420    5.1440
TQD        H6'     H   HCR6  0.0       -2.2970   26.7780    5.6850
TQD        H2'1    H   H     0.0        1.0840   31.6660   -1.2210
TQD        H2'2    H   H     0.0        1.2450   33.2980   -0.6110
TQD        H9'1    H   HCH3  0.0       -6.1500   29.3740    4.7940
TQD        H9'2    H   HCH3  0.0       -6.6020   27.8300    5.5550
TQD        H9'3    H   HCH3  0.0       -6.4540   27.9390    3.7850
#
loop_
_chem_comp_bond.comp_id
_chem_comp_bond.atom_id_1
_chem_comp_bond.atom_id_2
_chem_comp_bond.type
_chem_comp_bond.value_dist
_chem_comp_bond.value_dist_esd
TQD  N2'     C2D    single        1.382 0.020
TQD  H2'1    N2'    single        1.011 0.020
TQD  H2'2    N2'    single        1.011 0.020
TQD  N3'     C2D    aromatic      1.359 0.020
TQD  C4D     N3'    aromatic      1.356 0.020
TQD  C4A     C4D    aromatic      1.403 0.020
TQD  C5D     C4A    single        1.510 0.020
TQD  H5D1    C5D    single        1.097 0.020
TQD  H5D2    C5D    single        1.098 0.020
TQD  C6D     C5D    single        1.545 0.020
TQD  H6D     C6D    single        1.099 0.020
TQD  C7'     C6D    single        1.534 0.020
TQD  H7'1    C7'    single        1.095 0.020
TQD  H7'2    C7'    single        1.098 0.020
TQD  C8      C7'    single        1.527 0.020
TQD  H81     C8     single        1.097 0.020
TQD  H82     C8     single        1.096 0.020
TQD  C8A     C8     single        1.495 0.020
TQD  N1'     C8A    aromatic      1.341 0.020
TQD  H1'     N1'    single        1.019 0.020
TQD  C8'     C6D    single        1.543 0.020
TQD  H8'1    C8'    single        1.099 0.020
TQD  H8'2    C8'    single        1.095 0.020
TQD  N9'     C8'    single        1.469 0.020
TQD  C9'     N9'    single        1.463 0.020
TQD  H9'1    C9'    single        1.096 0.020
TQD  H9'2    C9'    single        1.095 0.020
TQD  H9'3    C9'    single        1.096 0.020
TQD  C1'     N9'    single        1.398 0.020
TQD  C2'     C1'    aromatic      1.415 0.020
TQD  H2'     C2'    single        1.086 0.020
TQD  C3'     C2'    aromatic      1.402 0.020
TQD  C4'     C3'    aromatic      1.397 0.020
TQD  C5'     C4'    aromatic      1.397 0.020
TQD  C6'     C5'    aromatic      1.403 0.020
TQD  H6'     C6'    single        1.084 0.020
TQD  O5'     C5'    single        1.371 0.020
TQD  C5B     O5'    single        1.422 0.020
TQD  H5B1    C5B    single        1.094 0.020
TQD  H5B2    C5B    single        1.095 0.020
TQD  H5B3    C5B    single        1.095 0.020
TQD  O4'     C4'    single        1.375 0.020
TQD  C4B     O4'    single        1.429 0.020
TQD  H4B1    C4B    single        1.094 0.020
TQD  H4B2    C4B    single        1.095 0.020
TQD  H4B3    C4B    single        1.095 0.020
TQD  O3'     C3'    single        1.371 0.020
TQD  C3B     O3'    single        1.422 0.020
TQD  H3B1    C3B    single        1.094 0.020
TQD  H3B2    C3B    single        1.095 0.020
TQD  H3B3    C3B    single        1.095 0.020
TQD  N4'     C4D    single        1.389 0.020
TQD  H4'1    N4'    single        1.011 0.020
TQD  H4'2    N4'    single        1.010 0.020
TQD  C2D     N1'    aromatic      1.342 0.020
TQD  C4A     C8A    aromatic      1.400 0.020
TQD  C1'     C6'    aromatic      1.412 0.020
#
loop_
_chem_comp_angle.comp_id
_chem_comp_angle.atom_id_1
_chem_comp_angle.atom_id_2
_chem_comp_angle.atom_id_3
_chem_comp_angle.value_angle
_chem_comp_angle.value_angle_esd
TQD  N2'     C2D     N3'          120.51 3.000
TQD  N1'     C2D     N2'          117.26 3.000
TQD  N1'     C2D     N3'          122.23 3.000
TQD  C4A     C4D     N4'          120.95 3.000
TQD  C4A     C4D     N3'          121.72 3.000
TQD  N3'     C4D     N4'          117.33 3.000
TQD  C5D     C4A     C8A          120.14 3.000
TQD  C4D     C4A     C5D          122.26 3.000
TQD  C4D     C4A     C8A          117.53 3.000
TQD  H5D1    C5D     H5D2         107.77 3.000
TQD  C6D     C5D     H5D1         107.68 3.000
TQD  C6D     C5D     H5D2         109.57 3.000
TQD  C4A     C5D     H5D1         109.51 3.000
TQD  C4A     C5D     H5D2         107.59 3.000
TQD  C4A     C5D     C6D          114.54 3.000
TQD  C7'     C6D     H6D          107.76 3.000
TQD  C7'     C6D     C8'          113.26 3.000
TQD  C5D     C6D     H6D          107.98 3.000
TQD  C5D     C6D     C7'          109.65 3.000
TQD  C5D     C6D     C8'          109.34 3.000
TQD  C8'     C6D     H6D          108.71 3.000
TQD  H7'1    C7'     H7'2         107.32 3.000
TQD  C8      C7'     H7'1         108.18 3.000
TQD  C8      C7'     H7'2         109.77 3.000
TQD  C6D     C7'     H7'1         111.18 3.000
TQD  C6D     C7'     H7'2         109.83 3.000
TQD  C6D     C7'     C8           110.47 3.000
TQD  H81     C8      H82          107.40 3.000
TQD  C7'     C8      H81          109.48 3.000
TQD  C7'     C8      H82          109.20 3.000
TQD  C7'     C8      C8A          112.66 3.000
TQD  C8A     C8      H81          108.09 3.000
TQD  C8A     C8      H82          109.87 3.000
TQD  C8      C8A     N1'          117.26 3.000
TQD  C4A     C8A     C8           123.32 3.000
TQD  C4A     C8A     N1'          119.39 3.000
TQD  H8'1    C8'     H8'2         103.75 3.000
TQD  C6D     C8'     H8'1         108.31 3.000
TQD  C6D     C8'     H8'2         111.20 3.000
TQD  C6D     C8'     N9'          112.34 3.000
TQD  N9'     C8'     H8'1         107.57 3.000
TQD  N9'     C8'     H8'2         113.12 3.000
TQD  C2'     C1'     C6'          115.97 3.000
TQD  C2'     C1'     N9'          121.55 3.000
TQD  C6'     C1'     N9'          122.48 3.000
TQD  C1'     C2'     H2'          118.88 3.000
TQD  C1'     C2'     C3'          122.71 3.000
TQD  C3'     C2'     H2'          118.42 3.000
TQD  C2'     C3'     C4'          118.83 3.000
TQD  C2'     C3'     O3'          125.24 3.000
TQD  C4'     C3'     O3'          115.93 3.000
TQD  H3B1    C3B     H3B2         107.63 3.000
TQD  H3B1    C3B     H3B3         107.63 3.000
TQD  H3B2    C3B     H3B3         111.36 3.000
TQD  O3'     C3B     H3B1         107.72 3.000
TQD  O3'     C3B     H3B2         111.15 3.000
TQD  O3'     C3B     H3B3         111.14 3.000
TQD  C3'     C4'     C5'          120.87 3.000
TQD  C3'     C4'     O4'          119.53 3.000
TQD  C5'     C4'     O4'          119.50 3.000
TQD  H4B1    C4B     H4B2         108.02 3.000
TQD  H4B1    C4B     H4B3         108.02 3.000
TQD  H4B2    C4B     H4B3         110.25 3.000
TQD  O4'     C4B     H4B1         107.78 3.000
TQD  O4'     C4B     H4B2         111.31 3.000
TQD  O4'     C4B     H4B3         111.31 3.000
TQD  C6'     C5'     O5'          125.17 3.000
TQD  C4'     C5'     C6'          118.92 3.000
TQD  C4'     C5'     O5'          115.91 3.000
TQD  H5B1    C5B     H5B2         107.63 3.000
TQD  H5B1    C5B     H5B3         107.63 3.000
TQD  H5B2    C5B     H5B3         111.36 3.000
TQD  O5'     C5B     H5B1         107.72 3.000
TQD  O5'     C5B     H5B2         111.13 3.000
TQD  O5'     C5B     H5B3         111.17 3.000
TQD  C1'     C6'     H6'          119.24 3.000
TQD  C1'     C6'     C5'          122.66 3.000
TQD  C5'     C6'     H6'          118.10 3.000
TQD  C8A     N1'     H1'          119.83 3.000
TQD  C2D     N1'     H1'          118.84 3.000
TQD  C2D     N1'     C8A          121.33 3.000
TQD  H2'1    N2'     H2'2         119.60 3.000
TQD  C2D     N2'     H2'1         120.80 3.000
TQD  C2D     N2'     H2'2         119.60 3.000
TQD  C2D     N3'     C4D          117.77 3.000
TQD  H4'1    N4'     H4'2         119.10 3.000
TQD  C4D     N4'     H4'1         118.90 3.000
TQD  C4D     N4'     H4'2         121.99 3.000
TQD  C8'     N9'     C9'          116.25 3.000
TQD  C8'     N9'     C1'          123.61 3.000
TQD  C1'     N9'     C9'          120.14 3.000
TQD  C3'     O3'     C3B          117.42 3.000
TQD  C4'     O4'     C4B          110.20 3.000
TQD  C5'     O5'     C5B          117.43 3.000
TQD  H9'1    C9'     H9'2         106.68 3.000
TQD  H9'1    C9'     H9'3         106.74 3.000
TQD  H9'2    C9'     H9'3         109.79 3.000
TQD  N9'     C9'     H9'1         111.58 3.000
TQD  N9'     C9'     H9'2         110.91 3.000
TQD  N9'     C9'     H9'3         110.98 3.000
#
loop_
_chem_comp_tor.comp_id
_chem_comp_tor.id
_chem_comp_tor.atom_id_1
_chem_comp_tor.atom_id_2
_chem_comp_tor.atom_id_3
_chem_comp_tor.atom_id_4
_chem_comp_tor.value_angle
_chem_comp_tor.value_angle_esd
_chem_comp_tor.period
TQD CONST_1       N2'     C2D     N3'     C4D          179.78  20.0 1
TQD Var_1         N1'     C2D     N2'     H2'1           0.05   0.0 0
TQD Var_2         C4A     C4D     N4'     H4'1        -179.36   0.0 0
TQD CONST_2       C5D     C4A     C8A     C8             3.00  20.0 1
TQD CONST_3       C4D     C4A     C5D     H5D1          45.96  20.0 3
TQD CONST_4       C4A     C5D     C6D     H6D          -72.31  20.0 3
TQD Var_3         C7'     C6D     C8'     H8'1         173.62   0.0 0
TQD CONST_5       C5D     C6D     C7'     H7'1         178.19  20.0 3
TQD CONST_6       C6D     C7'     C8      H81          -71.60  20.0 3
TQD CONST_7       C7'     C8      C8A     N1'          162.62  20.0 3
TQD CONST_8       C8      C8A     N1'     H1'           -0.90  20.0 1
TQD Var_4         C6D     C8'     N9'     C9'          -77.61   0.0 0
TQD CONST_9       C2'     C1'     C6'     H6'          179.84  20.0 1
TQD Var_5         C2'     C1'     N9'     C9'           -4.09   0.0 0
TQD CONST_10      C1'     C2'     C3'     C4'           -0.95  20.0 1
TQD CONST_11      C2'     C3'     C4'     C5'            2.16  20.0 1
TQD Var_6         C2'     C3'     O3'     C3B            0.80   0.0 0
TQD CONST_12      C3'     C4'     C5'     C6'           -1.99  20.0 1
TQD Var_7         C3'     C4'     O4'     C4B           91.67   0.0 0
TQD Var_8         C6'     C5'     O5'     C5B           -1.80   0.0 0
TQD CONST_13      C4'     C5'     C6'     H6'         -178.70  20.0 1
TQD CONST_14      C2D     N3'     C4D     N4'          178.87  20.0 1
TQD Var_9         C8'     N9'     C9'     H9'1           2.61   0.0 0
TQD Var_10        C3'     O3'     C3B     H3B1         179.66   0.0 0
TQD Var_11        C4'     O4'     C4B     H4B1         179.92   0.0 0
TQD Var_12        C5'     O5'     C5B     H5B1        -179.15   0.0 0
#
loop_
_chem_comp_tree.comp_id
_chem_comp_tree.atom_id
_chem_comp_tree.atom_back
_chem_comp_tree.atom_forward
_chem_comp_tree.connect_type
TQD      C2D    ?      N2'    START
TQD      N2'    C2D    H2'1   ?
TQD      H2'1   N2'    ?      ?
TQD      H2'2   N2'    ?      ?
TQD      N3'    C2D    C4D    ?
TQD      C4D    N3'    C4A    ?
TQD      C4A    C4D    C5D    ?
TQD      C5D    C4A    H5D1   ?
TQD      H5D1   C5D    ?      ?
TQD      H5D2   C5D    ?      ?
TQD      C6D    C5D    H6D    ?
TQD      H6D    C6D    ?      ?
TQD      C7'    C6D    H7'1   ?
TQD      H7'1   C7'    ?      ?
TQD      H7'2   C7'    ?      ?
TQD      C8     C7'    H81    ?
TQD      H81    C8     ?      ?
TQD      H82    C8     ?      ?
TQD      C8A    C8     N1'    ?
TQD      N1'    C8A    H1'    ?
TQD      H1'    N1'    ?      ?
TQD      C8'    C6D    H8'1   ?
TQD      H8'1   C8'    ?      ?
TQD      H8'2   C8'    ?      ?
TQD      N9'    C8'    C9'    ?
TQD      C9'    N9'    H9'1   ?
TQD      H9'1   C9'    ?      ?
TQD      H9'2   C9'    ?      ?
TQD      H9'3   C9'    ?      ?
TQD      C1'    N9'    C2'    ?
TQD      C2'    C1'    H2'    ?
TQD      H2'    C2'    ?      ?
TQD      C3'    C2'    C4'    ?
TQD      C4'    C3'    C5'    ?
TQD      C5'    C4'    C6'    ?
TQD      C6'    C5'    H6'    ?
TQD      H6'    C6'    ?      ?
TQD      O5'    C5'    C5B    ?
TQD      C5B    O5'    H5B1   ?
TQD      H5B1   C5B    ?      ?
TQD      H5B2   C5B    ?      ?
TQD      H5B3   C5B    ?      ?
TQD      O4'    C4'    C4B    ?
TQD      C4B    O4'    H4B1   ?
TQD      H4B1   C4B    ?      ?
TQD      H4B2   C4B    ?      ?
TQD      H4B3   C4B    ?      ?
TQD      O3'    C3'    C3B    ?
TQD      C3B    O3'    H3B1   ?
TQD      H3B1   C3B    ?      ?
TQD      H3B2   C3B    ?      ?
TQD      H3B3   C3B    ?      ?
TQD      N4'    C4D    H4'1   ?
TQD      H4'1   N4'    ?      ?
TQD      H4'2   N4'    ?      END
TQD      C2D    N1'    ?      ADD
TQD      C4A    C8A    ?      ADD
TQD      C1'    C6'    ?      ADD
#
loop_
_chem_comp_chir.comp_id
_chem_comp_chir.id
_chem_comp_chir.atom_id_centre
_chem_comp_chir.atom_id_1
_chem_comp_chir.atom_id_2
_chem_comp_chir.atom_id_3
_chem_comp_chir.volume_sign
TQD chir_1  C6D     C7'     C5D     C8'    positive
#
loop_
_chem_comp_plane_atom.comp_id
_chem_comp_plane_atom.plane_id
_chem_comp_plane_atom.atom_id
_chem_comp_plane_atom.dist_esd
TQD plan-1  C2'    0.020
TQD plan-1  C3'    0.020
TQD plan-1  C4'    0.020
TQD plan-1  O3'    0.020
TQD plan-2  C4'    0.020
TQD plan-2  C5'    0.020
TQD plan-2  C6'    0.020
TQD plan-2  O5'    0.020
TQD plan-3  C2D    0.020
TQD plan-3  C4D    0.020
TQD plan-3  C8A    0.020
TQD plan-3  N1'    0.020
TQD plan-3  N2'    0.020
TQD plan-3  N3'    0.020
TQD plan-4  C1'    0.020
TQD plan-4  C2'    0.020
TQD plan-4  C3'    0.020
TQD plan-4  C5'    0.020
TQD plan-4  C6'    0.020
TQD plan-4  N9'    0.020
TQD plan-5  C4D    0.020
TQD plan-5  C4A    0.020
TQD plan-5  C8     0.020
TQD plan-5  C8A    0.020
TQD plan-5  N1'    0.020
TQD plan-5  N3'    0.020
TQD plan-5  N4'    0.020
