# Supplementary material for: High-throughput quantum-mechanics/molecular-mechanics (ONIOM) macromolecular crystallographic refinement with PHENIX/DivCon: the impact of mixed Hamiltonian methods on ligand and protein structure
Source: Acta Crystallogr D Struct Biol. 2018 Oct 29;74(Pt 11):1063–77. doi: 10.1107/S2059798318012913 (PMC6213575; doi:10.1107/S2059798318012913)
Supplement: Supplementary file 2 [file d-74-01063-sup2.gz › results_ONIOM/1SG0-H_refine_001.pdb]

REMARK Date 2017-01-11 Time 17:39:31 EST -0500 (1484174371.59 s)
REMARK PHENIX refinement
REMARK 
REMARK ****************** INPUT FILES AND LABELS ******************************
REMARK Reflections:
REMARK   file name      : 1SG0.sf
REMARK   labels         : ['r1sg0sf,wavelength_id=1,_refln.F_meas_au,_refln.F_meas_sigma_au']
REMARK R-free flags:
REMARK   file name      : 1SG0.sf
REMARK   label          : r1sg0sf,wavelength_id=1,_refln.status
REMARK   test_flag_value: 0
REMARK Model file name(s): 
REMARK   /scratch/oleg/2711270.gondor.quantumbioinc.com/1SG0-H.pdb
REMARK 
REMARK ******************** REFINEMENT SUMMARY: QUICK FACTS *******************
REMARK Start: r_work = 0.2044 r_free = 0.2231 bonds = 0.012 angles = 1.902
REMARK Final: r_work = 0.1823 r_free = 0.2075 bonds = 0.014 angles = 1.850
REMARK ************************************************************************
REMARK 
REMARK ****************** REFINEMENT STATISTICS STEP BY STEP ******************
REMARK leading digit, like 1_, means number of macro-cycle                     
REMARK 0    : statistics at the very beginning when nothing is done yet        
REMARK 1_bss: bulk solvent correction and/or (anisotropic) scaling             
REMARK 1_xyz: refinement of coordinates                                        
REMARK 1_adp: refinement of ADPs (Atomic Displacement Parameters)              
REMARK 1_occ: refinement of occupancies                                        
REMARK ------------------------------------------------------------------------
REMARK  stage       r-work r-free bonds angles b_min b_max b_ave n_water shift
REMARK       0    : 0.2627 0.2775 0.012  1.90   4.5  53.2  16.9 1059      0.000
REMARK       1_bss: 0.2044 0.2231 0.012  1.90   4.4  53.1  16.8 1059      0.000
REMARK 1_settarget: 0.2044 0.2231 0.012  1.90   4.4  53.1  16.8 1059      0.000
REMARK       1_nqh: 0.2047 0.2234 0.012  1.90   4.4  53.1  16.8 1059      0.012
REMARK    1_weight: 0.2047 0.2234 0.012  1.90   4.4  53.1  16.8 1059      0.012
REMARK    1_checkH: 0.2048 0.2234 0.012  1.90   4.4  53.1  16.8 1059      0.412
REMARK    1_xyzrec: 0.1947 0.2199 0.015  1.88   4.4  53.1  16.8 1059      0.520
REMARK    1_checkH: 0.1948 0.2199 0.015  1.88   4.4  53.1  16.8 1059      0.520
REMARK       1_adp: 0.1903 0.2191 0.015  1.88   4.6  53.6  17.1 1059      0.520
REMARK   1_regHadp: 0.1900 0.2189 0.015  1.88   4.6  53.6  17.1 1059      0.520
REMARK       2_bss: 0.1896 0.2186 0.015  1.88   4.6  53.5  17.0 1059      0.520
REMARK 2_settarget: 0.1896 0.2186 0.015  1.88   4.6  53.5  17.0 1059      0.520
REMARK 2_updatecdl: 0.1896 0.2186 0.015  1.89   4.6  53.5  17.0 1059      0.520
REMARK       2_nqh: 0.1896 0.2186 0.015  1.89   4.6  53.5  17.0 1059      0.520
REMARK    2_weight: 0.1896 0.2186 0.015  1.89   4.6  53.5  17.0 1059      0.520
REMARK    2_checkH: 0.1896 0.2186 0.015  1.89   4.6  53.5  17.0 1059      0.520
REMARK    2_xyzrec: 0.1875 0.2114 0.014  1.80   4.6  53.5  17.0 1059      0.524
REMARK    2_checkH: 0.1875 0.2115 0.014  1.80   4.6  53.5  17.0 1059      0.524
REMARK       2_adp: 0.1850 0.2095 0.014  1.80   4.6  54.9  17.0 1059      0.524
REMARK   2_regHadp: 0.1850 0.2094 0.014  1.80   4.6  54.9  17.0 1059      0.524
REMARK       3_bss: 0.1850 0.2092 0.014  1.80   4.5  54.9  16.9 1059      0.524
REMARK 3_settarget: 0.1850 0.2092 0.014  1.80   4.5  54.9  16.9 1059      0.524
REMARK 3_updatecdl: 0.1850 0.2092 0.014  1.80   4.5  54.9  16.9 1059      0.524
REMARK       3_nqh: 0.1850 0.2092 0.014  1.80   4.5  54.9  16.9 1059      0.525
REMARK    3_weight: 0.1850 0.2092 0.014  1.80   4.5  54.9  16.9 1059      0.525
REMARK    3_checkH: 0.1850 0.2092 0.014  1.80   4.5  54.9  16.9 1059      0.525
REMARK    3_xyzrec: 0.1832 0.2084 0.014  1.85   4.5  54.9  16.9 1059      0.540
REMARK    3_checkH: 0.1832 0.2084 0.014  1.85   4.5  54.9  16.9 1059      0.540
REMARK       3_adp: 0.1824 0.2075 0.014  1.85   4.7  56.4  16.9 1059      0.540
REMARK   3_regHadp: 0.1824 0.2075 0.014  1.85   4.7  56.4  16.9 1059      0.540
REMARK         end: 0.1823 0.2075 0.014  1.85   4.6  56.4  16.9 1059      0.540
REMARK ------------------------------------------------------------------------
REMARK MODEL CONTENT.
REMARK  ELEMENT        ATOM RECORD COUNT   OCCUPANCY SUM
REMARK        C                     2430         2430.00
REMARK        H                     4348         4348.00
REMARK        O                     1003         1003.00
REMARK        N                      626          626.00
REMARK        P                        4            4.00
REMARK        S                       16           16.00
REMARK     Zn2+                        2            2.00
REMARK      O1-                       62           62.00
REMARK    TOTAL                     8491         8491.00
REMARK -----------------------------------------------------------------------
REMARK r_free_flags.md5.hexdigest a6f5b31904d5290d2cbaad52c8c6b8ea
REMARK 
REMARK IF THIS FILE IS FOR PDB DEPOSITION: REMOVE ALL FROM THIS LINE UP.
REMARK   3
REMARK   3 REFINEMENT.
REMARK   3   PROGRAM     : PHENIX (1.11.1_2575: ???)
REMARK   3   AUTHORS     : Adams,Afonine,Bunkoczi,Burnley,Chen,Dar,Davis,
REMARK   3               : Draizen,Echols,Gildea,Gros,Grosse-Kunstleve,Headd,
REMARK   3               : Hintze,Hung,Ioerger,Liebschner,McCoy,McKee,Moriarty,
REMARK   3               : Oeffner,Poon,Read,Richardson,Richardson,Sacchettini,
REMARK   3               : Sauter,Sobolev,Storoni,Terwilliger,Williams,Zwart
REMARK   3
REMARK   3  REFINEMENT TARGET : ML
REMARK   3  
REMARK   3  DATA USED IN REFINEMENT.
REMARK   3   RESOLUTION RANGE HIGH (ANGSTROMS) : 1.501   
REMARK   3   RESOLUTION RANGE LOW  (ANGSTROMS) : 28.426  
REMARK   3   MIN(FOBS/SIGMA_FOBS)              : 1.00  
REMARK   3   COMPLETENESS FOR RANGE        (%) : 94.42 
REMARK   3   NUMBER OF REFLECTIONS             : 77027     
REMARK   3   NUMBER OF REFLECTIONS (NON-ANOMALOUS) : 77027     
REMARK   3  
REMARK   3  FIT TO DATA USED IN REFINEMENT.
REMARK   3   R VALUE     (WORKING + TEST SET) : 0.1848
REMARK   3   R VALUE            (WORKING SET) : 0.1823
REMARK   3   FREE R VALUE                     : 0.2075
REMARK   3   FREE R VALUE TEST SET SIZE   (%) : 10.05 
REMARK   3   FREE R VALUE TEST SET COUNT      : 7744      
REMARK   3  
REMARK   3  FIT TO DATA USED IN REFINEMENT (IN BINS).
REMARK   3   BIN  RESOLUTION RANGE  COMPL.    NWORK NFREE   RWORK  RFREE  CCWORK CCFREE
REMARK   3     1 28.4314 -  4.6566    0.93     2445   282  0.1875 0.1941   0.910  0.902
REMARK   3     2  4.6566 -  3.6987    0.96     2434   279  0.1620 0.1846   0.926  0.899
REMARK   3     3  3.6987 -  3.2319    0.98     2457   272  0.1764 0.1931   0.920  0.897
REMARK   3     4  3.2319 -  2.9367    0.99     2463   265  0.1833 0.2073   0.918  0.889
REMARK   3     5  2.9367 -  2.7264    0.99     2445   258  0.1924 0.2047   0.904  0.891
REMARK   3     6  2.7264 -  2.5658    0.98     2405   281  0.1842 0.2124   0.913  0.896
REMARK   3     7  2.5658 -  2.4373    0.98     2397   288  0.1799 0.2110   0.913  0.896
REMARK   3     8  2.4373 -  2.3313    0.97     2403   238  0.1744 0.2112   0.921  0.902
REMARK   3     9  2.3313 -  2.2416    0.97     2352   281  0.1758 0.2122   0.921  0.892
REMARK   3    10  2.2416 -  2.1643    0.97     2360   288  0.1745 0.1893   0.923  0.904
REMARK   3    11  2.1643 -  2.0966    0.98     2360   282  0.1801 0.2045   0.914  0.868
REMARK   3    12  2.0966 -  2.0367    0.98     2369   278  0.1786 0.1884   0.914  0.897
REMARK   3    13  2.0367 -  1.9831    0.97     2370   270  0.1814 0.2052   0.915  0.906
REMARK   3    14  1.9831 -  1.9347    0.95     2341   244  0.1873 0.2153   0.909  0.889
REMARK   3    15  1.9347 -  1.8908    0.95     2333   249  0.1906 0.2213   0.909  0.865
REMARK   3    16  1.8908 -  1.8505    0.93     2247   263  0.1874 0.2163   0.912  0.890
REMARK   3    17  1.8505 -  1.8135    0.94     2280   270  0.1906 0.2207   0.907  0.884
REMARK   3    18  1.8135 -  1.7793    0.93     2250   258  0.1807 0.2282   0.916  0.867
REMARK   3    19  1.7793 -  1.7475    0.94     2286   259  0.1878 0.2476   0.911  0.833
REMARK   3    20  1.7475 -  1.7179    0.94     2252   263  0.1928 0.2134   0.907  0.889
REMARK   3    21  1.7179 -  1.6902    0.93     2276   240  0.1899 0.2428   0.914  0.859
REMARK   3    22  1.6902 -  1.6642    0.93     2250   238  0.1941 0.2281   0.906  0.844
REMARK   3    23  1.6642 -  1.6397    0.92     2244   252  0.1892 0.2224   0.905  0.877
REMARK   3    24  1.6397 -  1.6166    0.92     2231   239  0.1903 0.2315   0.901  0.855
REMARK   3    25  1.6166 -  1.5948    0.92     2201   245  0.1930 0.2300   0.907  0.847
REMARK   3    26  1.5948 -  1.5741    0.91     2205   236  0.1922 0.2200   0.911  0.894
REMARK   3    27  1.5741 -  1.5544    0.90     2222   229  0.1969 0.2311   0.906  0.869
REMARK   3    28  1.5544 -  1.5357    0.91     2176   235  0.1879 0.2221   0.912  0.872
REMARK   3    29  1.5357 -  1.5178    0.90     2178   249  0.2032 0.2284   0.896  0.866
REMARK   3    30  1.5178 -  1.5008    0.86     2051   213  0.2111 0.2714   0.891  0.838
REMARK   3  
REMARK   3  BULK SOLVENT MODELLING.
REMARK   3   METHOD USED        : FLAT BULK SOLVENT MODEL
REMARK   3   SOLVENT RADIUS     : 1.11    
REMARK   3   SHRINKAGE RADIUS   : 0.90    
REMARK   3   GRID STEP FACTOR   : 4.00    
REMARK   3  
REMARK   3  ERROR ESTIMATES.
REMARK   3   COORDINATE ERROR (MAXIMUM-LIKELIHOOD BASED)     : 0.13    
REMARK   3   PHASE ERROR (DEGREES, MAXIMUM-LIKELIHOOD BASED) : 19.73   
REMARK   3  
REMARK   3  STRUCTURE FACTORS CALCULATION ALGORITHM : FFT
REMARK   3  
REMARK   3  RESTRAINTS LIBRARY
REMARK   3    GEOSTD + MON.LIB. + CDL v1.2
REMARK   3  
REMARK   3  DEVIATIONS FROM IDEAL VALUES.
REMARK   3                 RMSD     MAX  COUNT
REMARK   3   BOND      :  0.014   0.124   3900
REMARK   3   ANGLE     :  1.850  18.921   5314
REMARK   3   CHIRALITY :  0.096   0.389    560
REMARK   3   PLANARITY :  0.019   0.231    664
REMARK   3   DIHEDRAL  : 11.978 112.503   2198
REMARK   3   MIN NONBONDED DISTANCE : 1.955 
REMARK   3  
REMARK   3  MOLPROBITY STATISTICS.
REMARK   3   ALL-ATOM CLASHSCORE : 1.08
REMARK   3   RAMACHANDRAN PLOT:
REMARK   3     OUTLIERS : 0.00  %
REMARK   3     ALLOWED  : 3.51  %
REMARK   3     FAVORED  : 96.49 %
REMARK   3   ROTAMER OUTLIERS : 0.77 %
REMARK   3   CBETA DEVIATIONS : 0
REMARK   3   PEPTIDE PLANE:
REMARK   3     CIS-PROLINE     : 1
REMARK   3     CIS-GENERAL     : 0
REMARK   3     TWISTED PROLINE : 0
REMARK   3     TWISTED GENERAL : 0
REMARK   3  
REMARK   3  ATOMIC DISPLACEMENT PARAMETERS.
REMARK   3   WILSON B : 11.22
REMARK   3   RMS(B_ISO_OR_EQUIVALENT_BONDED) : 3.38
REMARK   3   ATOMS          NUMBER OF ATOMS
REMARK   3                    ISO.  ANISO. 
REMARK   3    ALL         :   8491       0
REMARK   3    ALL (NO H)  :   4143       0
REMARK   3    SOLVENT     :    353       0
REMARK   3    NON-SOLVENT :   3790       0
REMARK   3    HYDROGENS   :   4348       0
REMARK   3
REMARK   3
REMARK   3   OTHER REFINEMENT REMARKS:
REMARK   3   XRAY REFINEMENT USING QUANTUM MECHANICAL FUNCTIONAL
REMARK   3   PROGRAM      :QuantumBio DivCon 6 build-7.1.1-b4015.17
REMARK   3   AUTHORS      :BORBULEVYCH O.Y., PLUMLEY J., 
REMARK   3                :MARTIN, R.I., WESTERHOFF L.M. 
REMARK   3
REMARK   3   REFERENCE     :BORBULEVYCH O.Y., PLUMLEY J.A.,
REMARK   3                 :MARTIN, R.I., MERZ, K.M.,  WESTERHOFF L.M.
REMARK   3                 :ACTA CRYSTLLOGRAPHICA SECTION D, 2014, 
REMARK   3                 :V. D70, pp. 1233-1247
REMARK   3   QM METHOD(HAMILTONIAN): PM6 AMBERFF14
REMARK   3   REGION QM REFINEMENT: 
REMARK   3      MAIN/BUFFER QM REGION RADII (A): 3.0 / 0.0
REMARK   3      LIGAND / STRAIN ENERGY: STL_A_501 / 2.55 KCAL/MOLE
REMARK   3      LIGAND / STRAIN ENERGY: STL_B_502 / 4.41 KCAL/MOLE
REMARK   3
HELIX    1   1 PHE A   17  ARG A   31  1               Generated by MOE   15
HELIX    2   2 ASP A   52  ASP A   54  5               Generated by MOE    3
HELIX    3   3 TYR A   67  LYS A   76  1               Generated by MOE   10
HELIX    4   4 SER A   82  GLU A   93  1               Generated by MOE   12
HELIX    5   5 ALA A  110  VAL A  119  1               Generated by MOE   10
HELIX    6   6 TYR A  132  SER A  134  5               Generated by MOE    3
HELIX    7   7 SER A  164  GLN A  172  1               Generated by MOE    9
HELIX    8   8 HIS A  173  HIS A  177  3               Generated by MOE    5
HELIX    9   9 GLU A  197  GLN A  212  1               Generated by MOE   16
HELIX   10  10 ILE A  214  LYS A  216  5               Generated by MOE    3
HELIX   11  11 ALA A  224  PHE A  228  1               Generated by MOE    5
HELIX   12  12 PHE B   17  ARG B   31  1               Generated by MOE   15
HELIX   13  13 LEU B   41  MET B   44  1               Generated by MOE    4
HELIX   14  14 ASP B   52  ASP B   54  5               Generated by MOE    3
HELIX   15  15 TYR B   67  GLN B   77  1               Generated by MOE   11
HELIX   16  16 SER B   82  GLU B   93  1               Generated by MOE   12
HELIX   17  17 ALA B  110  VAL B  119  1               Generated by MOE   10
HELIX   18  18 TYR B  132  SER B  134  5               Generated by MOE    3
HELIX   19  19 SER B  164  GLN B  172  1               Generated by MOE    9
HELIX   20  20 HIS B  173  HIS B  177  3               Generated by MOE    5
HELIX   21  21 GLU B  197  GLN B  212  1               Generated by MOE   16
HELIX   22  22 ILE B  214  LYS B  216  5               Generated by MOE    3
HELIX   23  23 ALA B  224  PHE B  228  1               Generated by MOE    5
SHEET    1       LYS A   4  TYR A   9                  Generated by MOE
SHEET    2       THR A  35  ASP A  40                  Generated by MOE
SHEET    3       LEU A  96  PRO A 102                  Generated by MOE
SHEET    4       LEU A 141  THR A 147                  Generated by MOE
SHEET    5       LYS A 182  VAL A 183                  Generated by MOE
SHEET    6       GLN A 187  SER A 189                  Generated by MOE
SHEET    7       LYS B   4  TYR B   9                  Generated by MOE
SHEET    8       THR B  35  ASP B  40                  Generated by MOE
SHEET    9       LEU B  96  PRO B 102                  Generated by MOE
SHEET   10       LEU B 141  THR B 147                  Generated by MOE
SHEET   11       LYS B 182  VAL B 183                  Generated by MOE
SHEET   12       GLN B 187  SER B 189                  Generated by MOE
CRYST1   83.330  106.372   56.982  90.00  90.00  90.00 P 21 21 21
SCALE1      0.012000  0.000000  0.000000        0.00000
SCALE2      0.000000  0.009401  0.000000        0.00000
SCALE3      0.000000  0.000000  0.017549        0.00000
ATOM      1  N   ALA A   1      28.975 -18.155   6.901  1.00 43.78           N
ATOM      2  CA  ALA A   1      29.952 -18.994   7.634  1.00 41.35           C
ATOM      3  C   ALA A   1      30.970 -18.121   8.373  1.00 44.46           C
ATOM      4  O   ALA A   1      31.699 -17.356   7.737  1.00 47.96           O
ATOM      5  CB  ALA A   1      30.664 -19.957   6.674  1.00 44.10           C
ATOM      6  H1  ALA A   1      28.385 -18.725   6.312  1.00 52.54           H
ATOM      7  H2  ALA A   1      29.466 -17.472   6.336  1.00 52.54           H
ATOM      8  HA  ALA A   1      29.414 -19.589   8.374  1.00 49.63           H
ATOM      9  HB1 ALA A   1      29.933 -20.617   6.204  1.00 52.92           H
ATOM     10  HB2 ALA A   1      31.188 -19.395   5.899  1.00 52.92           H
ATOM     11  HB3 ALA A   1      31.386 -20.561   7.225  1.00 52.92           H
ATOM     12  N   GLY A   2      31.002 -18.241   9.709  1.00 38.13           N
ATOM     13  CA  GLY A   2      31.876 -17.450  10.576  1.00 31.98           C
ATOM     14  C   GLY A   2      31.471 -15.971  10.621  1.00 31.14           C
ATOM     15  O   GLY A   2      30.545 -15.537   9.931  1.00 27.66           O
ATOM     16  H   GLY A   2      30.361 -18.879  10.157  1.00 45.77           H
ATOM     17  HA2 GLY A   2      31.835 -17.858  11.586  1.00 38.39           H
ATOM     18  HA3 GLY A   2      32.897 -17.510  10.198  1.00 38.39           H
ATOM     19  N   LYS A   3      32.166 -15.193  11.456  1.00 21.88           N
ATOM     20  CA  LYS A   3      31.926 -13.753  11.597  1.00 18.98           C
ATOM     21  C   LYS A   3      33.240 -12.989  11.628  1.00 15.98           C
ATOM     22  O   LYS A   3      34.229 -13.475  12.175  1.00 15.44           O
ATOM     23  CB  LYS A   3      31.129 -13.461  12.876  1.00 21.18           C
ATOM     24  CG  LYS A   3      29.672 -13.974  12.861  1.00 21.75           C
ATOM     25  CD  LYS A   3      28.780 -13.247  11.842  1.00 21.57           C
ATOM     26  CE  LYS A   3      27.356 -13.816  11.863  1.00 30.27           C
ATOM     27  NZ  LYS A   3      26.504 -13.152  10.853  1.00 32.36           N1+
ATOM     28  H   LYS A   3      32.919 -15.603  11.994  1.00 26.26           H
ATOM     29  HA  LYS A   3      31.368 -13.380  10.740  1.00 22.78           H
ATOM     30  HB2 LYS A   3      31.650 -13.872  13.743  1.00 25.42           H
ATOM     31  HB3 LYS A   3      31.092 -12.380  12.993  1.00 25.42           H
ATOM     32  HG2 LYS A   3      29.661 -15.047  12.665  1.00 26.11           H
ATOM     33  HG3 LYS A   3      29.247 -13.816  13.852  1.00 26.11           H
ATOM     34  HD2 LYS A   3      28.745 -12.185  12.088  1.00 25.90           H
ATOM     35  HD3 LYS A   3      29.189 -13.359  10.838  1.00 25.90           H
ATOM     36  HE2 LYS A   3      27.398 -14.887  11.656  1.00 36.33           H
ATOM     37  HE3 LYS A   3      26.928 -13.669  12.856  1.00 36.33           H
ATOM     38  HZ1 LYS A   3      25.570 -13.535  10.880  1.00 38.84           H
ATOM     39  HZ2 LYS A   3      26.464 -12.158  11.043  1.00 38.84           H
ATOM     40  HZ3 LYS A   3      26.901 -13.287   9.932  1.00 38.84           H
ATOM     41  N   LYS A   4      33.236 -11.803  11.020  1.00 11.96           N
ATOM     42  CA  LYS A   4      34.373 -10.895  10.959  1.00  8.71           C
ATOM     43  C   LYS A   4      34.067  -9.654  11.798  1.00  9.30           C
ATOM     44  O   LYS A   4      33.005  -9.049  11.679  1.00 11.35           O
ATOM     45  CB  LYS A   4      34.646 -10.502   9.499  1.00 13.91           C
ATOM     46  CG  LYS A   4      35.230 -11.666   8.662  1.00 17.88           C
ATOM     47  CD  LYS A   4      35.169 -11.364   7.159  1.00 30.46           C
ATOM     48  CE  LYS A   4      35.832 -12.430   6.272  1.00 31.72           C
ATOM     49  NZ  LYS A   4      37.281 -12.530   6.525  1.00 41.55           N1+
ATOM     50  H   LYS A   4      32.385 -11.501  10.562  1.00 14.36           H
ATOM     51  HA  LYS A   4      35.260 -11.368  11.367  1.00 10.46           H
ATOM     52  HB2 LYS A   4      33.728 -10.136   9.037  1.00 16.70           H
ATOM     53  HB3 LYS A   4      35.377  -9.694   9.496  1.00 16.70           H
ATOM     54  HG2 LYS A   4      36.262 -11.825   8.957  1.00 21.46           H
ATOM     55  HG3 LYS A   4      34.653 -12.573   8.846  1.00 21.46           H
ATOM     56  HD2 LYS A   4      34.124 -11.275   6.861  1.00 36.56           H
ATOM     57  HD3 LYS A   4      35.664 -10.409   6.984  1.00 36.56           H
ATOM     58  HE2 LYS A   4      35.361 -13.392   6.475  1.00 38.07           H
ATOM     59  HE3 LYS A   4      35.666 -12.175   5.225  1.00 38.07           H
ATOM     60  HZ1 LYS A   4      37.703 -13.163   5.861  1.00 49.86           H
ATOM     61  HZ2 LYS A   4      37.707 -11.617   6.434  1.00 49.86           H
ATOM     62  HZ3 LYS A   4      37.438 -12.877   7.460  1.00 49.86           H
ATOM     63  N   VAL A   5      35.018  -9.270  12.640  1.00  9.77           N
ATOM     64  CA  VAL A   5      34.904  -8.125  13.534  1.00  7.52           C
ATOM     65  C   VAL A   5      36.088  -7.196  13.296  1.00  9.12           C
ATOM     66  O   VAL A   5      37.236  -7.645  13.313  1.00  7.94           O
ATOM     67  CB  VAL A   5      34.868  -8.570  15.003  1.00  8.48           C
ATOM     68  CG1 VAL A   5      34.632  -7.319  15.877  1.00 10.62           C
ATOM     69  CG2 VAL A   5      33.768  -9.608  15.246  1.00 12.79           C
ATOM     70  H   VAL A   5      35.870  -9.804  12.690  1.00 11.73           H
ATOM     71  HA  VAL A   5      33.985  -7.593  13.317  1.00  9.03           H
ATOM     72  HB  VAL A   5      35.833  -9.013  15.268  1.00 10.18           H
ATOM     73 HG11 VAL A   5      34.510  -7.603  16.918  1.00 12.75           H
ATOM     74 HG12 VAL A   5      35.487  -6.646  15.814  1.00 12.75           H
ATOM     75 HG13 VAL A   5      33.728  -6.801  15.556  1.00 12.75           H
ATOM     76 HG21 VAL A   5      33.721  -9.857  16.304  1.00 15.36           H
ATOM     77 HG22 VAL A   5      32.812  -9.198  14.934  1.00 15.36           H
ATOM     78 HG23 VAL A   5      33.975 -10.524  14.694  1.00 15.36           H
ATOM     79  N   LEU A   6      35.801  -5.911  13.123  1.00  7.91           N
ATOM     80  CA  LEU A   6      36.781  -4.846  13.190  1.00  7.90           C
ATOM     81  C   LEU A   6      36.596  -4.087  14.497  1.00  8.86           C
ATOM     82  O   LEU A   6      35.490  -3.664  14.802  1.00  9.35           O
ATOM     83  CB  LEU A   6      36.588  -3.908  11.991  1.00  8.52           C
ATOM     84  CG  LEU A   6      37.461  -2.628  12.000  1.00  8.13           C
ATOM     85  CD1 LEU A   6      38.965  -2.940  11.918  1.00  8.54           C
ATOM     86  CD2 LEU A   6      37.052  -1.738  10.815  1.00  9.18           C
ATOM     87  H   LEU A   6      34.833  -5.623  13.105  1.00  9.50           H
ATOM     88  HA  LEU A   6      37.786  -5.258  13.147  1.00  9.49           H
ATOM     89  HB2 LEU A   6      36.794  -4.468  11.079  1.00 10.23           H
ATOM     90  HB3 LEU A   6      35.541  -3.596  11.964  1.00 10.23           H
ATOM     91  HG  LEU A   6      37.274  -2.075  12.921  1.00  9.76           H
ATOM     92 HD11 LEU A   6      39.527  -2.023  11.754  1.00 10.25           H
ATOM     93 HD12 LEU A   6      39.304  -3.377  12.857  1.00 10.25           H
ATOM     94 HD13 LEU A   6      39.166  -3.641  11.110  1.00 10.25           H
ATOM     95 HD21 LEU A   6      37.671  -0.841  10.789  1.00 11.02           H
ATOM     96 HD22 LEU A   6      37.158  -2.281   9.878  1.00 11.02           H
ATOM     97 HD23 LEU A   6      36.010  -1.436  10.933  1.00 11.02           H
ATOM     98  N   ILE A   7      37.677  -3.886  15.246  1.00  7.18           N
ATOM     99  CA  ILE A   7      37.712  -3.024  16.414  1.00  7.58           C
ATOM    100  C   ILE A   7      38.507  -1.786  16.015  1.00  7.26           C
ATOM    101  O   ILE A   7      39.696  -1.896  15.721  1.00  8.38           O
ATOM    102  CB  ILE A   7      38.304  -3.726  17.642  1.00  7.82           C
ATOM    103  CG1 ILE A   7      37.522  -5.020  17.979  1.00  6.89           C
ATOM    104  CG2 ILE A   7      38.338  -2.748  18.833  1.00 11.64           C
ATOM    105  CD1 ILE A   7      38.215  -5.868  19.048  1.00 11.99           C
ATOM    106  H   ILE A   7      38.551  -4.301  14.957  1.00  8.62           H
ATOM    107  HA  ILE A   7      36.698  -2.741  16.672  1.00  9.11           H
ATOM    108  HB  ILE A   7      39.330  -4.001  17.397  1.00  9.39           H
ATOM    109 HG12 ILE A   7      36.526  -4.761  18.334  1.00  8.28           H
ATOM    110 HG13 ILE A   7      37.417  -5.645  17.093  1.00  8.28           H
ATOM    111 HG21 ILE A   7      38.746  -3.234  19.716  1.00 13.98           H
ATOM    112 HG22 ILE A   7      38.971  -1.892  18.605  1.00 13.98           H
ATOM    113 HG23 ILE A   7      37.333  -2.387  19.050  1.00 13.98           H
ATOM    114 HD11 ILE A   7      37.703  -6.825  19.139  1.00 14.39           H
ATOM    115 HD12 ILE A   7      39.251  -6.044  18.763  1.00 14.39           H
ATOM    116 HD13 ILE A   7      38.187  -5.363  20.012  1.00 14.39           H
ATOM    117  N   VAL A   8      37.884  -0.606  16.057  1.00  7.39           N
ATOM    118  CA  VAL A   8      38.532   0.668  15.859  1.00  5.91           C
ATOM    119  C   VAL A   8      38.776   1.227  17.258  1.00  8.55           C
ATOM    120  O   VAL A   8      37.844   1.542  17.987  1.00  8.41           O
ATOM    121  CB  VAL A   8      37.672   1.586  14.969  1.00  8.08           C
ATOM    122  CG1 VAL A   8      38.453   2.864  14.647  1.00  8.69           C
ATOM    123  CG2 VAL A   8      37.295   0.921  13.628  1.00  8.87           C
ATOM    124  H   VAL A   8      36.911  -0.586  16.316  1.00  8.87           H
ATOM    125  HA  VAL A   8      39.487   0.520  15.351  1.00  7.10           H
ATOM    126  HB  VAL A   8      36.754   1.849  15.493  1.00  9.70           H
ATOM    127 HG11 VAL A   8      37.839   3.544  14.049  1.00 10.43           H
ATOM    128 HG12 VAL A   8      38.739   3.373  15.565  1.00 10.43           H
ATOM    129 HG13 VAL A   8      39.354   2.627  14.079  1.00 10.43           H
ATOM    130 HG21 VAL A   8      36.722   1.623  13.018  1.00 10.66           H
ATOM    131 HG22 VAL A   8      38.194   0.623  13.083  1.00 10.66           H
ATOM    132 HG23 VAL A   8      36.667   0.048  13.802  1.00 10.66           H
ATOM    133  N   TYR A   9      40.043   1.301  17.637  1.00  6.35           N
ATOM    134  CA  TYR A   9      40.482   1.525  18.996  1.00  7.32           C
ATOM    135  C   TYR A   9      41.235   2.844  19.078  1.00  6.69           C
ATOM    136  O   TYR A   9      42.149   3.088  18.297  1.00  8.45           O
ATOM    137  CB  TYR A   9      41.347   0.328  19.408  1.00  7.65           C
ATOM    138  CG  TYR A   9      42.167   0.538  20.660  1.00  7.22           C
ATOM    139  CD1 TYR A   9      41.551   0.598  21.920  1.00  7.71           C
ATOM    140  CD2 TYR A   9      43.562   0.649  20.550  1.00  8.09           C
ATOM    141  CE1 TYR A   9      42.330   0.749  23.077  1.00  7.80           C
ATOM    142  CE2 TYR A   9      44.348   0.805  21.703  1.00  9.26           C
ATOM    143  CZ  TYR A   9      43.732   0.849  22.970  1.00  9.59           C
ATOM    144  OH  TYR A   9      44.492   0.980  24.090  1.00 10.86           O
ATOM    145  H   TYR A   9      40.755   1.078  16.955  1.00  7.63           H
ATOM    146  HA  TYR A   9      39.627   1.563  19.668  1.00  8.80           H
ATOM    147  HB2 TYR A   9      40.691  -0.530  19.554  1.00  9.19           H
ATOM    148  HB3 TYR A   9      42.020   0.084  18.584  1.00  9.19           H
ATOM    149  HD1 TYR A   9      40.479   0.512  22.000  1.00  9.26           H
ATOM    150  HD2 TYR A   9      44.035   0.610  19.583  1.00  9.71           H
ATOM    151  HE1 TYR A   9      41.859   0.760  24.041  1.00  9.36           H
ATOM    152  HE2 TYR A   9      45.419   0.907  21.609  1.00 11.11           H
ATOM    153  HH  TYR A   9      43.967   1.165  24.871  1.00 13.04           H
ATOM    154  N   ALA A  10      40.846   3.698  20.022  1.00  6.96           N
ATOM    155  CA  ALA A  10      41.363   5.053  20.146  1.00  6.63           C
ATOM    156  C   ALA A  10      41.779   5.339  21.594  1.00  8.22           C
ATOM    157  O   ALA A  10      41.141   6.125  22.299  1.00  8.06           O
ATOM    158  CB  ALA A  10      40.313   6.058  19.656  1.00  7.00           C
ATOM    159  H   ALA A  10      40.097   3.428  20.642  1.00  8.36           H
ATOM    160  HA  ALA A  10      42.249   5.168  19.524  1.00  7.96           H
ATOM    161  HB1 ALA A  10      40.702   7.071  19.729  1.00  8.41           H
ATOM    162  HB2 ALA A  10      40.089   5.848  18.610  1.00  8.41           H
ATOM    163  HB3 ALA A  10      39.399   5.966  20.243  1.00  8.41           H
ATOM    164  N   HIS A  11      42.930   4.790  21.983  1.00  7.93           N
ATOM    165  CA  HIS A  11      43.573   5.169  23.242  1.00  8.03           C
ATOM    166  C   HIS A  11      45.072   5.054  23.097  1.00  9.35           C
ATOM    167  O   HIS A  11      45.575   4.164  22.420  1.00 10.42           O
ATOM    168  CB  HIS A  11      43.051   4.295  24.390  1.00  8.88           C
ATOM    169  CG  HIS A  11      43.306   4.910  25.744  1.00  7.56           C
ATOM    170  ND1 HIS A  11      44.560   5.027  26.338  1.00 10.05           N
ATOM    171  CD2 HIS A  11      42.355   5.394  26.598  1.00  8.08           C
ATOM    172  CE1 HIS A  11      44.338   5.631  27.512  1.00  9.11           C
ATOM    173  NE2 HIS A  11      43.032   5.823  27.717  1.00  8.42           N
ATOM    174  H   HIS A  11      43.457   4.223  21.332  1.00  9.53           H
ATOM    175  HA  HIS A  11      43.332   6.210  23.466  1.00  9.65           H
ATOM    176  HB2 HIS A  11      43.512   3.315  24.353  1.00 10.66           H
ATOM    177  HB3 HIS A  11      41.974   4.172  24.277  1.00 10.66           H
ATOM    178  HD2 HIS A  11      41.291   5.443  26.429  1.00  9.71           H
ATOM    179  HE1 HIS A  11      45.115   5.971  28.180  1.00 10.94           H
ATOM    180  HE2 HIS A  11      42.625   6.287  28.518  1.00 10.12           H
ATOM    181  N   GLN A  12      45.785   5.972  23.746  1.00  7.98           N
ATOM    182  CA  GLN A  12      47.232   6.103  23.628  1.00  6.90           C
ATOM    183  C   GLN A  12      48.002   5.047  24.415  1.00  9.63           C
ATOM    184  O   GLN A  12      49.158   4.807  24.089  1.00 11.61           O
ATOM    185  CB  GLN A  12      47.693   7.482  24.128  1.00  7.77           C
ATOM    186  CG  GLN A  12      46.937   8.670  23.509  1.00  7.61           C
ATOM    187  CD  GLN A  12      45.711   9.092  24.309  1.00  8.58           C
ATOM    188  OE1 GLN A  12      45.195   8.357  25.155  1.00  9.37           O
ATOM    189  NE2 GLN A  12      45.199  10.279  24.010  1.00  8.10           N
ATOM    190  H   GLN A  12      45.305   6.648  24.320  1.00  9.58           H
ATOM    191  HA  GLN A  12      47.508   6.010  22.577  1.00  8.29           H
ATOM    192  HB2 GLN A  12      47.595   7.511  25.213  1.00  9.33           H
ATOM    193  HB3 GLN A  12      48.753   7.587  23.902  1.00  9.33           H
ATOM    194  HG2 GLN A  12      47.617   9.519  23.433  1.00  9.14           H
ATOM    195  HG3 GLN A  12      46.624   8.410  22.501  1.00  9.14           H
ATOM    196 HE21 GLN A  12      45.644  10.845  23.303  1.00  9.73           H
ATOM    197 HE22 GLN A  12      44.393  10.627  24.507  1.00  9.73           H
ATOM    198  N   GLU A  13      47.401   4.482  25.464  1.00 11.86           N
ATOM    199  CA  GLU A  13      48.102   3.671  26.458  1.00 11.47           C
ATOM    200  C   GLU A  13      47.602   2.220  26.472  1.00  9.84           C
ATOM    201  O   GLU A  13      46.459   1.969  26.848  1.00 10.49           O
ATOM    202  CB  GLU A  13      47.922   4.352  27.814  1.00 11.19           C
ATOM    203  CG  GLU A  13      48.462   3.542  29.005  1.00 12.93           C
ATOM    204  CD  GLU A  13      49.901   3.091  28.783  1.00 15.03           C
ATOM    205  OE1 GLU A  13      50.769   3.973  28.636  1.00 14.23           O
ATOM    206  OE2 GLU A  13      50.121   1.860  28.745  1.00 15.67           O1-
ATOM    207  H   GLU A  13      46.454   4.749  25.681  1.00 14.24           H
ATOM    208  HA  GLU A  13      49.166   3.710  26.244  1.00 13.77           H
ATOM    209  HB2 GLU A  13      48.435   5.315  27.780  1.00 13.44           H
ATOM    210  HB3 GLU A  13      46.865   4.531  27.990  1.00 13.44           H
ATOM    211  HG2 GLU A  13      48.460   4.226  29.855  1.00 15.53           H
ATOM    212  HG3 GLU A  13      47.812   2.693  29.211  1.00 15.53           H
ATOM    213  N   PRO A  14      48.463   1.246  26.142  1.00 12.51           N
ATOM    214  CA  PRO A  14      48.051  -0.155  26.126  1.00 13.29           C
ATOM    215  C   PRO A  14      47.563  -0.690  27.479  1.00 15.71           C
ATOM    216  O   PRO A  14      46.682  -1.543  27.498  1.00 13.45           O
ATOM    217  CB  PRO A  14      49.320  -0.892  25.714  1.00 13.27           C
ATOM    218  CG  PRO A  14      50.112   0.094  24.872  1.00 23.22           C
ATOM    219  CD  PRO A  14      49.767   1.435  25.518  1.00 11.48           C
ATOM    220  HA  PRO A  14      47.307  -0.298  25.343  1.00 15.96           H
ATOM    221  HB2 PRO A  14      49.899  -1.062  26.626  1.00 15.94           H
ATOM    222  HB3 PRO A  14      49.153  -1.839  25.207  1.00 15.94           H
ATOM    223  HG2 PRO A  14      51.183  -0.086  24.949  1.00 27.87           H
ATOM    224  HG3 PRO A  14      49.798   0.041  23.835  1.00 27.87           H
ATOM    225  HD2 PRO A  14      50.517   1.689  26.271  1.00 13.79           H
ATOM    226  HD3 PRO A  14      49.728   2.181  24.722  1.00 13.79           H
ATOM    227  N   LYS A  15      48.070  -0.155  28.596  1.00 13.71           N
ATOM    228  CA  LYS A  15      47.713  -0.555  29.964  1.00 12.88           C
ATOM    229  C   LYS A  15      46.421   0.090  30.465  1.00 13.20           C
ATOM    230  O   LYS A  15      45.988  -0.179  31.583  1.00 17.64           O
ATOM    231  CB  LYS A  15      48.882  -0.252  30.920  1.00 13.97           C
ATOM    232  CG  LYS A  15      50.162  -1.047  30.597  1.00 19.52           C
ATOM    233  CD  LYS A  15      51.336  -0.442  31.372  1.00 33.58           C
ATOM    234  CE  LYS A  15      52.674  -1.126  31.094  1.00 34.29           C
ATOM    235  NZ  LYS A  15      53.752  -0.376  31.763  1.00 37.24           N1+
ATOM    236  H   LYS A  15      48.787   0.554  28.498  1.00 16.46           H
ATOM    237  HA  LYS A  15      47.551  -1.632  29.992  1.00 15.47           H
ATOM    238  HB2 LYS A  15      49.091   0.816  30.913  1.00 16.77           H
ATOM    239  HB3 LYS A  15      48.579  -0.517  31.935  1.00 16.77           H
ATOM    240  HG2 LYS A  15      50.027  -2.095  30.863  1.00 23.43           H
ATOM    241  HG3 LYS A  15      50.392  -0.975  29.533  1.00 23.43           H
ATOM    242  HD2 LYS A  15      51.431   0.607  31.087  1.00 40.30           H
ATOM    243  HD3 LYS A  15      51.128  -0.503  32.442  1.00 40.30           H
ATOM    244  HE2 LYS A  15      52.642  -2.149  31.474  1.00 41.16           H
ATOM    245  HE3 LYS A  15      52.857  -1.146  30.018  1.00 41.16           H
ATOM    246  HZ1 LYS A  15      54.649  -0.790  31.563  1.00 44.69           H
ATOM    247  HZ2 LYS A  15      53.743   0.581  31.431  1.00 44.69           H
ATOM    248  HZ3 LYS A  15      53.597  -0.368  32.764  1.00 44.69           H
ATOM    249  N   SER A  16      45.789   0.952  29.668  1.00 12.12           N
ATOM    250  CA  SER A  16      44.598   1.667  30.090  1.00 11.80           C
ATOM    251  C   SER A  16      43.375   0.772  30.233  1.00 13.16           C
ATOM    252  O   SER A  16      43.372  -0.369  29.764  1.00 12.25           O
ATOM    253  CB  SER A  16      44.277   2.788  29.099  1.00 10.65           C
ATOM    254  OG  SER A  16      43.889   2.267  27.839  1.00 11.29           O
ATOM    255  H   SER A  16      46.179   1.168  28.762  1.00 14.56           H
ATOM    256  HA  SER A  16      44.807   2.125  31.056  1.00 14.17           H
ATOM    257  HB2 SER A  16      43.453   3.378  29.486  1.00 12.79           H
ATOM    258  HB3 SER A  16      45.148   3.433  28.983  1.00 12.79           H
ATOM    259  HG  SER A  16      44.700   2.036  27.372  1.00 13.56           H
ATOM    260  N   PHE A  17      42.316   1.296  30.857  1.00 10.59           N
ATOM    261  CA  PHE A  17      41.048   0.592  30.938  1.00 12.76           C
ATOM    262  C   PHE A  17      40.528   0.337  29.519  1.00 11.97           C
ATOM    263  O   PHE A  17      40.060  -0.757  29.228  1.00 11.61           O
ATOM    264  CB  PHE A  17      40.070   1.391  31.798  1.00 13.30           C
ATOM    265  CG  PHE A  17      38.890   0.575  32.240  1.00 15.66           C
ATOM    266  CD1 PHE A  17      39.057  -0.313  33.318  1.00 17.79           C
ATOM    267  CD2 PHE A  17      37.649   0.691  31.600  1.00 17.11           C
ATOM    268  CE1 PHE A  17      37.989  -1.116  33.727  1.00 20.28           C
ATOM    269  CE2 PHE A  17      36.571  -0.097  32.032  1.00 21.04           C
ATOM    270  CZ  PHE A  17      36.751  -1.013  33.078  1.00 21.06           C
ATOM    271  H   PHE A  17      42.367   2.239  31.222  1.00 12.71           H
ATOM    272  HA  PHE A  17      41.219  -0.366  31.432  1.00 15.32           H
ATOM    273  HB2 PHE A  17      40.589   1.683  32.702  1.00 15.96           H
ATOM    274  HB3 PHE A  17      39.746   2.291  31.271  1.00 15.96           H
ATOM    275  HD1 PHE A  17      40.008  -0.391  33.821  1.00 21.36           H
ATOM    276  HD2 PHE A  17      37.521   1.381  30.783  1.00 20.54           H
ATOM    277  HE1 PHE A  17      38.127  -1.837  34.516  1.00 24.35           H
ATOM    278  HE2 PHE A  17      35.615  -0.022  31.543  1.00 25.25           H
ATOM    279  HZ  PHE A  17      35.943  -1.657  33.367  1.00 25.28           H
ATOM    280  N   ASN A  18      40.641   1.320  28.609  1.00 11.08           N
ATOM    281  CA  ASN A  18      40.290   1.101  27.205  1.00 11.01           C
ATOM    282  C   ASN A  18      41.105  -0.020  26.586  1.00  8.74           C
ATOM    283  O   ASN A  18      40.535  -0.836  25.868  1.00  9.01           O
ATOM    284  CB  ASN A  18      40.488   2.381  26.379  1.00  9.93           C
ATOM    285  CG  ASN A  18      39.247   3.245  26.414  1.00  8.70           C
ATOM    286  OD1 ASN A  18      38.389   3.161  25.553  1.00  8.96           O
ATOM    287  ND2 ASN A  18      39.104   4.042  27.458  1.00  8.75           N
ATOM    288  H   ASN A  18      41.035   2.211  28.884  1.00 13.30           H
ATOM    289  HA  ASN A  18      39.235   0.819  27.165  1.00 13.22           H
ATOM    290  HB2 ASN A  18      41.349   2.932  26.756  1.00 11.92           H
ATOM    291  HB3 ASN A  18      40.658   2.098  25.339  1.00 11.92           H
ATOM    292 HD21 ASN A  18      38.259   4.583  27.558  1.00 10.51           H
ATOM    293 HD22 ASN A  18      39.808   4.069  28.182  1.00 10.51           H
ATOM    294  N   GLY A  19      42.419  -0.040  26.826  1.00 11.12           N
ATOM    295  CA  GLY A  19      43.297  -1.080  26.318  1.00  9.55           C
ATOM    296  C   GLY A  19      42.829  -2.456  26.794  1.00 11.05           C
ATOM    297  O   GLY A  19      42.737  -3.377  25.992  1.00 11.38           O
ATOM    298  H   GLY A  19      42.817   0.659  27.437  1.00 13.35           H
ATOM    299  HA2 GLY A  19      43.249  -1.074  25.232  1.00 11.47           H
ATOM    300  HA3 GLY A  19      44.323  -0.891  26.636  1.00 11.47           H
ATOM    301  N   SER A  20      42.441  -2.576  28.067  1.00 10.37           N
ATOM    302  CA  SER A  20      41.912  -3.817  28.624  1.00 11.58           C
ATOM    303  C   SER A  20      40.590  -4.221  27.984  1.00 12.28           C
ATOM    304  O   SER A  20      40.405  -5.406  27.720  1.00 12.83           O
ATOM    305  CB  SER A  20      41.761  -3.720  30.139  1.00 13.10           C
ATOM    306  OG  SER A  20      43.036  -3.601  30.722  1.00 16.15           O
ATOM    307  H   SER A  20      42.502  -1.772  28.678  1.00 12.45           H
ATOM    308  HA  SER A  20      42.624  -4.617  28.413  1.00 13.90           H
ATOM    309  HB2 SER A  20      41.164  -2.851  30.409  1.00 15.73           H
ATOM    310  HB3 SER A  20      41.271  -4.622  30.510  1.00 15.73           H
ATOM    311  HG  SER A  20      43.120  -2.728  31.117  1.00 19.38           H
ATOM    312  N   LEU A  21      39.655  -3.284  27.748  1.00 10.23           N
ATOM    313  CA  LEU A  21      38.387  -3.592  27.095  1.00 11.16           C
ATOM    314  C   LEU A  21      38.635  -4.072  25.653  1.00 11.00           C
ATOM    315  O   LEU A  21      37.967  -4.982  25.161  1.00 10.17           O
ATOM    316  CB  LEU A  21      37.421  -2.397  27.111  1.00 10.51           C
ATOM    317  CG  LEU A  21      36.900  -1.992  28.502  1.00 10.63           C
ATOM    318  CD1 LEU A  21      36.064  -0.716  28.363  1.00 11.27           C
ATOM    319  CD2 LEU A  21      36.040  -3.068  29.177  1.00 14.86           C
ATOM    320  H   LEU A  21      39.851  -2.322  27.988  1.00 12.29           H
ATOM    321  HA  LEU A  21      37.924  -4.414  27.638  1.00 13.40           H
ATOM    322  HB2 LEU A  21      37.933  -1.542  26.668  1.00 12.62           H
ATOM    323  HB3 LEU A  21      36.563  -2.639  26.481  1.00 12.62           H
ATOM    324  HG  LEU A  21      37.747  -1.786  29.153  1.00 12.76           H
ATOM    325 HD11 LEU A  21      35.649  -0.427  29.325  1.00 13.53           H
ATOM    326 HD12 LEU A  21      36.691   0.096  27.995  1.00 13.53           H
ATOM    327 HD13 LEU A  21      35.246  -0.878  27.661  1.00 13.53           H
ATOM    328 HD21 LEU A  21      35.755  -2.728  30.175  1.00 17.84           H
ATOM    329 HD22 LEU A  21      35.133  -3.242  28.596  1.00 17.84           H
ATOM    330 HD23 LEU A  21      36.589  -4.001  29.283  1.00 17.84           H
ATOM    331  N   LYS A  22      39.589  -3.445  24.956  1.00  9.08           N
ATOM    332  CA  LYS A  22      39.978  -3.878  23.609  1.00 10.99           C
ATOM    333  C   LYS A  22      40.560  -5.287  23.644  1.00 10.52           C
ATOM    334  O   LYS A  22      40.160  -6.130  22.842  1.00 10.78           O
ATOM    335  CB  LYS A  22      40.932  -2.855  22.993  1.00  8.83           C
ATOM    336  CG  LYS A  22      41.377  -3.222  21.574  1.00  9.46           C
ATOM    337  CD  LYS A  22      42.688  -4.004  21.492  1.00  9.75           C
ATOM    338  CE  LYS A  22      43.878  -3.159  21.925  1.00 12.85           C
ATOM    339  NZ  LYS A  22      45.105  -3.965  21.893  1.00 15.61           N1+
ATOM    340  H   LYS A  22      40.094  -2.686  25.392  1.00 10.90           H
ATOM    341  HA  LYS A  22      39.095  -3.912  22.974  1.00 13.20           H
ATOM    342  HB2 LYS A  22      40.432  -1.889  22.953  1.00 10.60           H
ATOM    343  HB3 LYS A  22      41.805  -2.751  23.636  1.00 10.60           H
ATOM    344  HG2 LYS A  22      40.588  -3.763  21.055  1.00 11.36           H
ATOM    345  HG3 LYS A  22      41.538  -2.293  21.032  1.00 11.36           H
ATOM    346  HD2 LYS A  22      42.638  -4.904  22.102  1.00 11.71           H
ATOM    347  HD3 LYS A  22      42.833  -4.316  20.456  1.00 11.71           H
ATOM    348  HE2 LYS A  22      43.986  -2.288  21.278  1.00 15.42           H
ATOM    349  HE3 LYS A  22      43.723  -2.820  22.948  1.00 15.42           H
ATOM    350  HZ1 LYS A  22      45.912  -3.367  22.009  1.00 18.73           H
ATOM    351  HZ2 LYS A  22      45.090  -4.649  22.638  1.00 18.73           H
ATOM    352  HZ3 LYS A  22      45.178  -4.440  21.002  1.00 18.73           H
ATOM    353  N   ASN A  23      41.453  -5.560  24.597  1.00  8.95           N
ATOM    354  CA  ASN A  23      42.092  -6.863  24.720  1.00  7.94           C
ATOM    355  C   ASN A  23      41.117  -7.978  25.079  1.00 12.32           C
ATOM    356  O   ASN A  23      41.217  -9.059  24.504  1.00 14.03           O
ATOM    357  CB  ASN A  23      43.246  -6.808  25.715  1.00 10.73           C
ATOM    358  CG  ASN A  23      44.421  -5.995  25.206  1.00 13.88           C
ATOM    359  OD1 ASN A  23      44.628  -5.861  24.000  1.00 16.52           O
ATOM    360  ND2 ASN A  23      45.262  -5.539  26.120  1.00 17.35           N
ATOM    361  H   ASN A  23      41.719  -4.836  25.248  1.00 10.74           H
ATOM    362  HA  ASN A  23      42.510  -7.108  23.743  1.00  9.53           H
ATOM    363  HB2 ASN A  23      42.901  -6.422  26.674  1.00 12.89           H
ATOM    364  HB3 ASN A  23      43.591  -7.833  25.866  1.00 12.89           H
ATOM    365 HD21 ASN A  23      46.093  -5.051  25.827  1.00 20.82           H
ATOM    366 HD22 ASN A  23      45.070  -5.684  27.103  1.00 20.82           H
ATOM    367  N   VAL A  24      40.165  -7.725  25.987  1.00 11.61           N
ATOM    368  CA  VAL A  24      39.106  -8.681  26.318  1.00 11.68           C
ATOM    369  C   VAL A  24      38.276  -8.996  25.083  1.00 11.82           C
ATOM    370  O   VAL A  24      37.895 -10.153  24.884  1.00 13.38           O
ATOM    371  CB  VAL A  24      38.246  -8.106  27.468  1.00 15.85           C
ATOM    372  CG1 VAL A  24      36.804  -8.623  27.504  1.00 24.56           C
ATOM    373  CG2 VAL A  24      38.957  -8.405  28.790  1.00 19.45           C
ATOM    374  H   VAL A  24      40.142  -6.822  26.436  1.00 13.94           H
ATOM    375  HA  VAL A  24      39.584  -9.603  26.647  1.00 14.03           H
ATOM    376  HB  VAL A  24      38.185  -7.021  27.357  1.00 19.03           H
ATOM    377 HG11 VAL A  24      36.291  -8.194  28.364  1.00 29.48           H
ATOM    378 HG12 VAL A  24      36.262  -8.315  26.611  1.00 29.48           H
ATOM    379 HG13 VAL A  24      36.809  -9.708  27.570  1.00 29.48           H
ATOM    380 HG21 VAL A  24      38.403  -7.951  29.612  1.00 23.35           H
ATOM    381 HG22 VAL A  24      39.013  -9.483  28.950  1.00 23.35           H
ATOM    382 HG23 VAL A  24      39.967  -7.994  28.779  1.00 23.35           H
ATOM    383  N   ALA A  25      37.974  -7.981  24.264  1.00 10.21           N
ATOM    384  CA  ALA A  25      37.201  -8.178  23.050  1.00 11.17           C
ATOM    385  C   ALA A  25      37.959  -9.050  22.055  1.00 10.66           C
ATOM    386  O   ALA A  25      37.381  -9.986  21.505  1.00 10.69           O
ATOM    387  CB  ALA A  25      36.763  -6.853  22.418  1.00  8.42           C
ATOM    388  H   ALA A  25      38.298  -7.049  24.480  1.00 12.25           H
ATOM    389  HA  ALA A  25      36.321  -8.738  23.338  1.00 13.41           H
ATOM    390  HB1 ALA A  25      36.163  -7.055  21.530  1.00 10.11           H
ATOM    391  HB2 ALA A  25      36.156  -6.293  23.128  1.00 10.11           H
ATOM    392  HB3 ALA A  25      37.636  -6.262  22.141  1.00 10.11           H
ATOM    393  N   VAL A  26      39.246  -8.769  21.841  1.00 10.92           N
ATOM    394  CA  VAL A  26      40.072  -9.600  20.973  1.00 10.90           C
ATOM    395  C   VAL A  26      40.085 -11.033  21.507  1.00 11.39           C
ATOM    396  O   VAL A  26      39.879 -11.962  20.736  1.00 10.96           O
ATOM    397  CB  VAL A  26      41.495  -9.033  20.838  1.00  9.68           C
ATOM    398  CG1 VAL A  26      42.394  -9.982  20.024  1.00  8.95           C
ATOM    399  CG2 VAL A  26      41.506  -7.668  20.131  1.00  8.98           C
ATOM    400  H   VAL A  26      39.677  -7.997  22.332  1.00 13.11           H
ATOM    401  HA  VAL A  26      39.617  -9.594  19.983  1.00 13.09           H
ATOM    402  HB  VAL A  26      41.934  -8.907  21.828  1.00 11.62           H
ATOM    403 HG11 VAL A  26      43.393  -9.553  19.929  1.00 10.75           H
ATOM    404 HG12 VAL A  26      42.493 -10.940  20.531  1.00 10.75           H
ATOM    405 HG13 VAL A  26      41.971 -10.137  19.032  1.00 10.75           H
ATOM    406 HG21 VAL A  26      42.519  -7.264  20.136  1.00 10.78           H
ATOM    407 HG22 VAL A  26      41.168  -7.772  19.102  1.00 10.78           H
ATOM    408 HG23 VAL A  26      40.853  -6.966  20.637  1.00 10.78           H
ATOM    409  N   ASP A  27      40.332 -11.213  22.804  1.00  9.20           N
ATOM    410  CA  ASP A  27      40.459 -12.534  23.418  1.00 10.74           C
ATOM    411  C   ASP A  27      39.174 -13.324  23.232  1.00 12.31           C
ATOM    412  O   ASP A  27      39.220 -14.458  22.771  1.00 12.48           O
ATOM    413  CB  ASP A  27      40.799 -12.431  24.913  1.00 13.26           C
ATOM    414  CG  ASP A  27      42.185 -11.894  25.266  1.00 20.03           C
ATOM    415  OD1 ASP A  27      43.049 -11.852  24.364  1.00 22.04           O
ATOM    416  OD2 ASP A  27      42.361 -11.570  26.462  1.00 25.84           O1-
ATOM    417  H   ASP A  27      40.516 -10.413  23.388  1.00 11.05           H
ATOM    418  HA  ASP A  27      41.269 -13.066  22.918  1.00 12.89           H
ATOM    419  HB2 ASP A  27      40.049 -11.843  25.439  1.00 15.92           H
ATOM    420  HB3 ASP A  27      40.720 -13.425  25.356  1.00 15.92           H
ATOM    421  N   GLU A  28      38.016 -12.751  23.586  1.00 11.34           N
ATOM    422  CA  GLU A  28      36.753 -13.470  23.585  1.00 12.94           C
ATOM    423  C   GLU A  28      36.277 -13.760  22.173  1.00 11.95           C
ATOM    424  O   GLU A  28      35.834 -14.872  21.890  1.00 14.22           O
ATOM    425  CB  GLU A  28      35.714 -12.699  24.413  1.00 12.30           C
ATOM    426  CG  GLU A  28      34.293 -13.268  24.259  1.00 14.53           C
ATOM    427  CD  GLU A  28      34.129 -14.743  24.655  1.00 14.53           C
ATOM    428  OE1 GLU A  28      34.912 -15.226  25.503  1.00 19.37           O
ATOM    429  OE2 GLU A  28      33.205 -15.368  24.086  1.00 20.05           O1-
ATOM    430  H   GLU A  28      38.018 -11.801  23.924  1.00 13.62           H
ATOM    431  HA  GLU A  28      36.925 -14.426  24.078  1.00 15.53           H
ATOM    432  HB2 GLU A  28      35.998 -12.718  25.465  1.00 14.77           H
ATOM    433  HB3 GLU A  28      35.702 -11.658  24.082  1.00 14.77           H
ATOM    434  HG2 GLU A  28      33.647 -12.695  24.925  1.00 17.45           H
ATOM    435  HG3 GLU A  28      33.897 -13.095  23.258  1.00 17.45           H
ATOM    436  N   LEU A  29      36.377 -12.790  21.264  1.00 10.94           N
ATOM    437  CA  LEU A  29      35.964 -12.991  19.881  1.00 10.19           C
ATOM    438  C   LEU A  29      36.893 -13.984  19.187  1.00 11.16           C
ATOM    439  O   LEU A  29      36.415 -14.836  18.439  1.00 12.18           O
ATOM    440  CB  LEU A  29      35.858 -11.646  19.152  1.00 11.50           C
ATOM    441  CG  LEU A  29      34.757 -10.739  19.739  1.00 12.51           C
ATOM    442  CD1 LEU A  29      34.927  -9.308  19.209  1.00 12.99           C
ATOM    443  CD2 LEU A  29      33.356 -11.244  19.401  1.00 17.15           C
ATOM    444  H   LEU A  29      36.782 -11.899  21.520  1.00 13.14           H
ATOM    445  HA  LEU A  29      34.977 -13.450  19.890  1.00 12.24           H
ATOM    446  HB2 LEU A  29      36.823 -11.146  19.227  1.00 13.81           H
ATOM    447  HB3 LEU A  29      35.651 -11.816  18.097  1.00 13.81           H
ATOM    448  HG  LEU A  29      34.848 -10.701  20.825  1.00 15.02           H
ATOM    449 HD11 LEU A  29      34.082  -8.688  19.512  1.00 15.60           H
ATOM    450 HD12 LEU A  29      35.844  -8.872  19.605  1.00 15.60           H
ATOM    451 HD13 LEU A  29      34.997  -9.335  18.126  1.00 15.60           H
ATOM    452 HD21 LEU A  29      32.645 -10.629  19.945  1.00 20.59           H
ATOM    453 HD22 LEU A  29      33.173 -11.181  18.328  1.00 20.59           H
ATOM    454 HD23 LEU A  29      33.216 -12.271  19.735  1.00 20.59           H
ATOM    455  N   SER A  30      38.198 -13.923  19.464  1.00 10.95           N
ATOM    456  CA  SER A  30      39.141 -14.893  18.916  1.00 10.34           C
ATOM    457  C   SER A  30      38.836 -16.294  19.435  1.00 12.65           C
ATOM    458  O   SER A  30      38.849 -17.239  18.642  1.00 12.37           O
ATOM    459  CB  SER A  30      40.573 -14.463  19.235  1.00 12.12           C
ATOM    460  OG  SER A  30      41.511 -15.388  18.707  1.00 15.90           O
ATOM    461  H   SER A  30      38.556 -13.223  20.100  1.00 13.15           H
ATOM    462  HA  SER A  30      39.019 -14.884  17.837  1.00 12.41           H
ATOM    463  HB2 SER A  30      40.774 -13.460  18.834  1.00 14.55           H
ATOM    464  HB3 SER A  30      40.721 -14.448  20.312  1.00 14.55           H
ATOM    465  HG  SER A  30      41.686 -15.971  19.286  1.00 19.09           H
ATOM    466  N   ARG A  31      38.525 -16.440  20.732  1.00 10.52           N
ATOM    467  CA  ARG A  31      38.180 -17.738  21.343  1.00 10.33           C
ATOM    468  C   ARG A  31      36.936 -18.341  20.695  1.00 14.91           C
ATOM    469  O   ARG A  31      36.869 -19.559  20.540  1.00 12.93           O
ATOM    470  CB  ARG A  31      38.023 -17.536  22.863  1.00 15.06           C
ATOM    471  CG  ARG A  31      37.810 -18.829  23.709  1.00 17.16           C
ATOM    472  CD  ARG A  31      36.943 -18.620  24.994  1.00 22.87           C
ATOM    473  NE  ARG A  31      35.544 -19.136  24.912  1.00 42.35           N
ATOM    474  CZ  ARG A  31      34.589 -18.352  24.395  1.00 26.59           C
ATOM    475  NH1 ARG A  31      34.798 -17.651  23.284  1.00 42.87           N
ATOM    476  NH2 ARG A  31      33.393 -18.273  24.980  1.00 29.72           N1+
ATOM    477  H   ARG A  31      38.513 -15.624  21.330  1.00 12.63           H
ATOM    478  HA  ARG A  31      39.015 -18.424  21.175  1.00 12.41           H
ATOM    479  HB2 ARG A  31      38.933 -17.029  23.207  1.00 18.08           H
ATOM    480  HB3 ARG A  31      37.207 -16.837  23.028  1.00 18.08           H
ATOM    481  HG2 ARG A  31      37.307 -19.566  23.094  1.00 20.60           H
ATOM    482  HG3 ARG A  31      38.772 -19.281  23.950  1.00 20.60           H
ATOM    483  HD2 ARG A  31      37.410 -18.883  25.942  1.00 27.45           H
ATOM    484  HD3 ARG A  31      36.830 -17.535  25.026  1.00 27.45           H
ATOM    485  HE  ARG A  31      35.461 -20.088  24.570  1.00 50.83           H
ATOM    486 HH11 ARG A  31      35.691 -17.689  22.811  1.00 51.46           H
ATOM    487 HH12 ARG A  31      34.076 -17.011  22.972  1.00 51.46           H
ATOM    488 HH21 ARG A  31      33.233 -18.800  25.834  1.00 35.67           H
ATOM    489 HH22 ARG A  31      32.675 -17.661  24.596  1.00 35.67           H
ATOM    490  N   GLN A  32      35.959 -17.522  20.280  1.00 11.14           N
ATOM    491  CA  GLN A  32      34.747 -17.966  19.582  1.00 13.10           C
ATOM    492  C   GLN A  32      35.008 -18.472  18.169  1.00 12.17           C
ATOM    493  O   GLN A  32      34.108 -19.041  17.553  1.00 17.81           O
ATOM    494  CB  GLN A  32      33.731 -16.823  19.465  1.00 15.20           C
ATOM    495  CG  GLN A  32      33.032 -16.458  20.768  1.00 14.72           C
ATOM    496  CD  GLN A  32      32.098 -15.268  20.565  1.00 18.75           C
ATOM    497  OE1 GLN A  32      31.546 -15.033  19.485  1.00 23.87           O
ATOM    498  NE2 GLN A  32      31.910 -14.515  21.633  1.00 17.13           N
ATOM    499  H   GLN A  32      36.060 -16.530  20.433  1.00 13.38           H
ATOM    500  HA  GLN A  32      34.287 -18.779  20.141  1.00 15.73           H
ATOM    501  HB2 GLN A  32      34.228 -15.937  19.072  1.00 18.24           H
ATOM    502  HB3 GLN A  32      32.957 -17.104  18.745  1.00 18.24           H
ATOM    503  HG2 GLN A  32      32.439 -17.317  21.082  1.00 17.67           H
ATOM    504  HG3 GLN A  32      33.761 -16.211  21.526  1.00 17.67           H
ATOM    505 HE21 GLN A  32      32.370 -14.742  22.505  1.00 20.56           H
ATOM    506 HE22 GLN A  32      31.313 -13.704  21.573  1.00 20.56           H
ATOM    507  N   GLY A  33      36.196 -18.186  17.624  1.00 10.58           N
ATOM    508  CA  GLY A  33      36.566 -18.516  16.258  1.00 12.26           C
ATOM    509  C   GLY A  33      36.271 -17.393  15.271  1.00  8.43           C
ATOM    510  O   GLY A  33      36.367 -17.617  14.069  1.00 12.10           O
ATOM    511  H   GLY A  33      36.865 -17.653  18.163  1.00 12.70           H
ATOM    512  HA2 GLY A  33      37.637 -18.716  16.225  1.00 14.72           H
ATOM    513  HA3 GLY A  33      36.028 -19.410  15.935  1.00 14.72           H
ATOM    514  N   CYS A  34      35.919 -16.188  15.745  1.00 10.23           N
ATOM    515  CA  CYS A  34      35.709 -15.053  14.865  1.00 10.53           C
ATOM    516  C   CYS A  34      37.017 -14.582  14.245  1.00  9.17           C
ATOM    517  O   CYS A  34      38.092 -14.718  14.837  1.00 11.01           O
ATOM    518  CB  CYS A  34      35.110 -13.853  15.624  1.00 11.80           C
ATOM    519  SG  CYS A  34      33.492 -14.201  16.348  1.00 18.03           S
ATOM    520  H   CYS A  34      35.854 -16.044  16.744  1.00 12.28           H
ATOM    521  HA  CYS A  34      35.007 -15.332  14.080  1.00 12.65           H
ATOM    522  HB2 CYS A  34      35.797 -13.540  16.409  1.00 14.17           H
ATOM    523  HB3 CYS A  34      35.009 -13.017  14.929  1.00 14.17           H
ATOM    524  HG  CYS A  34      32.835 -13.274  15.645  1.00 21.64           H
ATOM    525  N   THR A  35      36.909 -13.961  13.081  1.00 10.56           N
ATOM    526  CA  THR A  35      37.995 -13.255  12.444  1.00  7.80           C
ATOM    527  C   THR A  35      38.055 -11.867  13.057  1.00  9.75           C
ATOM    528  O   THR A  35      37.029 -11.191  13.085  1.00 12.39           O
ATOM    529  CB  THR A  35      37.734 -13.236  10.943  1.00  9.17           C
ATOM    530  OG1 THR A  35      37.714 -14.579  10.498  1.00 11.94           O
ATOM    531  CG2 THR A  35      38.806 -12.439  10.189  1.00 13.71           C
ATOM    532  H   THR A  35      36.006 -13.905  12.637  1.00 12.68           H
ATOM    533  HA  THR A  35      38.921 -13.803  12.621  1.00  9.37           H
ATOM    534  HB  THR A  35      36.762 -12.789  10.767  1.00 11.02           H
ATOM    535  HG1 THR A  35      37.801 -14.570   9.544  1.00 14.33           H
ATOM    536 HG21 THR A  35      38.623 -12.496   9.116  1.00 16.45           H
ATOM    537 HG22 THR A  35      38.780 -11.383  10.481  1.00 16.45           H
ATOM    538 HG23 THR A  35      39.802 -12.849  10.389  1.00 16.45           H
ATOM    539  N   VAL A  36      39.209 -11.447  13.577  1.00  8.85           N
ATOM    540  CA  VAL A  36      39.342 -10.196  14.325  1.00 10.56           C
ATOM    541  C   VAL A  36      40.463  -9.338  13.736  1.00  8.93           C
ATOM    542  O   VAL A  36      41.603  -9.792  13.567  1.00  9.32           O
ATOM    543  CB  VAL A  36      39.573 -10.463  15.828  1.00 10.05           C
ATOM    544  CG1 VAL A  36      39.609  -9.137  16.609  1.00 11.39           C
ATOM    545  CG2 VAL A  36      38.462 -11.327  16.440  1.00 13.61           C
ATOM    546  H   VAL A  36      40.020 -12.045  13.540  1.00 10.63           H
ATOM    547  HA  VAL A  36      38.413  -9.636  14.240  1.00 12.68           H
ATOM    548  HB  VAL A  36      40.531 -10.972  15.955  1.00 12.07           H
ATOM    549 HG11 VAL A  36      39.757  -9.343  17.670  1.00 13.68           H
ATOM    550 HG12 VAL A  36      40.445  -8.517  16.278  1.00 13.68           H
ATOM    551 HG13 VAL A  36      38.675  -8.589  16.474  1.00 13.68           H
ATOM    552 HG21 VAL A  36      38.647 -11.467  17.504  1.00 16.34           H
ATOM    553 HG22 VAL A  36      37.491 -10.850  16.296  1.00 16.34           H
ATOM    554 HG23 VAL A  36      38.453 -12.308  15.970  1.00 16.34           H
ATOM    555  N   THR A  37      40.157  -8.060  13.518  1.00  8.82           N
ATOM    556  CA  THR A  37      41.100  -7.031  13.085  1.00  8.49           C
ATOM    557  C   THR A  37      40.973  -5.847  14.028  1.00  7.48           C
ATOM    558  O   THR A  37      39.863  -5.482  14.402  1.00  8.86           O
ATOM    559  CB  THR A  37      40.811  -6.612  11.630  1.00  8.60           C
ATOM    560  OG1 THR A  37      40.757  -7.755  10.796  1.00 10.92           O
ATOM    561  CG2 THR A  37      41.911  -5.694  11.091  1.00  8.80           C
ATOM    562  H   THR A  37      39.211  -7.755  13.704  1.00 10.59           H
ATOM    563  HA  THR A  37      42.112  -7.433  13.132  1.00 10.20           H
ATOM    564  HB  THR A  37      39.858  -6.083  11.583  1.00 10.33           H
ATOM    565  HG1 THR A  37      39.993  -8.285  11.047  1.00 13.11           H
ATOM    566 HG21 THR A  37      41.689  -5.441  10.054  1.00 10.56           H
ATOM    567 HG22 THR A  37      41.969  -4.771  11.665  1.00 10.56           H
ATOM    568 HG23 THR A  37      42.870  -6.212  11.111  1.00 10.56           H
ATOM    569  N   VAL A  38      42.100  -5.219  14.361  1.00  7.65           N
ATOM    570  CA  VAL A  38      42.133  -4.027  15.201  1.00  6.10           C
ATOM    571  C   VAL A  38      42.810  -2.912  14.420  1.00  7.27           C
ATOM    572  O   VAL A  38      43.951  -3.092  13.984  1.00  9.38           O
ATOM    573  CB  VAL A  38      42.894  -4.279  16.518  1.00  7.40           C
ATOM    574  CG1 VAL A  38      42.898  -3.003  17.385  1.00  8.80           C
ATOM    575  CG2 VAL A  38      42.265  -5.412  17.336  1.00 10.11           C
ATOM    576  H   VAL A  38      42.976  -5.543  13.979  1.00  9.19           H
ATOM    577  HA  VAL A  38      41.121  -3.738  15.453  1.00  7.32           H
ATOM    578  HB  VAL A  38      43.929  -4.547  16.291  1.00  8.89           H
ATOM    579 HG11 VAL A  38      43.426  -3.192  18.317  1.00 10.57           H
ATOM    580 HG12 VAL A  38      43.415  -2.191  16.875  1.00 10.57           H
ATOM    581 HG13 VAL A  38      41.878  -2.692  17.611  1.00 10.57           H
ATOM    582 HG21 VAL A  38      42.830  -5.551  18.257  1.00 12.14           H
ATOM    583 HG22 VAL A  38      41.234  -5.173  17.586  1.00 12.14           H
ATOM    584 HG23 VAL A  38      42.292  -6.346  16.774  1.00 12.14           H
ATOM    585  N   SER A  39      42.160  -1.753  14.317  1.00  6.26           N
ATOM    586  CA  SER A  39      42.790  -0.504  13.883  1.00  6.10           C
ATOM    587  C   SER A  39      43.105   0.284  15.146  1.00  7.83           C
ATOM    588  O   SER A  39      42.214   0.890  15.742  1.00  8.54           O
ATOM    589  CB  SER A  39      41.864   0.269  12.948  1.00  7.66           C
ATOM    590  OG  SER A  39      41.746  -0.440  11.732  1.00  9.56           O
ATOM    591  H   SER A  39      41.222  -1.690  14.683  1.00  7.52           H
ATOM    592  HA  SER A  39      43.721  -0.705  13.353  1.00  7.33           H
ATOM    593  HB2 SER A  39      40.881   0.393  13.406  1.00  9.20           H
ATOM    594  HB3 SER A  39      42.289   1.256  12.749  1.00  9.20           H
ATOM    595  HG  SER A  39      41.370   0.157  11.072  1.00 11.48           H
ATOM    596  N   ASP A  40      44.370   0.239  15.574  1.00  7.69           N
ATOM    597  CA  ASP A  40      44.882   0.974  16.715  1.00  6.69           C
ATOM    598  C   ASP A  40      45.326   2.343  16.204  1.00  8.19           C
ATOM    599  O   ASP A  40      46.449   2.529  15.738  1.00  7.48           O
ATOM    600  CB  ASP A  40      46.016   0.157  17.337  1.00  7.22           C
ATOM    601  CG  ASP A  40      46.605   0.758  18.595  1.00 11.53           C
ATOM    602  OD1 ASP A  40      46.389   1.957  18.874  1.00 10.18           O
ATOM    603  OD2 ASP A  40      47.294  -0.025  19.275  1.00 13.75           O1-
ATOM    604  H   ASP A  40      45.043  -0.271  15.024  1.00  9.24           H
ATOM    605  HA  ASP A  40      44.090   1.086  17.456  1.00  8.03           H
ATOM    606  HB2 ASP A  40      45.691  -0.864  17.529  1.00  8.68           H
ATOM    607  HB3 ASP A  40      46.829   0.030  16.626  1.00  8.68           H
ATOM    608  N   LEU A  41      44.407   3.305  16.266  1.00  6.17           N
ATOM    609  CA  LEU A  41      44.575   4.566  15.552  1.00  5.50           C
ATOM    610  C   LEU A  41      45.794   5.356  16.022  1.00  7.93           C
ATOM    611  O   LEU A  41      46.519   5.867  15.178  1.00  8.05           O
ATOM    612  CB  LEU A  41      43.318   5.416  15.698  1.00  6.73           C
ATOM    613  CG  LEU A  41      42.036   4.810  15.099  1.00  6.44           C
ATOM    614  CD1 LEU A  41      40.939   5.875  15.220  1.00  8.29           C
ATOM    615  CD2 LEU A  41      42.191   4.396  13.634  1.00  8.02           C
ATOM    616  H   LEU A  41      43.501   3.103  16.669  1.00  7.41           H
ATOM    617  HA  LEU A  41      44.730   4.344  14.498  1.00  6.61           H
ATOM    618  HB2 LEU A  41      43.152   5.610  16.758  1.00  8.08           H
ATOM    619  HB3 LEU A  41      43.508   6.365  15.205  1.00  8.08           H
ATOM    620  HG  LEU A  41      41.739   3.932  15.675  1.00  7.74           H
ATOM    621 HD11 LEU A  41      39.987   5.468  14.881  1.00  9.96           H
ATOM    622 HD12 LEU A  41      40.841   6.205  16.253  1.00  9.96           H
ATOM    623 HD13 LEU A  41      41.191   6.736  14.596  1.00  9.96           H
ATOM    624 HD21 LEU A  41      41.233   4.020  13.271  1.00  9.63           H
ATOM    625 HD22 LEU A  41      42.485   5.259  13.034  1.00  9.63           H
ATOM    626 HD23 LEU A  41      42.926   3.602  13.527  1.00  9.63           H
ATOM    627  N   TYR A  42      46.063   5.443  17.327  1.00  7.04           N
ATOM    628  CA  TYR A  42      47.258   6.172  17.766  1.00  6.27           C
ATOM    629  C   TYR A  42      48.548   5.455  17.335  1.00  8.82           C
ATOM    630  O   TYR A  42      49.489   6.126  16.914  1.00  9.22           O
ATOM    631  CB  TYR A  42      47.278   6.456  19.274  1.00  8.58           C
ATOM    632  CG  TYR A  42      46.236   7.441  19.742  1.00  7.99           C
ATOM    633  CD1 TYR A  42      46.433   8.820  19.570  1.00  7.44           C
ATOM    634  CD2 TYR A  42      45.077   6.986  20.382  1.00  7.52           C
ATOM    635  CE1 TYR A  42      45.489   9.743  20.052  1.00  6.54           C
ATOM    636  CE2 TYR A  42      44.133   7.891  20.866  1.00  7.81           C
ATOM    637  CZ  TYR A  42      44.342   9.271  20.722  1.00  7.67           C
ATOM    638  OH  TYR A  42      43.431  10.149  21.211  1.00  7.95           O
ATOM    639  H   TYR A  42      45.476   4.983  18.007  1.00  8.45           H
ATOM    640  HA  TYR A  42      47.243   7.140  17.264  1.00  7.53           H
ATOM    641  HB2 TYR A  42      47.153   5.517  19.812  1.00 10.30           H
ATOM    642  HB3 TYR A  42      48.260   6.860  19.524  1.00 10.30           H
ATOM    643  HD1 TYR A  42      47.327   9.181  19.089  1.00  8.94           H
ATOM    644  HD2 TYR A  42      44.933   5.937  20.542  1.00  9.04           H
ATOM    645  HE1 TYR A  42      45.646  10.804  19.917  1.00  7.85           H
ATOM    646  HE2 TYR A  42      43.247   7.540  21.363  1.00  9.37           H
ATOM    647  HH  TYR A  42      43.850  10.965  21.491  1.00  9.55           H
ATOM    648  N   ALA A  43      48.609   4.129  17.432  1.00  9.01           N
ATOM    649  CA  ALA A  43      49.804   3.401  17.003  1.00  7.96           C
ATOM    650  C   ALA A  43      50.063   3.561  15.497  1.00 10.78           C
ATOM    651  O   ALA A  43      51.219   3.536  15.066  1.00 12.45           O
ATOM    652  CB  ALA A  43      49.655   1.931  17.406  1.00 10.81           C
ATOM    653  H   ALA A  43      47.808   3.607  17.756  1.00 10.82           H
ATOM    654  HA  ALA A  43      50.661   3.814  17.538  1.00  9.56           H
ATOM    655  HB1 ALA A  43      50.556   1.390  17.118  1.00 12.98           H
ATOM    656  HB2 ALA A  43      49.529   1.855  18.485  1.00 12.98           H
ATOM    657  HB3 ALA A  43      48.794   1.498  16.903  1.00 12.98           H
ATOM    658  N   MET A  44      48.997   3.697  14.704  1.00  8.05           N
ATOM    659  CA  MET A  44      49.002   3.943  13.261  1.00  7.64           C
ATOM    660  C   MET A  44      49.355   5.386  12.895  1.00  9.10           C
ATOM    661  O   MET A  44      49.536   5.693  11.713  1.00 12.19           O
ATOM    662  CB  MET A  44      47.627   3.611  12.678  1.00 10.11           C
ATOM    663  CG  MET A  44      47.272   2.135  12.746  1.00 10.79           C
ATOM    664  SD  MET A  44      45.495   1.868  12.496  1.00 13.02           S
ATOM    665  CE  MET A  44      45.409   2.220  10.725  1.00 15.35           C
ATOM    666  H   MET A  44      48.086   3.618  15.136  1.00  9.67           H
ATOM    667  HA  MET A  44      49.739   3.284  12.802  1.00  9.17           H
ATOM    668  HB2 MET A  44      46.875   4.177  13.224  1.00 12.14           H
ATOM    669  HB3 MET A  44      47.596   3.921  11.638  1.00 12.14           H
ATOM    670  HG2 MET A  44      47.840   1.607  11.980  1.00 12.95           H
ATOM    671  HG3 MET A  44      47.544   1.723  13.717  1.00 12.95           H
ATOM    672  HE1 MET A  44      44.369   2.138  10.413  1.00 18.43           H
ATOM    673  HE2 MET A  44      45.750   3.236  10.534  1.00 18.43           H
ATOM    674  HE3 MET A  44      46.025   1.508  10.173  1.00 18.43           H
ATOM    675  N   ASN A  45      49.376   6.297  13.879  1.00  9.58           N
ATOM    676  CA  ASN A  45      49.489   7.733  13.651  1.00 10.26           C
ATOM    677  C   ASN A  45      48.407   8.182  12.650  1.00  9.18           C
ATOM    678  O   ASN A  45      48.666   8.950  11.727  1.00 10.27           O
ATOM    679  CB  ASN A  45      50.921   8.097  13.193  1.00 13.93           C
ATOM    680  CG  ASN A  45      51.994   7.698  14.210  1.00 30.98           C
ATOM    681  OD1 ASN A  45      51.966   8.124  15.362  1.00 40.46           O
ATOM    682  ND2 ASN A  45      52.996   6.932  13.780  1.00 41.61           N
ATOM    683  H   ASN A  45      49.224   5.993  14.832  1.00 11.51           H
ATOM    684  HA  ASN A  45      49.298   8.233  14.601  1.00 12.32           H
ATOM    685  HB2 ASN A  45      51.140   7.663  12.217  1.00 16.72           H
ATOM    686  HB3 ASN A  45      50.955   9.181  13.084  1.00 16.72           H
ATOM    687 HD21 ASN A  45      53.736   6.677  14.419  1.00 49.94           H
ATOM    688 HD22 ASN A  45      52.998   6.591  12.831  1.00 49.94           H
ATOM    689  N   PHE A  46      47.183   7.677  12.828  1.00  9.35           N
ATOM    690  CA  PHE A  46      46.130   7.827  11.836  1.00  8.17           C
ATOM    691  C   PHE A  46      45.835   9.312  11.609  1.00  9.01           C
ATOM    692  O   PHE A  46      45.663  10.082  12.556  1.00  8.81           O
ATOM    693  CB  PHE A  46      44.868   7.113  12.304  1.00  9.19           C
ATOM    694  CG  PHE A  46      43.807   7.101  11.227  1.00  8.20           C
ATOM    695  CD1 PHE A  46      43.839   6.132  10.204  1.00  7.86           C
ATOM    696  CD2 PHE A  46      42.822   8.095  11.208  1.00  7.56           C
ATOM    697  CE1 PHE A  46      42.891   6.172   9.164  1.00 11.45           C
ATOM    698  CE2 PHE A  46      41.867   8.125  10.181  1.00  7.31           C
ATOM    699  CZ  PHE A  46      41.889   7.153   9.170  1.00 10.89           C
ATOM    700  H   PHE A  46      47.027   7.042  13.599  1.00 11.23           H
ATOM    701  HA  PHE A  46      46.445   7.365  10.899  1.00  9.81           H
ATOM    702  HB2 PHE A  46      45.115   6.082  12.555  1.00 11.03           H
ATOM    703  HB3 PHE A  46      44.478   7.599  13.197  1.00 11.03           H
ATOM    704  HD1 PHE A  46      44.604   5.375  10.203  1.00  9.44           H
ATOM    705  HD2 PHE A  46      42.816   8.876  11.955  1.00  9.08           H
ATOM    706  HE1 PHE A  46      42.928   5.442   8.367  1.00 13.75           H
ATOM    707  HE2 PHE A  46      41.147   8.926  10.142  1.00  8.78           H
ATOM    708  HZ  PHE A  46      41.165   7.188   8.367  1.00 13.08           H
ATOM    709  N   GLU A  47      45.806   9.734  10.340  1.00  9.38           N
ATOM    710  CA  GLU A  47      45.586  11.122   9.968  1.00  8.49           C
ATOM    711  C   GLU A  47      44.132  11.521  10.229  1.00  9.30           C
ATOM    712  O   GLU A  47      43.237  10.932   9.618  1.00  8.43           O
ATOM    713  CB  GLU A  47      45.933  11.294   8.480  1.00 11.23           C
ATOM    714  CG  GLU A  47      45.501  12.655   7.902  1.00 12.12           C
ATOM    715  CD  GLU A  47      46.322  13.771   8.547  1.00 13.55           C
ATOM    716  OE1 GLU A  47      47.541  13.800   8.283  1.00 18.61           O
ATOM    717  OE2 GLU A  47      45.755  14.579   9.316  1.00 10.68           O1-
ATOM    718  H   GLU A  47      45.976   9.076   9.595  1.00 11.27           H
ATOM    719  HA  GLU A  47      46.265  11.750  10.534  1.00 10.19           H
ATOM    720  HB2 GLU A  47      47.012  11.182   8.363  1.00 13.49           H
ATOM    721  HB3 GLU A  47      45.463  10.507   7.892  1.00 13.49           H
ATOM    722  HG2 GLU A  47      45.738  12.610   6.836  1.00 14.55           H
ATOM    723  HG3 GLU A  47      44.434  12.832   8.026  1.00 14.55           H
ATOM    724  N   PRO A  48      43.865  12.538  11.063  1.00  7.17           N
ATOM    725  CA  PRO A  48      42.481  12.924  11.309  1.00  9.22           C
ATOM    726  C   PRO A  48      41.953  13.973  10.347  1.00  7.81           C
ATOM    727  O   PRO A  48      40.740  14.114  10.236  1.00  8.02           O
ATOM    728  CB  PRO A  48      42.448  13.485  12.738  1.00  8.02           C
ATOM    729  CG  PRO A  48      43.799  13.078  13.323  1.00  8.15           C
ATOM    730  CD  PRO A  48      44.711  13.077  12.105  1.00  7.73           C
ATOM    731  HA  PRO A  48      41.875  12.025  11.327  1.00 11.07           H
ATOM    732  HB2 PRO A  48      42.406  14.570  12.675  1.00  9.64           H
ATOM    733  HB3 PRO A  48      41.615  13.121  13.335  1.00  9.64           H
ATOM    734  HG2 PRO A  48      44.163  13.786  14.063  1.00  9.79           H
ATOM    735  HG3 PRO A  48      43.729  12.080  13.748  1.00  9.79           H
ATOM    736  HD2 PRO A  48      45.040  14.085  11.846  1.00  9.28           H
ATOM    737  HD3 PRO A  48      45.565  12.450  12.338  1.00  9.28           H
ATOM    738  N   ARG A  49      42.826  14.760   9.715  1.00  6.98           N
ATOM    739  CA  ARG A  49      42.398  15.943   8.970  1.00  6.68           C
ATOM    740  C   ARG A  49      41.835  15.549   7.611  1.00 10.17           C
ATOM    741  O   ARG A  49      42.481  14.827   6.868  1.00  9.88           O
ATOM    742  CB  ARG A  49      43.556  16.918   8.779  1.00 10.14           C
ATOM    743  CG  ARG A  49      44.277  17.342  10.064  1.00  8.01           C
ATOM    744  CD  ARG A  49      45.483  18.176   9.631  1.00 12.88           C
ATOM    745  NE  ARG A  49      46.438  18.444  10.707  1.00 12.99           N
ATOM    746  CZ  ARG A  49      47.512  17.693  10.978  1.00 12.05           C
ATOM    747  NH1 ARG A  49      47.718  16.502  10.429  1.00 13.71           N
ATOM    748  NH2 ARG A  49      48.397  18.154  11.841  1.00 11.49           N1+
ATOM    749  H   ARG A  49      43.817  14.584   9.805  1.00  8.39           H
ATOM    750  HA  ARG A  49      41.615  16.448   9.533  1.00  8.02           H
ATOM    751  HB2 ARG A  49      44.285  16.456   8.111  1.00 12.17           H
ATOM    752  HB3 ARG A  49      43.166  17.810   8.285  1.00 12.17           H
ATOM    753  HG2 ARG A  49      43.611  17.933  10.693  1.00  9.62           H
ATOM    754  HG3 ARG A  49      44.616  16.469  10.622  1.00  9.62           H
ATOM    755  HD2 ARG A  49      45.996  17.665   8.813  1.00 15.46           H
ATOM    756  HD3 ARG A  49      45.129  19.134   9.250  1.00 15.46           H
ATOM    757  HE  ARG A  49      46.322  19.304  11.221  1.00 15.59           H
ATOM    758 HH11 ARG A  49      47.050  16.108   9.776  1.00 16.46           H
ATOM    759 HH12 ARG A  49      48.543  15.973  10.669  1.00 16.46           H
ATOM    760 HH21 ARG A  49      48.266  19.062  12.260  1.00 13.79           H
ATOM    761 HH22 ARG A  49      49.212  17.601  12.057  1.00 13.79           H
ATOM    762  N   ALA A  50      40.669  16.082   7.255  1.00  9.19           N
ATOM    763  CA  ALA A  50      40.073  15.955   5.921  1.00  9.92           C
ATOM    764  C   ALA A  50      40.720  16.956   4.973  1.00  9.05           C
ATOM    765  O   ALA A  50      40.403  18.146   5.047  1.00  9.61           O
ATOM    766  CB  ALA A  50      38.578  16.210   6.050  1.00  8.80           C
ATOM    767  H   ALA A  50      40.172  16.639   7.931  1.00 11.03           H
ATOM    768  HA  ALA A  50      40.231  14.945   5.540  1.00 11.92           H
ATOM    769  HB1 ALA A  50      38.119  16.235   5.065  1.00 10.57           H
ATOM    770  HB2 ALA A  50      38.118  15.407   6.624  1.00 10.57           H
ATOM    771  HB3 ALA A  50      38.397  17.167   6.539  1.00 10.57           H
ATOM    772  N   THR A  51      41.630  16.508   4.099  1.00 10.90           N
ATOM    773  CA  THR A  51      42.341  17.443   3.216  1.00 11.88           C
ATOM    774  C   THR A  51      42.426  16.894   1.799  1.00 12.44           C
ATOM    775  O   THR A  51      42.059  15.750   1.538  1.00 13.44           O
ATOM    776  CB  THR A  51      43.760  17.773   3.729  1.00  8.96           C
ATOM    777  OG1 THR A  51      44.672  16.726   3.423  1.00 12.24           O
ATOM    778  CG2 THR A  51      43.832  18.078   5.233  1.00 11.93           C
ATOM    779  H   THR A  51      41.838  15.521   4.039  1.00 13.09           H
ATOM    780  HA  THR A  51      41.792  18.380   3.145  1.00 14.27           H
ATOM    781  HB  THR A  51      44.103  18.667   3.206  1.00 10.76           H
ATOM    782  HG1 THR A  51      44.397  15.927   3.886  1.00 14.69           H
ATOM    783 HG21 THR A  51      44.849  18.361   5.502  1.00 14.33           H
ATOM    784 HG22 THR A  51      43.154  18.893   5.486  1.00 14.33           H
ATOM    785 HG23 THR A  51      43.580  17.187   5.807  1.00 14.33           H
ATOM    786  N   ASP A  52      42.912  17.736   0.885  1.00 13.24           N
ATOM    787  CA  ASP A  52      43.133  17.368  -0.507  1.00 16.74           C
ATOM    788  C   ASP A  52      44.195  16.277  -0.698  1.00 17.14           C
ATOM    789  O   ASP A  52      44.268  15.716  -1.791  1.00 18.80           O
ATOM    790  CB  ASP A  52      43.448  18.615  -1.343  1.00 16.36           C
ATOM    791  CG  ASP A  52      44.710  19.390  -0.949  1.00 23.08           C
ATOM    792  OD1 ASP A  52      45.461  18.937  -0.057  1.00 21.38           O
ATOM    793  OD2 ASP A  52      44.921  20.456  -1.567  1.00 31.77           O1-
ATOM    794  H   ASP A  52      43.196  18.661   1.170  1.00 15.89           H
ATOM    795  HA  ASP A  52      42.196  16.960  -0.883  1.00 20.10           H
ATOM    796  HB2 ASP A  52      43.528  18.344  -2.396  1.00 19.64           H
ATOM    797  HB3 ASP A  52      42.605  19.302  -1.327  1.00 19.64           H
ATOM    798  N   LYS A  53      44.986  15.945   0.341  1.00 12.38           N
ATOM    799  CA  LYS A  53      45.897  14.791   0.332  1.00 16.53           C
ATOM    800  C   LYS A  53      45.157  13.456   0.385  1.00 13.82           C
ATOM    801  O   LYS A  53      45.770  12.406   0.191  1.00 18.81           O
ATOM    802  CB  LYS A  53      46.908  14.890   1.478  1.00 16.07           C
ATOM    803  CG  LYS A  53      47.747  16.164   1.338  1.00 22.33           C
ATOM    804  CD  LYS A  53      48.871  16.235   2.375  1.00 26.95           C
ATOM    805  CE  LYS A  53      49.637  17.559   2.283  1.00 34.43           C
ATOM    806  NZ  LYS A  53      50.140  17.814   0.918  1.00 39.35           N1+
ATOM    807  H   LYS A  53      44.922  16.482   1.196  1.00 14.86           H
ATOM    808  HA  LYS A  53      46.454  14.803  -0.606  1.00 19.85           H
ATOM    809  HB2 LYS A  53      46.387  14.893   2.435  1.00 19.29           H
ATOM    810  HB3 LYS A  53      47.572  14.026   1.455  1.00 19.29           H
ATOM    811  HG2 LYS A  53      48.183  16.173   0.338  1.00 26.81           H
ATOM    812  HG3 LYS A  53      47.113  17.045   1.452  1.00 26.81           H
ATOM    813  HD2 LYS A  53      48.441  16.157   3.374  1.00 32.35           H
ATOM    814  HD3 LYS A  53      49.564  15.406   2.224  1.00 32.35           H
ATOM    815  HE2 LYS A  53      48.950  18.361   2.557  1.00 41.32           H
ATOM    816  HE3 LYS A  53      50.467  17.553   2.992  1.00 41.32           H
ATOM    817  HZ1 LYS A  53      50.767  18.606   0.927  1.00 47.22           H
ATOM    818  HZ2 LYS A  53      50.620  16.994   0.574  1.00 47.22           H
ATOM    819  HZ3 LYS A  53      49.355  18.018   0.311  1.00 47.22           H
ATOM    820  N   ASP A  54      43.847  13.476   0.641  1.00 14.31           N
ATOM    821  CA  ASP A  54      43.027  12.268   0.646  1.00 13.55           C
ATOM    822  C   ASP A  54      42.688  11.772  -0.752  1.00 14.94           C
ATOM    823  O   ASP A  54      42.105  10.699  -0.882  1.00 15.84           O
ATOM    824  CB  ASP A  54      41.779  12.493   1.494  1.00 13.02           C
ATOM    825  CG  ASP A  54      42.137  12.744   2.952  1.00 12.20           C
ATOM    826  OD1 ASP A  54      43.314  12.570   3.337  1.00 13.14           O
ATOM    827  OD2 ASP A  54      41.194  13.111   3.677  1.00 12.42           O1-
ATOM    828  H   ASP A  54      43.387  14.360   0.803  1.00 17.18           H
ATOM    829  HA  ASP A  54      43.596  11.477   1.133  1.00 16.27           H
ATOM    830  HB2 ASP A  54      41.166  13.310   1.115  1.00 15.64           H
ATOM    831  HB3 ASP A  54      41.120  11.626   1.443  1.00 15.64           H
ATOM    832  N   ILE A  55      43.032  12.560  -1.782  1.00 17.17           N
ATOM    833  CA  ILE A  55      42.841  12.224  -3.183  1.00 18.02           C
ATOM    834  C   ILE A  55      44.229  12.165  -3.821  1.00 17.70           C
ATOM    835  O   ILE A  55      44.975  13.142  -3.820  1.00 19.68           O
ATOM    836  CB  ILE A  55      41.921  13.259  -3.879  1.00 18.02           C
ATOM    837  CG1 ILE A  55      40.510  13.368  -3.249  1.00 17.72           C
ATOM    838  CG2 ILE A  55      41.781  12.860  -5.366  1.00 21.66           C
ATOM    839  CD1 ILE A  55      40.416  14.479  -2.191  1.00 17.20           C
ATOM    840  H   ILE A  55      43.502  13.433  -1.585  1.00 20.61           H
ATOM    841  HA  ILE A  55      42.370  11.245  -3.262  1.00 21.63           H
ATOM    842  HB  ILE A  55      42.410  14.235  -3.845  1.00 21.64           H
ATOM    843 HG12 ILE A  55      39.777  13.603  -4.020  1.00 21.27           H
ATOM    844 HG13 ILE A  55      40.223  12.414  -2.804  1.00 21.27           H
ATOM    845 HG21 ILE A  55      41.070  13.515  -5.869  1.00 25.99           H
ATOM    846 HG22 ILE A  55      42.739  12.969  -5.873  1.00 25.99           H
ATOM    847 HG23 ILE A  55      41.442  11.827  -5.458  1.00 25.99           H
ATOM    848 HD11 ILE A  55      39.380  14.588  -1.875  1.00 20.65           H
ATOM    849 HD12 ILE A  55      41.025  14.241  -1.320  1.00 20.65           H
ATOM    850 HD13 ILE A  55      40.755  15.422  -2.618  1.00 20.65           H
ATOM    851  N   THR A  56      44.548  10.996  -4.387  1.00 24.47           N
ATOM    852  CA  THR A  56      45.741  10.748  -5.183  1.00 27.20           C
ATOM    853  C   THR A  56      45.492  11.197  -6.624  1.00 20.78           C
ATOM    854  O   THR A  56      44.372  11.125  -7.126  1.00 23.39           O
ATOM    855  CB  THR A  56      46.082   9.246  -5.100  1.00 28.68           C
ATOM    856  OG1 THR A  56      46.236   8.830  -3.755  1.00 31.95           O
ATOM    857  CG2 THR A  56      47.388   8.887  -5.813  1.00 38.97           C
ATOM    858  H   THR A  56      43.876  10.246  -4.336  1.00 29.37           H
ATOM    859  HA  THR A  56      46.568  11.312  -4.749  1.00 32.64           H
ATOM    860  HB  THR A  56      45.270   8.673  -5.550  1.00 34.42           H
ATOM    861  HG1 THR A  56      45.699   8.039  -3.632  1.00 38.35           H
ATOM    862 HG21 THR A  56      47.596   7.827  -5.665  1.00 46.77           H
ATOM    863 HG22 THR A  56      47.304   9.077  -6.882  1.00 46.77           H
ATOM    864 HG23 THR A  56      48.215   9.462  -5.392  1.00 46.77           H
ATOM    865  N   GLY A  57      46.552  11.656  -7.298  1.00 32.15           N
ATOM    866  CA  GLY A  57      46.491  12.058  -8.699  1.00 35.16           C
ATOM    867  C   GLY A  57      46.100  13.526  -8.828  1.00 33.77           C
ATOM    868  O   GLY A  57      46.779  14.385  -8.269  1.00 43.81           O
ATOM    869  H   GLY A  57      47.436  11.745  -6.819  1.00 38.59           H
ATOM    870  HA2 GLY A  57      47.472  11.925  -9.156  1.00 42.20           H
ATOM    871  HA3 GLY A  57      45.765  11.439  -9.229  1.00 42.20           H
ATOM    872  N   THR A  58      45.031  13.801  -9.585  1.00 40.15           N
ATOM    873  CA  THR A  58      44.581  15.159  -9.898  1.00 41.73           C
ATOM    874  C   THR A  58      43.109  15.309  -9.502  1.00 35.68           C
ATOM    875  O   THR A  58      42.294  14.414  -9.727  1.00 28.84           O
ATOM    876  CB  THR A  58      44.796  15.487 -11.395  1.00 38.88           C
ATOM    877  OG1 THR A  58      44.144  14.574 -12.256  1.00 40.94           O
ATOM    878  CG2 THR A  58      46.281  15.522 -11.763  1.00 35.55           C
ATOM    879  H   THR A  58      44.497  13.041  -9.980  1.00 48.19           H
ATOM    880  HA  THR A  58      45.162  15.879  -9.320  1.00 50.08           H
ATOM    881  HB  THR A  58      44.382  16.478 -11.589  1.00 46.66           H
ATOM    882  HG1 THR A  58      43.604  15.072 -12.879  1.00 49.14           H
ATOM    883 HG21 THR A  58      46.386  15.800 -12.813  1.00 42.67           H
ATOM    884 HG22 THR A  58      46.802  16.251 -11.142  1.00 42.67           H
ATOM    885 HG23 THR A  58      46.726  14.535 -11.632  1.00 42.67           H
ATOM    886  N   LEU A  59      42.783  16.463  -8.904  1.00 33.13           N
ATOM    887  CA  LEU A  59      41.443  16.803  -8.426  1.00 31.77           C
ATOM    888  C   LEU A  59      40.458  17.036  -9.568  1.00 27.16           C
ATOM    889  O   LEU A  59      40.855  17.445 -10.658  1.00 34.02           O
ATOM    890  CB  LEU A  59      41.542  18.056  -7.541  1.00 31.04           C
ATOM    891  CG  LEU A  59      42.402  17.893  -6.267  1.00 32.74           C
ATOM    892  CD1 LEU A  59      42.441  19.240  -5.533  1.00 35.02           C
ATOM    893  CD2 LEU A  59      41.884  16.797  -5.322  1.00 32.51           C
ATOM    894  H   LEU A  59      43.515  17.139  -8.732  1.00 39.76           H
ATOM    895  HA  LEU A  59      41.060  15.985  -7.817  1.00 38.14           H
ATOM    896  HB2 LEU A  59      41.958  18.869  -8.139  1.00 37.26           H
ATOM    897  HB3 LEU A  59      40.541  18.358  -7.244  1.00 37.26           H
ATOM    898  HG  LEU A  59      43.423  17.641  -6.559  1.00 39.30           H
ATOM    899 HD11 LEU A  59      43.035  19.151  -4.623  1.00 42.04           H
ATOM    900 HD12 LEU A  59      42.894  19.994  -6.176  1.00 42.04           H
ATOM    901 HD13 LEU A  59      41.431  19.553  -5.278  1.00 42.04           H
ATOM    902 HD21 LEU A  59      42.504  16.763  -4.425  1.00 39.02           H
ATOM    903 HD22 LEU A  59      40.852  17.000  -5.036  1.00 39.02           H
ATOM    904 HD23 LEU A  59      41.941  15.825  -5.810  1.00 39.02           H
ATOM    905  N   SER A  60      39.170  16.778  -9.313  1.00 25.02           N
ATOM    906  CA  SER A  60      38.093  17.014 -10.284  1.00 27.67           C
ATOM    907  C   SER A  60      37.843  18.510 -10.523  1.00 34.89           C
ATOM    908  O   SER A  60      37.329  18.873 -11.580  1.00 35.68           O
ATOM    909  CB  SER A  60      36.801  16.281  -9.891  1.00 31.72           C
ATOM    910  OG  SER A  60      36.200  16.837  -8.756  1.00 41.20           O
ATOM    911  H   SER A  60      38.917  16.498  -8.373  1.00 30.03           H
ATOM    912  HA  SER A  60      38.419  16.580 -11.241  1.00 33.21           H
ATOM    913  HB2 SER A  60      36.097  16.339 -10.720  1.00 38.07           H
ATOM    914  HB3 SER A  60      37.038  15.238  -9.688  1.00 38.07           H
ATOM    915  HG  SER A  60      35.439  16.294  -8.551  1.00 49.44           H
ATOM    916  N   ASN A  61      38.188  19.360  -9.548  1.00 27.29           N
ATOM    917  CA  ASN A  61      38.020  20.797  -9.611  1.00 30.53           C
ATOM    918  C   ASN A  61      39.118  21.451  -8.754  1.00 28.22           C
ATOM    919  O   ASN A  61      38.867  21.824  -7.607  1.00 33.44           O
ATOM    920  CB  ASN A  61      36.587  21.153  -9.181  1.00 26.97           C
ATOM    921  CG  ASN A  61      36.218  22.597  -9.510  1.00 30.07           C
ATOM    922  OD1 ASN A  61      37.070  23.477  -9.599  1.00 33.61           O
ATOM    923  ND2 ASN A  61      34.922  22.867  -9.634  1.00 35.52           N
ATOM    924  H   ASN A  61      38.536  18.982  -8.679  1.00 32.76           H
ATOM    925  HA  ASN A  61      38.147  21.115 -10.646  1.00 36.64           H
ATOM    926  HB2 ASN A  61      35.873  20.479  -9.656  1.00 32.37           H
ATOM    927  HB3 ASN A  61      36.505  21.021  -8.104  1.00 32.37           H
ATOM    928 HD21 ASN A  61      34.636  23.813  -9.835  1.00 42.63           H
ATOM    929 HD22 ASN A  61      34.245  22.125  -9.528  1.00 42.63           H
ATOM    930  N   PRO A  62      40.345  21.611  -9.288  1.00 33.87           N
ATOM    931  CA  PRO A  62      41.462  22.217  -8.562  1.00 31.27           C
ATOM    932  C   PRO A  62      41.342  23.748  -8.380  1.00 35.66           C
ATOM    933  O   PRO A  62      42.263  24.358  -7.843  1.00 42.88           O
ATOM    934  CB  PRO A  62      42.696  21.879  -9.412  1.00 36.61           C
ATOM    935  CG  PRO A  62      42.138  21.851 -10.830  1.00 37.07           C
ATOM    936  CD  PRO A  62      40.773  21.192 -10.619  1.00 39.16           C
ATOM    937  HA  PRO A  62      41.614  21.716  -7.605  1.00 37.53           H
ATOM    938  HB2 PRO A  62      43.538  22.564  -9.304  1.00 43.94           H
ATOM    939  HB3 PRO A  62      43.009  20.868  -9.147  1.00 43.94           H
ATOM    940  HG2 PRO A  62      42.058  22.866 -11.224  1.00 44.49           H
ATOM    941  HG3 PRO A  62      42.749  21.228 -11.484  1.00 44.49           H
ATOM    942  HD2 PRO A  62      40.102  21.552 -11.398  1.00 47.00           H
ATOM    943  HD3 PRO A  62      40.890  20.108 -10.645  1.00 47.00           H
ATOM    944  N   GLU A  63      40.237  24.369  -8.821  1.00 36.12           N
ATOM    945  CA  GLU A  63      39.970  25.803  -8.662  1.00 37.62           C
ATOM    946  C   GLU A  63      39.343  26.108  -7.285  1.00 36.06           C
ATOM    947  O   GLU A  63      39.556  27.183  -6.717  1.00 32.79           O
ATOM    948  CB  GLU A  63      39.001  26.295  -9.762  1.00 40.81           C
ATOM    949  CG  GLU A  63      39.387  25.922 -11.206  1.00 46.25           C
ATOM    950  CD  GLU A  63      40.547  26.794 -11.682  1.00 47.89           C
ATOM    951  OE1 GLU A  63      41.705  26.410 -11.403  1.00 49.98           O
ATOM    952  OE2 GLU A  63      40.254  27.836 -12.311  1.00 49.86           O1-
ATOM    953  H   GLU A  63      39.518  23.819  -9.268  1.00 43.35           H
ATOM    954  HA  GLU A  63      40.906  26.353  -8.757  1.00 45.15           H
ATOM    955  HB2 GLU A  63      38.002  25.908  -9.562  1.00 48.98           H
ATOM    956  HB3 GLU A  63      38.936  27.382  -9.694  1.00 48.98           H
ATOM    957  HG2 GLU A  63      39.665  24.869 -11.246  1.00 55.51           H
ATOM    958  HG3 GLU A  63      38.511  26.109 -11.829  1.00 55.51           H
ATOM    959  N   VAL A  64      38.484  25.196  -6.810  1.00 31.99           N
ATOM    960  CA  VAL A  64      37.683  25.329  -5.599  1.00 23.84           C
ATOM    961  C   VAL A  64      37.580  23.920  -5.023  1.00 24.56           C
ATOM    962  O   VAL A  64      36.914  23.081  -5.624  1.00 28.28           O
ATOM    963  CB  VAL A  64      36.276  25.881  -5.921  1.00 24.67           C
ATOM    964  CG1 VAL A  64      35.467  26.062  -4.631  1.00 24.66           C
ATOM    965  CG2 VAL A  64      36.293  27.231  -6.650  1.00 34.17           C
ATOM    966  H   VAL A  64      38.358  24.339  -7.334  1.00 38.39           H
ATOM    967  HA  VAL A  64      38.186  25.981  -4.884  1.00 28.61           H
ATOM    968  HB  VAL A  64      35.749  25.173  -6.563  1.00 29.61           H
ATOM    969 HG11 VAL A  64      34.456  26.375  -4.886  1.00 29.60           H
ATOM    970 HG12 VAL A  64      35.398  25.122  -4.083  1.00 29.60           H
ATOM    971 HG13 VAL A  64      35.930  26.817  -3.994  1.00 29.60           H
ATOM    972 HG21 VAL A  64      35.269  27.575  -6.802  1.00 41.02           H
ATOM    973 HG22 VAL A  64      36.833  27.962  -6.055  1.00 41.02           H
ATOM    974 HG23 VAL A  64      36.770  27.128  -7.624  1.00 41.02           H
ATOM    975  N   PHE A  65      38.243  23.662  -3.889  1.00 21.55           N
ATOM    976  CA  PHE A  65      38.291  22.349  -3.248  1.00 16.51           C
ATOM    977  C   PHE A  65      37.062  22.074  -2.377  1.00 21.60           C
ATOM    978  O   PHE A  65      36.853  22.727  -1.358  1.00 18.87           O
ATOM    979  CB  PHE A  65      39.579  22.229  -2.424  1.00 19.21           C
ATOM    980  CG  PHE A  65      39.696  20.865  -1.776  1.00 18.13           C
ATOM    981  CD1 PHE A  65      39.890  19.741  -2.594  1.00 15.04           C
ATOM    982  CD2 PHE A  65      39.557  20.690  -0.388  1.00 19.60           C
ATOM    983  CE1 PHE A  65      39.931  18.450  -2.044  1.00 17.89           C
ATOM    984  CE2 PHE A  65      39.623  19.400   0.172  1.00 17.53           C
ATOM    985  CZ  PHE A  65      39.785  18.275  -0.657  1.00 16.05           C
ATOM    986  H   PHE A  65      38.786  24.404  -3.466  1.00 25.86           H
ATOM    987  HA  PHE A  65      38.336  21.593  -4.032  1.00 19.82           H
ATOM    988  HB2 PHE A  65      40.436  22.372  -3.085  1.00 23.06           H
ATOM    989  HB3 PHE A  65      39.602  23.008  -1.660  1.00 23.06           H
ATOM    990  HD1 PHE A  65      39.968  19.867  -3.662  1.00 18.06           H
ATOM    991  HD2 PHE A  65      39.409  21.548   0.247  1.00 23.53           H
ATOM    992  HE1 PHE A  65      40.060  17.597  -2.691  1.00 21.47           H
ATOM    993  HE2 PHE A  65      39.530  19.276   1.241  1.00 21.05           H
ATOM    994  HZ  PHE A  65      39.821  17.283  -0.235  1.00 19.27           H
ATOM    995  N   ASN A  66      36.275  21.065  -2.756  1.00 13.08           N
ATOM    996  CA  ASN A  66      35.088  20.591  -2.059  1.00 16.17           C
ATOM    997  C   ASN A  66      35.406  19.167  -1.625  1.00 17.20           C
ATOM    998  O   ASN A  66      35.411  18.252  -2.444  1.00 15.17           O
ATOM    999  CB  ASN A  66      33.867  20.670  -2.998  1.00 15.19           C
ATOM   1000  CG  ASN A  66      32.552  20.249  -2.348  1.00 18.13           C
ATOM   1001  OD1 ASN A  66      32.461  19.241  -1.648  1.00 17.62           O
ATOM   1002  ND2 ASN A  66      31.474  20.982  -2.618  1.00 25.04           N
ATOM   1003  H   ASN A  66      36.534  20.558  -3.591  1.00 15.70           H
ATOM   1004  HA  ASN A  66      34.897  21.209  -1.182  1.00 19.41           H
ATOM   1005  HB2 ASN A  66      33.776  21.686  -3.387  1.00 18.23           H
ATOM   1006  HB3 ASN A  66      34.058  19.992  -3.829  1.00 18.23           H
ATOM   1007 HD21 ASN A  66      30.576  20.738  -2.217  1.00 30.06           H
ATOM   1008 HD22 ASN A  66      31.553  21.804  -3.201  1.00 30.06           H
ATOM   1009  N   TYR A  67      35.703  18.985  -0.343  1.00 14.74           N
ATOM   1010  CA  TYR A  67      36.141  17.707   0.193  1.00 11.37           C
ATOM   1011  C   TYR A  67      35.143  16.581  -0.119  1.00 14.71           C
ATOM   1012  O   TYR A  67      35.551  15.512  -0.559  1.00 14.70           O
ATOM   1013  CB  TYR A  67      36.384  17.850   1.704  1.00  9.84           C
ATOM   1014  CG  TYR A  67      36.937  16.585   2.321  1.00  9.83           C
ATOM   1015  CD1 TYR A  67      38.312  16.335   2.236  1.00  9.54           C
ATOM   1016  CD2 TYR A  67      36.079  15.627   2.882  1.00 12.66           C
ATOM   1017  CE1 TYR A  67      38.834  15.101   2.663  1.00  9.04           C
ATOM   1018  CE2 TYR A  67      36.596  14.400   3.334  1.00 10.79           C
ATOM   1019  CZ  TYR A  67      37.975  14.125   3.221  1.00  9.67           C
ATOM   1020  OH  TYR A  67      38.466  12.914   3.620  1.00 10.28           O
ATOM   1021  H   TYR A  67      35.689  19.778   0.279  1.00 17.70           H
ATOM   1022  HA  TYR A  67      37.090  17.463  -0.285  1.00 13.66           H
ATOM   1023  HB2 TYR A  67      37.102  18.655   1.871  1.00 11.81           H
ATOM   1024  HB3 TYR A  67      35.445  18.108   2.197  1.00 11.81           H
ATOM   1025  HD1 TYR A  67      38.978  17.072   1.816  1.00 11.46           H
ATOM   1026  HD2 TYR A  67      35.017  15.805   2.911  1.00 15.20           H
ATOM   1027  HE1 TYR A  67      39.882  14.896   2.553  1.00 10.86           H
ATOM   1028  HE2 TYR A  67      35.936  13.661   3.758  1.00 12.96           H
ATOM   1029  HH  TYR A  67      39.429  12.901   3.581  1.00 12.35           H
ATOM   1030  N   GLY A  68      33.843  16.812   0.078  1.00 13.11           N
ATOM   1031  CA  GLY A  68      32.815  15.793  -0.089  1.00 12.67           C
ATOM   1032  C   GLY A  68      32.692  15.296  -1.532  1.00 18.26           C
ATOM   1033  O   GLY A  68      32.654  14.108  -1.792  1.00 17.39           O
ATOM   1034  H   GLY A  68      33.565  17.730   0.324  1.00 15.74           H
ATOM   1035  HA2 GLY A  68      33.002  14.911   0.578  1.00 15.21           H
ATOM   1036  HA3 GLY A  68      31.811  16.189   0.201  1.00 15.21           H
ATOM   1037  N   VAL A  69      32.651  16.253  -2.473  1.00 16.64           N
ATOM   1038  CA  VAL A  69      32.597  15.961  -3.909  1.00 17.52           C
ATOM   1039  C   VAL A  69      33.876  15.267  -4.364  1.00 16.09           C
ATOM   1040  O   VAL A  69      33.809  14.268  -5.073  1.00 17.55           O
ATOM   1041  CB  VAL A  69      32.344  17.237  -4.739  1.00 21.01           C
ATOM   1042  CG1 VAL A  69      32.449  16.955  -6.252  1.00 22.18           C
ATOM   1043  CG2 VAL A  69      30.941  17.782  -4.456  1.00 19.34           C
ATOM   1044  H   VAL A  69      32.696  17.221  -2.184  1.00 19.97           H
ATOM   1045  HA  VAL A  69      31.759  15.283  -4.081  1.00 21.03           H
ATOM   1046  HB  VAL A  69      33.082  17.996  -4.479  1.00 25.22           H
ATOM   1047 HG11 VAL A  69      32.184  17.848  -6.819  1.00 26.63           H
ATOM   1048 HG12 VAL A  69      33.472  16.686  -6.520  1.00 26.63           H
ATOM   1049 HG13 VAL A  69      31.774  16.144  -6.526  1.00 26.63           H
ATOM   1050 HG21 VAL A  69      30.787  18.712  -5.007  1.00 23.21           H
ATOM   1051 HG22 VAL A  69      30.188  17.055  -4.763  1.00 23.21           H
ATOM   1052 HG23 VAL A  69      30.818  17.988  -3.393  1.00 23.21           H
ATOM   1053  N   GLU A  70      35.039  15.788  -3.970  1.00 15.90           N
ATOM   1054  CA  GLU A  70      36.320  15.252  -4.391  1.00 15.97           C
ATOM   1055  C   GLU A  70      36.512  13.827  -3.885  1.00 17.35           C
ATOM   1056  O   GLU A  70      36.989  12.975  -4.629  1.00 16.31           O
ATOM   1057  CB  GLU A  70      37.480  16.127  -3.922  1.00 14.87           C
ATOM   1058  CG  GLU A  70      37.489  17.468  -4.674  1.00 16.49           C
ATOM   1059  CD  GLU A  70      38.103  17.416  -6.073  1.00 26.61           C
ATOM   1060  OE1 GLU A  70      38.577  16.335  -6.486  1.00 26.42           O
ATOM   1061  OE2 GLU A  70      38.064  18.477  -6.729  1.00 25.94           O1-
ATOM   1062  H   GLU A  70      35.041  16.597  -3.366  1.00 19.09           H
ATOM   1063  HA  GLU A  70      36.327  15.239  -5.482  1.00 19.18           H
ATOM   1064  HB2 GLU A  70      37.380  16.317  -2.852  1.00 17.85           H
ATOM   1065  HB3 GLU A  70      38.424  15.602  -4.085  1.00 17.85           H
ATOM   1066  HG2 GLU A  70      36.484  17.880  -4.773  1.00 19.80           H
ATOM   1067  HG3 GLU A  70      38.018  18.220  -4.087  1.00 19.80           H
ATOM   1068  N   THR A  71      36.142  13.550  -2.633  1.00 15.54           N
ATOM   1069  CA  THR A  71      36.272  12.202  -2.094  1.00 16.01           C
ATOM   1070  C   THR A  71      35.226  11.259  -2.690  1.00 16.06           C
ATOM   1071  O   THR A  71      35.557  10.096  -2.913  1.00 15.00           O
ATOM   1072  CB  THR A  71      36.229  12.198  -0.557  1.00 14.82           C
ATOM   1073  OG1 THR A  71      35.036  12.773  -0.057  1.00 14.02           O
ATOM   1074  CG2 THR A  71      37.490  12.860   0.013  1.00 13.29           C
ATOM   1075  H   THR A  71      35.741  14.273  -2.051  1.00 18.66           H
ATOM   1076  HA  THR A  71      37.253  11.823  -2.387  1.00 19.22           H
ATOM   1077  HB  THR A  71      36.245  11.158  -0.226  1.00 17.79           H
ATOM   1078  HG1 THR A  71      35.086  13.726  -0.182  1.00 16.83           H
ATOM   1079 HG21 THR A  71      37.447  12.807   1.092  1.00 15.95           H
ATOM   1080 HG22 THR A  71      38.383  12.337  -0.329  1.00 15.95           H
ATOM   1081 HG23 THR A  71      37.544  13.911  -0.265  1.00 15.95           H
ATOM   1082  N   HIS A  72      33.990  11.703  -2.965  1.00 16.78           N
ATOM   1083  CA  HIS A  72      33.011  10.877  -3.675  1.00 14.15           C
ATOM   1084  C   HIS A  72      33.561  10.474  -5.049  1.00 16.19           C
ATOM   1085  O   HIS A  72      33.519   9.295  -5.407  1.00 17.44           O
ATOM   1086  CB  HIS A  72      31.706  11.647  -3.845  1.00 14.47           C
ATOM   1087  CG  HIS A  72      30.555  10.846  -4.410  1.00 17.83           C
ATOM   1088  ND1 HIS A  72      29.386  11.425  -4.904  1.00 22.15           N
ATOM   1089  CD2 HIS A  72      30.461   9.489  -4.525  1.00 18.33           C
ATOM   1090  CE1 HIS A  72      28.601  10.404  -5.270  1.00 23.79           C
ATOM   1091  NE2 HIS A  72      29.222   9.233  -5.056  1.00 20.79           N
ATOM   1092  H   HIS A  72      33.736  12.655  -2.732  1.00 20.14           H
ATOM   1093  HA  HIS A  72      32.816   9.985  -3.082  1.00 16.99           H
ATOM   1094  HB2 HIS A  72      31.870  12.525  -4.471  1.00 17.38           H
ATOM   1095  HB3 HIS A  72      31.402  12.015  -2.868  1.00 17.38           H
ATOM   1096  HD2 HIS A  72      31.196   8.755  -4.230  1.00 22.01           H
ATOM   1097  HE1 HIS A  72      27.562  10.496  -5.555  1.00 28.56           H
ATOM   1098  HE2 HIS A  72      28.799   8.321  -5.163  1.00 24.96           H
ATOM   1099  N   GLU A  73      34.078  11.448  -5.808  1.00 16.59           N
ATOM   1100  CA  GLU A  73      34.636  11.201  -7.127  1.00 22.57           C
ATOM   1101  C   GLU A  73      35.849  10.266  -7.050  1.00 20.28           C
ATOM   1102  O   GLU A  73      35.941   9.329  -7.845  1.00 19.51           O
ATOM   1103  CB  GLU A  73      34.938  12.522  -7.851  1.00 25.95           C
ATOM   1104  CG  GLU A  73      35.376  12.265  -9.304  1.00 37.60           C
ATOM   1105  CD  GLU A  73      34.206  11.665 -10.097  1.00 38.47           C
ATOM   1106  OE1 GLU A  73      34.315  10.476 -10.484  1.00 45.89           O
ATOM   1107  OE2 GLU A  73      33.167  12.356 -10.219  1.00 39.47           O1-
ATOM   1108  H   GLU A  73      34.092  12.397  -5.458  1.00 19.92           H
ATOM   1109  HA  GLU A  73      33.864  10.688  -7.695  1.00 27.09           H
ATOM   1110  HB2 GLU A  73      34.045  13.150  -7.851  1.00 31.15           H
ATOM   1111  HB3 GLU A  73      35.728  13.061  -7.326  1.00 31.15           H
ATOM   1112  HG2 GLU A  73      35.621  13.242  -9.723  1.00 45.12           H
ATOM   1113  HG3 GLU A  73      36.255  11.617  -9.333  1.00 45.12           H
ATOM   1114  N   ALA A  74      36.748  10.480  -6.076  1.00 15.30           N
ATOM   1115  CA  ALA A  74      37.929   9.658  -5.866  1.00 16.06           C
ATOM   1116  C   ALA A  74      37.542   8.226  -5.496  1.00 18.88           C
ATOM   1117  O   ALA A  74      38.168   7.302  -6.014  1.00 19.33           O
ATOM   1118  CB  ALA A  74      38.835  10.304  -4.817  1.00 19.44           C
ATOM   1119  H   ALA A  74      36.602  11.253  -5.441  1.00 18.37           H
ATOM   1120  HA  ALA A  74      38.487   9.626  -6.802  1.00 19.28           H
ATOM   1121  HB1 ALA A  74      39.727   9.700  -4.672  1.00 23.34           H
ATOM   1122  HB2 ALA A  74      39.131  11.295  -5.160  1.00 23.34           H
ATOM   1123  HB3 ALA A  74      38.303  10.393  -3.870  1.00 23.34           H
ATOM   1124  N   TYR A  75      36.493   8.020  -4.686  1.00 15.31           N
ATOM   1125  CA  TYR A  75      36.005   6.685  -4.373  1.00 16.70           C
ATOM   1126  C   TYR A  75      35.592   5.951  -5.658  1.00 19.59           C
ATOM   1127  O   TYR A  75      35.991   4.803  -5.857  1.00 20.59           O
ATOM   1128  CB  TYR A  75      34.846   6.714  -3.368  1.00 15.01           C
ATOM   1129  CG  TYR A  75      34.378   5.315  -3.063  1.00 16.24           C
ATOM   1130  CD1 TYR A  75      35.136   4.506  -2.201  1.00 16.26           C
ATOM   1131  CD2 TYR A  75      33.236   4.804  -3.703  1.00 19.69           C
ATOM   1132  CE1 TYR A  75      34.772   3.167  -1.995  1.00 18.10           C
ATOM   1133  CE2 TYR A  75      32.852   3.471  -3.482  1.00 15.86           C
ATOM   1134  CZ  TYR A  75      33.620   2.654  -2.623  1.00 19.28           C
ATOM   1135  OH  TYR A  75      33.235   1.377  -2.379  1.00 24.61           O
ATOM   1136  H   TYR A  75      36.003   8.815  -4.296  1.00 18.38           H
ATOM   1137  HA  TYR A  75      36.826   6.135  -3.914  1.00 20.05           H
ATOM   1138  HB2 TYR A  75      35.176   7.195  -2.451  1.00 18.02           H
ATOM   1139  HB3 TYR A  75      34.016   7.294  -3.771  1.00 18.02           H
ATOM   1140  HD1 TYR A  75      36.004   4.906  -1.703  1.00 19.51           H
ATOM   1141  HD2 TYR A  75      32.657   5.429  -4.368  1.00 23.64           H
ATOM   1142  HE1 TYR A  75      35.340   2.547  -1.320  1.00 21.73           H
ATOM   1143  HE2 TYR A  75      31.965   3.079  -3.955  1.00 19.04           H
ATOM   1144  HH  TYR A  75      32.348   1.200  -2.700  1.00 29.54           H
ATOM   1145  N   LYS A  76      34.809   6.618  -6.520  1.00 21.21           N
ATOM   1146  CA  LYS A  76      34.307   6.057  -7.775  1.00 21.69           C
ATOM   1147  C   LYS A  76      35.434   5.743  -8.761  1.00 24.02           C
ATOM   1148  O   LYS A  76      35.285   4.804  -9.540  1.00 22.80           O
ATOM   1149  CB  LYS A  76      33.257   6.990  -8.404  1.00 20.19           C
ATOM   1150  CG  LYS A  76      31.963   7.042  -7.572  1.00 22.91           C
ATOM   1151  CD  LYS A  76      30.766   7.701  -8.285  1.00 31.33           C
ATOM   1152  CE  LYS A  76      30.725   9.231  -8.200  1.00 33.02           C
ATOM   1153  NZ  LYS A  76      31.810   9.856  -8.976  1.00 38.00           N1+
ATOM   1154  H   LYS A  76      34.540   7.565  -6.287  1.00 25.46           H
ATOM   1155  HA  LYS A  76      33.821   5.107  -7.552  1.00 26.04           H
ATOM   1156  HB2 LYS A  76      33.683   7.987  -8.513  1.00 24.23           H
ATOM   1157  HB3 LYS A  76      33.011   6.613  -9.398  1.00 24.23           H
ATOM   1158  HG2 LYS A  76      31.667   6.020  -7.332  1.00 27.50           H
ATOM   1159  HG3 LYS A  76      32.149   7.555  -6.630  1.00 27.50           H
ATOM   1160  HD2 LYS A  76      30.782   7.423  -9.339  1.00 37.60           H
ATOM   1161  HD3 LYS A  76      29.843   7.304  -7.868  1.00 37.60           H
ATOM   1162  HE2 LYS A  76      29.761   9.593  -8.561  1.00 39.63           H
ATOM   1163  HE3 LYS A  76      30.830   9.521  -7.153  1.00 39.63           H
ATOM   1164  HZ1 LYS A  76      31.698  10.862  -9.004  1.00 45.61           H
ATOM   1165  HZ2 LYS A  76      32.706   9.650  -8.555  1.00 45.61           H
ATOM   1166  HZ3 LYS A  76      31.821   9.511  -9.925  1.00 45.61           H
ATOM   1167  N   GLN A  77      36.531   6.510  -8.737  1.00 21.23           N
ATOM   1168  CA  GLN A  77      37.661   6.383  -9.667  1.00 21.00           C
ATOM   1169  C   GLN A  77      38.895   5.698  -9.076  1.00 25.44           C
ATOM   1170  O   GLN A  77      39.943   5.693  -9.721  1.00 27.64           O
ATOM   1171  CB  GLN A  77      38.025   7.751 -10.276  1.00 26.49           C
ATOM   1172  CG  GLN A  77      36.887   8.427 -11.054  1.00 29.81           C
ATOM   1173  CD  GLN A  77      36.207   7.524 -12.085  1.00 35.15           C
ATOM   1174  OE1 GLN A  77      36.848   6.748 -12.790  1.00 37.46           O
ATOM   1175  NE2 GLN A  77      34.884   7.635 -12.191  1.00 42.04           N
ATOM   1176  H   GLN A  77      36.559   7.282  -8.084  1.00 25.48           H
ATOM   1177  HA  GLN A  77      37.352   5.746 -10.493  1.00 25.21           H
ATOM   1178  HB2 GLN A  77      38.328   8.417  -9.467  1.00 31.79           H
ATOM   1179  HB3 GLN A  77      38.875   7.640 -10.950  1.00 31.79           H
ATOM   1180  HG2 GLN A  77      36.155   8.817 -10.353  1.00 35.78           H
ATOM   1181  HG3 GLN A  77      37.337   9.261 -11.593  1.00 35.78           H
ATOM   1182 HE21 GLN A  77      34.397   8.323 -11.631  1.00 50.45           H
ATOM   1183 HE22 GLN A  77      34.391   7.060 -12.855  1.00 50.45           H
ATOM   1184  N   ARG A  78      38.773   5.108  -7.877  1.00 21.94           N
ATOM   1185  CA  ARG A  78      39.822   4.346  -7.196  1.00 23.55           C
ATOM   1186  C   ARG A  78      41.090   5.198  -6.990  1.00 22.57           C
ATOM   1187  O   ARG A  78      42.207   4.710  -7.161  1.00 23.85           O
ATOM   1188  CB  ARG A  78      40.104   3.009  -7.928  1.00 23.57           C
ATOM   1189  CG  ARG A  78      38.860   2.124  -8.136  1.00 31.94           C
ATOM   1190  CD  ARG A  78      38.976   1.230  -9.388  1.00 37.68           C
ATOM   1191  NE  ARG A  78      39.154   1.972 -10.660  1.00 35.54           N
ATOM   1192  CZ  ARG A  78      38.259   2.796 -11.228  1.00 36.39           C
ATOM   1193  NH1 ARG A  78      36.972   2.776 -10.888  1.00 34.66           N
ATOM   1194  NH2 ARG A  78      38.660   3.660 -12.156  1.00 29.18           N1+
ATOM   1195  H   ARG A  78      37.889   5.204  -7.395  1.00 26.34           H
ATOM   1196  HA  ARG A  78      39.444   4.103  -6.207  1.00 28.26           H
ATOM   1197  HB2 ARG A  78      40.578   3.223  -8.885  1.00 28.29           H
ATOM   1198  HB3 ARG A  78      40.818   2.437  -7.334  1.00 28.29           H
ATOM   1199  HG2 ARG A  78      38.709   1.505  -7.251  1.00 38.34           H
ATOM   1200  HG3 ARG A  78      37.967   2.733  -8.258  1.00 38.34           H
ATOM   1201  HD2 ARG A  78      39.889   0.650  -9.236  1.00 45.23           H
ATOM   1202  HD3 ARG A  78      38.153   0.517  -9.463  1.00 45.23           H
ATOM   1203  HE  ARG A  78      40.109   2.086 -10.968  1.00 42.66           H
ATOM   1204 HH11 ARG A  78      36.650   2.139 -10.176  1.00 41.60           H
ATOM   1205 HH12 ARG A  78      36.322   3.423 -11.312  1.00 41.60           H
ATOM   1206 HH21 ARG A  78      39.631   3.707 -12.422  1.00 35.03           H
ATOM   1207 HH22 ARG A  78      37.996   4.295 -12.576  1.00 35.03           H
ATOM   1208  N   SER A  79      40.905   6.460  -6.570  1.00 20.00           N
ATOM   1209  CA  SER A  79      41.972   7.432  -6.364  1.00 20.71           C
ATOM   1210  C   SER A  79      41.934   8.038  -4.953  1.00 17.77           C
ATOM   1211  O   SER A  79      42.443   9.132  -4.770  1.00 19.99           O
ATOM   1212  CB  SER A  79      41.908   8.534  -7.437  1.00 24.63           C
ATOM   1213  OG  SER A  79      42.031   7.986  -8.732  1.00 39.28           O
ATOM   1214  H   SER A  79      39.958   6.785  -6.447  1.00 24.01           H
ATOM   1215  HA  SER A  79      42.944   6.946  -6.460  1.00 24.86           H
ATOM   1216  HB2 SER A  79      40.960   9.070  -7.358  1.00 29.56           H
ATOM   1217  HB3 SER A  79      42.726   9.237  -7.290  1.00 29.56           H
ATOM   1218  HG  SER A  79      41.944   8.700  -9.369  1.00 47.14           H
ATOM   1219  N   LEU A  80      41.388   7.343  -3.945  1.00 18.09           N
ATOM   1220  CA  LEU A  80      41.563   7.732  -2.540  1.00 15.03           C
ATOM   1221  C   LEU A  80      42.939   7.320  -2.021  1.00 20.59           C
ATOM   1222  O   LEU A  80      43.525   6.337  -2.483  1.00 17.95           O
ATOM   1223  CB  LEU A  80      40.469   7.122  -1.649  1.00 15.58           C
ATOM   1224  CG  LEU A  80      39.064   7.710  -1.814  1.00 15.12           C
ATOM   1225  CD1 LEU A  80      38.056   6.767  -1.140  1.00 14.65           C
ATOM   1226  CD2 LEU A  80      38.970   9.122  -1.201  1.00 16.84           C
ATOM   1227  H   LEU A  80      40.976   6.442  -4.134  1.00 21.71           H
ATOM   1228  HA  LEU A  80      41.483   8.814  -2.461  1.00 18.04           H
ATOM   1229  HB2 LEU A  80      40.414   6.065  -1.894  1.00 18.70           H
ATOM   1230  HB3 LEU A  80      40.758   7.195  -0.599  1.00 18.70           H
ATOM   1231  HG  LEU A  80      38.830   7.775  -2.876  1.00 18.15           H
ATOM   1232 HD11 LEU A  80      37.057   7.193  -1.204  1.00 17.58           H
ATOM   1233 HD12 LEU A  80      38.068   5.801  -1.641  1.00 17.58           H
ATOM   1234 HD13 LEU A  80      38.307   6.635  -0.088  1.00 17.58           H
ATOM   1235 HD21 LEU A  80      37.946   9.489  -1.290  1.00 20.21           H
ATOM   1236 HD22 LEU A  80      39.247   9.094  -0.145  1.00 20.21           H
ATOM   1237 HD23 LEU A  80      39.632   9.809  -1.727  1.00 20.21           H
ATOM   1238  N   ALA A  81      43.431   8.055  -1.017  1.00 17.10           N
ATOM   1239  CA  ALA A  81      44.646   7.728  -0.278  1.00 13.52           C
ATOM   1240  C   ALA A  81      44.537   6.338   0.338  1.00 13.45           C
ATOM   1241  O   ALA A  81      43.450   5.874   0.690  1.00 14.28           O
ATOM   1242  CB  ALA A  81      44.871   8.762   0.828  1.00 13.27           C
ATOM   1243  H   ALA A  81      42.894   8.850  -0.697  1.00 20.53           H
ATOM   1244  HA  ALA A  81      45.503   7.761  -0.956  1.00 16.23           H
ATOM   1245  HB1 ALA A  81      45.795   8.548   1.363  1.00 15.93           H
ATOM   1246  HB2 ALA A  81      44.954   9.750   0.376  1.00 15.93           H
ATOM   1247  HB3 ALA A  81      44.035   8.753   1.532  1.00 15.93           H
ATOM   1248  N   SER A  82      45.681   5.649   0.408  1.00 16.37           N
ATOM   1249  CA  SER A  82      45.704   4.250   0.804  1.00 15.56           C
ATOM   1250  C   SER A  82      45.306   4.052   2.268  1.00 14.70           C
ATOM   1251  O   SER A  82      44.737   3.014   2.575  1.00 12.71           O
ATOM   1252  CB  SER A  82      47.027   3.564   0.459  1.00 19.64           C
ATOM   1253  OG  SER A  82      48.094   4.144   1.161  1.00 18.17           O
ATOM   1254  H   SER A  82      46.543   6.073   0.097  1.00 19.65           H
ATOM   1255  HA  SER A  82      44.953   3.755   0.199  1.00 18.68           H
ATOM   1256  HB2 SER A  82      46.955   2.511   0.732  1.00 23.58           H
ATOM   1257  HB3 SER A  82      47.216   3.635  -0.613  1.00 23.58           H
ATOM   1258  HG  SER A  82      48.252   5.022   0.802  1.00 21.81           H
ATOM   1259  N   ASP A  83      45.580   5.008   3.167  1.00 14.10           N
ATOM   1260  CA  ASP A  83      45.145   4.862   4.554  1.00 12.86           C
ATOM   1261  C   ASP A  83      43.624   4.749   4.651  1.00 12.10           C
ATOM   1262  O   ASP A  83      43.107   3.936   5.408  1.00 11.98           O
ATOM   1263  CB  ASP A  83      45.661   5.967   5.475  1.00 12.69           C
ATOM   1264  CG  ASP A  83      45.321   7.416   5.108  1.00 16.90           C
ATOM   1265  OD1 ASP A  83      44.852   7.705   3.990  1.00 16.54           O
ATOM   1266  OD2 ASP A  83      45.535   8.271   5.985  1.00 16.58           O1-
ATOM   1267  H   ASP A  83      46.035   5.863   2.888  1.00 16.93           H
ATOM   1268  HA  ASP A  83      45.568   3.927   4.925  1.00 15.44           H
ATOM   1269  HB2 ASP A  83      45.343   5.781   6.503  1.00 15.24           H
ATOM   1270  HB3 ASP A  83      46.748   5.906   5.522  1.00 15.24           H
ATOM   1271  N   ILE A  84      42.894   5.532   3.857  1.00 10.92           N
ATOM   1272  CA  ILE A  84      41.448   5.474   3.795  1.00 12.16           C
ATOM   1273  C   ILE A  84      41.011   4.134   3.228  1.00 11.77           C
ATOM   1274  O   ILE A  84      40.176   3.478   3.838  1.00 11.14           O
ATOM   1275  CB  ILE A  84      40.862   6.666   3.002  1.00 10.23           C
ATOM   1276  CG1 ILE A  84      41.106   7.979   3.771  1.00 13.02           C
ATOM   1277  CG2 ILE A  84      39.367   6.449   2.695  1.00 10.06           C
ATOM   1278  CD1 ILE A  84      40.882   9.227   2.908  1.00 12.70           C
ATOM   1279  H   ILE A  84      43.373   6.196   3.260  1.00 13.12           H
ATOM   1280  HA  ILE A  84      41.064   5.545   4.814  1.00 14.60           H
ATOM   1281  HB  ILE A  84      41.387   6.727   2.050  1.00 12.28           H
ATOM   1282 HG12 ILE A  84      40.447   8.010   4.640  1.00 15.63           H
ATOM   1283 HG13 ILE A  84      42.135   8.010   4.128  1.00 15.63           H
ATOM   1284 HG21 ILE A  84      38.932   7.335   2.233  1.00 12.08           H
ATOM   1285 HG22 ILE A  84      39.238   5.622   1.997  1.00 12.08           H
ATOM   1286 HG23 ILE A  84      38.825   6.227   3.611  1.00 12.08           H
ATOM   1287 HD11 ILE A  84      41.183  10.104   3.475  1.00 15.25           H
ATOM   1288 HD12 ILE A  84      41.480   9.168   1.999  1.00 15.25           H
ATOM   1289 HD13 ILE A  84      39.829   9.329   2.652  1.00 15.25           H
ATOM   1290  N   THR A  85      41.559   3.722   2.080  1.00 14.00           N
ATOM   1291  CA  THR A  85      41.068   2.517   1.423  1.00 11.68           C
ATOM   1292  C   THR A  85      41.411   1.256   2.225  1.00 11.75           C
ATOM   1293  O   THR A  85      40.622   0.318   2.230  1.00 12.62           O
ATOM   1294  CB  THR A  85      41.571   2.430  -0.018  1.00 15.82           C
ATOM   1295  OG1 THR A  85      42.961   2.441  -0.070  1.00 18.27           O
ATOM   1296  CG2 THR A  85      41.057   3.593  -0.859  1.00 22.23           C
ATOM   1297  H   THR A  85      42.264   4.280   1.618  1.00 16.81           H
ATOM   1298  HA  THR A  85      39.982   2.595   1.376  1.00 14.02           H
ATOM   1299  HB  THR A  85      41.221   1.497  -0.459  1.00 18.99           H
ATOM   1300  HG1 THR A  85      43.285   1.669   0.408  1.00 21.93           H
ATOM   1301 HG21 THR A  85      41.453   3.486  -1.865  1.00 26.68           H
ATOM   1302 HG22 THR A  85      39.965   3.590  -0.887  1.00 26.68           H
ATOM   1303 HG23 THR A  85      41.420   4.539  -0.453  1.00 26.68           H
ATOM   1304  N   ASP A  86      42.531   1.241   2.948  1.00 14.34           N
ATOM   1305  CA  ASP A  86      42.832   0.185   3.900  1.00 12.58           C
ATOM   1306  C   ASP A  86      41.743   0.048   4.960  1.00 12.04           C
ATOM   1307  O   ASP A  86      41.311  -1.064   5.241  1.00 11.11           O
ATOM   1308  CB  ASP A  86      44.192   0.399   4.563  1.00 10.56           C
ATOM   1309  CG  ASP A  86      45.410   0.170   3.673  1.00 14.12           C
ATOM   1310  OD1 ASP A  86      45.244  -0.358   2.556  1.00 18.95           O
ATOM   1311  OD2 ASP A  86      46.508   0.503   4.151  1.00 17.66           O1-
ATOM   1312  H   ASP A  86      43.158   2.034   2.911  1.00 17.21           H
ATOM   1313  HA  ASP A  86      42.884  -0.754   3.344  1.00 15.10           H
ATOM   1314  HB2 ASP A  86      44.262   1.393   5.008  1.00 12.68           H
ATOM   1315  HB3 ASP A  86      44.291  -0.274   5.417  1.00 12.68           H
ATOM   1316  N   GLU A  87      41.270   1.166   5.537  1.00 10.77           N
ATOM   1317  CA  GLU A  87      40.179   1.088   6.498  1.00 10.17           C
ATOM   1318  C   GLU A  87      38.863   0.660   5.846  1.00 10.00           C
ATOM   1319  O   GLU A  87      38.116  -0.112   6.435  1.00 10.60           O
ATOM   1320  CB  GLU A  87      39.964   2.419   7.231  1.00  7.85           C
ATOM   1321  CG  GLU A  87      41.182   2.903   8.023  1.00  9.14           C
ATOM   1322  CD  GLU A  87      41.644   1.834   9.000  1.00  9.53           C
ATOM   1323  OE1 GLU A  87      40.848   1.447   9.878  1.00  9.69           O
ATOM   1324  OE2 GLU A  87      42.775   1.346   8.798  1.00 11.96           O1-
ATOM   1325  H   GLU A  87      41.638   2.068   5.270  1.00 12.93           H
ATOM   1326  HA  GLU A  87      40.458   0.341   7.243  1.00 12.21           H
ATOM   1327  HB2 GLU A  87      39.712   3.182   6.498  1.00  9.42           H
ATOM   1328  HB3 GLU A  87      39.121   2.316   7.914  1.00  9.42           H
ATOM   1329  HG2 GLU A  87      41.988   3.172   7.356  1.00 10.97           H
ATOM   1330  HG3 GLU A  87      40.868   3.779   8.585  1.00 10.97           H
ATOM   1331  N   GLN A  88      38.567   1.160   4.635  1.00  9.56           N
ATOM   1332  CA  GLN A  88      37.354   0.767   3.923  1.00 10.12           C
ATOM   1333  C   GLN A  88      37.313  -0.737   3.644  1.00 11.50           C
ATOM   1334  O   GLN A  88      36.248  -1.326   3.772  1.00 11.19           O
ATOM   1335  CB  GLN A  88      37.186   1.567   2.629  1.00 10.14           C
ATOM   1336  CG  GLN A  88      36.915   3.056   2.889  1.00 10.25           C
ATOM   1337  CD  GLN A  88      36.764   3.870   1.612  1.00 18.56           C
ATOM   1338  OE1 GLN A  88      37.229   3.493   0.541  1.00 15.28           O
ATOM   1339  NE2 GLN A  88      36.146   5.033   1.731  1.00 14.01           N
ATOM   1340  H   GLN A  88      39.198   1.820   4.198  1.00 11.48           H
ATOM   1341  HA  GLN A  88      36.505   1.001   4.568  1.00 12.15           H
ATOM   1342  HB2 GLN A  88      38.081   1.456   2.016  1.00 12.17           H
ATOM   1343  HB3 GLN A  88      36.346   1.158   2.070  1.00 12.17           H
ATOM   1344  HG2 GLN A  88      36.018   3.165   3.496  1.00 12.31           H
ATOM   1345  HG3 GLN A  88      37.745   3.478   3.445  1.00 12.31           H
ATOM   1346 HE21 GLN A  88      35.778   5.317   2.628  1.00 16.82           H
ATOM   1347 HE22 GLN A  88      36.045   5.637   0.928  1.00 16.82           H
ATOM   1348  N   LYS A  89      38.448  -1.368   3.313  1.00 10.35           N
ATOM   1349  CA  LYS A  89      38.510  -2.816   3.120  1.00 12.09           C
ATOM   1350  C   LYS A  89      38.138  -3.544   4.402  1.00 12.06           C
ATOM   1351  O   LYS A  89      37.337  -4.479   4.346  1.00 12.12           O
ATOM   1352  CB  LYS A  89      39.887  -3.222   2.582  1.00 15.26           C
ATOM   1353  CG  LYS A  89      39.989  -4.735   2.334  1.00 23.53           C
ATOM   1354  CD  LYS A  89      41.347  -5.085   1.722  1.00 25.99           C
ATOM   1355  CE  LYS A  89      41.448  -6.597   1.511  1.00 36.21           C
ATOM   1356  NZ  LYS A  89      42.783  -6.962   1.004  1.00 33.54           N1+
ATOM   1357  H   LYS A  89      39.306  -0.840   3.237  1.00 12.42           H
ATOM   1358  HA  LYS A  89      37.768  -3.093   2.371  1.00 14.52           H
ATOM   1359  HB2 LYS A  89      40.071  -2.686   1.649  1.00 18.32           H
ATOM   1360  HB3 LYS A  89      40.656  -2.929   3.297  1.00 18.32           H
ATOM   1361  HG2 LYS A  89      39.871  -5.275   3.275  1.00 28.25           H
ATOM   1362  HG3 LYS A  89      39.194  -5.039   1.657  1.00 28.25           H
ATOM   1363  HD2 LYS A  89      41.464  -4.572   0.766  1.00 31.20           H
ATOM   1364  HD3 LYS A  89      42.142  -4.766   2.398  1.00 31.20           H
ATOM   1365  HE2 LYS A  89      41.246  -7.119   2.448  1.00 43.46           H
ATOM   1366  HE3 LYS A  89      40.695  -6.893   0.779  1.00 43.46           H
ATOM   1367  HZ1 LYS A  89      42.872  -7.967   0.962  1.00 40.26           H
ATOM   1368  HZ2 LYS A  89      42.923  -6.565   0.087  1.00 40.26           H
ATOM   1369  HZ3 LYS A  89      43.494  -6.592   1.624  1.00 40.26           H
ATOM   1370  N   LYS A  90      38.686  -3.105   5.549  1.00 10.66           N
ATOM   1371  CA  LYS A  90      38.355  -3.697   6.844  1.00 11.68           C
ATOM   1372  C   LYS A  90      36.865  -3.569   7.160  1.00 12.01           C
ATOM   1373  O   LYS A  90      36.276  -4.528   7.643  1.00 11.57           O
ATOM   1374  CB  LYS A  90      39.183  -3.090   7.985  1.00 10.78           C
ATOM   1375  CG  LYS A  90      40.702  -3.238   7.824  1.00 10.42           C
ATOM   1376  CD  LYS A  90      41.424  -2.295   8.795  1.00 13.62           C
ATOM   1377  CE  LYS A  90      42.899  -2.151   8.453  1.00 13.40           C
ATOM   1378  NZ  LYS A  90      43.544  -1.250   9.425  1.00 11.54           N1+
ATOM   1379  H   LYS A  90      39.335  -2.330   5.522  1.00 12.80           H
ATOM   1380  HA  LYS A  90      38.591  -4.761   6.790  1.00 14.03           H
ATOM   1381  HB2 LYS A  90      38.925  -2.038   8.096  1.00 12.94           H
ATOM   1382  HB3 LYS A  90      38.894  -3.605   8.900  1.00 12.94           H
ATOM   1383  HG2 LYS A  90      40.982  -4.272   8.019  1.00 12.51           H
ATOM   1384  HG3 LYS A  90      41.007  -2.990   6.811  1.00 12.51           H
ATOM   1385  HD2 LYS A  90      40.964  -1.308   8.771  1.00 16.35           H
ATOM   1386  HD3 LYS A  90      41.333  -2.698   9.803  1.00 16.35           H
ATOM   1387  HE2 LYS A  90      43.377  -3.130   8.490  1.00 16.09           H
ATOM   1388  HE3 LYS A  90      42.993  -1.738   7.447  1.00 16.09           H
ATOM   1389  HZ1 LYS A  90      44.524  -1.134   9.214  1.00 13.85           H
ATOM   1390  HZ2 LYS A  90      43.096  -0.341   9.389  1.00 13.85           H
ATOM   1391  HZ3 LYS A  90      43.439  -1.628  10.358  1.00 13.85           H
ATOM   1392  N   VAL A  91      36.264  -2.401   6.897  1.00  9.79           N
ATOM   1393  CA  VAL A  91      34.844  -2.178   7.151  1.00  9.42           C
ATOM   1394  C   VAL A  91      33.987  -3.041   6.216  1.00  9.67           C
ATOM   1395  O   VAL A  91      33.029  -3.658   6.679  1.00 10.74           O
ATOM   1396  CB  VAL A  91      34.508  -0.671   7.079  1.00  9.33           C
ATOM   1397  CG1 VAL A  91      32.986  -0.436   7.147  1.00 11.50           C
ATOM   1398  CG2 VAL A  91      35.172   0.099   8.240  1.00 10.36           C
ATOM   1399  H   VAL A  91      36.811  -1.642   6.513  1.00 11.75           H
ATOM   1400  HA  VAL A  91      34.639  -2.500   8.174  1.00 11.31           H
ATOM   1401  HB  VAL A  91      34.886  -0.254   6.146  1.00 11.20           H
ATOM   1402 HG11 VAL A  91      32.780   0.634   7.108  1.00 13.81           H
ATOM   1403 HG12 VAL A  91      32.492  -0.902   6.297  1.00 13.81           H
ATOM   1404 HG13 VAL A  91      32.585  -0.839   8.075  1.00 13.81           H
ATOM   1405 HG21 VAL A  91      34.965   1.163   8.135  1.00 12.44           H
ATOM   1406 HG22 VAL A  91      34.785  -0.259   9.191  1.00 12.44           H
ATOM   1407 HG23 VAL A  91      36.250  -0.041   8.226  1.00 12.44           H
ATOM   1408  N   ARG A  92      34.328  -3.053   4.924  1.00 11.34           N
ATOM   1409  CA  ARG A  92      33.608  -3.794   3.890  1.00 13.11           C
ATOM   1410  C   ARG A  92      33.527  -5.272   4.257  1.00 13.44           C
ATOM   1411  O   ARG A  92      32.473  -5.880   4.108  1.00 16.58           O
ATOM   1412  CB  ARG A  92      34.298  -3.586   2.535  1.00 12.84           C
ATOM   1413  CG  ARG A  92      33.759  -4.500   1.424  1.00 18.72           C
ATOM   1414  CD  ARG A  92      33.888  -3.890   0.025  1.00 29.09           C
ATOM   1415  NE  ARG A  92      35.263  -3.480  -0.284  1.00 40.70           N
ATOM   1416  CZ  ARG A  92      35.733  -2.224  -0.325  1.00 27.48           C
ATOM   1417  NH1 ARG A  92      34.986  -1.149  -0.576  1.00 29.38           N
ATOM   1418  NH2 ARG A  92      37.024  -2.044  -0.119  1.00 25.85           N1+
ATOM   1419  H   ARG A  92      35.131  -2.511   4.639  1.00 13.62           H
ATOM   1420  HA  ARG A  92      32.593  -3.400   3.826  1.00 15.74           H
ATOM   1421  HB2 ARG A  92      34.218  -2.541   2.236  1.00 15.41           H
ATOM   1422  HB3 ARG A  92      35.355  -3.823   2.651  1.00 15.41           H
ATOM   1423  HG2 ARG A  92      34.254  -5.471   1.461  1.00 22.47           H
ATOM   1424  HG3 ARG A  92      32.693  -4.655   1.587  1.00 22.47           H
ATOM   1425  HD2 ARG A  92      33.482  -4.530  -0.763  1.00 34.92           H
ATOM   1426  HD3 ARG A  92      33.277  -2.994   0.081  1.00 34.92           H
ATOM   1427  HE  ARG A  92      35.964  -4.187  -0.102  1.00 48.84           H
ATOM   1428 HH11 ARG A  92      33.995  -1.248  -0.756  1.00 35.26           H
ATOM   1429 HH12 ARG A  92      35.417  -0.236  -0.607  1.00 35.26           H
ATOM   1430 HH21 ARG A  92      37.626  -2.834   0.055  1.00 31.03           H
ATOM   1431 HH22 ARG A  92      37.419  -1.115  -0.158  1.00 31.03           H
ATOM   1432  N   GLU A  93      34.617  -5.834   4.775  1.00 15.08           N
ATOM   1433  CA  GLU A  93      34.675  -7.252   5.124  1.00 17.37           C
ATOM   1434  C   GLU A  93      34.012  -7.562   6.473  1.00 15.93           C
ATOM   1435  O   GLU A  93      33.650  -8.707   6.729  1.00 19.86           O
ATOM   1436  CB  GLU A  93      36.132  -7.730   5.089  1.00 16.29           C
ATOM   1437  CG  GLU A  93      36.684  -7.710   3.652  1.00 22.31           C
ATOM   1438  CD  GLU A  93      38.173  -8.054   3.509  1.00 34.99           C
ATOM   1439  OE1 GLU A  93      38.928  -7.922   4.500  1.00 37.14           O
ATOM   1440  OE2 GLU A  93      38.541  -8.420   2.371  1.00 36.87           O1-
ATOM   1441  H   GLU A  93      35.455  -5.282   4.892  1.00 18.11           H
ATOM   1442  HA  GLU A  93      34.137  -7.811   4.357  1.00 20.85           H
ATOM   1443  HB2 GLU A  93      36.738  -7.087   5.730  1.00 19.56           H
ATOM   1444  HB3 GLU A  93      36.188  -8.750   5.469  1.00 19.56           H
ATOM   1445  HG2 GLU A  93      36.099  -8.368   3.007  1.00 26.78           H
ATOM   1446  HG3 GLU A  93      36.557  -6.716   3.225  1.00 26.78           H
ATOM   1447  N   ALA A  94      33.876  -6.567   7.359  1.00 11.32           N
ATOM   1448  CA  ALA A  94      33.413  -6.803   8.716  1.00  9.83           C
ATOM   1449  C   ALA A  94      31.893  -7.023   8.785  1.00 11.05           C
ATOM   1450  O   ALA A  94      31.132  -6.325   8.115  1.00 13.89           O
ATOM   1451  CB  ALA A  94      33.808  -5.601   9.576  1.00 11.91           C
ATOM   1452  H   ALA A  94      34.174  -5.634   7.110  1.00 13.59           H
ATOM   1453  HA  ALA A  94      33.917  -7.681   9.121  1.00 11.80           H
ATOM   1454  HB1 ALA A  94      33.468  -5.759  10.599  1.00 14.30           H
ATOM   1455  HB2 ALA A  94      34.893  -5.496   9.585  1.00 14.30           H
ATOM   1456  HB3 ALA A  94      33.352  -4.691   9.185  1.00 14.30           H
ATOM   1457  N   ASP A  95      31.464  -7.933   9.660  1.00 11.52           N
ATOM   1458  CA  ASP A  95      30.069  -8.115  10.068  1.00 10.81           C
ATOM   1459  C   ASP A  95      29.705  -7.171  11.210  1.00 12.98           C
ATOM   1460  O   ASP A  95      28.545  -6.783  11.349  1.00 13.79           O
ATOM   1461  CB  ASP A  95      29.776  -9.563  10.478  1.00 10.82           C
ATOM   1462  CG  ASP A  95      29.999 -10.513   9.309  1.00 17.71           C
ATOM   1463  OD1 ASP A  95      29.221 -10.431   8.338  1.00 19.22           O
ATOM   1464  OD2 ASP A  95      30.950 -11.316   9.396  1.00 15.04           O1-
ATOM   1465  H   ASP A  95      32.149  -8.468  10.168  1.00 13.83           H
ATOM   1466  HA  ASP A  95      29.436  -7.879   9.212  1.00 12.98           H
ATOM   1467  HB2 ASP A  95      30.411  -9.839  11.320  1.00 13.00           H
ATOM   1468  HB3 ASP A  95      28.724  -9.609  10.757  1.00 13.00           H
ATOM   1469  N   LEU A  96      30.686  -6.822  12.046  1.00  9.83           N
ATOM   1470  CA  LEU A  96      30.529  -6.006  13.235  1.00  9.65           C
ATOM   1471  C   LEU A  96      31.715  -5.067  13.324  1.00 10.53           C
ATOM   1472  O   LEU A  96      32.859  -5.523  13.204  1.00  9.73           O
ATOM   1473  CB  LEU A  96      30.428  -6.907  14.469  1.00 10.91           C
ATOM   1474  CG  LEU A  96      30.553  -6.202  15.830  1.00 11.58           C
ATOM   1475  CD1 LEU A  96      29.375  -5.251  16.105  1.00 14.38           C
ATOM   1476  CD2 LEU A  96      30.609  -7.263  16.922  1.00 13.01           C
ATOM   1477  H   LEU A  96      31.621  -7.152  11.849  1.00 11.80           H
ATOM   1478  HA  LEU A  96      29.612  -5.433  13.153  1.00 11.58           H
ATOM   1479  HB2 LEU A  96      29.472  -7.432  14.433  1.00 13.10           H
ATOM   1480  HB3 LEU A  96      31.225  -7.648  14.405  1.00 13.10           H
ATOM   1481  HG  LEU A  96      31.475  -5.625  15.870  1.00 13.91           H
ATOM   1482 HD11 LEU A  96      29.519  -4.767  17.071  1.00 17.26           H
ATOM   1483 HD12 LEU A  96      29.322  -4.477  15.342  1.00 17.26           H
ATOM   1484 HD13 LEU A  96      28.440  -5.811  16.122  1.00 17.26           H
ATOM   1485 HD21 LEU A  96      30.733  -6.791  17.894  1.00 15.62           H
ATOM   1486 HD22 LEU A  96      29.674  -7.820  16.904  1.00 15.62           H
ATOM   1487 HD23 LEU A  96      31.440  -7.945  16.745  1.00 15.62           H
ATOM   1488  N   VAL A  97      31.443  -3.790  13.625  1.00 10.39           N
ATOM   1489  CA  VAL A  97      32.459  -2.795  13.924  1.00  9.18           C
ATOM   1490  C   VAL A  97      32.232  -2.319  15.355  1.00  8.37           C
ATOM   1491  O   VAL A  97      31.200  -1.714  15.662  1.00  8.25           O
ATOM   1492  CB  VAL A  97      32.443  -1.644  12.914  1.00  8.33           C
ATOM   1493  CG1 VAL A  97      33.621  -0.700  13.236  1.00  8.37           C
ATOM   1494  CG2 VAL A  97      32.587  -2.137  11.464  1.00  8.73           C
ATOM   1495  H   VAL A  97      30.478  -3.498  13.690  1.00 12.48           H
ATOM   1496  HA  VAL A  97      33.427  -3.271  13.856  1.00 11.02           H
ATOM   1497  HB  VAL A  97      31.507  -1.090  13.007  1.00 10.00           H
ATOM   1498 HG11 VAL A  97      33.639   0.130  12.530  1.00 10.05           H
ATOM   1499 HG12 VAL A  97      33.514  -0.282  14.237  1.00 10.05           H
ATOM   1500 HG13 VAL A  97      34.564  -1.241  13.178  1.00 10.05           H
ATOM   1501 HG21 VAL A  97      32.545  -1.284  10.787  1.00 10.49           H
ATOM   1502 HG22 VAL A  97      33.534  -2.653  11.323  1.00 10.49           H
ATOM   1503 HG23 VAL A  97      31.774  -2.812  11.205  1.00 10.49           H
ATOM   1504  N   ILE A  98      33.193  -2.602  16.233  1.00 10.12           N
ATOM   1505  CA  ILE A  98      33.227  -2.105  17.606  1.00  7.78           C
ATOM   1506  C   ILE A  98      34.135  -0.880  17.622  1.00  8.81           C
ATOM   1507  O   ILE A  98      35.273  -0.959  17.163  1.00  9.38           O
ATOM   1508  CB  ILE A  98      33.734  -3.186  18.590  1.00  7.28           C
ATOM   1509  CG1 ILE A  98      32.788  -4.407  18.614  1.00 10.49           C
ATOM   1510  CG2 ILE A  98      33.932  -2.576  20.003  1.00  9.65           C
ATOM   1511  CD1 ILE A  98      33.337  -5.616  19.379  1.00 10.58           C
ATOM   1512  H   ILE A  98      34.023  -3.069  15.896  1.00 12.15           H
ATOM   1513  HA  ILE A  98      32.224  -1.816  17.914  1.00  9.35           H
ATOM   1514  HB  ILE A  98      34.711  -3.516  18.238  1.00  8.74           H
ATOM   1515 HG12 ILE A  98      31.827  -4.119  19.043  1.00 12.59           H
ATOM   1516 HG13 ILE A  98      32.612  -4.735  17.593  1.00 12.59           H
ATOM   1517 HG21 ILE A  98      34.244  -3.341  20.710  1.00 11.59           H
ATOM   1518 HG22 ILE A  98      34.726  -1.830  19.987  1.00 11.59           H
ATOM   1519 HG23 ILE A  98      33.007  -2.117  20.350  1.00 11.59           H
ATOM   1520 HD11 ILE A  98      32.650  -6.453  19.255  1.00 12.70           H
ATOM   1521 HD12 ILE A  98      34.314  -5.893  18.985  1.00 12.70           H
ATOM   1522 HD13 ILE A  98      33.422  -5.393  20.441  1.00 12.70           H
ATOM   1523  N   PHE A  99      33.665   0.227  18.188  1.00  8.18           N
ATOM   1524  CA  PHE A  99      34.486   1.403  18.441  1.00  7.50           C
ATOM   1525  C   PHE A  99      34.809   1.404  19.927  1.00  8.85           C
ATOM   1526  O   PHE A  99      33.890   1.408  20.740  1.00  9.66           O
ATOM   1527  CB  PHE A  99      33.693   2.659  18.053  1.00  8.69           C
ATOM   1528  CG  PHE A  99      33.348   2.694  16.582  1.00  8.46           C
ATOM   1529  CD1 PHE A  99      34.281   3.237  15.696  1.00  8.32           C
ATOM   1530  CD2 PHE A  99      32.168   2.108  16.077  1.00  9.39           C
ATOM   1531  CE1 PHE A  99      34.034   3.264  14.320  1.00  9.60           C
ATOM   1532  CE2 PHE A  99      31.925   2.127  14.688  1.00  9.48           C
ATOM   1533  CZ  PHE A  99      32.849   2.721  13.807  1.00 10.67           C
ATOM   1534  H   PHE A  99      32.716   0.242  18.534  1.00  9.83           H
ATOM   1535  HA  PHE A  99      35.400   1.375  17.851  1.00  9.01           H
ATOM   1536  HB2 PHE A  99      32.779   2.694  18.644  1.00 10.44           H
ATOM   1537  HB3 PHE A  99      34.288   3.535  18.304  1.00 10.44           H
ATOM   1538  HD1 PHE A  99      35.207   3.634  16.081  1.00  9.99           H
ATOM   1539  HD2 PHE A  99      31.468   1.628  16.743  1.00 11.27           H
ATOM   1540  HE1 PHE A  99      34.768   3.695  13.658  1.00 11.53           H
ATOM   1541  HE2 PHE A  99      31.030   1.668  14.297  1.00 11.38           H
ATOM   1542  HZ  PHE A  99      32.663   2.734  12.743  1.00 12.81           H
ATOM   1543  N   GLN A 100      36.091   1.395  20.297  1.00  6.72           N
ATOM   1544  CA  GLN A 100      36.546   1.415  21.678  1.00  7.25           C
ATOM   1545  C   GLN A 100      37.274   2.719  21.967  1.00  7.75           C
ATOM   1546  O   GLN A 100      38.348   2.970  21.418  1.00  8.01           O
ATOM   1547  CB  GLN A 100      37.418   0.176  21.941  1.00  7.30           C
ATOM   1548  CG  GLN A 100      37.899   0.148  23.401  1.00  7.91           C
ATOM   1549  CD  GLN A 100      36.731  -0.012  24.361  1.00  9.92           C
ATOM   1550  OE1 GLN A 100      36.026  -1.014  24.312  1.00 10.24           O
ATOM   1551  NE2 GLN A 100      36.526   0.968  25.233  1.00 10.40           N
ATOM   1552  H   GLN A 100      36.798   1.353  19.575  1.00  8.07           H
ATOM   1553  HA  GLN A 100      35.682   1.351  22.334  1.00  8.70           H
ATOM   1554  HB2 GLN A 100      36.849  -0.726  21.715  1.00  8.77           H
ATOM   1555  HB3 GLN A 100      38.283   0.205  21.280  1.00  8.77           H
ATOM   1556  HG2 GLN A 100      38.508  -0.750  23.481  1.00  9.50           H
ATOM   1557  HG3 GLN A 100      38.501   1.026  23.644  1.00  9.50           H
ATOM   1558 HE21 GLN A 100      37.130   1.779  25.237  1.00 12.49           H
ATOM   1559 HE22 GLN A 100      35.753   0.911  25.880  1.00 12.49           H
ATOM   1560  N   PHE A 101      36.687   3.551  22.828  1.00  7.34           N
ATOM   1561  CA  PHE A 101      37.240   4.868  23.066  1.00  7.03           C
ATOM   1562  C   PHE A 101      36.812   5.442  24.414  1.00  8.22           C
ATOM   1563  O   PHE A 101      35.706   5.155  24.888  1.00  7.66           O
ATOM   1564  CB  PHE A 101      36.832   5.824  21.926  1.00  8.02           C
ATOM   1565  CG  PHE A 101      35.339   6.031  21.778  1.00  8.05           C
ATOM   1566  CD1 PHE A 101      34.705   7.140  22.375  1.00  8.14           C
ATOM   1567  CD2 PHE A 101      34.581   5.105  21.040  1.00  8.44           C
ATOM   1568  CE1 PHE A 101      33.319   7.306  22.252  1.00  6.78           C
ATOM   1569  CE2 PHE A 101      33.192   5.270  20.928  1.00  9.91           C
ATOM   1570  CZ  PHE A 101      32.564   6.366  21.537  1.00  9.07           C
ATOM   1571  H   PHE A 101      35.809   3.313  23.265  1.00  8.81           H
ATOM   1572  HA  PHE A 101      38.326   4.775  23.054  1.00  8.44           H
ATOM   1573  HB2 PHE A 101      37.309   6.788  22.096  1.00  9.63           H
ATOM   1574  HB3 PHE A 101      37.226   5.425  20.990  1.00  9.63           H
ATOM   1575  HD1 PHE A 101      35.275   7.857  22.937  1.00  9.78           H
ATOM   1576  HD2 PHE A 101      35.057   4.256  20.574  1.00 10.14           H
ATOM   1577  HE1 PHE A 101      32.835   8.156  22.711  1.00  8.14           H
ATOM   1578  HE2 PHE A 101      32.614   4.537  20.389  1.00 11.90           H
ATOM   1579  HZ  PHE A 101      31.496   6.485  21.446  1.00 10.89           H
ATOM   1580  N   PRO A 102      37.632   6.348  24.961  1.00  6.77           N
ATOM   1581  CA  PRO A 102      37.217   7.225  26.036  1.00  8.38           C
ATOM   1582  C   PRO A 102      36.424   8.388  25.476  1.00  8.88           C
ATOM   1583  O   PRO A 102      36.778   8.958  24.441  1.00  7.35           O
ATOM   1584  CB  PRO A 102      38.538   7.713  26.620  1.00  7.72           C
ATOM   1585  CG  PRO A 102      39.484   7.764  25.414  1.00  8.10           C
ATOM   1586  CD  PRO A 102      39.007   6.600  24.562  1.00  8.06           C
ATOM   1587  HA  PRO A 102      36.683   6.715  26.825  1.00 10.07           H
ATOM   1588  HB2 PRO A 102      38.478   8.676  27.133  1.00  9.27           H
ATOM   1589  HB3 PRO A 102      38.897   6.938  27.298  1.00  9.27           H
ATOM   1590  HG2 PRO A 102      39.398   8.716  24.894  1.00  9.73           H
ATOM   1591  HG3 PRO A 102      40.512   7.583  25.715  1.00  9.73           H
ATOM   1592  HD2 PRO A 102      39.071   6.895  23.519  1.00  9.68           H
ATOM   1593  HD3 PRO A 102      39.617   5.725  24.791  1.00  9.68           H
ATOM   1594  N   LEU A 103      35.389   8.804  26.212  1.00  8.93           N
ATOM   1595  CA  LEU A 103      34.593   9.953  25.858  1.00  7.70           C
ATOM   1596  C   LEU A 103      35.475  11.189  25.992  1.00  8.06           C
ATOM   1597  O   LEU A 103      36.053  11.423  27.050  1.00  8.31           O
ATOM   1598  CB  LEU A 103      33.376  10.026  26.787  1.00  8.34           C
ATOM   1599  CG  LEU A 103      32.245  10.949  26.306  1.00  8.93           C
ATOM   1600  CD1 LEU A 103      31.513  10.371  25.100  1.00 11.11           C
ATOM   1601  CD2 LEU A 103      31.215  11.105  27.432  1.00 10.42           C
ATOM   1602  H   LEU A 103      35.200   8.367  27.100  1.00 10.73           H
ATOM   1603  HA  LEU A 103      34.256   9.845  24.828  1.00  9.25           H
ATOM   1604  HB2 LEU A 103      32.975   9.027  26.934  1.00 10.02           H
ATOM   1605  HB3 LEU A 103      33.719  10.374  27.761  1.00 10.02           H
ATOM   1606  HG  LEU A 103      32.650  11.929  26.050  1.00 10.73           H
ATOM   1607 HD11 LEU A 103      30.731  11.057  24.776  1.00 13.34           H
ATOM   1608 HD12 LEU A 103      32.194  10.200  24.272  1.00 13.34           H
ATOM   1609 HD13 LEU A 103      31.047   9.429  25.378  1.00 13.34           H
ATOM   1610 HD21 LEU A 103      30.425  11.793  27.140  1.00 12.51           H
ATOM   1611 HD22 LEU A 103      30.766  10.141  27.674  1.00 12.51           H
ATOM   1612 HD23 LEU A 103      31.697  11.489  28.326  1.00 12.51           H
ATOM   1613  N   TYR A 104      35.596  11.936  24.896  1.00  6.44           N
ATOM   1614  CA  TYR A 104      36.261  13.235  24.873  1.00  7.10           C
ATOM   1615  C   TYR A 104      35.223  14.272  24.461  1.00  5.39           C
ATOM   1616  O   TYR A 104      34.717  14.250  23.345  1.00  6.75           O
ATOM   1617  CB  TYR A 104      37.426  13.292  23.886  1.00  6.51           C
ATOM   1618  CG  TYR A 104      38.767  12.710  24.276  1.00  5.15           C
ATOM   1619  CD1 TYR A 104      38.958  11.849  25.371  1.00  8.06           C
ATOM   1620  CD2 TYR A 104      39.864  13.070  23.486  1.00  6.99           C
ATOM   1621  CE1 TYR A 104      40.219  11.304  25.650  1.00  7.13           C
ATOM   1622  CE2 TYR A 104      41.138  12.560  23.759  1.00  9.45           C
ATOM   1623  CZ  TYR A 104      41.310  11.680  24.846  1.00  9.12           C
ATOM   1624  OH  TYR A 104      42.569  11.269  25.164  1.00 11.12           O
ATOM   1625  H   TYR A 104      35.145  11.639  24.043  1.00  7.74           H
ATOM   1626  HA  TYR A 104      36.637  13.482  25.855  1.00  8.52           H
ATOM   1627  HB2 TYR A 104      37.100  12.816  22.963  1.00  7.82           H
ATOM   1628  HB3 TYR A 104      37.610  14.340  23.655  1.00  7.82           H
ATOM   1629  HD1 TYR A 104      38.147  11.580  26.011  1.00  9.68           H
ATOM   1630  HD2 TYR A 104      39.727  13.746  22.664  1.00  8.39           H
ATOM   1631  HE1 TYR A 104      40.361  10.661  26.508  1.00  8.56           H
ATOM   1632  HE2 TYR A 104      41.980  12.858  23.155  1.00 11.35           H
ATOM   1633  HH  TYR A 104      42.553  10.567  25.822  1.00 13.36           H
ATOM   1634  N   TRP A 105      34.879  15.169  25.369  1.00  6.92           N
ATOM   1635  CA  TRP A 105      33.989  16.267  25.110  1.00  6.00           C
ATOM   1636  C   TRP A 105      32.642  15.774  24.502  1.00  7.29           C
ATOM   1637  O   TRP A 105      32.108  16.201  23.491  1.00  7.05           O
ATOM   1638  CB  TRP A 105      34.640  17.336  24.209  1.00  5.59           C
ATOM   1639  CG  TRP A 105      35.735  18.067  24.896  1.00  7.47           C
ATOM   1640  CD1 TRP A 105      37.013  18.257  24.394  1.00  7.26           C
ATOM   1641  CD2 TRP A 105      35.684  18.749  26.168  1.00  7.83           C
ATOM   1642  NE1 TRP A 105      37.792  18.997  25.315  1.00  8.76           N
ATOM   1643  CE2 TRP A 105      36.962  19.359  26.381  1.00  7.80           C
ATOM   1644  CE3 TRP A 105      34.683  18.951  27.131  1.00  6.91           C
ATOM   1645  CZ2 TRP A 105      37.251  20.181  27.486  1.00  9.93           C
ATOM   1646  CZ3 TRP A 105      34.974  19.748  28.230  1.00  9.64           C
ATOM   1647  CH2 TRP A 105      36.241  20.345  28.415  1.00  9.60           C
ATOM   1648  H   TRP A 105      35.324  15.135  26.254  1.00  8.31           H
ATOM   1649  HA  TRP A 105      33.733  16.755  26.105  1.00  7.21           H
ATOM   1650  HB2 TRP A 105      35.015  16.878  23.273  1.00  6.72           H
ATOM   1651  HB3 TRP A 105      33.872  18.031  23.856  1.00  6.72           H
ATOM   1652  HD1 TRP A 105      37.425  17.946  23.457  1.00  8.72           H
ATOM   1653  HE1 TRP A 105      38.682  19.418  25.109  1.00 10.52           H
ATOM   1654  HE3 TRP A 105      33.702  18.484  27.015  1.00  8.30           H
ATOM   1655  HZ2 TRP A 105      38.233  20.642  27.611  1.00 11.93           H
ATOM   1656  HZ3 TRP A 105      34.196  19.910  28.971  1.00 11.58           H
ATOM   1657  HH2 TRP A 105      36.416  20.951  29.304  1.00 11.52           H
ATOM   1658  N   PHE A 106      32.068  14.758  25.250  1.00  8.14           N
ATOM   1659  CA  PHE A 106      30.744  14.178  24.919  1.00  8.39           C
ATOM   1660  C   PHE A 106      30.727  13.558  23.513  1.00  8.65           C
ATOM   1661  O   PHE A 106      29.680  13.435  22.897  1.00  8.93           O
ATOM   1662  CB  PHE A 106      29.604  15.213  25.018  1.00  8.74           C
ATOM   1663  CG  PHE A 106      29.039  15.430  26.389  1.00 10.21           C
ATOM   1664  CD1 PHE A 106      29.800  15.314  27.555  1.00  8.47           C
ATOM   1665  CD2 PHE A 106      27.685  15.809  26.499  1.00 11.35           C
ATOM   1666  CE1 PHE A 106      29.259  15.600  28.815  1.00 11.95           C
ATOM   1667  CE2 PHE A 106      27.152  16.114  27.750  1.00  9.95           C
ATOM   1668  CZ  PHE A 106      27.933  16.018  28.903  1.00  8.32           C
ATOM   1669  H   PHE A 106      32.501  14.444  26.132  1.00  9.78           H
ATOM   1670  HA  PHE A 106      30.550  13.346  25.648  1.00 10.08           H
ATOM   1671  HB2 PHE A 106      29.967  16.182  24.608  1.00 10.50           H
ATOM   1672  HB3 PHE A 106      28.792  14.894  24.321  1.00 10.50           H
ATOM   1673  HD1 PHE A 106      30.851  15.005  27.497  1.00 10.18           H
ATOM   1674  HD2 PHE A 106      27.053  15.860  25.615  1.00 13.63           H
ATOM   1675  HE1 PHE A 106      29.886  15.539  29.708  1.00 14.34           H
ATOM   1676  HE2 PHE A 106      26.106  16.391  27.849  1.00 11.95           H
ATOM   1677  HZ  PHE A 106      27.505  16.271  29.870  1.00  9.99           H
ATOM   1678  N   SER A 107      31.902  13.104  23.045  1.00  8.06           N
ATOM   1679  CA  SER A 107      32.108  12.585  21.702  1.00  6.77           C
ATOM   1680  C   SER A 107      33.340  11.674  21.651  1.00  7.86           C
ATOM   1681  O   SER A 107      33.893  11.255  22.666  1.00  7.78           O
ATOM   1682  CB  SER A 107      32.195  13.775  20.740  1.00  9.11           C
ATOM   1683  OG  SER A 107      32.287  13.376  19.392  1.00  9.94           O
ATOM   1684  H   SER A 107      32.726  13.208  23.623  1.00  9.68           H
ATOM   1685  HA  SER A 107      31.238  11.986  21.439  1.00  8.14           H
ATOM   1686  HB2 SER A 107      31.328  14.428  20.859  1.00 10.94           H
ATOM   1687  HB3 SER A 107      33.089  14.343  20.991  1.00 10.94           H
ATOM   1688  HG  SER A 107      31.398  13.290  19.029  1.00 11.94           H
ATOM   1689  N   VAL A 108      33.749  11.309  20.438  1.00  8.21           N
ATOM   1690  CA  VAL A 108      34.943  10.517  20.210  1.00  6.40           C
ATOM   1691  C   VAL A 108      36.174  11.420  20.252  1.00  5.56           C
ATOM   1692  O   VAL A 108      36.093  12.585  19.864  1.00  6.97           O
ATOM   1693  CB  VAL A 108      34.853   9.776  18.868  1.00  6.67           C
ATOM   1694  CG1 VAL A 108      33.769   8.692  18.938  1.00  6.73           C
ATOM   1695  CG2 VAL A 108      34.569  10.700  17.667  1.00  8.66           C
ATOM   1696  H   VAL A 108      33.292  11.704  19.631  1.00  9.86           H
ATOM   1697  HA  VAL A 108      35.002   9.760  20.989  1.00  7.68           H
ATOM   1698  HB  VAL A 108      35.802   9.281  18.682  1.00  8.01           H
ATOM   1699 HG11 VAL A 108      33.726   8.143  18.000  1.00  8.08           H
ATOM   1700 HG12 VAL A 108      34.008   7.992  19.731  1.00  8.08           H
ATOM   1701 HG13 VAL A 108      32.798   9.141  19.135  1.00  8.08           H
ATOM   1702 HG21 VAL A 108      34.588  10.117  16.745  1.00 10.40           H
ATOM   1703 HG22 VAL A 108      33.590  11.171  17.764  1.00 10.40           H
ATOM   1704 HG23 VAL A 108      35.336  11.461  17.609  1.00 10.40           H
ATOM   1705  N   PRO A 109      37.342  10.871  20.629  1.00  5.84           N
ATOM   1706  CA  PRO A 109      38.598  11.585  20.450  1.00  5.89           C
ATOM   1707  C   PRO A 109      38.775  12.001  18.988  1.00  5.60           C
ATOM   1708  O   PRO A 109      38.349  11.286  18.077  1.00  5.84           O
ATOM   1709  CB  PRO A 109      39.670  10.574  20.875  1.00  5.63           C
ATOM   1710  CG  PRO A 109      38.926   9.649  21.853  1.00  6.28           C
ATOM   1711  CD  PRO A 109      37.539   9.562  21.225  1.00  7.43           C
ATOM   1712  HA  PRO A 109      38.647  12.438  21.123  1.00  7.08           H
ATOM   1713  HB2 PRO A 109      39.931   9.980  19.993  1.00  6.76           H
ATOM   1714  HB3 PRO A 109      40.566  11.023  21.296  1.00  6.76           H
ATOM   1715  HG2 PRO A 109      39.376   8.656  21.896  1.00  7.54           H
ATOM   1716  HG3 PRO A 109      38.906  10.104  22.841  1.00  7.54           H
ATOM   1717  HD2 PRO A 109      37.521   8.776  20.468  1.00  8.93           H
ATOM   1718  HD3 PRO A 109      36.825   9.379  22.021  1.00  8.93           H
ATOM   1719  N   ALA A 110      39.426  13.143  18.743  1.00  5.49           N
ATOM   1720  CA  ALA A 110      39.595  13.667  17.386  1.00  5.64           C
ATOM   1721  C   ALA A 110      40.217  12.660  16.411  1.00  5.74           C
ATOM   1722  O   ALA A 110      39.848  12.669  15.245  1.00  7.33           O
ATOM   1723  CB  ALA A 110      40.410  14.947  17.399  1.00  5.78           C
ATOM   1724  H   ALA A 110      39.720  13.731  19.511  1.00  6.60           H
ATOM   1725  HA  ALA A 110      38.604  13.921  17.015  1.00  6.78           H
ATOM   1726  HB1 ALA A 110      40.431  15.373  16.399  1.00  6.95           H
ATOM   1727  HB2 ALA A 110      39.961  15.664  18.079  1.00  6.95           H
ATOM   1728  HB3 ALA A 110      41.421  14.724  17.717  1.00  6.95           H
ATOM   1729  N   ILE A 111      41.152  11.808  16.845  1.00  6.52           N
ATOM   1730  CA  ILE A 111      41.746  10.832  15.937  1.00  5.83           C
ATOM   1731  C   ILE A 111      40.677   9.886  15.373  1.00  6.18           C
ATOM   1732  O   ILE A 111      40.709   9.544  14.193  1.00  6.66           O
ATOM   1733  CB  ILE A 111      42.952  10.121  16.589  1.00  5.90           C
ATOM   1734  CG1 ILE A 111      43.778   9.408  15.500  1.00  7.22           C
ATOM   1735  CG2 ILE A 111      42.531   9.147  17.704  1.00  6.36           C
ATOM   1736  CD1 ILE A 111      45.107   8.845  16.045  1.00  6.34           C
ATOM   1737  H   ILE A 111      41.468  11.840  17.805  1.00  7.83           H
ATOM   1738  HA  ILE A 111      42.135  11.394  15.095  1.00  7.01           H
ATOM   1739  HB  ILE A 111      43.596  10.882  17.026  1.00  7.09           H
ATOM   1740 HG12 ILE A 111      43.205   8.589  15.073  1.00  8.67           H
ATOM   1741 HG13 ILE A 111      44.019  10.102  14.701  1.00  8.67           H
ATOM   1742 HG21 ILE A 111      43.411   8.759  18.206  1.00  7.64           H
ATOM   1743 HG22 ILE A 111      41.920   9.664  18.444  1.00  7.64           H
ATOM   1744 HG23 ILE A 111      41.977   8.307  17.283  1.00  7.64           H
ATOM   1745 HD11 ILE A 111      45.729   8.493  15.226  1.00  7.61           H
ATOM   1746 HD12 ILE A 111      45.646   9.615  16.592  1.00  7.61           H
ATOM   1747 HD13 ILE A 111      44.913   8.014  16.720  1.00  7.61           H
ATOM   1748  N   LEU A 112      39.719   9.488  16.213  1.00  5.15           N
ATOM   1749  CA  LEU A 112      38.576   8.655  15.825  1.00  5.52           C
ATOM   1750  C   LEU A 112      37.540   9.470  15.048  1.00  5.10           C
ATOM   1751  O   LEU A 112      36.959   8.967  14.083  1.00  6.99           O
ATOM   1752  CB  LEU A 112      38.025   7.941  17.072  1.00  5.36           C
ATOM   1753  CG  LEU A 112      36.758   7.096  16.853  1.00  5.19           C
ATOM   1754  CD1 LEU A 112      36.895   6.056  15.721  1.00  9.52           C
ATOM   1755  CD2 LEU A 112      36.382   6.372  18.152  1.00  7.99           C
ATOM   1756  H   LEU A 112      39.711   9.860  17.151  1.00  6.19           H
ATOM   1757  HA  LEU A 112      38.951   7.882  15.156  1.00  6.64           H
ATOM   1758  HB2 LEU A 112      38.820   7.299  17.441  1.00  6.44           H
ATOM   1759  HB3 LEU A 112      37.824   8.688  17.842  1.00  6.44           H
ATOM   1760  HG  LEU A 112      35.925   7.757  16.604  1.00  6.23           H
ATOM   1761 HD11 LEU A 112      35.915   5.627  15.509  1.00 11.43           H
ATOM   1762 HD12 LEU A 112      37.254   6.513  14.805  1.00 11.43           H
ATOM   1763 HD13 LEU A 112      37.583   5.270  16.020  1.00 11.43           H
ATOM   1764 HD21 LEU A 112      35.413   5.885  18.028  1.00  9.59           H
ATOM   1765 HD22 LEU A 112      37.135   5.622  18.398  1.00  9.59           H
ATOM   1766 HD23 LEU A 112      36.304   7.070  18.982  1.00  9.59           H
ATOM   1767  N   LYS A 113      37.310  10.736  15.404  1.00  5.27           N
ATOM   1768  CA  LYS A 113      36.460  11.597  14.577  1.00  6.78           C
ATOM   1769  C   LYS A 113      36.993  11.656  13.151  1.00  7.48           C
ATOM   1770  O   LYS A 113      36.232  11.592  12.195  1.00  7.10           O
ATOM   1771  CB  LYS A 113      36.332  13.001  15.176  1.00  6.68           C
ATOM   1772  CG  LYS A 113      35.285  13.853  14.433  1.00  6.59           C
ATOM   1773  CD  LYS A 113      33.910  13.176  14.353  1.00  7.32           C
ATOM   1774  CE  LYS A 113      32.807  14.169  14.045  1.00  7.64           C
ATOM   1775  NZ  LYS A 113      33.032  14.887  12.781  1.00  7.32           N1+
ATOM   1776  H   LYS A 113      37.793  11.130  16.200  1.00  6.34           H
ATOM   1777  HA  LYS A 113      35.477  11.133  14.552  1.00  8.14           H
ATOM   1778  HB2 LYS A 113      36.034  12.926  16.218  1.00  8.03           H
ATOM   1779  HB3 LYS A 113      37.296  13.505  15.147  1.00  8.03           H
ATOM   1780  HG2 LYS A 113      35.192  14.816  14.938  1.00  7.91           H
ATOM   1781  HG3 LYS A 113      35.644  14.040  13.421  1.00  7.91           H
ATOM   1782  HD2 LYS A 113      33.912  12.426  13.563  1.00  8.79           H
ATOM   1783  HD3 LYS A 113      33.679  12.680  15.295  1.00  8.79           H
ATOM   1784  HE2 LYS A 113      31.839  13.668  14.024  1.00  9.17           H
ATOM   1785  HE3 LYS A 113      32.802  14.903  14.854  1.00  9.17           H
ATOM   1786  HZ1 LYS A 113      32.161  15.267  12.447  1.00  8.79           H
ATOM   1787  HZ2 LYS A 113      33.686  15.644  12.919  1.00  8.79           H
ATOM   1788  HZ3 LYS A 113      33.406  14.258  12.084  1.00  8.79           H
ATOM   1789  N   GLY A 114      38.317  11.721  13.003  1.00  7.41           N
ATOM   1790  CA  GLY A 114      38.943  11.786  11.698  1.00  7.16           C
ATOM   1791  C   GLY A 114      38.789  10.489  10.918  1.00  6.62           C
ATOM   1792  O   GLY A 114      38.589  10.545   9.710  1.00  7.51           O
ATOM   1793  H   GLY A 114      38.903  11.796  13.822  1.00  8.91           H
ATOM   1794  HA2 GLY A 114      38.481  12.589  11.122  1.00  8.60           H
ATOM   1795  HA3 GLY A 114      39.991  12.010  11.838  1.00  8.60           H
ATOM   1796  N   TRP A 115      38.834   9.340  11.592  1.00  5.98           N
ATOM   1797  CA  TRP A 115      38.504   8.069  10.959  1.00  5.45           C
ATOM   1798  C   TRP A 115      37.076   8.128  10.401  1.00  8.59           C
ATOM   1799  O   TRP A 115      36.840   7.765   9.254  1.00  9.22           O
ATOM   1800  CB  TRP A 115      38.712   6.933  11.956  1.00  6.95           C
ATOM   1801  CG  TRP A 115      38.536   5.558  11.408  1.00  7.93           C
ATOM   1802  CD1 TRP A 115      39.539   4.718  11.073  1.00  7.25           C
ATOM   1803  CD2 TRP A 115      37.309   4.813  11.144  1.00  7.38           C
ATOM   1804  NE1 TRP A 115      39.022   3.517  10.645  1.00  6.93           N
ATOM   1805  CE2 TRP A 115      37.653   3.513  10.657  1.00  8.14           C
ATOM   1806  CE3 TRP A 115      35.936   5.103  11.285  1.00  7.81           C
ATOM   1807  CZ2 TRP A 115      36.693   2.547  10.337  1.00  8.30           C
ATOM   1808  CZ3 TRP A 115      34.958   4.152  10.948  1.00  8.31           C
ATOM   1809  CH2 TRP A 115      35.337   2.874  10.485  1.00  7.61           C
ATOM   1810  H   TRP A 115      39.012   9.350  12.588  1.00  7.19           H
ATOM   1811  HA  TRP A 115      39.185   7.911  10.126  1.00  6.55           H
ATOM   1812  HB2 TRP A 115      39.718   7.014  12.365  1.00  8.35           H
ATOM   1813  HB3 TRP A 115      38.001   7.052  12.764  1.00  8.35           H
ATOM   1814  HD1 TRP A 115      40.591   4.951  11.137  1.00  8.71           H
ATOM   1815  HE1 TRP A 115      39.610   2.737  10.382  1.00  8.32           H
ATOM   1816  HE3 TRP A 115      35.637   6.058  11.678  1.00  9.38           H
ATOM   1817  HZ2 TRP A 115      36.997   1.578   9.963  1.00  9.97           H
ATOM   1818  HZ3 TRP A 115      33.910   4.389  11.062  1.00  9.98           H
ATOM   1819  HH2 TRP A 115      34.579   2.144  10.251  1.00  9.14           H
ATOM   1820  N   MET A 116      36.103   8.608  11.175  1.00  7.34           N
ATOM   1821  CA  MET A 116      34.719   8.703  10.703  1.00  7.36           C
ATOM   1822  C   MET A 116      34.612   9.655   9.511  1.00  7.77           C
ATOM   1823  O   MET A 116      33.986   9.309   8.505  1.00  9.08           O
ATOM   1824  CB  MET A 116      33.797   9.157  11.835  1.00  9.62           C
ATOM   1825  CG  MET A 116      33.795   8.108  12.936  1.00 13.87           C
ATOM   1826  SD  MET A 116      33.029   8.638  14.461  1.00 17.45           S
ATOM   1827  CE  MET A 116      32.689   6.973  15.119  1.00 20.41           C
ATOM   1828  H   MET A 116      36.313   8.922  12.112  1.00  8.81           H
ATOM   1829  HA  MET A 116      34.400   7.715  10.374  1.00  8.84           H
ATOM   1830  HB2 MET A 116      34.137  10.112  12.231  1.00 11.55           H
ATOM   1831  HB3 MET A 116      32.784   9.281  11.449  1.00 11.55           H
ATOM   1832  HG2 MET A 116      33.279   7.213  12.576  1.00 16.65           H
ATOM   1833  HG3 MET A 116      34.820   7.833  13.181  1.00 16.65           H
ATOM   1834  HE1 MET A 116      32.153   7.069  16.066  1.00 24.50           H
ATOM   1835  HE2 MET A 116      32.076   6.414  14.410  1.00 24.50           H
ATOM   1836  HE3 MET A 116      33.628   6.442  15.284  1.00 24.50           H
ATOM   1837  N   ASP A 117      35.190  10.849   9.629  1.00  6.95           N
ATOM   1838  CA  ASP A 117      35.147  11.860   8.583  1.00  7.92           C
ATOM   1839  C   ASP A 117      35.726  11.359   7.266  1.00  9.94           C
ATOM   1840  O   ASP A 117      35.153  11.646   6.220  1.00 11.22           O
ATOM   1841  CB  ASP A 117      35.897  13.127   8.996  1.00  8.38           C
ATOM   1842  CG  ASP A 117      35.354  13.862  10.216  1.00  8.77           C
ATOM   1843  OD1 ASP A 117      34.226  13.578  10.660  1.00  8.15           O
ATOM   1844  OD2 ASP A 117      36.086  14.749  10.705  1.00  8.38           O1-
ATOM   1845  H   ASP A 117      35.669  11.081  10.483  1.00  8.34           H
ATOM   1846  HA  ASP A 117      34.101  12.118   8.419  1.00  9.51           H
ATOM   1847  HB2 ASP A 117      36.954  12.906   9.158  1.00 10.07           H
ATOM   1848  HB3 ASP A 117      35.901  13.835   8.165  1.00 10.07           H
ATOM   1849  N   ARG A 118      36.866  10.658   7.296  1.00  8.72           N
ATOM   1850  CA  ARG A 118      37.608  10.312   6.096  1.00  8.39           C
ATOM   1851  C   ARG A 118      37.260   8.941   5.546  1.00  9.05           C
ATOM   1852  O   ARG A 118      37.294   8.763   4.338  1.00 10.55           O
ATOM   1853  CB  ARG A 118      39.103  10.368   6.375  1.00  8.53           C
ATOM   1854  CG  ARG A 118      39.571  11.761   6.819  1.00  7.82           C
ATOM   1855  CD  ARG A 118      41.037  11.981   6.485  1.00 27.44           C
ATOM   1856  NE  ARG A 118      41.926  11.030   7.088  1.00 37.16           N
ATOM   1857  CZ  ARG A 118      42.821  10.248   6.481  1.00 18.09           C
ATOM   1858  NH1 ARG A 118      43.323  10.381   5.239  1.00 13.01           N
ATOM   1859  NH2 ARG A 118      43.233   9.265   7.237  1.00 16.96           N1+
ATOM   1860  H   ARG A 118      37.302  10.481   8.190  1.00 10.47           H
ATOM   1861  HA  ARG A 118      37.378  11.040   5.318  1.00 10.07           H
ATOM   1862  HB2 ARG A 118      39.360   9.638   7.145  1.00 10.25           H
ATOM   1863  HB3 ARG A 118      39.632  10.103   5.459  1.00 10.25           H
ATOM   1864  HG2 ARG A 118      39.017  12.513   6.260  1.00  9.39           H
ATOM   1865  HG3 ARG A 118      39.387  11.940   7.876  1.00  9.39           H
ATOM   1866  HD2 ARG A 118      41.134  11.824   5.427  1.00 32.94           H
ATOM   1867  HD3 ARG A 118      41.316  12.979   6.755  1.00 32.94           H
ATOM   1868  HE  ARG A 118      41.704  10.785   8.042  1.00 44.60           H
ATOM   1869 HH11 ARG A 118      43.034  11.148   4.644  1.00 15.62           H
ATOM   1870 HH12 ARG A 118      44.010   9.724   4.899  1.00 15.62           H
ATOM   1871 HH21 ARG A 118      42.886   9.170   8.180  1.00 20.36           H
ATOM   1872 HH22 ARG A 118      43.938   8.635   6.882  1.00 20.36           H
ATOM   1873  N   VAL A 119      36.968   7.960   6.395  1.00  9.02           N
ATOM   1874  CA  VAL A 119      36.678   6.595   5.941  1.00  7.48           C
ATOM   1875  C   VAL A 119      35.257   6.474   5.393  1.00  8.96           C
ATOM   1876  O   VAL A 119      35.041   5.769   4.403  1.00 12.29           O
ATOM   1877  CB  VAL A 119      36.945   5.561   7.054  1.00  9.72           C
ATOM   1878  CG1 VAL A 119      36.659   4.112   6.605  1.00 10.68           C
ATOM   1879  CG2 VAL A 119      38.424   5.623   7.491  1.00 10.54           C
ATOM   1880  H   VAL A 119      36.953   8.152   7.384  1.00 10.83           H
ATOM   1881  HA  VAL A 119      37.355   6.357   5.125  1.00  8.98           H
ATOM   1882  HB  VAL A 119      36.303   5.758   7.912  1.00 11.67           H
ATOM   1883 HG11 VAL A 119      36.881   3.418   7.420  1.00 12.82           H
ATOM   1884 HG12 VAL A 119      35.611   3.983   6.340  1.00 12.82           H
ATOM   1885 HG13 VAL A 119      37.285   3.855   5.750  1.00 12.82           H
ATOM   1886 HG21 VAL A 119      38.590   4.898   8.287  1.00 12.65           H
ATOM   1887 HG22 VAL A 119      39.065   5.386   6.640  1.00 12.65           H
ATOM   1888 HG23 VAL A 119      38.692   6.613   7.855  1.00 12.65           H
ATOM   1889  N   LEU A 120      34.279   7.117   6.035  1.00 10.33           N
ATOM   1890  CA  LEU A 120      32.864   6.937   5.716  1.00  8.95           C
ATOM   1891  C   LEU A 120      32.424   7.893   4.604  1.00 12.60           C
ATOM   1892  O   LEU A 120      31.469   8.645   4.758  1.00 16.85           O
ATOM   1893  CB  LEU A 120      32.003   7.079   6.981  1.00 10.28           C
ATOM   1894  CG  LEU A 120      32.369   6.144   8.148  1.00  8.87           C
ATOM   1895  CD1 LEU A 120      31.497   6.481   9.365  1.00 11.36           C
ATOM   1896  CD2 LEU A 120      32.166   4.675   7.759  1.00 10.91           C
ATOM   1897  H   LEU A 120      34.507   7.732   6.804  1.00 12.40           H
ATOM   1898  HA  LEU A 120      32.723   5.926   5.337  1.00 10.75           H
ATOM   1899  HB2 LEU A 120      32.087   8.107   7.328  1.00 12.35           H
ATOM   1900  HB3 LEU A 120      30.959   6.906   6.715  1.00 12.35           H
ATOM   1901  HG  LEU A 120      33.416   6.290   8.418  1.00 10.65           H
ATOM   1902 HD11 LEU A 120      31.797   5.869  10.217  1.00 13.64           H
ATOM   1903 HD12 LEU A 120      31.628   7.532   9.625  1.00 13.64           H
ATOM   1904 HD13 LEU A 120      30.446   6.301   9.134  1.00 13.64           H
ATOM   1905 HD21 LEU A 120      32.338   4.034   8.627  1.00 13.10           H
ATOM   1906 HD22 LEU A 120      31.144   4.522   7.405  1.00 13.10           H
ATOM   1907 HD23 LEU A 120      32.870   4.390   6.976  1.00 13.10           H
ATOM   1908  N   CYS A 121      33.083   7.852   3.446  1.00 13.08           N
ATOM   1909  CA  CYS A 121      32.822   8.791   2.369  1.00 14.77           C
ATOM   1910  C   CYS A 121      31.614   8.334   1.515  1.00 14.32           C
ATOM   1911  O   CYS A 121      31.074   7.243   1.528  1.00 13.73           O
ATOM   1912  CB  CYS A 121      34.049   9.030   1.483  1.00 13.02           C
ATOM   1913  SG  CYS A 121      34.398   7.636   0.377  1.00 15.37           S
ATOM   1914  H   CYS A 121      33.664   7.067   3.271  1.00 15.70           H
ATOM   1915  HA  CYS A 121      32.534   9.793   2.811  1.00 17.73           H
ATOM   1916  HB2 CYS A 121      33.952   9.972   0.910  1.00 15.63           H
ATOM   1917  HB3 CYS A 121      34.944   9.135   2.128  1.00 15.63           H
ATOM   1918  HG  CYS A 121      33.482   7.882  -0.603  1.00 18.45           H
ATOM   1919  N   GLN A 122      31.081   9.399   0.771  1.00 15.72           N
ATOM   1920  CA  GLN A 122      30.005   9.091  -0.183  1.00 17.41           C
ATOM   1921  C   GLN A 122      30.579   8.173  -1.273  1.00 14.45           C
ATOM   1922  O   GLN A 122      31.713   8.253  -1.692  1.00 16.70           O
ATOM   1923  CB  GLN A 122      29.442  10.395  -0.768  1.00 17.71           C
ATOM   1924  CG  GLN A 122      28.102  10.148  -1.450  1.00 21.12           C
ATOM   1925  CD  GLN A 122      27.338  11.417  -1.749  1.00 23.07           C
ATOM   1926  OE1 GLN A 122      27.625  12.544  -1.370  1.00 23.88           O
ATOM   1927  NE2 GLN A 122      26.186  11.243  -2.533  1.00 22.84           N
ATOM   1928  H   GLN A 122      31.665  10.224   0.548  1.00 18.87           H
ATOM   1929  HA  GLN A 122      29.158   8.583   0.381  1.00 20.91           H
ATOM   1930  HB2 GLN A 122      29.311  11.118   0.056  1.00 21.26           H
ATOM   1931  HB3 GLN A 122      30.138  10.880  -1.448  1.00 21.26           H
ATOM   1932  HG2 GLN A 122      28.230   9.584  -2.402  1.00 25.35           H
ATOM   1933  HG3 GLN A 122      27.487   9.455  -0.804  1.00 25.35           H
ATOM   1934 HE21 GLN A 122      26.025  10.429  -3.107  1.00 27.42           H
ATOM   1935 HE22 GLN A 122      25.664  12.069  -2.803  1.00 27.42           H
ATOM   1936  N   GLY A 123      29.687   7.253  -1.655  1.00 15.98           N
ATOM   1937  CA  GLY A 123      29.931   6.117  -2.535  1.00 18.60           C
ATOM   1938  C   GLY A 123      30.274   4.849  -1.750  1.00 23.25           C
ATOM   1939  O   GLY A 123      30.004   3.747  -2.228  1.00 18.52           O
ATOM   1940  H   GLY A 123      28.785   7.277  -1.196  1.00 19.19           H
ATOM   1941  HA2 GLY A 123      29.018   5.929  -3.096  1.00 22.33           H
ATOM   1942  HA3 GLY A 123      30.748   6.346  -3.221  1.00 22.33           H
ATOM   1943  N   PHE A 124      30.904   4.990  -0.573  1.00 16.45           N
ATOM   1944  CA  PHE A 124      31.336   3.859   0.246  1.00 14.88           C
ATOM   1945  C   PHE A 124      30.303   3.548   1.322  1.00 13.56           C
ATOM   1946  O   PHE A 124      29.790   2.438   1.394  1.00 15.59           O
ATOM   1947  CB  PHE A 124      32.722   4.119   0.874  1.00 15.40           C
ATOM   1948  CG  PHE A 124      33.134   2.998   1.804  1.00 14.64           C
ATOM   1949  CD1 PHE A 124      33.390   1.715   1.288  1.00 12.46           C
ATOM   1950  CD2 PHE A 124      33.124   3.183   3.200  1.00 13.22           C
ATOM   1951  CE1 PHE A 124      33.615   0.635   2.150  1.00 13.28           C
ATOM   1952  CE2 PHE A 124      33.348   2.101   4.065  1.00 15.96           C
ATOM   1953  CZ  PHE A 124      33.574   0.815   3.539  1.00 13.99           C
ATOM   1954  H   PHE A 124      31.089   5.924  -0.231  1.00 19.75           H
ATOM   1955  HA  PHE A 124      31.432   2.982  -0.393  1.00 17.87           H
ATOM   1956  HB2 PHE A 124      33.462   4.213   0.084  1.00 18.49           H
ATOM   1957  HB3 PHE A 124      32.703   5.056   1.432  1.00 18.49           H
ATOM   1958  HD1 PHE A 124      33.387   1.555   0.222  1.00 14.96           H
ATOM   1959  HD2 PHE A 124      32.917   4.158   3.614  1.00 15.87           H
ATOM   1960  HE1 PHE A 124      33.782  -0.350   1.745  1.00 15.95           H
ATOM   1961  HE2 PHE A 124      33.317   2.252   5.134  1.00 19.16           H
ATOM   1962  HZ  PHE A 124      33.722  -0.026   4.197  1.00 16.80           H
ATOM   1963  N   ALA A 125      30.035   4.522   2.205  1.00 12.20           N
ATOM   1964  CA  ALA A 125      29.185   4.318   3.368  1.00 10.71           C
ATOM   1965  C   ALA A 125      27.721   4.714   3.117  1.00 11.37           C
ATOM   1966  O   ALA A 125      26.818   4.237   3.805  1.00 15.23           O
ATOM   1967  CB  ALA A 125      29.801   5.070   4.548  1.00 15.44           C
ATOM   1968  H   ALA A 125      30.468   5.427   2.079  1.00 14.64           H
ATOM   1969  HA  ALA A 125      29.210   3.259   3.624  1.00 12.86           H
ATOM   1970  HB1 ALA A 125      29.286   4.781   5.458  1.00 18.53           H
ATOM   1971  HB2 ALA A 125      30.850   4.793   4.653  1.00 18.53           H
ATOM   1972  HB3 ALA A 125      29.721   6.147   4.390  1.00 18.53           H
ATOM   1973  N   PHE A 126      27.501   5.580   2.139  1.00 14.12           N
ATOM   1974  CA  PHE A 126      26.180   6.076   1.839  1.00 14.32           C
ATOM   1975  C   PHE A 126      26.243   6.701   0.444  1.00 13.48           C
ATOM   1976  O   PHE A 126      27.286   7.053  -0.061  1.00 17.97           O
ATOM   1977  CB  PHE A 126      25.694   7.160   2.864  1.00 15.78           C
ATOM   1978  CG  PHE A 126      26.376   8.477   2.656  1.00 14.56           C
ATOM   1979  CD1 PHE A 126      27.637   8.711   3.236  1.00 15.97           C
ATOM   1980  CD2 PHE A 126      25.780   9.478   1.872  1.00 18.39           C
ATOM   1981  CE1 PHE A 126      28.310   9.909   2.987  1.00 18.80           C
ATOM   1982  CE2 PHE A 126      26.471  10.662   1.608  1.00 18.63           C
ATOM   1983  CZ  PHE A 126      27.740  10.876   2.155  1.00 19.24           C
ATOM   1984  H   PHE A 126      28.294   6.033   1.725  1.00 16.95           H
ATOM   1985  HA  PHE A 126      25.426   5.254   1.882  1.00 17.19           H
ATOM   1986  HB2 PHE A 126      24.602   7.282   2.804  1.00 18.95           H
ATOM   1987  HB3 PHE A 126      25.882   6.791   3.891  1.00 18.95           H
ATOM   1988  HD1 PHE A 126      28.097   7.946   3.858  1.00 19.17           H
ATOM   1989  HD2 PHE A 126      24.779   9.341   1.473  1.00 22.07           H
ATOM   1990  HE1 PHE A 126      29.297  10.081   3.421  1.00 22.57           H
ATOM   1991  HE2 PHE A 126      26.011  11.429   0.987  1.00 22.37           H
ATOM   1992  HZ  PHE A 126      28.284  11.798   1.939  1.00 23.09           H
ATOM   1993  N   ASP A 127      25.051   6.871  -0.141  1.00 18.02           N
ATOM   1994  CA  ASP A 127      24.856   7.640  -1.366  1.00 15.99           C
ATOM   1995  C   ASP A 127      23.442   8.258  -1.344  1.00 14.78           C
ATOM   1996  O   ASP A 127      22.718   8.105  -0.358  1.00 15.86           O
ATOM   1997  CB  ASP A 127      25.096   6.691  -2.555  1.00 21.59           C
ATOM   1998  CG  ASP A 127      25.447   7.365  -3.879  1.00 32.46           C
ATOM   1999  OD1 ASP A 127      25.485   8.616  -3.942  1.00 32.99           O
ATOM   2000  OD2 ASP A 127      25.714   6.591  -4.825  1.00 35.55           O1-
ATOM   2001  H   ASP A 127      24.220   6.573   0.352  1.00 21.63           H
ATOM   2002  HA  ASP A 127      25.584   8.448  -1.402  1.00 19.19           H
ATOM   2003  HB2 ASP A 127      25.916   6.011  -2.333  1.00 25.92           H
ATOM   2004  HB3 ASP A 127      24.242   6.027  -2.706  1.00 25.92           H
ATOM   2005  N   ILE A 128      23.072   9.009  -2.394  1.00 18.31           N
ATOM   2006  CA  ILE A 128      21.846   9.818  -2.382  1.00 27.35           C
ATOM   2007  C   ILE A 128      20.603   8.941  -2.223  1.00 37.08           C
ATOM   2008  O   ILE A 128      19.759   9.291  -1.404  1.00 37.44           O
ATOM   2009  CB  ILE A 128      21.716  10.825  -3.549  1.00 27.20           C
ATOM   2010  CG1 ILE A 128      20.381  11.194  -4.026  1.00 29.64           C
ATOM   2011  CG2 ILE A 128      22.806  10.803  -4.630  1.00 34.71           C
ATOM   2012  CD1 ILE A 128      19.517  12.016  -3.065  1.00 38.10           C
ATOM   2013  H   ILE A 128      23.697   9.078  -3.186  1.00 21.98           H
ATOM   2014  HA  ILE A 128      21.890  10.369  -1.444  1.00 32.82           H
ATOM   2015  HB  ILE A 128      22.036  11.788  -3.136  1.00 32.65           H
ATOM   2016 HG12 ILE A 128      20.464  11.797  -4.932  1.00 35.58           H
ATOM   2017 HG13 ILE A 128      19.872  10.272  -4.310  1.00 35.58           H
ATOM   2018 HG21 ILE A 128      22.757  11.660  -5.306  1.00 41.67           H
ATOM   2019 HG22 ILE A 128      23.834  10.755  -4.272  1.00 41.67           H
ATOM   2020 HG23 ILE A 128      22.588   9.905  -5.199  1.00 41.67           H
ATOM   2021 HD11 ILE A 128      18.472  11.978  -3.384  1.00 45.73           H
ATOM   2022 HD12 ILE A 128      19.597  11.646  -2.045  1.00 45.73           H
ATOM   2023 HD13 ILE A 128      19.865  13.051  -3.089  1.00 45.73           H
ATOM   2024  N   PRO A 129      20.464   7.785  -2.893  1.00 28.47           N
ATOM   2025  CA  PRO A 129      19.421   6.857  -2.523  1.00 29.57           C
ATOM   2026  C   PRO A 129      19.694   6.223  -1.144  1.00 29.23           C
ATOM   2027  O   PRO A 129      18.785   6.090  -0.327  1.00 34.84           O
ATOM   2028  CB  PRO A 129      19.419   5.817  -3.668  1.00 21.41           C
ATOM   2029  CG  PRO A 129      20.180   6.497  -4.815  1.00 29.90           C
ATOM   2030  CD  PRO A 129      21.191   7.345  -4.057  1.00 30.94           C
ATOM   2031  HA  PRO A 129      18.456   7.358  -2.566  1.00 35.49           H
ATOM   2032  HB2 PRO A 129      20.022   4.965  -3.344  1.00 25.69           H
ATOM   2033  HB3 PRO A 129      18.422   5.495  -3.967  1.00 25.69           H
ATOM   2034  HG2 PRO A 129      20.695   5.778  -5.452  1.00 35.88           H
ATOM   2035  HG3 PRO A 129      19.502   7.110  -5.412  1.00 35.88           H
ATOM   2036  HD2 PRO A 129      22.057   6.752  -3.756  1.00 37.14           H
ATOM   2037  HD3 PRO A 129      21.467   8.180  -4.693  1.00 37.14           H
ATOM   2038  N   GLY A 130      20.942   5.837  -0.876  1.00 23.83           N
ATOM   2039  CA  GLY A 130      21.252   4.893   0.186  1.00 21.32           C
ATOM   2040  C   GLY A 130      21.764   5.562   1.456  1.00 15.88           C
ATOM   2041  O   GLY A 130      22.971   5.686   1.617  1.00 18.20           O
ATOM   2042  H   GLY A 130      21.686   6.085  -1.514  1.00 28.60           H
ATOM   2043  HA2 GLY A 130      20.361   4.313   0.424  1.00 25.60           H
ATOM   2044  HA3 GLY A 130      22.018   4.199  -0.164  1.00 25.60           H
ATOM   2045  N   PHE A 131      20.852   5.894   2.373  1.00 17.22           N
ATOM   2046  CA  PHE A 131      21.173   6.433   3.693  1.00 14.65           C
ATOM   2047  C   PHE A 131      20.074   6.056   4.684  1.00 17.64           C
ATOM   2048  O   PHE A 131      18.996   5.583   4.309  1.00 18.62           O
ATOM   2049  CB  PHE A 131      21.457   7.951   3.622  1.00 14.88           C
ATOM   2050  CG  PHE A 131      20.272   8.809   3.222  1.00 18.48           C
ATOM   2051  CD1 PHE A 131      19.340   9.195   4.200  1.00 20.44           C
ATOM   2052  CD2 PHE A 131      20.096   9.220   1.888  1.00 22.19           C
ATOM   2053  CE1 PHE A 131      18.202   9.939   3.842  1.00 24.93           C
ATOM   2054  CE2 PHE A 131      18.980  10.007   1.540  1.00 24.94           C
ATOM   2055  CZ  PHE A 131      18.024  10.342   2.509  1.00 23.11           C
ATOM   2056  H   PHE A 131      19.876   5.729   2.168  1.00 20.68           H
ATOM   2057  HA  PHE A 131      22.088   5.952   4.041  1.00 17.59           H
ATOM   2058  HB2 PHE A 131      21.812   8.278   4.599  1.00 17.86           H
ATOM   2059  HB3 PHE A 131      22.267   8.123   2.913  1.00 17.86           H
ATOM   2060  HD1 PHE A 131      19.496   8.899   5.223  1.00 24.54           H
ATOM   2061  HD2 PHE A 131      20.821   8.951   1.135  1.00 26.63           H
ATOM   2062  HE1 PHE A 131      17.471  10.207   4.590  1.00 29.92           H
ATOM   2063  HE2 PHE A 131      18.851  10.366   0.533  1.00 29.94           H
ATOM   2064  HZ  PHE A 131      17.159  10.927   2.232  1.00 27.74           H
ATOM   2065  N   TYR A 132      20.402   6.204   5.965  1.00 11.55           N
ATOM   2066  CA  TYR A 132      19.681   5.702   7.121  1.00 12.74           C
ATOM   2067  C   TYR A 132      19.431   4.181   6.885  1.00 14.77           C
ATOM   2068  O   TYR A 132      20.374   3.465   6.649  1.00 15.36           O
ATOM   2069  CB  TYR A 132      18.455   6.565   7.519  1.00 17.42           C
ATOM   2070  CG  TYR A 132      18.879   7.832   8.233  1.00 16.45           C
ATOM   2071  CD1 TYR A 132      19.578   7.782   9.452  1.00 13.50           C
ATOM   2072  CD2 TYR A 132      18.551   9.085   7.698  1.00 16.44           C
ATOM   2073  CE1 TYR A 132      19.965   8.946  10.117  1.00 13.93           C
ATOM   2074  CE2 TYR A 132      18.943  10.267   8.330  1.00 16.22           C
ATOM   2075  CZ  TYR A 132      19.622  10.183   9.553  1.00 15.99           C
ATOM   2076  OH  TYR A 132      19.932  11.310  10.290  1.00 12.90           O
ATOM   2077  H   TYR A 132      21.306   6.584   6.130  1.00 13.87           H
ATOM   2078  HA  TYR A 132      20.403   5.726   7.996  1.00 15.30           H
ATOM   2079  HB2 TYR A 132      17.860   6.817   6.620  1.00 20.91           H
ATOM   2080  HB3 TYR A 132      17.776   6.000   8.180  1.00 20.91           H
ATOM   2081  HD1 TYR A 132      19.848   6.821   9.879  1.00 16.21           H
ATOM   2082  HD2 TYR A 132      17.976   9.146   6.775  1.00 19.73           H
ATOM   2083  HE1 TYR A 132      20.580   8.908  11.020  1.00 16.72           H
ATOM   2084  HE2 TYR A 132      18.742  11.246   7.885  1.00 19.47           H
ATOM   2085  HH  TYR A 132      19.946  12.145   9.706  1.00 15.48           H
ATOM   2086  N   ASP A 133      18.182   3.686   6.908  1.00 16.91           N
ATOM   2087  CA  ASP A 133      17.916   2.246   6.723  1.00 18.00           C
ATOM   2088  C   ASP A 133      18.435   1.668   5.400  1.00 20.62           C
ATOM   2089  O   ASP A 133      18.723   0.473   5.310  1.00 25.70           O
ATOM   2090  CB  ASP A 133      16.421   1.943   6.873  1.00 17.70           C
ATOM   2091  CG  ASP A 133      15.862   2.136   8.275  1.00 28.52           C
ATOM   2092  OD1 ASP A 133      16.664   2.283   9.223  1.00 22.49           O
ATOM   2093  OD2 ASP A 133      14.617   2.121   8.383  1.00 39.04           O1-
ATOM   2094  H   ASP A 133      17.397   4.297   7.076  1.00 20.29           H
ATOM   2095  HA  ASP A 133      18.444   1.722   7.518  1.00 21.60           H
ATOM   2096  HB2 ASP A 133      15.826   2.518   6.164  1.00 21.25           H
ATOM   2097  HB3 ASP A 133      16.230   0.906   6.595  1.00 21.25           H
ATOM   2098  N   SER A 134      18.547   2.511   4.372  1.00 16.39           N
ATOM   2099  CA  SER A 134      19.028   2.168   3.041  1.00 13.39           C
ATOM   2100  C   SER A 134      20.532   2.439   2.876  1.00 15.01           C
ATOM   2101  O   SER A 134      21.060   2.349   1.768  1.00 16.23           O
ATOM   2102  CB  SER A 134      18.221   2.988   2.027  1.00 26.66           C
ATOM   2103  OG  SER A 134      16.843   2.706   2.168  1.00 36.44           O
ATOM   2104  H   SER A 134      18.304   3.480   4.523  1.00 19.67           H
ATOM   2105  HA  SER A 134      18.859   1.111   2.834  1.00 16.07           H
ATOM   2106  HB2 SER A 134      18.395   4.049   2.208  1.00 32.00           H
ATOM   2107  HB3 SER A 134      18.538   2.738   1.015  1.00 32.00           H
ATOM   2108  HG  SER A 134      16.348   3.303   1.599  1.00 43.74           H
ATOM   2109  N   GLY A 135      21.220   2.829   3.959  1.00 15.56           N
ATOM   2110  CA  GLY A 135      22.646   3.127   3.957  1.00 14.47           C
ATOM   2111  C   GLY A 135      23.467   1.949   3.451  1.00 17.10           C
ATOM   2112  O   GLY A 135      23.056   0.797   3.588  1.00 17.80           O
ATOM   2113  H   GLY A 135      20.730   2.918   4.838  1.00 18.68           H
ATOM   2114  HA2 GLY A 135      22.830   3.973   3.305  1.00 17.38           H
ATOM   2115  HA3 GLY A 135      22.954   3.383   4.966  1.00 17.38           H
ATOM   2116  N   LEU A 136      24.608   2.242   2.824  1.00 14.28           N
ATOM   2117  CA  LEU A 136      25.352   1.237   2.062  1.00 13.30           C
ATOM   2118  C   LEU A 136      26.041   0.178   2.932  1.00 17.53           C
ATOM   2119  O   LEU A 136      26.460  -0.853   2.408  1.00 19.59           O
ATOM   2120  CB  LEU A 136      26.354   1.919   1.123  1.00 13.95           C
ATOM   2121  CG  LEU A 136      25.744   2.827   0.042  1.00 18.51           C
ATOM   2122  CD1 LEU A 136      26.889   3.332  -0.839  1.00 16.83           C
ATOM   2123  CD2 LEU A 136      24.675   2.139  -0.828  1.00 17.44           C
ATOM   2124  H   LEU A 136      24.914   3.203   2.769  1.00 17.14           H
ATOM   2125  HA  LEU A 136      24.631   0.700   1.445  1.00 15.97           H
ATOM   2126  HB2 LEU A 136      27.051   2.500   1.723  1.00 16.75           H
ATOM   2127  HB3 LEU A 136      26.932   1.136   0.629  1.00 16.75           H
ATOM   2128  HG  LEU A 136      25.274   3.680   0.522  1.00 22.21           H
ATOM   2129 HD11 LEU A 136      26.497   3.987  -1.614  1.00 20.20           H
ATOM   2130 HD12 LEU A 136      27.599   3.896  -0.232  1.00 20.20           H
ATOM   2131 HD13 LEU A 136      27.403   2.493  -1.308  1.00 20.20           H
ATOM   2132 HD21 LEU A 136      24.348   2.824  -1.612  1.00 20.93           H
ATOM   2133 HD22 LEU A 136      25.082   1.240  -1.290  1.00 20.93           H
ATOM   2134 HD23 LEU A 136      23.807   1.881  -0.222  1.00 20.93           H
ATOM   2135  N   LEU A 137      26.169   0.420   4.235  1.00 15.12           N
ATOM   2136  CA  LEU A 137      26.681  -0.541   5.208  1.00 16.19           C
ATOM   2137  C   LEU A 137      25.546  -1.298   5.905  1.00 19.73           C
ATOM   2138  O   LEU A 137      25.748  -1.857   6.982  1.00 20.82           O
ATOM   2139  CB  LEU A 137      27.617   0.180   6.203  1.00 13.55           C
ATOM   2140  CG  LEU A 137      28.746   0.994   5.529  1.00 16.41           C
ATOM   2141  CD1 LEU A 137      29.632   1.665   6.592  1.00 13.94           C
ATOM   2142  CD2 LEU A 137      29.632   0.150   4.600  1.00 17.56           C
ATOM   2143  H   LEU A 137      25.825   1.300   4.592  1.00 18.15           H
ATOM   2144  HA  LEU A 137      27.275  -1.295   4.692  1.00 19.43           H
ATOM   2145  HB2 LEU A 137      27.028   0.845   6.835  1.00 16.27           H
ATOM   2146  HB3 LEU A 137      28.065  -0.561   6.859  1.00 16.27           H
ATOM   2147  HG  LEU A 137      28.293   1.788   4.938  1.00 19.70           H
ATOM   2148 HD11 LEU A 137      30.388   2.275   6.100  1.00 16.73           H
ATOM   2149 HD12 LEU A 137      29.021   2.306   7.224  1.00 16.73           H
ATOM   2150 HD13 LEU A 137      30.118   0.907   7.207  1.00 16.73           H
ATOM   2151 HD21 LEU A 137      30.416   0.778   4.178  1.00 21.08           H
ATOM   2152 HD22 LEU A 137      30.087  -0.669   5.156  1.00 21.08           H
ATOM   2153 HD23 LEU A 137      29.041  -0.253   3.777  1.00 21.08           H
ATOM   2154  N   GLN A 138      24.355  -1.361   5.290  1.00 14.46           N
ATOM   2155  CA  GLN A 138      23.251  -2.159   5.795  1.00 21.61           C
ATOM   2156  C   GLN A 138      23.624  -3.634   5.844  1.00 21.94           C
ATOM   2157  O   GLN A 138      24.390  -4.144   5.026  1.00 25.85           O
ATOM   2158  CB  GLN A 138      21.967  -1.894   5.004  1.00 25.75           C
ATOM   2159  CG  GLN A 138      22.005  -2.318   3.532  1.00 26.51           C
ATOM   2160  CD  GLN A 138      20.707  -1.885   2.866  1.00 37.11           C
ATOM   2161  OE1 GLN A 138      20.639  -0.828   2.252  1.00 33.62           O
ATOM   2162  NE2 GLN A 138      19.650  -2.678   3.027  1.00 34.38           N
ATOM   2163  H   GLN A 138      24.220  -0.861   4.422  1.00 17.36           H
ATOM   2164  HA  GLN A 138      23.045  -1.863   6.814  1.00 25.93           H
ATOM   2165  HB2 GLN A 138      21.155  -2.436   5.485  1.00 30.91           H
ATOM   2166  HB3 GLN A 138      21.725  -0.833   5.071  1.00 30.91           H
ATOM   2167  HG2 GLN A 138      22.838  -1.809   3.047  1.00 31.81           H
ATOM   2168  HG3 GLN A 138      22.124  -3.398   3.455  1.00 31.81           H
ATOM   2169 HE21 GLN A 138      19.730  -3.523   3.570  1.00 41.26           H
ATOM   2170 HE22 GLN A 138      18.769  -2.398   2.624  1.00 41.26           H
ATOM   2171  N   GLY A 139      23.105  -4.284   6.883  1.00 21.65           N
ATOM   2172  CA  GLY A 139      23.416  -5.663   7.223  1.00 20.88           C
ATOM   2173  C   GLY A 139      24.574  -5.741   8.218  1.00 21.26           C
ATOM   2174  O   GLY A 139      24.708  -6.766   8.875  1.00 27.08           O
ATOM   2175  H   GLY A 139      22.520  -3.772   7.527  1.00 25.99           H
ATOM   2176  HA2 GLY A 139      22.536  -6.100   7.695  1.00 25.06           H
ATOM   2177  HA3 GLY A 139      23.677  -6.230   6.328  1.00 25.06           H
ATOM   2178  N   LYS A 140      25.399  -4.686   8.344  1.00 20.01           N
ATOM   2179  CA  LYS A 140      26.488  -4.644   9.320  1.00 19.62           C
ATOM   2180  C   LYS A 140      25.999  -4.126  10.654  1.00 18.10           C
ATOM   2181  O   LYS A 140      25.103  -3.285  10.714  1.00 19.21           O
ATOM   2182  CB  LYS A 140      27.617  -3.732   8.857  1.00 17.60           C
ATOM   2183  CG  LYS A 140      28.252  -4.206   7.559  1.00 21.36           C
ATOM   2184  CD  LYS A 140      29.467  -3.315   7.265  1.00 19.61           C
ATOM   2185  CE  LYS A 140      29.956  -3.537   5.846  1.00 18.61           C
ATOM   2186  NZ  LYS A 140      30.389  -4.929   5.699  1.00 20.43           N1+
ATOM   2187  H   LYS A 140      25.249  -3.867   7.768  1.00 24.02           H
ATOM   2188  HA  LYS A 140      26.899  -5.645   9.455  1.00 23.55           H
ATOM   2189  HB2 LYS A 140      27.246  -2.715   8.745  1.00 21.13           H
ATOM   2190  HB3 LYS A 140      28.388  -3.723   9.629  1.00 21.13           H
ATOM   2191  HG2 LYS A 140      28.580  -5.238   7.690  1.00 25.63           H
ATOM   2192  HG3 LYS A 140      27.529  -4.154   6.743  1.00 25.63           H
ATOM   2193  HD2 LYS A 140      29.218  -2.267   7.410  1.00 23.53           H
ATOM   2194  HD3 LYS A 140      30.272  -3.566   7.957  1.00 23.53           H
ATOM   2195  HE2 LYS A 140      29.123  -3.351   5.165  1.00 22.34           H
ATOM   2196  HE3 LYS A 140      30.773  -2.853   5.608  1.00 22.34           H
ATOM   2197  HZ1 LYS A 140      30.913  -5.053   4.844  1.00 24.52           H
ATOM   2198  HZ2 LYS A 140      30.979  -5.181   6.483  1.00 24.52           H
ATOM   2199  HZ3 LYS A 140      29.585  -5.543   5.694  1.00 24.52           H
ATOM   2200  N   LEU A 141      26.619  -4.630  11.710  1.00 13.81           N
ATOM   2201  CA  LEU A 141      26.394  -4.194  13.069  1.00 11.31           C
ATOM   2202  C   LEU A 141      27.485  -3.195  13.451  1.00 12.59           C
ATOM   2203  O   LEU A 141      28.628  -3.315  13.012  1.00 14.17           O
ATOM   2204  CB  LEU A 141      26.418  -5.403  13.998  1.00 15.04           C
ATOM   2205  CG  LEU A 141      25.370  -6.493  13.682  1.00 17.55           C
ATOM   2206  CD1 LEU A 141      25.732  -7.804  14.395  1.00 20.31           C
ATOM   2207  CD2 LEU A 141      23.973  -6.032  14.113  1.00 18.28           C
ATOM   2208  H   LEU A 141      27.372  -5.287  11.561  1.00 16.58           H
ATOM   2209  HA  LEU A 141      25.419  -3.725  13.154  1.00 13.58           H
ATOM   2210  HB2 LEU A 141      27.410  -5.849  13.912  1.00 18.06           H
ATOM   2211  HB3 LEU A 141      26.293  -5.067  15.028  1.00 18.06           H
ATOM   2212  HG  LEU A 141      25.343  -6.690  12.609  1.00 21.07           H
ATOM   2213 HD11 LEU A 141      25.020  -8.581  14.113  1.00 24.38           H
ATOM   2214 HD12 LEU A 141      26.729  -8.126  14.095  1.00 24.38           H
ATOM   2215 HD13 LEU A 141      25.707  -7.670  15.476  1.00 24.38           H
ATOM   2216 HD21 LEU A 141      23.247  -6.823  13.917  1.00 21.94           H
ATOM   2217 HD22 LEU A 141      23.967  -5.793  15.171  1.00 21.94           H
ATOM   2218 HD23 LEU A 141      23.685  -5.146  13.557  1.00 21.94           H
ATOM   2219  N   ALA A 142      27.129  -2.219  14.287  1.00 10.88           N
ATOM   2220  CA  ALA A 142      28.075  -1.326  14.941  1.00 10.36           C
ATOM   2221  C   ALA A 142      27.758  -1.220  16.425  1.00 11.93           C
ATOM   2222  O   ALA A 142      26.600  -1.314  16.836  1.00 11.32           O
ATOM   2223  CB  ALA A 142      28.064   0.060  14.298  1.00 10.48           C
ATOM   2224  H   ALA A 142      26.167  -2.160  14.586  1.00 13.06           H
ATOM   2225  HA  ALA A 142      29.069  -1.735  14.832  1.00 12.44           H
ATOM   2226  HB1 ALA A 142      28.744   0.716  14.840  1.00 12.58           H
ATOM   2227  HB2 ALA A 142      28.408  -0.004  13.271  1.00 12.58           H
ATOM   2228  HB3 ALA A 142      27.061   0.487  14.324  1.00 12.58           H
ATOM   2229  N   LEU A 143      28.791  -1.005  17.240  1.00  9.27           N
ATOM   2230  CA  LEU A 143      28.692  -0.970  18.704  1.00  9.92           C
ATOM   2231  C   LEU A 143      29.703   0.042  19.230  1.00  9.90           C
ATOM   2232  O   LEU A 143      30.899  -0.075  18.971  1.00  9.50           O
ATOM   2233  CB  LEU A 143      28.932  -2.388  19.243  1.00 11.97           C
ATOM   2234  CG  LEU A 143      28.560  -2.683  20.709  1.00 14.06           C
ATOM   2235  CD1 LEU A 143      28.666  -4.195  20.943  1.00 15.48           C
ATOM   2236  CD2 LEU A 143      29.469  -1.995  21.726  1.00 17.37           C
ATOM   2237  H   LEU A 143      29.716  -0.941  16.838  1.00 11.13           H
ATOM   2238  HA  LEU A 143      27.689  -0.644  18.989  1.00 11.91           H
ATOM   2239  HB2 LEU A 143      28.327  -3.059  18.630  1.00 14.38           H
ATOM   2240  HB3 LEU A 143      29.977  -2.657  19.082  1.00 14.38           H
ATOM   2241  HG  LEU A 143      27.535  -2.353  20.880  1.00 16.88           H
ATOM   2242 HD11 LEU A 143      28.443  -4.428  21.984  1.00 18.58           H
ATOM   2243 HD12 LEU A 143      27.948  -4.719  20.315  1.00 18.58           H
ATOM   2244 HD13 LEU A 143      29.674  -4.549  20.719  1.00 18.58           H
ATOM   2245 HD21 LEU A 143      29.286  -2.399  22.722  1.00 20.85           H
ATOM   2246 HD22 LEU A 143      30.518  -2.133  21.460  1.00 20.85           H
ATOM   2247 HD23 LEU A 143      29.227  -0.942  21.755  1.00 20.85           H
ATOM   2248  N   LEU A 144      29.233   1.026  19.996  1.00  8.38           N
ATOM   2249  CA  LEU A 144      30.073   1.996  20.684  1.00  8.42           C
ATOM   2250  C   LEU A 144      30.351   1.478  22.085  1.00 10.56           C
ATOM   2251  O   LEU A 144      29.424   1.305  22.881  1.00 14.47           O
ATOM   2252  CB  LEU A 144      29.385   3.362  20.771  1.00  6.90           C
ATOM   2253  CG  LEU A 144      28.989   3.998  19.433  1.00  9.73           C
ATOM   2254  CD1 LEU A 144      28.141   5.243  19.711  1.00 11.83           C
ATOM   2255  CD2 LEU A 144      30.224   4.392  18.610  1.00 11.63           C
ATOM   2256  H   LEU A 144      28.237   1.094  20.151  1.00 10.07           H
ATOM   2257  HA  LEU A 144      31.016   2.119  20.153  1.00 10.11           H
ATOM   2258  HB2 LEU A 144      28.484   3.241  21.375  1.00  8.29           H
ATOM   2259  HB3 LEU A 144      30.045   4.043  21.311  1.00  8.29           H
ATOM   2260  HG  LEU A 144      28.394   3.292  18.849  1.00 11.68           H
ATOM   2261 HD11 LEU A 144      27.789   5.658  18.766  1.00 14.20           H
ATOM   2262 HD12 LEU A 144      27.277   4.966  20.314  1.00 14.20           H
ATOM   2263 HD13 LEU A 144      28.725   5.996  20.243  1.00 14.20           H
ATOM   2264 HD21 LEU A 144      29.912   4.903  17.700  1.00 13.97           H
ATOM   2265 HD22 LEU A 144      30.855   5.071  19.182  1.00 13.97           H
ATOM   2266 HD23 LEU A 144      30.780   3.501  18.333  1.00 13.97           H
ATOM   2267  N   SER A 145      31.619   1.217  22.386  1.00  9.38           N
ATOM   2268  CA  SER A 145      32.095   0.881  23.708  1.00  8.55           C
ATOM   2269  C   SER A 145      32.900   2.046  24.248  1.00  9.80           C
ATOM   2270  O   SER A 145      34.037   2.284  23.851  1.00  9.37           O
ATOM   2271  CB  SER A 145      32.878  -0.421  23.646  1.00 10.06           C
ATOM   2272  OG  SER A 145      33.360  -0.736  24.930  1.00 11.19           O
ATOM   2273  H   SER A 145      32.319   1.334  21.670  1.00 11.26           H
ATOM   2274  HA  SER A 145      31.233   0.714  24.341  1.00 10.26           H
ATOM   2275  HB2 SER A 145      32.212  -1.214  23.303  1.00 12.08           H
ATOM   2276  HB3 SER A 145      33.710  -0.316  22.947  1.00 12.08           H
ATOM   2277  HG  SER A 145      34.321  -0.674  24.899  1.00 13.43           H
ATOM   2278  N   VAL A 146      32.267   2.780  25.156  1.00  9.67           N
ATOM   2279  CA  VAL A 146      32.720   4.073  25.624  1.00  9.43           C
ATOM   2280  C   VAL A 146      33.007   4.026  27.118  1.00 10.94           C
ATOM   2281  O   VAL A 146      32.275   3.389  27.869  1.00 11.37           O
ATOM   2282  CB  VAL A 146      31.728   5.158  25.183  1.00 12.52           C
ATOM   2283  CG1 VAL A 146      30.293   4.913  25.617  1.00 19.12           C
ATOM   2284  CG2 VAL A 146      32.149   6.556  25.669  1.00 11.48           C
ATOM   2285  H   VAL A 146      31.346   2.495  25.452  1.00 11.61           H
ATOM   2286  HA  VAL A 146      33.638   4.289  25.105  1.00 11.32           H
ATOM   2287  HB  VAL A 146      31.727   5.188  24.093  1.00 15.03           H
ATOM   2288 HG11 VAL A 146      29.650   5.703  25.232  1.00 22.96           H
ATOM   2289 HG12 VAL A 146      29.935   3.963  25.223  1.00 22.96           H
ATOM   2290 HG13 VAL A 146      30.243   4.906  26.704  1.00 22.96           H
ATOM   2291 HG21 VAL A 146      31.483   7.292  25.217  1.00 13.78           H
ATOM   2292 HG22 VAL A 146      32.078   6.637  26.755  1.00 13.78           H
ATOM   2293 HG23 VAL A 146      33.170   6.777  25.355  1.00 13.78           H
ATOM   2294  N   THR A 147      34.087   4.675  27.542  1.00 10.77           N
ATOM   2295  CA  THR A 147      34.428   4.885  28.946  1.00  9.51           C
ATOM   2296  C   THR A 147      34.264   6.381  29.232  1.00 14.07           C
ATOM   2297  O   THR A 147      34.466   7.212  28.347  1.00 11.11           O
ATOM   2298  CB  THR A 147      35.845   4.411  29.260  1.00 12.46           C
ATOM   2299  OG1 THR A 147      36.786   5.222  28.597  1.00  8.55           O
ATOM   2300  CG2 THR A 147      36.087   2.971  28.800  1.00 12.53           C
ATOM   2301  H   THR A 147      34.669   5.149  26.863  1.00 12.93           H
ATOM   2302  HA  THR A 147      33.749   4.319  29.577  1.00 11.42           H
ATOM   2303  HB  THR A 147      36.012   4.469  30.337  1.00 14.96           H
ATOM   2304  HG1 THR A 147      36.600   6.138  28.843  1.00 10.27           H
ATOM   2305 HG21 THR A 147      37.109   2.683  29.043  1.00 15.04           H
ATOM   2306 HG22 THR A 147      35.389   2.297  29.289  1.00 15.04           H
ATOM   2307 HG23 THR A 147      35.975   2.892  27.717  1.00 15.04           H
ATOM   2308  N   THR A 148      33.924   6.740  30.463  1.00 11.38           N
ATOM   2309  CA  THR A 148      33.680   8.139  30.833  1.00 10.60           C
ATOM   2310  C   THR A 148      34.498   8.527  32.057  1.00 12.40           C
ATOM   2311  O   THR A 148      34.905   7.682  32.842  1.00 13.02           O
ATOM   2312  CB  THR A 148      32.189   8.357  31.122  1.00 11.07           C
ATOM   2313  OG1 THR A 148      31.838   7.694  32.304  1.00 14.64           O
ATOM   2314  CG2 THR A 148      31.265   7.847  30.024  1.00 13.15           C
ATOM   2315  H   THR A 148      33.779   6.030  31.167  1.00 13.67           H
ATOM   2316  HA  THR A 148      33.952   8.818  30.024  1.00 12.72           H
ATOM   2317  HB  THR A 148      32.012   9.425  31.260  1.00 13.29           H
ATOM   2318  HG1 THR A 148      32.278   8.125  33.043  1.00 17.58           H
ATOM   2319 HG21 THR A 148      30.230   8.082  30.292  1.00 15.78           H
ATOM   2320 HG22 THR A 148      31.509   8.330  29.079  1.00 15.78           H
ATOM   2321 HG23 THR A 148      31.346   6.763  29.920  1.00 15.78           H
ATOM   2322  N   GLY A 149      34.691   9.835  32.260  1.00 11.08           N
ATOM   2323  CA  GLY A 149      35.151  10.394  33.530  1.00 11.72           C
ATOM   2324  C   GLY A 149      33.977  10.558  34.492  1.00 13.65           C
ATOM   2325  O   GLY A 149      34.103  10.239  35.669  1.00 15.26           O
ATOM   2326  H   GLY A 149      34.395  10.490  31.549  1.00 13.31           H
ATOM   2327  HA2 GLY A 149      35.894   9.742  33.987  1.00 14.07           H
ATOM   2328  HA3 GLY A 149      35.589  11.379  33.367  1.00 14.07           H
ATOM   2329  N   GLY A 150      32.854  11.064  33.993  1.00 12.67           N
ATOM   2330  CA  GLY A 150      31.647  11.262  34.775  1.00 11.80           C
ATOM   2331  C   GLY A 150      30.979   9.939  35.162  1.00 17.74           C
ATOM   2332  O   GLY A 150      31.012   8.939  34.464  1.00 16.21           O
ATOM   2333  H   GLY A 150      32.790  11.115  32.996  1.00 15.21           H
ATOM   2334  HA2 GLY A 150      31.865  11.845  35.695  1.00 14.17           H
ATOM   2335  HA3 GLY A 150      30.904  11.864  34.200  1.00 14.17           H
ATOM   2336  N   THR A 151      30.332   9.964  36.326  1.00 17.38           N
ATOM   2337  CA  THR A 151      29.642   8.809  36.904  1.00 16.81           C
ATOM   2338  C   THR A 151      28.270   8.630  36.265  1.00 17.22           C
ATOM   2339  O   THR A 151      27.727   9.551  35.658  1.00 16.38           O
ATOM   2340  CB  THR A 151      29.472   8.986  38.421  1.00 21.37           C
ATOM   2341  OG1 THR A 151      28.657  10.105  38.683  1.00 22.34           O
ATOM   2342  CG2 THR A 151      30.814   9.108  39.144  1.00 23.60           C
ATOM   2343  H   THR A 151      30.315  10.824  36.860  1.00 20.86           H
ATOM   2344  HA  THR A 151      30.233   7.908  36.731  1.00 20.18           H
ATOM   2345  HB  THR A 151      28.965   8.106  38.816  1.00 25.65           H
ATOM   2346  HG1 THR A 151      28.608  10.231  39.636  1.00 26.81           H
ATOM   2347 HG21 THR A 151      30.641   9.237  40.214  1.00 28.33           H
ATOM   2348 HG22 THR A 151      31.401   8.203  38.985  1.00 28.33           H
ATOM   2349 HG23 THR A 151      31.379   9.963  38.779  1.00 28.33           H
ATOM   2350  N   ALA A 152      27.680   7.437  36.435  1.00 16.20           N
ATOM   2351  CA  ALA A 152      26.341   7.162  35.933  1.00 14.61           C
ATOM   2352  C   ALA A 152      25.307   8.177  36.452  1.00 13.87           C
ATOM   2353  O   ALA A 152      24.423   8.568  35.699  1.00 18.12           O
ATOM   2354  CB  ALA A 152      25.941   5.731  36.308  1.00 22.00           C
ATOM   2355  H   ALA A 152      28.157   6.717  36.961  1.00 19.45           H
ATOM   2356  HA  ALA A 152      26.371   7.229  34.844  1.00 17.54           H
ATOM   2357  HB1 ALA A 152      24.979   5.495  35.854  1.00 26.41           H
ATOM   2358  HB2 ALA A 152      26.688   5.026  35.942  1.00 26.41           H
ATOM   2359  HB3 ALA A 152      25.861   5.639  37.393  1.00 26.41           H
ATOM   2360  N   GLU A 153      25.426   8.595  37.717  1.00 19.57           N
ATOM   2361  CA  GLU A 153      24.493   9.524  38.338  1.00 23.90           C
ATOM   2362  C   GLU A 153      24.555  10.896  37.645  1.00 20.66           C
ATOM   2363  O   GLU A 153      23.514  11.518  37.437  1.00 20.38           O
ATOM   2364  CB  GLU A 153      24.803   9.626  39.837  1.00 19.16           C
ATOM   2365  CG  GLU A 153      23.708  10.366  40.629  1.00 33.49           C
ATOM   2366  CD  GLU A 153      22.519   9.430  40.892  1.00 42.88           C
ATOM   2367  OE1 GLU A 153      21.550   9.509  40.102  1.00 48.76           O
ATOM   2368  OE2 GLU A 153      22.606   8.639  41.863  1.00 46.86           O1-
ATOM   2369  H   GLU A 153      26.179   8.231  38.284  1.00 23.49           H
ATOM   2370  HA  GLU A 153      23.488   9.117  38.224  1.00 28.69           H
ATOM   2371  HB2 GLU A 153      24.912   8.623  40.250  1.00 23.00           H
ATOM   2372  HB3 GLU A 153      25.750  10.150  39.971  1.00 23.00           H
ATOM   2373  HG2 GLU A 153      24.158  10.648  41.584  1.00 40.19           H
ATOM   2374  HG3 GLU A 153      23.382  11.249  40.079  1.00 40.19           H
ATOM   2375  N   MET A 154      25.758  11.352  37.254  1.00 22.35           N
ATOM   2376  CA  MET A 154      25.921  12.578  36.470  1.00 16.60           C
ATOM   2377  C   MET A 154      25.251  12.469  35.109  1.00 19.84           C
ATOM   2378  O   MET A 154      24.703  13.455  34.614  1.00 19.07           O
ATOM   2379  CB  MET A 154      27.401  12.917  36.300  1.00 17.04           C
ATOM   2380  CG  MET A 154      28.071  13.219  37.642  1.00 22.14           C
ATOM   2381  SD  MET A 154      29.843  13.408  37.511  1.00 22.83           S
ATOM   2382  CE  MET A 154      30.353  13.058  39.181  1.00 32.27           C
ATOM   2383  H   MET A 154      26.585  10.797  37.435  1.00 26.83           H
ATOM   2384  HA  MET A 154      25.449  13.396  37.013  1.00 19.93           H
ATOM   2385  HB2 MET A 154      27.921  12.089  35.819  1.00 20.45           H
ATOM   2386  HB3 MET A 154      27.491  13.798  35.664  1.00 20.45           H
ATOM   2387  HG2 MET A 154      27.638  14.132  38.048  1.00 26.58           H
ATOM   2388  HG3 MET A 154      27.904  12.421  38.353  1.00 26.58           H
ATOM   2389  HE1 MET A 154      31.234  13.633  39.388  1.00 38.73           H
ATOM   2390  HE2 MET A 154      29.561  13.266  39.883  1.00 38.73           H
ATOM   2391  HE3 MET A 154      30.628  12.028  39.260  1.00 38.73           H
ATOM   2392  N   TYR A 155      25.296  11.265  34.518  1.00 14.24           N
ATOM   2393  CA  TYR A 155      24.667  10.970  33.249  1.00 16.33           C
ATOM   2394  C   TYR A 155      23.206  10.513  33.399  1.00 22.63           C
ATOM   2395  O   TYR A 155      22.773   9.567  32.746  1.00 19.75           O
ATOM   2396  CB  TYR A 155      25.534  10.007  32.427  1.00 14.94           C
ATOM   2397  CG  TYR A 155      26.804  10.650  31.903  1.00 13.27           C
ATOM   2398  CD1 TYR A 155      26.704  11.523  30.811  1.00 11.74           C
ATOM   2399  CD2 TYR A 155      28.058  10.357  32.464  1.00 11.28           C
ATOM   2400  CE1 TYR A 155      27.862  12.116  30.290  1.00 11.19           C
ATOM   2401  CE2 TYR A 155      29.227  10.954  31.959  1.00 12.77           C
ATOM   2402  CZ  TYR A 155      29.109  11.842  30.868  1.00 11.55           C
ATOM   2403  OH  TYR A 155      30.199  12.436  30.333  1.00 10.95           O
ATOM   2404  H   TYR A 155      25.763  10.509  34.999  1.00 17.10           H
ATOM   2405  HA  TYR A 155      24.669  11.906  32.707  1.00 19.60           H
ATOM   2406  HB2 TYR A 155      25.767   9.128  33.028  1.00 17.93           H
ATOM   2407  HB3 TYR A 155      24.969   9.690  31.552  1.00 17.93           H
ATOM   2408  HD1 TYR A 155      25.741  11.754  30.379  1.00 14.10           H
ATOM   2409  HD2 TYR A 155      28.137   9.644  33.269  1.00 13.54           H
ATOM   2410  HE1 TYR A 155      27.790  12.793  29.452  1.00 13.44           H
ATOM   2411  HE2 TYR A 155      30.191  10.715  32.382  1.00 15.33           H
ATOM   2412  HH  TYR A 155      31.015  12.194  30.783  1.00 13.15           H
ATOM   2413  N   THR A 156      22.410  11.249  34.181  1.00 20.58           N
ATOM   2414  CA  THR A 156      20.951  11.092  34.236  1.00 24.62           C
ATOM   2415  C   THR A 156      20.301  12.377  33.717  1.00 26.07           C
ATOM   2416  O   THR A 156      20.952  13.421  33.652  1.00 24.83           O
ATOM   2417  CB  THR A 156      20.485  10.775  35.669  1.00 27.95           C
ATOM   2418  OG1 THR A 156      20.829  11.807  36.568  1.00 28.16           O
ATOM   2419  CG2 THR A 156      21.051   9.454  36.190  1.00 29.66           C
ATOM   2420  H   THR A 156      22.816  12.022  34.687  1.00 24.70           H
ATOM   2421  HA  THR A 156      20.623  10.270  33.599  1.00 29.55           H
ATOM   2422  HB  THR A 156      19.398  10.681  35.665  1.00 33.54           H
ATOM   2423  HG1 THR A 156      21.739  11.670  36.855  1.00 33.80           H
ATOM   2424 HG21 THR A 156      20.676   9.268  37.197  1.00 35.60           H
ATOM   2425 HG22 THR A 156      20.758   8.635  35.533  1.00 35.60           H
ATOM   2426 HG23 THR A 156      22.135   9.508  36.248  1.00 35.60           H
ATOM   2427  N   LYS A 157      19.013  12.310  33.339  1.00 24.98           N
ATOM   2428  CA  LYS A 157      18.261  13.429  32.748  1.00 28.94           C
ATOM   2429  C   LYS A 157      18.330  14.718  33.585  1.00 32.85           C
ATOM   2430  O   LYS A 157      18.265  15.807  33.016  1.00 32.38           O
ATOM   2431  CB  LYS A 157      16.779  13.064  32.552  1.00 34.26           C
ATOM   2432  CG  LYS A 157      16.485  11.864  31.639  1.00 34.57           C
ATOM   2433  CD  LYS A 157      15.068  11.283  31.820  1.00 38.77           C
ATOM   2434  CE  LYS A 157      13.894  12.265  31.642  1.00 43.97           C
ATOM   2435  NZ  LYS A 157      13.737  13.223  32.758  1.00 40.83           N1+
ATOM   2436  H   LYS A 157      18.532  11.425  33.421  1.00 29.98           H
ATOM   2437  HA  LYS A 157      18.694  13.644  31.769  1.00 34.74           H
ATOM   2438  HB2 LYS A 157      16.329  12.891  33.529  1.00 41.11           H
ATOM   2439  HB3 LYS A 157      16.291  13.933  32.108  1.00 41.11           H
ATOM   2440  HG2 LYS A 157      16.632  12.147  30.599  1.00 41.49           H
ATOM   2441  HG3 LYS A 157      17.184  11.057  31.864  1.00 41.49           H
ATOM   2442  HD2 LYS A 157      14.941  10.486  31.085  1.00 46.53           H
ATOM   2443  HD3 LYS A 157      15.000  10.822  32.807  1.00 46.53           H
ATOM   2444  HE2 LYS A 157      14.100  12.841  30.738  1.00 52.78           H
ATOM   2445  HE3 LYS A 157      12.962  11.719  31.486  1.00 52.78           H
ATOM   2446  HZ1 LYS A 157      12.792  13.584  32.767  1.00 49.01           H
ATOM   2447  HZ2 LYS A 157      13.933  12.762  33.637  1.00 49.01           H
ATOM   2448  HZ3 LYS A 157      14.382  13.992  32.633  1.00 49.01           H
ATOM   2449  N   THR A 158      18.413  14.578  34.917  1.00 30.79           N
ATOM   2450  CA  THR A 158      18.453  15.675  35.899  1.00 34.67           C
ATOM   2451  C   THR A 158      19.848  15.843  36.517  1.00 30.88           C
ATOM   2452  O   THR A 158      20.052  16.780  37.287  1.00 31.71           O
ATOM   2453  CB  THR A 158      17.415  15.458  37.022  1.00 28.50           C
ATOM   2454  OG1 THR A 158      17.699  14.290  37.770  1.00 38.15           O
ATOM   2455  CG2 THR A 158      15.968  15.406  36.527  1.00 34.04           C
ATOM   2456  H   THR A 158      18.442  13.638  35.282  1.00 36.96           H
ATOM   2457  HA  THR A 158      18.208  16.611  35.398  1.00 41.61           H
ATOM   2458  HB  THR A 158      17.495  16.306  37.703  1.00 34.20           H
ATOM   2459  HG1 THR A 158      18.176  13.668  37.213  1.00 45.78           H
ATOM   2460 HG21 THR A 158      15.303  15.295  37.385  1.00 40.86           H
ATOM   2461 HG22 THR A 158      15.725  16.331  36.003  1.00 40.86           H
ATOM   2462 HG23 THR A 158      15.820  14.552  35.868  1.00 40.86           H
ATOM   2463  N   GLY A 159      20.791  14.942  36.207  1.00 26.57           N
ATOM   2464  CA  GLY A 159      22.196  15.062  36.565  1.00 27.22           C
ATOM   2465  C   GLY A 159      22.874  16.123  35.692  1.00 15.09           C
ATOM   2466  O   GLY A 159      22.327  16.545  34.670  1.00 20.80           O
ATOM   2467  H   GLY A 159      20.553  14.189  35.578  1.00 31.89           H
ATOM   2468  HA2 GLY A 159      22.282  15.354  37.612  1.00 32.67           H
ATOM   2469  HA3 GLY A 159      22.689  14.102  36.406  1.00 32.67           H
ATOM   2470  N   VAL A 160      24.071  16.529  36.107  1.00 15.79           N
ATOM   2471  CA  VAL A 160      24.747  17.678  35.499  1.00 16.95           C
ATOM   2472  C   VAL A 160      25.087  17.436  34.022  1.00 15.21           C
ATOM   2473  O   VAL A 160      25.147  18.392  33.261  1.00 14.50           O
ATOM   2474  CB  VAL A 160      25.979  18.127  36.308  1.00 20.14           C
ATOM   2475  CG1 VAL A 160      25.573  18.620  37.707  1.00 22.09           C
ATOM   2476  CG2 VAL A 160      27.067  17.054  36.422  1.00 18.01           C
ATOM   2477  H   VAL A 160      24.478  16.124  36.939  1.00 18.96           H
ATOM   2478  HA  VAL A 160      24.041  18.509  35.520  1.00 20.35           H
ATOM   2479  HB  VAL A 160      26.420  18.980  35.792  1.00 24.18           H
ATOM   2480 HG11 VAL A 160      26.458  18.949  38.251  1.00 26.51           H
ATOM   2481 HG12 VAL A 160      24.884  19.459  37.610  1.00 26.51           H
ATOM   2482 HG13 VAL A 160      25.092  17.826  38.278  1.00 26.51           H
ATOM   2483 HG21 VAL A 160      27.927  17.458  36.958  1.00 21.62           H
ATOM   2484 HG22 VAL A 160      26.691  16.181  36.956  1.00 21.62           H
ATOM   2485 HG23 VAL A 160      27.390  16.752  35.427  1.00 21.62           H
ATOM   2486  N   ASN A 161      25.314  16.183  33.610  1.00 16.65           N
ATOM   2487  CA  ASN A 161      25.758  15.862  32.263  1.00 17.28           C
ATOM   2488  C   ASN A 161      24.635  15.465  31.279  1.00 12.74           C
ATOM   2489  O   ASN A 161      24.866  15.340  30.095  1.00 16.03           O
ATOM   2490  CB  ASN A 161      26.775  14.707  32.244  1.00 12.98           C
ATOM   2491  CG  ASN A 161      28.096  15.150  32.838  1.00 14.01           C
ATOM   2492  OD1 ASN A 161      28.385  16.334  32.964  1.00 13.48           O
ATOM   2493  ND2 ASN A 161      28.994  14.170  33.237  1.00 12.33           N
ATOM   2494  H   ASN A 161      25.274  15.463  34.292  1.00 19.99           H
ATOM   2495  HA  ASN A 161      26.277  16.753  31.801  1.00 20.74           H
ATOM   2496  HB2 ASN A 161      26.388  13.796  32.729  1.00 15.58           H
ATOM   2497  HB3 ASN A 161      26.960  14.425  31.177  1.00 15.58           H
ATOM   2498 HD21 ASN A 161      29.967  14.431  33.447  1.00 14.80           H
ATOM   2499 HD22 ASN A 161      28.872  13.201  32.983  1.00 14.80           H
ATOM   2500  N   GLY A 162      23.407  15.246  31.794  1.00 17.40           N
ATOM   2501  CA  GLY A 162      22.254  14.780  31.021  1.00 17.85           C
ATOM   2502  C   GLY A 162      22.308  13.266  30.814  1.00 16.73           C
ATOM   2503  O   GLY A 162      23.330  12.650  31.089  1.00 15.98           O
ATOM   2504  H   GLY A 162      23.287  15.343  32.793  1.00 20.89           H
ATOM   2505  HA2 GLY A 162      21.349  15.026  31.576  1.00 21.43           H
ATOM   2506  HA3 GLY A 162      22.224  15.259  30.043  1.00 21.43           H
ATOM   2507  N   ASP A 163      21.242  12.664  30.282  1.00 18.68           N
ATOM   2508  CA  ASP A 163      21.229  11.226  29.990  1.00 16.14           C
ATOM   2509  C   ASP A 163      22.394  10.896  29.032  1.00 18.98           C
ATOM   2510  O   ASP A 163      22.623  11.645  28.081  1.00 14.11           O
ATOM   2511  CB  ASP A 163      19.866  10.875  29.373  1.00 19.22           C
ATOM   2512  CG  ASP A 163      19.596   9.386  29.114  1.00 21.32           C
ATOM   2513  OD1 ASP A 163      20.495   8.550  29.346  1.00 25.99           O
ATOM   2514  OD2 ASP A 163      18.464   9.101  28.671  1.00 37.83           O1-
ATOM   2515  H   ASP A 163      20.454  13.213  29.976  1.00 22.42           H
ATOM   2516  HA  ASP A 163      21.338  10.669  30.920  1.00 19.38           H
ATOM   2517  HB2 ASP A 163      19.053  11.267  29.986  1.00 23.07           H
ATOM   2518  HB3 ASP A 163      19.745  11.400  28.428  1.00 23.07           H
ATOM   2519  N   SER A 164      23.107   9.774  29.240  1.00 20.03           N
ATOM   2520  CA  SER A 164      24.152   9.341  28.306  1.00 15.85           C
ATOM   2521  C   SER A 164      23.621   9.194  26.877  1.00 18.66           C
ATOM   2522  O   SER A 164      24.361   9.446  25.924  1.00 17.79           O
ATOM   2523  CB  SER A 164      24.841   8.053  28.772  1.00 18.29           C
ATOM   2524  OG  SER A 164      23.909   6.992  28.829  1.00 23.15           O
ATOM   2525  H   SER A 164      22.876   9.170  30.016  1.00 24.04           H
ATOM   2526  HA  SER A 164      24.912  10.121  28.291  1.00 19.03           H
ATOM   2527  HB2 SER A 164      25.619   7.800  28.053  1.00 21.96           H
ATOM   2528  HB3 SER A 164      25.305   8.192  29.748  1.00 21.96           H
ATOM   2529  HG  SER A 164      23.413   7.073  29.651  1.00 27.78           H
ATOM   2530  N   ARG A 165      22.337   8.823  26.707  1.00 17.25           N
ATOM   2531  CA  ARG A 165      21.705   8.737  25.396  1.00 14.34           C
ATOM   2532  C   ARG A 165      21.789  10.045  24.613  1.00 14.67           C
ATOM   2533  O   ARG A 165      21.853  10.019  23.383  1.00 16.57           O
ATOM   2534  CB  ARG A 165      20.254   8.249  25.496  1.00 16.81           C
ATOM   2535  CG  ARG A 165      20.157   6.805  25.997  1.00 26.25           C
ATOM   2536  CD  ARG A 165      18.756   6.238  25.733  1.00 20.63           C
ATOM   2537  NE  ARG A 165      18.639   4.880  26.273  1.00 23.86           N
ATOM   2538  CZ  ARG A 165      17.574   4.080  26.151  1.00 24.35           C
ATOM   2539  NH1 ARG A 165      16.480   4.451  25.492  1.00 24.98           N
ATOM   2540  NH2 ARG A 165      17.609   2.871  26.703  1.00 27.07           N1+
ATOM   2541  H   ARG A 165      21.766   8.656  27.526  1.00 20.70           H
ATOM   2542  HA  ARG A 165      22.253   8.008  24.815  1.00 17.22           H
ATOM   2543  HB2 ARG A 165      19.694   8.913  26.157  1.00 20.18           H
ATOM   2544  HB3 ARG A 165      19.815   8.298  24.503  1.00 20.18           H
ATOM   2545  HG2 ARG A 165      20.878   6.192  25.455  1.00 31.51           H
ATOM   2546  HG3 ARG A 165      20.389   6.766  27.063  1.00 31.51           H
ATOM   2547  HD2 ARG A 165      18.004   6.883  26.191  1.00 24.77           H
ATOM   2548  HD3 ARG A 165      18.589   6.207  24.659  1.00 24.77           H
ATOM   2549  HE  ARG A 165      19.425   4.539  26.804  1.00 28.64           H
ATOM   2550 HH11 ARG A 165      16.433   5.370  25.073  1.00 29.99           H
ATOM   2551 HH12 ARG A 165      15.688   3.833  25.417  1.00 29.99           H
ATOM   2552 HH21 ARG A 165      18.426   2.572  27.211  1.00 32.49           H
ATOM   2553 HH22 ARG A 165      16.813   2.258  26.615  1.00 32.49           H
ATOM   2554  N   TYR A 166      21.779  11.188  25.304  1.00 14.34           N
ATOM   2555  CA  TYR A 166      21.832  12.471  24.642  1.00 16.09           C
ATOM   2556  C   TYR A 166      23.141  12.616  23.862  1.00 13.87           C
ATOM   2557  O   TYR A 166      23.092  13.108  22.740  1.00 16.62           O
ATOM   2558  CB  TYR A 166      21.663  13.623  25.636  1.00 14.76           C
ATOM   2559  CG  TYR A 166      20.378  13.704  26.455  1.00 23.72           C
ATOM   2560  CD1 TYR A 166      19.205  12.993  26.121  1.00 23.14           C
ATOM   2561  CD2 TYR A 166      20.378  14.527  27.595  1.00 19.96           C
ATOM   2562  CE1 TYR A 166      18.042  13.128  26.909  1.00 23.12           C
ATOM   2563  CE2 TYR A 166      19.224  14.671  28.385  1.00 19.09           C
ATOM   2564  CZ  TYR A 166      18.047  13.972  28.042  1.00 27.54           C
ATOM   2565  OH  TYR A 166      16.924  14.120  28.805  1.00 25.96           O
ATOM   2566  H   TYR A 166      21.761  11.169  26.315  1.00 17.22           H
ATOM   2567  HA  TYR A 166      21.014  12.513  23.927  1.00 19.32           H
ATOM   2568  HB2 TYR A 166      22.503  13.608  26.326  1.00 17.72           H
ATOM   2569  HB3 TYR A 166      21.744  14.553  25.078  1.00 17.72           H
ATOM   2570  HD1 TYR A 166      19.181  12.343  25.261  1.00 27.77           H
ATOM   2571  HD2 TYR A 166      21.274  15.071  27.862  1.00 23.96           H
ATOM   2572  HE1 TYR A 166      17.146  12.580  26.655  1.00 27.76           H
ATOM   2573  HE2 TYR A 166      19.241  15.317  29.252  1.00 22.92           H
ATOM   2574  HH  TYR A 166      17.042  14.771  29.499  1.00 31.16           H
ATOM   2575  N   PHE A 167      24.286  12.201  24.426  1.00 13.35           N
ATOM   2576  CA  PHE A 167      25.556  12.338  23.709  1.00 10.93           C
ATOM   2577  C   PHE A 167      25.730  11.254  22.649  1.00 13.47           C
ATOM   2578  O   PHE A 167      26.546  11.412  21.748  1.00 14.38           O
ATOM   2579  CB  PHE A 167      26.755  12.440  24.657  1.00 12.11           C
ATOM   2580  CG  PHE A 167      27.203  11.198  25.401  1.00 11.53           C
ATOM   2581  CD1 PHE A 167      27.774  10.101  24.719  1.00 12.10           C
ATOM   2582  CD2 PHE A 167      27.106  11.142  26.802  1.00 14.32           C
ATOM   2583  CE1 PHE A 167      28.179   8.952  25.421  1.00 13.28           C
ATOM   2584  CE2 PHE A 167      27.530  10.001  27.501  1.00 14.74           C
ATOM   2585  CZ  PHE A 167      28.065   8.904  26.815  1.00 14.11           C
ATOM   2586  H   PHE A 167      24.278  11.760  25.334  1.00 16.02           H
ATOM   2587  HA  PHE A 167      25.522  13.290  23.176  1.00 13.13           H
ATOM   2588  HB2 PHE A 167      27.598  12.766  24.055  1.00 14.54           H
ATOM   2589  HB3 PHE A 167      26.554  13.239  25.372  1.00 14.54           H
ATOM   2590  HD1 PHE A 167      27.910  10.132  23.648  1.00 14.53           H
ATOM   2591  HD2 PHE A 167      26.699  11.978  27.350  1.00 17.19           H
ATOM   2592  HE1 PHE A 167      28.607   8.115  24.893  1.00 15.94           H
ATOM   2593  HE2 PHE A 167      27.454   9.964  28.577  1.00 17.70           H
ATOM   2594  HZ  PHE A 167      28.393   8.030  27.360  1.00 16.94           H
ATOM   2595  N   LEU A 168      25.004  10.137  22.727  1.00 11.64           N
ATOM   2596  CA  LEU A 168      25.111   9.101  21.709  1.00 11.52           C
ATOM   2597  C   LEU A 168      24.519   9.511  20.372  1.00 11.31           C
ATOM   2598  O   LEU A 168      24.864   8.930  19.361  1.00 12.12           O
ATOM   2599  CB  LEU A 168      24.415   7.844  22.211  1.00 14.19           C
ATOM   2600  CG  LEU A 168      25.134   7.188  23.393  1.00 13.68           C
ATOM   2601  CD1 LEU A 168      24.260   6.052  23.910  1.00 16.21           C
ATOM   2602  CD2 LEU A 168      26.495   6.596  23.003  1.00 15.67           C
ATOM   2603  H   LEU A 168      24.388   9.986  23.515  1.00 13.98           H
ATOM   2604  HA  LEU A 168      26.165   8.890  21.541  1.00 13.83           H
ATOM   2605  HB2 LEU A 168      23.404   8.113  22.517  1.00 17.03           H
ATOM   2606  HB3 LEU A 168      24.332   7.127  21.395  1.00 17.03           H
ATOM   2607  HG  LEU A 168      25.297   7.908  24.192  1.00 16.42           H
ATOM   2608 HD11 LEU A 168      24.682   5.676  24.841  1.00 19.45           H
ATOM   2609 HD12 LEU A 168      23.247   6.391  24.095  1.00 19.45           H
ATOM   2610 HD13 LEU A 168      24.221   5.264  23.159  1.00 19.45           H
ATOM   2611 HD21 LEU A 168      26.931   6.083  23.861  1.00 18.81           H
ATOM   2612 HD22 LEU A 168      26.368   5.882  22.192  1.00 18.81           H
ATOM   2613 HD23 LEU A 168      27.181   7.383  22.695  1.00 18.81           H
ATOM   2614  N   TRP A 169      23.586  10.463  20.332  1.00 12.17           N
ATOM   2615  CA  TRP A 169      22.818  10.779  19.136  1.00 12.04           C
ATOM   2616  C   TRP A 169      23.673  11.104  17.895  1.00  9.83           C
ATOM   2617  O   TRP A 169      23.431  10.500  16.858  1.00 11.84           O
ATOM   2618  CB  TRP A 169      21.844  11.903  19.496  1.00 12.36           C
ATOM   2619  CG  TRP A 169      21.100  12.494  18.350  1.00 12.08           C
ATOM   2620  CD1 TRP A 169      21.278  13.709  17.789  1.00 11.88           C
ATOM   2621  CD2 TRP A 169      19.984  11.897  17.648  1.00 14.05           C
ATOM   2622  NE1 TRP A 169      20.319  13.914  16.821  1.00 13.44           N
ATOM   2623  CE2 TRP A 169      19.476  12.829  16.706  1.00 14.28           C
ATOM   2624  CE3 TRP A 169      19.331  10.662  17.761  1.00 15.05           C
ATOM   2625  CZ2 TRP A 169      18.357  12.537  15.919  1.00 15.04           C
ATOM   2626  CZ3 TRP A 169      18.215  10.358  16.972  1.00 14.47           C
ATOM   2627  CH2 TRP A 169      17.720  11.299  16.057  1.00 13.93           C
ATOM   2628  H   TRP A 169      23.344  10.943  21.189  1.00 14.61           H
ATOM   2629  HA  TRP A 169      22.220   9.904  18.880  1.00 14.45           H
ATOM   2630  HB2 TRP A 169      21.110  11.467  20.176  1.00 14.84           H
ATOM   2631  HB3 TRP A 169      22.351  12.696  20.038  1.00 14.84           H
ATOM   2632  HD1 TRP A 169      22.019  14.435  18.096  1.00 14.27           H
ATOM   2633  HE1 TRP A 169      20.255  14.766  16.278  1.00 16.14           H
ATOM   2634  HE3 TRP A 169      19.725   9.936  18.446  1.00 18.07           H
ATOM   2635  HZ2 TRP A 169      17.994  13.243  15.205  1.00 18.06           H
ATOM   2636  HZ3 TRP A 169      17.749   9.389  17.053  1.00 17.38           H
ATOM   2637  HH2 TRP A 169      16.868  11.057  15.439  1.00 16.72           H
ATOM   2638  N   PRO A 170      24.693  11.982  17.941  1.00  9.78           N
ATOM   2639  CA  PRO A 170      25.479  12.263  16.751  1.00 10.01           C
ATOM   2640  C   PRO A 170      26.212  11.030  16.223  1.00  9.30           C
ATOM   2641  O   PRO A 170      26.318  10.854  15.015  1.00 10.74           O
ATOM   2642  CB  PRO A 170      26.509  13.290  17.219  1.00 10.39           C
ATOM   2643  CG  PRO A 170      25.768  14.020  18.327  1.00 12.24           C
ATOM   2644  CD  PRO A 170      25.111  12.841  19.033  1.00 12.09           C
ATOM   2645  HA  PRO A 170      24.852  12.734  15.996  1.00 12.02           H
ATOM   2646  HB2 PRO A 170      27.346  12.746  17.663  1.00 12.48           H
ATOM   2647  HB3 PRO A 170      26.884  13.943  16.435  1.00 12.48           H
ATOM   2648  HG2 PRO A 170      26.466  14.504  19.000  1.00 14.69           H
ATOM   2649  HG3 PRO A 170      25.053  14.734  17.913  1.00 14.69           H
ATOM   2650  HD2 PRO A 170      25.842  12.324  19.649  1.00 14.51           H
ATOM   2651  HD3 PRO A 170      24.279  13.203  19.619  1.00 14.51           H
ATOM   2652  N   LEU A 171      26.668  10.166  17.132  1.00 10.21           N
ATOM   2653  CA  LEU A 171      27.441   8.975  16.797  1.00  8.93           C
ATOM   2654  C   LEU A 171      26.530   7.865  16.281  1.00  8.96           C
ATOM   2655  O   LEU A 171      26.762   7.351  15.202  1.00 10.71           O
ATOM   2656  CB  LEU A 171      28.239   8.520  18.031  1.00  9.55           C
ATOM   2657  CG  LEU A 171      29.240   9.549  18.582  1.00 13.36           C
ATOM   2658  CD1 LEU A 171      29.824   9.049  19.912  1.00 12.39           C
ATOM   2659  CD2 LEU A 171      30.371   9.813  17.583  1.00 15.06           C
ATOM   2660  H   LEU A 171      26.508  10.359  18.110  1.00 12.26           H
ATOM   2661  HA  LEU A 171      28.138   9.229  15.999  1.00 10.72           H
ATOM   2662  HB2 LEU A 171      27.531   8.271  18.823  1.00 11.47           H
ATOM   2663  HB3 LEU A 171      28.781   7.611  17.768  1.00 11.47           H
ATOM   2664  HG  LEU A 171      28.728  10.491  18.773  1.00 16.04           H
ATOM   2665 HD11 LEU A 171      30.456   9.822  20.352  1.00 14.88           H
ATOM   2666 HD12 LEU A 171      29.023   8.821  20.618  1.00 14.88           H
ATOM   2667 HD13 LEU A 171      30.417   8.149  19.744  1.00 14.88           H
ATOM   2668 HD21 LEU A 171      31.046  10.571  17.982  1.00 18.08           H
ATOM   2669 HD22 LEU A 171      30.927   8.896  17.390  1.00 18.08           H
ATOM   2670 HD23 LEU A 171      29.969  10.185  16.644  1.00 18.08           H
ATOM   2671  N   GLN A 172      25.518   7.478  17.052  1.00 10.96           N
ATOM   2672  CA  GLN A 172      24.628   6.379  16.702  1.00 10.36           C
ATOM   2673  C   GLN A 172      23.726   6.733  15.536  1.00  9.71           C
ATOM   2674  O   GLN A 172      23.583   5.922  14.636  1.00 11.91           O
ATOM   2675  CB  GLN A 172      23.803   5.945  17.911  1.00 12.68           C
ATOM   2676  CG  GLN A 172      24.693   5.312  18.982  1.00 12.35           C
ATOM   2677  CD  GLN A 172      23.967   4.612  20.136  1.00 13.53           C
ATOM   2678  OE1 GLN A 172      24.525   3.752  20.799  1.00 15.81           O
ATOM   2679  NE2 GLN A 172      22.731   4.997  20.451  1.00 12.69           N
ATOM   2680  H   GLN A 172      25.378   7.943  17.934  1.00 13.16           H
ATOM   2681  HA  GLN A 172      25.241   5.532  16.394  1.00 12.45           H
ATOM   2682  HB2 GLN A 172      23.294   6.811  18.335  1.00 15.23           H
ATOM   2683  HB3 GLN A 172      23.054   5.221  17.590  1.00 15.23           H
ATOM   2684  HG2 GLN A 172      25.376   4.591  18.527  1.00 14.82           H
ATOM   2685  HG3 GLN A 172      25.340   6.072  19.418  1.00 14.82           H
ATOM   2686 HE21 GLN A 172      22.241   5.652  19.869  1.00 15.23           H
ATOM   2687 HE22 GLN A 172      22.268   4.539  21.223  1.00 15.23           H
ATOM   2688  N   HIS A 173      23.118   7.921  15.533  1.00  9.97           N
ATOM   2689  CA  HIS A 173      22.135   8.288  14.548  1.00  7.67           C
ATOM   2690  C   HIS A 173      22.752   9.031  13.337  1.00 10.54           C
ATOM   2691  O   HIS A 173      22.594   8.588  12.205  1.00 12.75           O
ATOM   2692  CB  HIS A 173      20.994   9.122  15.165  1.00 10.27           C
ATOM   2693  CG  HIS A 173      19.888   9.318  14.194  1.00 12.54           C
ATOM   2694  ND1 HIS A 173      18.938   8.324  13.861  1.00 12.73           N
ATOM   2695  CD2 HIS A 173      19.636  10.462  13.429  1.00 13.36           C
ATOM   2696  CE1 HIS A 173      18.139   8.877  12.887  1.00 13.67           C
ATOM   2697  NE2 HIS A 173      18.529  10.182  12.629  1.00 15.85           N
ATOM   2698  H   HIS A 173      23.356   8.572  16.249  1.00 11.97           H
ATOM   2699  HA  HIS A 173      21.682   7.361  14.072  1.00  9.21           H
ATOM   2700  HB2 HIS A 173      21.352  10.122  15.492  1.00 12.33           H
ATOM   2701  HB3 HIS A 173      20.639   8.627  16.100  1.00 12.33           H
ATOM   2702  HD2 HIS A 173      20.177  11.408  13.395  1.00 16.05           H
ATOM   2703  HE1 HIS A 173      17.299   8.394  12.406  1.00 16.41           H
ATOM   2704  HE2 HIS A 173      18.203  10.776  11.863  1.00 19.02           H
ATOM   2705  N   GLY A 174      23.412  10.221  13.585  1.00 10.93           N
ATOM   2706  CA  GLY A 174      23.911  11.036  12.466  1.00 11.41           C
ATOM   2707  C   GLY A 174      25.042  10.389  11.663  1.00  7.34           C
ATOM   2708  O   GLY A 174      25.281  10.760  10.535  1.00 11.97           O
ATOM   2709  H   GLY A 174      23.637  10.532  14.525  1.00 13.12           H
ATOM   2710  HA2 GLY A 174      23.063  11.261  11.757  1.00 13.70           H
ATOM   2711  HA3 GLY A 174      24.240  12.041  12.836  1.00 13.70           H
ATOM   2712  N   THR A 175      25.740   9.428  12.291  1.00 11.53           N
ATOM   2713  CA  THR A 175      26.872   8.707  11.710  1.00 10.03           C
ATOM   2714  C   THR A 175      26.503   7.261  11.383  1.00 10.04           C
ATOM   2715  O   THR A 175      26.420   6.939  10.203  1.00 12.50           O
ATOM   2716  CB  THR A 175      28.117   8.800  12.609  1.00  8.14           C
ATOM   2717  OG1 THR A 175      28.358  10.123  13.036  1.00  9.64           O
ATOM   2718  CG2 THR A 175      29.361   8.309  11.880  1.00  9.65           C
ATOM   2719  H   THR A 175      25.481   9.192  13.237  1.00 13.84           H
ATOM   2720  HA  THR A 175      27.133   9.209  10.784  1.00 12.04           H
ATOM   2721  HB  THR A 175      28.004   8.175  13.482  1.00  9.78           H
ATOM   2722  HG1 THR A 175      27.582  10.437  13.515  1.00 11.57           H
ATOM   2723 HG21 THR A 175      30.231   8.403  12.528  1.00 11.58           H
ATOM   2724 HG22 THR A 175      29.232   7.263  11.606  1.00 11.58           H
ATOM   2725 HG23 THR A 175      29.545   8.902  10.984  1.00 11.58           H
ATOM   2726  N   LEU A 176      26.330   6.403  12.395  1.00 11.14           N
ATOM   2727  CA  LEU A 176      26.276   4.952  12.163  1.00  9.94           C
ATOM   2728  C   LEU A 176      24.973   4.551  11.455  1.00 12.55           C
ATOM   2729  O   LEU A 176      25.023   3.913  10.406  1.00 13.66           O
ATOM   2730  CB  LEU A 176      26.494   4.189  13.469  1.00 11.11           C
ATOM   2731  CG  LEU A 176      27.873   4.383  14.132  1.00 12.86           C
ATOM   2732  CD1 LEU A 176      27.842   3.736  15.514  1.00 14.83           C
ATOM   2733  CD2 LEU A 176      29.017   3.801  13.299  1.00 14.60           C
ATOM   2734  H   LEU A 176      26.359   6.732  13.351  1.00 13.37           H
ATOM   2735  HA  LEU A 176      27.093   4.698  11.493  1.00 11.93           H
ATOM   2736  HB2 LEU A 176      25.726   4.510  14.172  1.00 13.34           H
ATOM   2737  HB3 LEU A 176      26.347   3.121  13.288  1.00 13.34           H
ATOM   2738  HG  LEU A 176      28.067   5.445  14.250  1.00 15.44           H
ATOM   2739 HD11 LEU A 176      28.828   3.811  15.971  1.00 17.81           H
ATOM   2740 HD12 LEU A 176      27.117   4.247  16.146  1.00 17.81           H
ATOM   2741 HD13 LEU A 176      27.569   2.687  15.433  1.00 17.81           H
ATOM   2742 HD21 LEU A 176      29.957   3.962  13.826  1.00 17.53           H
ATOM   2743 HD22 LEU A 176      28.870   2.733  13.142  1.00 17.53           H
ATOM   2744 HD23 LEU A 176      29.081   4.304  12.336  1.00 17.53           H
ATOM   2745  N   HIS A 177      23.824   4.977  11.978  1.00 12.56           N
ATOM   2746  CA  HIS A 177      22.533   4.709  11.346  1.00 13.24           C
ATOM   2747  C   HIS A 177      22.464   5.323   9.934  1.00 12.52           C
ATOM   2748  O   HIS A 177      21.917   4.706   9.043  1.00 14.78           O
ATOM   2749  CB  HIS A 177      21.413   5.301  12.209  1.00 13.09           C
ATOM   2750  CG  HIS A 177      20.043   4.923  11.784  1.00 14.12           C
ATOM   2751  ND1 HIS A 177      18.937   5.386  12.523  1.00 20.26           N
ATOM   2752  CD2 HIS A 177      19.589   4.103  10.755  1.00 17.20           C
ATOM   2753  CE1 HIS A 177      17.814   4.852  11.942  1.00 16.26           C
ATOM   2754  NE2 HIS A 177      18.192   4.073  10.856  1.00 15.45           N
ATOM   2755  H   HIS A 177      23.867   5.566  12.774  1.00 15.08           H
ATOM   2756  HA  HIS A 177      22.375   3.596  11.244  1.00 15.89           H
ATOM   2757  HB2 HIS A 177      21.521   6.420  12.246  1.00 15.71           H
ATOM   2758  HB3 HIS A 177      21.568   4.937  13.263  1.00 15.71           H
ATOM   2759  HD2 HIS A 177      20.150   3.597   9.969  1.00 20.64           H
ATOM   2760  HE1 HIS A 177      16.790   5.001  12.269  1.00 19.52           H
ATOM   2761  HE2 HIS A 177      17.570   3.575  10.227  1.00 18.55           H
ATOM   2762  N   PHE A 178      23.007   6.544   9.754  1.00 10.89           N
ATOM   2763  CA  PHE A 178      23.047   7.220   8.470  1.00 10.77           C
ATOM   2764  C   PHE A 178      23.751   6.359   7.418  1.00 14.47           C
ATOM   2765  O   PHE A 178      23.322   6.318   6.270  1.00 15.48           O
ATOM   2766  CB  PHE A 178      23.683   8.602   8.603  1.00  9.77           C
ATOM   2767  CG  PHE A 178      23.615   9.403   7.324  1.00 11.35           C
ATOM   2768  CD1 PHE A 178      22.472  10.177   7.055  1.00 13.20           C
ATOM   2769  CD2 PHE A 178      24.658   9.366   6.386  1.00 12.00           C
ATOM   2770  CE1 PHE A 178      22.392  10.935   5.880  1.00 13.29           C
ATOM   2771  CE2 PHE A 178      24.588  10.137   5.220  1.00 13.30           C
ATOM   2772  CZ  PHE A 178      23.451  10.924   4.964  1.00 11.97           C
ATOM   2773  H   PHE A 178      23.377   7.031  10.559  1.00 13.07           H
ATOM   2774  HA  PHE A 178      22.017   7.375   8.142  1.00 12.93           H
ATOM   2775  HB2 PHE A 178      23.162   9.149   9.387  1.00 11.73           H
ATOM   2776  HB3 PHE A 178      24.726   8.489   8.894  1.00 11.73           H
ATOM   2777  HD1 PHE A 178      21.660  10.195   7.760  1.00 15.85           H
ATOM   2778  HD2 PHE A 178      25.525   8.745   6.564  1.00 14.41           H
ATOM   2779  HE1 PHE A 178      21.521  11.545   5.690  1.00 15.96           H
ATOM   2780  HE2 PHE A 178      25.420  10.151   4.536  1.00 15.97           H
ATOM   2781  HZ  PHE A 178      23.407  11.533   4.073  1.00 14.38           H
ATOM   2782  N   CYS A 179      24.823   5.663   7.812  1.00 14.68           N
ATOM   2783  CA  CYS A 179      25.549   4.764   6.929  1.00 14.13           C
ATOM   2784  C   CYS A 179      24.884   3.396   6.778  1.00 15.29           C
ATOM   2785  O   CYS A 179      25.382   2.565   6.031  1.00 14.99           O
ATOM   2786  CB  CYS A 179      27.016   4.655   7.364  1.00 13.64           C
ATOM   2787  SG  CYS A 179      27.844   6.262   7.219  1.00 15.04           S
ATOM   2788  H   CYS A 179      25.126   5.732   8.772  1.00 17.62           H
ATOM   2789  HA  CYS A 179      25.564   5.212   5.935  1.00 16.96           H
ATOM   2790  HB2 CYS A 179      27.072   4.303   8.393  1.00 16.38           H
ATOM   2791  HB3 CYS A 179      27.523   3.939   6.720  1.00 16.38           H
ATOM   2792  HG  CYS A 179      27.246   6.808   8.286  1.00 18.06           H
ATOM   2793  N   GLY A 180      23.782   3.134   7.479  1.00 12.78           N
ATOM   2794  CA  GLY A 180      23.035   1.886   7.354  1.00 12.85           C
ATOM   2795  C   GLY A 180      23.413   0.831   8.369  1.00 18.17           C
ATOM   2796  O   GLY A 180      22.800  -0.233   8.376  1.00 15.83           O
ATOM   2797  H   GLY A 180      23.402   3.853   8.080  1.00 15.35           H
ATOM   2798  HA2 GLY A 180      21.989   2.098   7.532  1.00 15.43           H
ATOM   2799  HA3 GLY A 180      23.173   1.467   6.358  1.00 15.43           H
ATOM   2800  N   PHE A 181      24.356   1.105   9.272  1.00 14.39           N
ATOM   2801  CA  PHE A 181      24.585   0.196  10.375  1.00 16.95           C
ATOM   2802  C   PHE A 181      23.303  -0.013  11.173  1.00 19.62           C
ATOM   2803  O   PHE A 181      22.554   0.920  11.482  1.00 18.72           O
ATOM   2804  CB  PHE A 181      25.677   0.702  11.324  1.00 15.23           C
ATOM   2805  CG  PHE A 181      27.086   0.660  10.771  1.00 15.61           C
ATOM   2806  CD1 PHE A 181      27.787  -0.560  10.793  1.00 12.95           C
ATOM   2807  CD2 PHE A 181      27.740   1.828  10.343  1.00 15.97           C
ATOM   2808  CE1 PHE A 181      29.143  -0.601  10.440  1.00 17.35           C
ATOM   2809  CE2 PHE A 181      29.099   1.786   9.980  1.00 16.73           C
ATOM   2810  CZ  PHE A 181      29.799   0.568  10.036  1.00 18.08           C
ATOM   2811  H   PHE A 181      24.806   2.011   9.280  1.00 17.28           H
ATOM   2812  HA  PHE A 181      24.918  -0.760   9.973  1.00 20.34           H
ATOM   2813  HB2 PHE A 181      25.431   1.708  11.656  1.00 18.28           H
ATOM   2814  HB3 PHE A 181      25.662   0.073  12.216  1.00 18.28           H
ATOM   2815  HD1 PHE A 181      27.291  -1.457  11.136  1.00 15.55           H
ATOM   2816  HD2 PHE A 181      27.218   2.770  10.317  1.00 19.18           H
ATOM   2817  HE1 PHE A 181      29.677  -1.540  10.478  1.00 20.83           H
ATOM   2818  HE2 PHE A 181      29.604   2.692   9.670  1.00 20.09           H
ATOM   2819  HZ  PHE A 181      30.842   0.536   9.765  1.00 21.70           H
ATOM   2820  N   LYS A 182      23.114  -1.271  11.543  1.00 17.45           N
ATOM   2821  CA  LYS A 182      22.296  -1.655  12.659  1.00 18.00           C
ATOM   2822  C   LYS A 182      23.135  -1.404  13.901  1.00 16.31           C
ATOM   2823  O   LYS A 182      24.266  -1.867  14.007  1.00 15.59           O
ATOM   2824  CB  LYS A 182      21.902  -3.123  12.500  1.00 21.87           C
ATOM   2825  CG  LYS A 182      20.737  -3.385  11.532  1.00 31.40           C
ATOM   2826  CD  LYS A 182      21.106  -3.221  10.050  1.00 34.33           C
ATOM   2827  CE  LYS A 182      19.949  -3.715   9.170  1.00 40.03           C
ATOM   2828  NZ  LYS A 182      20.183  -3.386   7.756  1.00 41.08           N
ATOM   2829  H   LYS A 182      23.758  -1.967  11.194  1.00 20.95           H
ATOM   2830  HA  LYS A 182      21.393  -1.042  12.709  1.00 21.61           H
ATOM   2831  HB2 LYS A 182      21.614  -3.484  13.475  1.00 26.26           H
ATOM   2832  HB3 LYS A 182      22.773  -3.695  12.180  1.00 26.26           H
ATOM   2833  HG2 LYS A 182      19.901  -2.729  11.782  1.00 37.69           H
ATOM   2834  HG3 LYS A 182      20.414  -4.417  11.682  1.00 37.69           H
ATOM   2835  HD2 LYS A 182      22.012  -3.788   9.825  1.00 41.20           H
ATOM   2836  HD3 LYS A 182      21.281  -2.167   9.835  1.00 41.20           H
ATOM   2837  HE2 LYS A 182      19.010  -3.267   9.496  1.00 48.05           H
ATOM   2838  HE3 LYS A 182      19.879  -4.799   9.270  1.00 48.05           H
ATOM   2839  HZ1 LYS A 182      20.439  -2.406   7.695  1.00 49.30           H
ATOM   2840  HZ2 LYS A 182      19.328  -3.508   7.233  1.00 49.30           H
ATOM   2841  N   VAL A 183      22.598  -0.636  14.836  1.00 14.68           N
ATOM   2842  CA  VAL A 183      23.314  -0.177  16.009  1.00 14.35           C
ATOM   2843  C   VAL A 183      22.952  -1.074  17.179  1.00 18.46           C
ATOM   2844  O   VAL A 183      21.820  -1.070  17.651  1.00 17.04           O
ATOM   2845  CB  VAL A 183      23.003   1.313  16.243  1.00 15.69           C
ATOM   2846  CG1 VAL A 183      23.776   1.835  17.459  1.00 13.95           C
ATOM   2847  CG2 VAL A 183      23.395   2.135  15.005  1.00 17.23           C
ATOM   2848  H   VAL A 183      21.662  -0.284  14.702  1.00 17.62           H
ATOM   2849  HA  VAL A 183      24.388  -0.255  15.833  1.00 17.22           H
ATOM   2850  HB  VAL A 183      21.935   1.441  16.423  1.00 18.84           H
ATOM   2851 HG11 VAL A 183      23.590   2.903  17.578  1.00 16.74           H
ATOM   2852 HG12 VAL A 183      23.433   1.335  18.364  1.00 16.74           H
ATOM   2853 HG13 VAL A 183      24.847   1.664  17.337  1.00 16.74           H
ATOM   2854 HG21 VAL A 183      23.193   3.192  15.185  1.00 20.68           H
ATOM   2855 HG22 VAL A 183      24.454   2.006  14.781  1.00 20.68           H
ATOM   2856 HG23 VAL A 183      22.807   1.832  14.139  1.00 20.68           H
ATOM   2857  N   LEU A 184      23.910  -1.856  17.667  1.00 11.27           N
ATOM   2858  CA  LEU A 184      23.765  -2.573  18.920  1.00 10.86           C
ATOM   2859  C   LEU A 184      23.816  -1.592  20.088  1.00 14.69           C
ATOM   2860  O   LEU A 184      24.365  -0.492  19.968  1.00 13.91           O
ATOM   2861  CB  LEU A 184      24.859  -3.651  19.073  1.00 12.56           C
ATOM   2862  CG  LEU A 184      24.854  -4.725  17.965  1.00 13.64           C
ATOM   2863  CD1 LEU A 184      25.941  -5.766  18.276  1.00 15.84           C
ATOM   2864  CD2 LEU A 184      23.484  -5.424  17.869  1.00 15.89           C
ATOM   2865  H   LEU A 184      24.816  -1.863  17.221  1.00 13.53           H
ATOM   2866  HA  LEU A 184      22.795  -3.071  18.941  1.00 13.04           H
ATOM   2867  HB2 LEU A 184      25.837  -3.168  19.089  1.00 15.08           H
ATOM   2868  HB3 LEU A 184      24.721  -4.139  20.037  1.00 15.08           H
ATOM   2869  HG  LEU A 184      25.076  -4.246  17.010  1.00 16.38           H
ATOM   2870 HD11 LEU A 184      25.956  -6.522  17.493  1.00 19.01           H
ATOM   2871 HD12 LEU A 184      26.917  -5.282  18.304  1.00 19.01           H
ATOM   2872 HD13 LEU A 184      25.742  -6.250  19.234  1.00 19.01           H
ATOM   2873 HD21 LEU A 184      23.570  -6.345  17.294  1.00 19.08           H
ATOM   2874 HD22 LEU A 184      23.118  -5.679  18.864  1.00 19.08           H
ATOM   2875 HD23 LEU A 184      22.769  -4.770  17.372  1.00 19.08           H
ATOM   2876  N   ALA A 185      23.241  -1.985  21.223  1.00 13.05           N
ATOM   2877  CA  ALA A 185      23.187  -1.167  22.409  1.00 13.76           C
ATOM   2878  C   ALA A 185      24.608  -0.748  22.787  1.00 14.55           C
ATOM   2879  O   ALA A 185      25.536  -1.554  22.669  1.00 14.06           O
ATOM   2880  CB  ALA A 185      22.523  -1.956  23.535  1.00 17.64           C
ATOM   2881  H   ALA A 185      22.810  -2.898  21.270  1.00 15.67           H
ATOM   2882  HA  ALA A 185      22.574  -0.294  22.190  1.00 16.52           H
ATOM   2883  HB1 ALA A 185      22.478  -1.339  24.432  1.00 21.17           H
ATOM   2884  HB2 ALA A 185      21.511  -2.233  23.235  1.00 21.17           H
ATOM   2885  HB3 ALA A 185      23.094  -2.862  23.743  1.00 21.17           H
ATOM   2886  N   PRO A 186      24.826   0.480  23.262  1.00 13.59           N
ATOM   2887  CA  PRO A 186      26.168   0.865  23.645  1.00 10.30           C
ATOM   2888  C   PRO A 186      26.620   0.110  24.889  1.00 15.48           C
ATOM   2889  O   PRO A 186      25.813  -0.308  25.724  1.00 16.84           O
ATOM   2890  CB  PRO A 186      26.050   2.366  23.935  1.00 12.41           C
ATOM   2891  CG  PRO A 186      24.611   2.474  24.447  1.00 14.17           C
ATOM   2892  CD  PRO A 186      23.866   1.547  23.497  1.00 13.80           C
ATOM   2893  HA  PRO A 186      26.869   0.759  22.817  1.00 12.37           H
ATOM   2894  HB2 PRO A 186      26.784   2.760  24.637  1.00 14.90           H
ATOM   2895  HB3 PRO A 186      26.128   2.890  22.983  1.00 14.90           H
ATOM   2896  HG2 PRO A 186      24.550   2.153  25.485  1.00 17.01           H
ATOM   2897  HG3 PRO A 186      24.208   3.470  24.350  1.00 17.01           H
ATOM   2898  HD2 PRO A 186      22.967   1.187  23.998  1.00 16.56           H
ATOM   2899  HD3 PRO A 186      23.638   2.058  22.563  1.00 16.56           H
ATOM   2900  N   GLN A 187      27.937  -0.053  25.004  1.00 12.14           N
ATOM   2901  CA  GLN A 187      28.590  -0.490  26.217  1.00 13.02           C
ATOM   2902  C   GLN A 187      29.170   0.756  26.849  1.00 15.65           C
ATOM   2903  O   GLN A 187      30.054   1.364  26.261  1.00 13.35           O
ATOM   2904  CB  GLN A 187      29.681  -1.531  25.922  1.00 10.50           C
ATOM   2905  CG  GLN A 187      30.217  -2.156  27.224  1.00 11.70           C
ATOM   2906  CD  GLN A 187      29.233  -3.163  27.827  1.00 12.54           C
ATOM   2907  OE1 GLN A 187      28.262  -3.555  27.191  1.00 15.41           O
ATOM   2908  NE2 GLN A 187      29.506  -3.609  29.047  1.00 18.99           N
ATOM   2909  H   GLN A 187      28.536   0.302  24.270  1.00 14.57           H
ATOM   2910  HA  GLN A 187      27.862  -0.938  26.892  1.00 15.63           H
ATOM   2911  HB2 GLN A 187      29.281  -2.304  25.263  1.00 12.60           H
ATOM   2912  HB3 GLN A 187      30.509  -1.064  25.394  1.00 12.60           H
ATOM   2913  HG2 GLN A 187      31.142  -2.682  26.995  1.00 14.05           H
ATOM   2914  HG3 GLN A 187      30.451  -1.382  27.958  1.00 14.05           H
ATOM   2915 HE21 GLN A 187      30.309  -3.266  29.550  1.00 22.79           H
ATOM   2916 HE22 GLN A 187      28.882  -4.267  29.485  1.00 22.79           H
ATOM   2917  N   ILE A 188      28.671   1.169  28.015  1.00 13.42           N
ATOM   2918  CA  ILE A 188      29.163   2.344  28.711  1.00 12.03           C
ATOM   2919  C   ILE A 188      29.748   1.894  30.033  1.00 14.54           C
ATOM   2920  O   ILE A 188      29.024   1.407  30.909  1.00 17.47           O
ATOM   2921  CB  ILE A 188      28.085   3.435  28.870  1.00 14.83           C
ATOM   2922  CG1 ILE A 188      27.381   3.727  27.530  1.00 14.33           C
ATOM   2923  CG2 ILE A 188      28.751   4.686  29.475  1.00 17.61           C
ATOM   2924  CD1 ILE A 188      26.293   4.796  27.604  1.00 19.98           C
ATOM   2925  H   ILE A 188      27.907   0.656  28.434  1.00 16.11           H
ATOM   2926  HA  ILE A 188      29.961   2.797  28.125  1.00 14.45           H
ATOM   2927  HB  ILE A 188      27.334   3.078  29.578  1.00 17.80           H
ATOM   2928 HG12 ILE A 188      28.112   4.041  26.793  1.00 17.21           H
ATOM   2929 HG13 ILE A 188      26.901   2.817  27.165  1.00 17.21           H
ATOM   2930 HG21 ILE A 188      28.027   5.490  29.584  1.00 21.14           H
ATOM   2931 HG22 ILE A 188      29.142   4.457  30.466  1.00 21.14           H
ATOM   2932 HG23 ILE A 188      29.569   5.030  28.845  1.00 21.14           H
ATOM   2933 HD11 ILE A 188      25.764   4.821  26.653  1.00 23.99           H
ATOM   2934 HD12 ILE A 188      25.586   4.552  28.399  1.00 23.99           H
ATOM   2935 HD13 ILE A 188      26.737   5.775  27.781  1.00 23.99           H
ATOM   2936  N   SER A 189      31.063   2.047  30.168  1.00 13.01           N
ATOM   2937  CA  SER A 189      31.807   1.760  31.386  1.00 13.95           C
ATOM   2938  C   SER A 189      32.046   3.091  32.090  1.00 16.48           C
ATOM   2939  O   SER A 189      32.976   3.825  31.747  1.00 14.88           O
ATOM   2940  CB  SER A 189      33.106   1.029  31.082  1.00 13.82           C
ATOM   2941  OG  SER A 189      32.839  -0.180  30.394  1.00 16.77           O
ATOM   2942  H   SER A 189      31.579   2.474  29.411  1.00 15.63           H
ATOM   2943  HA  SER A 189      31.213   1.121  32.041  1.00 16.75           H
ATOM   2944  HB2 SER A 189      33.757   1.659  30.479  1.00 16.60           H
ATOM   2945  HB3 SER A 189      33.604   0.803  32.025  1.00 16.60           H
ATOM   2946  HG  SER A 189      32.631   0.028  29.478  1.00 20.13           H
ATOM   2947  N   PHE A 190      31.148   3.428  33.023  1.00 16.08           N
ATOM   2948  CA  PHE A 190      31.161   4.715  33.700  1.00 13.46           C
ATOM   2949  C   PHE A 190      32.302   4.810  34.696  1.00 15.71           C
ATOM   2950  O   PHE A 190      32.440   3.959  35.575  1.00 16.28           O
ATOM   2951  CB  PHE A 190      29.836   5.005  34.418  1.00 12.87           C
ATOM   2952  CG  PHE A 190      28.656   5.244  33.505  1.00 14.83           C
ATOM   2953  CD1 PHE A 190      28.508   6.492  32.884  1.00 12.08           C
ATOM   2954  CD2 PHE A 190      27.688   4.244  33.282  1.00 14.60           C
ATOM   2955  CE1 PHE A 190      27.398   6.750  32.074  1.00 12.56           C
ATOM   2956  CE2 PHE A 190      26.580   4.496  32.464  1.00 18.55           C
ATOM   2957  CZ  PHE A 190      26.425   5.754  31.861  1.00 18.12           C
ATOM   2958  H   PHE A 190      30.390   2.794  33.224  1.00 19.30           H
ATOM   2959  HA  PHE A 190      31.289   5.478  32.940  1.00 16.16           H
ATOM   2960  HB2 PHE A 190      29.608   4.185  35.101  1.00 15.45           H
ATOM   2961  HB3 PHE A 190      29.966   5.905  35.021  1.00 15.45           H
ATOM   2962  HD1 PHE A 190      29.253   7.258  33.034  1.00 14.51           H
ATOM   2963  HD2 PHE A 190      27.797   3.273  33.744  1.00 17.53           H
ATOM   2964  HE1 PHE A 190      27.297   7.707  31.589  1.00 15.08           H
ATOM   2965  HE2 PHE A 190      25.845   3.723  32.292  1.00 22.26           H
ATOM   2966  HZ  PHE A 190      25.576   5.947  31.221  1.00 21.75           H
ATOM   2967  N   ALA A 191      33.081   5.895  34.594  1.00 15.22           N
ATOM   2968  CA  ALA A 191      33.960   6.367  35.648  1.00 14.14           C
ATOM   2969  C   ALA A 191      34.911   5.289  36.187  1.00 17.94           C
ATOM   2970  O   ALA A 191      34.972   5.096  37.404  1.00 18.42           O
ATOM   2971  CB  ALA A 191      33.094   7.034  36.728  1.00 16.26           C
ATOM   2972  H   ALA A 191      32.929   6.522  33.818  1.00 18.28           H
ATOM   2973  HA  ALA A 191      34.597   7.140  35.227  1.00 16.97           H
ATOM   2974  HB1 ALA A 191      33.722   7.407  37.534  1.00 19.52           H
ATOM   2975  HB2 ALA A 191      32.561   7.880  36.299  1.00 19.52           H
ATOM   2976  HB3 ALA A 191      32.367   6.328  37.129  1.00 19.52           H
ATOM   2977  N   PRO A 192      35.662   4.562  35.337  1.00 14.55           N
ATOM   2978  CA  PRO A 192      36.601   3.565  35.834  1.00 16.53           C
ATOM   2979  C   PRO A 192      37.712   4.167  36.720  1.00 19.91           C
ATOM   2980  O   PRO A 192      38.200   3.468  37.604  1.00 21.59           O
ATOM   2981  CB  PRO A 192      37.188   2.919  34.569  1.00 14.46           C
ATOM   2982  CG  PRO A 192      37.077   4.024  33.521  1.00 13.02           C
ATOM   2983  CD  PRO A 192      35.729   4.636  33.884  1.00 15.52           C
ATOM   2984  HA  PRO A 192      36.056   2.782  36.362  1.00 19.84           H
ATOM   2985  HB2 PRO A 192      38.197   2.528  34.674  1.00 17.35           H
ATOM   2986  HB3 PRO A 192      36.513   2.114  34.277  1.00 17.35           H
ATOM   2987  HG2 PRO A 192      37.910   4.722  33.614  1.00 15.63           H
ATOM   2988  HG3 PRO A 192      37.023   3.611  32.513  1.00 15.63           H
ATOM   2989  HD2 PRO A 192      35.737   5.656  33.530  1.00 18.63           H
ATOM   2990  HD3 PRO A 192      34.924   4.050  33.445  1.00 18.63           H
ATOM   2991  N   GLU A 193      38.082   5.453  36.563  1.00 17.81           N
ATOM   2992  CA  GLU A 193      39.109   6.090  37.406  1.00 19.26           C
ATOM   2993  C   GLU A 193      38.630   6.236  38.872  1.00 23.36           C
ATOM   2994  O   GLU A 193      39.448   6.166  39.789  1.00 29.72           O
ATOM   2995  CB  GLU A 193      39.602   7.441  36.822  1.00 18.40           C
ATOM   2996  CG  GLU A 193      40.464   7.300  35.542  1.00 24.75           C
ATOM   2997  CD  GLU A 193      40.568   8.567  34.676  1.00 30.41           C
ATOM   2998  OE1 GLU A 193      39.500   9.090  34.285  1.00 18.74           O
ATOM   2999  OE2 GLU A 193      41.714   8.980  34.384  1.00 38.25           O1-
ATOM   3000  H   GLU A 193      37.651   6.007  35.836  1.00 21.38           H
ATOM   3001  HA  GLU A 193      39.970   5.421  37.414  1.00 23.13           H
ATOM   3002  HB2 GLU A 193      38.753   8.095  36.637  1.00 22.09           H
ATOM   3003  HB3 GLU A 193      40.220   7.929  37.577  1.00 22.09           H
ATOM   3004  HG2 GLU A 193      41.461   6.956  35.818  1.00 29.71           H
ATOM   3005  HG3 GLU A 193      39.979   6.545  34.924  1.00 29.71           H
ATOM   3006  N   ILE A 194      37.323   6.448  39.092  1.00 20.49           N
ATOM   3007  CA  ILE A 194      36.713   6.592  40.419  1.00 30.76           C
ATOM   3008  C   ILE A 194      36.394   5.216  41.016  1.00 32.61           C
ATOM   3009  O   ILE A 194      36.570   5.027  42.219  1.00 27.55           O
ATOM   3010  CB  ILE A 194      35.468   7.513  40.355  1.00 31.55           C
ATOM   3011  CG1 ILE A 194      35.879   8.971  40.052  1.00 28.95           C
ATOM   3012  CG2 ILE A 194      34.622   7.488  41.647  1.00 38.27           C
ATOM   3013  CD1 ILE A 194      34.709   9.883  39.654  1.00 31.16           C
ATOM   3014  H   ILE A 194      36.702   6.485  38.296  1.00 24.59           H
ATOM   3015  HA  ILE A 194      37.444   7.073  41.072  1.00 36.92           H
ATOM   3016  HB  ILE A 194      34.835   7.155  39.543  1.00 37.87           H
ATOM   3017 HG12 ILE A 194      36.364   9.393  40.933  1.00 34.74           H
ATOM   3018 HG13 ILE A 194      36.613   8.990  39.251  1.00 34.74           H
ATOM   3019 HG21 ILE A 194      33.752   8.134  41.546  1.00 45.93           H
ATOM   3020 HG22 ILE A 194      34.254   6.483  41.844  1.00 45.93           H
ATOM   3021 HG23 ILE A 194      35.223   7.825  42.494  1.00 45.93           H
ATOM   3022 HD11 ILE A 194      35.113  10.826  39.286  1.00 37.40           H
ATOM   3023 HD12 ILE A 194      34.113   9.420  38.867  1.00 37.40           H
ATOM   3024 HD13 ILE A 194      34.076  10.091  40.517  1.00 37.40           H
ATOM   3025  N   ALA A 195      35.889   4.289  40.186  1.00 27.26           N
ATOM   3026  CA  ALA A 195      35.513   2.930  40.572  1.00 22.74           C
ATOM   3027  C   ALA A 195      36.655   2.219  41.300  1.00 24.32           C
ATOM   3028  O   ALA A 195      37.825   2.466  41.014  1.00 23.58           O
ATOM   3029  CB  ALA A 195      35.156   2.161  39.293  1.00 24.21           C
ATOM   3030  H   ALA A 195      35.784   4.531  39.211  1.00 32.72           H
ATOM   3031  HA  ALA A 195      34.633   2.961  41.216  1.00 27.30           H
ATOM   3032  HB1 ALA A 195      34.832   1.155  39.539  1.00 29.06           H
ATOM   3033  HB2 ALA A 195      34.348   2.663  38.765  1.00 29.06           H
ATOM   3034  HB3 ALA A 195      36.028   2.096  38.644  1.00 29.06           H
ATOM   3035  N   SER A 196      36.319   1.319  42.234  1.00 23.50           N
ATOM   3036  CA  SER A 196      37.302   0.462  42.904  1.00 31.38           C
ATOM   3037  C   SER A 196      37.821  -0.627  41.957  1.00 29.27           C
ATOM   3038  O   SER A 196      37.232  -0.850  40.903  1.00 19.96           O
ATOM   3039  CB  SER A 196      36.661  -0.175  44.145  1.00 34.38           C
ATOM   3040  OG  SER A 196      35.614  -1.050  43.774  1.00 27.40           O
ATOM   3041  H   SER A 196      35.338   1.152  42.426  1.00 28.21           H
ATOM   3042  HA  SER A 196      38.144   1.070  43.240  1.00 37.67           H
ATOM   3043  HB2 SER A 196      37.418  -0.734  44.697  1.00 41.27           H
ATOM   3044  HB3 SER A 196      36.270   0.608  44.798  1.00 41.27           H
ATOM   3045  HG  SER A 196      35.259  -1.445  44.576  1.00 32.89           H
ATOM   3046  N   GLU A 197      38.899  -1.328  42.334  1.00 31.45           N
ATOM   3047  CA  GLU A 197      39.378  -2.489  41.583  1.00 35.46           C
ATOM   3048  C   GLU A 197      38.270  -3.514  41.333  1.00 33.91           C
ATOM   3049  O   GLU A 197      38.146  -3.995  40.213  1.00 29.03           O
ATOM   3050  CB  GLU A 197      40.560  -3.177  42.283  1.00 40.36           C
ATOM   3051  CG  GLU A 197      41.864  -2.391  42.076  1.00 49.58           C
ATOM   3052  CD  GLU A 197      42.380  -2.467  40.626  1.00 53.44           C
ATOM   3053  OE1 GLU A 197      42.264  -3.556  40.014  1.00 51.72           O
ATOM   3054  OE2 GLU A 197      42.870  -1.421  40.143  1.00 55.64           O1-
ATOM   3055  H   GLU A 197      39.370  -1.099  43.195  1.00 37.75           H
ATOM   3056  HA  GLU A 197      39.721  -2.126  40.615  1.00 42.56           H
ATOM   3057  HB2 GLU A 197      40.350  -3.257  43.351  1.00 48.45           H
ATOM   3058  HB3 GLU A 197      40.676  -4.191  41.895  1.00 48.45           H
ATOM   3059  HG2 GLU A 197      41.773  -1.356  42.416  1.00 59.50           H
ATOM   3060  HG3 GLU A 197      42.609  -2.875  42.711  1.00 59.50           H
ATOM   3061  N   GLU A 198      37.468  -3.839  42.352  1.00 37.44           N
ATOM   3062  CA  GLU A 198      36.346  -4.766  42.245  1.00 39.11           C
ATOM   3063  C   GLU A 198      35.333  -4.306  41.184  1.00 29.81           C
ATOM   3064  O   GLU A 198      34.876  -5.117  40.379  1.00 27.47           O
ATOM   3065  CB  GLU A 198      35.645  -4.936  43.606  1.00 39.54           C
ATOM   3066  CG  GLU A 198      36.581  -5.425  44.727  1.00 48.91           C
ATOM   3067  CD  GLU A 198      37.365  -4.275  45.378  1.00 52.73           C
ATOM   3068  OE1 GLU A 198      36.709  -3.364  45.930  1.00 47.42           O
ATOM   3069  OE2 GLU A 198      38.613  -4.313  45.295  1.00 56.38           O1-
ATOM   3070  H   GLU A 198      37.646  -3.430  43.260  1.00 44.94           H
ATOM   3071  HA  GLU A 198      36.744  -5.736  41.944  1.00 46.94           H
ATOM   3072  HB2 GLU A 198      35.188  -3.989  43.895  1.00 47.46           H
ATOM   3073  HB3 GLU A 198      34.842  -5.665  43.487  1.00 47.46           H
ATOM   3074  HG2 GLU A 198      35.925  -5.848  45.489  1.00 58.70           H
ATOM   3075  HG3 GLU A 198      37.254  -6.196  44.346  1.00 58.70           H
ATOM   3076  N   GLU A 199      34.985  -3.014  41.172  1.00 25.43           N
ATOM   3077  CA  GLU A 199      34.031  -2.446  40.226  1.00 24.84           C
ATOM   3078  C   GLU A 199      34.601  -2.440  38.799  1.00 22.95           C
ATOM   3079  O   GLU A 199      33.895  -2.790  37.854  1.00 20.56           O
ATOM   3080  CB  GLU A 199      33.611  -1.051  40.701  1.00 26.27           C
ATOM   3081  CG  GLU A 199      32.704  -1.118  41.941  1.00 37.55           C
ATOM   3082  CD  GLU A 199      32.412   0.254  42.549  1.00 37.64           C
ATOM   3083  OE1 GLU A 199      33.334   1.099  42.559  1.00 31.64           O
ATOM   3084  OE2 GLU A 199      31.264   0.434  43.012  1.00 42.92           O1-
ATOM   3085  H   GLU A 199      35.412  -2.381  41.837  1.00 30.52           H
ATOM   3086  HA  GLU A 199      33.139  -3.074  40.226  1.00 29.82           H
ATOM   3087  HB2 GLU A 199      34.507  -0.487  40.950  1.00 31.53           H
ATOM   3088  HB3 GLU A 199      33.077  -0.535  39.903  1.00 31.53           H
ATOM   3089  HG2 GLU A 199      31.777  -1.648  41.722  1.00 45.07           H
ATOM   3090  HG3 GLU A 199      33.227  -1.691  42.707  1.00 45.07           H
ATOM   3091  N   ARG A 200      35.882  -2.079  38.647  1.00 22.93           N
ATOM   3092  CA  ARG A 200      36.596  -2.109  37.372  1.00 21.69           C
ATOM   3093  C   ARG A 200      36.599  -3.526  36.810  1.00 22.55           C
ATOM   3094  O   ARG A 200      36.278  -3.714  35.638  1.00 18.79           O
ATOM   3095  CB  ARG A 200      38.043  -1.619  37.532  1.00 16.93           C
ATOM   3096  CG  ARG A 200      38.189  -0.117  37.819  1.00 24.14           C
ATOM   3097  CD  ARG A 200      39.635   0.173  38.243  1.00 18.82           C
ATOM   3098  NE  ARG A 200      39.735   1.466  38.923  1.00 34.95           N
ATOM   3099  CZ  ARG A 200      40.846   2.010  39.417  1.00 35.81           C
ATOM   3100  NH1 ARG A 200      41.984   1.320  39.480  1.00 38.57           N
ATOM   3101  NH2 ARG A 200      40.810   3.270  39.848  1.00 36.80           N1+
ATOM   3102  H   ARG A 200      36.410  -1.834  39.475  1.00 27.53           H
ATOM   3103  HA  ARG A 200      36.082  -1.460  36.661  1.00 26.03           H
ATOM   3104  HB2 ARG A 200      38.536  -2.196  38.314  1.00 20.32           H
ATOM   3105  HB3 ARG A 200      38.571  -1.810  36.602  1.00 20.32           H
ATOM   3106  HG2 ARG A 200      37.938   0.460  36.928  1.00 28.98           H
ATOM   3107  HG3 ARG A 200      37.515   0.176  38.621  1.00 28.98           H
ATOM   3108  HD2 ARG A 200      39.955  -0.602  38.941  1.00 22.59           H
ATOM   3109  HD3 ARG A 200      40.294   0.158  37.378  1.00 22.59           H
ATOM   3110  HE  ARG A 200      38.907   2.048  38.905  1.00 41.95           H
ATOM   3111 HH11 ARG A 200      42.009   0.354  39.177  1.00 46.29           H
ATOM   3112 HH12 ARG A 200      42.815   1.744  39.857  1.00 46.29           H
ATOM   3113 HH21 ARG A 200      39.943   3.790  39.810  1.00 44.17           H
ATOM   3114 HH22 ARG A 200      41.638   3.706  40.220  1.00 44.17           H
ATOM   3115  N   LYS A 201      36.919  -4.519  37.653  1.00 19.36           N
ATOM   3116  CA  LYS A 201      36.930  -5.930  37.256  1.00 21.01           C
ATOM   3117  C   LYS A 201      35.546  -6.383  36.815  1.00 18.57           C
ATOM   3118  O   LYS A 201      35.435  -7.124  35.840  1.00 24.69           O
ATOM   3119  CB  LYS A 201      37.491  -6.844  38.355  1.00 24.55           C
ATOM   3120  CG  LYS A 201      39.000  -6.665  38.582  1.00 29.85           C
ATOM   3121  CD  LYS A 201      39.870  -7.125  37.406  1.00 35.63           C
ATOM   3122  CE  LYS A 201      41.366  -7.012  37.721  1.00 39.52           C
ATOM   3123  NZ  LYS A 201      41.755  -7.835  38.886  1.00 43.18           N1+
ATOM   3124  H   LYS A 201      37.161  -4.286  38.607  1.00 23.24           H
ATOM   3125  HA  LYS A 201      37.583  -6.020  36.399  1.00 25.22           H
ATOM   3126  HB2 LYS A 201      36.953  -6.679  39.291  1.00 29.46           H
ATOM   3127  HB3 LYS A 201      37.319  -7.881  38.059  1.00 29.46           H
ATOM   3128  HG2 LYS A 201      39.228  -5.622  38.782  1.00 35.82           H
ATOM   3129  HG3 LYS A 201      39.261  -7.242  39.469  1.00 35.82           H
ATOM   3130  HD2 LYS A 201      39.628  -8.157  37.150  1.00 42.76           H
ATOM   3131  HD3 LYS A 201      39.668  -6.499  36.539  1.00 42.76           H
ATOM   3132  HE2 LYS A 201      41.965  -7.272  36.848  1.00 47.43           H
ATOM   3133  HE3 LYS A 201      41.559  -5.966  37.967  1.00 47.43           H
ATOM   3134  HZ1 LYS A 201      42.733  -8.086  38.818  1.00 51.82           H
ATOM   3135  HZ2 LYS A 201      41.611  -7.295  39.731  1.00 51.82           H
ATOM   3136  HZ3 LYS A 201      41.188  -8.671  38.919  1.00 51.82           H
ATOM   3137  N   GLY A 202      34.505  -5.925  37.513  1.00 18.69           N
ATOM   3138  CA  GLY A 202      33.119  -6.191  37.158  1.00 21.52           C
ATOM   3139  C   GLY A 202      32.780  -5.631  35.781  1.00 24.54           C
ATOM   3140  O   GLY A 202      32.128  -6.308  34.994  1.00 21.65           O
ATOM   3141  H   GLY A 202      34.681  -5.338  38.318  1.00 22.43           H
ATOM   3142  HA2 GLY A 202      32.974  -7.272  37.135  1.00 25.83           H
ATOM   3143  HA3 GLY A 202      32.454  -5.748  37.900  1.00 25.83           H
ATOM   3144  N   MET A 203      33.214  -4.401  35.483  1.00 18.35           N
ATOM   3145  CA  MET A 203      32.951  -3.761  34.198  1.00 20.30           C
ATOM   3146  C   MET A 203      33.625  -4.486  33.027  1.00 14.93           C
ATOM   3147  O   MET A 203      32.982  -4.639  31.984  1.00 15.77           O
ATOM   3148  CB  MET A 203      33.354  -2.272  34.239  1.00 16.64           C
ATOM   3149  CG  MET A 203      32.411  -1.427  35.098  1.00 17.26           C
ATOM   3150  SD  MET A 203      32.518   0.372  34.818  1.00 22.79           S
ATOM   3151  CE  MET A 203      30.721   0.692  34.847  1.00 35.08           C
ATOM   3152  H   MET A 203      33.750  -3.887  36.172  1.00 22.03           H
ATOM   3153  HA  MET A 203      31.873  -3.805  34.028  1.00 24.37           H
ATOM   3154  HB2 MET A 203      34.356  -2.172  34.646  1.00 19.97           H
ATOM   3155  HB3 MET A 203      33.337  -1.883  33.220  1.00 19.97           H
ATOM   3156  HG2 MET A 203      31.384  -1.742  34.896  1.00 20.72           H
ATOM   3157  HG3 MET A 203      32.620  -1.625  36.150  1.00 20.72           H
ATOM   3158  HE1 MET A 203      30.517   1.760  34.922  1.00 42.10           H
ATOM   3159  HE2 MET A 203      30.257   0.296  33.941  1.00 42.10           H
ATOM   3160  HE3 MET A 203      30.292   0.194  35.718  1.00 42.10           H
ATOM   3161  N   VAL A 204      34.881  -4.928  33.183  1.00 16.89           N
ATOM   3162  CA  VAL A 204      35.574  -5.680  32.126  1.00 16.78           C
ATOM   3163  C   VAL A 204      34.907  -7.041  31.942  1.00 18.97           C
ATOM   3164  O   VAL A 204      34.732  -7.474  30.806  1.00 21.85           O
ATOM   3165  CB  VAL A 204      37.106  -5.807  32.314  1.00 20.31           C
ATOM   3166  CG1 VAL A 204      37.792  -4.434  32.406  1.00 21.79           C
ATOM   3167  CG2 VAL A 204      37.531  -6.592  33.550  1.00 32.49           C
ATOM   3168  H   VAL A 204      35.373  -4.753  34.048  1.00 20.28           H
ATOM   3169  HA  VAL A 204      35.430  -5.126  31.198  1.00 20.14           H
ATOM   3170  HB  VAL A 204      37.516  -6.326  31.445  1.00 24.38           H
ATOM   3171 HG11 VAL A 204      38.874  -4.557  32.465  1.00 26.16           H
ATOM   3172 HG12 VAL A 204      37.556  -3.836  31.528  1.00 26.16           H
ATOM   3173 HG13 VAL A 204      37.452  -3.906  33.295  1.00 26.16           H
ATOM   3174 HG21 VAL A 204      38.619  -6.667  33.582  1.00 39.00           H
ATOM   3175 HG22 VAL A 204      37.188  -6.053  34.421  1.00 39.00           H
ATOM   3176 HG23 VAL A 204      37.116  -7.598  33.540  1.00 39.00           H
ATOM   3177  N   ALA A 205      34.512  -7.700  33.042  1.00 19.11           N
ATOM   3178  CA  ALA A 205      33.826  -8.983  32.994  1.00 26.36           C
ATOM   3179  C   ALA A 205      32.444  -8.868  32.344  1.00 23.79           C
ATOM   3180  O   ALA A 205      32.069  -9.762  31.596  1.00 24.13           O
ATOM   3181  CB  ALA A 205      33.734  -9.587  34.399  1.00 29.31           C
ATOM   3182  H   ALA A 205      34.697  -7.300  33.952  1.00 22.94           H
ATOM   3183  HA  ALA A 205      34.433  -9.660  32.393  1.00 31.64           H
ATOM   3184  HB1 ALA A 205      33.230 -10.553  34.348  1.00 35.18           H
ATOM   3185  HB2 ALA A 205      34.735  -9.733  34.808  1.00 35.18           H
ATOM   3186  HB3 ALA A 205      33.171  -8.924  35.056  1.00 35.18           H
ATOM   3187  N   ALA A 206      31.689  -7.788  32.585  1.00 17.51           N
ATOM   3188  CA  ALA A 206      30.384  -7.586  31.964  1.00 17.83           C
ATOM   3189  C   ALA A 206      30.549  -7.463  30.449  1.00 15.76           C
ATOM   3190  O   ALA A 206      29.737  -7.979  29.693  1.00 17.92           O
ATOM   3191  CB  ALA A 206      29.669  -6.367  32.553  1.00 24.15           C
ATOM   3192  H   ALA A 206      32.043  -7.067  33.199  1.00 21.02           H
ATOM   3193  HA  ALA A 206      29.769  -8.463  32.173  1.00 21.41           H
ATOM   3194  HB1 ALA A 206      28.695  -6.252  32.077  1.00 28.98           H
ATOM   3195  HB2 ALA A 206      29.522  -6.502  33.625  1.00 28.98           H
ATOM   3196  HB3 ALA A 206      30.262  -5.467  32.379  1.00 28.98           H
ATOM   3197  N   TRP A 207      31.612  -6.789  30.005  1.00 18.49           N
ATOM   3198  CA  TRP A 207      31.946  -6.680  28.605  1.00 14.26           C
ATOM   3199  C   TRP A 207      32.319  -8.033  27.994  1.00 13.03           C
ATOM   3200  O   TRP A 207      31.736  -8.370  26.970  1.00 14.87           O
ATOM   3201  CB  TRP A 207      33.039  -5.614  28.447  1.00 11.88           C
ATOM   3202  CG  TRP A 207      33.557  -5.403  27.062  1.00 15.24           C
ATOM   3203  CD1 TRP A 207      34.860  -5.410  26.709  1.00 12.38           C
ATOM   3204  CD2 TRP A 207      32.816  -5.097  25.849  1.00 11.56           C
ATOM   3205  NE1 TRP A 207      34.975  -5.085  25.379  1.00 13.05           N
ATOM   3206  CE2 TRP A 207      33.756  -4.849  24.799  1.00 10.05           C
ATOM   3207  CE3 TRP A 207      31.446  -5.002  25.520  1.00 13.61           C
ATOM   3208  CZ2 TRP A 207      33.351  -4.524  23.504  1.00 12.94           C
ATOM   3209  CZ3 TRP A 207      31.034  -4.682  24.217  1.00 14.68           C
ATOM   3210  CH2 TRP A 207      31.985  -4.441  23.210  1.00 14.15           C
ATOM   3211  H   TRP A 207      32.245  -6.371  30.673  1.00 22.20           H
ATOM   3212  HA  TRP A 207      31.061  -6.318  28.084  1.00 17.12           H
ATOM   3213  HB2 TRP A 207      32.624  -4.662  28.787  1.00 14.27           H
ATOM   3214  HB3 TRP A 207      33.880  -5.858  29.091  1.00 14.27           H
ATOM   3215  HD1 TRP A 207      35.690  -5.579  27.381  1.00 14.87           H
ATOM   3216  HE1 TRP A 207      35.868  -5.034  24.907  1.00 15.66           H
ATOM   3217  HE3 TRP A 207      30.698  -5.181  26.277  1.00 16.34           H
ATOM   3218  HZ2 TRP A 207      34.090  -4.347  22.742  1.00 15.53           H
ATOM   3219  HZ3 TRP A 207      29.980  -4.620  23.985  1.00 17.62           H
ATOM   3220  HH2 TRP A 207      31.666  -4.196  22.209  1.00 16.99           H
ATOM   3221  N   SER A 208      33.221  -8.801  28.628  1.00 16.46           N
ATOM   3222  CA  SER A 208      33.591 -10.145  28.157  1.00 17.13           C
ATOM   3223  C   SER A 208      32.355 -11.045  28.031  1.00 17.72           C
ATOM   3224  O   SER A 208      32.167 -11.690  27.002  1.00 18.89           O
ATOM   3225  CB  SER A 208      34.686 -10.770  29.043  1.00 27.07           C
ATOM   3226  OG  SER A 208      34.209 -11.241  30.281  1.00 41.50           O
ATOM   3227  H   SER A 208      33.650  -8.461  29.477  1.00 19.76           H
ATOM   3228  HA  SER A 208      34.023 -10.030  27.162  1.00 20.56           H
ATOM   3229  HB2 SER A 208      35.151 -11.598  28.505  1.00 32.49           H
ATOM   3230  HB3 SER A 208      35.446 -10.029  29.263  1.00 32.49           H
ATOM   3231  HG  SER A 208      33.875 -10.498  30.791  1.00 49.81           H
ATOM   3232  N   GLN A 209      31.507 -11.062  29.064  1.00 20.30           N
ATOM   3233  CA  GLN A 209      30.299 -11.875  29.126  1.00 21.79           C
ATOM   3234  C   GLN A 209      29.269 -11.428  28.097  1.00 18.53           C
ATOM   3235  O   GLN A 209      28.624 -12.277  27.484  1.00 21.02           O
ATOM   3236  CB  GLN A 209      29.731 -11.876  30.553  1.00 28.11           C
ATOM   3237  CG  GLN A 209      30.637 -12.706  31.483  1.00 31.07           C
ATOM   3238  CD  GLN A 209      30.166 -12.743  32.937  1.00 42.23           C
ATOM   3239  OE1 GLN A 209      30.897 -12.354  33.844  1.00 33.55           O
ATOM   3240  NE2 GLN A 209      28.954 -13.247  33.177  1.00 45.59           N
ATOM   3241  H   GLN A 209      31.729 -10.500  29.873  1.00 24.37           H
ATOM   3242  HA  GLN A 209      30.575 -12.900  28.881  1.00 26.15           H
ATOM   3243  HB2 GLN A 209      29.644 -10.856  30.928  1.00 33.73           H
ATOM   3244  HB3 GLN A 209      28.737 -12.325  30.535  1.00 33.73           H
ATOM   3245  HG2 GLN A 209      30.659 -13.730  31.110  1.00 37.29           H
ATOM   3246  HG3 GLN A 209      31.656 -12.319  31.456  1.00 37.29           H
ATOM   3247 HE21 GLN A 209      28.371 -13.550  32.412  1.00 54.72           H
ATOM   3248 HE22 GLN A 209      28.612 -13.275  34.125  1.00 54.72           H
ATOM   3249  N   ARG A 210      29.120 -10.111  27.869  1.00 15.45           N
ATOM   3250  CA  ARG A 210      28.269  -9.627  26.798  1.00 14.79           C
ATOM   3251  C   ARG A 210      28.748 -10.180  25.452  1.00 15.32           C
ATOM   3252  O   ARG A 210      27.918 -10.581  24.637  1.00 15.10           O
ATOM   3253  CB  ARG A 210      28.189  -8.090  26.794  1.00 14.74           C
ATOM   3254  CG  ARG A 210      27.351  -7.622  25.607  1.00 14.44           C
ATOM   3255  CD  ARG A 210      27.281  -6.108  25.503  1.00 12.82           C
ATOM   3256  NE  ARG A 210      26.503  -5.759  24.319  1.00 13.92           N
ATOM   3257  CZ  ARG A 210      26.274  -4.525  23.884  1.00 14.75           C
ATOM   3258  NH1 ARG A 210      26.761  -3.471  24.526  1.00 14.74           N
ATOM   3259  NH2 ARG A 210      25.562  -4.357  22.785  1.00 13.33           N1+
ATOM   3260  H   ARG A 210      29.676  -9.446  28.392  1.00 18.55           H
ATOM   3261  HA  ARG A 210      27.259 -10.004  26.969  1.00 17.75           H
ATOM   3262  HB2 ARG A 210      27.735  -7.745  27.723  1.00 17.69           H
ATOM   3263  HB3 ARG A 210      29.192  -7.668  26.716  1.00 17.69           H
ATOM   3264  HG2 ARG A 210      27.782  -7.978  24.672  1.00 17.34           H
ATOM   3265  HG3 ARG A 210      26.338  -8.009  25.711  1.00 17.34           H
ATOM   3266  HD2 ARG A 210      26.797  -5.701  26.391  1.00 15.39           H
ATOM   3267  HD3 ARG A 210      28.290  -5.708  25.416  1.00 15.39           H
ATOM   3268  HE  ARG A 210      26.101  -6.522  23.787  1.00 16.71           H
ATOM   3269 HH11 ARG A 210      27.305  -3.600  25.367  1.00 17.70           H
ATOM   3270 HH12 ARG A 210      26.568  -2.543  24.176  1.00 17.70           H
ATOM   3271 HH21 ARG A 210      25.191  -5.162  22.298  1.00 16.00           H
ATOM   3272 HH22 ARG A 210      25.380  -3.428  22.436  1.00 16.00           H
ATOM   3273  N   LEU A 211      30.068 -10.169  25.215  1.00 15.87           N
ATOM   3274  CA  LEU A 211      30.641 -10.622  23.960  1.00 16.53           C
ATOM   3275  C   LEU A 211      30.331 -12.087  23.672  1.00 15.41           C
ATOM   3276  O   LEU A 211      30.254 -12.433  22.501  1.00 16.23           O
ATOM   3277  CB  LEU A 211      32.133 -10.301  23.874  1.00 13.98           C
ATOM   3278  CG  LEU A 211      32.400  -8.781  23.809  1.00 15.09           C
ATOM   3279  CD1 LEU A 211      33.895  -8.573  23.954  1.00 22.57           C
ATOM   3280  CD2 LEU A 211      31.940  -8.115  22.509  1.00 20.77           C
ATOM   3281  H   LEU A 211      30.697  -9.829  25.929  1.00 19.05           H
ATOM   3282  HA  LEU A 211      30.188 -10.048  23.166  1.00 19.84           H
ATOM   3283  HB2 LEU A 211      32.618 -10.698  24.759  1.00 16.78           H
ATOM   3284  HB3 LEU A 211      32.561 -10.784  22.995  1.00 16.78           H
ATOM   3285  HG  LEU A 211      31.879  -8.280  24.613  1.00 18.12           H
ATOM   3286 HD11 LEU A 211      34.127  -7.508  23.960  1.00 27.09           H
ATOM   3287 HD12 LEU A 211      34.254  -9.017  24.885  1.00 27.09           H
ATOM   3288 HD13 LEU A 211      34.370  -9.052  23.098  1.00 27.09           H
ATOM   3289 HD21 LEU A 211      32.478  -7.179  22.348  1.00 24.93           H
ATOM   3290 HD22 LEU A 211      32.113  -8.772  21.656  1.00 24.93           H
ATOM   3291 HD23 LEU A 211      30.888  -7.868  22.607  1.00 24.93           H
ATOM   3292  N   GLN A 212      30.124 -12.917  24.704  1.00 17.37           N
ATOM   3293  CA  GLN A 212      29.719 -14.317  24.545  1.00 16.52           C
ATOM   3294  C   GLN A 212      28.443 -14.471  23.719  1.00 21.85           C
ATOM   3295  O   GLN A 212      28.325 -15.443  22.970  1.00 23.79           O
ATOM   3296  CB  GLN A 212      29.554 -15.014  25.907  1.00 21.62           C
ATOM   3297  CG  GLN A 212      30.860 -15.061  26.709  1.00 21.30           C
ATOM   3298  CD  GLN A 212      30.709 -15.632  28.117  1.00 33.34           C
ATOM   3299  OE1 GLN A 212      29.669 -16.165  28.497  1.00 34.61           O
ATOM   3300  NE2 GLN A 212      31.778 -15.545  28.901  1.00 30.72           N
ATOM   3301  H   GLN A 212      30.226 -12.559  25.644  1.00 20.86           H
ATOM   3302  HA  GLN A 212      30.517 -14.832  24.008  1.00 19.83           H
ATOM   3303  HB2 GLN A 212      28.771 -14.532  26.488  1.00 25.96           H
ATOM   3304  HB3 GLN A 212      29.236 -16.043  25.726  1.00 25.96           H
ATOM   3305  HG2 GLN A 212      31.566 -15.691  26.169  1.00 25.56           H
ATOM   3306  HG3 GLN A 212      31.290 -14.066  26.785  1.00 25.56           H
ATOM   3307 HE21 GLN A 212      32.621 -15.108  28.558  1.00 36.87           H
ATOM   3308 HE22 GLN A 212      31.737 -15.921  29.835  1.00 36.87           H
ATOM   3309  N   THR A 213      27.487 -13.542  23.853  1.00 18.12           N
ATOM   3310  CA  THR A 213      26.169 -13.642  23.224  1.00 17.43           C
ATOM   3311  C   THR A 213      25.890 -12.482  22.241  1.00 18.29           C
ATOM   3312  O   THR A 213      24.732 -12.276  21.893  1.00 18.66           O
ATOM   3313  CB  THR A 213      25.073 -13.803  24.299  1.00 20.69           C
ATOM   3314  OG1 THR A 213      25.039 -12.718  25.193  1.00 19.69           O
ATOM   3315  CG2 THR A 213      25.262 -15.079  25.134  1.00 22.73           C
ATOM   3316  H   THR A 213      27.636 -12.774  24.494  1.00 21.75           H
ATOM   3317  HA  THR A 213      26.125 -14.559  22.642  1.00 20.92           H
ATOM   3318  HB  THR A 213      24.102 -13.872  23.805  1.00 24.83           H
ATOM   3319  HG1 THR A 213      24.868 -11.906  24.704  1.00 23.63           H
ATOM   3320 HG21 THR A 213      24.442 -15.172  25.847  1.00 27.29           H
ATOM   3321 HG22 THR A 213      25.279 -15.955  24.484  1.00 27.29           H
ATOM   3322 HG23 THR A 213      26.190 -15.019  25.703  1.00 27.29           H
ATOM   3323  N   ILE A 214      26.911 -11.759  21.727  1.00 16.74           N
ATOM   3324  CA  ILE A 214      26.681 -10.615  20.827  1.00 17.22           C
ATOM   3325  C   ILE A 214      25.933 -10.939  19.551  1.00 19.85           C
ATOM   3326  O   ILE A 214      25.263 -10.058  19.038  1.00 16.17           O
ATOM   3327  CB  ILE A 214      27.956  -9.870  20.389  1.00 21.35           C
ATOM   3328  CG1 ILE A 214      28.984 -10.808  19.719  1.00 21.44           C
ATOM   3329  CG2 ILE A 214      28.403  -8.972  21.537  1.00 36.97           C
ATOM   3330  CD1 ILE A 214      30.162 -10.057  19.127  1.00 36.93           C
ATOM   3331  H   ILE A 214      27.854 -11.933  22.043  1.00 20.10           H
ATOM   3332  HA  ILE A 214      26.059  -9.909  21.376  1.00 20.67           H
ATOM   3333  HB  ILE A 214      27.654  -9.163  19.611  1.00 25.63           H
ATOM   3334 HG12 ILE A 214      29.342 -11.555  20.418  1.00 25.74           H
ATOM   3335 HG13 ILE A 214      28.510 -11.328  18.892  1.00 25.74           H
ATOM   3336 HG21 ILE A 214      29.377  -8.552  21.319  1.00 44.38           H
ATOM   3337 HG22 ILE A 214      27.698  -8.146  21.651  1.00 44.38           H
ATOM   3338 HG23 ILE A 214      28.403  -9.536  22.461  1.00 44.38           H
ATOM   3339 HD11 ILE A 214      30.789 -10.751  18.570  1.00 44.32           H
ATOM   3340 HD12 ILE A 214      29.790  -9.303  18.445  1.00 44.32           H
ATOM   3341 HD13 ILE A 214      30.739  -9.582  19.917  1.00 44.32           H
ATOM   3342  N   TRP A 215      26.093 -12.146  19.000  1.00 19.09           N
ATOM   3343  CA  TRP A 215      25.475 -12.522  17.732  1.00 17.50           C
ATOM   3344  C   TRP A 215      23.988 -12.873  17.890  1.00 15.42           C
ATOM   3345  O   TRP A 215      23.316 -13.124  16.893  1.00 27.11           O
ATOM   3346  CB  TRP A 215      26.291 -13.659  17.096  1.00 17.73           C
ATOM   3347  CG  TRP A 215      27.754 -13.347  16.967  1.00 19.67           C
ATOM   3348  CD1 TRP A 215      28.771 -13.926  17.649  1.00 18.65           C
ATOM   3349  CD2 TRP A 215      28.379 -12.329  16.131  1.00 21.36           C
ATOM   3350  NE1 TRP A 215      29.976 -13.366  17.279  1.00 19.20           N
ATOM   3351  CE2 TRP A 215      29.791 -12.368  16.348  1.00 18.10           C
ATOM   3352  CE3 TRP A 215      27.889 -11.378  15.213  1.00 18.51           C
ATOM   3353  CZ2 TRP A 215      30.667 -11.501  15.681  1.00 19.66           C
ATOM   3354  CZ3 TRP A 215      28.764 -10.517  14.521  1.00 20.26           C
ATOM   3355  CH2 TRP A 215      30.146 -10.579  14.756  1.00 20.13           C
ATOM   3356  H   TRP A 215      26.670 -12.825  19.475  1.00 22.92           H
ATOM   3357  HA  TRP A 215      25.534 -11.668  17.052  1.00 21.01           H
ATOM   3358  HB2 TRP A 215      26.169 -14.572  17.681  1.00 21.29           H
ATOM   3359  HB3 TRP A 215      25.891 -13.840  16.097  1.00 21.29           H
ATOM   3360  HD1 TRP A 215      28.667 -14.723  18.369  1.00 22.39           H
ATOM   3361  HE1 TRP A 215      30.861 -13.650  17.683  1.00 23.04           H
ATOM   3362  HE3 TRP A 215      26.826 -11.312  15.030  1.00 22.22           H
ATOM   3363  HZ2 TRP A 215      31.727 -11.544  15.876  1.00 23.60           H
ATOM   3364  HZ3 TRP A 215      28.373  -9.814  13.801  1.00 24.32           H
ATOM   3365  HH2 TRP A 215      30.811  -9.932  14.202  1.00 24.17           H
ATOM   3366  N   LYS A 216      23.492 -12.915  19.134  1.00 19.19           N
ATOM   3367  CA  LYS A 216      22.095 -13.158  19.466  1.00 20.60           C
ATOM   3368  C   LYS A 216      21.353 -11.840  19.678  1.00 22.17           C
ATOM   3369  O   LYS A 216      20.135 -11.857  19.788  1.00 21.79           O
ATOM   3370  CB  LYS A 216      21.982 -14.098  20.685  1.00 25.83           C
ATOM   3371  CG  LYS A 216      22.376 -15.570  20.403  1.00 30.69           C
ATOM   3372  CD  LYS A 216      23.857 -15.812  20.065  1.00 38.46           C
ATOM   3373  CE  LYS A 216      24.238 -17.296  19.972  1.00 42.14           C
ATOM   3374  NZ  LYS A 216      25.630 -17.450  19.492  1.00 43.44           N1+
ATOM   3375  H   LYS A 216      24.103 -12.685  19.903  1.00 23.03           H
ATOM   3376  HA  LYS A 216      21.601 -13.644  18.625  1.00 24.73           H
ATOM   3377  HB2 LYS A 216      22.568 -13.705  21.515  1.00 31.00           H
ATOM   3378  HB3 LYS A 216      20.941 -14.112  21.007  1.00 31.00           H
ATOM   3379  HG2 LYS A 216      22.126 -16.165  21.284  1.00 36.84           H
ATOM   3380  HG3 LYS A 216      21.768 -15.935  19.573  1.00 36.84           H
ATOM   3381  HD2 LYS A 216      24.076 -15.372  19.095  1.00 46.16           H
ATOM   3382  HD3 LYS A 216      24.472 -15.333  20.828  1.00 46.16           H
ATOM   3383  HE2 LYS A 216      24.103 -17.800  20.930  1.00 50.58           H
ATOM   3384  HE3 LYS A 216      23.573 -17.755  19.237  1.00 50.58           H
ATOM   3385  HZ1 LYS A 216      26.014 -18.332  19.805  1.00 52.14           H
ATOM   3386  HZ2 LYS A 216      25.649 -17.408  18.481  1.00 52.14           H
ATOM   3387  HZ3 LYS A 216      26.195 -16.691  19.857  1.00 52.14           H
ATOM   3388  N   GLU A 217      22.073 -10.718  19.778  1.00 19.49           N
ATOM   3389  CA  GLU A 217      21.471  -9.422  20.046  1.00 19.04           C
ATOM   3390  C   GLU A 217      20.680  -8.899  18.858  1.00 15.62           C
ATOM   3391  O   GLU A 217      21.087  -9.034  17.703  1.00 23.79           O
ATOM   3392  CB  GLU A 217      22.542  -8.384  20.382  1.00 17.66           C
ATOM   3393  CG  GLU A 217      23.255  -8.658  21.706  1.00 16.46           C
ATOM   3394  CD  GLU A 217      24.234  -7.556  22.094  1.00 16.87           C
ATOM   3395  OE1 GLU A 217      24.110  -6.437  21.554  1.00 16.43           O
ATOM   3396  OE2 GLU A 217      25.087  -7.844  22.952  1.00 15.98           O1-
ATOM   3397  H   GLU A 217      23.074 -10.760  19.679  1.00 23.40           H
ATOM   3398  HA  GLU A 217      20.815  -9.505  20.914  1.00 22.86           H
ATOM   3399  HB2 GLU A 217      23.279  -8.336  19.579  1.00 21.20           H
ATOM   3400  HB3 GLU A 217      22.054  -7.410  20.447  1.00 21.20           H
ATOM   3401  HG2 GLU A 217      22.513  -8.717  22.502  1.00 19.75           H
ATOM   3402  HG3 GLU A 217      23.762  -9.622  21.706  1.00 19.75           H
ATOM   3403  N   GLU A 218      19.579  -8.222  19.176  1.00 21.74           N
ATOM   3404  CA  GLU A 218      18.855  -7.391  18.234  1.00 23.44           C
ATOM   3405  C   GLU A 218      19.383  -5.942  18.341  1.00 19.24           C
ATOM   3406  O   GLU A 218      19.690  -5.492  19.448  1.00 21.35           O
ATOM   3407  CB  GLU A 218      17.353  -7.449  18.565  1.00 30.24           C
ATOM   3408  CG  GLU A 218      16.789  -8.874  18.431  1.00 34.59           C
ATOM   3409  CD  GLU A 218      15.287  -8.932  18.711  1.00 44.96           C
ATOM   3410  OE1 GLU A 218      14.886  -8.517  19.822  1.00 42.23           O
ATOM   3411  OE2 GLU A 218      14.566  -9.422  17.813  1.00 50.54           O1-
ATOM   3412  H   GLU A 218      19.311  -8.148  20.147  1.00 26.09           H
ATOM   3413  HA  GLU A 218      18.982  -7.797  17.233  1.00 28.14           H
ATOM   3414  HB2 GLU A 218      17.201  -7.093  19.585  1.00 36.30           H
ATOM   3415  HB3 GLU A 218      16.810  -6.790  17.885  1.00 36.30           H
ATOM   3416  HG2 GLU A 218      17.011  -9.274  17.440  1.00 41.52           H
ATOM   3417  HG3 GLU A 218      17.280  -9.484  19.191  1.00 41.52           H
ATOM   3418  N   PRO A 219      19.433  -5.185  17.235  1.00 19.00           N
ATOM   3419  CA  PRO A 219      19.794  -3.761  17.273  1.00 14.16           C
ATOM   3420  C   PRO A 219      18.775  -2.912  18.061  1.00 23.90           C
ATOM   3421  O   PRO A 219      17.604  -3.281  18.172  1.00 22.81           O
ATOM   3422  CB  PRO A 219      19.804  -3.339  15.795  1.00 20.62           C
ATOM   3423  CG  PRO A 219      19.932  -4.649  15.022  1.00 33.82           C
ATOM   3424  CD  PRO A 219      19.152  -5.619  15.881  1.00 24.29           C
ATOM   3425  HA  PRO A 219      20.812  -3.636  17.637  1.00 17.00           H
ATOM   3426  HB2 PRO A 219      18.826  -2.913  15.560  1.00 24.75           H
ATOM   3427  HB3 PRO A 219      20.585  -2.626  15.539  1.00 24.75           H
ATOM   3428  HG2 PRO A 219      19.478  -4.583  14.034  1.00 40.59           H
ATOM   3429  HG3 PRO A 219      20.978  -4.948  14.957  1.00 40.59           H
ATOM   3430  HD2 PRO A 219      18.084  -5.545  15.677  1.00 29.15           H
ATOM   3431  HD3 PRO A 219      19.542  -6.613  15.671  1.00 29.15           H
ATOM   3432  N   ILE A 220      19.200  -1.742  18.568  1.00 20.18           N
ATOM   3433  CA  ILE A 220      18.287  -0.761  19.151  1.00 19.92           C
ATOM   3434  C   ILE A 220      17.437  -0.127  18.045  1.00 19.31           C
ATOM   3435  O   ILE A 220      17.861  -0.092  16.892  1.00 19.15           O
ATOM   3436  CB  ILE A 220      19.037   0.336  19.950  1.00 21.07           C
ATOM   3437  CG1 ILE A 220      19.812   1.313  19.035  1.00 23.11           C
ATOM   3438  CG2 ILE A 220      19.905  -0.301  21.047  1.00 29.77           C
ATOM   3439  CD1 ILE A 220      20.446   2.492  19.769  1.00 23.78           C
ATOM   3440  H   ILE A 220      20.160  -1.459  18.429  1.00 24.22           H
ATOM   3441  HA  ILE A 220      17.637  -1.285  19.851  1.00 23.91           H
ATOM   3442  HB  ILE A 220      18.291   0.938  20.468  1.00 25.29           H
ATOM   3443 HG12 ILE A 220      20.594   0.786  18.505  1.00 27.74           H
ATOM   3444 HG13 ILE A 220      19.140   1.742  18.295  1.00 27.74           H
ATOM   3445 HG21 ILE A 220      20.283   0.463  21.726  1.00 35.73           H
ATOM   3446 HG22 ILE A 220      19.305  -1.005  21.625  1.00 35.73           H
ATOM   3447 HG23 ILE A 220      20.744  -0.835  20.601  1.00 35.73           H
ATOM   3448 HD11 ILE A 220      20.898   3.163  19.039  1.00 28.54           H
ATOM   3449 HD12 ILE A 220      19.680   3.030  20.324  1.00 28.54           H
ATOM   3450 HD13 ILE A 220      21.221   2.140  20.451  1.00 28.54           H
ATOM   3451  N   PRO A 221      16.282   0.470  18.378  1.00 20.78           N
ATOM   3452  CA  PRO A 221      15.571   1.325  17.445  1.00 18.39           C
ATOM   3453  C   PRO A 221      16.231   2.711  17.495  1.00 17.73           C
ATOM   3454  O   PRO A 221      16.130   3.412  18.504  1.00 20.43           O
ATOM   3455  CB  PRO A 221      14.139   1.329  17.990  1.00 18.47           C
ATOM   3456  CG  PRO A 221      14.294   1.153  19.499  1.00 18.42           C
ATOM   3457  CD  PRO A 221      15.556   0.293  19.632  1.00 23.75           C
ATOM   3458  HA  PRO A 221      15.529   0.897  16.443  1.00 22.07           H
ATOM   3459  HB2 PRO A 221      13.552   2.209  17.726  1.00 22.17           H
ATOM   3460  HB3 PRO A 221      13.658   0.431  17.602  1.00 22.17           H
ATOM   3461  HG2 PRO A 221      14.398   2.123  19.984  1.00 22.11           H
ATOM   3462  HG3 PRO A 221      13.444   0.615  19.924  1.00 22.11           H
ATOM   3463  HD2 PRO A 221      16.122   0.633  20.498  1.00 28.51           H
ATOM   3464  HD3 PRO A 221      15.246  -0.750  19.723  1.00 28.51           H
ATOM   3465  N   CYS A 222      16.987   3.059  16.444  1.00 19.18           N
ATOM   3466  CA  CYS A 222      17.956   4.165  16.503  1.00 20.11           C
ATOM   3467  C   CYS A 222      17.149   5.379  15.992  1.00 13.51           C
ATOM   3468  O   CYS A 222      17.183   5.872  14.863  1.00 13.98           O
ATOM   3469  CB  CYS A 222      19.257   3.874  15.771  1.00 13.67           C
ATOM   3470  SG  CYS A 222      20.267   5.416  15.765  1.00 15.96           S1-
ATOM   3471  H   CYS A 222      17.033   2.430  15.676  1.00 23.03           H
ATOM   3472  HA  CYS A 222      18.229   4.380  17.579  1.00 24.14           H
ATOM   3473  HB2 CYS A 222      19.844   3.106  16.323  1.00 16.41           H
ATOM   3474  HB3 CYS A 222      19.122   3.461  14.759  1.00 16.41           H
ATOM   3475  N   THR A 223      16.302   5.852  16.911  1.00 19.47           N
ATOM   3476  CA  THR A 223      15.311   6.900  16.668  1.00 17.12           C
ATOM   3477  C   THR A 223      15.474   8.015  17.690  1.00 19.44           C
ATOM   3478  O   THR A 223      16.010   7.818  18.781  1.00 17.72           O
ATOM   3479  CB  THR A 223      13.882   6.332  16.790  1.00 19.29           C
ATOM   3480  OG1 THR A 223      13.628   5.880  18.108  1.00 22.38           O
ATOM   3481  CG2 THR A 223      13.626   5.193  15.799  1.00 21.36           C
ATOM   3482  H   THR A 223      16.256   5.378  17.801  1.00 23.37           H
ATOM   3483  HA  THR A 223      15.428   7.321  15.668  1.00 20.55           H
ATOM   3484  HB  THR A 223      13.177   7.133  16.565  1.00 23.15           H
ATOM   3485  HG1 THR A 223      12.751   5.492  18.117  1.00 26.86           H
ATOM   3486 HG21 THR A 223      12.585   4.873  15.872  1.00 25.64           H
ATOM   3487 HG22 THR A 223      13.827   5.532  14.781  1.00 25.64           H
ATOM   3488 HG23 THR A 223      14.259   4.336  16.028  1.00 25.64           H
ATOM   3489  N   ALA A 224      14.950   9.198  17.354  1.00 20.72           N
ATOM   3490  CA  ALA A 224      14.882  10.314  18.287  1.00 20.20           C
ATOM   3491  C   ALA A 224      14.181   9.908  19.589  1.00 18.31           C
ATOM   3492  O   ALA A 224      14.619  10.304  20.665  1.00 21.57           O
ATOM   3493  CB  ALA A 224      14.180  11.492  17.605  1.00 22.85           C
ATOM   3494  H   ALA A 224      14.546   9.322  16.436  1.00 24.87           H
ATOM   3495  HA  ALA A 224      15.898  10.627  18.529  1.00 24.24           H
ATOM   3496  HB1 ALA A 224      14.169  12.344  18.284  1.00 27.43           H
ATOM   3497  HB2 ALA A 224      14.715  11.768  16.695  1.00 27.43           H
ATOM   3498  HB3 ALA A 224      13.155  11.223  17.350  1.00 27.43           H
ATOM   3499  N   HIS A 225      13.125   9.084  19.506  1.00 23.59           N
ATOM   3500  CA  HIS A 225      12.404   8.612  20.681  1.00 31.38           C
ATOM   3501  C   HIS A 225      13.298   7.788  21.620  1.00 27.04           C
ATOM   3502  O   HIS A 225      13.269   8.000  22.832  1.00 27.69           O
ATOM   3503  CB  HIS A 225      11.139   7.852  20.249  1.00 29.06           C
ATOM   3504  CG  HIS A 225      10.278   7.483  21.430  1.00 35.36           C
ATOM   3505  ND1 HIS A 225      10.448   6.343  22.218  1.00 39.24           N
ATOM   3506  CD2 HIS A 225       9.266   8.244  21.947  1.00 37.38           C
ATOM   3507  CE1 HIS A 225       9.557   6.464  23.217  1.00 39.96           C
ATOM   3508  NE2 HIS A 225       8.828   7.586  23.074  1.00 43.91           N
ATOM   3509  H   HIS A 225      12.820   8.764  18.599  1.00 28.31           H
ATOM   3510  HA  HIS A 225      12.078   9.493  21.237  1.00 37.66           H
ATOM   3511  HB2 HIS A 225      11.422   6.942  19.719  1.00 34.88           H
ATOM   3512  HB3 HIS A 225      10.559   8.479  19.571  1.00 34.88           H
ATOM   3513  HD2 HIS A 225       8.910   9.192  21.568  1.00 44.87           H
ATOM   3514  HE1 HIS A 225       9.483   5.790  24.059  1.00 47.95           H
ATOM   3515  HE2 HIS A 225       8.112   7.903  23.715  1.00 52.71           H
ATOM   3516  N   TRP A 226      14.115   6.872  21.083  1.00 24.64           N
ATOM   3517  CA  TRP A 226      15.027   6.092  21.911  1.00 23.22           C
ATOM   3518  C   TRP A 226      16.021   7.003  22.639  1.00 18.16           C
ATOM   3519  O   TRP A 226      16.310   6.791  23.813  1.00 18.14           O
ATOM   3520  CB  TRP A 226      15.728   5.038  21.051  1.00 20.88           C
ATOM   3521  CG  TRP A 226      16.612   4.096  21.806  1.00 21.54           C
ATOM   3522  CD1 TRP A 226      16.241   2.878  22.257  1.00 25.49           C
ATOM   3523  CD2 TRP A 226      18.004   4.258  22.232  1.00 19.04           C
ATOM   3524  NE1 TRP A 226      17.292   2.276  22.911  1.00 19.81           N
ATOM   3525  CE2 TRP A 226      18.402   3.094  22.950  1.00 25.89           C
ATOM   3526  CE3 TRP A 226      18.967   5.282  22.112  1.00 21.75           C
ATOM   3527  CZ2 TRP A 226      19.675   2.961  23.525  1.00 19.20           C
ATOM   3528  CZ3 TRP A 226      20.249   5.162  22.680  1.00 21.19           C
ATOM   3529  CH2 TRP A 226      20.614   3.997  23.376  1.00 20.88           C
ATOM   3530  H   TRP A 226      14.123   6.726  20.083  1.00 29.57           H
ATOM   3531  HA  TRP A 226      14.436   5.568  22.663  1.00 27.87           H
ATOM   3532  HB2 TRP A 226      14.955   4.455  20.549  1.00 25.06           H
ATOM   3533  HB3 TRP A 226      16.327   5.545  20.294  1.00 25.06           H
ATOM   3534  HD1 TRP A 226      15.259   2.445  22.130  1.00 30.60           H
ATOM   3535  HE1 TRP A 226      17.225   1.360  23.334  1.00 23.78           H
ATOM   3536  HE3 TRP A 226      18.693   6.185  21.604  1.00 26.10           H
ATOM   3537  HZ2 TRP A 226      19.933   2.067  24.070  1.00 23.05           H
ATOM   3538  HZ3 TRP A 226      20.956   5.976  22.593  1.00 25.44           H
ATOM   3539  HH2 TRP A 226      21.598   3.909  23.812  1.00 25.06           H
ATOM   3540  N   HIS A 227      16.562   8.019  21.955  1.00 21.56           N
ATOM   3541  CA  HIS A 227      17.584   8.886  22.535  1.00 22.60           C
ATOM   3542  C   HIS A 227      17.058   9.901  23.561  1.00 17.82           C
ATOM   3543  O   HIS A 227      17.775  10.201  24.512  1.00 22.34           O
ATOM   3544  CB  HIS A 227      18.397   9.568  21.426  1.00 15.99           C
ATOM   3545  CG  HIS A 227      19.248   8.596  20.638  1.00 16.26           C
ATOM   3546  ND1 HIS A 227      18.814   7.796  19.603  1.00 17.18           N1+
ATOM   3547  CD2 HIS A 227      20.593   8.385  20.778  1.00 17.79           C
ATOM   3548  CE1 HIS A 227      19.866   7.106  19.129  1.00 19.63           C
ATOM   3549  NE2 HIS A 227      20.959   7.465  19.824  1.00 12.77           N
ATOM   3550  H   HIS A 227      16.262   8.192  21.007  1.00 25.88           H
ATOM   3551  HA  HIS A 227      18.277   8.244  23.076  1.00 27.13           H
ATOM   3552  HB2 HIS A 227      19.056  10.315  21.874  1.00 19.19           H
ATOM   3553  HB3 HIS A 227      17.720  10.093  20.750  1.00 19.19           H
ATOM   3554  HD1 HIS A 227      17.867   7.747  19.245  1.00 20.62           H
ATOM   3555  HD2 HIS A 227      21.249   8.873  21.472  1.00 21.36           H
ATOM   3556  HE1 HIS A 227      19.842   6.417  18.298  1.00 23.57           H
ATOM   3557  HE2 HIS A 227      21.907   7.179  19.625  1.00 15.33           H
ATOM   3558  N   PHE A 228      15.862  10.458  23.327  1.00 26.53           N
ATOM   3559  CA  PHE A 228      15.368  11.675  23.982  1.00 28.57           C
ATOM   3560  C   PHE A 228      14.018  11.492  24.675  1.00 32.94           C
ATOM   3561  O   PHE A 228      13.668  12.300  25.533  1.00 28.91           O
ATOM   3562  CB  PHE A 228      15.249  12.785  22.931  1.00 21.59           C
ATOM   3563  CG  PHE A 228      16.539  13.043  22.183  1.00 18.33           C
ATOM   3564  CD1 PHE A 228      17.692  13.384  22.905  1.00 20.00           C
ATOM   3565  CD2 PHE A 228      16.602  12.912  20.787  1.00 20.14           C
ATOM   3566  CE1 PHE A 228      18.912  13.574  22.241  1.00 22.25           C
ATOM   3567  CE2 PHE A 228      17.821  13.126  20.117  1.00 15.36           C
ATOM   3568  CZ  PHE A 228      18.974  13.457  20.847  1.00 18.25           C
ATOM   3569  H   PHE A 228      15.352  10.145  22.515  1.00 31.84           H
ATOM   3570  HA  PHE A 228      16.080  11.992  24.742  1.00 34.29           H
ATOM   3571  HB2 PHE A 228      14.460  12.527  22.224  1.00 25.91           H
ATOM   3572  HB3 PHE A 228      14.960  13.710  23.434  1.00 25.91           H
ATOM   3573  HD1 PHE A 228      17.640  13.507  23.974  1.00 24.01           H
ATOM   3574  HD2 PHE A 228      15.719  12.662  20.220  1.00 24.17           H
ATOM   3575  HE1 PHE A 228      19.790  13.863  22.796  1.00 26.70           H
ATOM   3576  HE2 PHE A 228      17.864  13.045  19.042  1.00 18.44           H
ATOM   3577  HZ  PHE A 228      19.903  13.661  20.342  1.00 21.90           H
ATOM   3578  N   GLY A 229      13.245  10.494  24.241  1.00 28.22           N
ATOM   3579  CA  GLY A 229      11.865  10.275  24.647  1.00 36.21           C
ATOM   3580  C   GLY A 229      11.754   9.498  25.959  1.00 41.49           C
ATOM   3581  O   GLY A 229      12.687   9.426  26.761  1.00 40.44           O
ATOM   3582  H   GLY A 229      13.624   9.854  23.559  1.00 33.87           H
ATOM   3583  HA2 GLY A 229      11.367  11.236  24.771  1.00 43.46           H
ATOM   3584  HA3 GLY A 229      11.369   9.706  23.859  1.00 43.46           H
ATOM   3585  N   GLN A 230      10.570   8.916  26.158  1.00 48.06           N
ATOM   3586  CA  GLN A 230      10.209   8.141  27.337  1.00 52.74           C
ATOM   3587  C   GLN A 230       9.483   6.870  26.856  1.00 50.72           C
ATOM   3588  O   GLN A 230       8.326   7.000  26.384  1.00 52.12           O
ATOM   3589  CB  GLN A 230       9.368   9.051  28.261  1.00 49.51           C
ATOM   3590  CG  GLN A 230       8.893   8.411  29.578  1.00 49.23           C
ATOM   3591  CD  GLN A 230      10.054   8.119  30.537  1.00 49.99           C
ATOM   3592  OE1 GLN A 230      10.803   7.164  30.359  1.00 54.62           O
ATOM   3593  NE2 GLN A 230      10.225   8.944  31.572  1.00 49.68           N
ATOM   3594  OXT GLN A 230      10.124   5.796  26.911  1.00 49.62           O1-
ATOM   3595  H   GLN A 230       9.868   8.988  25.438  1.00 57.68           H
ATOM   3596  HA  GLN A 230      11.118   7.838  27.859  1.00 63.30           H
ATOM   3597  HB2 GLN A 230       9.967   9.928  28.511  1.00 59.41           H
ATOM   3598  HB3 GLN A 230       8.491   9.401  27.715  1.00 59.41           H
ATOM   3599  HG2 GLN A 230       8.169   9.074  30.055  1.00 59.09           H
ATOM   3600  HG3 GLN A 230       8.412   7.469  29.316  1.00 59.09           H
ATOM   3601 HE21 GLN A 230       9.599   9.722  31.711  1.00 59.62           H
ATOM   3602 HE22 GLN A 230      10.987   8.768  32.210  1.00 59.62           H
TER
ATOM   3603  N   ALA B   1      35.449  50.969  26.063  1.00 44.75           N
ATOM   3604  CA  ALA B   1      35.192  49.542  26.377  1.00 42.41           C
ATOM   3605  C   ALA B   1      35.100  48.697  25.095  1.00 44.33           C
ATOM   3606  O   ALA B   1      34.008  48.371  24.622  1.00 47.21           O
ATOM   3607  CB  ALA B   1      33.948  49.386  27.264  1.00 45.67           C
ATOM   3608  H1  ALA B   1      35.508  51.516  26.912  1.00 53.71           H
ATOM   3609  H2  ALA B   1      34.714  51.340  25.474  1.00 53.71           H
ATOM   3610  HA  ALA B   1      36.054  49.175  26.936  1.00 50.89           H
ATOM   3611  HB1 ALA B   1      34.090  49.929  28.199  1.00 54.81           H
ATOM   3612  HB2 ALA B   1      33.066  49.773  26.751  1.00 54.81           H
ATOM   3613  HB3 ALA B   1      33.795  48.330  27.491  1.00 54.81           H
ATOM   3614  N   GLY B   2      36.273  48.363  24.543  1.00 37.05           N
ATOM   3615  CA  GLY B   2      36.404  47.523  23.357  1.00 32.01           C
ATOM   3616  C   GLY B   2      36.184  46.048  23.688  1.00 27.23           C
ATOM   3617  O   GLY B   2      36.019  45.671  24.850  1.00 24.54           O
ATOM   3618  H   GLY B   2      37.125  48.681  24.982  1.00 44.46           H
ATOM   3619  HA2 GLY B   2      35.665  47.836  22.617  1.00 38.42           H
ATOM   3620  HA3 GLY B   2      37.409  47.638  22.952  1.00 38.42           H
ATOM   3621  N   LYS B   3      36.183  45.215  22.645  1.00 16.37           N
ATOM   3622  CA  LYS B   3      35.976  43.773  22.766  1.00 12.70           C
ATOM   3623  C   LYS B   3      36.927  43.031  21.835  1.00 14.67           C
ATOM   3624  O   LYS B   3      37.289  43.552  20.778  1.00 13.02           O
ATOM   3625  CB  LYS B   3      34.513  43.388  22.475  1.00 21.14           C
ATOM   3626  CG  LYS B   3      33.495  43.858  23.539  1.00 17.45           C
ATOM   3627  CD  LYS B   3      33.747  43.203  24.913  1.00 23.75           C
ATOM   3628  CE  LYS B   3      32.951  43.827  26.060  1.00 34.77           C
ATOM   3629  NZ  LYS B   3      31.520  43.516  25.958  1.00 35.23           N1+
ATOM   3630  H   LYS B   3      36.359  45.576  21.717  1.00 19.65           H
ATOM   3631  HA  LYS B   3      36.240  43.459  23.772  1.00 15.25           H
ATOM   3632  HB2 LYS B   3      34.218  43.773  21.499  1.00 25.37           H
ATOM   3633  HB3 LYS B   3      34.456  42.300  22.434  1.00 25.37           H
ATOM   3634  HG2 LYS B   3      33.528  44.943  23.630  1.00 20.95           H
ATOM   3635  HG3 LYS B   3      32.498  43.576  23.201  1.00 20.95           H
ATOM   3636  HD2 LYS B   3      33.495  42.145  24.844  1.00 28.51           H
ATOM   3637  HD3 LYS B   3      34.793  43.274  25.198  1.00 28.51           H
ATOM   3638  HE2 LYS B   3      33.336  43.439  27.005  1.00 41.74           H
ATOM   3639  HE3 LYS B   3      33.086  44.910  26.046  1.00 41.74           H
ATOM   3640  HZ1 LYS B   3      31.013  43.947  26.716  1.00 42.29           H
ATOM   3641  HZ2 LYS B   3      31.163  43.829  25.068  1.00 42.29           H
ATOM   3642  HZ3 LYS B   3      31.402  42.510  26.018  1.00 42.29           H
ATOM   3643  N   LYS B   4      37.343  41.832  22.267  1.00 11.21           N
ATOM   3644  CA  LYS B   4      38.220  40.932  21.537  1.00  9.80           C
ATOM   3645  C   LYS B   4      37.434  39.703  21.110  1.00  8.40           C
ATOM   3646  O   LYS B   4      36.707  39.126  21.916  1.00  9.63           O
ATOM   3647  CB  LYS B   4      39.396  40.516  22.426  1.00 12.05           C
ATOM   3648  CG  LYS B   4      40.352  41.657  22.806  1.00 17.83           C
ATOM   3649  CD  LYS B   4      41.744  41.064  23.077  1.00 22.86           C
ATOM   3650  CE  LYS B   4      42.798  42.127  23.392  1.00 29.77           C
ATOM   3651  NZ  LYS B   4      42.401  42.967  24.536  1.00 22.74           N1+
ATOM   3652  H   LYS B   4      37.026  41.523  23.177  1.00 13.46           H
ATOM   3653  HA  LYS B   4      38.619  41.422  20.654  1.00 11.77           H
ATOM   3654  HB2 LYS B   4      39.004  40.083  23.347  1.00 14.47           H
ATOM   3655  HB3 LYS B   4      39.952  39.733  21.907  1.00 14.47           H
ATOM   3656  HG2 LYS B   4      40.440  42.371  21.998  1.00 21.40           H
ATOM   3657  HG3 LYS B   4      39.959  42.174  23.681  1.00 21.40           H
ATOM   3658  HD2 LYS B   4      41.678  40.385  23.923  1.00 27.44           H
ATOM   3659  HD3 LYS B   4      42.083  40.494  22.209  1.00 27.44           H
ATOM   3660  HE2 LYS B   4      43.745  41.632  23.616  1.00 35.73           H
ATOM   3661  HE3 LYS B   4      42.932  42.752  22.507  1.00 35.73           H
ATOM   3662  HZ1 LYS B   4      43.157  43.587  24.785  1.00 27.29           H
ATOM   3663  HZ2 LYS B   4      41.580  43.509  24.297  1.00 27.29           H
ATOM   3664  HZ3 LYS B   4      42.180  42.374  25.327  1.00 27.29           H
ATOM   3665  N   VAL B   5      37.608  39.289  19.856  1.00  9.28           N
ATOM   3666  CA  VAL B   5      36.949  38.132  19.274  1.00  9.61           C
ATOM   3667  C   VAL B   5      38.007  37.190  18.728  1.00  8.44           C
ATOM   3668  O   VAL B   5      38.914  37.611  18.010  1.00  8.20           O
ATOM   3669  CB  VAL B   5      35.948  38.551  18.185  1.00  9.21           C
ATOM   3670  CG1 VAL B   5      35.197  37.297  17.702  1.00 11.44           C
ATOM   3671  CG2 VAL B   5      34.954  39.577  18.740  1.00  9.86           C
ATOM   3672  H   VAL B   5      38.218  39.819  19.255  1.00 11.15           H
ATOM   3673  HA  VAL B   5      36.394  37.619  20.047  1.00 11.54           H
ATOM   3674  HB  VAL B   5      36.490  38.995  17.348  1.00 11.06           H
ATOM   3675 HG11 VAL B   5      34.425  37.564  16.985  1.00 13.73           H
ATOM   3676 HG12 VAL B   5      35.880  36.607  17.208  1.00 13.73           H
ATOM   3677 HG13 VAL B   5      34.715  36.795  18.544  1.00 13.73           H
ATOM   3678 HG21 VAL B   5      34.196  39.813  17.997  1.00 11.84           H
ATOM   3679 HG22 VAL B   5      34.459  39.168  19.617  1.00 11.84           H
ATOM   3680 HG23 VAL B   5      35.464  40.500  19.008  1.00 11.84           H
ATOM   3681  N   LEU B   6      37.862  35.902  19.033  1.00  6.78           N
ATOM   3682  CA  LEU B   6      38.592  34.823  18.387  1.00  7.29           C
ATOM   3683  C   LEU B   6      37.606  34.075  17.513  1.00  8.80           C
ATOM   3684  O   LEU B   6      36.581  33.618  18.014  1.00  7.86           O
ATOM   3685  CB  LEU B   6      39.232  33.880  19.422  1.00  7.38           C
ATOM   3686  CG  LEU B   6      39.887  32.610  18.825  1.00  7.88           C
ATOM   3687  CD1 LEU B   6      41.090  32.967  17.936  1.00  9.13           C
ATOM   3688  CD2 LEU B   6      40.330  31.705  19.983  1.00  9.06           C
ATOM   3689  H   LEU B   6      37.077  35.633  19.608  1.00  8.15           H
ATOM   3690  HA  LEU B   6      39.392  35.229  17.772  1.00  8.76           H
ATOM   3691  HB2 LEU B   6      39.983  34.434  19.987  1.00  8.86           H
ATOM   3692  HB3 LEU B   6      38.452  33.572  20.117  1.00  8.86           H
ATOM   3693  HG  LEU B   6      39.161  32.069  18.218  1.00  9.46           H
ATOM   3694 HD11 LEU B   6      41.600  32.051  17.641  1.00 10.96           H
ATOM   3695 HD12 LEU B   6      40.748  33.468  17.032  1.00 10.96           H
ATOM   3696 HD13 LEU B   6      41.779  33.621  18.463  1.00 10.96           H
ATOM   3697 HD21 LEU B   6      40.772  30.789  19.596  1.00 10.87           H
ATOM   3698 HD22 LEU B   6      41.061  32.212  20.610  1.00 10.87           H
ATOM   3699 HD23 LEU B   6      39.467  31.441  20.594  1.00 10.87           H
ATOM   3700  N   ILE B   7      37.942  33.877  16.241  1.00  7.07           N
ATOM   3701  CA  ILE B   7      37.204  33.005  15.338  1.00  6.67           C
ATOM   3702  C   ILE B   7      38.066  31.762  15.140  1.00  6.90           C
ATOM   3703  O   ILE B   7      39.146  31.855  14.576  1.00  8.22           O
ATOM   3704  CB  ILE B   7      36.858  33.699  14.000  1.00  7.38           C
ATOM   3705  CG1 ILE B   7      36.120  35.035  14.226  1.00  7.70           C
ATOM   3706  CG2 ILE B   7      36.058  32.700  13.128  1.00  8.70           C
ATOM   3707  CD1 ILE B   7      35.913  35.857  12.946  1.00 12.73           C
ATOM   3708  H   ILE B   7      38.817  34.257  15.913  1.00  8.49           H
ATOM   3709  HA  ILE B   7      36.268  32.720  15.809  1.00  8.01           H
ATOM   3710  HB  ILE B   7      37.797  33.914  13.492  1.00  8.86           H
ATOM   3711 HG12 ILE B   7      35.147  34.836  14.668  1.00  9.24           H
ATOM   3712 HG13 ILE B   7      36.684  35.658  14.917  1.00  9.24           H
ATOM   3713 HG21 ILE B   7      35.751  33.165  12.193  1.00 10.45           H
ATOM   3714 HG22 ILE B   7      36.678  31.845  12.877  1.00 10.45           H
ATOM   3715 HG23 ILE B   7      35.174  32.354  13.664  1.00 10.45           H
ATOM   3716 HD11 ILE B   7      35.442  36.804  13.205  1.00 15.28           H
ATOM   3717 HD12 ILE B   7      36.873  36.059  12.476  1.00 15.28           H
ATOM   3718 HD13 ILE B   7      35.267  35.328  12.247  1.00 15.28           H
ATOM   3719  N   VAL B   8      37.592  30.600  15.574  1.00  6.62           N
ATOM   3720  CA  VAL B   8      38.233  29.330  15.289  1.00  6.67           C
ATOM   3721  C   VAL B   8      37.524  28.762  14.066  1.00  7.26           C
ATOM   3722  O   VAL B   8      36.346  28.423  14.130  1.00  8.75           O
ATOM   3723  CB  VAL B   8      38.152  28.368  16.484  1.00  6.07           C
ATOM   3724  CG1 VAL B   8      38.992  27.110  16.212  1.00  8.02           C
ATOM   3725  CG2 VAL B   8      38.642  29.016  17.789  1.00  9.03           C
ATOM   3726  H   VAL B   8      36.680  30.577  16.002  1.00  7.95           H
ATOM   3727  HA  VAL B   8      39.287  29.487  15.060  1.00  8.02           H
ATOM   3728  HB  VAL B   8      37.112  28.072  16.631  1.00  7.29           H
ATOM   3729 HG11 VAL B   8      38.885  26.415  17.051  1.00  9.64           H
ATOM   3730 HG12 VAL B   8      38.667  26.619  15.296  1.00  9.64           H
ATOM   3731 HG13 VAL B   8      40.044  27.382  16.111  1.00  9.64           H
ATOM   3732 HG21 VAL B   8      38.613  28.278  18.594  1.00 10.84           H
ATOM   3733 HG22 VAL B   8      39.670  29.370  17.674  1.00 10.84           H
ATOM   3734 HG23 VAL B   8      37.991  29.846  18.067  1.00 10.84           H
ATOM   3735  N   TYR B   9      38.245  28.708  12.945  1.00  7.71           N
ATOM   3736  CA  TYR B   9      37.703  28.461  11.620  1.00  5.97           C
ATOM   3737  C   TYR B   9      38.201  27.135  11.057  1.00  5.94           C
ATOM   3738  O   TYR B   9      39.412  26.907  11.055  1.00  8.23           O
ATOM   3739  CB  TYR B   9      38.112  29.651  10.741  1.00  8.22           C
ATOM   3740  CG  TYR B   9      37.903  29.455   9.251  1.00  9.30           C
ATOM   3741  CD1 TYR B   9      36.610  29.414   8.703  1.00 10.71           C
ATOM   3742  CD2 TYR B   9      39.017  29.338   8.411  1.00  9.06           C
ATOM   3743  CE1 TYR B   9      36.425  29.253   7.319  1.00  9.84           C
ATOM   3744  CE2 TYR B   9      38.847  29.181   7.025  1.00 11.26           C
ATOM   3745  CZ  TYR B   9      37.548  29.142   6.475  1.00 10.33           C
ATOM   3746  OH  TYR B   9      37.378  28.985   5.131  1.00 11.32           O
ATOM   3747  H   TYR B   9      39.237  28.889  13.011  1.00  9.26           H
ATOM   3748  HA  TYR B   9      36.615  28.439  11.657  1.00  7.17           H
ATOM   3749  HB2 TYR B   9      37.552  30.526  11.061  1.00  9.87           H
ATOM   3750  HB3 TYR B   9      39.169  29.859  10.916  1.00  9.87           H
ATOM   3751  HD1 TYR B   9      35.751  29.506   9.347  1.00 12.87           H
ATOM   3752  HD2 TYR B   9      40.009  29.379   8.824  1.00 10.87           H
ATOM   3753  HE1 TYR B   9      35.428  29.230   6.908  1.00 11.82           H
ATOM   3754  HE2 TYR B   9      39.719  29.102   6.393  1.00 13.52           H
ATOM   3755  HH  TYR B   9      36.463  28.823   4.901  1.00 13.60           H
ATOM   3756  N   ALA B  10      37.290  26.284  10.562  1.00  7.68           N
ATOM   3757  CA  ALA B  10      37.622  24.924  10.120  1.00  7.37           C
ATOM   3758  C   ALA B  10      37.002  24.625   8.750  1.00  7.85           C
ATOM   3759  O   ALA B  10      36.086  23.825   8.620  1.00  8.22           O
ATOM   3760  CB  ALA B  10      37.181  23.929  11.196  1.00  7.01           C
ATOM   3761  H   ALA B  10      36.313  26.543  10.599  1.00  9.23           H
ATOM   3762  HA  ALA B  10      38.703  24.831  10.014  1.00  8.85           H
ATOM   3763  HB1 ALA B  10      37.447  22.916  10.898  1.00  8.42           H
ATOM   3764  HB2 ALA B  10      37.678  24.175  12.133  1.00  8.42           H
ATOM   3765  HB3 ALA B  10      36.100  23.996  11.333  1.00  8.42           H
ATOM   3766  N   HIS B  11      37.589  25.206   7.702  1.00  8.62           N
ATOM   3767  CA  HIS B  11      37.271  24.814   6.330  1.00  9.39           C
ATOM   3768  C   HIS B  11      38.527  24.922   5.475  1.00 10.47           C
ATOM   3769  O   HIS B  11      39.356  25.804   5.668  1.00 10.71           O
ATOM   3770  CB  HIS B  11      36.115  25.667   5.792  1.00 10.46           C
ATOM   3771  CG  HIS B  11      35.437  25.046   4.593  1.00  8.64           C
ATOM   3772  ND1 HIS B  11      36.029  24.909   3.333  1.00 10.50           N
ATOM   3773  CD2 HIS B  11      34.170  24.536   4.550  1.00 11.30           C
ATOM   3774  CE1 HIS B  11      35.112  24.295   2.585  1.00  9.52           C
ATOM   3775  NE2 HIS B  11      33.986  24.063   3.274  1.00  9.84           N
ATOM   3776  H   HIS B  11      38.385  25.811   7.858  1.00 10.35           H
ATOM   3777  HA  HIS B  11      36.952  23.769   6.307  1.00 11.28           H
ATOM   3778  HB2 HIS B  11      36.486  26.646   5.511  1.00 12.56           H
ATOM   3779  HB3 HIS B  11      35.362  25.786   6.570  1.00 12.56           H
ATOM   3780  HD2 HIS B  11      33.463  24.481   5.363  1.00 13.56           H
ATOM   3781  HE1 HIS B  11      35.297  23.906   1.595  1.00 11.43           H
ATOM   3782  HE2 HIS B  11      33.186  23.542   2.937  1.00 11.82           H
ATOM   3783  N   GLN B  12      38.658  24.002   4.519  1.00  9.19           N
ATOM   3784  CA  GLN B  12      39.828  23.864   3.672  1.00  8.94           C
ATOM   3785  C   GLN B  12      39.892  24.927   2.571  1.00 11.77           C
ATOM   3786  O   GLN B  12      40.979  25.144   2.042  1.00 13.66           O
ATOM   3787  CB  GLN B  12      39.863  22.493   2.993  1.00  9.54           C
ATOM   3788  CG  GLN B  12      39.681  21.308   3.962  1.00 10.94           C
ATOM   3789  CD  GLN B  12      38.231  20.869   4.138  1.00  9.74           C
ATOM   3790  OE1 GLN B  12      37.295  21.597   3.804  1.00 11.99           O
ATOM   3791  NE2 GLN B  12      38.036  19.656   4.643  1.00 10.30           N
ATOM   3792  H   GLN B  12      37.918  23.331   4.382  1.00 11.03           H
ATOM   3793  HA  GLN B  12      40.723  23.959   4.286  1.00 10.74           H
ATOM   3794  HB2 GLN B  12      39.085  22.458   2.230  1.00 11.46           H
ATOM   3795  HB3 GLN B  12      40.824  22.374   2.491  1.00 11.46           H
ATOM   3796  HG2 GLN B  12      40.269  20.466   3.589  1.00 13.13           H
ATOM   3797  HG3 GLN B  12      40.084  21.585   4.936  1.00 13.13           H
ATOM   3798 HE21 GLN B  12      38.839  19.085   4.857  1.00 12.37           H
ATOM   3799 HE22 GLN B  12      37.104  19.295   4.776  1.00 12.37           H
ATOM   3800  N   GLU B  13      38.760  25.520   2.191  1.00 11.36           N
ATOM   3801  CA  GLU B  13      38.644  26.290   0.960  1.00 12.67           C
ATOM   3802  C   GLU B  13      38.248  27.743   1.266  1.00 11.56           C
ATOM   3803  O   GLU B  13      37.132  27.983   1.727  1.00 12.39           O
ATOM   3804  CB  GLU B  13      37.649  25.572   0.031  1.00 14.49           C
ATOM   3805  CG  GLU B  13      37.303  26.332  -1.263  1.00 14.58           C
ATOM   3806  CD  GLU B  13      38.545  26.794  -2.017  1.00 15.90           C
ATOM   3807  OE1 GLU B  13      39.341  25.922  -2.420  1.00 17.89           O
ATOM   3808  OE2 GLU B  13      38.691  28.028  -2.176  1.00 18.01           O1-
ATOM   3809  H   GLU B  13      37.902  25.293   2.672  1.00 13.64           H
ATOM   3810  HA  GLU B  13      39.597  26.272   0.442  1.00 15.21           H
ATOM   3811  HB2 GLU B  13      38.073  24.607  -0.240  1.00 17.40           H
ATOM   3812  HB3 GLU B  13      36.720  25.403   0.567  1.00 17.40           H
ATOM   3813  HG2 GLU B  13      36.780  25.617  -1.898  1.00 17.50           H
ATOM   3814  HG3 GLU B  13      36.649  27.176  -1.037  1.00 17.50           H
ATOM   3815  N   PRO B  14      39.118  28.728   0.981  1.00 13.71           N
ATOM   3816  CA  PRO B  14      38.804  30.134   1.207  1.00 15.29           C
ATOM   3817  C   PRO B  14      37.539  30.618   0.483  1.00 17.06           C
ATOM   3818  O   PRO B  14      36.836  31.477   1.009  1.00 16.95           O
ATOM   3819  CB  PRO B  14      40.036  30.881   0.685  1.00 17.93           C
ATOM   3820  CG  PRO B  14      41.185  29.896   0.819  1.00 20.22           C
ATOM   3821  CD  PRO B  14      40.506  28.552   0.574  1.00 12.89           C
ATOM   3822  HA  PRO B  14      38.738  30.324   2.279  1.00 18.35           H
ATOM   3823  HB2 PRO B  14      39.885  31.060  -0.384  1.00 21.52           H
ATOM   3824  HB3 PRO B  14      40.246  31.819   1.195  1.00 21.52           H
ATOM   3825  HG2 PRO B  14      41.954  30.068   0.067  1.00 24.27           H
ATOM   3826  HG3 PRO B  14      41.608  29.956   1.818  1.00 24.27           H
ATOM   3827  HD2 PRO B  14      40.556  28.308  -0.488  1.00 15.48           H
ATOM   3828  HD3 PRO B  14      41.017  27.807   1.185  1.00 15.48           H
ATOM   3829  N   LYS B  15      37.225  30.059  -0.693  1.00 17.86           N
ATOM   3830  CA  LYS B  15      36.055  30.440  -1.493  1.00 15.18           C
ATOM   3831  C   LYS B  15      34.762  29.763  -1.039  1.00 18.01           C
ATOM   3832  O   LYS B  15      33.713  29.984  -1.635  1.00 18.27           O
ATOM   3833  CB  LYS B  15      36.311  30.136  -2.977  1.00 17.73           C
ATOM   3834  CG  LYS B  15      37.534  30.871  -3.552  1.00 20.57           C
ATOM   3835  CD  LYS B  15      37.961  30.203  -4.869  1.00 28.28           C
ATOM   3836  CE  LYS B  15      39.174  30.888  -5.491  1.00 37.75           C
ATOM   3837  NZ  LYS B  15      39.513  30.238  -6.772  1.00 43.13           N1+
ATOM   3838  H   LYS B  15      37.854  29.364  -1.079  1.00 21.44           H
ATOM   3839  HA  LYS B  15      35.911  31.516  -1.406  1.00 18.22           H
ATOM   3840  HB2 LYS B  15      36.426  29.060  -3.111  1.00 21.29           H
ATOM   3841  HB3 LYS B  15      35.437  30.444  -3.551  1.00 21.29           H
ATOM   3842  HG2 LYS B  15      37.292  31.923  -3.712  1.00 24.69           H
ATOM   3843  HG3 LYS B  15      38.376  30.803  -2.864  1.00 24.69           H
ATOM   3844  HD2 LYS B  15      38.217  29.161  -4.674  1.00 33.95           H
ATOM   3845  HD3 LYS B  15      37.130  30.245  -5.575  1.00 33.95           H
ATOM   3846  HE2 LYS B  15      38.947  31.943  -5.655  1.00 45.31           H
ATOM   3847  HE3 LYS B  15      40.021  30.810  -4.806  1.00 45.31           H
ATOM   3848  HZ1 LYS B  15      40.311  30.684  -7.198  1.00 51.76           H
ATOM   3849  HZ2 LYS B  15      39.716  29.258  -6.611  1.00 51.76           H
ATOM   3850  HZ3 LYS B  15      38.721  30.294  -7.401  1.00 51.76           H
ATOM   3851  N   SER B  16      34.808  28.917  -0.007  1.00 13.79           N
ATOM   3852  CA  SER B  16      33.630  28.209   0.462  1.00 13.14           C
ATOM   3853  C   SER B  16      32.599  29.126   1.108  1.00 12.02           C
ATOM   3854  O   SER B  16      32.877  30.290   1.421  1.00 12.95           O
ATOM   3855  CB  SER B  16      34.043  27.102   1.442  1.00 14.33           C
ATOM   3856  OG  SER B  16      34.548  27.643   2.649  1.00 12.98           O
ATOM   3857  H   SER B  16      35.690  28.755   0.457  1.00 16.55           H
ATOM   3858  HA  SER B  16      33.169  27.726  -0.398  1.00 15.77           H
ATOM   3859  HB2 SER B  16      33.175  26.489   1.670  1.00 17.21           H
ATOM   3860  HB3 SER B  16      34.802  26.471   0.986  1.00 17.21           H
ATOM   3861  HG  SER B  16      35.487  27.820   2.512  1.00 15.59           H
ATOM   3862  N   PHE B  17      31.396  28.597   1.340  1.00 13.64           N
ATOM   3863  CA  PHE B  17      30.362  29.293   2.096  1.00 12.54           C
ATOM   3864  C   PHE B  17      30.836  29.541   3.534  1.00 12.17           C
ATOM   3865  O   PHE B  17      30.671  30.644   4.054  1.00 12.65           O
ATOM   3866  CB  PHE B  17      29.069  28.489   2.056  1.00 15.19           C
ATOM   3867  CG  PHE B  17      27.855  29.269   2.494  1.00 16.85           C
ATOM   3868  CD1 PHE B  17      27.242  30.155   1.589  1.00 22.32           C
ATOM   3869  CD2 PHE B  17      27.345  29.136   3.790  1.00 18.24           C
ATOM   3870  CE1 PHE B  17      26.138  30.919   1.985  1.00 19.96           C
ATOM   3871  CE2 PHE B  17      26.245  29.911   4.192  1.00 21.36           C
ATOM   3872  CZ  PHE B  17      25.653  30.807   3.295  1.00 21.77           C
ATOM   3873  H   PHE B  17      31.223  27.640   1.066  1.00 16.38           H
ATOM   3874  HA  PHE B  17      30.177  30.256   1.618  1.00 15.05           H
ATOM   3875  HB2 PHE B  17      28.895  28.198   1.027  1.00 18.24           H
ATOM   3876  HB3 PHE B  17      29.174  27.588   2.663  1.00 18.24           H
ATOM   3877  HD1 PHE B  17      27.622  30.253   0.583  1.00 26.79           H
ATOM   3878  HD2 PHE B  17      27.805  28.451   4.481  1.00 21.89           H
ATOM   3879  HE1 PHE B  17      25.683  31.609   1.294  1.00 23.96           H
ATOM   3880  HE2 PHE B  17      25.864  29.828   5.193  1.00 25.64           H
ATOM   3881  HZ  PHE B  17      24.836  31.425   3.616  1.00 26.14           H
ATOM   3882  N   ASN B  18      31.533  28.567   4.140  1.00 12.26           N
ATOM   3883  CA  ASN B  18      32.185  28.796   5.433  1.00 11.24           C
ATOM   3884  C   ASN B  18      33.187  29.933   5.383  1.00 10.85           C
ATOM   3885  O   ASN B  18      33.224  30.755   6.295  1.00  9.95           O
ATOM   3886  CB  ASN B  18      32.891  27.540   5.928  1.00  9.38           C
ATOM   3887  CG  ASN B  18      31.919  26.687   6.693  1.00 11.16           C
ATOM   3888  OD1 ASN B  18      31.822  26.785   7.908  1.00 11.74           O
ATOM   3889  ND2 ASN B  18      31.156  25.867   5.988  1.00 10.18           N
ATOM   3890  H   ASN B  18      31.673  27.682   3.673  1.00 14.72           H
ATOM   3891  HA  ASN B  18      31.413  29.064   6.159  1.00 13.50           H
ATOM   3892  HB2 ASN B  18      33.307  26.991   5.087  1.00 11.26           H
ATOM   3893  HB3 ASN B  18      33.691  27.833   6.606  1.00 11.26           H
ATOM   3894 HD21 ASN B  18      30.461  25.312   6.462  1.00 12.23           H
ATOM   3895 HD22 ASN B  18      31.226  25.843   4.980  1.00 12.23           H
ATOM   3896  N   GLY B  19      34.020  29.972   4.342  1.00 12.57           N
ATOM   3897  CA  GLY B  19      34.992  31.042   4.163  1.00 11.11           C
ATOM   3898  C   GLY B  19      34.314  32.408   4.048  1.00 11.39           C
ATOM   3899  O   GLY B  19      34.795  33.365   4.644  1.00 11.83           O
ATOM   3900  H   GLY B  19      33.945  29.267   3.622  1.00 15.09           H
ATOM   3901  HA2 GLY B  19      35.647  31.061   5.032  1.00 13.34           H
ATOM   3902  HA3 GLY B  19      35.596  30.856   3.276  1.00 13.34           H
ATOM   3903  N   SER B  20      33.181  32.484   3.344  1.00 12.88           N
ATOM   3904  CA  SER B  20      32.406  33.710   3.247  1.00 12.43           C
ATOM   3905  C   SER B  20      31.858  34.143   4.606  1.00 12.75           C
ATOM   3906  O   SER B  20      31.915  35.326   4.927  1.00 13.11           O
ATOM   3907  CB  SER B  20      31.285  33.581   2.205  1.00 14.16           C
ATOM   3908  OG  SER B  20      31.873  33.429   0.932  1.00 18.12           O
ATOM   3909  H   SER B  20      32.849  31.666   2.853  1.00 15.46           H
ATOM   3910  HA  SER B  20      33.077  34.502   2.909  1.00 14.92           H
ATOM   3911  HB2 SER B  20      30.637  32.733   2.414  1.00 17.01           H
ATOM   3912  HB3 SER B  20      30.688  34.494   2.215  1.00 17.01           H
ATOM   3913  HG  SER B  20      31.920  32.493   0.716  1.00 21.75           H
ATOM   3914  N   LEU B  21      31.327  33.206   5.404  1.00 11.26           N
ATOM   3915  CA  LEU B  21      30.795  33.500   6.725  1.00  9.24           C
ATOM   3916  C   LEU B  21      31.900  33.980   7.674  1.00 12.72           C
ATOM   3917  O   LEU B  21      31.661  34.869   8.491  1.00 11.38           O
ATOM   3918  CB  LEU B  21      30.075  32.286   7.308  1.00 10.64           C
ATOM   3919  CG  LEU B  21      28.772  31.877   6.597  1.00 11.08           C
ATOM   3920  CD1 LEU B  21      28.273  30.580   7.250  1.00 13.48           C
ATOM   3921  CD2 LEU B  21      27.666  32.935   6.709  1.00 12.95           C
ATOM   3922  H   LEU B  21      31.288  32.248   5.082  1.00 13.52           H
ATOM   3923  HA  LEU B  21      30.075  34.315   6.626  1.00 11.09           H
ATOM   3924  HB2 LEU B  21      30.763  31.440   7.289  1.00 12.77           H
ATOM   3925  HB3 LEU B  21      29.842  32.493   8.353  1.00 12.77           H
ATOM   3926  HG  LEU B  21      28.971  31.695   5.544  1.00 13.30           H
ATOM   3927 HD11 LEU B  21      27.327  30.272   6.807  1.00 16.19           H
ATOM   3928 HD12 LEU B  21      29.004  29.785   7.090  1.00 16.19           H
ATOM   3929 HD13 LEU B  21      28.125  30.728   8.322  1.00 16.19           H
ATOM   3930 HD21 LEU B  21      26.763  32.575   6.214  1.00 15.54           H
ATOM   3931 HD22 LEU B  21      27.435  33.134   7.755  1.00 15.54           H
ATOM   3932 HD23 LEU B  21      27.973  33.857   6.219  1.00 15.54           H
ATOM   3933  N   LYS B  22      33.093  33.374   7.602  1.00  9.89           N
ATOM   3934  CA  LYS B  22      34.251  33.797   8.379  1.00  9.43           C
ATOM   3935  C   LYS B  22      34.651  35.223   7.986  1.00  9.73           C
ATOM   3936  O   LYS B  22      34.877  36.069   8.850  1.00 11.61           O
ATOM   3937  CB  LYS B  22      35.389  32.775   8.235  1.00 13.04           C
ATOM   3938  CG  LYS B  22      36.653  33.190   9.003  1.00 10.06           C
ATOM   3939  CD  LYS B  22      37.686  34.000   8.211  1.00 10.24           C
ATOM   3940  CE  LYS B  22      38.335  33.149   7.116  1.00 17.79           C
ATOM   3941  NZ  LYS B  22      39.328  33.957   6.391  1.00 17.42           N1+
ATOM   3942  H   LYS B  22      33.224  32.640   6.920  1.00 11.88           H
ATOM   3943  HA  LYS B  22      33.976  33.814   9.431  1.00 11.32           H
ATOM   3944  HB2 LYS B  22      35.053  31.809   8.605  1.00 15.65           H
ATOM   3945  HB3 LYS B  22      35.630  32.653   7.180  1.00 15.65           H
ATOM   3946  HG2 LYS B  22      36.383  33.730   9.912  1.00 12.08           H
ATOM   3947  HG3 LYS B  22      37.154  32.273   9.313  1.00 12.08           H
ATOM   3948  HD2 LYS B  22      37.226  34.874   7.759  1.00 12.29           H
ATOM   3949  HD3 LYS B  22      38.455  34.347   8.900  1.00 12.29           H
ATOM   3950  HE2 LYS B  22      38.828  32.289   7.573  1.00 21.36           H
ATOM   3951  HE3 LYS B  22      37.576  32.792   6.417  1.00 21.36           H
ATOM   3952  HZ1 LYS B  22      39.722  33.406   5.643  1.00 20.91           H
ATOM   3953  HZ2 LYS B  22      38.889  34.778   5.997  1.00 20.91           H
ATOM   3954  HZ3 LYS B  22      40.077  34.225   7.015  1.00 20.91           H
ATOM   3955  N   ASN B  23      34.714  35.496   6.685  1.00 10.73           N
ATOM   3956  CA  ASN B  23      35.152  36.800   6.189  1.00 11.63           C
ATOM   3957  C   ASN B  23      34.167  37.899   6.551  1.00 12.51           C
ATOM   3958  O   ASN B  23      34.590  38.992   6.915  1.00 13.34           O
ATOM   3959  CB  ASN B  23      35.369  36.749   4.679  1.00 12.01           C
ATOM   3960  CG  ASN B  23      36.597  35.948   4.287  1.00 13.32           C
ATOM   3961  OD1 ASN B  23      37.554  35.815   5.042  1.00 18.18           O
ATOM   3962  ND2 ASN B  23      36.625  35.510   3.040  1.00 21.35           N
ATOM   3963  H   ASN B  23      34.516  34.766   6.016  1.00 12.89           H
ATOM   3964  HA  ASN B  23      36.109  37.038   6.661  1.00 13.97           H
ATOM   3965  HB2 ASN B  23      34.487  36.351   4.176  1.00 14.42           H
ATOM   3966  HB3 ASN B  23      35.525  37.775   4.341  1.00 14.42           H
ATOM   3967 HD21 ASN B  23      37.441  35.022   2.701  1.00 25.63           H
ATOM   3968 HD22 ASN B  23      35.832  35.659   2.435  1.00 25.63           H
ATOM   3969  N   VAL B  24      32.865  37.618   6.456  1.00 13.13           N
ATOM   3970  CA  VAL B  24      31.828  38.557   6.860  1.00 12.19           C
ATOM   3971  C   VAL B  24      31.938  38.895   8.340  1.00 13.11           C
ATOM   3972  O   VAL B  24      31.752  40.050   8.719  1.00 13.71           O
ATOM   3973  CB  VAL B  24      30.461  37.978   6.465  1.00 19.55           C
ATOM   3974  CG1 VAL B  24      29.309  38.476   7.328  1.00 32.50           C
ATOM   3975  CG2 VAL B  24      30.250  38.336   4.993  1.00 24.26           C
ATOM   3976  H   VAL B  24      32.577  36.722   6.093  1.00 15.76           H
ATOM   3977  HA  VAL B  24      31.999  39.487   6.309  1.00 14.63           H
ATOM   3978  HB  VAL B  24      30.491  36.891   6.565  1.00 23.47           H
ATOM   3979 HG11 VAL B  24      28.378  38.054   6.950  1.00 39.00           H
ATOM   3980 HG12 VAL B  24      29.433  38.147   8.360  1.00 39.00           H
ATOM   3981 HG13 VAL B  24      29.295  39.565   7.289  1.00 39.00           H
ATOM   3982 HG21 VAL B  24      29.270  38.008   4.680  1.00 29.11           H
ATOM   3983 HG22 VAL B  24      30.306  39.418   4.854  1.00 29.11           H
ATOM   3984 HG23 VAL B  24      31.005  37.850   4.372  1.00 29.11           H
ATOM   3985  N   ALA B  25      32.259  37.904   9.179  1.00 10.91           N
ATOM   3986  CA  ALA B  25      32.473  38.132  10.601  1.00 11.87           C
ATOM   3987  C   ALA B  25      33.691  39.013  10.860  1.00  9.81           C
ATOM   3988  O   ALA B  25      33.597  39.968  11.631  1.00 11.73           O
ATOM   3989  CB  ALA B  25      32.568  36.804  11.354  1.00  8.77           C
ATOM   3990  H   ALA B  25      32.397  36.973   8.812  1.00 13.10           H
ATOM   3991  HA  ALA B  25      31.597  38.661  10.967  1.00 14.25           H
ATOM   3992  HB1 ALA B  25      32.688  36.994  12.421  1.00 10.53           H
ATOM   3993  HB2 ALA B  25      31.658  36.223  11.198  1.00 10.53           H
ATOM   3994  HB3 ALA B  25      33.420  36.224  10.998  1.00 10.53           H
ATOM   3995  N   VAL B  26      34.816  38.732  10.191  1.00 11.84           N
ATOM   3996  CA  VAL B  26      35.998  39.577  10.311  1.00 10.50           C
ATOM   3997  C   VAL B  26      35.640  40.996   9.877  1.00  9.90           C
ATOM   3998  O   VAL B  26      35.949  41.930  10.608  1.00 12.40           O
ATOM   3999  CB  VAL B  26      37.182  39.004   9.506  1.00 11.69           C
ATOM   4000  CG1 VAL B  26      38.353  39.997   9.497  1.00 10.81           C
ATOM   4001  CG2 VAL B  26      37.675  37.680  10.108  1.00 12.31           C
ATOM   4002  H   VAL B  26      34.829  37.966   9.530  1.00 14.21           H
ATOM   4003  HA  VAL B  26      36.282  39.602  11.362  1.00 12.61           H
ATOM   4004  HB  VAL B  26      36.879  38.826   8.472  1.00 14.03           H
ATOM   4005 HG11 VAL B  26      39.217  39.547   9.004  1.00 12.98           H
ATOM   4006 HG12 VAL B  26      38.082  40.895   8.941  1.00 12.98           H
ATOM   4007 HG13 VAL B  26      38.630  40.264  10.517  1.00 12.98           H
ATOM   4008 HG21 VAL B  26      38.465  37.266   9.483  1.00 14.78           H
ATOM   4009 HG22 VAL B  26      38.065  37.856  11.111  1.00 14.78           H
ATOM   4010 HG23 VAL B  26      36.860  36.961  10.155  1.00 14.78           H
ATOM   4011  N   ASP B  27      34.987  41.167   8.723  1.00 11.53           N
ATOM   4012  CA  ASP B  27      34.658  42.489   8.184  1.00 10.90           C
ATOM   4013  C   ASP B  27      33.761  43.272   9.144  1.00 13.81           C
ATOM   4014  O   ASP B  27      34.044  44.438   9.424  1.00 12.67           O
ATOM   4015  CB  ASP B  27      33.950  42.358   6.832  1.00 13.65           C
ATOM   4016  CG  ASP B  27      34.754  41.817   5.654  1.00 19.19           C
ATOM   4017  OD1 ASP B  27      36.000  41.782   5.745  1.00 24.28           O
ATOM   4018  OD2 ASP B  27      34.081  41.464   4.658  1.00 28.22           O1-
ATOM   4019  H   ASP B  27      34.768  40.367   8.148  1.00 13.85           H
ATOM   4020  HA  ASP B  27      35.587  43.044   8.034  1.00 13.09           H
ATOM   4021  HB2 ASP B  27      33.038  41.768   6.932  1.00 16.38           H
ATOM   4022  HB3 ASP B  27      33.592  43.348   6.536  1.00 16.38           H
ATOM   4023  N   GLU B  28      32.676  42.676   9.653  1.00 11.96           N
ATOM   4024  CA  GLU B  28      31.705  43.377  10.482  1.00 11.02           C
ATOM   4025  C   GLU B  28      32.274  43.685  11.864  1.00 12.79           C
ATOM   4026  O   GLU B  28      32.121  44.799  12.360  1.00 12.91           O
ATOM   4027  CB  GLU B  28      30.359  42.614  10.509  1.00 14.05           C
ATOM   4028  CG  GLU B  28      29.333  43.172  11.512  1.00 14.64           C
ATOM   4029  CD  GLU B  28      29.049  44.675  11.372  1.00 13.84           C
ATOM   4030  OE1 GLU B  28      29.175  45.205  10.245  1.00 19.78           O
ATOM   4031  OE2 GLU B  28      28.713  45.269  12.419  1.00 15.96           O1-
ATOM   4032  H   GLU B  28      32.484  41.714   9.419  1.00 14.36           H
ATOM   4033  HA  GLU B  28      31.520  44.327   9.986  1.00 13.23           H
ATOM   4034  HB2 GLU B  28      29.921  42.633   9.508  1.00 16.86           H
ATOM   4035  HB3 GLU B  28      30.552  41.571  10.770  1.00 16.86           H
ATOM   4036  HG2 GLU B  28      28.392  42.653  11.336  1.00 17.57           H
ATOM   4037  HG3 GLU B  28      29.615  42.928  12.538  1.00 17.57           H
ATOM   4038  N   LEU B  29      32.950  42.719  12.492  1.00 11.45           N
ATOM   4039  CA  LEU B  29      33.523  42.953  13.806  1.00 11.43           C
ATOM   4040  C   LEU B  29      34.685  43.949  13.727  1.00 11.54           C
ATOM   4041  O   LEU B  29      34.829  44.784  14.616  1.00 12.44           O
ATOM   4042  CB  LEU B  29      33.916  41.627  14.461  1.00 11.20           C
ATOM   4043  CG  LEU B  29      32.694  40.729  14.750  1.00 11.15           C
ATOM   4044  CD1 LEU B  29      33.198  39.319  15.055  1.00 13.33           C
ATOM   4045  CD2 LEU B  29      31.835  41.244  15.919  1.00 15.40           C
ATOM   4046  H   LEU B  29      33.100  41.832  12.030  1.00 13.74           H
ATOM   4047  HA  LEU B  29      32.760  43.420  14.429  1.00 13.72           H
ATOM   4048  HB2 LEU B  29      34.597  41.107  13.786  1.00 13.45           H
ATOM   4049  HB3 LEU B  29      34.455  41.818  15.386  1.00 13.45           H
ATOM   4050  HG  LEU B  29      32.057  40.681  13.867  1.00 13.39           H
ATOM   4051 HD11 LEU B  29      32.362  38.677  15.339  1.00 16.00           H
ATOM   4052 HD12 LEU B  29      33.679  38.900  14.171  1.00 16.00           H
ATOM   4053 HD13 LEU B  29      33.925  39.363  15.861  1.00 16.00           H
ATOM   4054 HD21 LEU B  29      31.028  40.537  16.121  1.00 18.48           H
ATOM   4055 HD22 LEU B  29      32.444  41.352  16.818  1.00 18.48           H
ATOM   4056 HD23 LEU B  29      31.381  42.202  15.670  1.00 18.48           H
ATOM   4057  N   SER B  30      35.483  43.898  12.655  1.00 10.96           N
ATOM   4058  CA  SER B  30      36.538  44.877  12.400  1.00 11.85           C
ATOM   4059  C   SER B  30      35.932  46.269  12.219  1.00 12.57           C
ATOM   4060  O   SER B  30      36.439  47.229  12.806  1.00 11.61           O
ATOM   4061  CB  SER B  30      37.357  44.462  11.171  1.00 13.69           C
ATOM   4062  OG  SER B  30      38.401  45.382  10.888  1.00 20.10           O
ATOM   4063  H   SER B  30      35.318  43.191  11.952  1.00 13.16           H
ATOM   4064  HA  SER B  30      37.210  44.882  13.260  1.00 14.22           H
ATOM   4065  HB2 SER B  30      37.805  43.480  11.341  1.00 16.43           H
ATOM   4066  HB3 SER B  30      36.699  44.406  10.303  1.00 16.43           H
ATOM   4067  HG  SER B  30      38.314  46.062  11.373  1.00 24.12           H
ATOM   4068  N   ARG B  31      34.827  46.381  11.462  1.00 10.82           N
ATOM   4069  CA  ARG B  31      34.146  47.666  11.249  1.00 12.33           C
ATOM   4070  C   ARG B  31      33.682  48.269  12.573  1.00 13.64           C
ATOM   4071  O   ARG B  31      33.800  49.483  12.753  1.00 13.31           O
ATOM   4072  CB  ARG B  31      32.988  47.489  10.249  1.00 15.02           C
ATOM   4073  CG  ARG B  31      32.121  48.753  10.058  1.00 14.97           C
ATOM   4074  CD  ARG B  31      30.724  48.384   9.529  1.00 20.43           C
ATOM   4075  NE  ARG B  31      29.716  49.354   9.983  1.00 43.92           N
ATOM   4076  CZ  ARG B  31      29.051  49.300  11.145  1.00 40.91           C
ATOM   4077  NH1 ARG B  31      29.059  48.224  11.932  1.00 20.51           N
ATOM   4078  NH2 ARG B  31      28.350  50.363  11.525  1.00 44.78           N1+
ATOM   4079  H   ARG B  31      34.455  45.562  10.998  1.00 13.00           H
ATOM   4080  HA  ARG B  31      34.859  48.362  10.805  1.00 14.80           H
ATOM   4081  HB2 ARG B  31      33.400  47.195   9.284  1.00 18.04           H
ATOM   4082  HB3 ARG B  31      32.349  46.680  10.596  1.00 18.04           H
ATOM   4083  HG2 ARG B  31      31.970  49.260  11.007  1.00 17.97           H
ATOM   4084  HG3 ARG B  31      32.621  49.439   9.373  1.00 17.97           H
ATOM   4085  HD2 ARG B  31      30.759  48.397   8.439  1.00 24.53           H
ATOM   4086  HD3 ARG B  31      30.438  47.382   9.840  1.00 24.53           H
ATOM   4087  HE  ARG B  31      29.648  50.204   9.445  1.00 52.71           H
ATOM   4088 HH11 ARG B  31      29.557  47.392  11.642  1.00 24.62           H
ATOM   4089 HH12 ARG B  31      28.539  48.212  12.795  1.00 24.62           H
ATOM   4090 HH21 ARG B  31      28.318  51.184  10.941  1.00 53.75           H
ATOM   4091 HH22 ARG B  31      27.837  50.343  12.396  1.00 53.75           H
ATOM   4092  N   GLN B  32      33.175  47.444  13.500  1.00 11.14           N
ATOM   4093  CA  GLN B  32      32.768  47.874  14.835  1.00 11.24           C
ATOM   4094  C   GLN B  32      33.911  48.384  15.705  1.00 11.99           C
ATOM   4095  O   GLN B  32      33.642  48.924  16.773  1.00 14.93           O
ATOM   4096  CB  GLN B  32      32.110  46.712  15.583  1.00 15.13           C
ATOM   4097  CG  GLN B  32      30.732  46.359  15.045  1.00 13.32           C
ATOM   4098  CD  GLN B  32      30.187  45.144  15.776  1.00 16.77           C
ATOM   4099  OE1 GLN B  32      30.457  44.919  16.955  1.00 19.39           O
ATOM   4100  NE2 GLN B  32      29.363  44.367  15.090  1.00 15.05           N
ATOM   4101  H   GLN B  32      33.065  46.467  13.262  1.00 13.37           H
ATOM   4102  HA  GLN B  32      32.043  48.682  14.738  1.00 13.50           H
ATOM   4103  HB2 GLN B  32      32.746  45.831  15.533  1.00 18.16           H
ATOM   4104  HB3 GLN B  32      32.000  46.979  16.633  1.00 18.16           H
ATOM   4105  HG2 GLN B  32      30.077  47.203  15.262  1.00 15.99           H
ATOM   4106  HG3 GLN B  32      30.752  46.196  13.971  1.00 15.99           H
ATOM   4107 HE21 GLN B  32      29.182  44.569  14.114  1.00 18.07           H
ATOM   4108 HE22 GLN B  32      28.933  43.569  15.536  1.00 18.07           H
ATOM   4109  N   GLY B  33      35.161  48.139  15.309  1.00 11.48           N
ATOM   4110  CA  GLY B  33      36.344  48.475  16.082  1.00 11.87           C
ATOM   4111  C   GLY B  33      36.763  47.365  17.049  1.00 11.53           C
ATOM   4112  O   GLY B  33      37.651  47.592  17.873  1.00 11.23           O
ATOM   4113  H   GLY B  33      35.304  47.687  14.417  1.00 13.79           H
ATOM   4114  HA2 GLY B  33      37.169  48.658  15.394  1.00 14.25           H
ATOM   4115  HA3 GLY B  33      36.152  49.381  16.660  1.00 14.25           H
ATOM   4116  N   CYS B  34      36.169  46.164  16.946  1.00 11.63           N
ATOM   4117  CA  CYS B  34      36.621  45.027  17.742  1.00  8.94           C
ATOM   4118  C   CYS B  34      38.012  44.584  17.333  1.00  9.97           C
ATOM   4119  O   CYS B  34      38.418  44.730  16.181  1.00 12.44           O
ATOM   4120  CB  CYS B  34      35.705  43.805  17.583  1.00  8.11           C
ATOM   4121  SG  CYS B  34      34.006  44.162  18.079  1.00 15.60           S
ATOM   4122  H   CYS B  34      35.453  46.007  16.251  1.00 13.96           H
ATOM   4123  HA  CYS B  34      36.621  45.302  18.797  1.00 10.74           H
ATOM   4124  HB2 CYS B  34      35.720  43.467  16.549  1.00  9.73           H
ATOM   4125  HB3 CYS B  34      36.079  42.994  18.206  1.00  9.73           H
ATOM   4126  HG  CYS B  34      33.902  43.178  18.979  1.00 18.73           H
ATOM   4127  N   THR B  35      38.735  43.985  18.274  1.00  8.16           N
ATOM   4128  CA  THR B  35      39.984  43.287  17.999  1.00  8.43           C
ATOM   4129  C   THR B  35      39.628  41.875  17.555  1.00 10.09           C
ATOM   4130  O   THR B  35      38.874  41.209  18.262  1.00 11.02           O
ATOM   4131  CB  THR B  35      40.825  43.280  19.275  1.00  9.30           C
ATOM   4132  OG1 THR B  35      41.117  44.608  19.658  1.00 11.43           O
ATOM   4133  CG2 THR B  35      42.122  42.473  19.110  1.00 10.72           C
ATOM   4134  H   THR B  35      38.347  43.891  19.201  1.00  9.80           H
ATOM   4135  HA  THR B  35      40.530  43.824  17.222  1.00 10.12           H
ATOM   4136  HB  THR B  35      40.226  42.818  20.054  1.00 11.17           H
ATOM   4137  HG1 THR B  35      40.291  45.094  19.722  1.00 13.72           H
ATOM   4138 HG21 THR B  35      42.705  42.531  20.028  1.00 12.87           H
ATOM   4139 HG22 THR B  35      41.899  41.428  18.909  1.00 12.87           H
ATOM   4140 HG23 THR B  35      42.718  42.887  18.297  1.00 12.87           H
ATOM   4141  N   VAL B  36      40.141  41.416  16.406  1.00  8.23           N
ATOM   4142  CA  VAL B  36      39.726  40.148  15.790  1.00  8.08           C
ATOM   4143  C   VAL B  36      40.960  39.304  15.483  1.00  7.37           C
ATOM   4144  O   VAL B  36      41.912  39.787  14.860  1.00  9.88           O
ATOM   4145  CB  VAL B  36      38.891  40.379  14.518  1.00 10.91           C
ATOM   4146  CG1 VAL B  36      38.385  39.038  13.969  1.00 13.11           C
ATOM   4147  CG2 VAL B  36      37.664  41.288  14.776  1.00 10.56           C
ATOM   4148  H   VAL B  36      40.799  41.984  15.896  1.00  9.88           H
ATOM   4149  HA  VAL B  36      39.106  39.591  16.491  1.00  9.70           H
ATOM   4150  HB  VAL B  36      39.515  40.853  13.760  1.00 13.10           H
ATOM   4151 HG11 VAL B  36      37.799  39.213  13.069  1.00 15.74           H
ATOM   4152 HG12 VAL B  36      39.217  38.388  13.703  1.00 15.74           H
ATOM   4153 HG13 VAL B  36      37.757  38.537  14.709  1.00 15.74           H
ATOM   4154 HG21 VAL B  36      37.089  41.395  13.856  1.00 12.68           H
ATOM   4155 HG22 VAL B  36      37.028  40.862  15.551  1.00 12.68           H
ATOM   4156 HG23 VAL B  36      37.983  42.282  15.083  1.00 12.68           H
ATOM   4157  N   THR B  37      40.918  38.029  15.877  1.00  8.30           N
ATOM   4158  CA  THR B  37      41.926  37.028  15.595  1.00  6.96           C
ATOM   4159  C   THR B  37      41.230  35.837  14.984  1.00  7.65           C
ATOM   4160  O   THR B  37      40.155  35.465  15.448  1.00  8.57           O
ATOM   4161  CB  THR B  37      42.654  36.625  16.887  1.00  9.29           C
ATOM   4162  OG1 THR B  37      43.191  37.763  17.515  1.00  9.46           O
ATOM   4163  CG2 THR B  37      43.816  35.672  16.598  1.00  9.22           C
ATOM   4164  H   THR B  37      40.097  37.709  16.374  1.00  9.97           H
ATOM   4165  HA  THR B  37      42.652  37.432  14.890  1.00  8.37           H
ATOM   4166  HB  THR B  37      41.955  36.137  17.569  1.00 11.16           H
ATOM   4167  HG1 THR B  37      42.468  38.333  17.788  1.00 11.36           H
ATOM   4168 HG21 THR B  37      44.357  35.475  17.525  1.00 11.07           H
ATOM   4169 HG22 THR B  37      43.456  34.720  16.200  1.00 11.07           H
ATOM   4170 HG23 THR B  37      44.508  36.126  15.885  1.00 11.07           H
ATOM   4171  N   VAL B  38      41.833  35.218  13.968  1.00  7.86           N
ATOM   4172  CA  VAL B  38      41.331  34.001  13.345  1.00  7.32           C
ATOM   4173  C   VAL B  38      42.373  32.897  13.496  1.00 10.65           C
ATOM   4174  O   VAL B  38      43.531  33.085  13.129  1.00  9.53           O
ATOM   4175  CB  VAL B  38      40.980  34.226  11.861  1.00  8.11           C
ATOM   4176  CG1 VAL B  38      40.426  32.934  11.234  1.00  9.20           C
ATOM   4177  CG2 VAL B  38      39.954  35.359  11.686  1.00  9.08           C
ATOM   4178  H   VAL B  38      42.724  35.564  13.645  1.00  9.44           H
ATOM   4179  HA  VAL B  38      40.417  33.703  13.849  1.00  8.80           H
ATOM   4180  HB  VAL B  38      41.893  34.502  11.329  1.00  9.74           H
ATOM   4181 HG11 VAL B  38      40.157  33.116  10.192  1.00 11.05           H
ATOM   4182 HG12 VAL B  38      41.176  32.144  11.252  1.00 11.05           H
ATOM   4183 HG13 VAL B  38      39.535  32.609  11.774  1.00 11.05           H
ATOM   4184 HG21 VAL B  38      39.693  35.457  10.633  1.00 10.90           H
ATOM   4185 HG22 VAL B  38      39.056  35.157  12.263  1.00 10.90           H
ATOM   4186 HG23 VAL B  38      40.382  36.307  12.017  1.00 10.90           H
ATOM   4187  N   SER B  39      41.964  31.734  14.011  1.00  7.60           N
ATOM   4188  CA  SER B  39      42.755  30.507  13.982  1.00  7.17           C
ATOM   4189  C   SER B  39      42.188  29.684  12.843  1.00  8.93           C
ATOM   4190  O   SER B  39      41.123  29.077  12.972  1.00  8.84           O
ATOM   4191  CB  SER B  39      42.680  29.746  15.306  1.00  8.81           C
ATOM   4192  OG  SER B  39      43.379  30.428  16.309  1.00  8.57           O
ATOM   4193  H   SER B  39      41.003  31.654  14.309  1.00  9.12           H
ATOM   4194  HA  SER B  39      43.806  30.726  13.776  1.00  8.61           H
ATOM   4195  HB2 SER B  39      41.638  29.631  15.609  1.00 10.58           H
ATOM   4196  HB3 SER B  39      43.126  28.759  15.172  1.00 10.58           H
ATOM   4197  HG  SER B  39      43.540  29.816  17.039  1.00 10.29           H
ATOM   4198  N   ASP B  40      42.877  29.724  11.697  1.00  7.82           N
ATOM   4199  CA  ASP B  40      42.503  29.013  10.487  1.00  9.73           C
ATOM   4200  C   ASP B  40      43.161  27.643  10.559  1.00 10.07           C
ATOM   4201  O   ASP B  40      44.309  27.467  10.149  1.00  8.54           O
ATOM   4202  CB  ASP B  40      42.920  29.870   9.281  1.00  7.19           C
ATOM   4203  CG  ASP B  40      42.620  29.250   7.926  1.00 12.16           C
ATOM   4204  OD1 ASP B  40      42.288  28.048   7.862  1.00 10.70           O
ATOM   4205  OD2 ASP B  40      42.739  30.021   6.950  1.00 14.59           O1-
ATOM   4206  H   ASP B  40      43.739  30.244  11.663  1.00  9.40           H
ATOM   4207  HA  ASP B  40      41.420  28.893  10.459  1.00 11.68           H
ATOM   4208  HB2 ASP B  40      42.447  30.851   9.334  1.00  8.64           H
ATOM   4209  HB3 ASP B  40      43.990  30.081   9.313  1.00  8.64           H
ATOM   4210  N   LEU B  41      42.437  26.671  11.115  1.00  8.15           N
ATOM   4211  CA  LEU B  41      43.038  25.423  11.547  1.00  8.45           C
ATOM   4212  C   LEU B  41      43.696  24.650  10.393  1.00  8.29           C
ATOM   4213  O   LEU B  41      44.799  24.146  10.588  1.00  8.51           O
ATOM   4214  CB  LEU B  41      42.019  24.556  12.284  1.00  6.53           C
ATOM   4215  CG  LEU B  41      41.424  25.167  13.561  1.00  8.22           C
ATOM   4216  CD1 LEU B  41      40.472  24.150  14.194  1.00  8.10           C
ATOM   4217  CD2 LEU B  41      42.485  25.545  14.600  1.00  7.64           C
ATOM   4218  H   LEU B  41      41.487  26.862  11.402  1.00  9.79           H
ATOM   4219  HA  LEU B  41      43.835  25.669  12.248  1.00 10.15           H
ATOM   4220  HB2 LEU B  41      41.206  24.319  11.596  1.00  7.84           H
ATOM   4221  HB3 LEU B  41      42.512  23.624  12.546  1.00  7.84           H
ATOM   4222  HG  LEU B  41      40.853  26.060  13.307  1.00  9.88           H
ATOM   4223 HD11 LEU B  41      40.033  24.558  15.101  1.00  9.73           H
ATOM   4224 HD12 LEU B  41      39.675  23.904  13.493  1.00  9.73           H
ATOM   4225 HD13 LEU B  41      41.014  23.239  14.446  1.00  9.73           H
ATOM   4226 HD21 LEU B  41      41.996  25.974  15.474  1.00  9.17           H
ATOM   4227 HD22 LEU B  41      43.057  24.670  14.906  1.00  9.17           H
ATOM   4228 HD23 LEU B  41      43.158  26.305  14.203  1.00  9.17           H
ATOM   4229  N   TYR B  42      43.037  24.519   9.228  1.00  8.94           N
ATOM   4230  CA  TYR B  42      43.634  23.788   8.100  1.00  8.28           C
ATOM   4231  C   TYR B  42      44.884  24.515   7.613  1.00  9.76           C
ATOM   4232  O   TYR B  42      45.875  23.863   7.300  1.00  9.65           O
ATOM   4233  CB  TYR B  42      42.657  23.544   6.951  1.00  8.24           C
ATOM   4234  CG  TYR B  42      41.586  22.524   7.265  1.00  9.30           C
ATOM   4235  CD1 TYR B  42      41.851  21.141   7.292  1.00  7.70           C
ATOM   4236  CD2 TYR B  42      40.306  22.994   7.587  1.00  8.16           C
ATOM   4237  CE1 TYR B  42      40.805  20.246   7.560  1.00  8.20           C
ATOM   4238  CE2 TYR B  42      39.269  22.094   7.849  1.00  7.92           C
ATOM   4239  CZ  TYR B  42      39.503  20.711   7.807  1.00  7.99           C
ATOM   4240  OH  TYR B  42      38.492  19.816   7.966  1.00  8.81           O
ATOM   4241  H   TYR B  42      42.133  24.950   9.107  1.00 10.73           H
ATOM   4242  HA  TYR B  42      43.958  22.813   8.470  1.00  9.94           H
ATOM   4243  HB2 TYR B  42      42.201  24.495   6.663  1.00  9.90           H
ATOM   4244  HB3 TYR B  42      43.220  23.148   6.112  1.00  9.90           H
ATOM   4245  HD1 TYR B  42      42.851  20.780   7.094  1.00  9.25           H
ATOM   4246  HD2 TYR B  42      40.063  24.043   7.581  1.00  9.80           H
ATOM   4247  HE1 TYR B  42      41.010  19.196   7.512  1.00  9.84           H
ATOM   4248  HE2 TYR B  42      38.268  22.440   8.037  1.00  9.51           H
ATOM   4249  HH  TYR B  42      38.624  18.984   7.502  1.00 10.58           H
ATOM   4250  N   ALA B  43      44.859  25.851   7.550  1.00  9.03           N
ATOM   4251  CA  ALA B  43      46.021  26.592   7.057  1.00  8.84           C
ATOM   4252  C   ALA B  43      47.205  26.479   8.011  1.00 11.69           C
ATOM   4253  O   ALA B  43      48.361  26.485   7.584  1.00 14.67           O
ATOM   4254  CB  ALA B  43      45.658  28.050   6.796  1.00 10.28           C
ATOM   4255  H   ALA B  43      44.040  26.364   7.848  1.00 10.84           H
ATOM   4256  HA  ALA B  43      46.308  26.156   6.099  1.00 10.61           H
ATOM   4257  HB1 ALA B  43      46.504  28.556   6.335  1.00 12.34           H
ATOM   4258  HB2 ALA B  43      44.802  28.096   6.125  1.00 12.34           H
ATOM   4259  HB3 ALA B  43      45.422  28.552   7.732  1.00 12.34           H
ATOM   4260  N   MET B  44      46.922  26.369   9.312  1.00 11.05           N
ATOM   4261  CA  MET B  44      47.889  26.137  10.370  1.00  9.49           C
ATOM   4262  C   MET B  44      48.393  24.686  10.412  1.00 11.46           C
ATOM   4263  O   MET B  44      49.291  24.385  11.198  1.00 12.11           O
ATOM   4264  CB  MET B  44      47.235  26.460  11.714  1.00 11.66           C
ATOM   4265  CG  MET B  44      46.921  27.948  11.917  1.00  8.85           C
ATOM   4266  SD  MET B  44      45.739  28.192  13.265  1.00 13.42           S
ATOM   4267  CE  MET B  44      46.851  27.844  14.643  1.00 14.50           C
ATOM   4268  H   MET B  44      45.951  26.418   9.586  1.00 13.27           H
ATOM   4269  HA  MET B  44      48.738  26.801  10.228  1.00 11.40           H
ATOM   4270  HB2 MET B  44      46.306  25.899  11.790  1.00 14.00           H
ATOM   4271  HB3 MET B  44      47.880  26.132  12.525  1.00 14.00           H
ATOM   4272  HG2 MET B  44      47.847  28.478  12.150  1.00 10.63           H
ATOM   4273  HG3 MET B  44      46.493  28.379  11.013  1.00 10.63           H
ATOM   4274  HE1 MET B  44      46.289  27.906  15.572  1.00 17.41           H
ATOM   4275  HE2 MET B  44      47.249  26.835  14.548  1.00 17.41           H
ATOM   4276  HE3 MET B  44      47.670  28.566  14.650  1.00 17.41           H
ATOM   4277  N   ASN B  45      47.762  23.764   9.668  1.00  9.33           N
ATOM   4278  CA  ASN B  45      48.007  22.336   9.798  1.00  9.99           C
ATOM   4279  C   ASN B  45      47.870  21.899  11.262  1.00  9.71           C
ATOM   4280  O   ASN B  45      48.674  21.126  11.772  1.00 10.07           O
ATOM   4281  CB  ASN B  45      49.383  22.009   9.200  1.00 11.30           C
ATOM   4282  CG  ASN B  45      49.367  22.227   7.695  1.00 30.05           C
ATOM   4283  OD1 ASN B  45      48.721  21.479   6.968  1.00 41.18           O
ATOM   4284  ND2 ASN B  45      50.075  23.244   7.206  1.00 43.22           N
ATOM   4285  H   ASN B  45      47.027  24.054   9.038  1.00 11.21           H
ATOM   4286  HA  ASN B  45      47.246  21.804   9.223  1.00 12.00           H
ATOM   4287  HB2 ASN B  45      50.182  22.581   9.674  1.00 13.57           H
ATOM   4288  HB3 ASN B  45      49.537  20.965   9.399  1.00 13.57           H
ATOM   4289 HD21 ASN B  45      50.080  23.402   6.210  1.00 51.87           H
ATOM   4290 HD22 ASN B  45      50.570  23.861   7.831  1.00 51.87           H
ATOM   4291  N   PHE B  46      46.826  22.396  11.941  1.00  9.56           N
ATOM   4292  CA  PHE B  46      46.701  22.234  13.377  1.00  7.86           C
ATOM   4293  C   PHE B  46      46.644  20.742  13.725  1.00  8.01           C
ATOM   4294  O   PHE B  46      45.902  19.978  13.116  1.00  9.64           O
ATOM   4295  CB  PHE B  46      45.414  22.913  13.860  1.00  7.29           C
ATOM   4296  CG  PHE B  46      45.296  22.916  15.368  1.00  8.47           C
ATOM   4297  CD1 PHE B  46      46.002  23.874  16.119  1.00 11.07           C
ATOM   4298  CD2 PHE B  46      44.548  21.930  16.024  1.00  7.98           C
ATOM   4299  CE1 PHE B  46      45.979  23.841  17.521  1.00 11.41           C
ATOM   4300  CE2 PHE B  46      44.532  21.896  17.425  1.00  8.84           C
ATOM   4301  CZ  PHE B  46      45.247  22.840  18.175  1.00 10.02           C
ATOM   4302  H   PHE B  46      46.181  23.020  11.477  1.00 11.48           H
ATOM   4303  HA  PHE B  46      47.554  22.705  13.868  1.00  9.44           H
ATOM   4304  HB2 PHE B  46      45.416  23.949  13.524  1.00  8.75           H
ATOM   4305  HB3 PHE B  46      44.546  22.417  13.424  1.00  8.75           H
ATOM   4306  HD1 PHE B  46      46.566  24.639  15.612  1.00 13.29           H
ATOM   4307  HD2 PHE B  46      44.010  21.181  15.458  1.00  9.59           H
ATOM   4308  HE1 PHE B  46      46.543  24.567  18.088  1.00 13.70           H
ATOM   4309  HE2 PHE B  46      43.997  21.106  17.926  1.00 10.62           H
ATOM   4310  HZ  PHE B  46      45.259  22.784  19.253  1.00 12.03           H
ATOM   4311  N   GLU B  47      47.451  20.325  14.698  1.00  8.04           N
ATOM   4312  CA  GLU B  47      47.531  18.944  15.138  1.00  8.73           C
ATOM   4313  C   GLU B  47      46.254  18.541  15.888  1.00  8.59           C
ATOM   4314  O   GLU B  47      45.991  19.106  16.940  1.00  7.14           O
ATOM   4315  CB  GLU B  47      48.763  18.791  16.038  1.00  9.35           C
ATOM   4316  CG  GLU B  47      48.824  17.419  16.745  1.00  7.94           C
ATOM   4317  CD  GLU B  47      48.998  16.284  15.739  1.00 12.25           C
ATOM   4318  OE1 GLU B  47      50.070  16.231  15.104  1.00 15.76           O
ATOM   4319  OE2 GLU B  47      48.059  15.479  15.583  1.00 10.24           O1-
ATOM   4320  H   GLU B  47      48.060  20.993  15.149  1.00  9.66           H
ATOM   4321  HA  GLU B  47      47.687  18.296  14.278  1.00 10.48           H
ATOM   4322  HB2 GLU B  47      49.665  18.937  15.441  1.00 11.23           H
ATOM   4323  HB3 GLU B  47      48.752  19.563  16.805  1.00 11.23           H
ATOM   4324  HG2 GLU B  47      49.721  17.449  17.371  1.00  9.53           H
ATOM   4325  HG3 GLU B  47      47.947  17.255  17.370  1.00  9.53           H
ATOM   4326  N   PRO B  48      45.513  17.513  15.449  1.00  7.67           N
ATOM   4327  CA  PRO B  48      44.297  17.145  16.169  1.00  7.37           C
ATOM   4328  C   PRO B  48      44.493  16.078  17.235  1.00  6.05           C
ATOM   4329  O   PRO B  48      43.627  15.925  18.092  1.00  7.89           O
ATOM   4330  CB  PRO B  48      43.338  16.595  15.112  1.00  8.48           C
ATOM   4331  CG  PRO B  48      44.008  16.953  13.788  1.00  8.46           C
ATOM   4332  CD  PRO B  48      45.486  16.935  14.126  1.00  9.95           C
ATOM   4333  HA  PRO B  48      43.834  18.050  16.554  1.00  8.85           H
ATOM   4334  HB2 PRO B  48      43.308  15.509  15.202  1.00 10.18           H
ATOM   4335  HB3 PRO B  48      42.328  16.996  15.184  1.00 10.18           H
ATOM   4336  HG2 PRO B  48      43.790  16.224  13.012  1.00 10.16           H
ATOM   4337  HG3 PRO B  48      43.695  17.945  13.473  1.00 10.16           H
ATOM   4338  HD2 PRO B  48      45.880  15.917  14.150  1.00 11.94           H
ATOM   4339  HD3 PRO B  48      46.002  17.528  13.378  1.00 11.94           H
ATOM   4340  N   ARG B  49      45.583  15.304  17.168  1.00  7.49           N
ATOM   4341  CA  ARG B  49      45.729  14.092  17.969  1.00  6.93           C
ATOM   4342  C   ARG B  49      46.201  14.456  19.370  1.00  8.19           C
ATOM   4343  O   ARG B  49      47.171  15.200  19.515  1.00  8.18           O
ATOM   4344  CB  ARG B  49      46.744  13.139  17.348  1.00  8.04           C
ATOM   4345  CG  ARG B  49      46.419  12.719  15.908  1.00  7.51           C
ATOM   4346  CD  ARG B  49      47.639  11.911  15.456  1.00 11.41           C
ATOM   4347  NE  ARG B  49      47.656  11.622  14.023  1.00 14.48           N
ATOM   4348  CZ  ARG B  49      48.275  12.369  13.103  1.00 12.14           C
ATOM   4349  NH1 ARG B  49      48.755  13.579  13.352  1.00 11.72           N
ATOM   4350  NH2 ARG B  49      48.416  11.877  11.888  1.00 12.78           N1+
ATOM   4351  H   ARG B  49      46.291  15.504  16.472  1.00  9.00           H
ATOM   4352  HA  ARG B  49      44.767  13.583  18.024  1.00  8.32           H
ATOM   4353  HB2 ARG B  49      47.727  13.610  17.378  1.00  9.66           H
ATOM   4354  HB3 ARG B  49      46.788  12.241  17.964  1.00  9.66           H
ATOM   4355  HG2 ARG B  49      45.517  12.109  15.884  1.00  9.02           H
ATOM   4356  HG3 ARG B  49      46.295  13.588  15.266  1.00  9.02           H
ATOM   4357  HD2 ARG B  49      48.550  12.452  15.714  1.00 13.70           H
ATOM   4358  HD3 ARG B  49      47.645  10.968  16.001  1.00 13.70           H
ATOM   4359  HE  ARG B  49      47.259  10.741  13.727  1.00 17.38           H
ATOM   4360 HH11 ARG B  49      48.645  13.996  14.267  1.00 14.07           H
ATOM   4361 HH12 ARG B  49      49.213  14.098  12.617  1.00 14.07           H
ATOM   4362 HH21 ARG B  49      48.077  10.947  11.682  1.00 15.34           H
ATOM   4363 HH22 ARG B  49      48.887  12.417  11.179  1.00 15.34           H
ATOM   4364  N   ALA B  50      45.548  13.885  20.383  1.00  8.02           N
ATOM   4365  CA  ALA B  50      45.944  13.996  21.792  1.00  7.55           C
ATOM   4366  C   ALA B  50      47.040  12.974  22.056  1.00  7.59           C
ATOM   4367  O   ALA B  50      46.747  11.783  22.133  1.00  8.14           O
ATOM   4368  CB  ALA B  50      44.716  13.761  22.671  1.00  6.82           C
ATOM   4369  H   ALA B  50      44.769  13.280  20.165  1.00  9.63           H
ATOM   4370  HA  ALA B  50      46.328  14.988  22.011  1.00  9.07           H
ATOM   4371  HB1 ALA B  50      45.016  13.707  23.716  1.00  8.19           H
ATOM   4372  HB2 ALA B  50      44.010  14.581  22.559  1.00  8.19           H
ATOM   4373  HB3 ALA B  50      44.239  12.820  22.399  1.00  8.19           H
ATOM   4374  N   THR B  51      48.302  13.419  22.134  1.00  7.94           N
ATOM   4375  CA  THR B  51      49.425  12.492  22.303  1.00  7.81           C
ATOM   4376  C   THR B  51      50.411  12.992  23.350  1.00  9.11           C
ATOM   4377  O   THR B  51      50.327  14.131  23.809  1.00 10.11           O
ATOM   4378  CB  THR B  51      50.176  12.197  20.993  1.00  9.32           C
ATOM   4379  OG1 THR B  51      51.085  13.228  20.669  1.00  8.75           O
ATOM   4380  CG2 THR B  51      49.265  11.909  19.795  1.00  8.74           C
ATOM   4381  H   THR B  51      48.495  14.405  22.065  1.00  9.53           H
ATOM   4382  HA  THR B  51      49.044  11.542  22.677  1.00  9.38           H
ATOM   4383  HB  THR B  51      50.765  11.296  21.160  1.00 11.19           H
ATOM   4384  HG1 THR B  51      50.597  14.055  20.607  1.00 10.50           H
ATOM   4385 HG21 THR B  51      49.878  11.620  18.941  1.00 10.49           H
ATOM   4386 HG22 THR B  51      48.576  11.104  20.043  1.00 10.49           H
ATOM   4387 HG23 THR B  51      48.721  12.810  19.525  1.00 10.49           H
ATOM   4388  N   ASP B  52      51.358  12.111  23.705  1.00 10.79           N
ATOM   4389  CA  ASP B  52      52.431  12.434  24.630  1.00 11.36           C
ATOM   4390  C   ASP B  52      53.377  13.511  24.082  1.00 10.81           C
ATOM   4391  O   ASP B  52      54.144  14.069  24.863  1.00 13.53           O
ATOM   4392  CB  ASP B  52      53.142  11.155  25.078  1.00 11.96           C
ATOM   4393  CG  ASP B  52      53.853  10.340  24.010  1.00 18.44           C
ATOM   4394  OD1 ASP B  52      54.011  10.824  22.868  1.00 18.55           O
ATOM   4395  OD2 ASP B  52      54.241   9.203  24.364  1.00 20.88           O1-
ATOM   4396  H   ASP B  52      51.366  11.194  23.283  1.00 12.96           H
ATOM   4397  HA  ASP B  52      51.961  12.853  25.517  1.00 13.64           H
ATOM   4398  HB2 ASP B  52      53.859  11.386  25.865  1.00 14.36           H
ATOM   4399  HB3 ASP B  52      52.430  10.501  25.577  1.00 14.36           H
ATOM   4400  N   LYS B  53      53.309  13.852  22.780  1.00 10.77           N
ATOM   4401  CA  LYS B  53      54.050  14.984  22.212  1.00 12.44           C
ATOM   4402  C   LYS B  53      53.506  16.320  22.727  1.00 11.93           C
ATOM   4403  O   LYS B  53      54.139  17.358  22.520  1.00 13.75           O
ATOM   4404  CB  LYS B  53      54.031  14.969  20.677  1.00 11.03           C
ATOM   4405  CG  LYS B  53      54.546  13.693  20.003  1.00 20.19           C
ATOM   4406  CD  LYS B  53      54.448  13.742  18.456  1.00 32.99           C
ATOM   4407  CE  LYS B  53      53.054  13.596  17.792  1.00 36.64           C
ATOM   4408  NZ  LYS B  53      52.191  14.795  17.889  1.00 33.62           N1+
ATOM   4409  H   LYS B  53      52.678  13.344  22.176  1.00 12.93           H
ATOM   4410  HA  LYS B  53      55.091  14.903  22.533  1.00 14.94           H
ATOM   4411  HB2 LYS B  53      53.008  15.154  20.356  1.00 13.24           H
ATOM   4412  HB3 LYS B  53      54.643  15.801  20.327  1.00 13.24           H
ATOM   4413  HG2 LYS B  53      55.585  13.532  20.297  1.00 24.23           H
ATOM   4414  HG3 LYS B  53      53.960  12.846  20.358  1.00 24.23           H
ATOM   4415  HD2 LYS B  53      54.883  14.682  18.116  1.00 39.60           H
ATOM   4416  HD3 LYS B  53      55.080  12.943  18.063  1.00 39.60           H
ATOM   4417  HE2 LYS B  53      53.171  13.317  16.744  1.00 43.98           H
ATOM   4418  HE3 LYS B  53      52.546  12.775  18.302  1.00 43.98           H
ATOM   4419  HZ1 LYS B  53      51.494  14.789  17.157  1.00 40.35           H
ATOM   4420  HZ2 LYS B  53      51.722  14.810  18.785  1.00 40.35           H
ATOM   4421  HZ3 LYS B  53      52.753  15.635  17.805  1.00 40.35           H
ATOM   4422  N   ASP B  54      52.332  16.322  23.367  1.00  9.44           N
ATOM   4423  CA  ASP B  54      51.731  17.539  23.893  1.00  8.65           C
ATOM   4424  C   ASP B  54      52.351  17.992  25.201  1.00 11.84           C
ATOM   4425  O   ASP B  54      52.054  19.095  25.658  1.00 11.03           O
ATOM   4426  CB  ASP B  54      50.233  17.372  24.035  1.00 11.29           C
ATOM   4427  CG  ASP B  54      49.564  17.191  22.697  1.00 10.97           C
ATOM   4428  OD1 ASP B  54      50.175  17.390  21.631  1.00 10.86           O
ATOM   4429  OD2 ASP B  54      48.385  16.842  22.763  1.00 10.19           O1-
ATOM   4430  H   ASP B  54      51.834  15.453  23.495  1.00 11.33           H
ATOM   4431  HA  ASP B  54      51.891  18.332  23.167  1.00 10.39           H
ATOM   4432  HB2 ASP B  54      49.977  16.554  24.704  1.00 13.55           H
ATOM   4433  HB3 ASP B  54      49.799  18.249  24.508  1.00 13.55           H
ATOM   4434  N   ILE B  55      53.206  17.154  25.794  1.00 11.49           N
ATOM   4435  CA  ILE B  55      53.967  17.475  26.999  1.00 12.90           C
ATOM   4436  C   ILE B  55      55.448  17.330  26.677  1.00 13.53           C
ATOM   4437  O   ILE B  55      55.872  16.306  26.158  1.00 16.29           O
ATOM   4438  CB  ILE B  55      53.561  16.537  28.150  1.00 15.25           C
ATOM   4439  CG1 ILE B  55      52.041  16.596  28.443  1.00 15.78           C
ATOM   4440  CG2 ILE B  55      54.394  16.876  29.401  1.00 20.08           C
ATOM   4441  CD1 ILE B  55      51.301  15.432  27.770  1.00 17.50           C
ATOM   4442  H   ILE B  55      53.395  16.261  25.360  1.00 13.80           H
ATOM   4443  HA  ILE B  55      53.775  18.502  27.310  1.00 15.49           H
ATOM   4444  HB  ILE B  55      53.828  15.517  27.863  1.00 18.31           H
ATOM   4445 HG12 ILE B  55      51.869  16.504  29.515  1.00 18.95           H
ATOM   4446 HG13 ILE B  55      51.618  17.546  28.113  1.00 18.95           H
ATOM   4447 HG21 ILE B  55      54.032  16.305  30.254  1.00 24.11           H
ATOM   4448 HG22 ILE B  55      55.435  16.593  29.242  1.00 24.11           H
ATOM   4449 HG23 ILE B  55      54.342  17.943  29.621  1.00 24.11           H
ATOM   4450 HD11 ILE B  55      50.266  15.424  28.109  1.00 21.01           H
ATOM   4451 HD12 ILE B  55      51.321  15.530  26.685  1.00 21.01           H
ATOM   4452 HD13 ILE B  55      51.767  14.491  28.056  1.00 21.01           H
ATOM   4453  N   THR B  56      56.239  18.344  27.041  1.00 14.33           N
ATOM   4454  CA  THR B  56      57.692  18.358  26.846  1.00 21.91           C
ATOM   4455  C   THR B  56      58.449  18.052  28.148  1.00 19.66           C
ATOM   4456  O   THR B  56      59.641  17.747  28.094  1.00 24.96           O
ATOM   4457  CB  THR B  56      58.109  19.694  26.197  1.00 25.39           C
ATOM   4458  OG1 THR B  56      57.371  19.875  25.003  1.00 30.81           O
ATOM   4459  CG2 THR B  56      59.589  19.736  25.794  1.00 37.00           C
ATOM   4460  H   THR B  56      55.814  19.168  27.442  1.00 17.20           H
ATOM   4461  HA  THR B  56      57.935  17.576  26.127  1.00 26.30           H
ATOM   4462  HB  THR B  56      57.907  20.522  26.881  1.00 30.48           H
ATOM   4463  HG1 THR B  56      57.418  20.802  24.757  1.00 36.97           H
ATOM   4464 HG21 THR B  56      59.795  20.668  25.268  1.00 44.41           H
ATOM   4465 HG22 THR B  56      60.234  19.689  26.669  1.00 44.41           H
ATOM   4466 HG23 THR B  56      59.817  18.905  25.121  1.00 44.41           H
ATOM   4467  N   GLY B  57      57.796  18.166  29.312  1.00 18.34           N
ATOM   4468  CA  GLY B  57      58.435  18.013  30.615  1.00 20.37           C
ATOM   4469  C   GLY B  57      58.530  16.551  31.037  1.00 19.71           C
ATOM   4470  O   GLY B  57      58.045  15.645  30.355  1.00 18.71           O
ATOM   4471  H   GLY B  57      56.812  18.395  29.300  1.00 22.01           H
ATOM   4472  HA2 GLY B  57      59.445  18.418  30.566  1.00 24.45           H
ATOM   4473  HA3 GLY B  57      57.851  18.549  31.363  1.00 24.45           H
ATOM   4474  N   THR B  58      59.114  16.331  32.214  1.00 18.55           N
ATOM   4475  CA  THR B  58      59.117  15.036  32.866  1.00 14.98           C
ATOM   4476  C   THR B  58      57.668  14.625  33.138  1.00 18.59           C
ATOM   4477  O   THR B  58      56.919  15.368  33.776  1.00 20.05           O
ATOM   4478  CB  THR B  58      59.921  15.116  34.169  1.00 17.59           C
ATOM   4479  OG1 THR B  58      61.180  15.707  33.923  1.00 16.74           O
ATOM   4480  CG2 THR B  58      60.169  13.728  34.757  1.00 20.49           C
ATOM   4481  H   THR B  58      59.501  17.108  32.727  1.00 22.27           H
ATOM   4482  HA  THR B  58      59.607  14.330  32.192  1.00 17.98           H
ATOM   4483  HB  THR B  58      59.374  15.715  34.900  1.00 21.12           H
ATOM   4484  HG1 THR B  58      61.418  16.230  34.697  1.00 20.09           H
ATOM   4485 HG21 THR B  58      60.786  13.820  35.651  1.00 24.59           H
ATOM   4486 HG22 THR B  58      59.223  13.261  35.027  1.00 24.59           H
ATOM   4487 HG23 THR B  58      60.701  13.106  34.036  1.00 24.59           H
ATOM   4488  N   LEU B  59      57.278  13.450  32.639  1.00 17.79           N
ATOM   4489  CA  LEU B  59      55.939  12.923  32.872  1.00 16.03           C
ATOM   4490  C   LEU B  59      55.790  12.569  34.351  1.00 18.84           C
ATOM   4491  O   LEU B  59      56.743  12.116  34.987  1.00 20.21           O
ATOM   4492  CB  LEU B  59      55.713  11.691  31.976  1.00 18.90           C
ATOM   4493  CG  LEU B  59      55.702  12.021  30.467  1.00 22.86           C
ATOM   4494  CD1 LEU B  59      55.698  10.713  29.671  1.00 27.14           C
ATOM   4495  CD2 LEU B  59      54.486  12.868  30.065  1.00 22.56           C
ATOM   4496  H   LEU B  59      57.925  12.891  32.104  1.00 21.35           H
ATOM   4497  HA  LEU B  59      55.194  13.679  32.623  1.00 19.24           H
ATOM   4498  HB2 LEU B  59      56.515  10.978  32.173  1.00 22.69           H
ATOM   4499  HB3 LEU B  59      54.772  11.210  32.246  1.00 22.69           H
ATOM   4500  HG  LEU B  59      56.605  12.574  30.203  1.00 27.44           H
ATOM   4501 HD11 LEU B  59      55.733  10.926  28.604  1.00 32.58           H
ATOM   4502 HD12 LEU B  59      56.572  10.117  29.933  1.00 32.58           H
ATOM   4503 HD13 LEU B  59      54.792  10.147  29.891  1.00 32.58           H
ATOM   4504 HD21 LEU B  59      54.512  13.064  28.995  1.00 27.08           H
ATOM   4505 HD22 LEU B  59      53.567  12.333  30.296  1.00 27.08           H
ATOM   4506 HD23 LEU B  59      54.496  13.824  30.585  1.00 27.08           H
ATOM   4507  N   SER B  60      54.583  12.760  34.877  1.00 17.24           N
ATOM   4508  CA  SER B  60      54.160  12.358  36.207  1.00 20.38           C
ATOM   4509  C   SER B  60      54.247  10.837  36.389  1.00 18.77           C
ATOM   4510  O   SER B  60      54.626  10.369  37.460  1.00 24.50           O
ATOM   4511  CB  SER B  60      52.719  12.844  36.385  1.00 22.53           C
ATOM   4512  OG  SER B  60      52.278  12.634  37.708  1.00 35.61           O
ATOM   4513  H   SER B  60      53.864  13.136  34.272  1.00 20.70           H
ATOM   4514  HA  SER B  60      54.805  12.858  36.931  1.00 24.46           H
ATOM   4515  HB2 SER B  60      52.669  13.908  36.145  1.00 27.04           H
ATOM   4516  HB3 SER B  60      52.060  12.299  35.710  1.00 27.04           H
ATOM   4517  HG  SER B  60      52.252  11.686  37.884  1.00 42.74           H
ATOM   4518  N   ASN B  61      53.869  10.078  35.353  1.00 20.29           N
ATOM   4519  CA  ASN B  61      53.986   8.630  35.300  1.00 19.67           C
ATOM   4520  C   ASN B  61      54.514   8.260  33.909  1.00 19.75           C
ATOM   4521  O   ASN B  61      53.730   8.178  32.965  1.00 20.65           O
ATOM   4522  CB  ASN B  61      52.625   7.991  35.616  1.00 21.14           C
ATOM   4523  CG  ASN B  61      52.720   6.477  35.780  1.00 19.41           C
ATOM   4524  OD1 ASN B  61      53.640   5.835  35.283  1.00 23.94           O
ATOM   4525  ND2 ASN B  61      51.716   5.889  36.423  1.00 30.84           N
ATOM   4526  H   ASN B  61      53.552  10.545  34.512  1.00 24.35           H
ATOM   4527  HA  ASN B  61      54.691   8.300  36.062  1.00 23.61           H
ATOM   4528  HB2 ASN B  61      52.210   8.425  36.523  1.00 25.38           H
ATOM   4529  HB3 ASN B  61      51.942   8.195  34.795  1.00 25.38           H
ATOM   4530 HD21 ASN B  61      51.717   4.886  36.532  1.00 37.01           H
ATOM   4531 HD22 ASN B  61      50.955   6.444  36.781  1.00 37.01           H
ATOM   4532  N   PRO B  62      55.822   8.008  33.748  1.00 22.80           N
ATOM   4533  CA  PRO B  62      56.400   7.669  32.444  1.00 22.12           C
ATOM   4534  C   PRO B  62      56.182   6.195  32.033  1.00 22.72           C
ATOM   4535  O   PRO B  62      56.581   5.817  30.934  1.00 29.47           O
ATOM   4536  CB  PRO B  62      57.899   7.951  32.631  1.00 28.19           C
ATOM   4537  CG  PRO B  62      58.137   7.652  34.108  1.00 28.05           C
ATOM   4538  CD  PRO B  62      56.857   8.161  34.764  1.00 28.02           C
ATOM   4539  HA  PRO B  62      56.054   8.358  31.673  1.00 26.55           H
ATOM   4540  HB2 PRO B  62      58.562   7.388  31.974  1.00 33.83           H
ATOM   4541  HB3 PRO B  62      58.049   9.021  32.475  1.00 33.83           H
ATOM   4542  HG2 PRO B  62      58.288   6.582  34.258  1.00 33.67           H
ATOM   4543  HG3 PRO B  62      58.988   8.218  34.492  1.00 33.67           H
ATOM   4544  HD2 PRO B  62      56.660   7.554  35.647  1.00 33.63           H
ATOM   4545  HD3 PRO B  62      56.979   9.219  35.003  1.00 33.63           H
ATOM   4546  N   GLU B  63      55.583   5.374  32.912  1.00 22.43           N
ATOM   4547  CA  GLU B  63      55.264   3.966  32.673  1.00 25.31           C
ATOM   4548  C   GLU B  63      53.878   3.798  32.018  1.00 25.86           C
ATOM   4549  O   GLU B  63      53.690   2.883  31.210  1.00 24.75           O
ATOM   4550  CB  GLU B  63      55.375   3.199  34.011  1.00 31.86           C
ATOM   4551  CG  GLU B  63      54.972   1.719  33.909  1.00 41.16           C
ATOM   4552  CD  GLU B  63      54.900   0.952  35.233  1.00 46.44           C
ATOM   4553  OE1 GLU B  63      55.634   1.319  36.181  1.00 47.86           O
ATOM   4554  OE2 GLU B  63      54.112  -0.024  35.248  1.00 44.62           O1-
ATOM   4555  H   GLU B  63      55.270   5.758  33.792  1.00 26.93           H
ATOM   4556  HA  GLU B  63      56.012   3.552  31.997  1.00 30.38           H
ATOM   4557  HB2 GLU B  63      56.407   3.259  34.363  1.00 38.23           H
ATOM   4558  HB3 GLU B  63      54.733   3.666  34.754  1.00 38.23           H
ATOM   4559  HG2 GLU B  63      54.013   1.604  33.413  1.00 49.40           H
ATOM   4560  HG3 GLU B  63      55.710   1.217  33.281  1.00 49.40           H
ATOM   4561  N   VAL B  64      52.903   4.626  32.419  1.00 18.29           N
ATOM   4562  CA  VAL B  64      51.496   4.509  32.037  1.00 16.16           C
ATOM   4563  C   VAL B  64      51.028   5.923  31.708  1.00 18.74           C
ATOM   4564  O   VAL B  64      50.916   6.746  32.613  1.00 18.69           O
ATOM   4565  CB  VAL B  64      50.638   3.913  33.177  1.00 17.89           C
ATOM   4566  CG1 VAL B  64      49.190   3.727  32.717  1.00 17.20           C
ATOM   4567  CG2 VAL B  64      51.136   2.552  33.677  1.00 22.09           C
ATOM   4568  H   VAL B  64      53.137   5.359  33.076  1.00 21.95           H
ATOM   4569  HA  VAL B  64      51.403   3.884  31.150  1.00 19.40           H
ATOM   4570  HB  VAL B  64      50.642   4.594  34.030  1.00 21.47           H
ATOM   4571 HG11 VAL B  64      48.589   3.388  33.558  1.00 20.65           H
ATOM   4572 HG12 VAL B  64      48.771   4.670  32.369  1.00 20.65           H
ATOM   4573 HG13 VAL B  64      49.139   2.993  31.914  1.00 20.65           H
ATOM   4574 HG21 VAL B  64      50.460   2.171  34.443  1.00 26.52           H
ATOM   4575 HG22 VAL B  64      51.176   1.849  32.854  1.00 26.52           H
ATOM   4576 HG23 VAL B  64      52.126   2.661  34.116  1.00 26.52           H
ATOM   4577  N   PHE B  65      50.755   6.196  30.430  1.00 13.82           N
ATOM   4578  CA  PHE B  65      50.423   7.534  29.939  1.00 12.39           C
ATOM   4579  C   PHE B  65      48.928   7.816  30.081  1.00 12.61           C
ATOM   4580  O   PHE B  65      48.101   7.145  29.468  1.00 13.56           O
ATOM   4581  CB  PHE B  65      50.844   7.667  28.472  1.00 13.26           C
ATOM   4582  CG  PHE B  65      50.621   9.066  27.948  1.00 11.79           C
ATOM   4583  CD1 PHE B  65      51.364  10.139  28.464  1.00 12.31           C
ATOM   4584  CD2 PHE B  65      49.613   9.317  27.004  1.00 14.44           C
ATOM   4585  CE1 PHE B  65      51.087  11.454  28.046  1.00 10.69           C
ATOM   4586  CE2 PHE B  65      49.350  10.622  26.565  1.00 12.77           C
ATOM   4587  CZ  PHE B  65      50.078  11.699  27.096  1.00 11.96           C
ATOM   4588  H   PHE B  65      50.894   5.473  29.736  1.00 16.59           H
ATOM   4589  HA  PHE B  65      50.984   8.263  30.522  1.00 14.88           H
ATOM   4590  HB2 PHE B  65      51.902   7.433  28.370  1.00 15.92           H
ATOM   4591  HB3 PHE B  65      50.286   6.954  27.863  1.00 15.92           H
ATOM   4592  HD1 PHE B  65      52.134   9.959  29.201  1.00 14.78           H
ATOM   4593  HD2 PHE B  65      49.032   8.495  26.615  1.00 17.34           H
ATOM   4594  HE1 PHE B  65      51.646  12.275  28.465  1.00 12.84           H
ATOM   4595  HE2 PHE B  65      48.580  10.792  25.828  1.00 15.33           H
ATOM   4596  HZ  PHE B  65      49.875  12.710  26.778  1.00 14.36           H
ATOM   4597  N   ASN B  66      48.577   8.842  30.853  1.00 10.11           N
ATOM   4598  CA  ASN B  66      47.224   9.319  31.076  1.00 11.14           C
ATOM   4599  C   ASN B  66      47.185  10.763  30.574  1.00 10.42           C
ATOM   4600  O   ASN B  66      47.758  11.658  31.195  1.00 11.19           O
ATOM   4601  CB  ASN B  66      46.890   9.179  32.565  1.00 13.22           C
ATOM   4602  CG  ASN B  66      45.470   9.623  32.895  1.00 14.28           C
ATOM   4603  OD1 ASN B  66      44.991  10.662  32.451  1.00 12.81           O
ATOM   4604  ND2 ASN B  66      44.766   8.862  33.734  1.00 21.76           N
ATOM   4605  H   ASN B  66      49.312   9.364  31.312  1.00 12.13           H
ATOM   4606  HA  ASN B  66      46.515   8.722  30.506  1.00 13.38           H
ATOM   4607  HB2 ASN B  66      47.044   8.148  32.888  1.00 15.88           H
ATOM   4608  HB3 ASN B  66      47.575   9.832  33.105  1.00 15.88           H
ATOM   4609 HD21 ASN B  66      43.820   9.127  33.991  1.00 26.12           H
ATOM   4610 HD22 ASN B  66      45.172   8.016  34.115  1.00 26.12           H
ATOM   4611  N   TYR B  67      46.564  10.986  29.408  1.00 10.26           N
ATOM   4612  CA  TYR B  67      46.619  12.264  28.726  1.00  8.55           C
ATOM   4613  C   TYR B  67      46.086  13.397  29.606  1.00  8.68           C
ATOM   4614  O   TYR B  67      46.706  14.455  29.677  1.00  9.55           O
ATOM   4615  CB  TYR B  67      45.818  12.183  27.419  1.00  9.57           C
ATOM   4616  CG  TYR B  67      45.941  13.451  26.599  1.00 10.32           C
ATOM   4617  CD1 TYR B  67      47.086  13.669  25.811  1.00  7.47           C
ATOM   4618  CD2 TYR B  67      44.958  14.450  26.682  1.00  8.94           C
ATOM   4619  CE1 TYR B  67      47.241  14.873  25.106  1.00  9.75           C
ATOM   4620  CE2 TYR B  67      45.093  15.648  25.961  1.00  9.33           C
ATOM   4621  CZ  TYR B  67      46.226  15.859  25.151  1.00  8.80           C
ATOM   4622  OH  TYR B  67      46.378  17.052  24.507  1.00  9.41           O
ATOM   4623  H   TYR B  67      46.110  10.220  28.935  1.00 12.32           H
ATOM   4624  HA  TYR B  67      47.660  12.474  28.479  1.00 10.26           H
ATOM   4625  HB2 TYR B  67      46.194  11.342  26.833  1.00 11.50           H
ATOM   4626  HB3 TYR B  67      44.768  11.996  27.655  1.00 11.50           H
ATOM   4627  HD1 TYR B  67      47.865  12.924  25.756  1.00  8.97           H
ATOM   4628  HD2 TYR B  67      44.119  14.315  27.342  1.00 10.74           H
ATOM   4629  HE1 TYR B  67      48.132  15.047  24.533  1.00 11.71           H
ATOM   4630  HE2 TYR B  67      44.336  16.410  26.042  1.00 11.21           H
ATOM   4631  HH  TYR B  67      47.142  17.040  23.917  1.00 11.30           H
ATOM   4632  N   GLY B  68      44.955  13.200  30.291  1.00  8.80           N
ATOM   4633  CA  GLY B  68      44.347  14.219  31.142  1.00  9.30           C
ATOM   4634  C   GLY B  68      45.284  14.631  32.283  1.00 12.71           C
ATOM   4635  O   GLY B  68      45.544  15.808  32.471  1.00 11.77           O
ATOM   4636  H   GLY B  68      44.553  12.294  30.272  1.00 10.56           H
ATOM   4637  HA2 GLY B  68      44.069  15.128  30.550  1.00 11.17           H
ATOM   4638  HA3 GLY B  68      43.386  13.844  31.573  1.00 11.17           H
ATOM   4639  N   VAL B  69      45.814  13.628  33.002  1.00 10.18           N
ATOM   4640  CA  VAL B  69      46.737  13.866  34.119  1.00 13.26           C
ATOM   4641  C   VAL B  69      47.963  14.617  33.639  1.00 12.01           C
ATOM   4642  O   VAL B  69      48.358  15.605  34.262  1.00 11.97           O
ATOM   4643  CB  VAL B  69      47.122  12.543  34.811  1.00 13.63           C
ATOM   4644  CG1 VAL B  69      48.269  12.728  35.818  1.00 15.57           C
ATOM   4645  CG2 VAL B  69      45.912  11.960  35.553  1.00 14.82           C
ATOM   4646  H   VAL B  69      45.582  12.671  32.765  1.00 12.23           H
ATOM   4647  HA  VAL B  69      46.226  14.490  34.850  1.00 15.92           H
ATOM   4648  HB  VAL B  69      47.454  11.834  34.056  1.00 16.37           H
ATOM   4649 HG11 VAL B  69      48.466  11.789  36.333  1.00 18.70           H
ATOM   4650 HG12 VAL B  69      49.184  13.027  35.308  1.00 18.70           H
ATOM   4651 HG13 VAL B  69      47.998  13.483  36.556  1.00 18.70           H
ATOM   4652 HG21 VAL B  69      46.179  11.002  36.002  1.00 17.79           H
ATOM   4653 HG22 VAL B  69      45.588  12.644  36.338  1.00 17.79           H
ATOM   4654 HG23 VAL B  69      45.082  11.802  34.866  1.00 17.79           H
ATOM   4655  N   GLU B  70      48.575  14.165  32.549  1.00 11.28           N
ATOM   4656  CA  GLU B  70      49.829  14.734  32.098  1.00 10.71           C
ATOM   4657  C   GLU B  70      49.632  16.139  31.567  1.00 11.48           C
ATOM   4658  O   GLU B  70      50.486  16.989  31.798  1.00 11.84           O
ATOM   4659  CB  GLU B  70      50.536  13.849  31.064  1.00 11.73           C
ATOM   4660  CG  GLU B  70      50.893  12.476  31.654  1.00 11.71           C
ATOM   4661  CD  GLU B  70      52.009  12.467  32.690  1.00 16.45           C
ATOM   4662  OE1 GLU B  70      52.614  13.530  32.921  1.00 16.56           O
ATOM   4663  OE2 GLU B  70      52.233  11.390  33.278  1.00 17.43           O1-
ATOM   4664  H   GLU B  70      48.218  13.356  32.062  1.00 13.55           H
ATOM   4665  HA  GLU B  70      50.479  14.805  32.969  1.00 12.86           H
ATOM   4666  HB2 GLU B  70      49.875  13.708  30.208  1.00 14.08           H
ATOM   4667  HB3 GLU B  70      51.442  14.345  30.711  1.00 14.08           H
ATOM   4668  HG2 GLU B  70      50.029  12.001  32.107  1.00 14.05           H
ATOM   4669  HG3 GLU B  70      51.169  11.793  30.854  1.00 14.05           H
ATOM   4670  N   THR B  71      48.537  16.408  30.854  1.00 11.43           N
ATOM   4671  CA  THR B  71      48.301  17.748  30.333  1.00 11.03           C
ATOM   4672  C   THR B  71      47.922  18.722  31.448  1.00 10.81           C
ATOM   4673  O   THR B  71      48.319  19.882  31.374  1.00 10.30           O
ATOM   4674  CB  THR B  71      47.237  17.774  29.236  1.00  8.54           C
ATOM   4675  OG1 THR B  71      46.008  17.232  29.673  1.00  9.93           O
ATOM   4676  CG2 THR B  71      47.772  17.077  27.983  1.00  9.92           C
ATOM   4677  H   THR B  71      47.846  15.687  30.701  1.00 13.72           H
ATOM   4678  HA  THR B  71      49.232  18.098  29.885  1.00 13.24           H
ATOM   4679  HB  THR B  71      47.052  18.817  28.970  1.00 10.26           H
ATOM   4680  HG1 THR B  71      46.122  16.282  29.785  1.00 11.92           H
ATOM   4681 HG21 THR B  71      47.014  17.130  27.216  1.00 11.92           H
ATOM   4682 HG22 THR B  71      48.670  17.587  27.625  1.00 11.92           H
ATOM   4683 HG23 THR B  71      47.989  16.029  28.175  1.00 11.92           H
ATOM   4684  N   HIS B  72      47.181  18.293  32.477  1.00 10.84           N
ATOM   4685  CA  HIS B  72      46.898  19.141  33.629  1.00  9.29           C
ATOM   4686  C   HIS B  72      48.203  19.529  34.328  1.00 11.39           C
ATOM   4687  O   HIS B  72      48.410  20.705  34.638  1.00 12.48           O
ATOM   4688  CB  HIS B  72      45.983  18.386  34.586  1.00 10.32           C
ATOM   4689  CG  HIS B  72      45.525  19.158  35.795  1.00 11.49           C
ATOM   4690  ND1 HIS B  72      45.004  18.549  36.937  1.00 17.32           N
ATOM   4691  CD2 HIS B  72      45.563  20.512  35.987  1.00 12.52           C
ATOM   4692  CE1 HIS B  72      44.731  19.547  37.782  1.00 16.84           C
ATOM   4693  NE2 HIS B  72      45.059  20.731  37.246  1.00 17.82           N
ATOM   4694  H   HIS B  72      46.856  17.336  32.495  1.00 13.01           H
ATOM   4695  HA  HIS B  72      46.390  20.044  33.288  1.00 11.15           H
ATOM   4696  HB2 HIS B  72      46.496  17.490  34.933  1.00 12.39           H
ATOM   4697  HB3 HIS B  72      45.100  18.052  34.041  1.00 12.39           H
ATOM   4698  HD2 HIS B  72      45.919  21.261  35.295  1.00 15.03           H
ATOM   4699  HE1 HIS B  72      44.245  19.419  38.737  1.00 20.22           H
ATOM   4700  HE2 HIS B  72      44.890  21.631  37.668  1.00 21.39           H
ATOM   4701  N   GLU B  73      49.077  18.549  34.564  1.00 10.60           N
ATOM   4702  CA  GLU B  73      50.355  18.805  35.212  1.00 12.94           C
ATOM   4703  C   GLU B  73      51.230  19.698  34.333  1.00 11.64           C
ATOM   4704  O   GLU B  73      51.822  20.664  34.825  1.00 13.03           O
ATOM   4705  CB  GLU B  73      51.029  17.489  35.643  1.00 13.75           C
ATOM   4706  CG  GLU B  73      52.376  17.738  36.339  1.00 22.64           C
ATOM   4707  CD  GLU B  73      52.287  18.417  37.717  1.00 24.52           C
ATOM   4708  OE1 GLU B  73      51.164  18.569  38.256  1.00 28.26           O
ATOM   4709  OE2 GLU B  73      53.370  18.800  38.215  1.00 29.97           O1-
ATOM   4710  H   GLU B  73      48.871  17.607  34.266  1.00 12.73           H
ATOM   4711  HA  GLU B  73      50.130  19.362  36.120  1.00 15.54           H
ATOM   4712  HB2 GLU B  73      50.368  16.945  36.319  1.00 16.51           H
ATOM   4713  HB3 GLU B  73      51.197  16.864  34.766  1.00 16.51           H
ATOM   4714  HG2 GLU B  73      52.886  16.783  36.482  1.00 27.17           H
ATOM   4715  HG3 GLU B  73      53.060  18.297  35.701  1.00 27.17           H
ATOM   4716  N   ALA B  74      51.290  19.440  33.017  1.00 11.42           N
ATOM   4717  CA  ALA B  74      52.073  20.243  32.081  1.00 10.60           C
ATOM   4718  C   ALA B  74      51.571  21.679  32.006  1.00 12.64           C
ATOM   4719  O   ALA B  74      52.367  22.597  31.849  1.00 11.99           O
ATOM   4720  CB  ALA B  74      52.040  19.617  30.688  1.00 11.51           C
ATOM   4721  H   ALA B  74      50.774  18.655  32.649  1.00 13.71           H
ATOM   4722  HA  ALA B  74      53.108  20.252  32.431  1.00 12.73           H
ATOM   4723  HB1 ALA B  74      52.642  20.202  29.997  1.00 13.82           H
ATOM   4724  HB2 ALA B  74      52.439  18.605  30.742  1.00 13.82           H
ATOM   4725  HB3 ALA B  74      51.011  19.579  30.329  1.00 13.82           H
ATOM   4726  N   TYR B  75      50.259  21.897  32.102  1.00 10.44           N
ATOM   4727  CA  TYR B  75      49.700  23.239  32.112  1.00 10.81           C
ATOM   4728  C   TYR B  75      50.215  24.011  33.329  1.00 12.11           C
ATOM   4729  O   TYR B  75      50.661  25.153  33.194  1.00 13.16           O
ATOM   4730  CB  TYR B  75      48.176  23.163  32.107  1.00  9.93           C
ATOM   4731  CG  TYR B  75      47.580  24.540  32.212  1.00 12.41           C
ATOM   4732  CD1 TYR B  75      47.593  25.392  31.095  1.00 11.18           C
ATOM   4733  CD2 TYR B  75      47.167  25.026  33.468  1.00 11.72           C
ATOM   4734  CE1 TYR B  75      47.163  26.721  31.219  1.00 13.89           C
ATOM   4735  CE2 TYR B  75      46.753  26.362  33.604  1.00 14.09           C
ATOM   4736  CZ  TYR B  75      46.739  27.205  32.475  1.00 13.16           C
ATOM   4737  OH  TYR B  75      46.303  28.491  32.595  1.00 15.01           O
ATOM   4738  H   TYR B  75      49.630  21.109  32.196  1.00 12.54           H
ATOM   4739  HA  TYR B  75      50.015  23.758  31.206  1.00 12.98           H
ATOM   4740  HB2 TYR B  75      47.850  22.682  31.190  1.00 11.92           H
ATOM   4741  HB3 TYR B  75      47.829  22.556  32.941  1.00 11.92           H
ATOM   4742  HD1 TYR B  75      47.937  25.036  30.137  1.00 13.42           H
ATOM   4743  HD2 TYR B  75      47.211  24.388  34.338  1.00 14.07           H
ATOM   4744  HE1 TYR B  75      47.166  27.371  30.361  1.00 16.68           H
ATOM   4745  HE2 TYR B  75      46.441  26.737  34.568  1.00 16.92           H
ATOM   4746  HH  TYR B  75      45.823  28.774  31.814  1.00 18.02           H
ATOM   4747  N   LYS B  76      50.166  23.376  34.509  1.00 13.32           N
ATOM   4748  CA  LYS B  76      50.593  24.007  35.760  1.00 14.04           C
ATOM   4749  C   LYS B  76      52.091  24.311  35.737  1.00 14.43           C
ATOM   4750  O   LYS B  76      52.488  25.370  36.220  1.00 17.22           O
ATOM   4751  CB  LYS B  76      50.210  23.143  36.969  1.00 17.01           C
ATOM   4752  CG  LYS B  76      48.680  23.049  37.154  1.00 14.74           C
ATOM   4753  CD  LYS B  76      48.263  22.212  38.374  1.00 21.97           C
ATOM   4754  CE  LYS B  76      48.619  20.727  38.251  1.00 26.20           C
ATOM   4755  NZ  LYS B  76      48.246  19.979  39.469  1.00 26.69           N1+
ATOM   4756  H   LYS B  76      49.825  22.424  34.541  1.00 15.99           H
ATOM   4757  HA  LYS B  76      50.072  24.960  35.853  1.00 16.85           H
ATOM   4758  HB2 LYS B  76      50.641  22.147  36.856  1.00 20.42           H
ATOM   4759  HB3 LYS B  76      50.630  23.603  37.864  1.00 20.42           H
ATOM   4760  HG2 LYS B  76      48.282  24.058  37.282  1.00 17.70           H
ATOM   4761  HG3 LYS B  76      48.217  22.622  36.266  1.00 17.70           H
ATOM   4762  HD2 LYS B  76      48.754  22.620  39.259  1.00 26.38           H
ATOM   4763  HD3 LYS B  76      47.187  22.307  38.508  1.00 26.38           H
ATOM   4764  HE2 LYS B  76      48.130  20.286  37.380  1.00 31.45           H
ATOM   4765  HE3 LYS B  76      49.700  20.646  38.120  1.00 31.45           H
ATOM   4766  HZ1 LYS B  76      48.299  18.988  39.269  1.00 32.04           H
ATOM   4767  HZ2 LYS B  76      48.893  20.197  40.212  1.00 32.04           H
ATOM   4768  HZ3 LYS B  76      47.303  20.219  39.749  1.00 32.04           H
ATOM   4769  N   GLN B  77      52.904  23.430  35.146  1.00 12.18           N
ATOM   4770  CA  GLN B  77      54.369  23.543  35.105  1.00 17.26           C
ATOM   4771  C   GLN B  77      54.890  24.412  33.955  1.00 16.81           C
ATOM   4772  O   GLN B  77      56.064  24.782  33.939  1.00 17.20           O
ATOM   4773  CB  GLN B  77      54.997  22.139  35.019  1.00 18.97           C
ATOM   4774  CG  GLN B  77      54.751  21.272  36.266  1.00 20.97           C
ATOM   4775  CD  GLN B  77      55.293  21.903  37.543  1.00 31.33           C
ATOM   4776  OE1 GLN B  77      56.369  22.500  37.556  1.00 33.54           O
ATOM   4777  NE2 GLN B  77      54.543  21.779  38.636  1.00 36.51           N
ATOM   4778  H   GLN B  77      52.500  22.577  34.783  1.00 14.63           H
ATOM   4779  HA  GLN B  77      54.702  24.008  36.034  1.00 20.72           H
ATOM   4780  HB2 GLN B  77      54.592  21.621  34.148  1.00 22.77           H
ATOM   4781  HB3 GLN B  77      56.073  22.231  34.864  1.00 22.77           H
ATOM   4782  HG2 GLN B  77      53.693  21.053  36.389  1.00 25.18           H
ATOM   4783  HG3 GLN B  77      55.283  20.333  36.104  1.00 25.18           H
ATOM   4784 HE21 GLN B  77      53.691  21.234  38.598  1.00 43.81           H
ATOM   4785 HE22 GLN B  77      54.848  22.195  39.500  1.00 43.81           H
ATOM   4786  N   ARG B  78      54.039  24.671  32.962  1.00 13.79           N
ATOM   4787  CA  ARG B  78      54.338  25.329  31.692  1.00 12.81           C
ATOM   4788  C   ARG B  78      55.255  24.484  30.803  1.00 15.22           C
ATOM   4789  O   ARG B  78      56.222  24.989  30.233  1.00 15.47           O
ATOM   4790  CB  ARG B  78      54.882  26.751  31.858  1.00 13.70           C
ATOM   4791  CG  ARG B  78      53.974  27.619  32.715  1.00 12.94           C
ATOM   4792  CD  ARG B  78      54.531  29.034  32.693  1.00 13.69           C
ATOM   4793  NE  ARG B  78      53.691  29.896  33.511  1.00 15.26           N
ATOM   4794  CZ  ARG B  78      54.110  30.731  34.464  1.00 18.91           C
ATOM   4795  NH1 ARG B  78      55.404  30.947  34.703  1.00 14.69           N
ATOM   4796  NH2 ARG B  78      53.198  31.357  35.192  1.00 19.14           N1+
ATOM   4797  H   ARG B  78      53.090  24.337  33.075  1.00 16.55           H
ATOM   4798  HA  ARG B  78      53.385  25.410  31.182  1.00 15.38           H
ATOM   4799  HB2 ARG B  78      55.879  26.724  32.301  1.00 16.45           H
ATOM   4800  HB3 ARG B  78      54.967  27.201  30.867  1.00 16.45           H
ATOM   4801  HG2 ARG B  78      52.968  27.615  32.297  1.00 15.54           H
ATOM   4802  HG3 ARG B  78      53.945  27.247  33.740  1.00 15.54           H
ATOM   4803  HD2 ARG B  78      55.545  28.998  33.094  1.00 16.44           H
ATOM   4804  HD3 ARG B  78      54.568  29.415  31.671  1.00 16.44           H
ATOM   4805  HE  ARG B  78      52.697  29.777  33.400  1.00 18.32           H
ATOM   4806 HH11 ARG B  78      56.099  30.465  34.153  1.00 17.64           H
ATOM   4807 HH12 ARG B  78      55.679  31.578  35.438  1.00 17.64           H
ATOM   4808 HH21 ARG B  78      52.219  31.187  35.024  1.00 22.98           H
ATOM   4809 HH22 ARG B  78      53.482  31.998  35.920  1.00 22.98           H
ATOM   4810  N   SER B  79      54.916  23.205  30.624  1.00 13.36           N
ATOM   4811  CA  SER B  79      55.578  22.298  29.708  1.00 13.03           C
ATOM   4812  C   SER B  79      54.622  21.726  28.652  1.00 12.16           C
ATOM   4813  O   SER B  79      54.921  20.685  28.079  1.00 13.26           O
ATOM   4814  CB  SER B  79      56.296  21.193  30.491  1.00 15.41           C
ATOM   4815  OG  SER B  79      55.371  20.374  31.177  1.00 19.99           O
ATOM   4816  H   SER B  79      54.115  22.848  31.123  1.00 16.04           H
ATOM   4817  HA  SER B  79      56.350  22.838  29.162  1.00 15.65           H
ATOM   4818  HB2 SER B  79      56.884  20.589  29.801  1.00 18.49           H
ATOM   4819  HB3 SER B  79      56.966  21.653  31.220  1.00 18.49           H
ATOM   4820  HG  SER B  79      55.849  19.708  31.677  1.00 24.00           H
ATOM   4821  N   LEU B  80      53.503  22.397  28.345  1.00 10.22           N
ATOM   4822  CA  LEU B  80      52.690  21.996  27.193  1.00 11.37           C
ATOM   4823  C   LEU B  80      53.390  22.344  25.881  1.00 10.08           C
ATOM   4824  O   LEU B  80      54.168  23.305  25.815  1.00 11.75           O
ATOM   4825  CB  LEU B  80      51.312  22.686  27.223  1.00 10.34           C
ATOM   4826  CG  LEU B  80      50.317  22.166  28.267  1.00 11.00           C
ATOM   4827  CD1 LEU B  80      49.134  23.146  28.360  1.00 12.52           C
ATOM   4828  CD2 LEU B  80      49.780  20.772  27.901  1.00  9.97           C
ATOM   4829  H   LEU B  80      53.279  23.257  28.825  1.00 12.27           H
ATOM   4830  HA  LEU B  80      52.534  20.920  27.232  1.00 13.65           H
ATOM   4831  HB2 LEU B  80      51.474  23.744  27.412  1.00 12.42           H
ATOM   4832  HB3 LEU B  80      50.847  22.607  26.239  1.00 12.42           H
ATOM   4833  HG  LEU B  80      50.814  22.111  29.234  1.00 13.21           H
ATOM   4834 HD11 LEU B  80      48.391  22.766  29.058  1.00 15.04           H
ATOM   4835 HD12 LEU B  80      49.488  24.117  28.703  1.00 15.04           H
ATOM   4836 HD13 LEU B  80      48.664  23.264  27.385  1.00 15.04           H
ATOM   4837 HD21 LEU B  80      49.035  20.465  28.635  1.00 11.97           H
ATOM   4838 HD22 LEU B  80      49.323  20.786  26.911  1.00 11.97           H
ATOM   4839 HD23 LEU B  80      50.592  20.046  27.906  1.00 11.97           H
ATOM   4840  N   ALA B  81      53.066  21.629  24.798  1.00 12.52           N
ATOM   4841  CA  ALA B  81      53.473  22.021  23.452  1.00 12.58           C
ATOM   4842  C   ALA B  81      52.996  23.451  23.141  1.00 12.94           C
ATOM   4843  O   ALA B  81      51.916  23.875  23.551  1.00 11.97           O
ATOM   4844  CB  ALA B  81      52.924  21.011  22.432  1.00 14.42           C
ATOM   4845  H   ALA B  81      52.433  20.845  24.901  1.00 15.03           H
ATOM   4846  HA  ALA B  81      54.563  21.985  23.395  1.00 15.11           H
ATOM   4847  HB1 ALA B  81      53.214  21.311  21.424  1.00 17.31           H
ATOM   4848  HB2 ALA B  81      53.345  20.026  22.637  1.00 17.31           H
ATOM   4849  HB3 ALA B  81      51.834  20.960  22.495  1.00 17.31           H
ATOM   4850  N   SER B  82      53.842  24.224  22.462  1.00 12.95           N
ATOM   4851  CA  SER B  82      53.587  25.639  22.210  1.00 12.03           C
ATOM   4852  C   SER B  82      52.345  25.872  21.354  1.00 10.92           C
ATOM   4853  O   SER B  82      51.721  26.915  21.498  1.00 11.14           O
ATOM   4854  CB  SER B  82      54.810  26.327  21.592  1.00 15.85           C
ATOM   4855  OG  SER B  82      55.181  25.722  20.380  1.00 19.35           O
ATOM   4856  H   SER B  82      54.726  23.833  22.176  1.00 15.54           H
ATOM   4857  HA  SER B  82      53.416  26.090  23.191  1.00 14.44           H
ATOM   4858  HB2 SER B  82      54.577  27.382  21.418  1.00 19.02           H
ATOM   4859  HB3 SER B  82      55.634  26.249  22.292  1.00 19.02           H
ATOM   4860  HG  SER B  82      55.583  24.872  20.583  1.00 23.23           H
ATOM   4861  N   ASP B  83      51.988  24.941  20.467  1.00 11.26           N
ATOM   4862  CA  ASP B  83      50.783  25.130  19.673  1.00 11.68           C
ATOM   4863  C   ASP B  83      49.550  25.251  20.580  1.00 11.64           C
ATOM   4864  O   ASP B  83      48.655  26.046  20.274  1.00 11.27           O
ATOM   4865  CB  ASP B  83      50.587  24.056  18.601  1.00 12.51           C
ATOM   4866  CG  ASP B  83      50.441  22.605  19.067  1.00 14.18           C
ATOM   4867  OD1 ASP B  83      50.790  22.275  20.219  1.00 16.74           O
ATOM   4868  OD2 ASP B  83      49.928  21.815  18.242  1.00 15.76           O1-
ATOM   4869  H   ASP B  83      52.507  24.079  20.373  1.00 13.52           H
ATOM   4870  HA  ASP B  83      50.898  26.072  19.138  1.00 14.02           H
ATOM   4871  HB2 ASP B  83      49.734  24.313  17.971  1.00 15.02           H
ATOM   4872  HB3 ASP B  83      51.438  24.087  17.917  1.00 15.02           H
ATOM   4873  N   ILE B  84      49.503  24.483  21.680  1.00  9.00           N
ATOM   4874  CA  ILE B  84      48.407  24.509  22.638  1.00  9.66           C
ATOM   4875  C   ILE B  84      48.407  25.840  23.370  1.00  8.09           C
ATOM   4876  O   ILE B  84      47.374  26.507  23.436  1.00  8.04           O
[truncated: 285,698 more chars]
