# Supplementary material for: High-throughput quantum-mechanics/molecular-mechanics (ONIOM) macromolecular crystallographic refinement with PHENIX/DivCon: the impact of mixed Hamiltonian methods on ligand and protein structure
Source: Acta Crystallogr D Struct Biol. 2018 Oct 29;74(Pt 11):1063–77. doi: 10.1107/S2059798318012913 (PMC6213575; doi:10.1107/S2059798318012913)
Supplement: Supplementary file 2 [file d-74-01063-sup2.gz › results_ONIOM/1SG0-H.cif]

# Generated by MOE 2016.08 on 2017-01-11 12:05.32
# Structure optimized with MOE using MMFF94x forcefield to determine
# ideal geometry (Gas Phase with Electrostatics disabled).
data_comp_list
_chem_comp.id	STL
_chem_comp.three_letter_code	STL
_chem_comp.name	1SG0.A
_chem_comp.group	non-polymer
_chem_comp.number_atoms_all	29
_chem_comp.number_atoms_nh	17
_chem_comp.desc_level	?
#
data_comp_STL
#
loop_
_chem_comp_atom.comp_id
_chem_comp_atom.atom_id
_chem_comp_atom.type_symbol
_chem_comp_atom.type_energy
_chem_comp_atom.partial_charge
_chem_comp_atom.x
_chem_comp_atom.y
_chem_comp_atom.z
STL	C1	C	CR6	0.0825000000000002	23.5670	13.0790	8.1130	
STL	C2	C	CR16	-0.15	22.3960	13.8410	7.7800	
STL	H2	H	HCR6	0.15	21.5508	13.8519	8.4523	
STL	C3	C	CR6	0.0825000000000002	22.3470	14.5870	6.5570	
STL	C4	C	CR16	-0.15	23.4800	14.5910	5.6710	
STL	H4	H	HCR6	0.15	23.4453	15.1657	4.7572	
STL	C5	C	CR6	0.0284000000000002	24.6540	13.8370	5.9940	
STL	C6	C	CR16	-0.15	24.6950	13.0750	7.2240	
STL	H6	H	HCR6	0.15	25.5758	12.5021	7.4738	
STL	C7	C	C1	-0.1784	25.7820	13.8750	5.0730	
STL	H7	H	H1	0.15	25.7053	14.4895	4.1882	
STL	C8	C	C1	-0.1784	26.9730	13.1430	5.2860	
STL	H8	H	H1	0.15	27.0530	12.5109	6.1581	
STL	C9	C	CR6	0.0284000000000002	28.0910	13.2190	4.3630	
STL	C10	C	CR16	-0.15	28.0370	14.0540	3.1830	
STL	H10	H	HCR6	0.15	27.1499	14.6336	2.9743	
STL	C11	C	CR16	-0.15	29.1560	14.1150	2.2900	
STL	H11	H	HCR6	0.15	29.1106	14.7398	1.4102	
STL	C12	C	CR6	0.0825000000000002	30.3350	13.3480	2.5630	
STL	C13	C	CR16	-0.15	30.3940	12.5160	3.7330	
STL	H13	H	HCR6	0.15	31.2822	11.9369	3.9383	
STL	C14	C	CR16	-0.15	29.2740	12.4530	4.6300	
STL	H14	H	HCR6	0.15	29.3227	11.8267	5.5085	
STL	O1	O	OH1	-0.5325	31.3980	13.4070	1.7220	
STL	HO1	H	HOH1	0.45	32.1483	12.8655	1.9778	
STL	O2	O	OH1	-0.5325	21.2350	15.3130	6.2400	
STL	HO2	H	HOH1	0.45	21.2885	15.7966	5.4124	
STL	O3	O	OH1	-0.5325	23.6030	12.3800	9.2560	
STL	HO3	H	HOH1	0.45	24.4195	11.8999	9.4124	
#
#
loop_
_chem_comp_tree.comp_id
_chem_comp_tree.atom_id
_chem_comp_tree.atom_back
_chem_comp_tree.atom_forward
_chem_comp_tree.connect_type
STL	C1	?	C6	START	
STL	C6	C1	H6	?	
STL	H6	C6	?	?	
STL	C5	C6	C7	?	
STL	C7	C5	H7	?	
STL	H7	C7	?	?	
STL	C8	C7	H8	?	
STL	H8	C8	?	?	
STL	C9	C8	C10	?	
STL	C10	C9	H10	?	
STL	H10	C10	?	?	
STL	C11	C10	H11	?	
STL	H11	C11	?	?	
STL	C12	C11	C13	?	
STL	C13	C12	H13	?	
STL	H13	C13	?	?	
STL	C14	C13	H14	?	
STL	H14	C14	?	?	
STL	O1	C12	HO1	?	
STL	HO1	O1	?	?	
STL	C4	C5	H4	?	
STL	H4	C4	?	?	
STL	C3	C4	C2	?	
STL	C2	C3	H2	?	
STL	H2	C2	?	?	
STL	O2	C3	HO2	?	
STL	HO2	O2	?	?	
STL	O3	C1	HO3	?	
STL	HO3	O3	?	END	
STL	C1	C2	?	ADD	
STL	C9	C14	?	ADD	
#
#
loop_
_chem_comp_bond.comp_id
_chem_comp_bond.atom_id_1
_chem_comp_bond.atom_id_2
_chem_comp_bond.type
_chem_comp_bond.value_dist
_chem_comp_bond.value_dist_esd
STL	C6	C1	aromatic	1.398	0.020	
STL	H6	C6	single	1.087	0.020	
STL	C5	C6	aromatic	1.404	0.020	
STL	C7	C5	single	1.474	0.020	
STL	H7	C7	single	1.087	0.020	
STL	C8	C7	double	1.343	0.020	
STL	H8	C8	single	1.087	0.020	
STL	C9	C8	single	1.474	0.020	
STL	C10	C9	aromatic	1.404	0.020	
STL	H10	C10	single	1.087	0.020	
STL	C11	C10	aromatic	1.397	0.020	
STL	H11	C11	single	1.086	0.020	
STL	C12	C11	aromatic	1.391	0.020	
STL	C13	C12	aromatic	1.392	0.020	
STL	H13	C13	single	1.086	0.020	
STL	C14	C13	aromatic	1.397	0.020	
STL	H14	C14	single	1.088	0.020	
STL	O1	C12	single	1.366	0.020	
STL	HO1	O1	single	0.973	0.020	
STL	C4	C5	aromatic	1.404	0.020	
STL	H4	C4	single	1.088	0.020	
STL	C3	C4	aromatic	1.397	0.020	
STL	C2	C3	aromatic	1.391	0.020	
STL	H2	C2	single	1.086	0.020	
STL	O2	C3	single	1.367	0.020	
STL	HO2	O2	single	0.973	0.020	
STL	O3	C1	single	1.368	0.020	
STL	HO3	O3	single	0.973	0.020	
STL	C1	C2	aromatic	1.391	0.020	
STL	C9	C14	aromatic	1.404	0.020	
#
#
loop_
_chem_comp_angle.comp_id
_chem_comp_angle.atom_id_1
_chem_comp_angle.atom_id_2
_chem_comp_angle.atom_id_3
_chem_comp_angle.value_angle
_chem_comp_angle.value_angle_esd
STL	C6	C1	O3	120.80	3.000	
STL	C2	C1	C6	121.04	3.000	
STL	C2	C1	O3	118.16	3.000	
STL	H2	C2	C3	120.57	3.000	
STL	C1	C2	H2	120.56	3.000	
STL	C1	C2	C3	118.87	3.000	
STL	C4	C3	O2	120.84	3.000	
STL	C2	C3	C4	120.94	3.000	
STL	C2	C3	O2	118.23	3.000	
STL	H4	C4	C5	120.21	3.000	
STL	C3	C4	H4	119.51	3.000	
STL	C3	C4	C5	120.28	3.000	
STL	C4	C5	C7	118.45	3.000	
STL	C4	C5	C6	118.72	3.000	
STL	C6	C5	C7	122.78	3.000	
STL	C5	C6	H6	120.73	3.000	
STL	C1	C6	H6	119.12	3.000	
STL	C1	C6	C5	120.15	3.000	
STL	H7	C7	C8	120.48	3.000	
STL	C5	C7	H7	114.97	3.000	
STL	C5	C7	C8	124.54	3.000	
STL	H8	C8	C9	114.97	3.000	
STL	C7	C8	H8	120.42	3.000	
STL	C7	C8	C9	124.60	3.000	
STL	C8	C9	C10	122.87	3.000	
STL	C8	C9	C14	118.48	3.000	
STL	C10	C9	C14	118.60	3.000	
STL	H10	C10	C11	118.18	3.000	
STL	C9	C10	H10	121.14	3.000	
STL	C9	C10	C11	120.68	3.000	
STL	H11	C11	C12	120.62	3.000	
STL	C10	C11	H11	119.67	3.000	
STL	C10	C11	C12	119.71	3.000	
STL	C11	C12	C13	120.62	3.000	
STL	C11	C12	O1	118.38	3.000	
STL	C13	C12	O1	121.00	3.000	
STL	H13	C13	C14	119.57	3.000	
STL	C12	C13	H13	120.90	3.000	
STL	C12	C13	C14	119.54	3.000	
STL	C13	C14	H14	118.58	3.000	
STL	C9	C14	H14	120.58	3.000	
STL	C9	C14	C13	120.84	3.000	
STL	C12	O1	HO1	108.53	3.000	
STL	C3	O2	HO2	108.56	3.000	
STL	C1	O3	HO3	108.58	3.000	
#
#
loop_
_chem_comp_tor.comp_id
_chem_comp_tor.id
_chem_comp_tor.atom_id_1
_chem_comp_tor.atom_id_2
_chem_comp_tor.atom_id_3
_chem_comp_tor.atom_id_4
_chem_comp_tor.value_angle
_chem_comp_tor.value_angle_esd
_chem_comp_tor.period
STL	Var_1	C6	C1	O3	HO3	-0.21	0.0	0	
STL	CONST_1	C2	C1	C6	H6	178.94	20.0	1	
STL	CONST_2	H2	C2	C3	C4	179.95	20.0	1	
STL	Var_2	C4	C3	O2	HO2	0.07	0.0	0	
STL	CONST_3	C2	C3	C4	H4	-179.84	20.0	1	
STL	CONST_4	H4	C4	C5	C7	1.60	20.0	1	
STL	Var_3	C4	C5	C7	H7	28.06	0.0	0	
STL	CONST_5	C4	C5	C6	H6	-178.15	20.0	1	
STL	Var_4	H7	C7	C8	H8	-179.97	0.0	0	
STL	Var_5	H8	C8	C9	C10	150.17	0.0	0	
STL	CONST_6	C8	C9	C10	H10	0.80	20.0	1	
STL	CONST_7	C8	C9	C14	H14	-1.60	20.0	1	
STL	CONST_8	H10	C10	C11	H11	0.76	20.0	1	
STL	CONST_9	H11	C11	C12	C13	-179.46	20.0	1	
STL	CONST_10	C11	C12	C13	H13	179.66	20.0	1	
STL	Var_6	C11	C12	O1	HO1	-179.92	0.0	0	
STL	CONST_11	H13	C13	C14	H14	-0.06	20.0	1	
#
#
loop_
_chem_comp_plane_atom.comp_id
_chem_comp_plane_atom.plane_id
_chem_comp_plane_atom.atom_id
_chem_comp_plane_atom.dist_esd
STL	plan-1	C5	0.020	
STL	plan-1	C7	0.020	
STL	plan-1	C8	0.020	
STL	plan-1	C9	0.020	
STL	plan-2	C9	0.020	
STL	plan-2	C10	0.020	
STL	plan-2	C11	0.020	
STL	plan-2	C12	0.020	
STL	plan-2	C13	0.020	
STL	plan-2	C14	0.020	
STL	plan-2	O1	0.020	
STL	plan-3	C1	0.020	
STL	plan-3	C2	0.020	
STL	plan-3	C3	0.020	
STL	plan-3	C4	0.020	
STL	plan-3	C5	0.020	
STL	plan-3	C6	0.020	
STL	plan-3	O2	0.020	
STL	plan-3	O3	0.020	
#
